# Supplementary material for: A mammalian-like piRNA pathway in Axolotl reveals the origins of piRNA-directed DNA methylation
Source: EMBO J. 2025 Nov 13;45(6):1933–56. doi: 10.1038/s44318-025-00631-w (PMC7618676; doi:10.1038/s44318-025-00631-w)
Supplement: Supplementary file 2 — Dataset EV1 [file 44318_2025_631_MOESM2_ESM.xlsx]

## Sheet: Legend
Dataset EV1. The piRNA pathway factors and germline specification mechanism for vertebrates.
Phylogeny: The phylogeny of species analyzed in this paper. Germline specification mechanism and genome annotation file of these species are also included.
piRNA factors sum: Presence and summary of piRNA pathway factors identified in each species.
Genome size and transposon: Genome size and transposon content in genome for each species.
Species: Detailed annotation of piRNA pathway factors for each species.

## Sheet: Phylogeny
Class	Subclass	Order	Species	Latin	Germline Specification	GTF download link
Mammalia	Eutheria, placental mammals	Primates	Human	Homo sapiens	epigenesis	http://hgdownload.soe.ucsc.edu/goldenPath/hg38/bigZips/genes/hg38.ncbiRefSeq.gtf.gz
Mammalia	Eutheria, placental mammals	Primates	Crab eating macaque	Macaca fascicularis	putative epigenesis	http://hgdownload.soe.ucsc.edu/goldenPath/macFas5/bigZips/genes/macFas5.ncbiRefSeq.gtf.gz
Mammalia	Eutheria, placental mammals	Primates	Marmoset	Callithrix jacchus	epigenesis	https://hgdownload.soe.ucsc.edu/goldenPath/calJac4/bigZips/genes/ncbiRefSeq.gtf.gz
Mammalia	Eutheria, placental mammals	Rodentia	Mouse	Mus musculus	epigenesis	http://hgdownload.soe.ucsc.edu/goldenPath/mm39/bigZips/genes/mm39.ncbiRefSeq.gtf.gz
Mammalia	Eutheria, placental mammals	Lagomorpha	European rabbit	Oryctolagus cuniculus	epigenesis	https://hgdownload.soe.ucsc.edu/goldenPath/oryCun2/bigZips/genes/oryCun2.ncbiRefSeq.gtf.gz
Mammalia	Eutheria, placental mammals	Scandentia	Tree shrew	Tupaia belangeri	putative epigenesis	https://ftp.ensembl.org/pub/release-113/gtf/tupaia_belangeri/Tupaia_belangeri.TREESHREW.113.gtf.gz
Mammalia	Eutheria, placental mammals	Cetartiodactyla	Cow	Bos taurus	epigenesis	http://hgdownload.soe.ucsc.edu/goldenPath/bosTau9/bigZips/genes/bosTau9.ncbiRefSeq.gtf.gz
Mammalia	Eutheria, placental mammals	Perissodactyla	Horse	Equus caballus	epigenesis	http://hgdownload.soe.ucsc.edu/goldenPath/equCab3/bigZips/genes/equCab3.ncbiRefSeq.gtf.gz
Mammalia	Eutheria, placental mammals	Carnivora	Dog	Canis lupus familiaris	putative epigenesis	http://hgdownload.soe.ucsc.edu/goldenPath/canFam6/bigZips/genes/ncbiRefSeq.gtf.gz
Mammalia	Eutheria, placental mammals	Chiroptera	Megabat	Pteropus vampyrus	putative epigenesis	https://ftp.ensembl.org/pub/release-113/gtf/pteropus_vampyrus/Pteropus_vampyrus.pteVam1.113.gtf.gz
Mammalia	Eutheria, placental mammals	Eulipotyphla	Shrew	Sorex araneus	putative epigenesis	http://hgdownload.soe.ucsc.edu/goldenPath/sorAra2/bigZips/genes/sorAra2.ncbiRefSeq.gtf.gz
Mammalia	Metatheria, marsupials	Didelphimorphia	Opossum	Monodelphis domestica	putative epigenesis	http://hgdownload.soe.ucsc.edu/goldenPath/monDom5/bigZips/genes/monDom5.ensGene.gtf.gz
Mammalia	Prototheria	Monotremata	Platypus	Ornithorhynchus anatinus	putative epigenesis	https://ftp.ensembl.org/pub/release-113/gtf/ornithorhynchus_anatinus/Ornithorhynchus_anatinus.mOrnAna1.p.v1.113.gtf.gz
Ave	Neornithes	Passeriformes	Chicken	Gallus gallus	preformation	http://hgdownload.soe.ucsc.edu/goldenPath/galGal6/bigZips/genes/galGal6.ncbiRefSeq.gtf.gz
Ave	Neornithes	Passeriformes	Zebra finch	Taeniopygia guttata	putative preformation	http://hgdownload.soe.ucsc.edu/goldenPath/taeGut2/bigZips/genes/taeGut2.ncbiRefSeq.gtf.gz
Reptilia	Diapsida, Archosauria	Crocodylia	American alligator	Alligator mississippiensis	unknown	https://hgdownload.soe.ucsc.edu/goldenPath/allMis1/bigZips/genes/allMis1.ncbiRefSeq.gtf.gz
Reptilia	Anapsida	Testudines	Painted Turtle	Chrysemys picta bellii	epigenesis	https://ftp.ensembl.org/pub/release-113/gtf/chrysemys_picta_bellii/Chrysemys_picta_bellii.Chrysemys_picta_bellii-3.0.3.113.gtf.gz
Reptilia	Diapsida, Lepidosauria	Squamata	Lizard	Anolis carolinensis	epigenesis	https://hgdownload.soe.ucsc.edu/goldenPath/anoCar2/bigZips/genes/anoCar2.ncbiRefSeq.gtf.gz
Amphibia	Lissamphibia	Anura	European common frog	Rana temporaria	preformation	http://hgdownload.soe.ucsc.edu/goldenPath/nanPar1/bigZips/genes/nanPar1.ncbiRefSeq.gtf.gz
Amphibia	Lissamphibia	Anura	African clawed frog	Xenopus laevis	preformation	https://hgdownload.soe.ucsc.edu/goldenPath/xenLae2/bigZips/genes/xenLae2.ncbiRefSeq.gtf.gz
Amphibia	Lissamphibia	Urodela	Axolotl	Ambystoma mexicanum	epigenesis	https://www.axolotl-omics.org
Sarcopterygii	Sarcopterygii	Dipnoi	South American lungfish	Lepidosiren paradoxa	putative epigenesis	https://figshare.com/articles/dataset/Lungfish_genome_annotation/24147732
Sarcopterygii	Sarcopterygii	Dipnoi	African lungfish	Protopterus annectens	epigenesis	https://figshare.com/articles/dataset/Lungfish_genome_annotation/24147732
Sarcopterygii	Sarcopterygii	Dipno	Australia lungfish	Neoceratodus forsteri	putative epigenesis	https://figshare.com/articles/dataset/Lungfish_genome_annotation/24147732
Sarcopterygii	Sarcopterygii	Coelacanthiformes	Coelacanth	Latimeria chalumnae	putative epigenesis	https://hgdownload.soe.ucsc.edu/goldenPath/latCha1/bigZips/genes/latCha1.ncbiRefSeq.gtf.gz
Actinopterygii	Holostei	Lepisosteiformes	Spotted Gar	Lepisosteus oculatus	unknown	https://ftp.ensembl.org/pub/release-113/gtf/lepisosteus_oculatus/Lepisosteus_oculatus.LepOcu1.113.gtf.gz
Actinopterygii	Teleostei	Teleostei	Zebrafish	Danio rerio	preformation	http://hgdownload.soe.ucsc.edu/goldenPath/danRer11/bigZips/genes/danRer11.ncbiRefSeq.gtf.gz
Chondrichthyes	Elasmobranchii	Selachimorpha	Elephant shark	Callorhinchus milii	unknown	http://hgdownload.soe.ucsc.edu/goldenPath/calMil1/bigZips/genes/calMil1.ncbiRefSeq.gtf.gz
Cephalaspidomorphi	Ncephalaspidomorphi	Petromyzontiformes	Lamprey	Petromyzon marinus	epigenesis	https://ftp.ensembl.org/pub/release-113/gtf/petromyzon_marinus/Petromyzon_marinus.Pmarinus_7.0.113.gtf.gz

## Sheet:  piRNA factors sum
Description	Common name	Latin	MYBL1	MOV10L1	PLD6	PNLDC1	TDRKH	HENMT1	ASZ1	FKBP6	GPAT2	MAEL	DDX4	GTSF1	RNF17	TDRD1	TDRD5	TDRD6	TDRD7	TDRD9	TDRD12	PIWIL1	PIWIL2	PIWIL3	PIWIL4	SPOCD1	C19ORF84	TEX15	SPIN1	DNMT1	DNMT3A	DNMT3B	DNMT3C	DNMT3L
Human	Human	Homo sapiens	1	1	1	1	1	1	1	1	1	1	1	1	1	1	1	1	1	1	1	1	1	1	1	1	1	1	1	1	1	1	0	1
Old World monkey	Crab eating macaque	Macaca fascicularis	1	1	1	1	1	1	1	1	1	1	1	1	1	1	1	1	1	1	1	1	1	1	1	1	1	1	1	1	1	1	0	1
New World monkey	Marmoset	Callithrix jacchus	1	1	1	1	1	1	1	1	1	1	1	1	1	1	1	1	1	1	1	1	1	1	1	1	1	1	1	1	1	1	0	1
Rodent mammal	Mouse	Mus musculus	1	1	1	1	1	1	1	1	1	1	1	1	1	1	1	1	1	1	1	1	1	0	1	1	1	1	1	1	1	1	1	1
Lagomorph mammal	Rabbit	Oryctolagus cuniculus	1	1	1	1	1	1	1	1	1	1	1	1	1	1	1	1	1	1	1	1	1	1	1	1	1	1	1	1	1	1	0	1
Primate relative	Tree shrew	Tupaia belangeri/Tupaia chinensis	1	1	1	1	1	1	1	1	1	1	1	1	1	1	1	1	1	1	1	1	1	1	1	1	1	1	1	1	1	1	0	1
Even-toed mammal	Cow	Bos taurus	1	1	1	1	1	1	1	1	1	1	1	1	1	1	1	1	1	1	1	1	1	1	1	1	1	1	1	1	1	1	0	1
Odd-toed mammal	Horse	Equus caballus	1	1	1	1	1	1	1	1	1	1	1	1	1	1	1	1	1	1	1	1	1	1	1	1	1	1	1	1	1	1	0	1
Carnivorous mammal	Dog	Canis lupus familiaris	1	1	1	1	1	1	1	1	1	1	1	1	1	1	1	1	1	1	1	1	1	1	1	1	1	1	1	1	1	1	0	1
Flying mammal	Megabat	Pteropus vampyrus	1	1	1	1	1	1	1	1	1	1	1	1	1	1	1	1	1	1	1	1	1	1	1	1	1	1	1	1	1	1	0	1
Primitive mammal	Shrew	Sorex araneus	1	1	1	1	1	1	1	1	1	1	1	1	1	1	1	1	1	1	1	1	1	0	1	1	1	1	1	1	1	1	0	1
	Opossum	Monodelphis domestica	1	1	1	1	1	1	1	1	1	1	1	1	1	1	1	1	1	1	1	1	1	0	1	1	1	1	1	1	1	1	0	1
Primitive mammal	Platypus	Ornithorhynchus anatinus	1	1	1	1	1	1	1	1	1	1	1	1	1	1	1	1	1	1	1	1	1	0	1	1	0	1	1	1	1	1	0	0
Ave	Chicken	Gallus gallus	1	1	1	1	1	1	1	1	1	1	1	1	1	1	1	1	1	1	1	1	1	0	0	0	0	0	1	1	1	1	0	0
Ave	Zebra finch	Taeniopygia guttata	1	1	1	1	1	1	1	1	1	1	1	0	1	1	1	1	1	1	1	1	1	0	0	0	0	0	1	1	1	1	0	0
Reptile	American alligator	Alligator mississippiensis	1	1	1	1	1	1	1	1	1	1	1	1	1	1	1	1	1	1	1	1	1	0	1	1	0	1	1	1	1	1	0	1
Reptile	Painted Turtle	Chrysemys picta bellii	1	1	1	1	1	1	1	1	0	1	1	1	1	1	1	1	1	1	1	1	1	0	1	1	1	1	1	1	1	1	0	1
Reptile	Lizard	Anolis carolinensis	1	1	1	1	1	1	1	1	1	1	1	0	1	1	1	1	1	1	1	1	1	0	1	1	0	1	1	1	1	1	0	1
Amphibian	European common frog	Rana temporaria	1	1	1	0	1	1	1	1	1	1	1	0	1	1	1	1	1	1	1	1	1	0	1	1	0	1	1	1	0	0	0	0
Amphibian	fire-bellied toad	Bombina bombina												1												1	0
Amphibian	common European toad/Asiatic toad	Bufo bufo/Bufo gargarizans	1	1	1	0	1	1	1	1	1	1	1	0	1	1	1	1	1	1	1	1	1	0	1	0	0	1	1	1	1	0	0	0
Amphibian	Xenopus	Xenopus laevis/Xenopus tropicalis	1	1	1	0	1	1	1	1	1	1	1	1	1	1	1	1	1	1	1	1	1	0	1	1	0	1	1	1	1	0	0	0
Amphibian	Axolotl	Ambystoma mexicanum	1	1	1	1	1	1	1	1	1	1	1	1	1	1	1	1	1	1	1	1	1	0	1	1	1	1	1	1	1	1	0	1
Amphibian	Newt	Pleurodeles waltl	1	1	1	1	1	1	1	1	1	1	1	1	1	1	1	1	1	1	1	1	1	0	1	0	0	0	1	1	1	1	0	0
Lobe-finned fish	South American lungfish	Lepidosiren paradoxa	1	1	1	0	1	1	0	1	1	0	1	0	1	0	1	1	1	1	1	1	1	0	1	0	0	0	1	1	1	1	0	0
Lobe-finned fish	African lungfish	Protopterus annectens	1	1	1	1	1	1	1	1	0	1	1	1	1	1	1	1	1	1	1	1	1	0	1	0	0	1	1	1	1	1	0	0
Lobe-finned fish	Australia lungfish	Neoceratodus forsteri	1	1	1	0	1	1	0	1	0	1	1	1	1	1	0	0	1	1	1	1	1	0	1	1	0	1	1	1	1	1	0	0
Lobe-finned fish	Coelacanth	Latimeria chalumnae	1	1	1	1	1	1	1	1	1	1	1	1	1	1	1	1	1	1	1	1	1	0	1	1	0	0	1	1	1	1	0	0
Transitional ray-finned fish	Spotted Gar	Lepisosteus oculatus	1	1	1	0	1	1	1	1	1	0	1	1	1	1	1	1	0	1	1	1	1	0	0	0	0	0	1	1	1	1	0	0
Modern ray-finned fish	Zebrafish	Danio rerio	1	1	1	0	1	1	1	1	1	0	1	1	1	1	1	1	1	1	1	1	1	0	0	0	0	1	1	1	1	1	0	0
Cartilaginous fish	Elephant shark	Callorhinchus milii	1	1	1	0	1	1	1	1	1	1	1	1	1	1	1	1	1	1	1	1	1	0	1	0	0	1	1	1	1	0	0	0
Most primitive vertebrate	Lamprey	Petromyzon marinus	1	0	0	0	1	1	1	1	0	1	1	0	0	0	0	0	1	1	1	1	1	0	0	0	0	1	0	1	1	0	0	0
Reference
https://www.ncbi.nlm.nih.gov/datasets/gene/
https://genome.ucsc.edu/cgi-bin/hgGateway
https://blast.ncbi.nlm.nih.gov/

## Sheet: Genome size and transposon
Name	Latin	GenomeSize(Gb)	TEpercent
Human	Homo sapiens	3.03574	53.2
Crab eating macaque	Macaca fascicularis	2.90614	50.75
Marmoset	Callithrix jacchus	2.89782	48.83
Mouse	Mus musculus	2.73267	34.37
Rabbit	Oryctolagus cuniculus	2.84151	39.77
Tree shrew	Tupaia chinensis	2.84658	38.05
Cow	Bos taurus	2.77069	42.12
Horse	Equus caballus	2.50697	44.7
Dog	Canis lupus familiaris	2.41098	43.02
Megabat	Pteropus vampyrus	2.19828	33.53
Shrew	Sorex araneus	2.42316	35.32
Opossum	Monodelphis domestica	3.59844	54.36
Platypus	Ornithorhynchus anatinus	1.85928	50.98
Chicken	Gallus gallus	1.06537	21.22
Zebra finch	Taeniopygia guttata	0.965644	20.33
American alligator	Alligator mississippiensis	2.3468	42.9
Painted Turtle	Chrysemys picta bellii	2.48026	39.11
Lizard	Anolis carolinensis	1.85074	52.33
European common frog	Rana temporaria	4.11142	55.46
Xenopus	Xenopus laevis	2.74247	43.7
Axolotl	Ambystoma mexicanum	28.2069	70.51
South American lungfish	Lepidosiren paradoxa	87.219	92.5
African lungfish	Protopterus annectens	40.525	84.2
Australia lungfish	Neoceratodus forsteri	37.064	80.8
Coelacanth	Latimeria chalumnae	2.86059	34.87
Spotted Gar	Lepisosteus oculatus	0.945875	22.84
Zebrafish	Danio rerio	1.6792	57.84
Elephant shark	Callorhinchus milii	0.991536	37.93
Lamprey	Petromyzon marinus	1.08905	50.62
reference
vertebrate statistics
https://hgdownload.soe.ucsc.edu/hubs/vertebrate/asmStats.html
lungfish
https://www.nature.com/articles/s41586-024-07830-1#MOESM8

## Sheet: Human
MOV10L1	chr22	ncbiRefSeq.2022-10-28	transcript	50147055	50161687	.	+	.	gene_id	MOV10L1	transcript_id	NM_001164106.1	gene_name	MOV10L1
MOV10L1	chr22	ncbiRefSeq.2022-10-28	transcript	50122119	50161687	.	+	.	gene_id	MOV10L1	transcript_id	XM_017028836.2	gene_name	MOV10L1
MOV10L1	chr22	ncbiRefSeq.2022-10-28	transcript	50117262	50161687	.	+	.	gene_id	MOV10L1	transcript_id	XM_047441415.1	gene_name	MOV10L1
MOV10L1	chr22	ncbiRefSeq.2022-10-28	transcript	50115180	50161687	.	+	.	gene_id	MOV10L1	transcript_id	XM_017028835.2	gene_name	MOV10L1
MOV10L1	chr22	ncbiRefSeq.2022-10-28	transcript	50092100	50161687	.	+	.	gene_id	MOV10L1	transcript_id	XM_047441413.1	gene_name	MOV10L1
MOV10L1	chr22	ncbiRefSeq.2022-10-28	transcript	50090938	50161687	.	+	.	gene_id	MOV10L1	transcript_id	XM_011530700.3	gene_name	MOV10L1
MOV10L1	chr22	ncbiRefSeq.2022-10-28	transcript	50090247	50161687	.	+	.	gene_id	MOV10L1	transcript_id	XM_011530699.2	gene_name	MOV10L1
MOV10L1	chr22	ncbiRefSeq.2022-10-28	transcript	50090006	50127816	.	+	.	gene_id	MOV10L1	transcript_id	XM_017028837.1	gene_name	MOV10L1
MOV10L1	chr22	ncbiRefSeq.2022-10-28	transcript	50090006	50136651	.	+	.	gene_id	MOV10L1	transcript_id	XM_017028834.2	gene_name	MOV10L1
MOV10L1	chr22	ncbiRefSeq.2022-10-28	transcript	50090006	50143125	.	+	.	gene_id	MOV10L1	transcript_id	XM_011530704.1	gene_name	MOV10L1
MOV10L1	chr22	ncbiRefSeq.2022-10-28	transcript	50090006	50153153	.	+	.	gene_id	MOV10L1	transcript_id	XM_047441414.1	gene_name	MOV10L1
MOV10L1	chr22	ncbiRefSeq.2022-10-28	transcript	50090006	50158688	.	+	.	gene_id	MOV10L1	transcript_id	XM_011530701.1	gene_name	MOV10L1
MOV10L1	chr22	ncbiRefSeq.2022-10-28	transcript	50090006	50161687	.	+	.	gene_id	MOV10L1	transcript_id	XM_011530698.2	gene_name	MOV10L1
MOV10L1	chr22	ncbiRefSeq.2022-10-28	transcript	50090006	50161687	.	+	.	gene_id	MOV10L1	transcript_id	NM_001164104.2	gene_name	MOV10L1
MOV10L1	chr22	ncbiRefSeq.2022-10-28	transcript	50090006	50161687	.	+	.	gene_id	MOV10L1	transcript_id	NM_018995.3	gene_name	MOV10L1
MOV10L1	chr22	ncbiRefSeq.2022-10-28	transcript	50090006	50161687	.	+	.	gene_id	MOV10L1	transcript_id	XM_017028833.2	gene_name	MOV10L1
MOV10L1	chr22	ncbiRefSeq.2022-10-28	transcript	50090006	50161687	.	+	.	gene_id	MOV10L1	transcript_id	XM_011530696.2	gene_name	MOV10L1
MOV10L1	chr22	ncbiRefSeq.2022-10-28	transcript	50090006	50161687	.	+	.	gene_id	MOV10L1	transcript_id	NM_001164105.2	gene_name	MOV10L1
MOV10L1	chr22	ncbiRefSeq.2022-10-28	transcript	50090006	50161687	.	+	.	gene_id	MOV10L1	transcript_id	XM_005261923.5	gene_name	MOV10L1
MOV10L1	chr22	ncbiRefSeq.2022-10-28	transcript	50090006	50161687	.	+	.	gene_id	MOV10L1	transcript_id	XM_011530697.2	gene_name	MOV10L1
RNF17	chr13	ncbiRefSeq.2022-10-28	transcript	24825652	24879921	.	+	.	gene_id	RNF17	transcript_id	XM_011535164.3	gene_name	RNF17
RNF17	chr13	ncbiRefSeq.2022-10-28	transcript	24794210	24879921	.	+	.	gene_id	RNF17	transcript_id	XM_011535163.2	gene_name	RNF17
RNF17	chr13	ncbiRefSeq.2022-10-28	transcript	24779746	24879921	.	+	.	gene_id	RNF17	transcript_id	XM_011535162.2	gene_name	RNF17
RNF17	chr13	ncbiRefSeq.2022-10-28	transcript	24767286	24879921	.	+	.	gene_id	RNF17	transcript_id	XM_047430488.1	gene_name	RNF17
RNF17	chr13	ncbiRefSeq.2022-10-28	transcript	24764498	24879921	.	+	.	gene_id	RNF17	transcript_id	XM_017020676.2	gene_name	RNF17
RNF17	chr13	ncbiRefSeq.2022-10-28	transcript	24764169	24879921	.	+	.	gene_id	RNF17	transcript_id	NM_001184993.2	gene_name	RNF17
RNF17	chr13	ncbiRefSeq.2022-10-28	transcript	24764169	24879921	.	+	.	gene_id	RNF17	transcript_id	NM_031277.3	gene_name	RNF17
RNF17	chr13	ncbiRefSeq.2022-10-28	transcript	24764169	24879921	.	+	.	gene_id	RNF17	transcript_id	XM_006719849.3	gene_name	RNF17
RNF17	chr13	ncbiRefSeq.2022-10-28	transcript	24764169	24879921	.	+	.	gene_id	RNF17	transcript_id	XM_006719846.4	gene_name	RNF17
RNF17	chr13	ncbiRefSeq.2022-10-28	transcript	24747767	24879921	.	+	.	gene_id	RNF17	transcript_id	XM_047430486.1	gene_name	RNF17
RNF17	chr13	ncbiRefSeq.2022-10-28	transcript	24747767	24879921	.	+	.	gene_id	RNF17	transcript_id	XM_011535155.3	gene_name	RNF17
RNF17	chr13	ncbiRefSeq.2022-10-28	transcript	24747767	24879921	.	+	.	gene_id	RNF17	transcript_id	XM_011535160.3	gene_name	RNF17
RNF17	chr13	ncbiRefSeq.2022-10-28	transcript	24747767	24879921	.	+	.	gene_id	RNF17	transcript_id	XM_011535159.3	gene_name	RNF17
RNF17	chr13	ncbiRefSeq.2022-10-28	transcript	24747767	24879921	.	+	.	gene_id	RNF17	transcript_id	XM_011535157.3	gene_name	RNF17
RNF17	chr13	ncbiRefSeq.2022-10-28	transcript	24747767	24879921	.	+	.	gene_id	RNF17	transcript_id	XM_011535158.3	gene_name	RNF17
RNF17	chr13	ncbiRefSeq.2022-10-28	transcript	24747767	24879921	.	+	.	gene_id	RNF17	transcript_id	XM_011535152.3	gene_name	RNF17
RNF17	chr13	ncbiRefSeq.2022-10-28	transcript	24747767	24888581	.	+	.	gene_id	RNF17	transcript_id	XM_011535156.3	gene_name	RNF17
PLD6	chr17	ncbiRefSeq.2022-10-28	transcript	17200995	17206333	.	-	.	gene_id	PLD6	transcript_id	NM_178836.4	gene_name	PLD6
PLD6	chr17	ncbiRefSeq.2022-10-28	transcript	17200995	17206333	.	-	.	gene_id	PLD6	transcript_id	XM_017024310.3	gene_name	PLD6
FKBP6	chr7	ncbiRefSeq.2022-10-28	transcript	73328161	73341376	.	+	.	gene_id	FKBP6	transcript_id	XM_047420986.1	gene_name	FKBP6
FKBP6	chr7	ncbiRefSeq.2022-10-28	transcript	73328161	73358625	.	+	.	gene_id	FKBP6	transcript_id	NM_001362789.2	gene_name	FKBP6
FKBP6	chr7	ncbiRefSeq.2022-10-28	transcript	73328161	73358625	.	+	.	gene_id	FKBP6	transcript_id	NM_001135211.3	gene_name	FKBP6
FKBP6	chr7	ncbiRefSeq.2022-10-28	transcript	73328161	73358625	.	+	.	gene_id	FKBP6	transcript_id	NM_001281304.2	gene_name	FKBP6
FKBP6	chr7	ncbiRefSeq.2022-10-28	transcript	73328161	73358625	.	+	.	gene_id	FKBP6	transcript_id	XM_047420985.1	gene_name	FKBP6
FKBP6	chr7	ncbiRefSeq.2022-10-28	transcript	73328161	73358625	.	+	.	gene_id	FKBP6	transcript_id	XM_047420984.1	gene_name	FKBP6
FKBP6	chr7	ncbiRefSeq.2022-10-28	transcript	73328161	73358625	.	+	.	gene_id	FKBP6	transcript_id	NM_003602.5	gene_name	FKBP6
GTSF1	chr20	ncbiRefSeq.2022-10-28	transcript	43726164	43727002	.	-	.	gene_id	GTSF1L	transcript_id	NM_176791.4	gene_name	GTSF1L
GTSF1	chr20	ncbiRefSeq.2022-10-28	transcript	43726164	43727002	.	-	.	gene_id	GTSF1L	transcript_id	NM_001008901.2	gene_name	GTSF1L
GTSF1	chr20	ncbiRefSeq.2022-10-28	transcript	43726164	43727002	.	-	.	gene_id	GTSF1L	transcript_id	XM_005260298.5	gene_name	GTSF1L
GTSF1	chr12	ncbiRefSeq.2022-10-28	transcript	54455957	54472696	.	-	.	gene_id	GTSF1	transcript_id	XM_024448834.2	gene_name	GTSF1
GTSF1	chr12	ncbiRefSeq.2022-10-28	transcript	54455957	54473602	.	-	.	gene_id	GTSF1	transcript_id	NM_144594.3	gene_name	GTSF1
GTSF1	chr12	ncbiRefSeq.2022-10-28	transcript	54455957	54473602	.	-	.	gene_id	GTSF1	transcript_id	XM_017018800.3	gene_name	GTSF1
GTSF1	chr12	ncbiRefSeq.2022-10-28	transcript	54459086	54472168	.	-	.	gene_id	GTSF1	transcript_id	XR_007063049.1	gene_name	GTSF1
GTSF1	chr12	ncbiRefSeq.2022-10-28	transcript	54459086	54473602	.	-	.	gene_id	GTSF1	transcript_id	XR_007063047.1	gene_name	GTSF1
GTSF1	chr12	ncbiRefSeq.2022-10-28	transcript	54459086	54473602	.	-	.	gene_id	GTSF1	transcript_id	XR_007063048.1	gene_name	GTSF1
GPAT2	chr2_MU273342v1_fix	ncbiRefSeq.2022-10-28	transcript	56134	58170	.	+	.	gene_id	GPAT2P2	transcript_id	GPAT2P2	gene_name	GPAT2P2
GPAT2	chr2_MU273342v1_fix	ncbiRefSeq.2022-10-28	transcript	55799	58170	.	+	.	gene_id	GPAT2	transcript_id	NM_001389639.1	gene_name	GPAT2
GPAT2	chr2_MU273342v1_fix	ncbiRefSeq.2022-10-28	transcript	55799	58170	.	+	.	gene_id	GPAT2	transcript_id	NM_001321531.2	gene_name	GPAT2
GPAT2	chr2_MU273342v1_fix	ncbiRefSeq.2022-10-28	transcript	55799	58170	.	+	.	gene_id	GPAT2	transcript_id	NM_001321528.2	gene_name	GPAT2
GPAT2	chr2	ncbiRefSeq.2022-10-28	transcript	97081436	97083472	.	+	.	gene_id	GPAT2P2	transcript_id	GPAT2P2_2	gene_name	GPAT2P2
GPAT2	chr2	ncbiRefSeq.2022-10-28	transcript	96022662	96034916	.	-	.	gene_id	GPAT2	transcript_id	XM_047443469.1	gene_name	GPAT2
GPAT2	chr2	ncbiRefSeq.2022-10-28	transcript	96022662	96034916	.	-	.	gene_id	GPAT2	transcript_id	XM_047443470.1	gene_name	GPAT2
GPAT2	chr2	ncbiRefSeq.2022-10-28	transcript	96022662	96034916	.	-	.	gene_id	GPAT2	transcript_id	XM_047443472.1	gene_name	GPAT2
GPAT2	chr2	ncbiRefSeq.2022-10-28	transcript	96022662	96034916	.	-	.	gene_id	GPAT2	transcript_id	XM_047443471.1	gene_name	GPAT2
GPAT2	chr2	ncbiRefSeq.2022-10-28	transcript	96021946	96034916	.	-	.	gene_id	GPAT2	transcript_id	XM_047443461.1	gene_name	GPAT2
GPAT2	chr2	ncbiRefSeq.2022-10-28	transcript	96021946	96034916	.	-	.	gene_id	GPAT2	transcript_id	NM_001321526.2	gene_name	GPAT2
GPAT2	chr2	ncbiRefSeq.2022-10-28	transcript	96021946	96034916	.	-	.	gene_id	GPAT2	transcript_id	XM_047443465.1	gene_name	GPAT2
GPAT2	chr2	ncbiRefSeq.2022-10-28	transcript	96021946	96034916	.	-	.	gene_id	GPAT2	transcript_id	NM_207328.4	gene_name	GPAT2
GPAT2	chr2	ncbiRefSeq.2022-10-28	transcript	96021946	96034916	.	-	.	gene_id	GPAT2	transcript_id	NM_001321529.2	gene_name	GPAT2
GPAT2	chr2	ncbiRefSeq.2022-10-28	transcript	96021946	96034916	.	-	.	gene_id	GPAT2	transcript_id	XM_047443463.1	gene_name	GPAT2
GPAT2	chr2	ncbiRefSeq.2022-10-28	transcript	96021946	96034916	.	-	.	gene_id	GPAT2	transcript_id	XM_017003424.2	gene_name	GPAT2
GPAT2	chr2	ncbiRefSeq.2022-10-28	transcript	96021946	96034916	.	-	.	gene_id	GPAT2	transcript_id	XM_047443467.1	gene_name	GPAT2
GPAT2	chr2	ncbiRefSeq.2022-10-28	transcript	96021946	96034916	.	-	.	gene_id	GPAT2	transcript_id	NM_001321527.2	gene_name	GPAT2
GPAT2	chr2	ncbiRefSeq.2022-10-28	transcript	96021946	96034916	.	-	.	gene_id	GPAT2	transcript_id	NM_001321528.2_2	gene_name	GPAT2
GPAT2	chr2	ncbiRefSeq.2022-10-28	transcript	96021946	96034916	.	-	.	gene_id	GPAT2	transcript_id	NM_001321525.2	gene_name	GPAT2
GPAT2	chr2	ncbiRefSeq.2022-10-28	transcript	96021946	96034916	.	-	.	gene_id	GPAT2	transcript_id	NM_001321530.2	gene_name	GPAT2
GPAT2	chr2	ncbiRefSeq.2022-10-28	transcript	96021946	96035245	.	-	.	gene_id	GPAT2	transcript_id	XM_047443462.1	gene_name	GPAT2
GPAT2	chr2	ncbiRefSeq.2022-10-28	transcript	96021946	96035245	.	-	.	gene_id	GPAT2	transcript_id	XM_047443466.1	gene_name	GPAT2
GPAT2	chr2	ncbiRefSeq.2022-10-28	transcript	96021946	96035245	.	-	.	gene_id	GPAT2	transcript_id	XM_047443464.1	gene_name	GPAT2
GPAT2	chr2	ncbiRefSeq.2022-10-28	transcript	96021946	96035245	.	-	.	gene_id	GPAT2	transcript_id	XM_047443468.1	gene_name	GPAT2
GPAT2	chr2	ncbiRefSeq.2022-10-28	transcript	96021946	96035974	.	-	.	gene_id	GPAT2	transcript_id	NM_001321531.2_2	gene_name	GPAT2
GPAT2	chr2	ncbiRefSeq.2022-10-28	transcript	96021946	96036265	.	-	.	gene_id	GPAT2	transcript_id	NM_001389639.1_2	gene_name	GPAT2
GPAT2	chr2	ncbiRefSeq.2022-10-28	transcript	96021946	96034916	.	-	.	gene_id	GPAT2	transcript_id	XR_007069658.1	gene_name	GPAT2
GPAT2	chr2	ncbiRefSeq.2022-10-28	transcript	96021946	96034916	.	-	.	gene_id	GPAT2	transcript_id	XR_007069659.1	gene_name	GPAT2
GPAT2	chr2	ncbiRefSeq.2022-10-28	transcript	96021946	96034916	.	-	.	gene_id	GPAT2	transcript_id	XR_007069660.1	gene_name	GPAT2
GPAT2	chr2	ncbiRefSeq.2022-10-28	transcript	95792212	95800191	.	+	.	gene_id	GPAT2P1	transcript_id	GPAT2P1	gene_name	GPAT2P1
TDRD1	chr10	ncbiRefSeq.2022-10-28	transcript	114187139	114232666	.	+	.	gene_id	TDRD1	transcript_id	XM_011539961.3	gene_name	TDRD1
TDRD1	chr10	ncbiRefSeq.2022-10-28	transcript	114182278	114232666	.	+	.	gene_id	TDRD1	transcript_id	XM_011539960.3	gene_name	TDRD1
TDRD1	chr10	ncbiRefSeq.2022-10-28	transcript	114179595	114232666	.	+	.	gene_id	TDRD1	transcript_id	XM_011539959.3	gene_name	TDRD1
TDRD1	chr10	ncbiRefSeq.2022-10-28	transcript	114179353	114232666	.	+	.	gene_id	TDRD1	transcript_id	NM_001365891.2	gene_name	TDRD1
TDRD1	chr10	ncbiRefSeq.2022-10-28	transcript	114179353	114232666	.	+	.	gene_id	TDRD1	transcript_id	NM_001385364.2	gene_name	TDRD1
TDRD1	chr10	ncbiRefSeq.2022-10-28	transcript	114179353	114232666	.	+	.	gene_id	TDRD1	transcript_id	NM_001395205.1	gene_name	TDRD1
TDRD1	chr10	ncbiRefSeq.2022-10-28	transcript	114179287	114232666	.	+	.	gene_id	TDRD1	transcript_id	XM_047425492.1	gene_name	TDRD1
TDRD1	chr10	ncbiRefSeq.2022-10-28	transcript	114179287	114232666	.	+	.	gene_id	TDRD1	transcript_id	XM_047425490.1	gene_name	TDRD1
TDRD1	chr10	ncbiRefSeq.2022-10-28	transcript	114179287	114232666	.	+	.	gene_id	TDRD1	transcript_id	XM_047425486.1	gene_name	TDRD1
TDRD1	chr10	ncbiRefSeq.2022-10-28	transcript	114179287	114232666	.	+	.	gene_id	TDRD1	transcript_id	NM_001385363.1	gene_name	TDRD1
TDRD1	chr10	ncbiRefSeq.2022-10-28	transcript	114179287	114232666	.	+	.	gene_id	TDRD1	transcript_id	XM_047425491.1	gene_name	TDRD1
TDRD1	chr10	ncbiRefSeq.2022-10-28	transcript	114179287	114232666	.	+	.	gene_id	TDRD1	transcript_id	XM_047425487.1	gene_name	TDRD1
TDRD1	chr10	ncbiRefSeq.2022-10-28	transcript	114179287	114232666	.	+	.	gene_id	TDRD1	transcript_id	XM_047425488.1	gene_name	TDRD1
TDRD1	chr10	ncbiRefSeq.2022-10-28	transcript	114179287	114232666	.	+	.	gene_id	TDRD1	transcript_id	NM_001385371.1	gene_name	TDRD1
TDRD1	chr10	ncbiRefSeq.2022-10-28	transcript	114179287	114232666	.	+	.	gene_id	TDRD1	transcript_id	XM_017016414.3	gene_name	TDRD1
TDRD1	chr10	ncbiRefSeq.2022-10-28	transcript	114179287	114232666	.	+	.	gene_id	TDRD1	transcript_id	NM_001385370.1	gene_name	TDRD1
TDRD1	chr10	ncbiRefSeq.2022-10-28	transcript	114179287	114232666	.	+	.	gene_id	TDRD1	transcript_id	XM_047425489.1	gene_name	TDRD1
TDRD1	chr10	ncbiRefSeq.2022-10-28	transcript	114179287	114232666	.	+	.	gene_id	TDRD1	transcript_id	XM_011539964.3	gene_name	TDRD1
TDRD1	chr10	ncbiRefSeq.2022-10-28	transcript	114179287	114232666	.	+	.	gene_id	TDRD1	transcript_id	NM_001385366.1	gene_name	TDRD1
TDRD1	chr10	ncbiRefSeq.2022-10-28	transcript	114179287	114232666	.	+	.	gene_id	TDRD1	transcript_id	NM_001385372.1	gene_name	TDRD1
TDRD1	chr10	ncbiRefSeq.2022-10-28	transcript	114179287	114232666	.	+	.	gene_id	TDRD1	transcript_id	NM_001385367.1	gene_name	TDRD1
TDRD1	chr10	ncbiRefSeq.2022-10-28	transcript	114179287	114232666	.	+	.	gene_id	TDRD1	transcript_id	NM_001385368.1	gene_name	TDRD1
TDRD1	chr10	ncbiRefSeq.2022-10-28	transcript	114179287	114232666	.	+	.	gene_id	TDRD1	transcript_id	NM_001385369.1	gene_name	TDRD1
TDRD1	chr10	ncbiRefSeq.2022-10-28	transcript	114179287	114232666	.	+	.	gene_id	TDRD1	transcript_id	NM_001385365.1	gene_name	TDRD1
TDRD1	chr10	ncbiRefSeq.2022-10-28	transcript	114179287	114232666	.	+	.	gene_id	TDRD1	transcript_id	NM_198795.2	gene_name	TDRD1
TDRD1	chr10	ncbiRefSeq.2022-10-28	transcript	114174874	114232666	.	+	.	gene_id	TDRD1	transcript_id	XM_011539962.2	gene_name	TDRD1
TDRD5	chr1	ncbiRefSeq.2022-10-28	transcript	179606227	179691272	.	+	.	gene_id	TDRD5	transcript_id	NM_001199092.2	gene_name	TDRD5
TDRD5	chr1	ncbiRefSeq.2022-10-28	transcript	179591832	179691272	.	+	.	gene_id	TDRD5	transcript_id	XM_047447753.1	gene_name	TDRD5
TDRD5	chr1	ncbiRefSeq.2022-10-28	transcript	179591832	179691272	.	+	.	gene_id	TDRD5	transcript_id	XM_005244935.5	gene_name	TDRD5
TDRD5	chr1	ncbiRefSeq.2022-10-28	transcript	179591832	179691272	.	+	.	gene_id	TDRD5	transcript_id	NM_001199089.3	gene_name	TDRD5
TDRD5	chr1	ncbiRefSeq.2022-10-28	transcript	179591832	179691272	.	+	.	gene_id	TDRD5	transcript_id	NM_173533.5	gene_name	TDRD5
TDRD5	chr1	ncbiRefSeq.2022-10-28	transcript	179591832	179691272	.	+	.	gene_id	TDRD5	transcript_id	NM_001199085.3	gene_name	TDRD5
TDRD5	chr1	ncbiRefSeq.2022-10-28	transcript	179591832	179691272	.	+	.	gene_id	TDRD5	transcript_id	XM_047447752.1	gene_name	TDRD5
TDRD5	chr1	ncbiRefSeq.2022-10-28	transcript	179591832	179691272	.	+	.	gene_id	TDRD5	transcript_id	XM_005244934.2	gene_name	TDRD5
TDRD5	chr1	ncbiRefSeq.2022-10-28	transcript	179591613	179691272	.	+	.	gene_id	TDRD5	transcript_id	NM_001199091.2	gene_name	TDRD5
TDRD5	chr1	ncbiRefSeq.2022-10-28	transcript	179591613	179691272	.	+	.	gene_id	TDRD5	transcript_id	NM_001349923.1	gene_name	TDRD5
TDRD5	chr1	ncbiRefSeq.2022-10-28	transcript	179591613	179691272	.	+	.	gene_id	TDRD5	transcript_id	XM_047447750.1	gene_name	TDRD5
TDRD6	chr6	ncbiRefSeq.2022-10-28	transcript	46687885	46704319	.	+	.	gene_id	TDRD6	transcript_id	NM_001168359.2	gene_name	TDRD6
TDRD6	chr6	ncbiRefSeq.2022-10-28	transcript	46687885	46704319	.	+	.	gene_id	TDRD6	transcript_id	NM_001010870.3	gene_name	TDRD6
TDRD6	chr6	ncbiRefSeq.2022-10-28	transcript	46680268	46704319	.	+	.	gene_id	TDRD6	transcript_id	NR_144468.2	gene_name	TDRD6
TDRD6	chr6	ncbiRefSeq.2022-10-28	transcript	46670444	46687833	.	-	.	gene_id	TDRD6-AS1	transcript_id	NR_134642.1	gene_name	TDRD6-AS1
TDRD6	chr6	ncbiRefSeq.2022-10-28	transcript	46670444	46687833	.	-	.	gene_id	TDRD6-AS1	transcript_id	NR_134644.1	gene_name	TDRD6-AS1
TDRD6	chr6	ncbiRefSeq.2022-10-28	transcript	46670444	46688165	.	-	.	gene_id	TDRD6-AS1	transcript_id	NR_134643.1	gene_name	TDRD6-AS1
TDRD7	chr9	ncbiRefSeq.2022-10-28	transcript	97464921	97496125	.	+	.	gene_id	TDRD7	transcript_id	XM_047423115.1	gene_name	TDRD7
TDRD7	chr9	ncbiRefSeq.2022-10-28	transcript	97441675	97496125	.	+	.	gene_id	TDRD7	transcript_id	XM_047423114.1	gene_name	TDRD7
TDRD7	chr9	ncbiRefSeq.2022-10-28	transcript	97412761	97496125	.	+	.	gene_id	TDRD7	transcript_id	XM_047423111.1	gene_name	TDRD7
TDRD7	chr9	ncbiRefSeq.2022-10-28	transcript	97412096	97480928	.	+	.	gene_id	TDRD7	transcript_id	XM_047423113.1	gene_name	TDRD7
TDRD7	chr9	ncbiRefSeq.2022-10-28	transcript	97412096	97496125	.	+	.	gene_id	TDRD7	transcript_id	NM_001302884.2	gene_name	TDRD7
TDRD7	chr9	ncbiRefSeq.2022-10-28	transcript	97412096	97496125	.	+	.	gene_id	TDRD7	transcript_id	NM_014290.3	gene_name	TDRD7
TDRD9	chr14	ncbiRefSeq.2022-10-28	transcript	103975434	104052667	.	+	.	gene_id	TDRD9	transcript_id	XM_011536402.3	gene_name	TDRD9
TDRD9	chr14	ncbiRefSeq.2022-10-28	transcript	103931836	104052667	.	+	.	gene_id	TDRD9	transcript_id	XM_047430911.1	gene_name	TDRD9
TDRD9	chr14	ncbiRefSeq.2022-10-28	transcript	103931836	104052667	.	+	.	gene_id	TDRD9	transcript_id	XM_011536398.4	gene_name	TDRD9
TDRD9	chr14	ncbiRefSeq.2022-10-28	transcript	103928456	104052667	.	+	.	gene_id	TDRD9	transcript_id	XM_047430912.1	gene_name	TDRD9
TDRD9	chr14	ncbiRefSeq.2022-10-28	transcript	103928456	104052667	.	+	.	gene_id	TDRD9	transcript_id	XM_047430909.1	gene_name	TDRD9
TDRD9	chr14	ncbiRefSeq.2022-10-28	transcript	103928456	104052667	.	+	.	gene_id	TDRD9	transcript_id	XM_006720020.4	gene_name	TDRD9
TDRD9	chr14	ncbiRefSeq.2022-10-28	transcript	103928456	104052667	.	+	.	gene_id	TDRD9	transcript_id	XM_011536400.3	gene_name	TDRD9
TDRD9	chr14	ncbiRefSeq.2022-10-28	transcript	103928456	104052667	.	+	.	gene_id	TDRD9	transcript_id	XM_047430910.1	gene_name	TDRD9
TDRD9	chr14	ncbiRefSeq.2022-10-28	transcript	103928456	104052667	.	+	.	gene_id	TDRD9	transcript_id	XM_011536397.3	gene_name	TDRD9
TDRD9	chr14	ncbiRefSeq.2022-10-28	transcript	103928456	104052667	.	+	.	gene_id	TDRD9	transcript_id	XM_005267309.5	gene_name	TDRD9
TDRD9	chr14	ncbiRefSeq.2022-10-28	transcript	103928456	104052667	.	+	.	gene_id	TDRD9	transcript_id	NM_153046.3	gene_name	TDRD9
TDRD9	chr14	ncbiRefSeq.2022-10-28	transcript	103928456	104052667	.	+	.	gene_id	TDRD9	transcript_id	XM_006720019.4	gene_name	TDRD9
TDRD12	chr19	ncbiRefSeq.2022-10-28	transcript	32719767	32790808	.	+	.	gene_id	TDRD12	transcript_id	NM_001110822.2	gene_name	TDRD12
TDRD12	chr19	ncbiRefSeq.2022-10-28	transcript	32719767	32826349	.	+	.	gene_id	TDRD12	transcript_id	XM_011527476.3	gene_name	TDRD12
TDRD12	chr19	ncbiRefSeq.2022-10-28	transcript	32719767	32827282	.	+	.	gene_id	TDRD12	transcript_id	XM_017027458.2	gene_name	TDRD12
TDRD12	chr19	ncbiRefSeq.2022-10-28	transcript	32719767	32829580	.	+	.	gene_id	TDRD12	transcript_id	XM_047439672.1	gene_name	TDRD12
TDRD12	chr19	ncbiRefSeq.2022-10-28	transcript	32719767	32829580	.	+	.	gene_id	TDRD12	transcript_id	XM_047439671.1	gene_name	TDRD12
TDRD12	chr19	ncbiRefSeq.2022-10-28	transcript	32719767	32829580	.	+	.	gene_id	TDRD12	transcript_id	XM_011527474.4	gene_name	TDRD12
TDRD12	chr19	ncbiRefSeq.2022-10-28	transcript	32719767	32829580	.	+	.	gene_id	TDRD12	transcript_id	XM_047439670.1	gene_name	TDRD12
TDRD12	chr19	ncbiRefSeq.2022-10-28	transcript	32719767	32829580	.	+	.	gene_id	TDRD12	transcript_id	NM_001366102.1	gene_name	TDRD12
TDRD12	chr19	ncbiRefSeq.2022-10-28	transcript	32719767	32829580	.	+	.	gene_id	TDRD12	transcript_id	XM_011527475.3	gene_name	TDRD12
TDRD12	chr19	ncbiRefSeq.2022-10-28	transcript	32719767	32829580	.	+	.	gene_id	TDRD12	transcript_id	XM_011527473.4	gene_name	TDRD12
TDRD12	chr19	ncbiRefSeq.2022-10-28	transcript	32719767	32829580	.	+	.	gene_id	TDRD12	transcript_id	XM_011527471.4	gene_name	TDRD12
DDX4	chr5	ncbiRefSeq.2022-10-28	transcript	55766885	55817157	.	+	.	gene_id	DDX4	transcript_id	NM_001166534.2	gene_name	DDX4
DDX4	chr5	ncbiRefSeq.2022-10-28	transcript	55738061	55817157	.	+	.	gene_id	DDX4	transcript_id	XM_011543497.3	gene_name	DDX4
DDX4	chr5	ncbiRefSeq.2022-10-28	transcript	55738061	55817157	.	+	.	gene_id	DDX4	transcript_id	XM_011543495.3	gene_name	DDX4
DDX4	chr5	ncbiRefSeq.2022-10-28	transcript	55738061	55817157	.	+	.	gene_id	DDX4	transcript_id	NM_001166533.2	gene_name	DDX4
DDX4	chr5	ncbiRefSeq.2022-10-28	transcript	55738061	55817157	.	+	.	gene_id	DDX4	transcript_id	NM_001142549.2	gene_name	DDX4
DDX4	chr5	ncbiRefSeq.2022-10-28	transcript	55738061	55817157	.	+	.	gene_id	DDX4	transcript_id	NM_024415.3	gene_name	DDX4
DDX4	chr5	ncbiRefSeq.2022-10-28	transcript	55738061	55817157	.	+	.	gene_id	DDX4	transcript_id	XM_024446119.2	gene_name	DDX4
PNLDC1	chr6	ncbiRefSeq.2022-10-28	transcript	159805640	159820704	.	+	.	gene_id	PNLDC1	transcript_id	XM_011535493.3	gene_name	PNLDC1
PNLDC1	chr6	ncbiRefSeq.2022-10-28	transcript	159800276	159820704	.	+	.	gene_id	PNLDC1	transcript_id	XM_017010315.3	gene_name	PNLDC1
PNLDC1	chr6	ncbiRefSeq.2022-10-28	transcript	159800276	159820704	.	+	.	gene_id	PNLDC1	transcript_id	NM_001271862.2	gene_name	PNLDC1
PNLDC1	chr6	ncbiRefSeq.2022-10-28	transcript	159800276	159820704	.	+	.	gene_id	PNLDC1	transcript_id	XM_011535491.3	gene_name	PNLDC1
PNLDC1	chr6	ncbiRefSeq.2022-10-28	transcript	159800276	159820704	.	+	.	gene_id	PNLDC1	transcript_id	XM_017010316.2	gene_name	PNLDC1
PNLDC1	chr6	ncbiRefSeq.2022-10-28	transcript	159800276	159820704	.	+	.	gene_id	PNLDC1	transcript_id	NM_173516.3	gene_name	PNLDC1
PNLDC1	chr6	ncbiRefSeq.2022-10-28	transcript	159799459	159820704	.	+	.	gene_id	PNLDC1	transcript_id	XM_017010313.3	gene_name	PNLDC1
PNLDC1	chr6	ncbiRefSeq.2022-10-28	transcript	159799459	159820704	.	+	.	gene_id	PNLDC1	transcript_id	XM_017010314.3	gene_name	PNLDC1
PNLDC1	chr6	ncbiRefSeq.2022-10-28	transcript	159799459	159820704	.	+	.	gene_id	PNLDC1	transcript_id	XM_017010312.3	gene_name	PNLDC1
PNLDC1	chr6	ncbiRefSeq.2022-10-28	transcript	159799455	159810095	.	+	.	gene_id	PNLDC1	transcript_id	XM_024446339.2	gene_name	PNLDC1
TDRKH	chr1	ncbiRefSeq.2022-10-28	transcript	151790749	151791670	.	+	.	gene_id	TDRKH-AS1	transcript_id	NR_146293.1	gene_name	TDRKH-AS1
TDRKH	chr1	ncbiRefSeq.2022-10-28	transcript	151790749	151794402	.	+	.	gene_id	TDRKH-AS1	transcript_id	NR_146292.1	gene_name	TDRKH-AS1
TDRKH	chr1	ncbiRefSeq.2022-10-28	transcript	151773494	151790500	.	-	.	gene_id	TDRKH	transcript_id	NM_001083965.2	gene_name	TDRKH
TDRKH	chr1	ncbiRefSeq.2022-10-28	transcript	151773484	151790500	.	-	.	gene_id	TDRKH	transcript_id	XM_017000122.3	gene_name	TDRKH
TDRKH	chr1	ncbiRefSeq.2022-10-28	transcript	151773484	151790500	.	-	.	gene_id	TDRKH	transcript_id	XM_017000125.2	gene_name	TDRKH
TDRKH	chr1	ncbiRefSeq.2022-10-28	transcript	151773484	151790534	.	-	.	gene_id	TDRKH	transcript_id	XM_017000124.2	gene_name	TDRKH
TDRKH	chr1	ncbiRefSeq.2022-10-28	transcript	151773479	151780081	.	-	.	gene_id	TDRKH	transcript_id	XM_017000128.2	gene_name	TDRKH
TDRKH	chr1	ncbiRefSeq.2022-10-28	transcript	151773479	151790534	.	-	.	gene_id	TDRKH	transcript_id	NM_001083964.1	gene_name	TDRKH
TDRKH	chr1	ncbiRefSeq.2022-10-28	transcript	151773479	151790534	.	-	.	gene_id	TDRKH	transcript_id	NM_001083963.1	gene_name	TDRKH
TDRKH	chr1	ncbiRefSeq.2022-10-28	transcript	151771568	151790500	.	-	.	gene_id	TDRKH	transcript_id	NM_006862.4	gene_name	TDRKH
TDRKH	chr1	ncbiRefSeq.2022-10-28	transcript	151771568	151790500	.	-	.	gene_id	TDRKH	transcript_id	XM_017000127.2	gene_name	TDRKH
TDRKH	chr1	ncbiRefSeq.2022-10-28	transcript	151771568	151790534	.	-	.	gene_id	TDRKH	transcript_id	XM_017000126.2	gene_name	TDRKH
TDRKH	chr1	ncbiRefSeq.2022-10-28	transcript	151766486	151790500	.	-	.	gene_id	TDRKH	transcript_id	XM_017000123.3	gene_name	TDRKH
TDRKH	chr1	ncbiRefSeq.2022-10-28	transcript	151766486	151790500	.	-	.	gene_id	TDRKH	transcript_id	XM_047442008.1	gene_name	TDRKH
TDRKH	chr1	ncbiRefSeq.2022-10-28	transcript	151766486	151790534	.	-	.	gene_id	TDRKH	transcript_id	XM_047441989.1	gene_name	TDRKH
ASZ1	chr7	ncbiRefSeq.2022-10-28	transcript	117363222	117427493	.	-	.	gene_id	ASZ1	transcript_id	NM_130768.3	gene_name	ASZ1
ASZ1	chr7	ncbiRefSeq.2022-10-28	transcript	117363222	117427493	.	-	.	gene_id	ASZ1	transcript_id	NM_001301821.2	gene_name	ASZ1
ASZ1	chr7	ncbiRefSeq.2022-10-28	transcript	117363222	117427493	.	-	.	gene_id	ASZ1	transcript_id	NM_001301822.2	gene_name	ASZ1
MAEL	chr1	ncbiRefSeq.2022-10-28	transcript	166989280	167022214	.	+	.	gene_id	MAEL	transcript_id	NM_001286377.2	gene_name	MAEL
MAEL	chr1	ncbiRefSeq.2022-10-28	transcript	166989280	167022214	.	+	.	gene_id	MAEL	transcript_id	XM_011510067.2	gene_name	MAEL
MAEL	chr1	ncbiRefSeq.2022-10-28	transcript	166989280	167022214	.	+	.	gene_id	MAEL	transcript_id	NM_032858.3	gene_name	MAEL
MAEL	chr1	ncbiRefSeq.2022-10-28	transcript	166985217	167022214	.	+	.	gene_id	MAEL	transcript_id	XM_006711583.2	gene_name	MAEL
MAEL	chr1	ncbiRefSeq.2022-10-28	transcript	166975582	167022214	.	+	.	gene_id	MAEL	transcript_id	XM_011510068.2	gene_name	MAEL
MAEL	chr1	ncbiRefSeq.2022-10-28	transcript	166975582	167022214	.	+	.	gene_id	MAEL	transcript_id	NM_001286378.2	gene_name	MAEL
PIWI	chr12_KI270833v1_alt	ncbiRefSeq.2022-10-28	transcript	14812	48311	.	+	.	gene_id	PIWIL1	transcript_id	NM_001190971.2	gene_name	PIWIL1
PIWI	chr12_KI270833v1_alt	ncbiRefSeq.2022-10-28	transcript	14812	49543	.	+	.	gene_id	PIWIL1	transcript_id	NM_004764.5	gene_name	PIWIL1
PIWI	chr22	ncbiRefSeq.2022-10-28	transcript	24719034	24774720	.	-	.	gene_id	PIWIL3	transcript_id	NM_001008496.3	gene_name	PIWIL3
PIWI	chr22	ncbiRefSeq.2022-10-28	transcript	24719034	24774720	.	-	.	gene_id	PIWIL3	transcript_id	NM_001255975.1	gene_name	PIWIL3
PIWI	chr22	ncbiRefSeq.2022-10-28	transcript	24719034	24774720	.	-	.	gene_id	PIWIL3	transcript_id	NR_045648.1	gene_name	PIWIL3
PIWI	chr22	ncbiRefSeq.2022-10-28	transcript	24719034	24774720	.	-	.	gene_id	PIWIL3	transcript_id	NR_045649.2	gene_name	PIWIL3
PIWI	chr12	ncbiRefSeq.2022-10-28	transcript	130349904	130372637	.	+	.	gene_id	PIWIL1	transcript_id	XM_011539006.4	gene_name	PIWIL1
PIWI	chr12	ncbiRefSeq.2022-10-28	transcript	130339420	130372637	.	+	.	gene_id	PIWIL1	transcript_id	XM_011539004.4	gene_name	PIWIL1
PIWI	chr12	ncbiRefSeq.2022-10-28	transcript	130339141	130372637	.	+	.	gene_id	PIWIL1	transcript_id	XM_024449277.2	gene_name	PIWIL1
PIWI	chr12	ncbiRefSeq.2022-10-28	transcript	130338085	130372637	.	+	.	gene_id	PIWIL1	transcript_id	XM_011539003.4	gene_name	PIWIL1
PIWI	chr12	ncbiRefSeq.2022-10-28	transcript	130337887	130371383	.	+	.	gene_id	PIWIL1	transcript_id	NM_001190971.2_2	gene_name	PIWIL1
PIWI	chr12	ncbiRefSeq.2022-10-28	transcript	130337887	130372637	.	+	.	gene_id	PIWIL1	transcript_id	XM_047429892.1	gene_name	PIWIL1
PIWI	chr12	ncbiRefSeq.2022-10-28	transcript	130337887	130372637	.	+	.	gene_id	PIWIL1	transcript_id	XM_011539002.4	gene_name	PIWIL1
PIWI	chr12	ncbiRefSeq.2022-10-28	transcript	130337887	130372637	.	+	.	gene_id	PIWIL1	transcript_id	NM_004764.5_2	gene_name	PIWIL1
PIWI	chr12	ncbiRefSeq.2022-10-28	transcript	130337887	130426260	.	+	.	gene_id	PIWIL1	transcript_id	XR_007063144.1	gene_name	PIWIL1
PIWI	chr11	ncbiRefSeq.2022-10-28	transcript	94567368	94621421	.	+	.	gene_id	PIWIL4	transcript_id	NM_152431.3	gene_name	PIWIL4
PIWI	chr11	ncbiRefSeq.2022-10-28	transcript	94573772	94740355	.	-	.	gene_id	PIWIL4-AS1	transcript_id	NR_135096.1	gene_name	PIWIL4-AS1
PIWI	chr11	ncbiRefSeq.2022-10-28	transcript	94546191	94740355	.	-	.	gene_id	PIWIL4-AS1	transcript_id	NR_135094.1	gene_name	PIWIL4-AS1
PIWI	chr11	ncbiRefSeq.2022-10-28	transcript	94545332	94740355	.	-	.	gene_id	PIWIL4-AS1	transcript_id	NR_135093.1	gene_name	PIWIL4-AS1
PIWI	chr8	ncbiRefSeq.2022-10-28	transcript	22275567	22322013	.	+	.	gene_id	PIWIL2	transcript_id	XM_047421925.1	gene_name	PIWIL2
PIWI	chr8	ncbiRefSeq.2022-10-28	transcript	22275567	22357568	.	+	.	gene_id	PIWIL2	transcript_id	XM_047421924.1	gene_name	PIWIL2
PIWI	chr8	ncbiRefSeq.2022-10-28	transcript	22275567	22357568	.	+	.	gene_id	PIWIL2	transcript_id	NM_001135721.3	gene_name	PIWIL2
PIWI	chr8	ncbiRefSeq.2022-10-28	transcript	22275316	22322013	.	+	.	gene_id	PIWIL2	transcript_id	XM_005273551.5	gene_name	PIWIL2
PIWI	chr8	ncbiRefSeq.2022-10-28	transcript	22275316	22357568	.	+	.	gene_id	PIWIL2	transcript_id	NM_001330480.2	gene_name	PIWIL2
PIWI	chr8	ncbiRefSeq.2022-10-28	transcript	22275316	22357568	.	+	.	gene_id	PIWIL2	transcript_id	NM_018068.5	gene_name	PIWIL2
PIWI	chr8	ncbiRefSeq.2022-10-28	transcript	22254576	22275162	.	-	.	gene_id	PIWIL2-DT	transcript_id	NR_134293.1	gene_name	PIWIL2-DT
SPOCD1	chr1	ncbiRefSeq.2022-10-28	transcript	31798481	31815927	.	-	.	gene_id	SPOCD1	transcript_id	XM_047433838.1	gene_name	SPOCD1
SPOCD1	chr1	ncbiRefSeq.2022-10-28	transcript	31790422	31798716	.	-	.	gene_id	SPOCD1	transcript_id	NM_001394397.1	gene_name	SPOCD1
SPOCD1	chr1	ncbiRefSeq.2022-10-28	transcript	31790422	31798716	.	-	.	gene_id	SPOCD1	transcript_id	NM_001394399.1	gene_name	SPOCD1
SPOCD1	chr1	ncbiRefSeq.2022-10-28	transcript	31790422	31798716	.	-	.	gene_id	SPOCD1	transcript_id	NM_001394398.1	gene_name	SPOCD1
SPOCD1	chr1	ncbiRefSeq.2022-10-28	transcript	31790422	31815372	.	-	.	gene_id	SPOCD1	transcript_id	XM_017002779.2	gene_name	SPOCD1
SPOCD1	chr1	ncbiRefSeq.2022-10-28	transcript	31790422	31815372	.	-	.	gene_id	SPOCD1	transcript_id	XM_017002781.2	gene_name	SPOCD1
SPOCD1	chr1	ncbiRefSeq.2022-10-28	transcript	31790422	31815372	.	-	.	gene_id	SPOCD1	transcript_id	XM_017002782.2	gene_name	SPOCD1
SPOCD1	chr1	ncbiRefSeq.2022-10-28	transcript	31790422	31816022	.	-	.	gene_id	SPOCD1	transcript_id	NM_144569.7	gene_name	SPOCD1
SPOCD1	chr1	ncbiRefSeq.2022-10-28	transcript	31790422	31816022	.	-	.	gene_id	SPOCD1	transcript_id	NM_001281987.3	gene_name	SPOCD1
SPOCD1	chr1	ncbiRefSeq.2022-10-28	transcript	31790422	31816022	.	-	.	gene_id	SPOCD1	transcript_id	XM_047433811.1	gene_name	SPOCD1
SPOCD1	chr1	ncbiRefSeq.2022-10-28	transcript	31790422	31816022	.	-	.	gene_id	SPOCD1	transcript_id	XM_047433825.1	gene_name	SPOCD1
SPOCD1	chr1	ncbiRefSeq.2022-10-28	transcript	31790422	31816022	.	-	.	gene_id	SPOCD1	transcript_id	XM_011542413.3	gene_name	SPOCD1
SPOCD1	chr1	ncbiRefSeq.2022-10-28	transcript	31790422	31816022	.	-	.	gene_id	SPOCD1	transcript_id	NM_001281988.3	gene_name	SPOCD1
TEX15	chr8	ncbiRefSeq.2022-10-28	transcript	30831544	30913008	.	-	.	gene_id	TEX15	transcript_id	NM_001350162.2	gene_name	TEX15
TEX15	chr8	ncbiRefSeq.2022-10-28	transcript	30848727	30888706	.	-	.	gene_id	TEX15	transcript_id	NR_146525.2	gene_name	TEX15
C19ORF84	chr19	ncbiRefSeq.2022-10-28	transcript	51388289	51390591	.	-	.	gene_id	C19orf84	transcript_id	NM_001193623.2	gene_name	C19orf84
C19ORF84	chr19	ncbiRefSeq.2022-10-28	transcript	51388289	51390591	.	-	.	gene_id	C19orf84	transcript_id	NR_126530.2	gene_name	C19orf84
SPIN1	chr9	ncbiRefSeq.2022-10-28	transcript	88388444	88478694	.	+	.	gene_id	SPIN1	transcript_id	NM_006717.3	gene_name	SPIN1
SPIN1	chr9	ncbiRefSeq.2022-10-28	transcript	88388444	88478694	.	+	.	gene_id	SPIN1	transcript_id	NM_006717.3	gene_name	SPIN1
TPR	chr1	ncbiRefSeq.2022-10-28	transcript	186311652	186375253	.	-	.	gene_id	TPR	transcript_id	NM_003292.3	gene_name	TPR
TPR	chr1	ncbiRefSeq.2022-10-28	transcript	186311652	186375253	.	-	.	gene_id	TPR	transcript_id	NM_003292.3	gene_name	TPR
DNMT	chr21	ncbiRefSeq.2022-10-28	transcript	44250813	44251521	.	+	.	gene_id	DNMT3L-AS1	transcript_id	NR_135514.1	gene_name	DNMT3L-AS1
DNMT	chr21	ncbiRefSeq.2022-10-28	transcript	44246339	44261897	.	-	.	gene_id	DNMT3L	transcript_id	NM_013369.4	gene_name	DNMT3L
DNMT	chr21	ncbiRefSeq.2022-10-28	transcript	44246339	44261897	.	-	.	gene_id	DNMT3L	transcript_id	NM_175867.3	gene_name	DNMT3L
DNMT	chr20	ncbiRefSeq.2022-10-28	transcript	32779852	32800298	.	+	.	gene_id	DNMT3B	transcript_id	XM_047439960.1	gene_name	DNMT3B
DNMT	chr20	ncbiRefSeq.2022-10-28	transcript	32779852	32800298	.	+	.	gene_id	DNMT3B	transcript_id	XM_047439959.1	gene_name	DNMT3B
DNMT	chr20	ncbiRefSeq.2022-10-28	transcript	32779852	32809356	.	+	.	gene_id	DNMT3B	transcript_id	XM_011528654.3	gene_name	DNMT3B
DNMT	chr20	ncbiRefSeq.2022-10-28	transcript	32779852	32809356	.	+	.	gene_id	DNMT3B	transcript_id	XM_047439955.1	gene_name	DNMT3B
DNMT	chr20	ncbiRefSeq.2022-10-28	transcript	32779852	32809356	.	+	.	gene_id	DNMT3B	transcript_id	XM_047439950.1	gene_name	DNMT3B
DNMT	chr20	ncbiRefSeq.2022-10-28	transcript	32779852	32809356	.	+	.	gene_id	DNMT3B	transcript_id	XM_047439956.1	gene_name	DNMT3B
DNMT	chr20	ncbiRefSeq.2022-10-28	transcript	32779852	32809356	.	+	.	gene_id	DNMT3B	transcript_id	XM_011528653.3	gene_name	DNMT3B
DNMT	chr20	ncbiRefSeq.2022-10-28	transcript	32779852	32809356	.	+	.	gene_id	DNMT3B	transcript_id	XM_047439949.1	gene_name	DNMT3B
DNMT	chr20	ncbiRefSeq.2022-10-28	transcript	32779852	32809356	.	+	.	gene_id	DNMT3B	transcript_id	NM_175850.3	gene_name	DNMT3B
DNMT	chr20	ncbiRefSeq.2022-10-28	transcript	32779852	32809356	.	+	.	gene_id	DNMT3B	transcript_id	XM_047439946.1	gene_name	DNMT3B
DNMT	chr20	ncbiRefSeq.2022-10-28	transcript	32762385	32809356	.	+	.	gene_id	DNMT3B	transcript_id	NM_001207056.2	gene_name	DNMT3B
DNMT	chr20	ncbiRefSeq.2022-10-28	transcript	32762385	32809356	.	+	.	gene_id	DNMT3B	transcript_id	NM_001207055.2	gene_name	DNMT3B
DNMT	chr20	ncbiRefSeq.2022-10-28	transcript	32762385	32809356	.	+	.	gene_id	DNMT3B	transcript_id	XM_047439957.1	gene_name	DNMT3B
DNMT	chr20	ncbiRefSeq.2022-10-28	transcript	32762385	32809356	.	+	.	gene_id	DNMT3B	transcript_id	XM_047439952.1	gene_name	DNMT3B
DNMT	chr20	ncbiRefSeq.2022-10-28	transcript	32762385	32809356	.	+	.	gene_id	DNMT3B	transcript_id	XM_047439958.1	gene_name	DNMT3B
DNMT	chr20	ncbiRefSeq.2022-10-28	transcript	32762385	32809356	.	+	.	gene_id	DNMT3B	transcript_id	XM_047439954.1	gene_name	DNMT3B
DNMT	chr20	ncbiRefSeq.2022-10-28	transcript	32762385	32809356	.	+	.	gene_id	DNMT3B	transcript_id	XM_047439948.1	gene_name	DNMT3B
DNMT	chr20	ncbiRefSeq.2022-10-28	transcript	32762385	32809356	.	+	.	gene_id	DNMT3B	transcript_id	NM_175849.2	gene_name	DNMT3B
DNMT	chr20	ncbiRefSeq.2022-10-28	transcript	32762385	32809356	.	+	.	gene_id	DNMT3B	transcript_id	XM_047439951.1	gene_name	DNMT3B
DNMT	chr20	ncbiRefSeq.2022-10-28	transcript	32762385	32809356	.	+	.	gene_id	DNMT3B	transcript_id	NM_175848.2	gene_name	DNMT3B
DNMT	chr20	ncbiRefSeq.2022-10-28	transcript	32762385	32809356	.	+	.	gene_id	DNMT3B	transcript_id	XM_047439953.1	gene_name	DNMT3B
DNMT	chr20	ncbiRefSeq.2022-10-28	transcript	32762385	32809356	.	+	.	gene_id	DNMT3B	transcript_id	XM_047439947.1	gene_name	DNMT3B
DNMT	chr20	ncbiRefSeq.2022-10-28	transcript	32762385	32809356	.	+	.	gene_id	DNMT3B	transcript_id	NM_006892.4	gene_name	DNMT3B
DNMT	chr19	ncbiRefSeq.2022-10-28	transcript	10133346	10194953	.	-	.	gene_id	DNMT1	transcript_id	NM_001130823.3	gene_name	DNMT1
DNMT	chr19	ncbiRefSeq.2022-10-28	transcript	10133346	10194953	.	-	.	gene_id	DNMT1	transcript_id	NM_001318730.2	gene_name	DNMT1
DNMT	chr19	ncbiRefSeq.2022-10-28	transcript	10133346	10194953	.	-	.	gene_id	DNMT1	transcript_id	NM_001379.4	gene_name	DNMT1
DNMT	chr19	ncbiRefSeq.2022-10-28	transcript	10133346	10194953	.	-	.	gene_id	DNMT1	transcript_id	NM_001318731.2	gene_name	DNMT1
DNMT	chr2	ncbiRefSeq.2022-10-28	transcript	66819925	66821517	.	-	.	gene_id	DNMT3AP1	transcript_id	DNMT3AP1	gene_name	DNMT3AP1
DNMT	chr2	ncbiRefSeq.2022-10-28	transcript	25281452	25341925	.	-	.	gene_id	DNMT3A	transcript_id	NM_001320892.2	gene_name	DNMT3A
DNMT	chr2	ncbiRefSeq.2022-10-28	transcript	25281452	25342590	.	-	.	gene_id	DNMT3A	transcript_id	NM_175630.1	gene_name	DNMT3A
DNMT	chr2	ncbiRefSeq.2022-10-28	transcript	25239227	25252315	.	-	.	gene_id	DNMT3A	transcript_id	XM_047443599.1	gene_name	DNMT3A
DNMT	chr2	ncbiRefSeq.2022-10-28	transcript	25239227	25341925	.	-	.	gene_id	DNMT3A	transcript_id	XM_011532664.3	gene_name	DNMT3A
DNMT	chr2	ncbiRefSeq.2022-10-28	transcript	25235712	25341925	.	-	.	gene_id	DNMT3A	transcript_id	XM_047443593.1	gene_name	DNMT3A
DNMT	chr2	ncbiRefSeq.2022-10-28	transcript	25232976	25252263	.	-	.	gene_id	DNMT3A	transcript_id	NM_001375819.1	gene_name	DNMT3A
DNMT	chr2	ncbiRefSeq.2022-10-28	transcript	25232961	25252131	.	-	.	gene_id	DNMT3A	transcript_id	NM_001320893.1	gene_name	DNMT3A
DNMT	chr2	ncbiRefSeq.2022-10-28	transcript	25232961	25252315	.	-	.	gene_id	DNMT3A	transcript_id	NM_153759.3	gene_name	DNMT3A
DNMT	chr2	ncbiRefSeq.2022-10-28	transcript	25232961	25342590	.	-	.	gene_id	DNMT3A	transcript_id	NM_175629.2	gene_name	DNMT3A
DNMT	chr2	ncbiRefSeq.2022-10-28	transcript	25227874	25252131	.	-	.	gene_id	DNMT3A	transcript_id	XM_047443597.1	gene_name	DNMT3A
DNMT	chr2	ncbiRefSeq.2022-10-28	transcript	25227874	25252131	.	-	.	gene_id	DNMT3A	transcript_id	XM_047443596.1	gene_name	DNMT3A
DNMT	chr2	ncbiRefSeq.2022-10-28	transcript	25227874	25252315	.	-	.	gene_id	DNMT3A	transcript_id	XM_011532666.3	gene_name	DNMT3A
DNMT	chr2	ncbiRefSeq.2022-10-28	transcript	25227874	25253198	.	-	.	gene_id	DNMT3A	transcript_id	XM_047443598.1	gene_name	DNMT3A
DNMT	chr2	ncbiRefSeq.2022-10-28	transcript	25227874	25256050	.	-	.	gene_id	DNMT3A	transcript_id	XM_017003527.2	gene_name	DNMT3A
DNMT	chr2	ncbiRefSeq.2022-10-28	transcript	25227874	25259614	.	-	.	gene_id	DNMT3A	transcript_id	XM_011532667.4	gene_name	DNMT3A
DNMT	chr2	ncbiRefSeq.2022-10-28	transcript	25227874	25277392	.	-	.	gene_id	DNMT3A	transcript_id	XM_047443594.1	gene_name	DNMT3A
DNMT	chr2	ncbiRefSeq.2022-10-28	transcript	25227874	25282588	.	-	.	gene_id	DNMT3A	transcript_id	XM_047443592.1	gene_name	DNMT3A
DNMT	chr2	ncbiRefSeq.2022-10-28	transcript	25227874	25292195	.	-	.	gene_id	DNMT3A	transcript_id	XM_011532662.3	gene_name	DNMT3A
DNMT	chr2	ncbiRefSeq.2022-10-28	transcript	25227874	25314488	.	-	.	gene_id	DNMT3A	transcript_id	XM_017003526.2	gene_name	DNMT3A
DNMT	chr2	ncbiRefSeq.2022-10-28	transcript	25227874	25316596	.	-	.	gene_id	DNMT3A	transcript_id	XM_005264175.6	gene_name	DNMT3A
DNMT	chr2	ncbiRefSeq.2022-10-28	transcript	25227874	25341925	.	-	.	gene_id	DNMT3A	transcript_id	NM_022552.5	gene_name	DNMT3A
DNMT	chr2	ncbiRefSeq.2022-10-28	transcript	25227874	25342483	.	-	.	gene_id	DNMT3A	transcript_id	NR_135490.2	gene_name	DNMT3A
DIDO1	chr20	ncbiRefSeq.2022-10-28	transcript	62905006	62915069	.	-	.	gene_id	DIDO1	transcript_id	XM_047439845.1	gene_name	DIDO1
DIDO1	chr20	ncbiRefSeq.2022-10-28	transcript	62905006	62926505	.	-	.	gene_id	DIDO1	transcript_id	NM_080796.4	gene_name	DIDO1
DIDO1	chr20	ncbiRefSeq.2022-10-28	transcript	62905006	62937904	.	-	.	gene_id	DIDO1	transcript_id	NM_022105.5	gene_name	DIDO1
DIDO1	chr20	ncbiRefSeq.2022-10-28	transcript	62887214	62926505	.	-	.	gene_id	DIDO1	transcript_id	XM_047439844.1	gene_name	DIDO1
DIDO1	chr20	ncbiRefSeq.2022-10-28	transcript	62887214	62926505	.	-	.	gene_id	DIDO1	transcript_id	NM_001193370.2	gene_name	DIDO1
DIDO1	chr20	ncbiRefSeq.2022-10-28	transcript	62887214	62937904	.	-	.	gene_id	DIDO1	transcript_id	NM_080797.4	gene_name	DIDO1
DIDO1	chr20	ncbiRefSeq.2022-10-28	transcript	62877743	62915069	.	-	.	gene_id	DIDO1	transcript_id	XM_011528508.2	gene_name	DIDO1
DIDO1	chr20	ncbiRefSeq.2022-10-28	transcript	62877743	62926255	.	-	.	gene_id	DIDO1	transcript_id	XM_011528507.2	gene_name	DIDO1
DIDO1	chr20	ncbiRefSeq.2022-10-28	transcript	62877743	62926255	.	-	.	gene_id	DIDO1	transcript_id	XM_047439843.1	gene_name	DIDO1
DIDO1	chr20	ncbiRefSeq.2022-10-28	transcript	62877743	62926505	.	-	.	gene_id	DIDO1	transcript_id	XM_011528504.2	gene_name	DIDO1
DIDO1	chr20	ncbiRefSeq.2022-10-28	transcript	62877743	62926505	.	-	.	gene_id	DIDO1	transcript_id	XM_011528509.3	gene_name	DIDO1
DIDO1	chr20	ncbiRefSeq.2022-10-28	transcript	62877743	62926505	.	-	.	gene_id	DIDO1	transcript_id	XM_047439842.1	gene_name	DIDO1
DIDO1	chr20	ncbiRefSeq.2022-10-28	transcript	62877743	62926505	.	-	.	gene_id	DIDO1	transcript_id	NM_001193369.2	gene_name	DIDO1
DIDO1	chr20	ncbiRefSeq.2022-10-28	transcript	62877743	62937904	.	-	.	gene_id	DIDO1	transcript_id	XM_011528505.3	gene_name	DIDO1
DIDO1	chr20	ncbiRefSeq.2022-10-28	transcript	62877743	62937904	.	-	.	gene_id	DIDO1	transcript_id	NM_033081.3	gene_name	DIDO1
PHF3	chr6	ncbiRefSeq.2022-10-28	transcript	63646526	63726011	.	+	.	gene_id	PHF3	transcript_id	NM_015153.4	gene_name	PHF3
PHF3	chr6	ncbiRefSeq.2022-10-28	transcript	63646526	63726011	.	+	.	gene_id	PHF3	transcript_id	XM_047418530.1	gene_name	PHF3
PHF3	chr6	ncbiRefSeq.2022-10-28	transcript	63646526	63726011	.	+	.	gene_id	PHF3	transcript_id	XM_047418528.1	gene_name	PHF3
PHF3	chr6	ncbiRefSeq.2022-10-28	transcript	63636481	63686324	.	+	.	gene_id	PHF3	transcript_id	NM_001290260.2	gene_name	PHF3
PHF3	chr6	ncbiRefSeq.2022-10-28	transcript	63636481	63726011	.	+	.	gene_id	PHF3	transcript_id	XM_047418529.1	gene_name	PHF3
PHF3	chr6	ncbiRefSeq.2022-10-28	transcript	63636103	63726011	.	+	.	gene_id	PHF3	transcript_id	XM_011535648.4	gene_name	PHF3
PHF3	chr6	ncbiRefSeq.2022-10-28	transcript	63635802	63726011	.	+	.	gene_id	PHF3	transcript_id	NM_001370349.2	gene_name	PHF3
PHF3	chr6	ncbiRefSeq.2022-10-28	transcript	63635802	63726011	.	+	.	gene_id	PHF3	transcript_id	NM_001370350.2	gene_name	PHF3
PHF3	chr6	ncbiRefSeq.2022-10-28	transcript	63635802	63726011	.	+	.	gene_id	PHF3	transcript_id	NM_001370348.2	gene_name	PHF3
PHF3	chr6	ncbiRefSeq.2022-10-28	transcript	63635802	63726011	.	+	.	gene_id	PHF3	transcript_id	NM_001290259.2	gene_name	PHF3
MYBL1	chr8	ncbiRefSeq.2022-10-28	transcript	66566999	66612793	.	-	.	gene_id	MYBL1	transcript_id	XM_017013459.2	gene_name	MYBL1
MYBL1	chr8	ncbiRefSeq.2022-10-28	transcript	66562175	66612785	.	-	.	gene_id	MYBL1	transcript_id	XM_017013458.2	gene_name	MYBL1
MYBL1	chr8	ncbiRefSeq.2022-10-28	transcript	66562175	66612788	.	-	.	gene_id	MYBL1	transcript_id	XM_017013457.2	gene_name	MYBL1
MYBL1	chr8	ncbiRefSeq.2022-10-28	transcript	66562175	66612788	.	-	.	gene_id	MYBL1	transcript_id	XM_017013456.2	gene_name	MYBL1
MYBL1	chr8	ncbiRefSeq.2022-10-28	transcript	66562175	66612791	.	-	.	gene_id	MYBL1	transcript_id	XM_017013455.2	gene_name	MYBL1
MYBL1	chr8	ncbiRefSeq.2022-10-28	transcript	66562175	66613218	.	-	.	gene_id	MYBL1	transcript_id	XM_011517533.4	gene_name	MYBL1
MYBL1	chr8	ncbiRefSeq.2022-10-28	transcript	66562175	66613218	.	-	.	gene_id	MYBL1	transcript_id	XM_011517535.4	gene_name	MYBL1
MYBL1	chr8	ncbiRefSeq.2022-10-28	transcript	66562175	66613218	.	-	.	gene_id	MYBL1	transcript_id	NM_001080416.4	gene_name	MYBL1
MYBL1	chr8	ncbiRefSeq.2022-10-28	transcript	66562175	66613218	.	-	.	gene_id	MYBL1	transcript_id	NM_001144755.3	gene_name	MYBL1
MYBL1	chr8	ncbiRefSeq.2022-10-28	transcript	66562175	66613218	.	-	.	gene_id	MYBL1	transcript_id	NM_001294282.2	gene_name	MYBL1
HENMT1	chr1	ncbiRefSeq.2022-10-28	transcript	108648295	108661093	.	-	.	gene_id	HENMT1	transcript_id	NM_001102592.2	gene_name	HENMT1
HENMT1	chr1	ncbiRefSeq.2022-10-28	transcript	108648295	108661093	.	-	.	gene_id	HENMT1	transcript_id	XM_005270411.2	gene_name	HENMT1
HENMT1	chr1	ncbiRefSeq.2022-10-28	transcript	108648295	108661474	.	-	.	gene_id	HENMT1	transcript_id	NM_144584.3	gene_name	HENMT1

## Sheet: Macaque
MOV10L1	chr10	ncbiRefSeq	transcript	692364	720163	.	-	.	gene_id	MOV10L1	transcript_id	XM_005566954.2	gene_name	MOV10L1
MOV10L1	chr10	ncbiRefSeq	transcript	692364	731600	.	-	.	gene_id	MOV10L1	transcript_id	XM_005566952.2	gene_name	MOV10L1
MOV10L1	chr10	ncbiRefSeq	transcript	692364	765549	.	-	.	gene_id	MOV10L1	transcript_id	XM_005566947.2	gene_name	MOV10L1
MOV10L1	chr10	ncbiRefSeq	transcript	692364	765745	.	-	.	gene_id	MOV10L1	transcript_id	XM_005566942.1	gene_name	MOV10L1
MOV10L1	chr10	ncbiRefSeq	transcript	692364	765745	.	-	.	gene_id	MOV10L1	transcript_id	XM_005566945.1	gene_name	MOV10L1
MOV10L1	chr10	ncbiRefSeq	transcript	692364	765745	.	-	.	gene_id	MOV10L1	transcript_id	XM_015457031.1	gene_name	MOV10L1
MOV10L1	chr10	ncbiRefSeq	transcript	692364	765745	.	-	.	gene_id	MOV10L1	transcript_id	XM_005566943.1	gene_name	MOV10L1
MOV10L1	chr10	ncbiRefSeq	transcript	696550	765745	.	-	.	gene_id	MOV10L1	transcript_id	XM_005566949.2	gene_name	MOV10L1
RNF17	chr17	ncbiRefSeq	transcript	4754076	4866859	.	+	.	gene_id	RNF17	transcript_id	XM_005585493.2	gene_name	RNF17
RNF17	chr17	ncbiRefSeq	transcript	4754076	4867064	.	+	.	gene_id	RNF17	transcript_id	XM_005585494.2	gene_name	RNF17
RNF17	chr17	ncbiRefSeq	transcript	4754076	4867064	.	+	.	gene_id	RNF17	transcript_id	XM_005585492.2	gene_name	RNF17
RNF17	chr17	ncbiRefSeq	transcript	4754089	4867064	.	+	.	gene_id	RNF17	transcript_id	XM_015439074.1	gene_name	RNF17
RNF17	chr17	ncbiRefSeq	transcript	4754095	4867064	.	+	.	gene_id	RNF17	transcript_id	XM_015439073.1	gene_name	RNF17
RNF17	chr17	ncbiRefSeq	transcript	4754350	4867064	.	+	.	gene_id	RNF17	transcript_id	XM_005585495.2	gene_name	RNF17
RNF17	chr17	ncbiRefSeq	transcript	4754448	4867064	.	+	.	gene_id	RNF17	transcript_id	XM_005585498.2	gene_name	RNF17
PLD6	chr16	ncbiRefSeq	transcript	17512788	17519182	.	-	.	gene_id	PLD6	transcript_id	XM_005583006.2	gene_name	PLD6
FKBP6	chr3	ncbiRefSeq	transcript	47955693	47988033	.	+	.	gene_id	FKBP6	transcript_id	XM_015447215.1	gene_name	FKBP6
FKBP6	chr3	ncbiRefSeq	transcript	47955696	47975693	.	+	.	gene_id	FKBP6	transcript_id	XM_015447214.1	gene_name	FKBP6
FKBP6	chr3	ncbiRefSeq	transcript	47955698	47988033	.	+	.	gene_id	FKBP6	transcript_id	XM_015447213.1	gene_name	FKBP6
FKBP6	chr3	ncbiRefSeq	transcript	47956410	47988033	.	+	.	gene_id	FKBP6	transcript_id	XM_015447216.1	gene_name	FKBP6
FKBP6	chr3	ncbiRefSeq	transcript	47956410	47988033	.	+	.	gene_id	FKBP6	transcript_id	XM_005549357.2	gene_name	FKBP6
FKBP6	chr3	ncbiRefSeq	transcript	47956484	47988033	.	+	.	gene_id	FKBP6	transcript_id	XM_005549355.2	gene_name	FKBP6
FKBP6	chr3	ncbiRefSeq	transcript	47956501	47988033	.	+	.	gene_id	FKBP6	transcript_id	XM_005549359.2	gene_name	FKBP6
FKBP6	chr3	ncbiRefSeq	transcript	47956620	47988033	.	+	.	gene_id	FKBP6	transcript_id	XM_005549360.2	gene_name	FKBP6
GTSF1	chr10	ncbiRefSeq	transcript	75423873	75424729	.	-	.	gene_id	GTSF1L	transcript_id	XM_015430081.1	gene_name	GTSF1L
GTSF1	chr11	ncbiRefSeq	transcript	53380839	53400318	.	-	.	gene_id	GTSF1	transcript_id	XM_015430655.1	gene_name	GTSF1
GTSF1	chr11	ncbiRefSeq	transcript	53380839	53400333	.	-	.	gene_id	GTSF1	transcript_id	NM_001283321.1	gene_name	GTSF1
GTSF1	chr11	ncbiRefSeq	transcript	53380839	53417086	.	-	.	gene_id	GTSF1	transcript_id	XM_005571090.2	gene_name	GTSF1
GTSF1	chr11	ncbiRefSeq	transcript	53380839	53417207	.	-	.	gene_id	GTSF1	transcript_id	XM_005571088.2	gene_name	GTSF1
GPAT2	chr13	ncbiRefSeq	transcript	815133	828117	.	-	.	gene_id	GPAT2	transcript_id	XM_015433206.1	gene_name	GPAT2
GPAT2	chr13	ncbiRefSeq	transcript	815304	828117	.	-	.	gene_id	GPAT2	transcript_id	XM_005574974.2	gene_name	GPAT2
GPAT2	chr13	ncbiRefSeq	transcript	815304	828117	.	-	.	gene_id	GPAT2	transcript_id	XM_015433204.1	gene_name	GPAT2
GPAT2	chr13	ncbiRefSeq	transcript	815773	828117	.	-	.	gene_id	GPAT2	transcript_id	XM_015433207.1	gene_name	GPAT2
GPAT2	chr13	ncbiRefSeq	transcript	815786	828117	.	-	.	gene_id	GPAT2	transcript_id	XM_015433203.1	gene_name	GPAT2
GPAT2	chr13	ncbiRefSeq	transcript	815964	828117	.	-	.	gene_id	GPAT2	transcript_id	XM_015433205.1	gene_name	GPAT2
TDRD1	chr9	ncbiRefSeq	transcript	113388519	113437884	.	+	.	gene_id	TDRD1	transcript_id	XM_015456715.1	gene_name	TDRD1
TDRD1	chr9	ncbiRefSeq	transcript	113388739	113437884	.	+	.	gene_id	TDRD1	transcript_id	XM_015456717.1	gene_name	TDRD1
TDRD1	chr9	ncbiRefSeq	transcript	113391606	113437884	.	+	.	gene_id	TDRD1	transcript_id	XM_015456716.1	gene_name	TDRD1
TDRD5	chr1	ncbiRefSeq	transcript	37550294	37645089	.	+	.	gene_id	TDRD5	transcript_id	XM_005540123.1	gene_name	TDRD5
TDRD5	chr1	ncbiRefSeq	transcript	37550294	37645089	.	+	.	gene_id	TDRD5	transcript_id	XM_005540120.1	gene_name	TDRD5
TDRD5	chr1	ncbiRefSeq	transcript	37550492	37645089	.	+	.	gene_id	TDRD5	transcript_id	XM_015446282.1	gene_name	TDRD5
TDRD5	chr1	ncbiRefSeq	transcript	37550540	37645089	.	+	.	gene_id	TDRD5	transcript_id	XM_005540122.2	gene_name	TDRD5
TDRD5	chr1	ncbiRefSeq	transcript	37550540	37645089	.	+	.	gene_id	TDRD5	transcript_id	XM_005540119.2	gene_name	TDRD5
TDRD5	chr1	ncbiRefSeq	transcript	37550540	37645089	.	+	.	gene_id	TDRD5	transcript_id	XM_015446288.1	gene_name	TDRD5
TDRD5	chr1	ncbiRefSeq	transcript	37550540	37645089	.	+	.	gene_id	TDRD5	transcript_id	XM_015446280.1	gene_name	TDRD5
TDRD5	chr1	ncbiRefSeq	transcript	37551043	37645089	.	+	.	gene_id	TDRD5	transcript_id	XM_015446284.1	gene_name	TDRD5
TDRD6	chr4	ncbiRefSeq	transcript	123846725	123862736	.	-	.	gene_id	TDRD6	transcript_id	XM_005552809.2	gene_name	TDRD6
TDRD7	chr15	ncbiRefSeq	transcript	40281995	40363592	.	-	.	gene_id	TDRD7	transcript_id	XM_005581242.1	gene_name	TDRD7
TDRD7	chr15	ncbiRefSeq	transcript	40281995	40363592	.	-	.	gene_id	TDRD7	transcript_id	XM_005581243.2	gene_name	TDRD7
TDRD9	chr7	ncbiRefSeq	transcript	169301083	169435195	.	+	.	gene_id	TDRD9	transcript_id	XM_005562325.2	gene_name	TDRD9
TDRD9	chr7	ncbiRefSeq	transcript	169332087	169435186	.	+	.	gene_id	TDRD9	transcript_id	XM_015454248.1	gene_name	TDRD9
TDRD9	chr7	ncbiRefSeq	transcript	169339723	169435186	.	+	.	gene_id	TDRD9	transcript_id	XM_005562326.2	gene_name	TDRD9
TDRD12	chr19	ncbiRefSeq	transcript	33069545	33164332	.	+	.	gene_id	TDRD12	transcript_id	XM_015441588.1	gene_name	TDRD12
TDRD12	chr19	ncbiRefSeq	transcript	33069545	33173974	.	+	.	gene_id	TDRD12	transcript_id	XM_005588746.2	gene_name	TDRD12
TDRD12	chr19	ncbiRefSeq	transcript	33070935	33173974	.	+	.	gene_id	TDRD12	transcript_id	XM_005588747.2	gene_name	TDRD12
TDRD12	chr19	ncbiRefSeq	transcript	33070989	33173974	.	+	.	gene_id	TDRD12	transcript_id	XM_005588748.2	gene_name	TDRD12
DDX4	chr6	ncbiRefSeq	transcript	55196748	55269151	.	+	.	gene_id	DDX4	transcript_id	XM_005556918.2	gene_name	DDX4
DDX4	chr6	ncbiRefSeq	transcript	55196748	55269151	.	+	.	gene_id	DDX4	transcript_id	XM_005556916.2	gene_name	DDX4
DDX4	chr6	ncbiRefSeq	transcript	55196748	55269151	.	+	.	gene_id	DDX4	transcript_id	XM_005556915.2	gene_name	DDX4
DDX4	chr6	ncbiRefSeq	transcript	55196748	55269151	.	+	.	gene_id	DDX4	transcript_id	XM_015451391.1	gene_name	DDX4
DDX4	chr6	ncbiRefSeq	transcript	55196861	55268776	.	+	.	gene_id	DDX4	transcript_id	NM_001283341.1	gene_name	DDX4
DDX4	chr6	ncbiRefSeq	transcript	55196898	55269151	.	+	.	gene_id	DDX4	transcript_id	XM_005556914.2	gene_name	DDX4
PNLDC1	chr4	ncbiRefSeq	transcript	10983314	11004554	.	-	.	gene_id	PNLDC1	transcript_id	XM_005551506.2	gene_name	PNLDC1
PNLDC1	chr4	ncbiRefSeq	transcript	10983314	11004554	.	-	.	gene_id	PNLDC1	transcript_id	XM_005551508.2	gene_name	PNLDC1
PNLDC1	chr4	ncbiRefSeq	transcript	10983314	11004554	.	-	.	gene_id	PNLDC1	transcript_id	XM_005551507.2	gene_name	PNLDC1
TDRKH	chr1	ncbiRefSeq	transcript	100174045	100192718	.	+	.	gene_id	TDRKH	transcript_id	XM_015451986.1	gene_name	TDRKH
TDRKH	chr1	ncbiRefSeq	transcript	100174732	100192718	.	+	.	gene_id	TDRKH	transcript_id	XM_015451978.1	gene_name	TDRKH
TDRKH	chr1	ncbiRefSeq	transcript	100174897	100192718	.	+	.	gene_id	TDRKH	transcript_id	XM_015451969.1	gene_name	TDRKH
TDRKH	chr1	ncbiRefSeq	transcript	100175167	100192718	.	+	.	gene_id	TDRKH	transcript_id	XM_015451962.1	gene_name	TDRKH
TDRKH	chr1	ncbiRefSeq	transcript	100175167	100196875	.	+	.	gene_id	TDRKH	transcript_id	XM_015451988.1	gene_name	TDRKH
TDRKH	chr1	ncbiRefSeq	transcript	100175212	100192718	.	+	.	gene_id	TDRKH	transcript_id	NM_001283178.1	gene_name	TDRKH
ASZ1	chr3	ncbiRefSeq	transcript	149884251	149949061	.	-	.	gene_id	ASZ1	transcript_id	XM_005550597.1	gene_name	ASZ1
ASZ1	chr3	ncbiRefSeq	transcript	149884335	149907507	.	-	.	gene_id	ASZ1	transcript_id	XM_015447977.1	gene_name	ASZ1
MAEL	chr1	ncbiRefSeq	transcript	24941756	24975496	.	+	.	gene_id	MAEL	transcript_id	XM_005539864.2	gene_name	MAEL
PIWI	chr10	ncbiRefSeq	transcript	26141474	26182950	.	-	.	gene_id	PIWIL3	transcript_id	XM_015457377.1	gene_name	PIWIL3
PIWI	chr10	ncbiRefSeq	transcript	26141474	26182950	.	-	.	gene_id	PIWIL3	transcript_id	XM_015457378.1	gene_name	PIWIL3
PIWI	chr10	ncbiRefSeq	transcript	26141474	26199094	.	-	.	gene_id	PIWIL3	transcript_id	XM_015457380.1	gene_name	PIWIL3
PIWI	chr10	ncbiRefSeq	transcript	26141474	26199094	.	-	.	gene_id	PIWIL3	transcript_id	XM_015457379.1	gene_name	PIWIL3
PIWI	chr11	ncbiRefSeq	transcript	134725652	134780064	.	+	.	gene_id	PIWIL1	transcript_id	XM_015431827.1	gene_name	PIWIL1
PIWI	chr11	ncbiRefSeq	transcript	134727158	134780064	.	+	.	gene_id	PIWIL1	transcript_id	XM_015431826.1	gene_name	PIWIL1
PIWI	chr11	ncbiRefSeq	transcript	134727167	134754164	.	+	.	gene_id	PIWIL1	transcript_id	XM_015431829.1	gene_name	PIWIL1
PIWI	chr11	ncbiRefSeq	transcript	134727171	134759531	.	+	.	gene_id	PIWIL1	transcript_id	XM_015431828.1	gene_name	PIWIL1
PIWI	chr14	ncbiRefSeq	transcript	90394222	90469733	.	+	.	gene_id	PIWIL4	transcript_id	XM_005579388.2	gene_name	PIWIL4
PIWI	chr14	ncbiRefSeq	transcript	90415637	90469733	.	+	.	gene_id	PIWIL4	transcript_id	XM_005579389.2	gene_name	PIWIL4
PIWI	chr14	ncbiRefSeq	transcript	90418117	90469733	.	+	.	gene_id	PIWIL4	transcript_id	XM_005579390.2	gene_name	PIWIL4
PIWI	chr14	ncbiRefSeq	transcript	90419439	90469733	.	+	.	gene_id	PIWIL4	transcript_id	XM_005579387.2	gene_name	PIWIL4
PIWI	chr8	ncbiRefSeq	transcript	22417006	22507529	.	+	.	gene_id	PIWIL2	transcript_id	XM_005562786.2	gene_name	PIWIL2
PIWI	chr8	ncbiRefSeq	transcript	22417310	22505968	.	+	.	gene_id	PIWIL2	transcript_id	XM_005562787.2	gene_name	PIWIL2
PIWI	chr8	ncbiRefSeq	transcript	22420038	22505968	.	+	.	gene_id	PIWIL2	transcript_id	XM_005562788.2	gene_name	PIWIL2
PIWI	chr8	ncbiRefSeq	transcript	22420038	22505968	.	+	.	gene_id	PIWIL2	transcript_id	XM_005562785.2	gene_name	PIWIL2
SPOCD1	chr1	ncbiRefSeq	transcript	196225161	196253512	.	+	.	gene_id	SPOCD1	transcript_id	XM_005544128.2	gene_name	SPOCD1
SPOCD1	chr1	ncbiRefSeq	transcript	196225190	196253510	.	+	.	gene_id	SPOCD1	transcript_id	XM_005544131.2	gene_name	SPOCD1
SPOCD1	chr1	ncbiRefSeq	transcript	196225194	196253501	.	+	.	gene_id	SPOCD1	transcript_id	XM_005544129.2	gene_name	SPOCD1
SPOCD1	chr1	ncbiRefSeq	transcript	196225194	196253512	.	+	.	gene_id	SPOCD1	transcript_id	XM_015439191.1	gene_name	SPOCD1
TEX15	chr8	ncbiRefSeq	transcript	31422250	31463700	.	-	.	gene_id	TEX15	transcript_id	XM_015454647.1	gene_name	TEX15
TEX15	chr8	ncbiRefSeq	transcript	31422250	31488165	.	-	.	gene_id	TEX15	transcript_id	XM_005563007.1	gene_name	TEX15
TEX15	chr8	ncbiRefSeq	transcript	31422250	31509311	.	-	.	gene_id	TEX15	transcript_id	XM_005563006.2	gene_name	TEX15
TEX15	chr8	ncbiRefSeq	transcript	31422250	31510364	.	-	.	gene_id	TEX15	transcript_id	XM_005563005.2	gene_name	TEX15
TEX15	chr8	ncbiRefSeq	transcript	31423919	31510364	.	-	.	gene_id	TEX15	transcript_id	XM_015454646.1	gene_name	TEX15
SPIN1	chr15	ncbiRefSeq	transcript	98960289	99046561	.	+	.	gene_id	SPIN1	transcript_id	XM_015437356.1	gene_name	SPIN1
SPIN1	chr15	ncbiRefSeq	transcript	98962438	99046561	.	+	.	gene_id	SPIN1	transcript_id	XM_005582096.2	gene_name	SPIN1
SPIN1	chr15	ncbiRefSeq	transcript	98986498	99043199	.	+	.	gene_id	SPIN1	transcript_id	XM_015437357.1	gene_name	SPIN1
SPIN1	chr15	ncbiRefSeq	transcript	98987630	99046565	.	+	.	gene_id	SPIN1	transcript_id	XM_005582095.2	gene_name	SPIN1
SPIN1	chr15	ncbiRefSeq	transcript	98994332	99046561	.	+	.	gene_id	SPIN1	transcript_id	XM_015437355.1	gene_name	SPIN1
SPIN1	chr15	ncbiRefSeq	transcript	99002445	99043199	.	+	.	gene_id	SPIN1	transcript_id	XM_005582099.2	gene_name	SPIN1
SPIN1	chr15	ncbiRefSeq	transcript	98960289	99046561	.	+	.	gene_id	SPIN1	transcript_id	XM_015437356.1	gene_name	SPIN1
SPIN1	chr15	ncbiRefSeq	transcript	98962438	99046561	.	+	.	gene_id	SPIN1	transcript_id	XM_005582096.2	gene_name	SPIN1
SPIN1	chr15	ncbiRefSeq	transcript	98986498	99043199	.	+	.	gene_id	SPIN1	transcript_id	XM_015437357.1	gene_name	SPIN1
SPIN1	chr15	ncbiRefSeq	transcript	98987630	99046565	.	+	.	gene_id	SPIN1	transcript_id	XM_005582095.2	gene_name	SPIN1
SPIN1	chr15	ncbiRefSeq	transcript	98994332	99046561	.	+	.	gene_id	SPIN1	transcript_id	XM_015437355.1	gene_name	SPIN1
SPIN1	chr15	ncbiRefSeq	transcript	99002445	99043199	.	+	.	gene_id	SPIN1	transcript_id	XM_005582099.2	gene_name	SPIN1
TPR	chr1	ncbiRefSeq	transcript	44230339	44293769	.	-	.	gene_id	TPR	transcript_id	XM_005540244.2	gene_name	TPR
TPR	chr1	ncbiRefSeq	transcript	44231156	44293769	.	-	.	gene_id	TPR	transcript_id	XR_273084.2	gene_name	TPR
TPR	chr1	ncbiRefSeq	transcript	44237389	44293769	.	-	.	gene_id	TPR	transcript_id	XM_005540245.2	gene_name	TPR
TPR	chr1	ncbiRefSeq	transcript	44230339	44293769	.	-	.	gene_id	TPR	transcript_id	XM_005540244.2	gene_name	TPR
TPR	chr1	ncbiRefSeq	transcript	44231156	44293769	.	-	.	gene_id	TPR	transcript_id	XR_273084.2	gene_name	TPR
TPR	chr1	ncbiRefSeq	transcript	44237389	44293769	.	-	.	gene_id	TPR	transcript_id	XM_005540245.2	gene_name	TPR
DNMT	chr10	ncbiRefSeq	transcript	64152367	64182540	.	+	.	gene_id	DNMT3B	transcript_id	XM_015457925.1	gene_name	DNMT3B
DNMT	chr10	ncbiRefSeq	transcript	64152367	64183742	.	+	.	gene_id	DNMT3B	transcript_id	XM_015457926.1	gene_name	DNMT3B
DNMT	chr10	ncbiRefSeq	transcript	64152367	64183742	.	+	.	gene_id	DNMT3B	transcript_id	XM_015457923.1	gene_name	DNMT3B
DNMT	chr10	ncbiRefSeq	transcript	64152367	64183742	.	+	.	gene_id	DNMT3B	transcript_id	XM_015457924.1	gene_name	DNMT3B
DNMT	chr10	ncbiRefSeq	transcript	64152367	64183742	.	+	.	gene_id	DNMT3B	transcript_id	XM_015457922.1	gene_name	DNMT3B
DNMT	chr13	ncbiRefSeq	transcript	85559178	85669333	.	+	.	gene_id	DNMT3A	transcript_id	XM_005576392.2	gene_name	DNMT3A
DNMT	chr13	ncbiRefSeq	transcript	85584694	85669333	.	+	.	gene_id	DNMT3A	transcript_id	XM_005576391.2	gene_name	DNMT3A
DNMT	chr13	ncbiRefSeq	transcript	85584899	85669333	.	+	.	gene_id	DNMT3A	transcript_id	XR_001484618.1	gene_name	DNMT3A
DNMT	chr13	ncbiRefSeq	transcript	85584904	85669333	.	+	.	gene_id	DNMT3A	transcript_id	XM_015433932.1	gene_name	DNMT3A
DNMT	chr13	ncbiRefSeq	transcript	85584906	85669333	.	+	.	gene_id	DNMT3A	transcript_id	XM_005576401.2	gene_name	DNMT3A
DNMT	chr13	ncbiRefSeq	transcript	85650073	85669333	.	+	.	gene_id	DNMT3A	transcript_id	XM_005576400.2	gene_name	DNMT3A
DNMT	chr13	ncbiRefSeq	transcript	85650073	85669333	.	+	.	gene_id	DNMT3A	transcript_id	XM_005576398.2	gene_name	DNMT3A
DNMT	chr13	ncbiRefSeq	transcript	85650167	85669333	.	+	.	gene_id	DNMT3A	transcript_id	XM_005576396.2	gene_name	DNMT3A
DNMT	chr19	ncbiRefSeq	transcript	10390646	10438137	.	-	.	gene_id	DNMT1	transcript_id	XM_015440378.1	gene_name	DNMT1
DNMT	chr19	ncbiRefSeq	transcript	10390646	10453411	.	-	.	gene_id	DNMT1	transcript_id	XM_015440377.1	gene_name	DNMT1
DNMT	chr19	ncbiRefSeq	transcript	10390646	10454062	.	-	.	gene_id	DNMT1	transcript_id	XM_015440376.1	gene_name	DNMT1
DNMT	chr19	ncbiRefSeq	transcript	10390646	10454125	.	-	.	gene_id	DNMT1	transcript_id	XM_015440375.1	gene_name	DNMT1
DNMT	chr19	ncbiRefSeq	transcript	10390646	10454203	.	-	.	gene_id	DNMT1	transcript_id	XM_005587929.2	gene_name	DNMT1
DNMT	chr3	ncbiRefSeq	transcript	2500970	2512678	.	+	.	gene_id	DNMT3L	transcript_id	XM_015446793.1	gene_name	DNMT3L
DNMT	chr3	ncbiRefSeq	transcript	2501360	2515422	.	+	.	gene_id	DNMT3L	transcript_id	XM_005548559.2	gene_name	DNMT3L
DNMT	chr3	ncbiRefSeq	transcript	2501361	2515422	.	+	.	gene_id	DNMT3L	transcript_id	XM_015446794.1	gene_name	DNMT3L
DNMT	chr3	ncbiRefSeq	transcript	2501362	2515422	.	+	.	gene_id	DNMT3L	transcript_id	XM_005548558.2	gene_name	DNMT3L
DIDO1	chr10	ncbiRefSeq	transcript	95005181	95044147	.	-	.	gene_id	DIDO1	transcript_id	XM_015430062.1	gene_name	DIDO1
DIDO1	chr10	ncbiRefSeq	transcript	95005181	95044357	.	-	.	gene_id	DIDO1	transcript_id	XM_005569547.2	gene_name	DIDO1
DIDO1	chr10	ncbiRefSeq	transcript	95005181	95046171	.	-	.	gene_id	DIDO1	transcript_id	XM_015430060.1	gene_name	DIDO1
DIDO1	chr10	ncbiRefSeq	transcript	95005181	95056194	.	-	.	gene_id	DIDO1	transcript_id	XM_005569545.2	gene_name	DIDO1
DIDO1	chr10	ncbiRefSeq	transcript	95005181	95057938	.	-	.	gene_id	DIDO1	transcript_id	XM_015430061.1	gene_name	DIDO1
DIDO1	chr10	ncbiRefSeq	transcript	95005181	95059667	.	-	.	gene_id	DIDO1	transcript_id	XM_015430059.1	gene_name	DIDO1
DIDO1	chr10	ncbiRefSeq	transcript	95005181	95071654	.	-	.	gene_id	DIDO1	transcript_id	XM_005569548.2	gene_name	DIDO1
DIDO1	chr10	ncbiRefSeq	transcript	95005181	95071977	.	-	.	gene_id	DIDO1	transcript_id	XM_005569546.2	gene_name	DIDO1
DIDO1	chr10	ncbiRefSeq	transcript	95017646	95056194	.	-	.	gene_id	DIDO1	transcript_id	XM_015430063.1	gene_name	DIDO1
DIDO1	chr10	ncbiRefSeq	transcript	95032967	95071977	.	-	.	gene_id	DIDO1	transcript_id	XM_015430064.1	gene_name	DIDO1
PHF3	chr4	ncbiRefSeq	transcript	110118839	110179099	.	-	.	gene_id	PHF3	transcript_id	XM_005552623.2	gene_name	PHF3
PHF3	chr4	ncbiRefSeq	transcript	110118839	110205478	.	-	.	gene_id	PHF3	transcript_id	XM_015449258.1	gene_name	PHF3
PHF3	chr4	ncbiRefSeq	transcript	110118839	110205488	.	-	.	gene_id	PHF3	transcript_id	XM_005552622.2	gene_name	PHF3
PHF3	chr4	ncbiRefSeq	transcript	110119339	110205247	.	-	.	gene_id	PHF3	transcript_id	XM_005552621.2	gene_name	PHF3
MYBL1	chr8	ncbiRefSeq	transcript	67802038	67851522	.	-	.	gene_id	MYBL1	transcript_id	XM_005563452.2	gene_name	MYBL1
MYBL1	chr8	ncbiRefSeq	transcript	67802038	67851522	.	-	.	gene_id	MYBL1	transcript_id	XM_005563453.2	gene_name	MYBL1
MYBL1	chr8	ncbiRefSeq	transcript	67802038	67851522	.	-	.	gene_id	MYBL1	transcript_id	XM_015454913.1	gene_name	MYBL1
MYBL1	chr8	ncbiRefSeq	transcript	67802038	67851522	.	-	.	gene_id	MYBL1	transcript_id	XM_005563454.2	gene_name	MYBL1
HENMT1	chr1	ncbiRefSeq	transcript	118142702	118158386	.	+	.	gene_id	HENMT1	transcript_id	NM_001284555.1	gene_name	HENMT1
NCBI GeneID	Symbol	Description	Taxonomic Name	Common Name	Gene Type	Transcripts	Gene Group Identifier	Gene Group Method
102125200	C19H19orf84	chromosome 19 C19orf84 homolog	Macaca fascicularis (crab-eating macaque)	crab-eating macaque

## Sheet: Marmoset
MOV10L1	chr1	ncbiRefSeq	transcript	217279121	217350352	.	+	.	gene_id	MOV10L1	transcript_id	XM_035273993.1	gene_name	MOV10L1
MOV10L1	chr1	ncbiRefSeq	transcript	217279122	217350348	.	+	.	gene_id	MOV10L1	transcript_id	XM_035274003.1	gene_name	MOV10L1
MOV10L1	chr1	ncbiRefSeq	transcript	217279431	217350352	.	+	.	gene_id	MOV10L1	transcript_id	XM_035273999.1	gene_name	MOV10L1
RNF17	chr5	ncbiRefSeq	transcript	142880734	142976775	.	+	.	gene_id	RNF17	transcript_id	XM_035302365.1	gene_name	RNF17
RNF17	chr5	ncbiRefSeq	transcript	142880735	142986154	.	+	.	gene_id	RNF17	transcript_id	XM_035302363.1	gene_name	RNF17
RNF17	chr5	ncbiRefSeq	transcript	142880736	142988818	.	+	.	gene_id	RNF17	transcript_id	XM_035302362.1	gene_name	RNF17
RNF17	chr5	ncbiRefSeq	transcript	142880736	142988818	.	+	.	gene_id	RNF17	transcript_id	XM_035302359.1	gene_name	RNF17
RNF17	chr5	ncbiRefSeq	transcript	142880737	142988820	.	+	.	gene_id	RNF17	transcript_id	XM_008998032.4	gene_name	RNF17
RNF17	chr5	ncbiRefSeq	transcript	142883703	142988818	.	+	.	gene_id	RNF17	transcript_id	XM_035302360.1	gene_name	RNF17
RNF17	chr5	ncbiRefSeq	transcript	142884230	142988818	.	+	.	gene_id	RNF17	transcript_id	XM_035302361.1	gene_name	RNF17
RNF17	chr5	ncbiRefSeq	transcript	142884231	142988814	.	+	.	gene_id	RNF17	transcript_id	XM_035302364.1	gene_name	RNF17
PLD6	chr5	ncbiRefSeq	transcript	61045818	61052056	.	-	.	gene_id	PLD6	transcript_id	XM_003735909.4	gene_name	PLD6
PLD6	chr5	ncbiRefSeq	transcript	61045818	61052066	.	-	.	gene_id	PLD6	transcript_id	XM_035299214.1	gene_name	PLD6
PLD6	chr5	ncbiRefSeq	transcript	61045818	61052074	.	-	.	gene_id	PLD6	transcript_id	XM_035299213.1	gene_name	PLD6
PLD6	chr5	ncbiRefSeq	transcript	61045818	61052082	.	-	.	gene_id	PLD6	transcript_id	XM_035299212.1	gene_name	PLD6
FKBP6	chr2	ncbiRefSeq	transcript	8696943	8735135	.	-	.	gene_id	FKBP6	transcript_id	XM_008981657.3	gene_name	FKBP6
FKBP6	chr2	ncbiRefSeq	transcript	8696943	8735137	.	-	.	gene_id	FKBP6	transcript_id	XM_035280181.1	gene_name	FKBP6
FKBP6	chr2	ncbiRefSeq	transcript	8696943	8735138	.	-	.	gene_id	FKBP6	transcript_id	XM_035280175.1	gene_name	FKBP6
FKBP6	chr2	ncbiRefSeq	transcript	8696943	8735140	.	-	.	gene_id	FKBP6	transcript_id	XM_008981639.3	gene_name	FKBP6
FKBP6	chr2	ncbiRefSeq	transcript	8696943	8735143	.	-	.	gene_id	FKBP6	transcript_id	XM_035280157.1	gene_name	FKBP6
FKBP6	chr2	ncbiRefSeq	transcript	8696943	8735143	.	-	.	gene_id	FKBP6	transcript_id	XM_035280195.1	gene_name	FKBP6
FKBP6	chr2	ncbiRefSeq	transcript	8696943	8735143	.	-	.	gene_id	FKBP6	transcript_id	XM_035280162.1	gene_name	FKBP6
FKBP6	chr2	ncbiRefSeq	transcript	8696943	8735145	.	-	.	gene_id	FKBP6	transcript_id	XM_035280167.1	gene_name	FKBP6
FKBP6	chr2	ncbiRefSeq	transcript	8696943	8735147	.	-	.	gene_id	FKBP6	transcript_id	XM_035280146.1	gene_name	FKBP6
FKBP6	chr2	ncbiRefSeq	transcript	8696943	8735148	.	-	.	gene_id	FKBP6	transcript_id	XM_035280150.1	gene_name	FKBP6
FKBP6	chr2	ncbiRefSeq	transcript	8696943	8735149	.	-	.	gene_id	FKBP6	transcript_id	XM_008981671.3	gene_name	FKBP6
FKBP6	chr2	ncbiRefSeq	transcript	8696943	8735151	.	-	.	gene_id	FKBP6	transcript_id	XM_035280191.1	gene_name	FKBP6
FKBP6	chr2	ncbiRefSeq	transcript	8718355	8735149	.	-	.	gene_id	FKBP6	transcript_id	XM_035280148.1	gene_name	FKBP6
GTSF1	chr9	ncbiRefSeq	transcript	62632992	62651908	.	+	.	gene_id	GTSF1	transcript_id	XM_002752558.5	gene_name	GTSF1
GTSF1	chr9	ncbiRefSeq	transcript	62633527	62651908	.	+	.	gene_id	GTSF1	transcript_id	XM_035256549.1	gene_name	GTSF1
GTSF1	chr9	ncbiRefSeq	transcript	62634323	62651908	.	+	.	gene_id	GTSF1	transcript_id	XM_035256548.1	gene_name	GTSF1
TDRD1	chr12	ncbiRefSeq	transcript	104499340	104551233	.	+	.	gene_id	TDRD1	transcript_id	XM_035269152.1	gene_name	TDRD1
TDRD1	chr12	ncbiRefSeq	transcript	104499340	104554580	.	+	.	gene_id	TDRD1	transcript_id	XM_017963176.2	gene_name	TDRD1
TDRD1	chr12	ncbiRefSeq	transcript	104499340	104554580	.	+	.	gene_id	TDRD1	transcript_id	XM_035269151.1	gene_name	TDRD1
TDRD1	chr12	ncbiRefSeq	transcript	104499340	104554580	.	+	.	gene_id	TDRD1	transcript_id	XM_035269149.1	gene_name	TDRD1
TDRD5	chr18	ncbiRefSeq	transcript	17269654	17356038	.	-	.	gene_id	TDRD5	transcript_id	XM_035279264.1	gene_name	TDRD5
TDRD5	chr18	ncbiRefSeq	transcript	17269654	17356633	.	-	.	gene_id	TDRD5	transcript_id	XM_035279258.1	gene_name	TDRD5
TDRD5	chr18	ncbiRefSeq	transcript	17269654	17356895	.	-	.	gene_id	TDRD5	transcript_id	XM_035279251.1	gene_name	TDRD5
TDRD5	chr18	ncbiRefSeq	transcript	17269654	17356923	.	-	.	gene_id	TDRD5	transcript_id	XM_035279256.1	gene_name	TDRD5
TDRD5	chr18	ncbiRefSeq	transcript	17269654	17356929	.	-	.	gene_id	TDRD5	transcript_id	XM_035279259.1	gene_name	TDRD5
TDRD5	chr18	ncbiRefSeq	transcript	17269654	17356929	.	-	.	gene_id	TDRD5	transcript_id	XM_035279261.1	gene_name	TDRD5
TDRD5	chr18	ncbiRefSeq	transcript	17269654	17356929	.	-	.	gene_id	TDRD5	transcript_id	XM_035279262.1	gene_name	TDRD5
TDRD5	chr18	ncbiRefSeq	transcript	17269654	17356929	.	-	.	gene_id	TDRD5	transcript_id	XM_035279263.1	gene_name	TDRD5
TDRD5	chr18	ncbiRefSeq	transcript	17269654	17356923	.	-	.	gene_id	TDRD5	transcript_id	XR_004736337.1	gene_name	TDRD5
TDRD5	chr18	ncbiRefSeq	transcript	17272569	17356923	.	-	.	gene_id	TDRD5	transcript_id	XM_035279257.1	gene_name	TDRD5
TDRD5	chr18	ncbiRefSeq	transcript	17272576	17356628	.	-	.	gene_id	TDRD5	transcript_id	XM_035279260.1	gene_name	TDRD5
TDRD5	chr18	ncbiRefSeq	transcript	17272576	17356904	.	-	.	gene_id	TDRD5	transcript_id	XM_035279254.1	gene_name	TDRD5
TDRD5	chr18	ncbiRefSeq	transcript	17272576	17356929	.	-	.	gene_id	TDRD5	transcript_id	XM_017966037.2	gene_name	TDRD5
TDRD5	chr18	ncbiRefSeq	transcript	17272576	17356929	.	-	.	gene_id	TDRD5	transcript_id	XM_035279252.1	gene_name	TDRD5
TDRD5	chr18	ncbiRefSeq	transcript	17272576	17356929	.	-	.	gene_id	TDRD5	transcript_id	XM_035279253.1	gene_name	TDRD5
TDRD5	chr18	ncbiRefSeq	transcript	17272576	17357091	.	-	.	gene_id	TDRD5	transcript_id	XM_035279255.1	gene_name	TDRD5
TDRD6	chr4	ncbiRefSeq	transcript	51846950	51862662	.	+	.	gene_id	TDRD6	transcript_id	XM_002746612.4	gene_name	TDRD6
TDRD6	chr4	ncbiRefSeq	transcript	51846950	51862667	.	+	.	gene_id	TDRD6	transcript_id	XM_035295836.1	gene_name	TDRD6
TDRD6	chr4	ncbiRefSeq	transcript	51846950	51862667	.	+	.	gene_id	TDRD6	transcript_id	XM_008994535.3	gene_name	TDRD6
TDRD6	chr4	ncbiRefSeq	transcript	51846950	51863410	.	+	.	gene_id	TDRD6	transcript_id	XM_008994534.3	gene_name	TDRD6
TDRD7	chr1	ncbiRefSeq	transcript	143831946	143914121	.	+	.	gene_id	TDRD7	transcript_id	XM_002743109.2	gene_name	TDRD7
TDRD7	chr1	ncbiRefSeq	transcript	143831996	143914121	.	+	.	gene_id	TDRD7	transcript_id	XM_035252687.1	gene_name	TDRD7
TDRD7	chr1	ncbiRefSeq	transcript	143832007	143914121	.	+	.	gene_id	TDRD7	transcript_id	XM_008999844.3	gene_name	TDRD7
TDRD7	chr1	ncbiRefSeq	transcript	143832021	143914121	.	+	.	gene_id	TDRD7	transcript_id	XM_008999839.2	gene_name	TDRD7
TDRD9	chr10	ncbiRefSeq	transcript	135306485	135446979	.	+	.	gene_id	TDRD9	transcript_id	XM_035261669.1	gene_name	TDRD9
TDRD9	chr10	ncbiRefSeq	transcript	135306492	135446989	.	+	.	gene_id	TDRD9	transcript_id	XM_035261663.1	gene_name	TDRD9
TDRD9	chr10	ncbiRefSeq	transcript	135306528	135446979	.	+	.	gene_id	TDRD9	transcript_id	XM_035261667.1	gene_name	TDRD9
TDRD9	chr10	ncbiRefSeq	transcript	135306812	135446979	.	+	.	gene_id	TDRD9	transcript_id	XM_035261664.1	gene_name	TDRD9
TDRD9	chr10	ncbiRefSeq	transcript	135321648	135446979	.	+	.	gene_id	TDRD9	transcript_id	XM_035261668.1	gene_name	TDRD9
TDRD9	chr10	ncbiRefSeq	transcript	135321648	135446979	.	+	.	gene_id	TDRD9	transcript_id	XM_035261666.1	gene_name	TDRD9
TDRD12	chr22	ncbiRefSeq	transcript	29576942	29654802	.	+	.	gene_id	TDRD12	transcript_id	XM_035287039.1	gene_name	TDRD12
TDRD12	chr22	ncbiRefSeq	transcript	29576942	29656770	.	+	.	gene_id	TDRD12	transcript_id	XM_035287036.1	gene_name	TDRD12
TDRD12	chr22	ncbiRefSeq	transcript	29576943	29654802	.	+	.	gene_id	TDRD12	transcript_id	XM_035287038.1	gene_name	TDRD12
TDRD12	chr22	ncbiRefSeq	transcript	29576943	29656771	.	+	.	gene_id	TDRD12	transcript_id	XM_035287037.1	gene_name	TDRD12
DDX4	chr2	ncbiRefSeq	transcript	152440275	152518740	.	-	.	gene_id	DDX4	transcript_id	XM_035291564.1	gene_name	DDX4
DDX4	chr2	ncbiRefSeq	transcript	152440275	152519248	.	-	.	gene_id	DDX4	transcript_id	XM_035291562.1	gene_name	DDX4
DDX4	chr2	ncbiRefSeq	transcript	152440275	152519559	.	-	.	gene_id	DDX4	transcript_id	XM_035291561.1	gene_name	DDX4
DDX4	chr2	ncbiRefSeq	transcript	152440275	152519727	.	-	.	gene_id	DDX4	transcript_id	XM_035291565.1	gene_name	DDX4
DDX4	chr2	ncbiRefSeq	transcript	152440275	152519727	.	-	.	gene_id	DDX4	transcript_id	XM_035291563.1	gene_name	DDX4
DDX4	chr2	ncbiRefSeq	transcript	152440275	152519730	.	-	.	gene_id	DDX4	transcript_id	XM_035291560.1	gene_name	DDX4
PNLDC1	chr4	ncbiRefSeq	transcript	163338789	163361167	.	+	.	gene_id	PNLDC1	transcript_id	XM_035297100.1	gene_name	PNLDC1
PNLDC1	chr4	ncbiRefSeq	transcript	163338795	163361071	.	+	.	gene_id	PNLDC1	transcript_id	XM_035297099.1	gene_name	PNLDC1
PNLDC1	chr4	ncbiRefSeq	transcript	163338798	163361167	.	+	.	gene_id	PNLDC1	transcript_id	XM_035297101.1	gene_name	PNLDC1
TDRKH	chr18	ncbiRefSeq	transcript	5214364	5232944	.	-	.	gene_id	TDRKH	transcript_id	XM_035279480.1	gene_name	TDRKH
TDRKH	chr18	ncbiRefSeq	transcript	5214364	5232944	.	-	.	gene_id	TDRKH	transcript_id	XM_008984374.3	gene_name	TDRKH
TDRKH	chr18	ncbiRefSeq	transcript	5214364	5232944	.	-	.	gene_id	TDRKH	transcript_id	XM_035279482.1	gene_name	TDRKH
TDRKH	chr18	ncbiRefSeq	transcript	5214364	5232944	.	-	.	gene_id	TDRKH	transcript_id	XM_035279481.1	gene_name	TDRKH
ASZ1	chr8	ncbiRefSeq	transcript	86030556	86094383	.	-	.	gene_id	ASZ1	transcript_id	XM_002751777.4	gene_name	ASZ1
MAEL	chr18	ncbiRefSeq	transcript	28810011	28844768	.	-	.	gene_id	MAEL	transcript_id	XM_035280205.1	gene_name	MAEL
MAEL	chr18	ncbiRefSeq	transcript	28810011	28844813	.	-	.	gene_id	MAEL	transcript_id	XM_035280204.1	gene_name	MAEL
MAEL	chr18	ncbiRefSeq	transcript	28810011	28844857	.	-	.	gene_id	MAEL	transcript_id	XM_002760429.4	gene_name	MAEL
MAEL	chr18	ncbiRefSeq	transcript	28810011	28859783	.	-	.	gene_id	MAEL	transcript_id	XM_008985100.4	gene_name	MAEL
PIWI	chr1	ncbiRefSeq	transcript	193922811	193982018	.	+	.	gene_id	PIWIL3	transcript_id	XM_035267762.1	gene_name	PIWIL3
PIWI	chr11	ncbiRefSeq	transcript	43633551	43686116	.	-	.	gene_id	PIWIL4	transcript_id	XM_035265231.1	gene_name	PIWIL4
PIWI	chr11	ncbiRefSeq	transcript	43633551	43686118	.	-	.	gene_id	PIWIL4	transcript_id	XM_035265232.1	gene_name	PIWIL4
PIWI	chr13	ncbiRefSeq	transcript	16103759	16180192	.	-	.	gene_id	PIWIL2	transcript_id	XM_035270051.1	gene_name	PIWIL2
PIWI	chr13	ncbiRefSeq	transcript	16103759	16183892	.	-	.	gene_id	PIWIL2	transcript_id	XM_035270043.1	gene_name	PIWIL2
PIWI	chr13	ncbiRefSeq	transcript	16103759	16183894	.	-	.	gene_id	PIWIL2	transcript_id	XM_035270049.1	gene_name	PIWIL2
PIWI	chr13	ncbiRefSeq	transcript	16103760	16183894	.	-	.	gene_id	PIWIL2	transcript_id	XM_035270048.1	gene_name	PIWIL2
PIWI	chr13	ncbiRefSeq	transcript	16103761	16179032	.	-	.	gene_id	PIWIL2	transcript_id	XM_035270047.1	gene_name	PIWIL2
PIWI	chr13	ncbiRefSeq	transcript	16103761	16180192	.	-	.	gene_id	PIWIL2	transcript_id	XM_035270045.1	gene_name	PIWIL2
PIWI	chr13	ncbiRefSeq	transcript	16103761	16183892	.	-	.	gene_id	PIWIL2	transcript_id	XM_035270044.1	gene_name	PIWIL2
PIWI	chr13	ncbiRefSeq	transcript	16103761	16183893	.	-	.	gene_id	PIWIL2	transcript_id	XM_035270046.1	gene_name	PIWIL2
PIWI	chr13	ncbiRefSeq	transcript	16125159	16183893	.	-	.	gene_id	PIWIL2	transcript_id	XM_035270052.1	gene_name	PIWIL2
PIWI	chr9	ncbiRefSeq	transcript	131094371	131128581	.	+	.	gene_id	PIWIL1	transcript_id	XM_017976505.2	gene_name	PIWIL1
PIWI	chr9	ncbiRefSeq	transcript	131094653	131128581	.	+	.	gene_id	PIWIL1	transcript_id	XM_035258186.1	gene_name	PIWIL1
PIWI	chr9	ncbiRefSeq	transcript	131095063	131128581	.	+	.	gene_id	PIWIL1	transcript_id	XM_035258185.1	gene_name	PIWIL1
PIWI	chr9	ncbiRefSeq	transcript	131097669	131128581	.	+	.	gene_id	PIWIL1	transcript_id	XM_035258187.1	gene_name	PIWIL1
SPOCD1	chr7	ncbiRefSeq	transcript	66990584	67019702	.	-	.	gene_id	SPOCD1	transcript_id	XM_035308552.1	gene_name	SPOCD1
SPOCD1	chr7	ncbiRefSeq	transcript	66990584	67019702	.	-	.	gene_id	SPOCD1	transcript_id	XM_035308553.1	gene_name	SPOCD1
TEX15	chr13	ncbiRefSeq	transcript	28942415	29011930	.	-	.	gene_id	TEX15	transcript_id	XM_035270250.1	gene_name	TEX15
TEX15	chr13	ncbiRefSeq	transcript	28942415	29011930	.	-	.	gene_id	TEX15	transcript_id	XM_035270244.1	gene_name	TEX15
TEX15	chr13	ncbiRefSeq	transcript	28942415	29011930	.	-	.	gene_id	TEX15	transcript_id	XM_035270251.1	gene_name	TEX15
TEX15	chr13	ncbiRefSeq	transcript	28942415	29034777	.	-	.	gene_id	TEX15	transcript_id	XM_035270247.1	gene_name	TEX15
TEX15	chr13	ncbiRefSeq	transcript	28942415	29035509	.	-	.	gene_id	TEX15	transcript_id	XM_035270248.1	gene_name	TEX15
TEX15	chr13	ncbiRefSeq	transcript	28942415	29035704	.	-	.	gene_id	TEX15	transcript_id	XM_035270249.1	gene_name	TEX15
TEX15	chr13	ncbiRefSeq	transcript	28942415	29035788	.	-	.	gene_id	TEX15	transcript_id	XM_035270245.1	gene_name	TEX15
TEX15	chr13	ncbiRefSeq	transcript	28942415	29064361	.	-	.	gene_id	TEX15	transcript_id	XM_035270246.1	gene_name	TEX15
SPIN1	chr1	ncbiRefSeq	transcript	71351057	71434885	.	+	.	gene_id	SPIN1	transcript_id	XM_035299249.1	gene_name	SPIN1
SPIN1	chr1	ncbiRefSeq	transcript	71352040	71434885	.	+	.	gene_id	SPIN1	transcript_id	XM_035299235.1	gene_name	SPIN1
SPIN1	chr1	ncbiRefSeq	transcript	71352042	71434885	.	+	.	gene_id	SPIN1	transcript_id	XM_035299272.1	gene_name	SPIN1
SPIN1	chr1	ncbiRefSeq	transcript	71352042	71434885	.	+	.	gene_id	SPIN1	transcript_id	XM_035299265.1	gene_name	SPIN1
SPIN1	chr1	ncbiRefSeq	transcript	71352042	71434885	.	+	.	gene_id	SPIN1	transcript_id	XR_004743069.1	gene_name	SPIN1
SPIN1	chr1	ncbiRefSeq	transcript	71352044	71434885	.	+	.	gene_id	SPIN1	transcript_id	XM_035299277.1	gene_name	SPIN1
SPIN1	chr1	ncbiRefSeq	transcript	71352583	71434885	.	+	.	gene_id	SPIN1	transcript_id	XM_035299240.1	gene_name	SPIN1
SPIN1	chr1	ncbiRefSeq	transcript	71371641	71434888	.	+	.	gene_id	SPIN1	transcript_id	XM_035299257.1	gene_name	SPIN1
SPIN1	chr1	ncbiRefSeq	transcript	71351057	71434885	.	+	.	gene_id	SPIN1	transcript_id	XM_035299249.1	gene_name	SPIN1
SPIN1	chr1	ncbiRefSeq	transcript	71352040	71434885	.	+	.	gene_id	SPIN1	transcript_id	XM_035299235.1	gene_name	SPIN1
SPIN1	chr1	ncbiRefSeq	transcript	71352042	71434885	.	+	.	gene_id	SPIN1	transcript_id	XM_035299272.1	gene_name	SPIN1
SPIN1	chr1	ncbiRefSeq	transcript	71352042	71434885	.	+	.	gene_id	SPIN1	transcript_id	XM_035299265.1	gene_name	SPIN1
SPIN1	chr1	ncbiRefSeq	transcript	71352042	71434885	.	+	.	gene_id	SPIN1	transcript_id	XR_004743069.1	gene_name	SPIN1
SPIN1	chr1	ncbiRefSeq	transcript	71352044	71434885	.	+	.	gene_id	SPIN1	transcript_id	XM_035299277.1	gene_name	SPIN1
SPIN1	chr1	ncbiRefSeq	transcript	71352583	71434885	.	+	.	gene_id	SPIN1	transcript_id	XM_035299240.1	gene_name	SPIN1
SPIN1	chr1	ncbiRefSeq	transcript	71371641	71434888	.	+	.	gene_id	SPIN1	transcript_id	XM_035299257.1	gene_name	SPIN1
TPR	chr18	ncbiRefSeq	transcript	37935441	37997684	.	-	.	gene_id	TPR	transcript_id	XM_017966425.2	gene_name	TPR
TPR	chr18	ncbiRefSeq	transcript	37935441	37997684	.	-	.	gene_id	TPR	transcript_id	XM_017966425.2	gene_name	TPR
DNMT	chr14	ncbiRefSeq	transcript	86684390	86799688	.	+	.	gene_id	DNMT3A	transcript_id	XM_035272997.1	gene_name	DNMT3A
DNMT	chr14	ncbiRefSeq	transcript	86684727	86799701	.	+	.	gene_id	DNMT3A	transcript_id	XM_003734782.4	gene_name	DNMT3A
DNMT	chr14	ncbiRefSeq	transcript	86685327	86799701	.	+	.	gene_id	DNMT3A	transcript_id	XM_035272996.1	gene_name	DNMT3A
DNMT	chr14	ncbiRefSeq	transcript	86749602	86799701	.	+	.	gene_id	DNMT3A	transcript_id	XM_008981040.3	gene_name	DNMT3A
DNMT	chr14	ncbiRefSeq	transcript	86749602	86799701	.	+	.	gene_id	DNMT3A	transcript_id	XM_035272998.1	gene_name	DNMT3A
DNMT	chr14	ncbiRefSeq	transcript	86772963	86799701	.	+	.	gene_id	DNMT3A	transcript_id	XM_035273000.1	gene_name	DNMT3A
DNMT	chr14	ncbiRefSeq	transcript	86774763	86799688	.	+	.	gene_id	DNMT3A	transcript_id	XM_035272999.1	gene_name	DNMT3A
DNMT	chr14	ncbiRefSeq	transcript	86775400	86799701	.	+	.	gene_id	DNMT3A	transcript_id	XM_008981039.3	gene_name	DNMT3A
DNMT	chr14	ncbiRefSeq	transcript	86775471	86799701	.	+	.	gene_id	DNMT3A	transcript_id	XM_008981038.3	gene_name	DNMT3A
DNMT	chr14	ncbiRefSeq	transcript	86775566	86799701	.	+	.	gene_id	DNMT3A	transcript_id	XM_017964497.2	gene_name	DNMT3A
DNMT	chr21	ncbiRefSeq	transcript	48767412	48789132	.	-	.	gene_id	DNMT3L	transcript_id	XM_002761472.4	gene_name	DNMT3L
DNMT	chr21	ncbiRefSeq	transcript	48767412	48789132	.	-	.	gene_id	DNMT3L	transcript_id	XM_035283025.1	gene_name	DNMT3L
DNMT	chr22	ncbiRefSeq	transcript	9054469	9108696	.	-	.	gene_id	DNMT1	transcript_id	XM_035283583.1	gene_name	DNMT1
DNMT	chr22	ncbiRefSeq	transcript	9054473	9104231	.	-	.	gene_id	DNMT1	transcript_id	XM_035283584.1	gene_name	DNMT1
DNMT	chr22	ncbiRefSeq	transcript	9054473	9108514	.	-	.	gene_id	DNMT1	transcript_id	XM_035283585.1	gene_name	DNMT1
DNMT	chr5	ncbiRefSeq	transcript	4239067	4269642	.	-	.	gene_id	DNMT3B	transcript_id	XM_035298111.1	gene_name	DNMT3B
DNMT	chr5	ncbiRefSeq	transcript	4239067	4269642	.	-	.	gene_id	DNMT3B	transcript_id	XM_035298114.1	gene_name	DNMT3B
DNMT	chr5	ncbiRefSeq	transcript	4239067	4269643	.	-	.	gene_id	DNMT3B	transcript_id	XM_035298109.1	gene_name	DNMT3B
DNMT	chr5	ncbiRefSeq	transcript	4239067	4269643	.	-	.	gene_id	DNMT3B	transcript_id	XM_035298112.1	gene_name	DNMT3B
DNMT	chr5	ncbiRefSeq	transcript	4239067	4271182	.	-	.	gene_id	DNMT3B	transcript_id	XM_035298110.1	gene_name	DNMT3B
DNMT	chr5	ncbiRefSeq	transcript	4243143	4269642	.	-	.	gene_id	DNMT3B	transcript_id	XM_017971846.2	gene_name	DNMT3B
DNMT	chr5	ncbiRefSeq	transcript	4243143	4269642	.	-	.	gene_id	DNMT3B	transcript_id	XM_035298113.1	gene_name	DNMT3B
DIDO1	chr5	ncbiRefSeq	transcript	56348350	56383341	.	-	.	gene_id	DIDO1	transcript_id	XM_035299135.1	gene_name	DIDO1
DIDO1	chr5	ncbiRefSeq	transcript	56348350	56385335	.	-	.	gene_id	DIDO1	transcript_id	XM_035299132.1	gene_name	DIDO1
DIDO1	chr5	ncbiRefSeq	transcript	56348350	56391659	.	-	.	gene_id	DIDO1	transcript_id	XM_035299133.1	gene_name	DIDO1
DIDO1	chr5	ncbiRefSeq	transcript	56348350	56396942	.	-	.	gene_id	DIDO1	transcript_id	XM_035299131.1	gene_name	DIDO1
DIDO1	chr5	ncbiRefSeq	transcript	56348350	56397177	.	-	.	gene_id	DIDO1	transcript_id	XM_035299136.1	gene_name	DIDO1
DIDO1	chr5	ncbiRefSeq	transcript	56348350	56397235	.	-	.	gene_id	DIDO1	transcript_id	XM_035299140.1	gene_name	DIDO1
DIDO1	chr5	ncbiRefSeq	transcript	56348350	56397235	.	-	.	gene_id	DIDO1	transcript_id	XM_035299129.1	gene_name	DIDO1
DIDO1	chr5	ncbiRefSeq	transcript	56348350	56397235	.	-	.	gene_id	DIDO1	transcript_id	XM_035299141.1	gene_name	DIDO1
DIDO1	chr5	ncbiRefSeq	transcript	56348350	56397235	.	-	.	gene_id	DIDO1	transcript_id	XM_035299138.1	gene_name	DIDO1
DIDO1	chr5	ncbiRefSeq	transcript	56348350	56408580	.	-	.	gene_id	DIDO1	transcript_id	XM_035299137.1	gene_name	DIDO1
DIDO1	chr5	ncbiRefSeq	transcript	56348350	56408581	.	-	.	gene_id	DIDO1	transcript_id	XM_035299130.1	gene_name	DIDO1
DIDO1	chr5	ncbiRefSeq	transcript	56348350	56408581	.	-	.	gene_id	DIDO1	transcript_id	XM_035299142.1	gene_name	DIDO1
DIDO1	chr5	ncbiRefSeq	transcript	56348350	56408610	.	-	.	gene_id	DIDO1	transcript_id	XM_035299139.1	gene_name	DIDO1
DIDO1	chr5	ncbiRefSeq	transcript	56375857	56386240	.	-	.	gene_id	DIDO1	transcript_id	XM_035299143.1	gene_name	DIDO1
DIDO1	chr5	ncbiRefSeq	transcript	56375860	56397008	.	-	.	gene_id	DIDO1	transcript_id	XM_008996242.3	gene_name	DIDO1
DIDO1	chr5	ncbiRefSeq	transcript	56375860	56408580	.	-	.	gene_id	DIDO1	transcript_id	XM_035299146.1	gene_name	DIDO1
DIDO1	chr5	ncbiRefSeq	transcript	56375860	56408581	.	-	.	gene_id	DIDO1	transcript_id	XM_035299145.1	gene_name	DIDO1
PHF3	chr4	ncbiRefSeq	transcript	65498512	65585419	.	+	.	gene_id	PHF3	transcript_id	XM_008994628.3	gene_name	PHF3
PHF3	chr4	ncbiRefSeq	transcript	65498517	65585419	.	+	.	gene_id	PHF3	transcript_id	XM_002746696.4	gene_name	PHF3
PHF3	chr4	ncbiRefSeq	transcript	65498551	65584439	.	+	.	gene_id	PHF3	transcript_id	XM_017971193.2	gene_name	PHF3
PHF3	chr4	ncbiRefSeq	transcript	65498574	65582152	.	+	.	gene_id	PHF3	transcript_id	XM_035296025.1	gene_name	PHF3
PHF3	chr4	ncbiRefSeq	transcript	65499378	65582152	.	+	.	gene_id	PHF3	transcript_id	XM_035296021.1	gene_name	PHF3
PHF3	chr4	ncbiRefSeq	transcript	65499378	65582152	.	+	.	gene_id	PHF3	transcript_id	XM_008994627.3	gene_name	PHF3
PHF3	chr4	ncbiRefSeq	transcript	65499579	65585419	.	+	.	gene_id	PHF3	transcript_id	XM_035296022.1	gene_name	PHF3
PHF3	chr4	ncbiRefSeq	transcript	65539034	65585419	.	+	.	gene_id	PHF3	transcript_id	XM_035296024.1	gene_name	PHF3
MYBL1	chr16	ncbiRefSeq	transcript	20825972	20870909	.	-	.	gene_id	MYBL1	transcript_id	XM_035276775.1	gene_name	MYBL1
MYBL1	chr16	ncbiRefSeq	transcript	20825972	20870909	.	-	.	gene_id	MYBL1	transcript_id	XM_035276779.1	gene_name	MYBL1
MYBL1	chr16	ncbiRefSeq	transcript	20825972	20870910	.	-	.	gene_id	MYBL1	transcript_id	XM_035276777.1	gene_name	MYBL1
MYBL1	chr16	ncbiRefSeq	transcript	20825972	20871438	.	-	.	gene_id	MYBL1	transcript_id	XM_002758960.5	gene_name	MYBL1
MYBL1	chr16	ncbiRefSeq	transcript	20825972	20871440	.	-	.	gene_id	MYBL1	transcript_id	XM_035276780.1	gene_name	MYBL1
MYBL1	chr16	ncbiRefSeq	transcript	20825972	20871441	.	-	.	gene_id	MYBL1	transcript_id	XM_035276778.1	gene_name	MYBL1
MYBL1	chr16	ncbiRefSeq	transcript	20825972	20871553	.	-	.	gene_id	MYBL1	transcript_id	XM_002758961.4	gene_name	MYBL1
MYBL1	chr16	ncbiRefSeq	transcript	20828108	20870907	.	-	.	gene_id	MYBL1	transcript_id	XM_035276776.1	gene_name	MYBL1
HENMT1	chr7	ncbiRefSeq	transcript	145175377	145190145	.	-	.	gene_id	HENMT1	transcript_id	XM_002751160.5	gene_name	HENMT1
HENMT1	chr7	ncbiRefSeq	transcript	145175377	145190145	.	-	.	gene_id	HENMT1	transcript_id	XM_009001811.3	gene_name	HENMT1
HENMT1	chr7	ncbiRefSeq	transcript	145175381	145190145	.	-	.	gene_id	HENMT1	transcript_id	XM_035252330.1	gene_name	HENMT1
NCBI GeneID	Symbol	Description	Taxonomic Name	Common Name	Gene Type	Transcripts	Gene Group Identifier	Gene Group Method
100411698	LOC100411698	glycerol-3-phosphate acyltransferase 2, mitochondrial	Callithrix jacchus (white-tufted-ear marmoset)	white-tufted-ear marmoset
103790033	C22H19orf84	chromosome 22 C19orf84 homolog	Callithrix jacchus (white-tufted-ear marmoset)	white-tufted-ear marmoset

## Sheet: Mouse
MOV10L1	chr15	ncbiRefSeq.2024-02-14	transcript	88867197	88939355	.	+	.	gene_id	Mov10l1	transcript_id	NM_031260.2	gene_name	Mov10l1
MOV10L1	chr15	ncbiRefSeq.2024-02-14	transcript	88867094	88939355	.	+	.	gene_id	Mov10l1	transcript_id	XM_006521557.1	gene_name	Mov10l1
MOV10L1	chr15	ncbiRefSeq.2024-02-14	transcript	88867094	88939355	.	+	.	gene_id	Mov10l1	transcript_id	XM_006521556.1	gene_name	Mov10l1
RNF17	chr14	ncbiRefSeq.2024-02-14	transcript	56688036	56762489	.	+	.	gene_id	Rnf17	transcript_id	XM_030247855.1	gene_name	Rnf17
RNF17	chr14	ncbiRefSeq.2024-02-14	transcript	56688030	56762489	.	+	.	gene_id	Rnf17	transcript_id	XM_006519112.1	gene_name	Rnf17
RNF17	chr14	ncbiRefSeq.2024-02-14	transcript	56688014	56762489	.	+	.	gene_id	Rnf17	transcript_id	XM_030247854.1	gene_name	Rnf17
RNF17	chr14	ncbiRefSeq.2024-02-14	transcript	56687999	56762489	.	+	.	gene_id	Rnf17	transcript_id	XM_030247856.1	gene_name	Rnf17
RNF17	chr14	ncbiRefSeq.2024-02-14	transcript	56640154	56762489	.	+	.	gene_id	Rnf17	transcript_id	NM_001033043.1	gene_name	Rnf17
RNF17	chr14	ncbiRefSeq.2024-02-14	transcript	56640107	56726893	.	+	.	gene_id	Rnf17	transcript_id	XM_006519110.4	gene_name	Rnf17
RNF17	chr14	ncbiRefSeq.2024-02-14	transcript	56640107	56741488	.	+	.	gene_id	Rnf17	transcript_id	XM_006519109.3	gene_name	Rnf17
RNF17	chr14	ncbiRefSeq.2024-02-14	transcript	56640107	56762489	.	+	.	gene_id	Rnf17	transcript_id	XM_006519108.3	gene_name	Rnf17
PLD6	chr11	ncbiRefSeq.2024-02-14	transcript	59674719	59678483	.	-	.	gene_id	Pld6	transcript_id	NM_001290283.1	gene_name	Pld6
PLD6	chr11	ncbiRefSeq.2024-02-14	transcript	59674719	59678483	.	-	.	gene_id	Pld6	transcript_id	NM_183139.2	gene_name	Pld6
PLD6	chr11	ncbiRefSeq.2024-02-14	transcript	59674719	59678048	.	-	.	gene_id	Pld6	transcript_id	NR_110894.1	gene_name	Pld6
FKBP6	chr5	ncbiRefSeq.2024-02-14	transcript	135366223	135378767	.	-	.	gene_id	Fkbp6	transcript_id	NM_001277892.2	gene_name	Fkbp6
FKBP6	chr5	ncbiRefSeq.2024-02-14	transcript	135366223	135380080	.	-	.	gene_id	Fkbp6	transcript_id	XM_030254949.1	gene_name	Fkbp6
FKBP6	chr5	ncbiRefSeq.2024-02-14	transcript	135366223	135380150	.	-	.	gene_id	Fkbp6	transcript_id	XM_030254951.1	gene_name	Fkbp6
FKBP6	chr5	ncbiRefSeq.2024-02-14	transcript	135366223	135380662	.	-	.	gene_id	Fkbp6	transcript_id	XM_030254950.2	gene_name	Fkbp6
FKBP6	chr5	ncbiRefSeq.2024-02-14	transcript	135366219	135378898	.	-	.	gene_id	Fkbp6	transcript_id	NM_001277891.1	gene_name	Fkbp6
FKBP6	chr5	ncbiRefSeq.2024-02-14	transcript	135320558	135378898	.	-	.	gene_id	Fkbp6	transcript_id	NM_033571.3	gene_name	Fkbp6
FKBP6	chr5	ncbiRefSeq.2024-02-14	transcript	135320558	135378898	.	-	.	gene_id	Fkbp6	transcript_id	NM_001277893.1	gene_name	Fkbp6
FKBP6	chr5	ncbiRefSeq.2024-02-14	transcript	135320558	135380080	.	-	.	gene_id	Fkbp6	transcript_id	XM_011240913.2	gene_name	Fkbp6
FKBP6	chr5	ncbiRefSeq.2024-02-14	transcript	135320558	135380083	.	-	.	gene_id	Fkbp6	transcript_id	XM_011240915.1	gene_name	Fkbp6
FKBP6	chr5	ncbiRefSeq.2024-02-14	transcript	135320558	135380150	.	-	.	gene_id	Fkbp6	transcript_id	XM_030254952.1	gene_name	Fkbp6
GTSF1	chr15	ncbiRefSeq.2024-02-14	transcript	103310885	103337990	.	-	.	gene_id	Gtsf1	transcript_id	XM_011245750.3	gene_name	Gtsf1
GTSF1	chr15	ncbiRefSeq.2024-02-14	transcript	103310885	103338854	.	-	.	gene_id	Gtsf1	transcript_id	NM_028797.1	gene_name	Gtsf1
GTSF1	chr15	ncbiRefSeq.2024-02-14	transcript	103310885	103338866	.	-	.	gene_id	Gtsf1	transcript_id	XM_011245749.3	gene_name	Gtsf1
GTSF1	chr15	ncbiRefSeq.2024-02-14	transcript	103310885	103338869	.	-	.	gene_id	Gtsf1	transcript_id	XM_011245751.2	gene_name	Gtsf1
GTSF1	chr15	ncbiRefSeq.2024-02-14	transcript	103310885	103338872	.	-	.	gene_id	Gtsf1	transcript_id	XM_006521491.3	gene_name	Gtsf1
GTSF1	chr2	ncbiRefSeq.2024-02-14	transcript	162928956	162931529	.	-	.	gene_id	Gtsf1l	transcript_id	NM_026630.3	gene_name	Gtsf1l
GPAT2	chr2	ncbiRefSeq.2024-02-14	transcript	127269173	127278012	.	+	.	gene_id	Gpat2	transcript_id	XM_011239436.1	gene_name	Gpat2
GPAT2	chr2	ncbiRefSeq.2024-02-14	transcript	127269173	127278013	.	+	.	gene_id	Gpat2	transcript_id	XM_011239434.3	gene_name	Gpat2
GPAT2	chr2	ncbiRefSeq.2024-02-14	transcript	127267130	127278013	.	+	.	gene_id	Gpat2	transcript_id	XM_006499135.4	gene_name	Gpat2
GPAT2	chr2	ncbiRefSeq.2024-02-14	transcript	127267119	127278012	.	+	.	gene_id	Gpat2	transcript_id	NM_001081089.2	gene_name	Gpat2
GPAT2	chr2	ncbiRefSeq.2024-02-14	transcript	127267088	127278013	.	+	.	gene_id	Gpat2	transcript_id	XM_006499138.4	gene_name	Gpat2
GPAT2	chr2	ncbiRefSeq.2024-02-14	transcript	127267088	127278013	.	+	.	gene_id	Gpat2	transcript_id	XM_006499137.4	gene_name	Gpat2
GPAT2	chr2	ncbiRefSeq.2024-02-14	transcript	127267087	127278013	.	+	.	gene_id	Gpat2	transcript_id	XM_006499134.4	gene_name	Gpat2
GPAT2	chr2	ncbiRefSeq.2024-02-14	transcript	127266725	127278013	.	+	.	gene_id	Gpat2	transcript_id	XM_006499132.5	gene_name	Gpat2
TDRD1	chr19	ncbiRefSeq.2024-02-14	transcript	56819662	56858444	.	+	.	gene_id	Tdrd1	transcript_id	XM_006527479.3	gene_name	Tdrd1
TDRD1	chr19	ncbiRefSeq.2024-02-14	transcript	56819144	56858444	.	+	.	gene_id	Tdrd1	transcript_id	NM_001002241.2	gene_name	Tdrd1
TDRD1	chr19	ncbiRefSeq.2024-02-14	transcript	56815189	56858444	.	+	.	gene_id	Tdrd1	transcript_id	XM_006527477.4	gene_name	Tdrd1
TDRD1	chr19	ncbiRefSeq.2024-02-14	transcript	56814952	56858444	.	+	.	gene_id	Tdrd1	transcript_id	XM_006527476.2	gene_name	Tdrd1
TDRD1	chr19	ncbiRefSeq.2024-02-14	transcript	56814718	56858444	.	+	.	gene_id	Tdrd1	transcript_id	NM_031387.3	gene_name	Tdrd1
TDRD1	chr19	ncbiRefSeq.2024-02-14	transcript	56814718	56858444	.	+	.	gene_id	Tdrd1	transcript_id	XM_006527474.1	gene_name	Tdrd1
TDRD1	chr19	ncbiRefSeq.2024-02-14	transcript	56814711	56858444	.	+	.	gene_id	Tdrd1	transcript_id	XM_006527475.4	gene_name	Tdrd1
TDRD1	chr19	ncbiRefSeq.2024-02-14	transcript	56814707	56858444	.	+	.	gene_id	Tdrd1	transcript_id	NM_001002240.2	gene_name	Tdrd1
TDRD1	chr19	ncbiRefSeq.2024-02-14	transcript	56814641	56858444	.	+	.	gene_id	Tdrd1	transcript_id	NM_001002238.2	gene_name	Tdrd1
TDRD1	chr19	ncbiRefSeq.2024-02-14	transcript	56814603	56858444	.	+	.	gene_id	Tdrd1	transcript_id	XM_006527478.1	gene_name	Tdrd1
TDRD1	chr19	ncbiRefSeq.2024-02-14	transcript	56814603	56858444	.	+	.	gene_id	Tdrd1	transcript_id	XM_006527473.1	gene_name	Tdrd1
TDRD5	chr1	ncbiRefSeq.2024-02-14	transcript	156100068	156131874	.	-	.	gene_id	Tdrd5	transcript_id	XM_036163492.1	gene_name	Tdrd5
TDRD5	chr1	ncbiRefSeq.2024-02-14	transcript	156098976	156131874	.	-	.	gene_id	Tdrd5	transcript_id	XM_011238780.3	gene_name	Tdrd5
TDRD5	chr1	ncbiRefSeq.2024-02-14	transcript	156098885	156131874	.	-	.	gene_id	Tdrd5	transcript_id	XM_030252864.1	gene_name	Tdrd5
TDRD5	chr1	ncbiRefSeq.2024-02-14	transcript	156083428	156131874	.	-	.	gene_id	Tdrd5	transcript_id	XM_006496732.3	gene_name	Tdrd5
TDRD5	chr1	ncbiRefSeq.2024-02-14	transcript	156083428	156131874	.	-	.	gene_id	Tdrd5	transcript_id	XM_006496730.3	gene_name	Tdrd5
TDRD5	chr1	ncbiRefSeq.2024-02-14	transcript	156082866	156130038	.	-	.	gene_id	Tdrd5	transcript_id	XM_006496734.1	gene_name	Tdrd5
TDRD5	chr1	ncbiRefSeq.2024-02-14	transcript	156082866	156130918	.	-	.	gene_id	Tdrd5	transcript_id	NM_001134741.1	gene_name	Tdrd5
TDRD5	chr1	ncbiRefSeq.2024-02-14	transcript	156082866	156131176	.	-	.	gene_id	Tdrd5	transcript_id	NM_001277730.1	gene_name	Tdrd5
TDRD5	chr1	ncbiRefSeq.2024-02-14	transcript	156082866	156131874	.	-	.	gene_id	Tdrd5	transcript_id	XM_006496729.4	gene_name	Tdrd5
TDRD5	chr1	ncbiRefSeq.2024-02-14	transcript	156082866	156131874	.	-	.	gene_id	Tdrd5	transcript_id	XM_006496727.4	gene_name	Tdrd5
TDRD5	chr1	ncbiRefSeq.2024-02-14	transcript	156082866	156131874	.	-	.	gene_id	Tdrd5	transcript_id	XM_006496726.4	gene_name	Tdrd5
TDRD5	chr1	ncbiRefSeq.2024-02-14	transcript	156082866	156131874	.	-	.	gene_id	Tdrd5	transcript_id	XM_006496728.3	gene_name	Tdrd5
TDRD5	chr1	ncbiRefSeq.2024-02-14	transcript	156082866	156131874	.	-	.	gene_id	Tdrd5	transcript_id	XM_006496731.3	gene_name	Tdrd5
TDRD5	chr1	ncbiRefSeq.2024-02-14	transcript	156082866	156131874	.	-	.	gene_id	Tdrd5	transcript_id	XM_006496733.3	gene_name	Tdrd5
TDRD5	chr1	ncbiRefSeq.2024-02-14	transcript	156082866	156131874	.	-	.	gene_id	Tdrd5	transcript_id	XR_004941506.1	gene_name	Tdrd5
TDRD6	chr17	ncbiRefSeq.2024-02-14	transcript	43926226	43941190	.	-	.	gene_id	Tdrd6	transcript_id	NM_001161366.1	gene_name	Tdrd6
TDRD6	chr17	ncbiRefSeq.2024-02-14	transcript	43926226	43941190	.	-	.	gene_id	Tdrd6	transcript_id	NM_198418.2	gene_name	Tdrd6
TDRD6	chr17	ncbiRefSeq.2024-02-14	transcript	43926226	43941190	.	-	.	gene_id	Tdrd6	transcript_id	NM_001161367.1	gene_name	Tdrd6
TDRD6	chr17	ncbiRefSeq.2024-02-14	transcript	43926226	43941190	.	-	.	gene_id	Tdrd6	transcript_id	NM_001357985.1	gene_name	Tdrd6
TDRD6	chr17	ncbiRefSeq.2024-02-14	transcript	43926225	43942737	.	-	.	gene_id	Tdrd6	transcript_id	XM_006523967.4	gene_name	Tdrd6
TDRD6	chr17	ncbiRefSeq.2024-02-14	transcript	43926225	43942737	.	-	.	gene_id	Tdrd6	transcript_id	XM_011246343.3	gene_name	Tdrd6
TDRD6	chr17	ncbiRefSeq.2024-02-14	transcript	43926225	43942737	.	-	.	gene_id	Tdrd6	transcript_id	XM_006523968.4	gene_name	Tdrd6
TDRD7	chr4	ncbiRefSeq.2024-02-14	transcript	45994603	46034766	.	+	.	gene_id	Tdrd7	transcript_id	XM_006537519.2	gene_name	Tdrd7
TDRD7	chr4	ncbiRefSeq.2024-02-14	transcript	45972831	46034765	.	+	.	gene_id	Tdrd7	transcript_id	NM_001355189.1	gene_name	Tdrd7
TDRD7	chr4	ncbiRefSeq.2024-02-14	transcript	45972529	46034766	.	+	.	gene_id	Tdrd7	transcript_id	XM_030253049.2	gene_name	Tdrd7
TDRD7	chr4	ncbiRefSeq.2024-02-14	transcript	45972297	46034765	.	+	.	gene_id	Tdrd7	transcript_id	NM_146142.2	gene_name	Tdrd7
TDRD7	chr4	ncbiRefSeq.2024-02-14	transcript	45972217	46034766	.	+	.	gene_id	Tdrd7	transcript_id	XM_030253051.2	gene_name	Tdrd7
TDRD7	chr4	ncbiRefSeq.2024-02-14	transcript	45972186	46034753	.	+	.	gene_id	Tdrd7	transcript_id	XM_030253050.2	gene_name	Tdrd7
TDRD7	chr4	ncbiRefSeq.2024-02-14	transcript	45965341	46034766	.	+	.	gene_id	Tdrd7	transcript_id	XM_006537518.2	gene_name	Tdrd7
TDRD7	chr4	ncbiRefSeq.2024-02-14	transcript	45965335	46034765	.	+	.	gene_id	Tdrd7	transcript_id	NM_001290475.1	gene_name	Tdrd7
TDRD9	chr12	ncbiRefSeq.2024-02-14	transcript	111979700	112035280	.	+	.	gene_id	Tdrd9	transcript_id	XM_006516322.1	gene_name	Tdrd9
TDRD9	chr12	ncbiRefSeq.2024-02-14	transcript	111960194	112035280	.	+	.	gene_id	Tdrd9	transcript_id	XM_006516321.3	gene_name	Tdrd9
TDRD9	chr12	ncbiRefSeq.2024-02-14	transcript	111943484	112035280	.	+	.	gene_id	Tdrd9	transcript_id	XM_006516319.3	gene_name	Tdrd9
TDRD9	chr12	ncbiRefSeq.2024-02-14	transcript	111937993	112035288	.	+	.	gene_id	Tdrd9	transcript_id	NM_029056.1	gene_name	Tdrd9
TDRD9	chr12	ncbiRefSeq.2024-02-14	transcript	111937930	112035280	.	+	.	gene_id	Tdrd9	transcript_id	XM_006516320.4	gene_name	Tdrd9
TDRD9	chr12	ncbiRefSeq.2024-02-14	transcript	111937929	112035280	.	+	.	gene_id	Tdrd9	transcript_id	XM_006516316.3	gene_name	Tdrd9
TDRD9	chr12	ncbiRefSeq.2024-02-14	transcript	111937927	112018821	.	+	.	gene_id	Tdrd9	transcript_id	XM_006516317.5	gene_name	Tdrd9
TDRD9	chr12	ncbiRefSeq.2024-02-14	transcript	111937922	112001103	.	+	.	gene_id	Tdrd9	transcript_id	XM_017315218.2	gene_name	Tdrd9
TDRD9	chr12	ncbiRefSeq.2024-02-14	transcript	111937926	112018440	.	+	.	gene_id	Tdrd9	transcript_id	XR_003950089.1	gene_name	Tdrd9
TDRD9	chr12	ncbiRefSeq.2024-02-14	transcript	111937923	112006924	.	+	.	gene_id	Tdrd9	transcript_id	XR_381553.4	gene_name	Tdrd9
TDRD12	chr7	ncbiRefSeq.2024-02-14	transcript	35193035	35237169	.	-	.	gene_id	Tdrd12	transcript_id	NM_028034.2	gene_name	Tdrd12
TDRD12	chr7	ncbiRefSeq.2024-02-14	transcript	35184751	35237194	.	-	.	gene_id	Tdrd12	transcript_id	XM_011250707.4	gene_name	Tdrd12
TDRD12	chr7	ncbiRefSeq.2024-02-14	transcript	35181180	35237196	.	-	.	gene_id	Tdrd12	transcript_id	XM_011250704.4	gene_name	Tdrd12
TDRD12	chr7	ncbiRefSeq.2024-02-14	transcript	35166366	35207888	.	-	.	gene_id	Tdrd12	transcript_id	XM_030243002.2	gene_name	Tdrd12
TDRD12	chr7	ncbiRefSeq.2024-02-14	transcript	35166366	35235800	.	-	.	gene_id	Tdrd12	transcript_id	XM_030243000.1	gene_name	Tdrd12
TDRD12	chr7	ncbiRefSeq.2024-02-14	transcript	35166366	35236925	.	-	.	gene_id	Tdrd12	transcript_id	XM_030242999.1	gene_name	Tdrd12
TDRD12	chr7	ncbiRefSeq.2024-02-14	transcript	35166366	35237140	.	-	.	gene_id	Tdrd12	transcript_id	NM_001368387.1	gene_name	Tdrd12
TDRD12	chr7	ncbiRefSeq.2024-02-14	transcript	35166366	35237206	.	-	.	gene_id	Tdrd12	transcript_id	XM_030242998.2	gene_name	Tdrd12
TDRD12	chr7	ncbiRefSeq.2024-02-14	transcript	35166366	35237206	.	-	.	gene_id	Tdrd12	transcript_id	XM_030243001.2	gene_name	Tdrd12
TDRD12	chr7	ncbiRefSeq.2024-02-14	transcript	35166366	35237206	.	-	.	gene_id	Tdrd12	transcript_id	XR_001778000.3	gene_name	Tdrd12
DDX4	chr13	ncbiRefSeq.2024-02-14	transcript	112734878	112788802	.	-	.	gene_id	Ddx4	transcript_id	XM_011244619.3	gene_name	Ddx4
DDX4	chr13	ncbiRefSeq.2024-02-14	transcript	112734878	112788802	.	-	.	gene_id	Ddx4	transcript_id	XM_011244621.3	gene_name	Ddx4
DDX4	chr13	ncbiRefSeq.2024-02-14	transcript	112734878	112790342	.	-	.	gene_id	Ddx4	transcript_id	XM_011244622.4	gene_name	Ddx4
DDX4	chr13	ncbiRefSeq.2024-02-14	transcript	112734878	112790342	.	-	.	gene_id	Ddx4	transcript_id	XM_006517524.5	gene_name	Ddx4
DDX4	chr13	ncbiRefSeq.2024-02-14	transcript	112734867	112788844	.	-	.	gene_id	Ddx4	transcript_id	NM_001145885.1	gene_name	Ddx4
DDX4	chr13	ncbiRefSeq.2024-02-14	transcript	112734867	112788844	.	-	.	gene_id	Ddx4	transcript_id	NM_010029.2	gene_name	Ddx4
DDX4	chr13	ncbiRefSeq.2024-02-14	transcript	112734867	112790342	.	-	.	gene_id	Ddx4	transcript_id	XM_011244618.3	gene_name	Ddx4
PNLDC1	chr17	ncbiRefSeq.2024-02-14	transcript	13107789	13128887	.	-	.	gene_id	Pnldc1	transcript_id	NM_001034866.1	gene_name	Pnldc1
PNLDC1	chr17	ncbiRefSeq.2024-02-14	transcript	13107610	13126211	.	-	.	gene_id	Pnldc1	transcript_id	XM_011246210.1	gene_name	Pnldc1
PNLDC1	chr17	ncbiRefSeq.2024-02-14	transcript	13107610	13129489	.	-	.	gene_id	Pnldc1	transcript_id	XM_006523326.3	gene_name	Pnldc1
PNLDC1	chr17	ncbiRefSeq.2024-02-14	transcript	13107610	13129489	.	-	.	gene_id	Pnldc1	transcript_id	XM_017317464.3	gene_name	Pnldc1
PNLDC1	chr17	ncbiRefSeq.2024-02-14	transcript	13107610	13129489	.	-	.	gene_id	Pnldc1	transcript_id	XM_006523325.4	gene_name	Pnldc1
TDRKH	chr3	ncbiRefSeq.2024-02-14	transcript	94320552	94342161	.	+	.	gene_id	Tdrkh	transcript_id	XM_030252843.2	gene_name	Tdrkh
TDRKH	chr3	ncbiRefSeq.2024-02-14	transcript	94320551	94333697	.	+	.	gene_id	Tdrkh	transcript_id	NM_001357714.1	gene_name	Tdrkh
TDRKH	chr3	ncbiRefSeq.2024-02-14	transcript	94320551	94333697	.	+	.	gene_id	Tdrkh	transcript_id	NM_001357713.1	gene_name	Tdrkh
TDRKH	chr3	ncbiRefSeq.2024-02-14	transcript	94320551	94339957	.	+	.	gene_id	Tdrkh	transcript_id	NM_001357711.1	gene_name	Tdrkh
TDRKH	chr3	ncbiRefSeq.2024-02-14	transcript	94320551	94339957	.	+	.	gene_id	Tdrkh	transcript_id	NM_001357712.1	gene_name	Tdrkh
TDRKH	chr3	ncbiRefSeq.2024-02-14	transcript	94320551	94339957	.	+	.	gene_id	Tdrkh	transcript_id	NM_028307.2	gene_name	Tdrkh
TDRKH	chr3	ncbiRefSeq.2024-02-14	transcript	94320556	94342161	.	+	.	gene_id	Tdrkh	transcript_id	XR_003954404.2	gene_name	Tdrkh
ASZ1	chr6	ncbiRefSeq.2024-02-14	transcript	18050968	18077565	.	-	.	gene_id	Asz1	transcript_id	XM_006505178.3	gene_name	Asz1
ASZ1	chr6	ncbiRefSeq.2024-02-14	transcript	18050968	18103548	.	-	.	gene_id	Asz1	transcript_id	XM_006505176.3	gene_name	Asz1
ASZ1	chr6	ncbiRefSeq.2024-02-14	transcript	18050963	18109060	.	-	.	gene_id	Asz1	transcript_id	NM_023729.3	gene_name	Asz1
MAEL	chr1	ncbiRefSeq.2024-02-14	transcript	166028954	166066313	.	-	.	gene_id	Mael	transcript_id	NM_175296.4	gene_name	Mael
PIWI	chr14	ncbiRefSeq.2024-02-14	transcript	70609926	70666557	.	-	.	gene_id	Piwil2	transcript_id	NM_021308.2	gene_name	Piwil2
PIWI	chr14	ncbiRefSeq.2024-02-14	transcript	70609926	70667000	.	-	.	gene_id	Piwil2	transcript_id	XM_006519329.4	gene_name	Piwil2
PIWI	chr14	ncbiRefSeq.2024-02-14	transcript	70609926	70674338	.	-	.	gene_id	Piwil2	transcript_id	NM_001364321.1	gene_name	Piwil2
PIWI	chr9	ncbiRefSeq.2024-02-14	transcript	14614359	14641231	.	-	.	gene_id	Piwil4	transcript_id	XM_036155070.1	gene_name	Piwil4
PIWI	chr9	ncbiRefSeq.2024-02-14	transcript	14613074	14629174	.	-	.	gene_id	Piwil4	transcript_id	XM_036155071.1	gene_name	Piwil4
PIWI	chr9	ncbiRefSeq.2024-02-14	transcript	14613074	14637968	.	-	.	gene_id	Piwil4	transcript_id	XM_006510433.4	gene_name	Piwil4
PIWI	chr9	ncbiRefSeq.2024-02-14	transcript	14613072	14629683	.	-	.	gene_id	Piwil4	transcript_id	NM_001368836.1	gene_name	Piwil4
PIWI	chr9	ncbiRefSeq.2024-02-14	transcript	14613072	14651968	.	-	.	gene_id	Piwil4	transcript_id	NM_001368831.1	gene_name	Piwil4
PIWI	chr9	ncbiRefSeq.2024-02-14	transcript	14613072	14651968	.	-	.	gene_id	Piwil4	transcript_id	NM_001368832.1	gene_name	Piwil4
PIWI	chr5	ncbiRefSeq.2024-02-14	transcript	128813310	128832538	.	+	.	gene_id	Piwil1	transcript_id	NM_021311.3	gene_name	Piwil1
PIWI	chr5	ncbiRefSeq.2024-02-14	transcript	128813135	128832538	.	+	.	gene_id	Piwil1	transcript_id	XM_006504318.2	gene_name	Piwil1
SPOCD1	chr4	ncbiRefSeq.2024-02-14	transcript	129822560	129850908	.	+	.	gene_id	Spocd1	transcript_id	XM_017320505.1	gene_name	Spocd1
TEX15	chr8	ncbiRefSeq.2024-02-14	transcript	34060572	34075613	.	+	.	gene_id	Tex15	transcript_id	NM_031374.2	gene_name	Tex15
TEX15	chr8	ncbiRefSeq.2024-02-14	transcript	34007472	34075613	.	+	.	gene_id	Tex15	transcript_id	XM_011242106.2	gene_name	Tex15
TEX15	chr8	ncbiRefSeq.2024-02-14	transcript	34007274	34075613	.	+	.	gene_id	Tex15	transcript_id	XM_006508975.3	gene_name	Tex15
TEX15	chr8	ncbiRefSeq.2024-02-14	transcript	34006712	34075613	.	+	.	gene_id	Tex15	transcript_id	XM_006508977.4	gene_name	Tex15
TEX15	chr8	ncbiRefSeq.2024-02-14	transcript	34006712	34075613	.	+	.	gene_id	Tex15	transcript_id	XM_006508976.4	gene_name	Tex15
TEX15	chr8	ncbiRefSeq.2024-02-14	transcript	34007274	34082531	.	+	.	gene_id	Tex15	transcript_id	XR_004934745.1	gene_name	Tex15
TEX15	chr8	ncbiRefSeq.2024-02-14	transcript	34007194	34082531	.	+	.	gene_id	Tex15	transcript_id	XR_378774.2	gene_name	Tex15
SPIN1	chr13	ncbiRefSeq.2024-02-14	transcript	51286833	51306588	.	+	.	gene_id	Spin1	transcript_id	NM_011462.4	gene_name	Spin1
SPIN1	chr13	ncbiRefSeq.2024-02-14	transcript	51256360	51306585	.	+	.	gene_id	Spin1	transcript_id	XM_017315469.3	gene_name	Spin1
SPIN1	chr13	ncbiRefSeq.2024-02-14	transcript	51255581	51306588	.	+	.	gene_id	Spin1	transcript_id	NM_001283029.2	gene_name	Spin1
SPIN1	chr13	ncbiRefSeq.2024-02-14	transcript	51255581	51306588	.	+	.	gene_id	Spin1	transcript_id	NM_001419135.1	gene_name	Spin1
SPIN1	chr13	ncbiRefSeq.2024-02-14	transcript	51255252	51306588	.	+	.	gene_id	Spin1	transcript_id	NM_001419139.1	gene_name	Spin1
SPIN1	chr13	ncbiRefSeq.2024-02-14	transcript	51254880	51306588	.	+	.	gene_id	Spin1	transcript_id	NM_001283030.2	gene_name	Spin1
SPIN1	chr13	ncbiRefSeq.2024-02-14	transcript	51254880	51306588	.	+	.	gene_id	Spin1	transcript_id	NM_146043.5	gene_name	Spin1
SPIN1	chr13	ncbiRefSeq.2024-02-14	transcript	51254880	51306588	.	+	.	gene_id	Spin1	transcript_id	NM_001419140.1	gene_name	Spin1
SPIN1	chr13	ncbiRefSeq.2024-02-14	transcript	51254880	51306588	.	+	.	gene_id	Spin1	transcript_id	NM_001283028.2	gene_name	Spin1
SPIN1	chr13	ncbiRefSeq.2024-02-14	transcript	51254523	51306588	.	+	.	gene_id	Spin1	transcript_id	NM_001419141.1	gene_name	Spin1
SPIN1	chr13	ncbiRefSeq.2024-02-14	transcript	51286833	51306588	.	+	.	gene_id	Spin1	transcript_id	NM_011462.4	gene_name	Spin1
SPIN1	chr13	ncbiRefSeq.2024-02-14	transcript	51256360	51306585	.	+	.	gene_id	Spin1	transcript_id	XM_017315469.3	gene_name	Spin1
SPIN1	chr13	ncbiRefSeq.2024-02-14	transcript	51255581	51306588	.	+	.	gene_id	Spin1	transcript_id	NM_001283029.2	gene_name	Spin1
SPIN1	chr13	ncbiRefSeq.2024-02-14	transcript	51255581	51306588	.	+	.	gene_id	Spin1	transcript_id	NM_001419135.1	gene_name	Spin1
SPIN1	chr13	ncbiRefSeq.2024-02-14	transcript	51255252	51306588	.	+	.	gene_id	Spin1	transcript_id	NM_001419139.1	gene_name	Spin1
SPIN1	chr13	ncbiRefSeq.2024-02-14	transcript	51254880	51306588	.	+	.	gene_id	Spin1	transcript_id	NM_001283030.2	gene_name	Spin1
SPIN1	chr13	ncbiRefSeq.2024-02-14	transcript	51254880	51306588	.	+	.	gene_id	Spin1	transcript_id	NM_146043.5	gene_name	Spin1
SPIN1	chr13	ncbiRefSeq.2024-02-14	transcript	51254880	51306588	.	+	.	gene_id	Spin1	transcript_id	NM_001419140.1	gene_name	Spin1
SPIN1	chr13	ncbiRefSeq.2024-02-14	transcript	51254880	51306588	.	+	.	gene_id	Spin1	transcript_id	NM_001283028.2	gene_name	Spin1
SPIN1	chr13	ncbiRefSeq.2024-02-14	transcript	51254523	51306588	.	+	.	gene_id	Spin1	transcript_id	NM_001419141.1	gene_name	Spin1
TPR	chr1	ncbiRefSeq.2024-02-14	transcript	150268589	150325686	.	+	.	gene_id	Tpr	transcript_id	NM_133780.3	gene_name	Tpr
TPR	chr1	ncbiRefSeq.2024-02-14	transcript	150268544	150325686	.	+	.	gene_id	Tpr	transcript_id	XM_006529065.4	gene_name	Tpr
TPR	chr1	ncbiRefSeq.2024-02-14	transcript	150268589	150325686	.	+	.	gene_id	Tpr	transcript_id	NM_133780.3	gene_name	Tpr
TPR	chr1	ncbiRefSeq.2024-02-14	transcript	150268544	150325686	.	+	.	gene_id	Tpr	transcript_id	XM_006529065.4	gene_name	Tpr
DNMT	chr12	ncbiRefSeq.2024-02-14	transcript	3909293	3912244	.	-	.	gene_id	Dnmt3aos	transcript_id	NR_045884.1	gene_name	Dnmt3aos
DNMT	chr12	ncbiRefSeq.2024-02-14	transcript	3941818	3964441	.	+	.	gene_id	Dnmt3a	transcript_id	NM_153743.5	gene_name	Dnmt3a
DNMT	chr12	ncbiRefSeq.2024-02-14	transcript	3884750	3964442	.	+	.	gene_id	Dnmt3a	transcript_id	XM_030246539.2	gene_name	Dnmt3a
DNMT	chr12	ncbiRefSeq.2024-02-14	transcript	3874525	3964442	.	+	.	gene_id	Dnmt3a	transcript_id	XM_030246540.2	gene_name	Dnmt3a
DNMT	chr12	ncbiRefSeq.2024-02-14	transcript	3857051	3964441	.	+	.	gene_id	Dnmt3a	transcript_id	NM_007872.5	gene_name	Dnmt3a
DNMT	chr12	ncbiRefSeq.2024-02-14	transcript	3857051	3964441	.	+	.	gene_id	Dnmt3a	transcript_id	NM_001271753.2	gene_name	Dnmt3a
DNMT	chr12	ncbiRefSeq.2024-02-14	transcript	3856548	3964441	.	+	.	gene_id	Dnmt3a	transcript_id	NM_001421857.1	gene_name	Dnmt3a
DNMT	chr12	ncbiRefSeq.2024-02-14	transcript	3856498	3964442	.	+	.	gene_id	Dnmt3a	transcript_id	XM_030246538.1	gene_name	Dnmt3a
DNMT	chr12	ncbiRefSeq.2024-02-14	transcript	3851559	3964442	.	+	.	gene_id	Dnmt3a	transcript_id	XM_006514956.4	gene_name	Dnmt3a
DNMT	chr10	ncbiRefSeq.2024-02-14	transcript	77891169	77899456	.	+	.	gene_id	Dnmt3l	transcript_id	NM_001284200.1	gene_name	Dnmt3l
DNMT	chr10	ncbiRefSeq.2024-02-14	transcript	77891169	77899456	.	+	.	gene_id	Dnmt3l	transcript_id	NM_001284199.1	gene_name	Dnmt3l
DNMT	chr10	ncbiRefSeq.2024-02-14	transcript	77891169	77899456	.	+	.	gene_id	Dnmt3l	transcript_id	NM_001284198.1	gene_name	Dnmt3l
DNMT	chr10	ncbiRefSeq.2024-02-14	transcript	77885793	77899456	.	+	.	gene_id	Dnmt3l	transcript_id	NM_001284197.1	gene_name	Dnmt3l
DNMT	chr10	ncbiRefSeq.2024-02-14	transcript	77885676	77899456	.	+	.	gene_id	Dnmt3l	transcript_id	NM_019448.4	gene_name	Dnmt3l
DNMT	chr10	ncbiRefSeq.2024-02-14	transcript	77878121	77899456	.	+	.	gene_id	Dnmt3l	transcript_id	NM_001081695.2	gene_name	Dnmt3l
DNMT	chr9	ncbiRefSeq.2024-02-14	transcript	20818505	20864122	.	-	.	gene_id	Dnmt1	transcript_id	NM_001199433.2	gene_name	Dnmt1
DNMT	chr9	ncbiRefSeq.2024-02-14	transcript	20818505	20864122	.	-	.	gene_id	Dnmt1	transcript_id	NM_001314011.2	gene_name	Dnmt1
DNMT	chr9	ncbiRefSeq.2024-02-14	transcript	20818505	20864122	.	-	.	gene_id	Dnmt1	transcript_id	NM_001404685.2	gene_name	Dnmt1
DNMT	chr9	ncbiRefSeq.2024-02-14	transcript	20818505	20864122	.	-	.	gene_id	Dnmt1	transcript_id	NM_001199431.2	gene_name	Dnmt1
DNMT	chr9	ncbiRefSeq.2024-02-14	transcript	20818505	20864122	.	-	.	gene_id	Dnmt1	transcript_id	NM_010066.5	gene_name	Dnmt1
DNMT	chr9	ncbiRefSeq.2024-02-14	transcript	20818505	20871084	.	-	.	gene_id	Dnmt1	transcript_id	NM_001199432.2	gene_name	Dnmt1
DNMT	chr9	ncbiRefSeq.2024-02-14	transcript	20818501	20863856	.	-	.	gene_id	Dnmt1	transcript_id	XM_011242393.3	gene_name	Dnmt1
DNMT	chr3	ncbiRefSeq.2024-02-14	transcript	77468121	77471249	.	-	.	gene_id	Dnmt3a-ps1	transcript_id	Dnmt3a-ps1	gene_name	Dnmt3a-ps1
DNMT	chr2	ncbiRefSeq.2024-02-14	transcript	153538572	153572352	.	+	.	gene_id	Dnmt3c	transcript_id	NM_001425047.1	gene_name	Dnmt3c
DNMT	chr2	ncbiRefSeq.2024-02-14	transcript	153502682	153529650	.	+	.	gene_id	Dnmt3b	transcript_id	XM_030247215.2	gene_name	Dnmt3b
DNMT	chr2	ncbiRefSeq.2024-02-14	transcript	153501888	153529650	.	+	.	gene_id	Dnmt3b	transcript_id	NM_001417024.1	gene_name	Dnmt3b
DNMT	chr2	ncbiRefSeq.2024-02-14	transcript	153501766	153529650	.	+	.	gene_id	Dnmt3b	transcript_id	XM_006498686.2	gene_name	Dnmt3b
DNMT	chr2	ncbiRefSeq.2024-02-14	transcript	153501766	153529650	.	+	.	gene_id	Dnmt3b	transcript_id	XM_006498685.2	gene_name	Dnmt3b
DNMT	chr2	ncbiRefSeq.2024-02-14	transcript	153501766	153529650	.	+	.	gene_id	Dnmt3b	transcript_id	XM_006498688.4	gene_name	Dnmt3b
DNMT	chr2	ncbiRefSeq.2024-02-14	transcript	153501766	153529650	.	+	.	gene_id	Dnmt3b	transcript_id	XM_006498683.1	gene_name	Dnmt3b
DNMT	chr2	ncbiRefSeq.2024-02-14	transcript	153501766	153529650	.	+	.	gene_id	Dnmt3b	transcript_id	XM_006498687.2	gene_name	Dnmt3b
DNMT	chr2	ncbiRefSeq.2024-02-14	transcript	153501766	153529650	.	+	.	gene_id	Dnmt3b	transcript_id	XM_006498682.1	gene_name	Dnmt3b
DNMT	chr2	ncbiRefSeq.2024-02-14	transcript	153491369	153529650	.	+	.	gene_id	Dnmt3b	transcript_id	NM_001271747.2	gene_name	Dnmt3b
DNMT	chr2	ncbiRefSeq.2024-02-14	transcript	153491369	153529650	.	+	.	gene_id	Dnmt3b	transcript_id	NM_001271745.2	gene_name	Dnmt3b
DNMT	chr2	ncbiRefSeq.2024-02-14	transcript	153491369	153529650	.	+	.	gene_id	Dnmt3b	transcript_id	NM_001417023.1	gene_name	Dnmt3b
DNMT	chr2	ncbiRefSeq.2024-02-14	transcript	153491369	153529650	.	+	.	gene_id	Dnmt3b	transcript_id	NM_001417019.1	gene_name	Dnmt3b
DNMT	chr2	ncbiRefSeq.2024-02-14	transcript	153491369	153529650	.	+	.	gene_id	Dnmt3b	transcript_id	NM_001271746.2	gene_name	Dnmt3b
DNMT	chr2	ncbiRefSeq.2024-02-14	transcript	153491369	153529650	.	+	.	gene_id	Dnmt3b	transcript_id	NM_001271744.2	gene_name	Dnmt3b
DNMT	chr2	ncbiRefSeq.2024-02-14	transcript	153491369	153529650	.	+	.	gene_id	Dnmt3b	transcript_id	NM_001122997.3	gene_name	Dnmt3b
DNMT	chr2	ncbiRefSeq.2024-02-14	transcript	153491369	153529650	.	+	.	gene_id	Dnmt3b	transcript_id	NM_010068.6	gene_name	Dnmt3b
DNMT	chr2	ncbiRefSeq.2024-02-14	transcript	153491369	153529650	.	+	.	gene_id	Dnmt3b	transcript_id	NM_001003960.5	gene_name	Dnmt3b
DNMT	chr2	ncbiRefSeq.2024-02-14	transcript	153491369	153529650	.	+	.	gene_id	Dnmt3b	transcript_id	NM_001417022.1	gene_name	Dnmt3b
DNMT	chr2	ncbiRefSeq.2024-02-14	transcript	153491369	153529650	.	+	.	gene_id	Dnmt3b	transcript_id	NM_001417020.1	gene_name	Dnmt3b
DNMT	chr2	ncbiRefSeq.2024-02-14	transcript	153491369	153529650	.	+	.	gene_id	Dnmt3b	transcript_id	NM_001003963.5	gene_name	Dnmt3b
DNMT	chr2	ncbiRefSeq.2024-02-14	transcript	153491369	153529650	.	+	.	gene_id	Dnmt3b	transcript_id	NM_001003961.5	gene_name	Dnmt3b
DNMT	chr2	ncbiRefSeq.2024-02-14	transcript	153491369	153529650	.	+	.	gene_id	Dnmt3b	transcript_id	NM_001417021.1	gene_name	Dnmt3b
DNMT	chr2	ncbiRefSeq.2024-02-14	transcript	153491332	153529650	.	+	.	gene_id	Dnmt3b	transcript_id	XM_006498684.4	gene_name	Dnmt3b
DNMT	chr2	ncbiRefSeq.2024-02-14	transcript	153501766	153529650	.	+	.	gene_id	Dnmt3b	transcript_id	XR_374399.2	gene_name	Dnmt3b
DNMT	chr2	ncbiRefSeq.2024-02-14	transcript	83574677	83575778	.	-	.	gene_id	Dnmt3l-ps1	transcript_id	Dnmt3l-ps1	gene_name	Dnmt3l-ps1
DIDO1	chr2	ncbiRefSeq.2024-02-14	transcript	180322234	180343863	.	-	.	gene_id	Dido1	transcript_id	NM_011805.4	gene_name	Dido1
DIDO1	chr2	ncbiRefSeq.2024-02-14	transcript	180322234	180351791	.	-	.	gene_id	Dido1	transcript_id	NM_001291432.2	gene_name	Dido1
DIDO1	chr2	ncbiRefSeq.2024-02-14	transcript	180307728	180343863	.	-	.	gene_id	Dido1	transcript_id	NM_001291433.2	gene_name	Dido1
DIDO1	chr2	ncbiRefSeq.2024-02-14	transcript	180307728	180351791	.	-	.	gene_id	Dido1	transcript_id	NM_177852.5	gene_name	Dido1
DIDO1	chr2	ncbiRefSeq.2024-02-14	transcript	180299757	180339981	.	-	.	gene_id	Dido1	transcript_id	XM_006500612.4	gene_name	Dido1
DIDO1	chr2	ncbiRefSeq.2024-02-14	transcript	180299757	180343723	.	-	.	gene_id	Dido1	transcript_id	XM_006500611.5	gene_name	Dido1
DIDO1	chr2	ncbiRefSeq.2024-02-14	transcript	180299757	180343863	.	-	.	gene_id	Dido1	transcript_id	NM_175551.5	gene_name	Dido1
DIDO1	chr2	ncbiRefSeq.2024-02-14	transcript	180299757	180351249	.	-	.	gene_id	Dido1	transcript_id	XM_006500616.4	gene_name	Dido1
DIDO1	chr2	ncbiRefSeq.2024-02-14	transcript	180299757	180351856	.	-	.	gene_id	Dido1	transcript_id	XM_006500608.5	gene_name	Dido1
DIDO1	chr2	ncbiRefSeq.2024-02-14	transcript	180299757	180351856	.	-	.	gene_id	Dido1	transcript_id	XM_006500610.5	gene_name	Dido1
DIDO1	chr2	ncbiRefSeq.2024-02-14	transcript	180299757	180351856	.	-	.	gene_id	Dido1	transcript_id	XM_006500615.5	gene_name	Dido1
DIDO1	chr2	ncbiRefSeq.2024-02-14	transcript	180299757	180351886	.	-	.	gene_id	Dido1	transcript_id	XM_006500609.5	gene_name	Dido1
DIDO1	chr2	ncbiRefSeq.2024-02-14	transcript	180344988	180351791	.	-	.	gene_id	Dido1	transcript_id	NR_169212.1	gene_name	Dido1
DIDO1	chr2	ncbiRefSeq.2024-02-14	transcript	180307728	180333841	.	-	.	gene_id	Dido1	transcript_id	NR_111965.1	gene_name	Dido1
PHF3	chr1	ncbiRefSeq.2024-02-14	transcript	30842183	30912660	.	-	.	gene_id	Phf3	transcript_id	XM_006495837.4	gene_name	Phf3
PHF3	chr1	ncbiRefSeq.2024-02-14	transcript	30841423	30912375	.	-	.	gene_id	Phf3	transcript_id	XM_030252762.2	gene_name	Phf3
PHF3	chr1	ncbiRefSeq.2024-02-14	transcript	30841423	30912375	.	-	.	gene_id	Phf3	transcript_id	XM_030252758.2	gene_name	Phf3
PHF3	chr1	ncbiRefSeq.2024-02-14	transcript	30841423	30912375	.	-	.	gene_id	Phf3	transcript_id	XM_030252757.2	gene_name	Phf3
PHF3	chr1	ncbiRefSeq.2024-02-14	transcript	30841423	30912739	.	-	.	gene_id	Phf3	transcript_id	XM_030252767.1	gene_name	Phf3
PHF3	chr1	ncbiRefSeq.2024-02-14	transcript	30841423	30912747	.	-	.	gene_id	Phf3	transcript_id	XM_006495839.4	gene_name	Phf3
PHF3	chr1	ncbiRefSeq.2024-02-14	transcript	30841423	30912747	.	-	.	gene_id	Phf3	transcript_id	XM_036163374.1	gene_name	Phf3
PHF3	chr1	ncbiRefSeq.2024-02-14	transcript	30841423	30912827	.	-	.	gene_id	Phf3	transcript_id	XM_006495840.5	gene_name	Phf3
PHF3	chr1	ncbiRefSeq.2024-02-14	transcript	30841423	30912939	.	-	.	gene_id	Phf3	transcript_id	XM_011238470.4	gene_name	Phf3
PHF3	chr1	ncbiRefSeq.2024-02-14	transcript	30841423	30912939	.	-	.	gene_id	Phf3	transcript_id	XM_036163369.1	gene_name	Phf3
PHF3	chr1	ncbiRefSeq.2024-02-14	transcript	30841423	30912981	.	-	.	gene_id	Phf3	transcript_id	XM_030252760.1	gene_name	Phf3
PHF3	chr1	ncbiRefSeq.2024-02-14	transcript	30841423	30912989	.	-	.	gene_id	Phf3	transcript_id	XM_011238471.4	gene_name	Phf3
PHF3	chr1	ncbiRefSeq.2024-02-14	transcript	30841417	30912982	.	-	.	gene_id	Phf3	transcript_id	NM_001081080.2	gene_name	Phf3
PHF3	chr1	ncbiRefSeq.2024-02-14	transcript	30841417	30912982	.	-	.	gene_id	Phf3	transcript_id	NM_001403128.1	gene_name	Phf3
PHF3	chr1	ncbiRefSeq.2024-02-14	transcript	30841417	30912982	.	-	.	gene_id	Phf3	transcript_id	NM_001403130.1	gene_name	Phf3
MYBL1	chr1	ncbiRefSeq.2024-02-14	transcript	9741811	9770664	.	-	.	gene_id	Mybl1	transcript_id	XM_011238349.3	gene_name	Mybl1
MYBL1	chr1	ncbiRefSeq.2024-02-14	transcript	9737636	9770434	.	-	.	gene_id	Mybl1	transcript_id	NM_008651.3	gene_name	Mybl1
MYBL1	chr1	ncbiRefSeq.2024-02-14	transcript	9737636	9770434	.	-	.	gene_id	Mybl1	transcript_id	NM_001290397.1	gene_name	Mybl1
MYBL1	chr1	ncbiRefSeq.2024-02-14	transcript	9737632	9755737	.	-	.	gene_id	Mybl1	transcript_id	XM_011238350.2	gene_name	Mybl1
MYBL1	chr1	ncbiRefSeq.2024-02-14	transcript	9737632	9770664	.	-	.	gene_id	Mybl1	transcript_id	XM_006495461.1	gene_name	Mybl1
HENMT1	chr3	ncbiRefSeq.2024-02-14	transcript	108847873	108868092	.	+	.	gene_id	Henmt1	transcript_id	NM_001078646.1	gene_name	Henmt1
HENMT1	chr3	ncbiRefSeq.2024-02-14	transcript	108847830	108868004	.	+	.	gene_id	Henmt1	transcript_id	XM_036163228.1	gene_name	Henmt1
HENMT1	chr3	ncbiRefSeq.2024-02-14	transcript	108847400	108868092	.	+	.	gene_id	Henmt1	transcript_id	NM_025723.2	gene_name	Henmt1
HENMT1	chr3	ncbiRefSeq.2024-02-14	transcript	108846770	108868004	.	+	.	gene_id	Henmt1	transcript_id	XM_006501898.3	gene_name	Henmt1
HENMT1	chr3	ncbiRefSeq.2024-02-14	transcript	108846770	108887201	.	+	.	gene_id	Henmt1	transcript_id	XR_003954369.1	gene_name	Henmt1
NCBI GeneID	Symbol	Description	Taxonomic Name	Common Name	Gene Type	Transcripts	Gene Group Identifier	Gene Group Method
105242927	Gm38999	predicted gene, 38999, C7H19orf84	Mus musculus (house mouse)	house mouse

## Sheet: Rabbit
MYBL1	chr3	ncbiRefSeq.2020-03-30	transcript	82433811	82479576	.	-	.	gene_id	MYBL1	transcript_id	XM_008255591.2	gene_name	MYBL1
MYBL1	chr3	ncbiRefSeq.2020-03-30	transcript	82433811	82479576	.	-	.	gene_id	MYBL1	transcript_id	XM_008255590.2	gene_name	MYBL1
MYBL1	chr3	ncbiRefSeq.2020-03-30	transcript	82433811	82479576	.	-	.	gene_id	MYBL1	transcript_id	XM_008255593.2	gene_name	MYBL1
MYBL1	chr3	ncbiRefSeq.2020-03-30	transcript	82433811	82479576	.	-	.	gene_id	MYBL1	transcript_id	XM_017341358.1	gene_name	MYBL1
MOV10L1	chrUn0207	ncbiRefSeq.2020-03-30	transcript	99349	143529	.	+	.	gene_id	MOV10L1	transcript_id	XM_008251461.2	gene_name	MOV10L1
MOV10L1	chrUn0207	ncbiRefSeq.2020-03-30	transcript	73166	143529	.	+	.	gene_id	MOV10L1	transcript_id	XM_008251459.2	gene_name	MOV10L1
MOV10L1	chrUn0207	ncbiRefSeq.2020-03-30	transcript	72702	143529	.	+	.	gene_id	MOV10L1	transcript_id	XM_008251458.2	gene_name	MOV10L1
MOV10L1	chrUn0207	ncbiRefSeq.2020-03-30	transcript	72701	143529	.	+	.	gene_id	MOV10L1	transcript_id	XM_002723229.3	gene_name	MOV10L1
MOV10L1	chrUn0207	ncbiRefSeq.2020-03-30	transcript	72699	129456	.	+	.	gene_id	MOV10L1	transcript_id	XM_008251460.2	gene_name	MOV10L1
RNF17	chr8	ncbiRefSeq.2020-03-30	transcript	45122379	45239811	.	-	.	gene_id	RNF17	transcript_id	XM_008259960.2	gene_name	RNF17
PLD6	chrUn0222	ncbiRefSeq.2020-03-30	transcript	159058	159923	.	-	.	gene_id	PLD6	transcript_id	XM_008251598.2	gene_name	PLD6
HENMT1	chr13	ncbiRefSeq.2020-03-30	transcript	55564006	55581439	.	+	.	gene_id	HENMT1	transcript_id	XM_017346029.1	gene_name	HENMT1
FKBP6	chrUn0067	ncbiRefSeq.2020-03-30	transcript	1115466	1140950	.	-	.	gene_id	FKBP6	transcript_id	XM_002721977.3	gene_name	FKBP6
GTSF1	chr4	ncbiRefSeq.2020-03-30	transcript	38205079	38222241	.	-	.	gene_id	GTSF1	transcript_id	XM_002711135.2	gene_name	GTSF1
GTSF1	chr4	ncbiRefSeq.2020-03-30	transcript	38205079	38223162	.	-	.	gene_id	GTSF1	transcript_id	XM_008256579.1	gene_name	GTSF1
GPAT2	chr2	ncbiRefSeq.2020-03-30	transcript	95239493	95255047	.	+	.	gene_id	GPAT2	transcript_id	XM_008253862.2	gene_name	GPAT2
TDRD1	chr18	ncbiRefSeq.2020-03-30	transcript	61761044	61811139	.	+	.	gene_id	TDRD1	transcript_id	XM_008270535.2	gene_name	TDRD1
TDRD5	chr13	ncbiRefSeq.2020-03-30	transcript	6614465	6719696	.	+	.	gene_id	TDRD5	transcript_id	XM_008263849.2	gene_name	TDRD5
TDRD6	chr12	ncbiRefSeq.2020-03-30	transcript	36034691	36053324	.	+	.	gene_id	TDRD6	transcript_id	XM_008263010.2	gene_name	TDRD6
TDRD6	chr12	ncbiRefSeq.2020-03-30	transcript	36034691	36053324	.	+	.	gene_id	TDRD6	transcript_id	XM_008263009.2	gene_name	TDRD6
TDRD7	chr1	ncbiRefSeq.2020-03-30	transcript	15546193	15600223	.	-	.	gene_id	TDRD7	transcript_id	XM_017350170.1	gene_name	TDRD7
TDRD9	chrUn0053	ncbiRefSeq.2020-03-30	transcript	18328	88208	.	-	.	gene_id	TDRD9	transcript_id	XM_017337738.1	gene_name	TDRD9
TDRD12	chr5	ncbiRefSeq.2020-03-30	transcript	2750112	2825661	.	+	.	gene_id	TDRD12	transcript_id	XM_017342211.1	gene_name	TDRD12
TDRD12	chr5	ncbiRefSeq.2020-03-30	transcript	2723244	2825661	.	+	.	gene_id	TDRD12	transcript_id	XM_017342210.1	gene_name	TDRD12
TDRD12	chr5	ncbiRefSeq.2020-03-30	transcript	2722530	2825661	.	+	.	gene_id	TDRD12	transcript_id	XM_008257266.2	gene_name	TDRD12
TDRD12	chr5	ncbiRefSeq.2020-03-30	transcript	2722528	2825661	.	+	.	gene_id	TDRD12	transcript_id	XM_017342209.1	gene_name	TDRD12
DDX4	chr11	ncbiRefSeq.2020-03-30	transcript	71644453	71752502	.	+	.	gene_id	DDX4	transcript_id	XM_008262220.2	gene_name	DDX4
DDX4	chr11	ncbiRefSeq.2020-03-30	transcript	71644384	71752501	.	+	.	gene_id	DDX4	transcript_id	XM_002714040.3	gene_name	DDX4
DDX4	chr11	ncbiRefSeq.2020-03-30	transcript	71644384	71752502	.	+	.	gene_id	DDX4	transcript_id	XM_008262225.2	gene_name	DDX4
DDX4	chr11	ncbiRefSeq.2020-03-30	transcript	71644384	71752502	.	+	.	gene_id	DDX4	transcript_id	XM_008262223.2	gene_name	DDX4
DDX4	chr11	ncbiRefSeq.2020-03-30	transcript	71644384	71752502	.	+	.	gene_id	DDX4	transcript_id	XM_008262224.2	gene_name	DDX4
DDX4	chr11	ncbiRefSeq.2020-03-30	transcript	71644383	71752502	.	+	.	gene_id	DDX4	transcript_id	XM_008262221.2	gene_name	DDX4
PNLDC1	chr12	ncbiRefSeq.2020-03-30	transcript	149644292	149661567	.	+	.	gene_id	PNLDC1	transcript_id	XM_008263748.1	gene_name	PNLDC1
PNLDC1	chr12	ncbiRefSeq.2020-03-30	transcript	149644292	149661567	.	+	.	gene_id	PNLDC1	transcript_id	XM_002714964.3	gene_name	PNLDC1
TDRKH	chr13	ncbiRefSeq.2020-03-30	transcript	40397316	40410001	.	+	.	gene_id	TDRKH	transcript_id	XM_002715544.3	gene_name	TDRKH
ASZ1	chr7	ncbiRefSeq.2020-03-30	transcript	27787747	27864394	.	+	.	gene_id	ASZ1	transcript_id	NM_001171019.1	gene_name	ASZ1
MAEL	chr13	ncbiRefSeq.2020-03-30	transcript	25969284	26003433	.	-	.	gene_id	MAEL	transcript_id	XM_002715789.2	gene_name	MAEL
PIWI	chrUn0380	ncbiRefSeq.2020-03-30	transcript	153876	170591	.	+	.	gene_id	PIWIL1	transcript_id	XM_017339909.1	gene_name	PIWIL1
PIWI	chrUn0100	ncbiRefSeq.2020-03-30	transcript	323702	414995	.	-	.	gene_id	PIWIL2	transcript_id	XM_008249876.1	gene_name	PIWIL2
PIWI	chrUn0068	ncbiRefSeq.2020-03-30	transcript	233562	272414	.	-	.	gene_id	PIWIL3	transcript_id	XM_017337956.1	gene_name	PIWIL3
PIWI	chr1	ncbiRefSeq.2020-03-30	transcript	122255233	122299264	.	-	.	gene_id	PIWIL4	transcript_id	XM_017343854.1	gene_name	PIWIL4
SPOCD1	chrUn0006	ncbiRefSeq.2020-03-30	transcript	6333680	6359043	.	+	.	gene_id	SPOCD1	transcript_id	XM_008273782.2	gene_name	SPOCD1
TEX15	chr2	ncbiRefSeq.2020-03-30	transcript	76841468	76908340	.	+	.	gene_id	TEX15	transcript_id	XM_008252288.2	gene_name	TEX15
TEX15	chr2	ncbiRefSeq.2020-03-30	transcript	76841468	76908340	.	+	.	gene_id	TEX15	transcript_id	XM_008252276.2	gene_name	TEX15
TEX15	chr2	ncbiRefSeq.2020-03-30	transcript	76816830	76908340	.	+	.	gene_id	TEX15	transcript_id	XM_008252281.2	gene_name	TEX15
TEX15	chr2	ncbiRefSeq.2020-03-30	transcript	76816593	76908340	.	+	.	gene_id	TEX15	transcript_id	XM_008252299.2	gene_name	TEX15
SPIN1	chr1	ncbiRefSeq.2020-03-30	transcript	79072370	79147108	.	-	.	gene_id	SPIN1	transcript_id	XM_002708282.3	gene_name	SPIN1
SPIN1	chr1	ncbiRefSeq.2020-03-30	transcript	79072370	79147109	.	-	.	gene_id	SPIN1	transcript_id	XM_017342448.1	gene_name	SPIN1
SPIN1	chr1	ncbiRefSeq.2020-03-30	transcript	79072370	79147115	.	-	.	gene_id	SPIN1	transcript_id	XM_017342444.1	gene_name	SPIN1
SPIN1	chr1	ncbiRefSeq.2020-03-30	transcript	79072370	79147108	.	-	.	gene_id	SPIN1	transcript_id	XM_002708282.3	gene_name	SPIN1
SPIN1	chr1	ncbiRefSeq.2020-03-30	transcript	79072370	79147109	.	-	.	gene_id	SPIN1	transcript_id	XM_017342448.1	gene_name	SPIN1
SPIN1	chr1	ncbiRefSeq.2020-03-30	transcript	79072370	79147115	.	-	.	gene_id	SPIN1	transcript_id	XM_017342444.1	gene_name	SPIN1
TPR	chr16	ncbiRefSeq.2020-03-30	transcript	84007761	84071612	.	+	.	gene_id	TPR	transcript_id	XM_008268743.2	gene_name	TPR
TPR	chr16	ncbiRefSeq.2020-03-30	transcript	84007761	84071612	.	+	.	gene_id	TPR	transcript_id	XM_017347895.1	gene_name	TPR
TPR	chr16	ncbiRefSeq.2020-03-30	transcript	84007638	84071612	.	+	.	gene_id	TPR	transcript_id	XM_008268744.2	gene_name	TPR
TPR	chr16	ncbiRefSeq.2020-03-30	transcript	84007761	84073818	.	+	.	gene_id	TPR	transcript_id	XR_001794953.1	gene_name	TPR
TPR	chr16	ncbiRefSeq.2020-03-30	transcript	84007761	84071612	.	+	.	gene_id	TPR	transcript_id	XM_008268743.2	gene_name	TPR
TPR	chr16	ncbiRefSeq.2020-03-30	transcript	84007761	84071612	.	+	.	gene_id	TPR	transcript_id	XM_017347895.1	gene_name	TPR
TPR	chr16	ncbiRefSeq.2020-03-30	transcript	84007638	84071612	.	+	.	gene_id	TPR	transcript_id	XM_008268744.2	gene_name	TPR
TPR	chr16	ncbiRefSeq.2020-03-30	transcript	84007761	84073818	.	+	.	gene_id	TPR	transcript_id	XR_001794953.1	gene_name	TPR
DNMT	chrUn0135	ncbiRefSeq.2020-03-30	transcript	156432	193578	.	+	.	gene_id	DNMT1	transcript_id	XM_008250745.2	gene_name	DNMT1
DNMT	chr4	ncbiRefSeq.2020-03-30	transcript	6629783	6649312	.	-	.	gene_id	DNMT3B	transcript_id	XM_017341695.1	gene_name	DNMT3B
DNMT	chr4	ncbiRefSeq.2020-03-30	transcript	6629783	6649312	.	-	.	gene_id	DNMT3B	transcript_id	XM_017341697.1	gene_name	DNMT3B
DNMT	chr4	ncbiRefSeq.2020-03-30	transcript	6629783	6649313	.	-	.	gene_id	DNMT3B	transcript_id	XM_017341694.1	gene_name	DNMT3B
DNMT	chr4	ncbiRefSeq.2020-03-30	transcript	6629783	6649313	.	-	.	gene_id	DNMT3B	transcript_id	XM_017341692.1	gene_name	DNMT3B
DNMT	chr4	ncbiRefSeq.2020-03-30	transcript	6629783	6649314	.	-	.	gene_id	DNMT3B	transcript_id	XM_017341691.1	gene_name	DNMT3B
DNMT	chr4	ncbiRefSeq.2020-03-30	transcript	6629783	6649314	.	-	.	gene_id	DNMT3B	transcript_id	XM_017341696.1	gene_name	DNMT3B
DNMT	chr4	ncbiRefSeq.2020-03-30	transcript	6629783	6649315	.	-	.	gene_id	DNMT3B	transcript_id	XM_017341693.1	gene_name	DNMT3B
DNMT	chr4	ncbiRefSeq.2020-03-30	transcript	6629783	6659234	.	-	.	gene_id	DNMT3B	transcript_id	XM_002710806.3	gene_name	DNMT3B
DNMT	chr4	ncbiRefSeq.2020-03-30	transcript	6629783	6661521	.	-	.	gene_id	DNMT3B	transcript_id	XM_008256122.2	gene_name	DNMT3B
DNMT	chr4	ncbiRefSeq.2020-03-30	transcript	6629783	6661578	.	-	.	gene_id	DNMT3B	transcript_id	XM_008256121.2	gene_name	DNMT3B
DNMT	chr2	ncbiRefSeq.2020-03-30	transcript	174254460	174322481	.	-	.	gene_id	DNMT3A	transcript_id	XM_017340920.1	gene_name	DNMT3A
DIDO1	chrUn0774	ncbiRefSeq.2020-03-30	transcript	22685	59340	.	-	.	gene_id	DIDO1	transcript_id	XM_008253335.2	gene_name	DIDO1
PHF3	chr12	ncbiRefSeq.2020-03-30	transcript	50432933	50475584	.	+	.	gene_id	PHF3	transcript_id	XM_017345222.1	gene_name	PHF3
PHF3	chr12	ncbiRefSeq.2020-03-30	transcript	50390683	50475584	.	+	.	gene_id	PHF3	transcript_id	XM_008263082.2	gene_name	PHF3
PHF3	chr12	ncbiRefSeq.2020-03-30	transcript	50390683	50475584	.	+	.	gene_id	PHF3	transcript_id	XM_008263079.2	gene_name	PHF3
PHF3	chr12	ncbiRefSeq.2020-03-30	transcript	50390678	50459906	.	+	.	gene_id	PHF3	transcript_id	XM_017345223.1	gene_name	PHF3
NCBI GeneID	Symbol	Description	Taxonomic Name	Common Name	Gene Type	Transcripts	Gene Group Identifier	Gene Group Method
138849459	DNMT3L	DNA methyltransferase 3 like	Oryctolagus cuniculus (rabbit)	rabbit
138846625	C18H19orf84	chromosome 18 C19orf84 homolog	Oryctolagus cuniculus (rabbit)	rabbit

## Sheet: Tree shrew
MOV10L1	GeneScaffold_455	ensembl	transcript	3550	55666	.	+	.	gene_id	ENSTBEG00000010064	gene_version	1	transcript_id	ENSTBET00000010095	transcript_version	1	gene_name	MOV10L1	gene_source	ensembl	gene_biotype	protein_coding	transcript_name	MOV10L1-201	transcript_source	ensembl	transcript_biotype	protein_coding	tag	Ensembl_canonical
RNF17	GeneScaffold_488	ensembl	transcript	132514	372028	.	+	.	gene_id	ENSTBEG00000000282	gene_version	1	transcript_id	ENSTBET00000000300	transcript_version	1	gene_name	RNF17	gene_source	ensembl	gene_biotype	protein_coding	transcript_name	RNF17-201	transcript_source	ensembl	transcript_biotype	protein_coding	tag	Ensembl_canonical
GTSF1	GeneScaffold_4353	ensembl	transcript	57393	102805	.	-	.	gene_id	ENSTBEG00000006154	gene_version	1	transcript_id	ENSTBET00000006143	transcript_version	1	gene_name	GTSF1	gene_source	ensembl	gene_biotype	protein_coding	transcript_name	GTSF1-201	transcript_source	ensembl	transcript_biotype	protein_coding	tag	Ensembl_canonical
TDRD5	GeneScaffold_6043	ensembl	transcript	372008	461160	.	+	.	gene_id	ENSTBEG00000013258	gene_version	1	transcript_id	ENSTBET00000013284	transcript_version	1	gene_name	TDRD5	gene_source	ensembl	gene_biotype	protein_coding	transcript_name	TDRD5-201	transcript_source	ensembl	transcript_biotype	protein_coding	tag	Ensembl_canonical
TDRD7	GeneScaffold_5492	ensembl	transcript	198641	287714	.	+	.	gene_id	ENSTBEG00000007485	gene_version	1	transcript_id	ENSTBET00000007496	transcript_version	1	gene_name	TDRD7	gene_source	ensembl	gene_biotype	protein_coding	transcript_name	TDRD7-201	transcript_source	ensembl	transcript_biotype	protein_coding	tag	Ensembl_canonical
DDX4	GeneScaffold_4703	ensembl	transcript	129853	210999	.	+	.	gene_id	ENSTBEG00000003569	gene_version	1	transcript_id	ENSTBET00000003594	transcript_version	1	gene_name	DDX4	gene_source	ensembl	gene_biotype	protein_coding	transcript_name	DDX4-201	transcript_source	ensembl	transcript_biotype	protein_coding	tag	Ensembl_canonical
PNLDC1	GeneScaffold_1781	ensembl	transcript	52929	72689	.	+	.	gene_id	ENSTBEG00000009131	gene_version	1	transcript_id	ENSTBET00000009136	transcript_version	1	gene_name	PNLDC1	gene_source	ensembl	gene_biotype	protein_coding	transcript_name	PNLDC1-201	transcript_source	ensembl	transcript_biotype	protein_coding	tag	Ensembl_canonical
TDRKH	GeneScaffold_2908	ensembl	transcript	122630	130872	.	-	.	gene_id	ENSTBEG00000011201	gene_version	1	transcript_id	ENSTBET00000011210	transcript_version	1	gene_name	TDRKH	gene_source	ensembl	gene_biotype	protein_coding	transcript_name	TDRKH-201	transcript_source	ensembl	transcript_biotype	protein_coding	tag	Ensembl_canonical
ASZ1	GeneScaffold_3403	ensembl	transcript	7119	65790	.	-	.	gene_id	ENSTBEG00000010882	gene_version	1	transcript_id	ENSTBET00000010897	transcript_version	1	gene_name	ASZ1	gene_source	ensembl	gene_biotype	protein_coding	transcript_name	ASZ1-201	transcript_source	ensembl	transcript_biotype	protein_coding	tag	Ensembl_canonical
MAEL	GeneScaffold_2894	ensembl	transcript	5921	48418	.	+	.	gene_id	ENSTBEG00000003322	gene_version	1	transcript_id	ENSTBET00000003318	transcript_version	1	gene_name	MAEL	gene_source	ensembl	gene_biotype	protein_coding	transcript_name	MAEL-201	transcript_source	ensembl	transcript_biotype	protein_coding	tag	Ensembl_canonical
PIWI	GeneScaffold_2405	ensembl	transcript	37079	116480	.	+	.	gene_id	ENSTBEG00000013343	gene_version	1	transcript_id	ENSTBET00000013379	transcript_version	1	gene_name	PIWIL4	gene_source	ensembl	gene_biotype	protein_coding	transcript_name	PIWIL4-201	transcript_source	ensembl	transcript_biotype	protein_coding	tag	Ensembl_canonical
TEX15	GeneScaffold_2361	ensembl	transcript	42621	57828	.	-	.	gene_id	ENSTBEG00000010270	gene_version	1	transcript_id	ENSTBET00000010303	transcript_version	1	gene_name	TEX15	gene_source	ensembl	gene_biotype	protein_coding	transcript_name	TEX15-201	transcript_source	ensembl	transcript_biotype	protein_coding	tag	Ensembl_canonical
SPIN1	GeneScaffold_1165	ensembl	transcript	73875	122817	.	+	.	gene_id	ENSTBEG00000004986	gene_version	1	transcript_id	ENSTBET00000004977	transcript_version	1	gene_name	SPIN1	gene_source	ensembl	gene_biotype	protein_coding	transcript_name	SPIN1-201	transcript_source	ensembl	transcript_biotype	protein_coding	tag	Ensembl_canonical
SPIN1	GeneScaffold_1165	ensembl	transcript	73875	122817	.	+	.	gene_id	ENSTBEG00000004986	gene_version	1	transcript_id	ENSTBET00000004977	transcript_version	1	gene_name	SPIN1	gene_source	ensembl	gene_biotype	protein_coding	transcript_name	SPIN1-201	transcript_source	ensembl	transcript_biotype	protein_coding	tag	Ensembl_canonical
TPR	GeneScaffold_216	ensembl	transcript	80545	151479	.	-	.	gene_id	ENSTBEG00000010572	gene_version	1	transcript_id	ENSTBET00000010664	transcript_version	1	gene_name	TPR	gene_source	ensembl	gene_biotype	protein_coding	transcript_name	TPR-201	transcript_source	ensembl	transcript_biotype	protein_coding	tag	Ensembl_canonical
TPR	GeneScaffold_216	ensembl	transcript	80545	151479	.	-	.	gene_id	ENSTBEG00000010572	gene_version	1	transcript_id	ENSTBET00000010664	transcript_version	1	gene_name	TPR	gene_source	ensembl	gene_biotype	protein_coding	transcript_name	TPR-201	transcript_source	ensembl	transcript_biotype	protein_coding	tag	Ensembl_canonical
DNMT	GeneScaffold_2850	ensembl	transcript	9154	23095	.	-	.	gene_id	ENSTBEG00000016775	gene_version	1	transcript_id	ENSTBET00000016798	transcript_version	1	gene_name	DNMT3L	gene_source	ensembl	gene_biotype	protein_coding	transcript_name	DNMT3L-201	transcript_source	ensembl	transcript_biotype	protein_coding	tag	Ensembl_canonical
DNMT	GeneScaffold_2197	ensembl	transcript	94796	118043	.	+	.	gene_id	ENSTBEG00000010961	gene_version	1	transcript_id	ENSTBET00000010985	transcript_version	1	gene_name	DNMT3B	gene_source	ensembl	gene_biotype	protein_coding	transcript_name	DNMT3B-201	transcript_source	ensembl	transcript_biotype	protein_coding	tag	Ensembl_canonical
DNMT	GeneScaffold_615	ensembl	transcript	185574	248247	.	-	.	gene_id	ENSTBEG00000004822	gene_version	1	transcript_id	ENSTBET00000004840	transcript_version	1	gene_name	DNMT3A	gene_source	ensembl	gene_biotype	protein_coding	transcript_name	DNMT3A-201	transcript_source	ensembl	transcript_biotype	protein_coding	tag	Ensembl_canonical
DNMT	GeneScaffold_2214	ensembl	transcript	959	57756	.	-	.	gene_id	ENSTBEG00000007303	gene_version	1	transcript_id	ENSTBET00000007383	transcript_version	1	gene_name	DNMT1	gene_source	ensembl	gene_biotype	protein_coding	transcript_name	DNMT1-201	transcript_source	ensembl	transcript_biotype	protein_coding	tag	Ensembl_canonical
DIDO1	GeneScaffold_867	ensembl	transcript	1084	68615	.	-	.	gene_id	ENSTBEG00000017498	gene_version	1	transcript_id	ENSTBET00000017522	transcript_version	1	gene_name	DIDO1	gene_source	ensembl	gene_biotype	protein_coding	transcript_name	DIDO1-201	transcript_source	ensembl	transcript_biotype	protein_coding	tag	Ensembl_canonical
PHF3	GeneScaffold_1693	ensembl	transcript	30762	92915	.	+	.	gene_id	ENSTBEG00000000688	gene_version	1	transcript_id	ENSTBET00000000695	transcript_version	1	gene_name	PHF3	gene_source	ensembl	gene_biotype	protein_coding	transcript_name	PHF3-201	transcript_source	ensembl	transcript_biotype	protein_coding	tag	Ensembl_canonical
NCBI GeneID	Symbol	Description	Taxonomic Name	Common Name	Gene Type	Transcripts	Gene Group Identifier	Gene Group Method
102478150	MYBL1	MYB proto-oncogene like 1	Tupaia chinensis	Chinese tree shrew	PROTEIN_CODING	6	4603	NCBI Ortholog
102490091	MOV10L1	Mov10 like RNA helicase 1	Tupaia chinensis	Chinese tree shrew	PROTEIN_CODING	2	54456	NCBI Ortholog
102474064	RNF17	ring finger protein 17	Tupaia chinensis	Chinese tree shrew	PROTEIN_CODING	4	56163	NCBI Ortholog
102480357	PLD6	phospholipase D family member 6	Tupaia chinensis	Chinese tree shrew	PROTEIN_CODING	1	201164	NCBI Ortholog
102497802	HENMT1	HEN methyltransferase 1	Tupaia chinensis	Chinese tree shrew	PROTEIN_CODING	9	113802	NCBI Ortholog
102485917	FKBP6	FKBP prolyl isomerase family member 6 (inactive)	Tupaia chinensis	Chinese tree shrew	PROTEIN_CODING	3	8468	NCBI Ortholog
102493409	GTSF1	gametocyte specific factor 1	Tupaia chinensis	Chinese tree shrew	PROTEIN_CODING	2	121355	NCBI Ortholog
102495991	GPAT2	glycerol-3-phosphate acyltransferase 2, mitochondrial	Tupaia chinensis	Chinese tree shrew	PROTEIN_CODING	7	150763	NCBI Ortholog
102468271	TDRD1	tudor domain containing 1	Tupaia chinensis	Chinese tree shrew	PROTEIN_CODING	1	56165	NCBI Ortholog
102468671	TDRD7	tudor domain containing 7	Tupaia chinensis	Chinese tree shrew	PROTEIN_CODING	1	23424	NCBI Ortholog
102473530	TDRD6	tudor domain containing 6	Tupaia chinensis	Chinese tree shrew	PROTEIN_CODING	2	221400	NCBI Ortholog
102481468	TDRD5	tudor domain containing 5	Tupaia chinensis	Chinese tree shrew	PROTEIN_CODING	3	163589	NCBI Ortholog
102489422	TDRD9	tudor domain containing 9	Tupaia chinensis	Chinese tree shrew	PROTEIN_CODING	3	122402	NCBI Ortholog
102496716	TDRD12	tudor domain containing 12	Tupaia chinensis	Chinese tree shrew	PROTEIN_CODING	1	91646	NCBI Ortholog
102495839	DDX4	DEAD-box helicase 4	Tupaia chinensis	Chinese tree shrew	PROTEIN_CODING	1	54514	NCBI Ortholog
102498089	PNLDC1	PARN like ribonuclease domain containing exonuclease 1	Tupaia chinensis	Chinese tree shrew	PROTEIN_CODING	1	154197	NCBI Ortholog
102484621	TDRKH	tudor and KH domain containing	Tupaia chinensis	Chinese tree shrew	PROTEIN_CODING	2	11022	NCBI Ortholog
102492380	ASZ1	ankyrin repeat, SAM and basic leucine zipper domain containing 1	Tupaia chinensis	Chinese tree shrew	PROTEIN_CODING	1	136991	NCBI Ortholog
102498313	MAEL	maelstrom spermatogenic transposon silencer	Tupaia chinensis	Chinese tree shrew	PROTEIN_CODING	1	84944	NCBI Ortholog
102468832	PIWIL4	piwi like RNA-mediated gene silencing 4	Tupaia chinensis	Chinese tree shrew	PROTEIN_CODING	1	143689	NCBI Ortholog
102471956	PIWIL3	piwi like RNA-mediated gene silencing 3	Tupaia chinensis	Chinese tree shrew	PROTEIN_CODING	1	440822	NCBI Ortholog
102501297	PIWIL2	piwi like RNA-mediated gene silencing 2	Tupaia chinensis	Chinese tree shrew	PROTEIN_CODING	3	55124	NCBI Ortholog
102501931	PIWIL1	piwi like RNA-mediated gene silencing 1	Tupaia chinensis	Chinese tree shrew	PROTEIN_CODING	1	9271	NCBI Ortholog
102471416	TEX15	testis expressed 15, meiosis and synapsis associated	Tupaia chinensis	Chinese tree shrew	PROTEIN_CODING	1	56154	NCBI Ortholog
102473329	SPOCD1	SPOC domain containing 1	Tupaia chinensis	Chinese tree shrew	PROTEIN_CODING	1	90853	NCBI Ortholog
106734504	CUNH19orf84	chromosome unknown C19orf84 homolog	Tupaia chinensis	Chinese tree shrew	PROTEIN_CODING	1	147646	NCBI Ortholog
102501854	SPIN1	spindlin 1	Tupaia chinensis	Chinese tree shrew	PROTEIN_CODING	3	10927	NCBI Ortholog
102498343	TPR	translocated promoter region, nuclear basket protein	Tupaia chinensis	Chinese tree shrew	PROTEIN_CODING	3	7175	NCBI Ortholog
102475999	DNMT1	DNA methyltransferase 1	Tupaia chinensis	Chinese tree shrew	PROTEIN_CODING	1	1786	NCBI Ortholog
102496734	DNMT3B	DNA methyltransferase 3 beta	Tupaia chinensis	Chinese tree shrew	PROTEIN_CODING	5	1789	NCBI Ortholog
102497213	DNMT3A	DNA methyltransferase 3 alpha	Tupaia chinensis	Chinese tree shrew	PROTEIN_CODING	5	1788	NCBI Ortholog
102499625	DNMT3L	DNA methyltransferase 3 like	Tupaia chinensis	Chinese tree shrew	PROTEIN_CODING	1	29947	NCBI Ortholog
102503388	DIDO1	death inducer-obliterator 1	Tupaia chinensis	Chinese tree shrew	PROTEIN_CODING	1	11083	NCBI Ortholog
102472077	PHF3	PHD finger protein 3	Tupaia chinensis	Chinese tree shrew	PROTEIN_CODING	1	23469	NCBI Ortholog

[truncated: 23 more sheets: Cow, Horse, Dog, Megabat, Shrew, Opossum, Platypus, Chicken, Zebra finch, American alligator, Turtle, Anole, Common frog, Xenopus, Axolotl, South american lungfish, African lungfish, Australia lungfish, Coelacanth, Spotted gar …]
