# Supplementary material for: A mammalian-like piRNA pathway in Axolotl reveals the origins of piRNA-directed DNA methylation
Source: EMBO J. 2025 Nov 13;45(6):1933–56. doi: 10.1038/s44318-025-00631-w (PMC7618676; doi:10.1038/s44318-025-00631-w)
Supplement: Supplementary file 3 — Dataset EV2 [file 44318_2025_631_MOESM3_ESM.xlsx]

## Sheet: Legend
Dataset EV2. The transposon annotation in axolotl.
Transposon annotation: Classification and summary of transposons in axolotl, including class, family, length cutoff, PrecDiv cutoff, total copy number, number of active copies, and percentage of active copies.
Length reference: References used for determining the length cutoffs of transposon families.

## Sheet: Transposon annotation
class	family	length cutoff	percDiv cutoff	total copy num	active copy num	active perc
DIRS	DIRS	4500	5	1577749	1975	0.125
DNA	DNA-hAT	2500	5	4523925	2319	0.051
DNA	DNA-TcMar	1500	5	2767455	383	0.014
DNA	DNA-PIF-Harbinger	4500	5	1944483	3210	0.165
DNA	DNA-MULE	1500	5	667113	4028	0.604
DNA	DNA	1500	5	250367	11	0.004
DNA	DNA-Kolobok-T2	4000	5	178954	44	0.025
DNA	DNA-CACTA	10000	5	174439	0	0
DNA	DNA-TcMar-Tc2	1500	5	98870	0	0
DNA	DNA-hAT-Ac	2500	5	79185	0	0
DNA	DNA-CMC-EnSpm	5000	5	70352	0	0
DNA	DNA-Crypton-H	4000	5	53545	7	0.013
DNA	DNA-hAT-Charlie	2500	5	52172	0	0
DNA	DNA-hAT-Tip100	2500	5	43693	0	0
DNA	DNA-hAT-Blackjack	2500	5	34437	0	0
DNA	DNA-Crypton-A	4000	5	32664	0	0
DNA	DNA-Dada	4500	5	30109	0	0
DNA	DNA-Zisupton	11000	5	18638	0	0
DNA	DNA-Maverick	15000	5	11595	0	0
DNA	DNA-TcMar-Tc1	1500	5	4683	0	0
DNA	DNA-Academ-1	1500	5	3210	0	0
DNA	DNA-TcMar-Tigger	1500	5	2258	0	0
DNA	DNA-Crypton	4000	5	50	0	0
LINE	LINE-L2	4000	5	2574987	0	0
LINE	LINE-L1	5000	5	1466733	133	0.009
LINE	LINE-RTE-X	3000	5	638795	26	0.004
LINE	LINE-R2	3500	5	504785	0	0
LINE	LINE-RTE	3000	5	196822	829	0.421
LINE	LINE	3000	5	175886	0	0
LINE	LINE-Jockey	5000	5	100098	0	0
LINE	LINE-I	4500	5	25814	2	0.008
LINE	LINE-RTE-BovB	3000	5	24992	0	0
LINE	LINE-Rex-Babar	3000	5	15173	0	0
LINE	LINE-R1-LOA	5000	5	7703	0	0
LINE	LINE-CR1	4000	5	3268	0	0
LINE	LINE-L1-Tx1	5000	5	2356	0	0
Low_complexity	Low_complexity	NA	5	864163	0	0
LTR	LTR-Gypsy	6000	5	6168770	13374	0.217
LTR	LTR-ERV	4500	5	1410329	60	0.004
LTR	LTR-ERV1	4500	5	1383059	8384	0.606
LTR	LTR	4500	5	1044530	29	0.003
LTR	LTR-Copia	6000	5	264469	0	0
LTR	LTR-BEL-Pao	4500	5	133861	6	0.004
LTR	LTR-ERVL	4500	5	30276	92	0.304
LTR	LTR-ERVK	4500	5	14771	0	0
LTR	LTR-ERV-Foamy	11500	5	12643	0	0
Ngaro	Ngaro	4500	5	281139	0	0
other	other-MITE	NA	5	1368469	0	0
other	other-ClassII	NA	5	652089	0	0
other	other-ClassI	NA	5	435323	0	0
other	other-ClassI-nLTR	NA	5	163288	0	0
other	other-ARTEFACT	NA	5	51	0	0
PLE	PLE	3000	5	569187	165	0.029
PLE	PLE-Chlamys	3000	5	114111	0	0
RC	RC-Helitron	10000	5	357239	646	0.181
Satellite	Satellite	NA	5	5494	0	0
Simple_repeat	Simple_repeat	NA	5	4043929	0	0
SINE	SINE-tRNA	NA	5	543895	0	0
SINE	SINE-tRNA-Deu	NA	5	519742	0	0
SINE	SINE-MIR	NA	5	102560	0	0
SINE	SINE-5S	NA	5	37830	0	0
SINE	SINE-B2	NA	5	10501	0	0
SINE	SINE-ID	NA	5	5770	0	0
SINE	SINE-tRNA-Deu-L2	NA	5	8	0	0
unknown	unknown	NA	5	362377	0	0

## Sheet: Length reference
class	family	length cutoff	DOI	LINK
DIRS	DIRS	4500	https://doi.org/10.1159/000084991	https://karger.com/cgr/article/110/1-4/575/78203/DIRS-1-and-the-other-tyrosine-recombinase
DNA	DNA-hAT	2500	https://doi.org/10.1093/gbe/evq080	https://academic.oup.com/gbe/article/doi/10.1093/gbe/evq080/572849
DNA	DNA-TcMar	1500	https://doi.org/10.1186/s13100-020-00212-0	https://mobilednajournal.biomedcentral.com/articles/10.1186/s13100-020-00212-0
DNA	DNA-PIF-Harbinger	4500	https://doi.org/10.1186/s13100-015-0043-7	https://mobilednajournal.biomedcentral.com/articles/10.1186/s13100-015-0043-7
DNA	DNA-MULE	1500	https://doi.org/10.1128/9781555819217.ch36 https://doi.org/10.1186/s13100-019-0153-8	https://onlinelibrary.wiley.com/doi/abs/10.1128/9781555819217.ch36 https://mobilednajournal.biomedcentral.com/articles/10.1186/s13100-019-0153-8
DNA	DNA	1500	https://doi.org/10.1186/s13100-020-00212-0	https://mobilednajournal.biomedcentral.com/articles/10.1186/s13100-020-00212-0
DNA	DNA-Kolobok-T2	4000	https://doi.org/10.1186/s13100-022-00281-3	https://link.springer.com/article/10.1186/s13100-022-00281-3
DNA	DNA-CACTA	10000	https://doi.org/10.1146/annurev.genet.40.110405.090448	https://www.annualreviews.org/content/journals/10.1146/annurev.genet.40.110405.090448
DNA	DNA-TcMar-Tc2	1500	https://doi.org/10.1186/s13100-020-00212-0	https://mobilednajournal.biomedcentral.com/articles/10.1186/s13100-020-00212-0
DNA	DNA-hAT-Ac	2500	https://doi.org/10.1093/gbe/evq080	https://academic.oup.com/gbe/article/doi/10.1093/gbe/evq080/572849
DNA	DNA-CMC-EnSpm	5000	https://doi.org/10.1186/s13100-024-00323-y	https://link.springer.com/article/10.1186/s13100-024-00323-y#Sec16
DNA	DNA-Crypton-H	4000	https://doi.org/10.1186/1759-8753-2-12	https://mobilednajournal.biomedcentral.com/articles/10.1186/1759-8753-2-12
DNA	DNA-hAT-Charlie	2500	https://doi.org/10.1093/gbe/evq080	https://academic.oup.com/gbe/article/doi/10.1093/gbe/evq080/572849
DNA	DNA-hAT-Tip100	2500	https://doi.org/10.1093/gbe/evq080	https://academic.oup.com/gbe/article/doi/10.1093/gbe/evq080/572849
DNA	DNA-hAT-Blackjack	2500	https://doi.org/10.1093/gbe/evq080	https://academic.oup.com/gbe/article/doi/10.1093/gbe/evq080/572849
DNA	DNA-Crypton-A	4000	https://doi.org/10.1186/1759-8753-2-12	https://mobilednajournal.biomedcentral.com/articles/10.1186/1759-8753-2-12
DNA	DNA-Dada	4500	https://doi.org/10.1371/journal.pone.0068260	https://journals.plos.org/plosone/article?id=10.1371/journal.pone.0068260
DNA	DNA-Zisupton	11000	https://doi.org/10.1093/molbev/msr208	https://academic.oup.com/mbe/article/29/2/631/1026727
DNA	DNA-Maverick	15000	https://doi.org/10.1016/j.gene.2006.08.008	https://www.sciencedirect.com/science/article/pii/S0378111906005373?via%3Dihub
DNA	DNA-TcMar-Tc1	1500	https://doi.org/10.1186/s13100-020-00212-0	https://mobilednajournal.biomedcentral.com/articles/10.1186/s13100-020-00212-0
DNA	DNA-Academ-1	1500	https://doi.org/10.1186/s13100-020-00211-1	https://mobilednajournal.biomedcentral.com/articles/10.1186/s13100-020-00211-1
DNA	DNA-TcMar-Tigger	1500	https://doi.org/10.1186/s13100-020-00212-0	https://mobilednajournal.biomedcentral.com/articles/10.1186/s13100-020-00212-0
DNA	DNA-Crypton	4000	https://doi.org/10.1186/1759-8753-2-12	https://mobilednajournal.biomedcentral.com/articles/10.1186/1759-8753-2-12
LINE	LINE-L2	4000	https://doi.org/10.1016/j.gene.2005.09.037	https://www.sciencedirect.com/science/article/pii/S0378111905006542?via%3Dihub
LINE	LINE-L1	5000	https://doi.org/10.1093/molbev/msn061	https://academic.oup.com/mbe/article/25/6/1148/1131500
LINE	LINE-RTE-X	3000	https://doi.org/10.1093/molbev/msn061	https://academic.oup.com/mbe/article/25/6/1148/1131500
LINE	LINE-R2	3500	https://doi.org/10.1534/genetics.104.038703	https://academic.oup.com/genetics/article/170/1/195/6060393
LINE	LINE-RTE	3000	https://doi.org/10.1093/molbev/msn061	https://academic.oup.com/mbe/article/25/6/1148/1131500
LINE	LINE	3000	https://doi.org/10.1093/molbev/msn061	https://academic.oup.com/mbe/article/25/6/1148/1131500
LINE	LINE-Jockey	5000	https://doi.org/10.1016/S0092-8674(88)80013-8	https://www.sciencedirect.com/science/article/pii/S0092867488800138?via%3Dihub
LINE	LINE-I	4500	https://doi.org/10.1007/BF00133719	https://link.springer.com/article/10.1007/BF00133719
LINE	LINE-RTE-BovB	3000	https://doi.org/10.1093/molbev/msn061	https://academic.oup.com/mbe/article/25/6/1148/1131500
LINE	LINE-Rex-Babar	3000	https://doi.org/10.1038/s41598-019-53673-6	https://www.nature.com/articles/s41598-019-53673-6
LINE	LINE-R1-LOA	5000	https://doi.org/10.1016/0022-2836(90)90303-4	https://www.sciencedirect.com/science/article/pii/0022283690903034?via%3Dihub
LINE	LINE-CR1	4000	https://doi.org/10.1186/1741-7007-7-53	https://bmcbiol.biomedcentral.com/articles/10.1186/1741-7007-7-53
LINE	LINE-L1-Tx1	5000	https://doi.org/10.1093/molbev/msn061	https://academic.oup.com/mbe/article/25/6/1148/1131500
Low_complexity	Low_complexity	NA
LTR	LTR-Gypsy	6000	https://doi.org/10.1093/nar/gkq1061	https://academic.oup.com/nar/article/39/suppl_1/D70/2506273
LTR	LTR-ERV	4500	https://doi.org/10.1038/s41579-019-0189-2	https://www.nature.com/articles/s41579-019-0189-2
LTR	LTR-ERV1	4500	https://doi.org/10.1093/gbe/evw264	https://pmc.ncbi.nlm.nih.gov/articles/PMC5381603/#evw264-B29
LTR	LTR	4500	https://doi.org/10.1038/s41579-019-0189-2	https://www.nature.com/articles/s41579-019-0189-2
LTR	LTR-Copia	6000	https://doi.org/10.1101/SQB.1981.045.01.080	https://symposium.cshlp.org/content/45/619.full.pdf+html
LTR	LTR-BEL-Pao	4500	https://doi.org/10.1186/1471-2148-11-154	https://pmc.ncbi.nlm.nih.gov/articles/PMC3118150/
LTR	LTR-ERVL	4500	https://doi.org/10.1128/jvi.75.23.11709-11719.2001	https://journals.asm.org/doi/full/10.1128/jvi.75.23.11709-11719.2001
LTR	LTR-ERVK	4500	https://doi.org/10.1186/1742-4690-8-90	https://link.springer.com/article/10.1186/1742-4690-8-90
LTR	LTR-ERV-Foamy	11500	https://doi.org/10.1093/ve/vew032	https://pmc.ncbi.nlm.nih.gov/articles/PMC5210030
Ngaro	Ngaro	4500	https://doi.org/10.1093/molbev/msh072	https://academic.oup.com/mbe/article/21/4/746/1155031
other	other-MITE	NA
other	other-ClassII	NA
other	other-ClassI	NA
other	other-ClassI-nLTR	NA
other	other-ARTEFACT	NA
PLE	PLE	3000	https://doi.org/10.1159/000084984	https://karger.com/cgr/article/110/1-4/510/78214/Penelope-like-elements-a-new-class-of
PLE	PLE-Chlamys	3000	https://doi.org/10.1159/000084984	https://karger.com/cgr/article/110/1-4/510/78214/Penelope-like-elements-a-new-class-of
RC	RC-Helitron	10000	https://doi.org/10.1073/pnas.151269298	https://www.pnas.org/doi/10.1073/pnas.151269298
Satellite	Satellite	NA
Simple_repeat	Simple_repeat	NA
SINE	SINE-tRNA	NA
SINE	SINE-tRNA-Deu	NA
SINE	SINE-MIR	NA
SINE	SINE-5S	NA
SINE	SINE-B2	NA
SINE	SINE-ID	NA
SINE	SINE-tRNA-Deu-L2	NA
unknown	unknown	NA
