# Supplementary material for: A mammalian-like piRNA pathway in Axolotl reveals the origins of piRNA-directed DNA methylation
Source: EMBO J. 2025 Nov 13;45(6):1933–56. doi: 10.1038/s44318-025-00631-w (PMC7618676; doi:10.1038/s44318-025-00631-w)
Supplement: Supplementary file 4 — Dataset EV3 [file 44318_2025_631_MOESM4_ESM.xlsx]

## Sheet: Legend
Dataset EV3. piRNA abundance in testis and oocyte samples.
sRNA number: Distribution of small RNAs by length (nt) in testis and oocyte samples, showing read counts for each length category. Total numbers of small RNAs and piRNAs identified in each sample are also shown.

## Sheet: sRNA number
sRNA number
length (nt)	testis-1	testis-2	oocyte-1	oocyte-2
16	213871	358701	256859	449662
17	263968	448786	251792	478880
18	369266	621023	323202	569718
19	476040	774528	405977	632827
20	579305	919787	412821	669994
21	1222743	2109560	513463	860274
22	1448852	2510141	605292	1133629
23	1366615	1981036	657370	1326741
24	1858335	2522488	852564	1797711
25	3126478	3969510	1425019	3143429
26	4598688	5794615	2160143	4855532
27	5712850	7296831	3017767	6682372
28	10566961	12468806	5798733	12616643
29	16407629	21490051	8021861	16738884
30	8551203	14593782	4307896	8534866
31	1652026	3339377	1056152	1969390
32	232052	462359	314845	571772
33	82883	143783	180650	307212
34	58866	84372	77368	120910
35	59581	76419	47126	93223
36	60816	77495	40544	88590
37	64927	78109	40909	92555
38	72428	88304	42859	100133
39	86904	107401	48653	114694
	testis-1	testis-2	oocyte-1	oocyte-2
sRNA total number	59133287	82317264	30859865	63949641
piRNA total number	54559242	74574738	28090459	59154657
