# Supplementary material for: A mammalian-like piRNA pathway in Axolotl reveals the origins of piRNA-directed DNA methylation
Source: EMBO J. 2025 Nov 13;45(6):1933–56. doi: 10.1038/s44318-025-00631-w (PMC7618676; doi:10.1038/s44318-025-00631-w)
Supplement: Supplementary file 5 — Dataset EV4 [file 44318_2025_631_MOESM5_ESM.xlsx]

## Sheet: Legend
Dataset EV4. Quality control of piRNA clusters in axolotl.
piRNA cluster QC: Summary statistics for piRNA clusters identified in testis and oocyte samples, including the number of predicted clusters, total cluster size, percentage of non-identical piRNA sequences assigned to clusters, and percentage of total piRNA sequences mapped to clusters.

## Sheet: piRNA cluster QC
	testis-1	testis-2	oocyte-1	oocyte-2
piRNA cluster number	2737	2797	2544	2382
Total size of predicted piRNA clusters, bp (% of the genome)	35887974 (0.134%)	37100541 (0.139%)	33644165 (0.126%)	31289852 (0.117%)
Non identical sequences that can be assigned to clusters (% of all non-identical sequences in the map file)	8152923 (31.361%)	9803451 (26.177%)	4009184 (31.063%)	6050436 (27.372%)
Sequence reads that can be assigned to clusters (% of all sequence reads in the map file)	27507913 (49.953%)	33758878 (44.183%)	13451187 (46.353%)	28132350 (46.829%)
