# Supplementary material for: A mammalian-like piRNA pathway in Axolotl reveals the origins of piRNA-directed DNA methylation
Source: EMBO J. 2025 Nov 13;45(6):1933–56. doi: 10.1038/s44318-025-00631-w (PMC7618676; doi:10.1038/s44318-025-00631-w)
Supplement: Supplementary file 6 — Dataset EV5 [file 44318_2025_631_MOESM6_ESM.xlsx]

## Sheet: Legend
Dataset EV5. Quality control of EM-seq in axolotl.
Methylation QC: Summary of EM-seq library and mapping statistics for sperm samples, including sequencing run type, total reads, library size, unique and deduplicated alignment rates, genome coverage depth, CpG site coverage, and methylation rates of control CpGs in lambda and pUC19 DNA.

## Sheet: Methylation QC
Name	Tissue	Run Type	Total reads (M)	Library size (Gb)	Unique alignment%	Unique& deduplicated alignment%	Genome depth (X)	CpG coverage%	Lambda met CpGs%	pUC19 met CpGs%
Amex1	Sperm	150bp PE	324.5	97.3	0.625	0.429	1.3	0.447	0.0035	0.9713
Amex5	Sperm	150bp PE	393.6	118.1	0.643	0.45	1.7	0.51	0.0034	0.9786
Amex7	Sperm	150bp PE	388.4	116.5	0.622	0.44	1.6	0.504	0.0044	0.9768
Merge	Sperm	150bp PE	1106.5	331.9	0.63	0.44	4.5	0.7741	/	/
