# Supplementary material for: A mammalian-like piRNA pathway in Axolotl reveals the origins of piRNA-directed DNA methylation
Source: EMBO J. 2025 Nov 13;45(6):1933–56. doi: 10.1038/s44318-025-00631-w (PMC7618676; doi:10.1038/s44318-025-00631-w)
Supplement: Supplementary file 7 — Source data Fig. 1 [file 44318_2025_631_MOESM7_ESM.zip]

Archive with 4 entries (2 files):
- Figure 1/
- Figure 1/1B/
- Figure 1/1B/SupplementaryTable1.phylogeny-piRNAfactors.xlsx
- __MACOSX/Figure 1/1B/._SupplementaryTable1.phylogeny-piRNAfactors.xlsx
