# Supplementary material for: A mammalian-like piRNA pathway in Axolotl reveals the origins of piRNA-directed DNA methylation
Source: EMBO J. 2025 Nov 13;45(6):1933–56. doi: 10.1038/s44318-025-00631-w (PMC7618676; doi:10.1038/s44318-025-00631-w)
Supplement: Supplementary file 8 — Source data Fig. 2 [file 44318_2025_631_MOESM8_ESM.zip]

Archive with 6 entries (4 files):
- Figure 2/
- Figure 2/.DS_Store
- __MACOSX/Figure 2/._.DS_Store
- Figure 2/2A/
- Figure 2/2A/HeatmapOfpiRNAgenes.csv
- __MACOSX/Figure 2/2A/._HeatmapOfpiRNAgenes.csv
