# Supplementary material for: A mammalian-like piRNA pathway in Axolotl reveals the origins of piRNA-directed DNA methylation
Source: EMBO J. 2025 Nov 13;45(6):1933–56. doi: 10.1038/s44318-025-00631-w (PMC7618676; doi:10.1038/s44318-025-00631-w)
Supplement: Supplementary file 8 — Source data Fig. 2 [file 44318_2025_631_MOESM8_ESM.zip › Figure 2/2A/HeatmapOfpiRNAgenes.csv]

	MYBL1	MOV10L1	PLD6	PNLDC1	TDRKH	HENMT1	ASZ1	FKBP6	GPAT2	MAEL	DDX4	GTSF1	RNF17	TDRD1	TDRD5	TDRD6	TDRD7	TDRD9	TDRD12	PIWIL1	PIWIL2	PIWIL4	SPOCD1	C19ORF84	TEX15	SPIN1	DNMT3A	DNMT3B	DNMT3L
neo_bladder_r1_male_2022_NC	0.069	0	0	0.912	0.293	0.727	0.154	0.055	0.063	0.089	0	0.895	0	0.038	0	0	6.961	0	0.273	0	0.012	0.092	0.194	0.023	0.039	14.455	1.096	1.043	0.045
neo_bladder_r2_male_2022_NC	0.249	0.17	0.845	2.058	1.197	0.589	0.108	1.051	0.402	1.306	2.14	1.475	0	0.5	0.088	0.179	9.675	0	0.062	0.541	0.189	0.081	0.41	0.016	0.192	14.76	1.089	1.365	0.016
neo_brain_r1_male_2022_NC	0.044	9.736	0.088	2.369	7.636	0.856	2.118	0	0.202	0.142	0	1.042	0	0.061	0	0.032	2.484	0	0.077	0	0	0	0	0	0	49.147	5.318	2.271	0.071
neo_brain_r2_male_2022_NC	0.198	7.628	0.141	2.897	7.918	0.331	0.787	0	0.714	0.114	0.622	0.568	0	0.138	0.042	0.062	2.469	0	0.033	0	0.036	0	0.596	0.232	0.08	41.86	5.409	3.138	0.365
neo_cloacalchamber_r1_male_2022_NC	0	0.036	0	0.48	0.37	0.51	0.054	0.291	0	0	0.319	0.265	0	0.101	0	0	5.377	0	0.076	0	0	0.314	1.02	0	0	4.776	0.151	0.178	0
neo_cloacalchamber_r2_male_2022_NC	0.098	0	0.011	0.887	0.138	0.127	0.04	0.218	0.025	0.07	0	0.378	0	0.06	0	0.008	8.618	0.037	0.051	0	0	0.253	0.153	0	0	7.545	0.347	0.37	0.035
neo_eye_r1_male_2022_NC	0.12	1.241	0.086	0.945	4.297	0.335	0.828	0	0.394	0.028	0	0.658	0	0.072	0	0.038	62.134	0.058	0.32	0	0.029	0.057	0.482	0.084	0.097	14.796	2.612	1.157	0
neo_eye_r2_male_2022_NC	0.283	2.133	0.133	0.806	4.795	0.13	1.172	0.2	0.305	0.242	0	0.85	0.472	0.277	0.15	0.22	10.963	0.056	0.232	0	0.056	0.331	0.234	0.055	0.657	19.063	3.09	1.72	0.215
neo_forelimb_r1_male_2022_NC	0.039	0.024	0	0.429	0.083	1.595	0.217	0	0.268	0.031	0	0.498	0	0.095	0	0	5.663	0	0.045	0	0	0.065	0	0	0	6.61	0.173	0.53	0.314
neo_forelimb_r2_male_2022_NC	0.055	0	0.022	1.013	0.139	0.598	0.02	0	0.101	0.071	0	0.63	0	0.061	0	0.008	8.692	0	0.026	0	0.037	0.018	0	0.036	0	8.124	0.447	0.492	0.601
neo_gill_r1_male_2022_NC	0.179	0.044	0.036	0.943	0.076	0.696	0.132	0	0.246	0.058	0	0.847	0	0	0	0	6.518	0	0.01	0	0	0	0.501	0.059	0	6.861	0.924	1.142	0.346
neo_gill_r2_male_2022_NC	0.199	0	0.026	1.005	0.037	0.605	0.032	0.034	0.119	0.111	0.095	0.865	0	0.102	0	0	11.708	0	0.03	0	0.007	0.086	0	0.014	0	10.122	0.995	1.143	0.584
neo_heart_r1_male_2022_NC	0.058	0.393	0	1.359	0.974	0.504	0.133	0	0.329	0.162	0	0.576	0	0.12	0	0	2.435	0	0.217	0	0	0.048	0	0	0	14.272	0.397	1.396	0.116
neo_heart_r2_male_2022_NC	0.244	0.894	0.025	1.87	1.218	0.244	0.232	0	0.201	0.161	0	0.73	0	0.208	0.019	0.014	3.047	0	0.262	0	0.021	0	0.088	0	0	13.784	0.6	2.039	0.222
neo_hindlimb_r1_male_2022_NC	0.028	0.009	0.007	0.645	0.207	1.456	0.104	0	0.032	0.045	0	0.363	0	0.034	0	0	6.765	0.035	0.012	0	0.012	0	0	0.011	0	6.055	0.237	0.432	0.225
neo_hindlimb_r2_male_2022_NC	0.147	0	0.011	0.672	0.048	0.397	0.126	0	0.363	0.037	0.248	0.743	0	0.055	0.017	0	7.908	0	0.039	0	0.038	0	0	0.019	0.064	8.439	0.474	0.638	0.474
neo_intestine_r1_male_2022_NC	0	0.043	0	0.126	0.194	0.401	0	0.046	0	0.037	0.251	0.292	0	0.032	0	0	6.58	0	0.107	0	0	0.285	0.321	0.019	0.032	7.714	0.333	0.233	0.037
neo_intestine_r2_male_2022_NC	0.018	0	0.018	0.239	0.077	0.07	0.134	0.289	0	0.175	0	0.462	0	0	0	0	3.561	0	0.084	0	0.015	0	0	0	0	4.212	0.251	0.32	0
neo_kidney_r1_male_2022_NC	0.056	0.104	0	0.983	2.84	1.088	0	0.112	0.128	0	0	0.484	0	0	0	0	4.148	0	0.195	0	0	0	1.175	0	0	10.774	0.854	1.5	0.27
neo_kidney_r2_male_2022_NC	0.054	0.081	0.011	1.425	2.561	0.673	0.64	0	0.099	0.105	0	0.433	0	0.18	0	0.016	4.67	0	0.176	0	0.055	0.072	0	0	0	10.547	1.048	1.555	0.139
neo_liver_r1_male_2022_NC	0.026	0	0.009	0.428	0	0.236	0.016	0	0.119	0.042	0	0.457	0	0	0	0	1.284	0.029	0.04	0	0	0	0.121	0.014	0	3.714	0.144	1.446	0.028
neo_liver_r2_male_2022_NC	0.134	0	0	0.67	0.175	0.402	0.038	0	0.095	0.05	0.227	0.716	0	0	0	0.015	4.534	0	0.024	0	0.022	0.017	0.072	0	0	5.867	0.188	1.158	0.266
neo_lung_r1_male_2022_NC	0.018	0	0	0.747	1.361	0.429	0.068	0.073	0.084	0	0	0.502	0	0.076	0.165	0	5.691	0	0.171	0	0	0	0.515	0	0	12.674	0.408	1.111	0.059
neo_lung_r2_male_2022_NC	0.213	0.027	0.064	1.055	2.572	0.166	0.276	0	0.195	0.189	0	0.525	0.227	0.207	0.24	0.078	4.815	0	0.124	0	0	0.071	0	0.035	0	11.207	0.584	1.376	0.069
neo_skin_r1_male_2022_NC	0.1	0.041	0.008	0.439	0.212	1.88	0.015	0	0.153	0.04	0	0.455	0	0.046	0.012	0.012	4.285	0	0.058	0	0	0	0.117	0.014	0.023	4.775	0.398	1.013	0
neo_skin_r2_male_2022_NC	0.089	0.032	0.089	0.743	0.567	0.868	0.142	0.127	0.175	0.35	0	0.255	0	0.141	0.019	0.028	5.88	0	0.044	0	0.032	0	0	0.021	0	7.243	0.439	0.71	0.123
neo_spleen_r1_male_2022_NC	0.383	0.026	0	0.467	0.45	0.165	0.315	0.085	0	0	0	1.239	0	0.029	0	0	3.804	0	0	0	0	0.07	0	0	0	11.386	0.61	4.705	0
neo_spleen_r2_male_2022_NC	0.303	0	0.028	0.604	0.06	0.165	0	0.056	0.71	0.068	0	0.578	0	0.078	0	0	3.751	0	0.008	0	0.012	0	0.494	0	0	9.208	0.66	4.087	0.023
neo_stomach_r1_male_2022_NC	0	0.04	0.105	0.629	0.852	0.577	0.196	0.085	0.097	0.068	0	0.309	0	0.22	0	0.031	6.903	0	0.111	0	0.018	0.211	0	0.173	0	9.176	0.38	0.993	0.068
neo_stomach_r2_male_2022_NC	0.173	0.075	0	0.743	0.294	0.675	0.032	0	0.159	0.168	0	0.3	0.123	0.024	0.039	0.089	6.88	0.058	0.101	0	0.015	0.057	0	0.028	0.147	6.723	0.533	0.542	0.307
neo_tail_r1_male_2022_NC	0.041	0	0	0.3	0.318	1.222	0.101	0	0	0	0	0.348	0	0.132	0	0.01	5.592	0	0.048	0	0	0	0	0.045	0	4.982	0.23	0.547	0
neo_tail_r2_male_2022_NC	0.035	0.022	0	0.813	0.298	0.343	0.163	0	0	0	0	0.738	0.125	0.256	0	0.026	5.991	0	0.061	0	0.015	0.058	0.247	0.029	0	7.074	0.385	0.646	0
neo_testis_r1_male_2022_NC	0.291	3.684	0.424	2.405	8.321	4.599	3.443	16.122	2.795	11.217	14.876	1.782	2.47	8.739	1.945	1.846	5.904	0.652	0.686	11.632	1.111	11.232	5.972	21.517	2.566	14.39	0.692	4.775	3.059
neo_testis_r2_male_2022_NC	0.088	6.935	22.302	10.181	21.838	9.88	12.564	25.215	12.432	72.332	79.799	22.154	2.767	20.568	4.836	13.566	19.287	4.174	1.509	45.641	6.397	1.278	0.274	0.423	6.261	12.218	1.87	1.618	0.676
neo_testis_r1_male_2017_CR	6.375	7.941	15.981	2.157	72.558	2.623	9.93	29.654	3.221	29.828	27.007	60.145	19.933	38.993	1.362	21.864	12.666	11.541	2.537	28.699	3.978	0.631	2.054	1.294	1.322	4.79	0.363	1.333	2.078
neo_testis_r2_male_2017_CR	3.777	3.777	11.816	3.059	58.382	1.955	6.121	17.432	2.096	16.139	27.478	53.748	12.791	24.696	0.267	17.414	9.226	9.907	1.64	9.397	1.683	0.716	1.069	0.936	0.753	4.849	0.16	1.796	2.274
neo_testis_r3_male_2017_CR	0.402	0.932	5.845	0.726	9.431	1.326	2.246	4.352	0.343	3.429	5.009	87.345	2.076	4.075	0.061	2.121	1.44	4.106	0.424	4.029	0.236	0.023	0.669	0.63	0.365	2.657	0.045	0.305	0.67
neo_testis_r4_male_2017_CR	1.472	2.117	13.199	1.101	27.531	1.38	3.425	10.86	1.024	10.144	8.794	85.02	3.167	11.9	0.254	7.324	4.375	8.016	0.725	7.69	0.793	0.23	0.756	1.311	0.608	1.68	0.057	1.036	0.745
neo_ovary_r1_female_2017_CR	0.097	6.652	14.426	10.611	18.399	10.356	12.627	36.456	15.254	45.5	68	15.33	4.314	27.367	19.327	14.701	14.453	4.058	4.202	15.75	4.251	2.017	0.597	1.773	2.437	13.172	0.802	0.736	0.687
neo_ovary_r2_female_2017_CR	0.221	8.949	16.062	9.597	19.594	13.797	15.609	39.056	14.052	58.704	60.646	10.348	4.21	34.496	12.976	8.243	13.906	3.861	5.034	19.151	4.486	3.274	0.387	1.922	2.766	14.039	0.281	1.417	0.668
neo_ovary_r3_female_2017_CR	0.075	7.436	9.936	18.243	17.952	10.493	12.497	45.327	15.197	38.649	66.46	11.54	1.603	21.896	17.357	7.188	12.627	4.188	3.03	14.746	2.861	2.415	0.176	0.596	0.709	13.638	0.2	0.623	0.547
