# Supplementary material for: A mammalian-like piRNA pathway in Axolotl reveals the origins of piRNA-directed DNA methylation
Source: EMBO J. 2025 Nov 13;45(6):1933–56. doi: 10.1038/s44318-025-00631-w (PMC7618676; doi:10.1038/s44318-025-00631-w)
Supplement: Supplementary file 9 — Source data Fig. 3 [file 44318_2025_631_MOESM9_ESM.zip]

Archive with 24 entries (19 files):
- Figure 3/
- __MACOSX/._Figure 3
- Figure 3/3B/
- __MACOSX/Figure 3/._3B
- Figure 3/3C/
- __MACOSX/Figure 3/._3C
- Figure 3/3D/
- __MACOSX/Figure 3/._3D
- Figure 3/.DS_Store
- __MACOSX/Figure 3/._.DS_Store
- Figure 3/3A/
- __MACOSX/Figure 3/._3A
- Figure 3/3B/barplot_chr_TEcomposition.csv
- __MACOSX/Figure 3/3B/._barplot_chr_TEcomposition.csv
- Figure 3/3C/.DS_Store
- __MACOSX/Figure 3/3C/._.DS_Store
- Figure 3/3C/AmexG_v6.0-DD.TE.active.csv
- __MACOSX/Figure 3/3C/._AmexG_v6.0-DD.TE.active.csv
- Figure 3/3D/.DS_Store
- __MACOSX/Figure 3/3D/._.DS_Store
- Figure 3/3D/SupplementaryTable2.activeTEinfo.xlsx
- __MACOSX/Figure 3/3D/._SupplementaryTable2.activeTEinfo.xlsx
- Figure 3/3A/pie_genome_TEcomposition.csv
- __MACOSX/Figure 3/3A/._pie_genome_TEcomposition.csv
