# Supplementary material for: A mammalian-like piRNA pathway in Axolotl reveals the origins of piRNA-directed DNA methylation
Source: EMBO J. 2025 Nov 13;45(6):1933–56. doi: 10.1038/s44318-025-00631-w (PMC7618676; doi:10.1038/s44318-025-00631-w)
Supplement: Supplementary file 9 — Source data Fig. 3 [file 44318_2025_631_MOESM9_ESM.zip › Figure 3/3B/barplot_chr_TEcomposition.csv]

Chr	Class	ChrPerc
chr1p	LTR	24.804
chr1p	DNA	15.429
chr1p	LINE	14.873
chr1p	DIRS	7.346
chr1p	other	2.965
chr1p	RC	1.127
chr1p	PLE	1.183
chr1p	SINE	1.123
chr1p	Simple_repeat	0.664
chr1p	Ngaro	0.65
chr1p	unknown	0.323
chr1p	Low_complexity	0.171
chr1p	Satellite	0.019
chr1p	Genome_other	29.323
chr1q	LTR	24.689
chr1q	DNA	16.394
chr1q	LINE	14.922
chr1q	DIRS	6.313
chr1q	other	3.147
chr1q	RC	1.543
chr1q	PLE	1.202
chr1q	SINE	1.151
chr1q	Simple_repeat	0.686
chr1q	Ngaro	0.71
chr1q	unknown	0.334
chr1q	Low_complexity	0.17
chr1q	Satellite	0.013
chr1q	Genome_other	28.724
chr2p	LTR	24.672
chr2p	DNA	16.228
chr2p	LINE	14.803
chr2p	DIRS	6.204
chr2p	other	3.139
chr2p	RC	1.586
chr2p	PLE	1.187
chr2p	SINE	1.189
chr2p	Simple_repeat	0.694
chr2p	Ngaro	0.659
chr2p	unknown	0.332
chr2p	Low_complexity	0.171
chr2p	Satellite	0.016
chr2p	Genome_other	29.12
chr2q	LTR	24.456
chr2q	DNA	15.009
chr2q	LINE	15.29
chr2q	DIRS	7.356
chr2q	other	2.916
chr2q	RC	1.209
chr2q	PLE	1.166
chr2q	SINE	1.146
chr2q	Simple_repeat	0.667
chr2q	Ngaro	0.626
chr2q	unknown	0.321
chr2q	Low_complexity	0.171
chr2q	Satellite	0.013
chr2q	Genome_other	29.653
chr3p	LTR	25.237
chr3p	DNA	15.333
chr3p	LINE	15.187
chr3p	DIRS	7.086
chr3p	other	3.02
chr3p	RC	1.206
chr3p	PLE	1.172
chr3p	SINE	1.128
chr3p	Simple_repeat	0.688
chr3p	Ngaro	0.7
chr3p	unknown	0.316
chr3p	Low_complexity	0.174
chr3p	Satellite	0.02
chr3p	Genome_other	28.734
chr3q	LTR	24.647
chr3q	DNA	14.992
chr3q	LINE	15.275
chr3q	DIRS	7.248
chr3q	other	2.979
chr3q	RC	1.087
chr3q	PLE	1.113
chr3q	SINE	1.161
chr3q	Simple_repeat	0.672
chr3q	Ngaro	0.616
chr3q	unknown	0.313
chr3q	Low_complexity	0.168
chr3q	Satellite	0.019
chr3q	Genome_other	29.711
chr4p	LTR	24.881
chr4p	DNA	16.354
chr4p	LINE	14.822
chr4p	DIRS	5.774
chr4p	other	3.192
chr4p	RC	1.649
chr4p	PLE	1.234
chr4p	SINE	1.135
chr4p	Simple_repeat	0.684
chr4p	Ngaro	0.697
chr4p	unknown	0.324
chr4p	Low_complexity	0.17
chr4p	Satellite	0.013
chr4p	Genome_other	29.071
chr4q	LTR	25.04
chr4q	DNA	15.854
chr4q	LINE	14.766
chr4q	DIRS	6.335
chr4q	other	3.112
chr4q	RC	1.587
chr4q	PLE	1.21
chr4q	SINE	1.142
chr4q	Simple_repeat	0.676
chr4q	Ngaro	0.67
chr4q	unknown	0.332
chr4q	Low_complexity	0.168
chr4q	Satellite	0.012
chr4q	Genome_other	29.095
chr5p	LTR	24.6
chr5p	DNA	17.534
chr5p	LINE	14.636
chr5p	DIRS	4.951
chr5p	other	3.331
chr5p	RC	2.243
chr5p	PLE	1.234
chr5p	SINE	1.221
chr5p	Simple_repeat	0.718
chr5p	Ngaro	0.791
chr5p	unknown	0.338
chr5p	Low_complexity	0.175
chr5p	Satellite	0.018
chr5p	Genome_other	28.211
chr5q	LTR	24.674
chr5q	DNA	16.703
chr5q	LINE	14.906
chr5q	DIRS	5.718
chr5q	other	3.218
chr5q	RC	1.832
chr5q	PLE	1.243
chr5q	SINE	1.162
chr5q	Simple_repeat	0.696
chr5q	Ngaro	0.755
chr5q	unknown	0.329
chr5q	Low_complexity	0.171
chr5q	Satellite	0.02
chr5q	Genome_other	28.573
chr6p	LTR	24.265
chr6p	DNA	16.748
chr6p	LINE	14.837
chr6p	DIRS	5.9
chr6p	other	3.245
chr6p	RC	1.751
chr6p	PLE	1.232
chr6p	SINE	1.16
chr6p	Simple_repeat	0.693
chr6p	Ngaro	0.725
chr6p	unknown	0.332
chr6p	Low_complexity	0.172
chr6p	Satellite	0.017
chr6p	Genome_other	28.92
chr6q	LTR	24.569
chr6q	DNA	17.238
chr6q	LINE	14.934
chr6q	DIRS	5.172
chr6q	other	3.28
chr6q	RC	1.928
chr6q	PLE	1.196
chr6q	SINE	1.206
chr6q	Simple_repeat	0.706
chr6q	Ngaro	0.756
chr6q	unknown	0.337
chr6q	Low_complexity	0.173
chr6q	Satellite	0.021
chr6q	Genome_other	28.485
chr7p	LTR	24.537
chr7p	DNA	16.126
chr7p	LINE	14.744
chr7p	DIRS	6.58
chr7p	other	3.126
chr7p	RC	1.631
chr7p	PLE	1.215
chr7p	SINE	1.17
chr7p	Simple_repeat	0.698
chr7p	Ngaro	0.672
chr7p	unknown	0.327
chr7p	Low_complexity	0.171
chr7p	Satellite	0.015
chr7p	Genome_other	28.99
chr7q	LTR	24.39
chr7q	DNA	17.164
chr7q	LINE	14.554
chr7q	DIRS	5.286
chr7q	other	3.309
chr7q	RC	1.999
chr7q	PLE	1.239
chr7q	SINE	1.212
chr7q	Simple_repeat	0.71
chr7q	Ngaro	0.747
chr7q	unknown	0.343
chr7q	Low_complexity	0.173
chr7q	Satellite	0.017
chr7q	Genome_other	28.858
chr8p	LTR	23.931
chr8p	DNA	14.888
chr8p	LINE	14.952
chr8p	DIRS	7.041
chr8p	other	2.921
chr8p	RC	0.995
chr8p	PLE	1.203
chr8p	SINE	1.188
chr8p	Simple_repeat	0.698
chr8p	Ngaro	0.56
chr8p	unknown	0.329
chr8p	Low_complexity	0.177
chr8p	Satellite	0.015
chr8p	Genome_other	31.102
chr8q	LTR	24.891
chr8q	DNA	15.927
chr8q	LINE	14.759
chr8q	DIRS	5.907
chr8q	other	3.136
chr8q	RC	1.51
chr8q	PLE	1.198
chr8q	SINE	1.176
chr8q	Simple_repeat	0.696
chr8q	Ngaro	0.643
chr8q	unknown	0.328
chr8q	Low_complexity	0.173
chr8q	Satellite	0.022
chr8q	Genome_other	29.632
chr9p	LTR	24.735
chr9p	DNA	14.515
chr9p	LINE	14.464
chr9p	DIRS	6.584
chr9p	other	2.895
chr9p	RC	1.13
chr9p	PLE	1.159
chr9p	SINE	1.175
chr9p	Simple_repeat	0.753
chr9p	Ngaro	0.597
chr9p	unknown	0.336
chr9p	Low_complexity	0.189
chr9p	Satellite	0.01
chr9p	Genome_other	31.457
chr9q	LTR	23.612
chr9q	DNA	14.788
chr9q	LINE	14.922
chr9q	DIRS	7.607
chr9q	other	2.913
chr9q	RC	1.309
chr9q	PLE	1.175
chr9q	SINE	1.12
chr9q	Simple_repeat	0.669
chr9q	Ngaro	0.602
chr9q	unknown	0.322
chr9q	Low_complexity	0.166
chr9q	Satellite	0.013
chr9q	Genome_other	30.784
chr10p	LTR	24.076
chr10p	DNA	15.608
chr10p	LINE	14.973
chr10p	DIRS	6.943
chr10p	other	3.05
chr10p	RC	1.391
chr10p	PLE	1.183
chr10p	SINE	1.157
chr10p	Simple_repeat	0.694
chr10p	Ngaro	0.651
chr10p	unknown	0.328
chr10p	Low_complexity	0.175
chr10p	Satellite	0.016
chr10p	Genome_other	29.757
chr10q	LTR	24.726
chr10q	DNA	16.015
chr10q	LINE	14.754
chr10q	DIRS	6.265
chr10q	other	3.143
chr10q	RC	1.386
chr10q	PLE	1.234
chr10q	SINE	1.257
chr10q	Simple_repeat	0.725
chr10q	Ngaro	0.668
chr10q	unknown	0.343
chr10q	Low_complexity	0.184
chr10q	Satellite	0.016
chr10q	Genome_other	29.283
chr11p	LTR	23.772
chr11p	DNA	13.646
chr11p	LINE	14.383
chr11p	DIRS	7.915
chr11p	other	2.731
chr11p	RC	0.68
chr11p	PLE	1.079
chr11p	SINE	1.167
chr11p	Simple_repeat	0.696
chr11p	Ngaro	0.478
chr11p	unknown	0.325
chr11p	Low_complexity	0.17
chr11p	Satellite	0.004
chr11p	Genome_other	32.956
chr11q	LTR	24.412
chr11q	DNA	15.428
chr11q	LINE	15.09
chr11q	DIRS	6.693
chr11q	other	3.037
chr11q	RC	1.401
chr11q	PLE	1.188
chr11q	SINE	1.186
chr11q	Simple_repeat	0.697
chr11q	Ngaro	0.647
chr11q	unknown	0.318
chr11q	Low_complexity	0.17
chr11q	Satellite	0.018
chr11q	Genome_other	29.715
chr12p	LTR	24.475
chr12p	DNA	13.739
chr12p	LINE	13.922
chr12p	DIRS	7.174
chr12p	other	2.856
chr12p	RC	1.046
chr12p	PLE	1.206
chr12p	SINE	1.112
chr12p	Simple_repeat	0.666
chr12p	Ngaro	0.494
chr12p	unknown	0.321
chr12p	Low_complexity	0.177
chr12p	Satellite	0.009
chr12p	Genome_other	32.803
chr12q	LTR	24.147
chr12q	DNA	15.201
chr12q	LINE	15.054
chr12q	DIRS	6.917
chr12q	other	2.987
chr12q	RC	1.453
chr12q	PLE	1.212
chr12q	SINE	1.16
chr12q	Simple_repeat	0.681
chr12q	Ngaro	0.64
chr12q	unknown	0.32
chr12q	Low_complexity	0.166
chr12q	Satellite	0.01
chr12q	Genome_other	30.051
chr13p	LTR	25.682
chr13p	DNA	13.6
chr13p	LINE	13.85
chr13p	DIRS	6.544
chr13p	other	2.7
chr13p	RC	0.959
chr13p	PLE	1.138
chr13p	SINE	1.159
chr13p	Simple_repeat	0.796
chr13p	Ngaro	0.584
chr13p	unknown	0.327
chr13p	Low_complexity	0.223
chr13p	Satellite	0.012
chr13p	Genome_other	32.426
chr13q	LTR	23.944
chr13q	DNA	13.117
chr13q	LINE	15.022
chr13q	DIRS	8.872
chr13q	other	2.655
chr13q	RC	0.672
chr13q	PLE	1.186
chr13q	SINE	1.037
chr13q	Simple_repeat	0.679
chr13q	Ngaro	0.517
chr13q	unknown	0.33
chr13q	Low_complexity	0.174
chr13q	Satellite	0.017
chr13q	Genome_other	31.778
chr14p	LTR	25.076
chr14p	DNA	13.459
chr14p	LINE	14.137
chr14p	DIRS	7.899
chr14p	other	2.78
chr14p	RC	0.78
chr14p	PLE	1.039
chr14p	SINE	1.142
chr14p	Simple_repeat	0.719
chr14p	Ngaro	0.442
chr14p	unknown	0.342
chr14p	Low_complexity	0.188
chr14p	Satellite	0.013
chr14p	Genome_other	31.983
chr14q	LTR	24.309
chr14q	DNA	13.597
chr14q	LINE	15.03
chr14q	DIRS	8.42
chr14q	other	2.7
chr14q	RC	1.009
chr14q	PLE	1.197
chr14q	SINE	1.093
chr14q	Simple_repeat	0.658
chr14q	Ngaro	0.519
chr14q	unknown	0.299
chr14q	Low_complexity	0.172
chr14q	Satellite	0.014
chr14q	Genome_other	30.983
