# Supplementary material for: A mammalian-like piRNA pathway in Axolotl reveals the origins of piRNA-directed DNA methylation
Source: EMBO J. 2025 Nov 13;45(6):1933–56. doi: 10.1038/s44318-025-00631-w (PMC7618676; doi:10.1038/s44318-025-00631-w)
Supplement: Supplementary file 9 — Source data Fig. 3 [file 44318_2025_631_MOESM9_ESM.zip › Figure 3/3C/AmexG_v6.0-DD.TE.active.csv]

chr1p	383694	392879	rnd-6_family-273	5	+	LTR-Gypsy	LTR	9186
chr1p	1366923	1373377	rnd-3_family-222	3.7	-	DNA-PIF-Harbinger	DNA	6455
chr1p	1382530	1384127	rnd-1_family-150	4.5	+	DNA-MULE	DNA	1598
chr1p	2335780	2337371	rnd-1_family-150	4.3	+	DNA-MULE	DNA	1592
chr1p	3026480	3031926	rnd-3_family-222	4.2	-	DNA-PIF-Harbinger	DNA	5447
chr1p	6011913	6019263	rnd-4_family-313	3.8	+	LTR-Gypsy	LTR	7351
chr1p	7014335	7019862	rnd-6_family-11	4.4	-	LTR-ERV1	LTR	5528
chr1p	7641697	7649027	rnd-4_family-313	4	-	LTR-Gypsy	LTR	7331
chr1p	8623376	8630745	rnd-4_family-313	4.3	-	LTR-Gypsy	LTR	7370
chr1p	8635852	8643210	rnd-4_family-313	4.1	-	LTR-Gypsy	LTR	7359
chr1p	10183458	10190661	rnd-5_family-440	3.8	-	LTR-Gypsy	LTR	7204
chr1p	10360262	10367628	rnd-4_family-313	5	+	LTR-Gypsy	LTR	7367
chr1p	10652862	10654598	rnd-1_family-67	5	+	DNA-TcMar	DNA	1737
chr1p	10695425	10702828	rnd-3_family-704	4.2	-	LTR-Gypsy	LTR	7404
chr1p	10705428	10712759	rnd-3_family-704	3.1	-	LTR-Gypsy	LTR	7332
chr1p	12006466	12012371	rnd-3_family-237	4.3	+	DIRS	DIRS	5906
chr1p	13586614	13592439	rnd-3_family-237	4.9	-	DIRS	DIRS	5826
chr1p	14539649	14541248	rnd-1_family-150	4.5	+	DNA-MULE	DNA	1600
chr1p	14696371	14702242	rnd-3_family-237	4.2	-	DIRS	DIRS	5872
chr1p	16847329	16854567	rnd-5_family-440	3.5	-	LTR-Gypsy	LTR	7239
chr1p	18735647	18742808	rnd-3_family-704	4.2	+	LTR-Gypsy	LTR	7162
chr1p	20546965	20552440	rnd-6_family-11	4.6	+	LTR-ERV1	LTR	5476
chr1p	21550102	21557431	rnd-4_family-313	3.9	+	LTR-Gypsy	LTR	7330
chr1p	24087396	24094237	rnd-1_family-7	3	+	LTR-Gypsy	LTR	6842
chr1p	25108277	25115555	rnd-5_family-440	3.3	+	LTR-Gypsy	LTR	7279
chr1p	27789031	27794669	rnd-6_family-11	1.8	-	LTR-ERV1	LTR	5639
chr1p	29981841	29988441	rnd-6_family-273	4.9	-	LTR-Gypsy	LTR	6601
chr1p	32045964	32051385	rnd-1_family-173	3.9	-	LTR-ERV1	LTR	5422
chr1p	32182769	32192128	rnd-6_family-11	3.6	+	LTR-ERV1	LTR	9360
chr1p	32434552	32441866	rnd-4_family-313	4.1	+	LTR-Gypsy	LTR	7315
chr1p	33821991	33825028	rnd-6_family-281	5	+	LINE-RTE	LINE	3038
chr1p	34029685	34032469	rnd-6_family-8074	3.9	+	DNA-hAT	DNA	2785
chr1p	34253055	34265001	rnd-6_family-11	4.2	+	LTR-ERV1	LTR	11947
chr1p	35367881	35374323	rnd-3_family-222	3.9	-	DNA-PIF-Harbinger	DNA	6443
chr1p	35423656	35432341	rnd-5_family-440	3.8	-	LTR-Gypsy	LTR	8686
chr1p	35436914	35444237	rnd-5_family-440	3.7	+	LTR-Gypsy	LTR	7324
chr1p	35746425	35753592	rnd-4_family-313	3.4	+	LTR-Gypsy	LTR	7168
chr1p	36083728	36088319	rnd-6_family-8074	4	-	DNA-hAT	DNA	4592
chr1p	36365222	36372597	rnd-3_family-704	3.6	+	LTR-Gypsy	LTR	7376
chr1p	36743291	36749763	rnd-3_family-222	3.1	+	DNA-PIF-Harbinger	DNA	6473
chr1p	37367636	37378182	rnd-6_family-11	5	+	LTR-ERV1	LTR	10547
chr1p	38873056	38880045	rnd-3_family-704	4	-	LTR-Gypsy	LTR	6990
chr1p	40864192	40870320	rnd-6_family-1765	4.8	+	DIRS	DIRS	6129
chr1p	41015854	41020816	rnd-6_family-1529	5	+	DNA-PIF-Harbinger	DNA	4963
chr1p	42575228	42582577	rnd-3_family-704	3.5	-	LTR-Gypsy	LTR	7350
chr1p	43389717	43396971	rnd-4_family-313	3.6	-	LTR-Gypsy	LTR	7255
chr1p	44505925	44515294	rnd-4_family-600	5	-	LTR-ERV1	LTR	9370
chr1p	44709778	44715450	rnd-6_family-11	4.8	+	LTR-ERV1	LTR	5673
chr1p	46042325	46049554	rnd-5_family-440	3.2	-	LTR-Gypsy	LTR	7230
chr1p	46108265	46111291	rnd-6_family-281	2.6	+	LINE-RTE	LINE	3027
chr1p	46699011	46706319	rnd-4_family-313	4.2	-	LTR-Gypsy	LTR	7309
chr1p	47111104	47117459	rnd-6_family-11	4.3	-	LTR-ERV1	LTR	6356
chr1p	49208957	49216018	rnd-5_family-440	2.9	-	LTR-Gypsy	LTR	7062
chr1p	49544470	49551683	rnd-5_family-440	3.6	-	LTR-Gypsy	LTR	7214
chr1p	50096699	50103982	rnd-5_family-440	3.9	+	LTR-Gypsy	LTR	7284
chr1p	51069431	51074367	rnd-6_family-11	4.7	-	LTR-ERV1	LTR	4937
chr1p	51556387	51559420	rnd-6_family-281	5	+	LINE-RTE	LINE	3034
chr1p	51935110	51940975	rnd-3_family-237	5	-	DIRS	DIRS	5866
chr1p	54176226	54183623	rnd-4_family-313	4.8	-	LTR-Gypsy	LTR	7398
chr1p	54373166	54378905	rnd-5_family-102	4.7	+	DIRS	DIRS	5740
chr1p	54431231	54436806	rnd-5_family-804	4.4	-	LTR-ERVL	LTR	5576
chr1p	54630041	54637379	rnd-3_family-704	3.1	+	LTR-Gypsy	LTR	7339
chr1p	54805110	54812414	rnd-1_family-7	2.5	+	LTR-Gypsy	LTR	7305
chr1p	55668593	55674514	rnd-3_family-237	4.9	+	DIRS	DIRS	5922
chr1p	55799773	55805541	rnd-3_family-237	4.6	+	DIRS	DIRS	5769
chr1p	57381898	57387826	rnd-3_family-237	4.9	-	DIRS	DIRS	5929
chr1p	57644090	57653473	rnd-6_family-2967	5	+	LTR-ERV1	LTR	9384
chr1p	59167151	59168748	rnd-1_family-150	4.8	-	DNA-MULE	DNA	1598
chr1p	59747156	59748763	rnd-1_family-150	4.6	+	DNA-MULE	DNA	1608
chr1p	59789229	59795665	rnd-3_family-222	4.7	+	DNA-PIF-Harbinger	DNA	6437
chr1p	60787494	60794716	rnd-5_family-440	4.3	-	LTR-Gypsy	LTR	7223
chr1p	61343611	61350316	rnd-5_family-440	4.8	+	LTR-Gypsy	LTR	6706
chr1p	61388709	61395957	rnd-5_family-440	3.5	-	LTR-Gypsy	LTR	7249
chr1p	61522391	61529678	rnd-5_family-440	3.9	+	LTR-Gypsy	LTR	7288
chr1p	64157948	64165270	rnd-4_family-313	3.7	+	LTR-Gypsy	LTR	7323
chr1p	65932448	65935247	rnd-6_family-8074	3.7	+	DNA-hAT	DNA	2800
chr1p	66581221	66586266	rnd-6_family-11	4.6	+	LTR-ERV1	LTR	5046
chr1p	67269637	67272685	rnd-6_family-281	3.8	-	LINE-RTE	LINE	3049
chr1p	67756693	67764538	rnd-6_family-11	4.9	-	LTR-ERV1	LTR	7846
chr1p	68215023	68222289	rnd-5_family-440	4	-	LTR-Gypsy	LTR	7267
chr1p	68550238	68556712	rnd-3_family-222	3.1	-	DNA-PIF-Harbinger	DNA	6475
chr1p	68922373	68930223	rnd-6_family-11	4.9	-	LTR-ERV1	LTR	7851
chr1p	69214766	69225042	rnd-4_family-463	4.1	-	RC-Helitron	RC	10277
chr1p	70101702	70107611	rnd-1_family-173	4.7	-	LTR-ERV1	LTR	5910
chr1p	70410040	70421736	rnd-6_family-11	5	-	LTR-ERV1	LTR	11697
chr1p	70558016	70565245	rnd-1_family-7	2.8	-	LTR-Gypsy	LTR	7230
chr1p	71315238	71325452	rnd-6_family-11	5	-	LTR-ERV1	LTR	10215
chr1p	71421139	71431351	rnd-6_family-11	5	-	LTR-ERV1	LTR	10213
chr1p	71479181	71480774	rnd-1_family-150	4.8	-	DNA-MULE	DNA	1594
chr1p	72860639	72867046	rnd-3_family-222	3.9	+	DNA-PIF-Harbinger	DNA	6408
chr1p	73079451	73086791	rnd-4_family-313	4.1	+	LTR-Gypsy	LTR	7341
chr1p	73300867	73303423	rnd-6_family-9019	3	+	DNA-hAT	DNA	2557
chr1p	73323502	73330014	rnd-3_family-704	2.7	-	LTR-Gypsy	LTR	6513
chr1p	74490874	74498160	rnd-5_family-440	4.2	-	LTR-Gypsy	LTR	7287
chr1p	74731352	74739440	rnd-6_family-11	4	+	LTR-ERV1	LTR	8089
chr1p	76349383	76356751	rnd-3_family-704	3.3	+	LTR-Gypsy	LTR	7369
chr1p	77095658	77102102	rnd-3_family-222	4.5	-	DNA-PIF-Harbinger	DNA	6445
chr1p	77483550	77485156	rnd-1_family-150	4.9	-	DNA-MULE	DNA	1607
chr1p	77990783	77993567	rnd-6_family-8074	4.7	+	DNA-hAT	DNA	2785
chr1p	79098650	79105986	rnd-3_family-704	3.4	-	LTR-Gypsy	LTR	7337
chr1p	79437052	79444713	rnd-6_family-8074	3.3	-	DNA-hAT	DNA	7662
chr1p	79466339	79472194	rnd-6_family-11	2.7	-	LTR-ERV1	LTR	5856
chr1p	81496681	81503201	rnd-3_family-222	5	+	DNA-PIF-Harbinger	DNA	6521
chr1p	82528307	82538786	rnd-6_family-11	3.9	-	LTR-ERV1	LTR	10480
chr1p	83225310	83232680	rnd-1_family-7	2.7	+	LTR-Gypsy	LTR	7371
chr1p	83633817	83642991	rnd-4_family-600	4.8	-	LTR-ERV1	LTR	9175
chr1p	83852264	83859601	rnd-4_family-313	3.5	+	LTR-Gypsy	LTR	7338
chr1p	83973200	83980531	rnd-3_family-704	3.5	+	LTR-Gypsy	LTR	7332
chr1p	84029861	84037234	rnd-3_family-704	3.5	-	LTR-Gypsy	LTR	7374
chr1p	84251525	84257993	rnd-3_family-222	3.3	-	DNA-PIF-Harbinger	DNA	6469
chr1p	84542119	84546724	rnd-6_family-8074	4	+	DNA-hAT	DNA	4606
chr1p	84619555	84624156	rnd-6_family-8074	4.8	-	DNA-hAT	DNA	4602
chr1p	84632168	84634685	rnd-6_family-8074	5	-	DNA-hAT	DNA	2518
chr1p	84737928	84742930	rnd-6_family-8074	4.5	-	DNA-hAT	DNA	5003
chr1p	84754937	84759327	rnd-6_family-8074	3.7	-	DNA-hAT	DNA	4391
chr1p	84815768	84819530	rnd-6_family-8074	3.8	-	DNA-hAT	DNA	3763
chr1p	85206964	85214322	rnd-4_family-313	3.7	+	LTR-Gypsy	LTR	7359
chr1p	87026788	87032194	rnd-6_family-11	3.5	-	LTR-ERV1	LTR	5407
chr1p	87933916	87935516	rnd-1_family-150	4.6	-	DNA-MULE	DNA	1601
chr1p	88264091	88271374	rnd-5_family-440	2.9	-	LTR-Gypsy	LTR	7284
chr1p	89117543	89124870	rnd-3_family-704	3.1	+	LTR-Gypsy	LTR	7328
chr1p	89699765	89709054	rnd-6_family-11	4.1	-	LTR-ERV1	LTR	9290
chr1p	90620489	90626952	rnd-3_family-222	3.2	-	DNA-PIF-Harbinger	DNA	6464
chr1p	90988218	90996619	rnd-6_family-11	5	+	LTR-ERV1	LTR	8402
chr1p	91659343	91673609	rnd-6_family-8074	4.1	-	DNA-hAT	DNA	14267
chr1p	92841671	92848582	rnd-3_family-704	3.4	-	LTR-Gypsy	LTR	6912
chr1p	93756120	93759224	rnd-4_family-416	4.4	+	DNA-hAT	DNA	3105
chr1p	94158184	94161206	rnd-6_family-281	1.8	+	LINE-RTE	LINE	3023
chr1p	96428545	96434448	rnd-3_family-237	5	-	DIRS	DIRS	5904
chr1p	96479233	96485703	rnd-3_family-222	3.7	+	DNA-PIF-Harbinger	DNA	6471
chr1p	97803396	97806478	rnd-4_family-416	5	+	DNA-hAT	DNA	3083
chr1p	97803864	97815759	rnd-6_family-11	4.5	+	LTR-ERV1	LTR	11896
chr1p	98003242	98006294	rnd-6_family-281	4.7	+	LINE-RTE	LINE	3053
chr1p	98010038	98013090	rnd-6_family-281	5	+	LINE-RTE	LINE	3053
chr1p	98033724	98041044	rnd-4_family-313	4	-	LTR-Gypsy	LTR	7321
chr1p	98053423	98058723	rnd-3_family-237	5	-	DIRS	DIRS	5301
chr1p	98217204	98223668	rnd-3_family-222	4.5	-	DNA-PIF-Harbinger	DNA	6465
chr1p	98524542	98531773	rnd-5_family-440	3.8	-	LTR-Gypsy	LTR	7232
chr1p	99492414	99498270	rnd-3_family-237	4.8	-	DIRS	DIRS	5857
chr1p	101536981	101544258	rnd-4_family-313	3.6	+	LTR-Gypsy	LTR	7278
chr1p	102795576	102798268	rnd-6_family-2698	3.2	-	DNA-hAT	DNA	2693
chr1p	104275354	104281193	rnd-6_family-3727	4.3	+	DIRS	DIRS	5840
chr1p	104676278	104680810	rnd-3_family-237	3.6	+	DIRS	DIRS	4533
chr1p	104685463	104692753	rnd-5_family-440	2.9	+	LTR-Gypsy	LTR	7291
chr1p	104749268	104756551	rnd-3_family-704	2.7	+	LTR-Gypsy	LTR	7284
chr1p	105955109	105962366	rnd-5_family-440	4.5	+	LTR-Gypsy	LTR	7258
chr1p	105967742	105969346	rnd-1_family-150	4.4	-	DNA-MULE	DNA	1605
chr1p	107692278	107698117	rnd-6_family-11	4.6	+	LTR-ERV1	LTR	5840
chr1p	110454331	110463847	rnd-6_family-11	4.9	+	LTR-ERV1	LTR	9517
chr1p	111270873	111272455	rnd-1_family-150	4.8	+	DNA-MULE	DNA	1583
chr1p	112434640	112442031	rnd-3_family-704	4	+	LTR-Gypsy	LTR	7392
chr1p	112980080	112987515	rnd-3_family-704	4.4	+	LTR-Gypsy	LTR	7436
chr1p	112993955	112996547	rnd-6_family-2698	4.1	+	DNA-hAT	DNA	2593
chr1p	113436342	113443148	rnd-6_family-8074	4	+	DNA-hAT	DNA	6807
chr1p	114268096	114274294	rnd-6_family-8074	2.9	+	DNA-hAT	DNA	6199
chr1p	115373284	115374889	rnd-1_family-150	4.7	-	DNA-MULE	DNA	1606
chr1p	115646019	115653562	rnd-6_family-11	5	+	LTR-ERV1	LTR	7544
chr1p	116117648	116122376	rnd-6_family-3727	4.6	-	DIRS	DIRS	4729
chr1p	116877637	116884978	rnd-6_family-11	3.2	-	LTR-ERV1	LTR	7342
chr1p	117314277	117321563	rnd-5_family-440	4.6	-	LTR-Gypsy	LTR	7287
chr1p	117521957	117527253	rnd-6_family-11	3.9	-	LTR-ERV1	LTR	5297
chr1p	119353489	119361200	rnd-6_family-273	4.9	+	LTR-Gypsy	LTR	7712
chr1p	120338225	120339835	rnd-1_family-150	4.8	+	DNA-MULE	DNA	1611
chr1p	120402961	120408844	rnd-3_family-237	4.6	+	DIRS	DIRS	5884
chr1p	121341495	121348702	rnd-5_family-440	3.4	-	LTR-Gypsy	LTR	7208
chr1p	122107946	122115287	rnd-3_family-704	3.4	-	LTR-Gypsy	LTR	7342
chr1p	122930868	122938207	rnd-4_family-313	4	-	LTR-Gypsy	LTR	7340
chr1p	123343235	123348804	rnd-1_family-186	5	+	DNA-Kolobok-T2	DNA	5570
chr1p	124550257	124557607	rnd-4_family-313	3.6	-	LTR-Gypsy	LTR	7351
chr1p	124723949	124725554	rnd-1_family-150	4.4	-	DNA-MULE	DNA	1606
chr1p	124845881	124847492	rnd-1_family-150	4.4	-	DNA-MULE	DNA	1612
chr1p	124848906	124850512	rnd-1_family-150	4.3	-	DNA-MULE	DNA	1607
chr1p	124999460	125001069	rnd-1_family-150	4.8	+	DNA-MULE	DNA	1610
chr1p	125389643	125401277	rnd-6_family-11	4.9	-	LTR-ERV1	LTR	11635
chr1p	126165263	126172541	rnd-1_family-7	2.8	+	LTR-Gypsy	LTR	7279
chr1p	126842040	126846067	rnd-5_family-838	3.9	-	DNA-hAT	DNA	4028
chr1p	126980036	126983083	rnd-6_family-281	4.9	-	LINE-RTE	LINE	3048
chr1p	127225962	127233290	rnd-3_family-704	3.2	+	LTR-Gypsy	LTR	7329
chr1p	127269129	127274989	rnd-6_family-11	4.9	-	LTR-ERV1	LTR	5861
chr1p	127521707	127524272	rnd-6_family-9019	4.1	-	DNA-hAT	DNA	2566
chr1p	128425048	128430890	rnd-3_family-237	4.4	+	DIRS	DIRS	5843
chr1p	128541138	128545744	rnd-3_family-237	4.7	+	DIRS	DIRS	4607
chr1p	128948405	128951434	rnd-6_family-281	1.4	+	LINE-RTE	LINE	3030
chr1p	129189443	129191050	rnd-1_family-150	4.9	-	DNA-MULE	DNA	1608
chr1p	130477797	130485106	rnd-4_family-313	4	-	LTR-Gypsy	LTR	7310
chr1p	130848347	130855745	rnd-4_family-313	4	-	LTR-Gypsy	LTR	7399
chr1p	131604825	131610660	rnd-3_family-237	4	+	DIRS	DIRS	5836
chr1p	132694806	132700569	rnd-5_family-102	5	+	DIRS	DIRS	5764
chr1p	134017660	134021722	rnd-5_family-838	3.5	-	DNA-hAT	DNA	4063
chr1p	134141780	134145755	rnd-6_family-8074	4.8	+	DNA-hAT	DNA	3976
chr1p	136643820	136651029	rnd-5_family-440	3.5	-	LTR-Gypsy	LTR	7210
chr1p	137265137	137270557	rnd-6_family-11	4.2	+	LTR-ERV1	LTR	5421
chr1p	137660588	137667814	rnd-5_family-440	3.9	+	LTR-Gypsy	LTR	7227
chr1p	137903157	137910366	rnd-5_family-440	3.4	-	LTR-Gypsy	LTR	7210
chr1p	138545791	138553090	rnd-4_family-313	4	+	LTR-Gypsy	LTR	7300
chr1p	139106791	139112342	rnd-6_family-11	5	-	LTR-ERV1	LTR	5552
chr1p	139246850	139248451	rnd-1_family-150	4.9	-	DNA-MULE	DNA	1602
chr1p	139745612	139751477	rnd-3_family-237	4.9	+	DIRS	DIRS	5866
chr1p	140652809	140655320	rnd-6_family-8074	4.7	+	DNA-hAT	DNA	2512
chr1p	141454772	141456377	rnd-1_family-150	5	+	DNA-MULE	DNA	1606
chr1p	142501055	142508291	rnd-5_family-440	3.3	-	LTR-Gypsy	LTR	7237
chr1p	142551675	142558923	rnd-5_family-440	3.5	+	LTR-Gypsy	LTR	7249
chr1p	143353627	143361031	rnd-3_family-704	3.6	-	LTR-Gypsy	LTR	7405
chr1p	143677050	143684407	rnd-3_family-704	3.2	+	LTR-Gypsy	LTR	7358
chr1p	145000721	145002321	rnd-1_family-150	4.4	-	DNA-MULE	DNA	1601
chr1p	145214330	145220188	rnd-3_family-237	5	+	DIRS	DIRS	5859
chr1p	145266375	145273649	rnd-1_family-7	2.7	+	LTR-Gypsy	LTR	7275
chr1p	146401168	146410580	rnd-6_family-11	5	+	LTR-ERV1	LTR	9413
chr1p	147258638	147265975	rnd-4_family-313	3.7	+	LTR-Gypsy	LTR	7338
chr1p	147867165	147874489	rnd-3_family-704	3.8	+	LTR-Gypsy	LTR	7325
chr1p	147956105	147961114	rnd-3_family-237	4.4	+	DIRS	DIRS	5010
chr1p	148832830	148840171	rnd-4_family-313	4.2	+	LTR-Gypsy	LTR	7342
chr1p	150718276	150725414	rnd-5_family-440	3.5	+	LTR-Gypsy	LTR	7139
chr1p	150749913	150757234	rnd-4_family-313	4	-	LTR-Gypsy	LTR	7322
chr1p	151439890	151446543	rnd-5_family-440	3.9	+	LTR-Gypsy	LTR	6654
chr1p	152919998	152921600	rnd-1_family-150	4.8	+	DNA-MULE	DNA	1603
chr1p	152963883	152971217	rnd-4_family-313	4.1	+	LTR-Gypsy	LTR	7335
chr1p	155155021	155157529	rnd-6_family-8074	3	+	DNA-hAT	DNA	2509
chr1p	155157510	155162569	rnd-6_family-8074	2.6	+	DNA-hAT	DNA	5060
chr1p	155826250	155831374	rnd-1_family-173	2.5	-	LTR-ERV1	LTR	5125
chr1p	159228527	159235891	rnd-3_family-704	3.5	+	LTR-Gypsy	LTR	7365
chr1p	159846290	159847881	rnd-1_family-150	4.4	-	DNA-MULE	DNA	1592
chr1p	160491183	160492780	rnd-1_family-150	4.7	-	DNA-MULE	DNA	1598
chr1p	160852068	160858416	rnd-1_family-173	3.4	+	LTR-ERV1	LTR	6349
chr1p	161700392	161703290	rnd-6_family-8074	3.8	+	DNA-hAT	DNA	2899
chr1p	161703290	161707916	rnd-6_family-8074	4.6	+	DNA-hAT	DNA	4627
chr1p	162365013	162373461	rnd-6_family-11	4	-	LTR-ERV1	LTR	8449
chr1p	162845689	162851540	rnd-6_family-11	3.2	+	LTR-ERV1	LTR	5852
chr1p	163172604	163182206	rnd-6_family-11	4.5	-	LTR-ERV1	LTR	9603
chr1p	164420798	164429990	rnd-4_family-600	4.8	-	LTR-ERV1	LTR	9193
chr1p	164479473	164485023	rnd-6_family-11	4	-	LTR-ERV1	LTR	5551
chr1p	164703569	164709469	rnd-6_family-11	4.8	-	LTR-ERV1	LTR	5901
chr1p	164814760	164816356	rnd-1_family-150	4.4	-	DNA-MULE	DNA	1597
chr1p	165204913	165206505	rnd-1_family-150	4.9	+	DNA-MULE	DNA	1593
chr1p	165586509	165589594	rnd-6_family-281	4.4	-	LINE-RTE	LINE	3086
chr1p	165594947	165597967	rnd-6_family-281	2.2	-	LINE-RTE	LINE	3021
chr1p	166071050	166080418	rnd-4_family-600	4.8	+	LTR-ERV1	LTR	9369
chr1p	166095255	166104814	rnd-6_family-11	4.5	-	LTR-ERV1	LTR	9560
chr1p	167131336	167138551	rnd-5_family-440	3.4	-	LTR-Gypsy	LTR	7216
chr1p	167762550	167770054	rnd-6_family-11	3.6	-	LTR-ERV1	LTR	7505
chr1p	167770075	167781733	rnd-6_family-11	4.7	-	LTR-ERV1	LTR	11659
chr1p	167940956	167944916	rnd-6_family-8074	3.5	+	DNA-hAT	DNA	3961
chr1p	168459724	168461328	rnd-1_family-150	4.6	-	DNA-MULE	DNA	1605
chr1p	168666623	168673879	rnd-1_family-7	2.5	-	LTR-Gypsy	LTR	7257
chr1p	169342703	169344306	rnd-1_family-150	4.9	+	DNA-MULE	DNA	1604
chr1p	169766815	169771598	rnd-6_family-11	4.6	+	LTR-ERV1	LTR	4784
chr1p	169793938	169800890	rnd-6_family-11	4.2	-	LTR-ERV1	LTR	6953
chr1p	169862739	169869904	rnd-6_family-11	3.5	-	LTR-ERV1	LTR	7166
chr1p	170346063	170355070	rnd-6_family-11	4.8	+	LTR-ERV1	LTR	9008
chr1p	170356526	170364013	rnd-6_family-11	4	+	LTR-ERV1	LTR	7488
chr1p	170657596	170664943	rnd-4_family-313	4.9	+	LTR-Gypsy	LTR	7348
chr1p	171719908	171726397	rnd-3_family-222	3.1	+	DNA-PIF-Harbinger	DNA	6490
chr1p	171752952	171762008	rnd-6_family-11	4.7	-	LTR-ERV1	LTR	9057
chr1p	172482549	172487856	rnd-6_family-11	3.1	+	LTR-ERV1	LTR	5308
chr1p	172611006	172618566	rnd-6_family-8074	3.2	-	DNA-hAT	DNA	7561
chr1p	172842289	172846994	rnd-6_family-11	3.4	+	LTR-ERV1	LTR	4706
chr1p	172886018	172896259	rnd-6_family-11	4	-	LTR-ERV1	LTR	10242
chr1p	174103417	174115337	rnd-6_family-11	4.4	-	LTR-ERV1	LTR	11921
chr1p	174262463	174268779	rnd-6_family-11	3.9	+	LTR-ERV1	LTR	6317
chr1p	174268817	174274859	rnd-6_family-11	4.4	+	LTR-ERV1	LTR	6043
chr1p	174454712	174461192	rnd-3_family-222	2.5	+	DNA-PIF-Harbinger	DNA	6481
chr1p	174662121	174672337	rnd-6_family-11	4.3	+	LTR-ERV1	LTR	10217
chr1p	174903445	174910778	rnd-4_family-313	4.7	+	LTR-Gypsy	LTR	7334
chr1p	175478994	175491317	rnd-6_family-11	4.9	-	LTR-ERV1	LTR	12324
chr1p	175488699	175491788	rnd-4_family-416	5	-	DNA-hAT	DNA	3090
chr1p	176134530	176141841	rnd-3_family-704	3.4	-	LTR-Gypsy	LTR	7312
chr1p	176314872	176326100	rnd-6_family-11	4.9	+	LTR-ERV1	LTR	11229
chr1p	176452730	176459899	rnd-6_family-11	3.6	-	LTR-ERV1	LTR	7170
chr1p	177115158	177119363	rnd-5_family-838	3.9	-	DNA-hAT	DNA	4206
chr1p	177177752	177186715	rnd-6_family-11	4.8	-	LTR-ERV1	LTR	8964
chr1p	177240978	177243996	rnd-6_family-281	3.1	+	LINE-RTE	LINE	3019
chr1p	178416821	178421761	rnd-6_family-11	4.5	+	LTR-ERV1	LTR	4941
chr1p	178457451	178463324	rnd-6_family-1765	4.8	-	DIRS	DIRS	5874
chr1p	178615711	178618360	rnd-6_family-2698	3.4	+	DNA-hAT	DNA	2650
chr1p	179255637	179262884	rnd-1_family-7	3.2	-	LTR-Gypsy	LTR	7248
chr1p	179758121	179763907	rnd-6_family-11	4.2	+	LTR-ERV1	LTR	5787
chr1p	180216363	180222691	rnd-6_family-11	3.9	-	LTR-ERV1	LTR	6329
chr1p	180366586	180377729	rnd-6_family-11	5	-	LTR-ERV1	LTR	11144
chr1p	180489402	180494882	rnd-6_family-11	2.9	+	LTR-ERV1	LTR	5481
chr1p	180866056	180873301	rnd-1_family-7	3	-	LTR-Gypsy	LTR	7246
chr1p	181431054	181442217	rnd-6_family-11	4.9	+	LTR-ERV1	LTR	11164
chr1p	181480245	181487779	rnd-6_family-11	4.6	+	LTR-ERV1	LTR	7535
chr1p	181619254	181629092	rnd-6_family-11	4.5	-	LTR-ERV1	LTR	9839
chr1p	181811973	181821564	rnd-6_family-11	4.5	-	LTR-ERV1	LTR	9592
chr1p	182048910	182054468	rnd-6_family-11	2.7	-	LTR-ERV1	LTR	5559
chr1p	182547889	182558495	rnd-6_family-11	4.5	+	LTR-ERV1	LTR	10607
chr1p	182642237	182649722	rnd-6_family-11	3.4	+	LTR-ERV1	LTR	7486
chr1p	182939601	182945031	rnd-3_family-237	4.8	-	DIRS	DIRS	5431
chr1p	183093906	183101404	rnd-6_family-8074	3.5	-	DNA-hAT	DNA	7499
chr1p	183328525	183336082	rnd-6_family-8074	2.9	-	DNA-hAT	DNA	7558
chr1p	183499809	183506276	rnd-3_family-222	4.1	-	DNA-PIF-Harbinger	DNA	6468
chr1p	183810701	183818055	rnd-3_family-704	3.9	+	LTR-Gypsy	LTR	7355
chr1p	183984678	183991012	rnd-5_family-440	2.6	-	LTR-Gypsy	LTR	6335
chr1p	184092510	184097172	rnd-6_family-8074	3.1	+	DNA-hAT	DNA	4663
chr1p	184138364	184141499	rnd-5_family-838	4.1	+	DNA-hAT	DNA	3136
chr1p	184155606	184158752	rnd-5_family-838	3.9	+	DNA-hAT	DNA	3147
chr1p	184318831	184326427	rnd-6_family-8074	2.9	+	DNA-hAT	DNA	7597
chr1p	185114976	185124215	rnd-6_family-11	4.8	+	LTR-ERV1	LTR	9240
chr1p	186315789	186321688	rnd-6_family-8074	4.2	-	DNA-hAT	DNA	5900
chr1p	186462627	186467143	rnd-3_family-237	4.2	-	DIRS	DIRS	4517
chr1p	186620610	186625519	rnd-6_family-8074	2.9	+	DNA-hAT	DNA	4910
chr1p	187239051	187246316	rnd-1_family-7	2.9	-	LTR-Gypsy	LTR	7266
chr1p	187780970	187786820	rnd-3_family-237	4.9	-	DIRS	DIRS	5851
chr1p	189022209	189024722	rnd-6_family-8074	2.3	+	DNA-hAT	DNA	2514
chr1p	189024718	189029736	rnd-6_family-8074	3.5	+	DNA-hAT	DNA	5019
chr1p	189473945	189482988	rnd-6_family-11	4.7	+	LTR-ERV1	LTR	9044
chr1p	189609534	189615278	rnd-6_family-11	4	-	LTR-ERV1	LTR	5745
chr1p	190062724	190068839	rnd-6_family-11	5	+	LTR-ERV1	LTR	6116
chr1p	190992159	190999507	rnd-4_family-313	4.4	+	LTR-Gypsy	LTR	7349
chr1p	191556544	191562471	rnd-6_family-11	4.6	+	LTR-ERV1	LTR	5928
chr1p	192118847	192125974	rnd-6_family-11	4.6	+	LTR-ERV1	LTR	7128
chr1p	192297351	192303634	rnd-6_family-11	5	-	LTR-ERV1	LTR	6284
chr1p	192823190	192833089	rnd-6_family-11	4.8	-	LTR-ERV1	LTR	9900
chr1p	193488496	193497609	rnd-6_family-11	4.8	-	LTR-ERV1	LTR	9114
chr1p	193582860	193590087	rnd-5_family-440	3.7	-	LTR-Gypsy	LTR	7228
chr1p	194342158	194348085	rnd-6_family-11	4.1	+	LTR-ERV1	LTR	5928
chr1p	194486910	194493359	rnd-6_family-8074	4.2	-	DNA-hAT	DNA	6450
chr1p	196363644	196369412	rnd-6_family-11	4.3	-	LTR-ERV1	LTR	5769
chr1p	196400100	196407447	rnd-3_family-704	3.7	+	LTR-Gypsy	LTR	7348
chr1p	196968036	196969607	rnd-1_family-150	4.6	+	DNA-MULE	DNA	1572
chr1p	197756257	197763434	rnd-5_family-440	4.4	-	LTR-Gypsy	LTR	7178
chr1p	197990592	197993131	rnd-6_family-8074	2.2	+	DNA-hAT	DNA	2540
chr1p	198000068	198004398	rnd-6_family-8074	2.5	+	DNA-hAT	DNA	4331
chr1p	198225089	198232431	rnd-4_family-313	4.8	+	LTR-Gypsy	LTR	7343
chr1p	198598364	198603934	rnd-6_family-11	3.8	-	LTR-ERV1	LTR	5571
chr1p	199118992	199129951	rnd-6_family-11	4.1	+	LTR-ERV1	LTR	10960
chr1p	199855249	199858310	rnd-5_family-838	3.1	+	DNA-hAT	DNA	3062
chr1p	200201579	200203333	rnd-1_family-67	5	-	DNA-TcMar	DNA	1755
chr1p	200203740	200211476	rnd-1_family-62	4.8	-	DNA-Kolobok-T2	DNA	7737
chr1p	200308543	200312718	rnd-5_family-838	3.2	-	DNA-hAT	DNA	4176
chr1p	200469206	200478423	rnd-6_family-11	5	+	LTR-ERV1	LTR	9218
chr1p	200960955	200966548	rnd-6_family-11	4.7	-	LTR-ERV1	LTR	5594
chr1p	201746403	201753175	rnd-5_family-440	4.1	-	LTR-Gypsy	LTR	6773
chr1p	202125221	202131698	rnd-3_family-222	5	+	DNA-PIF-Harbinger	DNA	6478
chr1p	202334096	202343454	rnd-6_family-11	4.9	-	LTR-ERV1	LTR	9359
chr1p	202967998	202975301	rnd-4_family-313	4	+	LTR-Gypsy	LTR	7304
chr1p	203013635	203019901	rnd-3_family-704	4	-	LTR-Gypsy	LTR	6267
chr1p	203171767	203177503	rnd-5_family-102	4.2	+	DIRS	DIRS	5737
chr1p	204207084	204215580	rnd-6_family-11	4	+	LTR-ERV1	LTR	8497
chr1p	204567664	204571427	rnd-5_family-838	3.9	-	DNA-hAT	DNA	3764
chr1p	205462351	205470530	rnd-6_family-11	4.5	+	LTR-ERV1	LTR	8180
chr1p	205540058	205546049	rnd-6_family-11	5	-	LTR-ERV1	LTR	5992
chr1p	207834910	207840039	rnd-1_family-173	4	-	LTR-ERV1	LTR	5130
chr1p	208938884	208947811	rnd-6_family-11	4.5	-	LTR-ERV1	LTR	8928
chr1p	209373621	209380958	rnd-4_family-313	4.5	-	LTR-Gypsy	LTR	7338
chr1p	209891998	209899347	rnd-4_family-313	3.8	+	LTR-Gypsy	LTR	7350
chr1p	209909610	209920056	rnd-6_family-11	4.6	-	LTR-ERV1	LTR	10447
chr1p	210964804	210972141	rnd-4_family-313	4.3	-	LTR-Gypsy	LTR	7338
chr1p	212333395	212340735	rnd-4_family-313	4.3	-	LTR-Gypsy	LTR	7341
chr1p	215052240	215058606	rnd-6_family-11	5	-	LTR-ERV1	LTR	6367
chr1p	215126023	215131599	rnd-6_family-11	5	+	LTR-ERV1	LTR	5577
chr1p	215520401	215526824	rnd-6_family-11	4.2	-	LTR-ERV1	LTR	6424
chr1p	217470703	217478324	rnd-6_family-8074	2.8	+	DNA-hAT	DNA	7622
chr1p	219188995	219196324	rnd-3_family-704	4.4	+	LTR-Gypsy	LTR	7330
chr1p	219343346	219354364	rnd-6_family-11	3.1	-	LTR-ERV1	LTR	11019
chr1p	219471769	219483348	rnd-6_family-11	5	+	LTR-ERV1	LTR	11580
chr1p	220020619	220027291	rnd-1_family-7	3.2	+	LTR-Gypsy	LTR	6673
chr1p	220647268	220652956	rnd-6_family-11	4.9	-	LTR-ERV1	LTR	5689
chr1p	220725808	220731480	rnd-6_family-11	3.8	+	LTR-ERV1	LTR	5673
chr1p	220922007	220932102	rnd-6_family-11	4.1	+	LTR-ERV1	LTR	10096
chr1p	221470128	221476508	rnd-3_family-222	4.7	-	DNA-PIF-Harbinger	DNA	6381
chr1p	221653995	221661351	rnd-3_family-704	4	+	LTR-Gypsy	LTR	7357
chr1p	223278383	223284260	rnd-3_family-237	5	+	DIRS	DIRS	5878
chr1p	225379346	225388818	rnd-6_family-11	3.9	+	LTR-ERV1	LTR	9473
chr1p	226446747	226453194	rnd-3_family-222	4.1	-	DNA-PIF-Harbinger	DNA	6448
chr1p	226771718	226778191	rnd-3_family-222	4.8	+	DNA-PIF-Harbinger	DNA	6474
chr1p	226803334	226814111	rnd-6_family-11	4.8	+	LTR-ERV1	LTR	10778
chr1p	226814132	226824355	rnd-6_family-11	4	+	LTR-ERV1	LTR	10224
chr1p	226941195	226946753	rnd-6_family-11	2.2	+	LTR-ERV1	LTR	5559
chr1p	227118190	227127658	rnd-6_family-11	3.4	+	LTR-ERV1	LTR	9469
chr1p	227605104	227615522	rnd-6_family-11	4.7	+	LTR-ERV1	LTR	10419
chr1p	228044325	228049811	rnd-5_family-19	4.8	+	LTR-ERV1	LTR	5487
chr1p	228202243	228211288	rnd-6_family-11	4.8	+	LTR-ERV1	LTR	9046
chr1p	229467504	229474850	rnd-4_family-313	4.7	-	LTR-Gypsy	LTR	7347
chr1p	230082598	230089947	rnd-4_family-313	4.2	+	LTR-Gypsy	LTR	7350
chr1p	230569114	230574948	rnd-3_family-237	5	-	DIRS	DIRS	5835
chr1p	231224360	231231197	rnd-1_family-7	2.2	+	LTR-Gypsy	LTR	6838
chr1p	236944586	236950441	rnd-3_family-237	4.8	-	DIRS	DIRS	5856
chr1p	237136600	237142444	rnd-3_family-237	4.9	-	DIRS	DIRS	5845
chr1p	240270190	240274861	rnd-6_family-11	4.4	-	LTR-ERV1	LTR	4672
chr1p	241852339	241858877	rnd-3_family-222	4.9	-	DNA-PIF-Harbinger	DNA	6539
chr1p	248054612	248057456	rnd-6_family-8074	4.2	+	DNA-hAT	DNA	2845
chr1p	248535020	248542562	rnd-6_family-8074	4	-	DNA-hAT	DNA	7543
chr1p	250882989	250885505	rnd-6_family-8074	2.7	+	DNA-hAT	DNA	2517
chr1p	250885486	250888771	rnd-6_family-8074	3	+	DNA-hAT	DNA	3286
chr1p	250888796	250894645	rnd-6_family-8074	2.6	+	DNA-hAT	DNA	5850
chr1p	251213799	251221132	rnd-3_family-704	4.8	-	LTR-Gypsy	LTR	7334
chr1p	251231949	251239283	rnd-3_family-704	4.8	-	LTR-Gypsy	LTR	7335
chr1p	251648859	251654328	rnd-6_family-11	3.6	+	LTR-ERV1	LTR	5470
chr1p	251729820	251736293	rnd-3_family-222	4.2	-	DNA-PIF-Harbinger	DNA	6474
chr1p	252117302	252121980	rnd-6_family-1529	4.8	+	DNA-PIF-Harbinger	DNA	4679
chr1p	252715960	252721139	rnd-6_family-8074	3.5	-	DNA-hAT	DNA	5180
chr1p	252960589	252965199	rnd-6_family-8074	4.5	-	DNA-hAT	DNA	4611
chr1p	253170763	253172308	rnd-1_family-61	5	-	DNA-TcMar	DNA	1546
chr1p	255873394	255882315	rnd-6_family-11	4.2	-	LTR-ERV1	LTR	8922
chr1p	256695293	256702512	rnd-4_family-313	3.9	-	LTR-Gypsy	LTR	7220
chr1p	256711233	256718557	rnd-4_family-313	3.8	-	LTR-Gypsy	LTR	7325
chr1p	257925795	257936466	rnd-6_family-11	4.6	+	LTR-ERV1	LTR	10672
chr1p	259749846	259754769	rnd-3_family-237	4.4	+	DIRS	DIRS	4924
chr1p	262356283	262362134	rnd-3_family-237	5	+	DIRS	DIRS	5852
chr1p	263352858	263358778	rnd-3_family-237	5	+	DIRS	DIRS	5921
chr1p	263699833	263707178	rnd-4_family-313	4.6	+	LTR-Gypsy	LTR	7346
chr1p	264045107	264052594	rnd-1_family-7	3.9	+	LTR-Gypsy	LTR	7488
chr1p	265314424	265320277	rnd-3_family-237	4.8	+	DIRS	DIRS	5854
chr1p	265757315	265764543	rnd-1_family-7	2.9	-	LTR-Gypsy	LTR	7229
chr1p	266087602	266090122	rnd-6_family-9019	3.4	+	DNA-hAT	DNA	2521
chr1p	268880631	268887042	rnd-3_family-222	5	-	DNA-PIF-Harbinger	DNA	6412
chr1p	269506173	269516815	rnd-6_family-11	4.6	+	LTR-ERV1	LTR	10643
chr1p	269711374	269718527	rnd-6_family-11	4.3	+	LTR-ERV1	LTR	7154
chr1p	270667701	270679664	rnd-6_family-11	4.5	+	LTR-ERV1	LTR	11964
chr1p	270884602	270891836	rnd-4_family-313	4.1	-	LTR-Gypsy	LTR	7235
chr1p	270961329	270970362	rnd-6_family-11	4.1	-	LTR-ERV1	LTR	9034
chr1p	271486698	271493287	rnd-6_family-8074	3.9	-	DNA-hAT	DNA	6590
chr1p	271645750	271652236	rnd-3_family-222	4.4	+	DNA-PIF-Harbinger	DNA	6487
chr1p	271675362	271685241	rnd-6_family-11	3.7	-	LTR-ERV1	LTR	9880
chr1p	272145669	272148455	rnd-6_family-8074	2.9	+	DNA-hAT	DNA	2787
chr1p	272148506	272151399	rnd-6_family-8074	3	+	DNA-hAT	DNA	2894
chr1p	272683817	272691391	rnd-6_family-11	3	-	LTR-ERV1	LTR	7575
chr1p	272984710	272996391	rnd-6_family-11	4.6	+	LTR-ERV1	LTR	11682
chr1p	273401763	273408292	rnd-6_family-11	5	+	LTR-ERV1	LTR	6530
chr1p	273464148	273465993	rnd-6_family-5250	4.5	+	DNA-TcMar	DNA	1846
chr1p	273467216	273469000	rnd-6_family-5250	4.4	-	DNA-TcMar	DNA	1785
chr1p	273527636	273533277	rnd-3_family-237	4.3	+	DIRS	DIRS	5642
chr1p	273773835	273781340	rnd-6_family-8074	2.9	-	DNA-hAT	DNA	7506
chr1p	275380562	275385127	rnd-6_family-11	3.9	-	LTR-ERV1	LTR	4566
chr1p	276025039	276034249	rnd-6_family-11	3.8	-	LTR-ERV1	LTR	9211
chr1p	276096298	276103407	rnd-6_family-11	3.1	+	LTR-ERV1	LTR	7110
chr1p	276651700	276658999	rnd-5_family-440	3.9	+	LTR-Gypsy	LTR	7300
chr1p	276690450	276696909	rnd-3_family-222	4.3	-	DNA-PIF-Harbinger	DNA	6460
chr1p	277557394	277564659	rnd-5_family-440	4.2	-	LTR-Gypsy	LTR	7266
chr1p	277607626	277610671	rnd-6_family-281	4.3	-	LINE-RTE	LINE	3046
chr1p	277724115	277729079	rnd-6_family-8074	4.5	-	DNA-hAT	DNA	4965
chr1p	277735512	277740353	rnd-6_family-8074	4	-	DNA-hAT	DNA	4842
chr1p	277853296	277860585	rnd-4_family-313	4.3	+	LTR-Gypsy	LTR	7290
chr1p	278683964	278693275	rnd-6_family-11	4.4	-	LTR-ERV1	LTR	9312
chr1p	280281322	280287768	rnd-3_family-222	3.6	-	DNA-PIF-Harbinger	DNA	6447
chr1p	282683919	282689784	rnd-3_family-237	4.5	+	DIRS	DIRS	5866
chr1p	283785069	283787032	rnd-6_family-5250	4.6	-	DNA-TcMar	DNA	1964
chr1p	283939624	283948741	rnd-6_family-11	4.1	-	LTR-ERV1	LTR	9118
chr1p	284060119	284067481	rnd-3_family-704	4.6	+	LTR-Gypsy	LTR	7363
chr1p	284294085	284302090	rnd-6_family-11	3.6	+	LTR-ERV1	LTR	8006
chr1p	286882320	286892004	rnd-6_family-11	4.9	-	LTR-ERV1	LTR	9685
chr1p	287129619	287139171	rnd-6_family-11	5	+	LTR-ERV1	LTR	9553
chr1p	287723238	287740106	rnd-6_family-11	4.8	+	LTR-ERV1	LTR	16869
chr1p	287894561	287903288	rnd-6_family-11	4.1	-	LTR-ERV1	LTR	8728
chr1p	290654083	290660815	rnd-6_family-11	4.5	+	LTR-ERV1	LTR	6733
chr1p	290794583	290802421	rnd-6_family-11	4	+	LTR-ERV1	LTR	7839
chr1p	291486385	291496526	rnd-6_family-11	5	-	LTR-ERV1	LTR	10142
chr1p	291587533	291596528	rnd-6_family-11	5	-	LTR-ERV1	LTR	8996
chr1p	293054141	293059875	rnd-6_family-11	4.5	+	LTR-ERV1	LTR	5735
chr1p	294528746	294537504	rnd-6_family-11	4.5	-	LTR-ERV1	LTR	8759
chr1p	295655137	295662475	rnd-4_family-313	4.1	+	LTR-Gypsy	LTR	7339
chr1p	297670467	297677514	rnd-6_family-11	4.7	-	LTR-ERV1	LTR	7048
chr1p	298015477	298024261	rnd-6_family-11	4.8	-	LTR-ERV1	LTR	8785
chr1p	300234742	300245285	rnd-6_family-11	4.5	-	LTR-ERV1	LTR	10544
chr1p	300352719	300359977	rnd-5_family-440	3.2	+	LTR-Gypsy	LTR	7259
chr1p	300744066	300749912	rnd-3_family-237	5	-	DIRS	DIRS	5847
chr1p	303581488	303586262	rnd-5_family-804	4	-	LTR-ERVL	LTR	4775
chr1p	304492873	304500689	rnd-6_family-11	4.6	-	LTR-ERV1	LTR	7817
chr1p	305300529	305307794	rnd-1_family-7	2.7	+	LTR-Gypsy	LTR	7266
chr1p	307040028	307044633	rnd-3_family-222	4.1	+	DNA-PIF-Harbinger	DNA	4606
chr1p	307333727	307341074	rnd-4_family-313	4.4	-	LTR-Gypsy	LTR	7348
chr1p	308579086	308582121	rnd-6_family-281	4.7	-	LINE-RTE	LINE	3036
chr1p	308583444	308586479	rnd-6_family-281	4.8	-	LINE-RTE	LINE	3036
chr1p	308684249	308687462	rnd-6_family-1084	4.6	-	DNA-hAT	DNA	3214
chr1p	309462874	309469359	rnd-3_family-222	3.5	-	DNA-PIF-Harbinger	DNA	6486
chr1p	309558510	309565828	rnd-4_family-313	4	-	LTR-Gypsy	LTR	7319
chr1p	310260330	310270629	rnd-6_family-11	4.3	+	LTR-ERV1	LTR	10300
chr1p	310560415	310568052	rnd-6_family-11	4.9	-	LTR-ERV1	LTR	7638
chr1p	311987474	311993157	rnd-6_family-11	4.6	-	LTR-ERV1	LTR	5684
chr1p	313239965	313245868	rnd-3_family-237	4.8	+	DIRS	DIRS	5904
chr1p	313640575	313647525	rnd-5_family-19	4.8	-	LTR-ERV1	LTR	6951
chr1p	313944616	313951958	rnd-4_family-313	4	+	LTR-Gypsy	LTR	7343
chr1p	314069470	314077750	rnd-6_family-11	3.1	+	LTR-ERV1	LTR	8281
chr1p	314639439	314646515	rnd-6_family-11	3.3	-	LTR-ERV1	LTR	7077
chr1p	315065128	315069912	rnd-1_family-173	4.3	+	LTR-ERV1	LTR	4785
chr1p	315307588	315317517	rnd-6_family-11	4.8	+	LTR-ERV1	LTR	9930
chr1p	315623131	315628130	rnd-1_family-173	2.1	+	LTR-ERV1	LTR	5000
chr1p	318122320	318132869	rnd-6_family-11	4.7	-	LTR-ERV1	LTR	10550
chr1p	319735799	319743095	rnd-6_family-11	4.1	+	LTR-ERV1	LTR	7297
chr1p	320174868	320184683	rnd-3_family-704	4.3	-	LTR-Gypsy	LTR	9816
chr1p	320184684	320191151	rnd-3_family-704	3.8	-	LTR-Gypsy	LTR	6468
chr1p	320240835	320247154	rnd-6_family-11	4.8	-	LTR-ERV1	LTR	6320
chr1p	320315557	320327525	rnd-6_family-11	4.7	-	LTR-ERV1	LTR	11969
chr1p	321183368	321194949	rnd-6_family-11	4.4	+	LTR-ERV1	LTR	11582
chr1p	321505353	321511813	rnd-3_family-222	4.7	-	DNA-PIF-Harbinger	DNA	6461
chr1p	321607930	321614040	rnd-6_family-11	3.5	-	LTR-ERV1	LTR	6111
chr1p	321994288	321999157	rnd-6_family-11	4.6	-	LTR-ERV1	LTR	4870
chr1p	322280950	322288289	rnd-4_family-313	4	+	LTR-Gypsy	LTR	7340
chr1p	322337414	322343901	rnd-3_family-222	3	-	DNA-PIF-Harbinger	DNA	6488
chr1p	322997283	323004450	rnd-5_family-440	3.5	+	LTR-Gypsy	LTR	7168
chr1p	323156705	323162471	rnd-5_family-102	4.9	+	DIRS	DIRS	5767
chr1p	323442823	323448269	rnd-6_family-11	4.7	+	LTR-ERV1	LTR	5447
chr1p	323793331	323794935	rnd-1_family-150	4.7	+	DNA-MULE	DNA	1605
chr1p	324150330	324157062	rnd-1_family-7	2.6	-	LTR-Gypsy	LTR	6733
chr1p	325341271	325348641	rnd-3_family-704	3.5	-	LTR-Gypsy	LTR	7371
chr1p	325428745	325438225	rnd-6_family-11	4.2	-	LTR-ERV1	LTR	9481
chr1p	325618511	325625084	rnd-6_family-11	4.4	+	LTR-ERV1	LTR	6574
chr1p	325770622	325775880	rnd-5_family-19	5	+	LTR-ERV1	LTR	5259
chr1p	326815241	326819898	rnd-1_family-177	4.5	+	LTR-ERV1	LTR	4658
chr1p	327139291	327145657	rnd-3_family-222	3.6	-	DNA-PIF-Harbinger	DNA	6367
chr1p	327240866	327246553	rnd-6_family-11	3.4	-	LTR-ERV1	LTR	5688
chr1p	327428110	327433809	rnd-6_family-11	5	-	LTR-ERV1	LTR	5700
chr1p	327866742	327871665	rnd-6_family-11	4	+	LTR-ERV1	LTR	4924
chr1p	328551245	328557734	rnd-3_family-222	2.6	-	DNA-PIF-Harbinger	DNA	6490
chr1p	328877717	328885087	rnd-3_family-704	3.5	+	LTR-Gypsy	LTR	7371
chr1p	329465638	329472996	rnd-3_family-704	3.7	-	LTR-Gypsy	LTR	7359
chr1p	329819716	329825199	rnd-6_family-11	4.4	-	LTR-ERV1	LTR	5484
chr1p	330831766	330838285	rnd-6_family-11	4.8	-	LTR-ERV1	LTR	6520
chr1p	330996216	331002073	rnd-6_family-11	4.9	+	LTR-ERV1	LTR	5858
chr1p	331131362	331137135	rnd-6_family-11	3.6	+	LTR-ERV1	LTR	5774
chr1p	331971412	331978711	rnd-5_family-440	2.9	-	LTR-Gypsy	LTR	7300
chr1p	333016761	333029836	rnd-5_family-440	3	+	LTR-Gypsy	LTR	13076
chr1p	333053427	333060718	rnd-4_family-313	4.1	+	LTR-Gypsy	LTR	7292
chr1p	335805471	335811935	rnd-3_family-222	3.1	+	DNA-PIF-Harbinger	DNA	6465
chr1p	337908416	337910019	rnd-1_family-150	4.2	-	DNA-MULE	DNA	1604
chr1p	337946012	337953360	rnd-1_family-7	2.5	+	LTR-Gypsy	LTR	7349
chr1p	338158819	338161344	rnd-6_family-9019	4.9	-	DNA-hAT	DNA	2526
chr1p	338754745	338762082	rnd-3_family-704	3.8	+	LTR-Gypsy	LTR	7338
chr1p	338859023	338866341	rnd-4_family-313	4.5	-	LTR-Gypsy	LTR	7319
chr1p	339024352	339031610	rnd-5_family-440	2.8	+	LTR-Gypsy	LTR	7259
chr1p	339569308	339572203	rnd-6_family-2698	3.6	+	DNA-hAT	DNA	2896
chr1p	339938457	339943534	rnd-6_family-11	3.9	+	LTR-ERV1	LTR	5078
chr1p	340127065	340130730	rnd-6_family-3470	2.1	-	PLE	PLE	3666
chr1p	340334486	340341815	rnd-4_family-313	4.1	+	LTR-Gypsy	LTR	7330
chr1p	340858590	340866187	rnd-6_family-11	4.9	+	LTR-ERV1	LTR	7598
chr1p	341232294	341239153	rnd-6_family-11	3.6	-	LTR-ERV1	LTR	6860
chr1p	343206164	343213504	rnd-4_family-313	4.2	+	LTR-Gypsy	LTR	7341
chr1p	344273707	344281087	rnd-3_family-704	3.3	-	LTR-Gypsy	LTR	7381
chr1p	345194454	345196054	rnd-1_family-150	4.4	+	DNA-MULE	DNA	1601
chr1p	346551270	346560222	rnd-6_family-11	4.2	+	LTR-ERV1	LTR	8953
chr1p	347275936	347281479	rnd-5_family-102	4.9	-	DIRS	DIRS	5544
chr1p	347664990	347671441	rnd-3_family-704	4.9	-	LTR-Gypsy	LTR	6452
chr1p	348234790	348240798	rnd-6_family-11	4.7	+	LTR-ERV1	LTR	6009
chr1p	348438819	348443436	rnd-3_family-237	4.4	-	DIRS	DIRS	4618
chr1p	348503273	348510639	rnd-1_family-7	3	+	LTR-Gypsy	LTR	7367
chr1p	349316779	349319822	rnd-6_family-281	4.8	-	LINE-RTE	LINE	3044
chr1p	349361388	349366954	rnd-5_family-19	3.6	-	LTR-ERV1	LTR	5567
chr1p	352480149	352487481	rnd-5_family-440	4.3	+	LTR-Gypsy	LTR	7333
chr1p	353156631	353163974	rnd-3_family-704	3.5	-	LTR-Gypsy	LTR	7344
chr1p	353194995	353201709	rnd-1_family-7	2.2	-	LTR-Gypsy	LTR	6715
chr1p	353208319	353215641	rnd-4_family-313	3.9	-	LTR-Gypsy	LTR	7323
chr1p	354329448	354337336	rnd-1_family-7	1.9	+	LTR-Gypsy	LTR	7889
chr1p	354337357	354347426	rnd-3_family-704	2.6	+	LTR-Gypsy	LTR	10070
chr1p	355852023	355857562	rnd-6_family-11	4.9	-	LTR-ERV1	LTR	5540
chr1p	356517094	356524087	rnd-6_family-8074	3.8	+	DNA-hAT	DNA	6994
chr1p	356631072	356632667	rnd-1_family-150	4.5	-	DNA-MULE	DNA	1596
chr1p	357560379	357573591	rnd-4_family-313	4.2	+	LTR-Gypsy	LTR	13213
chr1p	358778993	358783835	rnd-5_family-19	4.3	-	LTR-ERV1	LTR	4843
chr1p	359231652	359236543	rnd-6_family-1765	4.5	+	DIRS	DIRS	4892
chr1p	359307777	359312780	rnd-5_family-19	5	-	LTR-ERV1	LTR	5004
chr1p	360324980	360332327	rnd-4_family-313	4	+	LTR-Gypsy	LTR	7348
chr1p	360859994	360867353	rnd-4_family-313	4	+	LTR-Gypsy	LTR	7360
chr1p	361164971	361172282	rnd-4_family-313	3.8	+	LTR-Gypsy	LTR	7312
chr1p	361181083	361188427	rnd-4_family-313	3.9	+	LTR-Gypsy	LTR	7345
chr1p	361926894	361928507	rnd-1_family-150	4.5	+	DNA-MULE	DNA	1614
chr1p	363278157	363284106	rnd-6_family-11	3.6	-	LTR-ERV1	LTR	5950
chr1p	363652673	363660012	rnd-5_family-440	3.6	-	LTR-Gypsy	LTR	7340
chr1p	363858093	363865388	rnd-1_family-7	3	+	LTR-Gypsy	LTR	7296
chr1p	364254432	364261739	rnd-4_family-313	4	-	LTR-Gypsy	LTR	7308
chr1p	364491431	364497454	rnd-6_family-1765	5	-	DIRS	DIRS	6024
chr1p	364742435	364748281	rnd-6_family-3727	4.7	-	DIRS	DIRS	5847
chr1p	367416859	367420862	rnd-5_family-1738	4.6	-	DNA-hAT	DNA	4004
chr1p	367637886	367641452	rnd-5_family-838	3.4	-	DNA-hAT	DNA	3567
chr1p	367676231	367683513	rnd-3_family-704	3.3	+	LTR-Gypsy	LTR	7283
chr1p	368100990	368105144	rnd-5_family-838	3.9	+	DNA-hAT	DNA	4155
chr1p	368654930	368661557	rnd-3_family-704	3.9	-	LTR-Gypsy	LTR	6628
chr1p	368676044	368683291	rnd-5_family-440	3.8	+	LTR-Gypsy	LTR	7248
chr1p	369276635	369283960	rnd-4_family-313	4.2	-	LTR-Gypsy	LTR	7326
chr1p	369697865	369705139	rnd-3_family-704	3.2	-	LTR-Gypsy	LTR	7275
chr1p	370206337	370211669	rnd-6_family-11	3.2	+	LTR-ERV1	LTR	5333
chr1p	370338122	370345583	rnd-6_family-8074	2.3	+	DNA-hAT	DNA	7462
chr1p	370631581	370638144	rnd-5_family-19	3.3	+	LTR-ERV1	LTR	6564
chr1p	371249224	371259333	rnd-4_family-463	4.9	-	RC-Helitron	RC	10110
chr1p	371365141	371372103	rnd-3_family-704	3.5	-	LTR-Gypsy	LTR	6963
chr1p	373039219	373045337	rnd-1_family-7	2.1	+	LTR-Gypsy	LTR	6119
chr1p	373377638	373383492	rnd-3_family-237	4.7	+	DIRS	DIRS	5855
chr1p	374708656	374714633	rnd-6_family-11	4.8	-	LTR-ERV1	LTR	5978
chr1p	375011022	375018357	rnd-4_family-313	4.1	-	LTR-Gypsy	LTR	7336
chr1p	375774344	375781714	rnd-3_family-704	3.6	-	LTR-Gypsy	LTR	7371
chr1p	375862371	375866033	rnd-6_family-3470	2.3	+	PLE	PLE	3663
chr1p	381630092	381637363	rnd-3_family-704	3.5	-	LTR-Gypsy	LTR	7272
chr1p	382713954	382720759	rnd-1_family-7	3.3	-	LTR-Gypsy	LTR	6806
chr1p	383531665	383534750	rnd-4_family-416	4.9	+	DNA-hAT	DNA	3086
chr1p	383532137	383543984	rnd-6_family-11	4.5	+	LTR-ERV1	LTR	11848
chr1p	383543985	383547053	rnd-4_family-416	4.8	+	DNA-hAT	DNA	3069
chr1p	385638751	385643162	rnd-6_family-8074	2.2	+	DNA-hAT	DNA	4412
chr1p	388254102	388264340	rnd-6_family-11	5	+	LTR-ERV1	LTR	10239
chr1p	389401078	389406673	rnd-6_family-11	4.4	-	LTR-ERV1	LTR	5596
chr1p	389423024	389425589	rnd-6_family-9019	3.6	-	DNA-hAT	DNA	2566
chr1p	389729282	389734527	rnd-6_family-11	5	-	LTR-ERV1	LTR	5246
chr1p	390066587	390068196	rnd-1_family-150	4.5	+	DNA-MULE	DNA	1610
chr1p	391405614	391411159	rnd-6_family-11	5	-	LTR-ERV1	LTR	5546
chr1p	395283477	395290841	rnd-3_family-704	3.2	+	LTR-Gypsy	LTR	7365
chr1p	395608129	395609727	rnd-1_family-150	4.2	+	DNA-MULE	DNA	1599
chr1p	395618913	395620515	rnd-1_family-150	5	+	DNA-MULE	DNA	1603
chr1p	395887468	395891252	rnd-6_family-3470	2.3	-	PLE	PLE	3785
chr1p	399239756	399245569	rnd-6_family-11	4.2	-	LTR-ERV1	LTR	5814
chr1p	399270349	399276199	rnd-6_family-11	4.5	-	LTR-ERV1	LTR	5851
chr1p	399471932	399479229	rnd-5_family-440	3.9	-	LTR-Gypsy	LTR	7298
chr1p	399578441	399580041	rnd-1_family-150	4.8	-	DNA-MULE	DNA	1601
chr1p	400306802	400314846	rnd-6_family-11	4.1	-	LTR-ERV1	LTR	8045
chr1p	400663972	400674111	rnd-6_family-11	4.8	-	LTR-ERV1	LTR	10140
chr1p	400760936	400767410	rnd-1_family-7	3	-	LTR-Gypsy	LTR	6475
chr1p	400784966	400792311	rnd-4_family-313	4.2	-	LTR-Gypsy	LTR	7346
chr1p	403345596	403358474	rnd-5_family-440	5	-	LTR-Gypsy	LTR	12879
chr1p	403689363	403696258	rnd-1_family-7	3	-	LTR-Gypsy	LTR	6896
chr1p	404119921	404127298	rnd-3_family-704	3.4	+	LTR-Gypsy	LTR	7378
chr1p	404857096	404864356	rnd-5_family-440	4.2	-	LTR-Gypsy	LTR	7261
chr1p	407916746	407920041	rnd-6_family-3470	2.6	-	PLE	PLE	3296
chr1p	408315652	408322145	rnd-3_family-222	3.4	+	DNA-PIF-Harbinger	DNA	6494
chr1p	409779058	409786338	rnd-3_family-704	2.9	-	LTR-Gypsy	LTR	7281
chr1p	410033717	410040169	rnd-3_family-222	3.8	+	DNA-PIF-Harbinger	DNA	6453
chr1p	410218391	410226002	rnd-6_family-11	4	-	LTR-ERV1	LTR	7612
chr1p	410361905	410368422	rnd-3_family-222	3.3	-	DNA-PIF-Harbinger	DNA	6518
chr1p	411008460	411012560	rnd-5_family-838	3.5	-	DNA-hAT	DNA	4101
chr1p	411485120	411486716	rnd-1_family-150	4.6	-	DNA-MULE	DNA	1597
chr1p	411919935	411930525	rnd-4_family-463	3.9	-	RC-Helitron	RC	10591
chr1p	412325318	412332500	rnd-5_family-440	4.2	-	LTR-Gypsy	LTR	7183
chr1p	412338050	412343725	rnd-5_family-19	4.3	-	LTR-ERV1	LTR	5676
chr1p	413721414	413728301	rnd-1_family-7	3	+	LTR-Gypsy	LTR	6888
chr1p	415830562	415837897	rnd-5_family-440	4	-	LTR-Gypsy	LTR	7336
chr1p	416765538	416770966	rnd-1_family-173	2.1	-	LTR-ERV1	LTR	5429
chr1p	417085259	417091118	rnd-3_family-237	4.6	-	DIRS	DIRS	5860
chr1p	418151151	418158513	rnd-3_family-704	3.8	-	LTR-Gypsy	LTR	7363
chr1p	418505540	418512879	rnd-3_family-704	2.3	-	LTR-Gypsy	LTR	7340
chr1p	419445696	419453852	rnd-6_family-11	3.9	+	LTR-ERV1	LTR	8157
chr1p	419489073	419492124	rnd-6_family-281	4.2	-	LINE-RTE	LINE	3052
chr1p	419701579	419706320	rnd-5_family-1738	4.6	+	DNA-hAT	DNA	4742
chr1p	419715248	419722559	rnd-4_family-313	3.6	-	LTR-Gypsy	LTR	7312
chr1p	419725081	419732431	rnd-4_family-313	4.3	-	LTR-Gypsy	LTR	7351
chr1p	420212703	420219153	rnd-3_family-222	3.5	+	DNA-PIF-Harbinger	DNA	6451
chr1p	421564921	421571355	rnd-3_family-222	4.3	-	DNA-PIF-Harbinger	DNA	6435
chr1p	422352329	422359608	rnd-1_family-7	3.1	-	LTR-Gypsy	LTR	7280
chr1p	423386881	423397131	rnd-6_family-11	4.3	-	LTR-ERV1	LTR	10251
chr1p	423523287	423530607	rnd-4_family-313	4.1	+	LTR-Gypsy	LTR	7321
chr1p	423611384	423618701	rnd-4_family-313	3.9	+	LTR-Gypsy	LTR	7318
chr1p	423892289	423899630	rnd-4_family-313	3.8	+	LTR-Gypsy	LTR	7342
chr1p	423979737	423987066	rnd-4_family-313	4	-	LTR-Gypsy	LTR	7330
chr1p	424583450	424595327	rnd-6_family-11	4	+	LTR-ERV1	LTR	11878
chr1p	424716811	424724181	rnd-3_family-704	3.5	+	LTR-Gypsy	LTR	7371
chr1p	424988158	424989766	rnd-1_family-150	4.9	+	DNA-MULE	DNA	1609
chr1p	426359016	426364881	rnd-3_family-237	4.9	+	DIRS	DIRS	5866
chr1p	426372834	426377754	rnd-3_family-237	4.5	+	DIRS	DIRS	4921
chr1p	426766372	426773632	rnd-5_family-440	3.5	-	LTR-Gypsy	LTR	7261
chr1p	427133309	427134910	rnd-1_family-150	4.5	-	DNA-MULE	DNA	1602
chr1p	427377762	427379369	rnd-1_family-150	4.7	+	DNA-MULE	DNA	1608
chr1p	427426687	427431801	rnd-6_family-11	4.2	+	LTR-ERV1	LTR	5115
chr1p	428175896	428189123	rnd-4_family-313	3.8	+	LTR-Gypsy	LTR	13228
chr1p	428573884	428575488	rnd-1_family-150	4.7	-	DNA-MULE	DNA	1605
chr1p	430092222	430099433	rnd-5_family-440	3.1	+	LTR-Gypsy	LTR	7212
chr1p	431861753	431865572	rnd-6_family-1084	4.6	-	DNA-hAT	DNA	3820
chr1p	431914007	431921363	rnd-4_family-313	4.9	+	LTR-Gypsy	LTR	7357
chr1p	431930776	431937195	rnd-6_family-273	4.9	+	LTR-Gypsy	LTR	6420
chr1p	431979460	431985807	rnd-3_family-704	4	+	LTR-Gypsy	LTR	6348
chr1p	431985830	431993652	rnd-4_family-313	3.8	+	LTR-Gypsy	LTR	7823
chr1p	432038074	432043312	rnd-6_family-9462	2.2	-	LTR-ERV	LTR	5239
chr1p	432284368	432290814	rnd-3_family-222	4.7	-	DNA-PIF-Harbinger	DNA	6447
chr1p	432868145	432875429	rnd-5_family-440	4.2	-	LTR-Gypsy	LTR	7285
chr1p	433778022	433785437	rnd-6_family-11	4.5	-	LTR-ERV1	LTR	7416
chr1p	433873636	433877786	rnd-5_family-838	4.7	-	DNA-hAT	DNA	4151
chr1p	433933555	433939367	rnd-5_family-19	3.3	+	LTR-ERV1	LTR	5813
chr1p	434475059	434480893	rnd-6_family-11	3.2	+	LTR-ERV1	LTR	5835
chr1p	435206308	435213550	rnd-5_family-440	2.8	+	LTR-Gypsy	LTR	7243
chr1p	436174731	436176325	rnd-1_family-150	4	+	DNA-MULE	DNA	1595
chr1p	437250226	437256661	rnd-3_family-222	3.2	-	DNA-PIF-Harbinger	DNA	6436
chr1p	437853787	437863735	rnd-6_family-11	4.7	+	LTR-ERV1	LTR	9949
chr1p	438243160	438256291	rnd-4_family-313	4.3	-	LTR-Gypsy	LTR	13132
chr1p	439466818	439474155	rnd-4_family-313	4.5	+	LTR-Gypsy	LTR	7338
chr1p	439681612	439688102	rnd-3_family-222	3.6	-	DNA-PIF-Harbinger	DNA	6491
chr1p	440383223	440384820	rnd-1_family-150	4.8	-	DNA-MULE	DNA	1598
chr1p	440854921	440859607	rnd-1_family-60	4.9	-	DNA-PIF-Harbinger	DNA	4687
chr1p	440871744	440883389	rnd-6_family-11	4.8	-	LTR-ERV1	LTR	11646
chr1p	441811288	441822824	rnd-6_family-11	4.8	+	LTR-ERV1	LTR	11537
chr1p	442007184	442014708	rnd-6_family-8074	3	-	DNA-hAT	DNA	7525
chr1p	444345509	444350665	rnd-6_family-11	4.7	-	LTR-ERV1	LTR	5157
chr1p	445464680	445472044	rnd-3_family-704	3.6	+	LTR-Gypsy	LTR	7365
chr1p	445474178	445481520	rnd-1_family-7	2.5	+	LTR-Gypsy	LTR	7343
chr1p	445933903	445940346	rnd-3_family-222	4.2	+	DNA-PIF-Harbinger	DNA	6444
chr1p	445990706	446000135	rnd-6_family-11	4.6	+	LTR-ERV1	LTR	9430
chr1p	447651721	447657573	rnd-6_family-11	3.6	-	LTR-ERV1	LTR	5853
chr1p	448165528	448176257	rnd-6_family-11	4	-	LTR-ERV1	LTR	10730
chr1p	448209054	448219794	rnd-6_family-11	4.1	-	LTR-ERV1	LTR	10741
chr1p	448412913	448420276	rnd-3_family-704	3.2	+	LTR-Gypsy	LTR	7364
chr1p	448527163	448529898	rnd-6_family-2698	3.1	+	DNA-hAT	DNA	2736
chr1p	448531512	448542131	rnd-4_family-463	4.6	-	RC-Helitron	RC	10620
chr1p	449652733	449660069	rnd-4_family-313	4.1	+	LTR-Gypsy	LTR	7337
chr1p	450622756	450624352	rnd-1_family-150	4.6	-	DNA-MULE	DNA	1597
chr1p	450833350	450840659	rnd-5_family-440	3	+	LTR-Gypsy	LTR	7310
chr1p	451211074	451216129	rnd-6_family-8074	2.2	-	DNA-hAT	DNA	5056
chr1p	451411748	451419045	rnd-3_family-704	4.8	+	LTR-Gypsy	LTR	7298
chr1p	451514075	451515644	rnd-1_family-150	4.2	-	DNA-MULE	DNA	1570
chr1p	454651100	454652819	rnd-1_family-67	5	-	DNA-TcMar	DNA	1720
chr1p	455083899	455091171	rnd-6_family-11	5	+	LTR-ERV1	LTR	7273
chr1p	455961174	455968489	rnd-4_family-313	3.8	-	LTR-Gypsy	LTR	7316
chr1p	455999102	456006376	rnd-5_family-440	2.9	-	LTR-Gypsy	LTR	7275
chr1p	456246379	456254554	rnd-6_family-11	4	-	LTR-ERV1	LTR	8176
chr1p	456391437	456397882	rnd-3_family-222	3.6	-	DNA-PIF-Harbinger	DNA	6446
chr1p	456597566	456599169	rnd-1_family-150	4.5	+	DNA-MULE	DNA	1604
chr1p	456733490	456736277	rnd-6_family-8074	4.6	+	DNA-hAT	DNA	2788
chr1p	457060586	457062158	rnd-1_family-150	4.9	-	DNA-MULE	DNA	1573
chr1p	457873090	457882580	rnd-6_family-11	4.4	-	LTR-ERV1	LTR	9491
chr1p	459657342	459664522	rnd-5_family-440	3.6	+	LTR-Gypsy	LTR	7181
chr1p	461337409	461340437	rnd-6_family-281	1.7	+	LINE-RTE	LINE	3029
chr1p	461787672	461795236	rnd-6_family-8074	3.7	-	DNA-hAT	DNA	7565
chr1p	462388227	462395398	rnd-4_family-313	3.8	+	LTR-Gypsy	LTR	7172
chr1p	465097071	465102236	rnd-6_family-8074	2.4	-	DNA-hAT	DNA	5166
chr1p	466756568	466762622	rnd-4_family-1222	5	+	DIRS	DIRS	6055
chr1p	469147224	469149846	rnd-6_family-8074	4.6	-	DNA-hAT	DNA	2623
chr1p	469150395	469155308	rnd-6_family-8074	4.2	-	DNA-hAT	DNA	4914
chr1p	469550912	469558205	rnd-3_family-704	3.8	-	LTR-Gypsy	LTR	7294
chr1p	469718561	469725124	rnd-6_family-8074	4.1	+	DNA-hAT	DNA	6564
chr1p	470121163	470122763	rnd-1_family-150	4.4	+	DNA-MULE	DNA	1601
chr1p	470406419	470408024	rnd-1_family-150	4.3	+	DNA-MULE	DNA	1606
chr1p	471034952	471042213	rnd-3_family-704	2.9	+	LTR-Gypsy	LTR	7262
chr1p	471920836	471926255	rnd-6_family-11	4	+	LTR-ERV1	LTR	5420
chr1p	472058592	472066231	rnd-6_family-8074	3.5	-	DNA-hAT	DNA	7640
chr1p	472875312	472884078	rnd-6_family-11	3.6	-	LTR-ERV1	LTR	8767
chr1p	473110585	473117906	rnd-3_family-704	3.3	-	LTR-Gypsy	LTR	7322
chr1p	473763079	473770538	rnd-6_family-8074	1.5	-	DNA-hAT	DNA	7460
chr1p	473806624	473809152	rnd-6_family-8074	2	+	DNA-hAT	DNA	2529
chr1p	473809148	473814195	rnd-6_family-8074	2.5	+	DNA-hAT	DNA	5048
chr1p	473930207	473936092	rnd-3_family-237	4.7	+	DIRS	DIRS	5886
chr1p	475059258	475066787	rnd-6_family-8074	2.6	-	DNA-hAT	DNA	7530
chr1p	475326019	475332019	rnd-1_family-7	3.4	-	LTR-Gypsy	LTR	6001
chr1p	475566530	475572358	rnd-3_family-237	4.3	+	DIRS	DIRS	5829
chr1p	476418887	476426370	rnd-6_family-11	4.8	-	LTR-ERV1	LTR	7484
chr1p	477410337	477417129	rnd-6_family-11	3.2	+	LTR-ERV1	LTR	6793
chr1p	478012517	478015516	rnd-6_family-8074	3.1	-	DNA-hAT	DNA	3000
chr1p	478313176	478320021	rnd-6_family-8074	2.5	-	DNA-hAT	DNA	6846
chr1p	479187109	479188705	rnd-1_family-150	4.6	-	DNA-MULE	DNA	1597
chr1p	479245715	479251163	rnd-6_family-11	5	+	LTR-ERV1	LTR	5449
chr1p	479739590	479746926	rnd-4_family-313	3.9	-	LTR-Gypsy	LTR	7337
chr1p	481526615	481533858	rnd-1_family-7	2.2	+	LTR-Gypsy	LTR	7244
chr1p	482122104	482123836	rnd-1_family-67	5	-	DNA-TcMar	DNA	1733
chr1p	482197706	482202232	rnd-5_family-19	3.7	-	LTR-ERV1	LTR	4527
chr1p	484069420	484076760	rnd-5_family-440	3.3	+	LTR-Gypsy	LTR	7341
chr1p	486635223	486642162	rnd-1_family-7	2.9	+	LTR-Gypsy	LTR	6940
chr1p	487830582	487837878	rnd-5_family-440	3.7	-	LTR-Gypsy	LTR	7297
chr1p	490295201	490302546	rnd-4_family-313	4.4	+	LTR-Gypsy	LTR	7346
chr1p	491724967	491732451	rnd-6_family-8074	2.7	-	DNA-hAT	DNA	7485
chr1p	492278963	492286439	rnd-6_family-8074	2.4	+	DNA-hAT	DNA	7477
chr1p	492299356	492306830	rnd-6_family-8074	2.5	+	DNA-hAT	DNA	7475
chr1p	492420243	492427551	rnd-3_family-704	3.5	+	LTR-Gypsy	LTR	7309
chr1p	492596819	492603307	rnd-3_family-222	4.7	-	DNA-PIF-Harbinger	DNA	6489
chr1p	493021524	493028054	rnd-3_family-222	4.6	-	DNA-PIF-Harbinger	DNA	6531
chr1p	493725662	493732958	rnd-1_family-7	4.1	-	LTR-Gypsy	LTR	7297
chr1p	494700926	494705699	rnd-6_family-1529	5	+	DNA-PIF-Harbinger	DNA	4774
chr1p	495480829	495484887	rnd-5_family-838	3.9	-	DNA-hAT	DNA	4059
chr1p	496100906	496108221	rnd-3_family-704	3.7	-	LTR-Gypsy	LTR	7316
chr1p	496890660	496894717	rnd-5_family-838	3.7	-	DNA-hAT	DNA	4058
chr1p	497968537	497975824	rnd-1_family-7	3.9	-	LTR-Gypsy	LTR	7288
chr1p	498400828	498408105	rnd-3_family-704	4.1	+	LTR-Gypsy	LTR	7278
chr1p	498744975	498752241	rnd-5_family-440	3.1	+	LTR-Gypsy	LTR	7267
chr1p	499764476	499766072	rnd-1_family-150	5	+	DNA-MULE	DNA	1597
chr1p	500536767	500542272	rnd-3_family-237	4.4	+	DIRS	DIRS	5506
chr1p	500656247	500660345	rnd-5_family-838	4	-	DNA-hAT	DNA	4099
chr1p	501337642	501344956	rnd-3_family-704	3.4	+	LTR-Gypsy	LTR	7315
chr1p	503153516	503156843	rnd-5_family-838	4.3	+	DNA-hAT	DNA	3328
chr1p	503203005	503206621	rnd-5_family-838	4.3	-	DNA-hAT	DNA	3617
chr1p	503274813	503278885	rnd-5_family-838	4	-	DNA-hAT	DNA	4073
chr1p	504865086	504872421	rnd-5_family-440	3.9	+	LTR-Gypsy	LTR	7336
chr1p	505875604	505883036	rnd-4_family-313	4.5	+	LTR-Gypsy	LTR	7433
chr1p	506230685	506236208	rnd-1_family-173	3.9	+	LTR-ERV1	LTR	5524
chr1p	507088537	507094440	rnd-6_family-11	3.8	-	LTR-ERV1	LTR	5904
chr1p	507193319	507199230	rnd-6_family-11	4.7	+	LTR-ERV1	LTR	5912
chr1p	508087444	508089055	rnd-1_family-150	4.1	-	DNA-MULE	DNA	1612
chr1p	511951066	511957948	rnd-6_family-11	3.9	+	LTR-ERV1	LTR	6883
chr1p	513140451	513146912	rnd-3_family-222	3.4	-	DNA-PIF-Harbinger	DNA	6462
chr1p	513981317	513986350	rnd-6_family-11	2.2	+	LTR-ERV1	LTR	5034
chr1p	514094045	514100554	rnd-3_family-222	4.2	+	DNA-PIF-Harbinger	DNA	6510
chr1p	514298776	514305479	rnd-5_family-440	3.6	-	LTR-Gypsy	LTR	6704
chr1p	515194884	515202216	rnd-4_family-313	3.5	-	LTR-Gypsy	LTR	7333
chr1p	515280026	515281627	rnd-1_family-150	4.8	-	DNA-MULE	DNA	1602
chr1p	516292718	516298579	rnd-6_family-11	3.7	+	LTR-ERV1	LTR	5862
chr1p	518422448	518425474	rnd-6_family-281	4.8	-	LINE-RTE	LINE	3027
chr1p	519113097	519120445	rnd-4_family-313	4.2	+	LTR-Gypsy	LTR	7349
chr1p	519225345	519227867	rnd-6_family-9019	3.9	-	DNA-hAT	DNA	2523
chr1p	520358033	520364930	rnd-5_family-440	2.9	+	LTR-Gypsy	LTR	6898
chr1p	520435152	520437677	rnd-6_family-9019	4.1	-	DNA-hAT	DNA	2526
chr1p	520520006	520527367	rnd-1_family-7	3	-	LTR-Gypsy	LTR	7362
chr1p	520738930	520743693	rnd-6_family-3727	5	+	DIRS	DIRS	4764
chr1p	520744333	520751182	rnd-1_family-7	4.6	+	LTR-Gypsy	LTR	6850
chr1p	523161148	523168322	rnd-5_family-440	3.7	+	LTR-Gypsy	LTR	7175
chr1p	528269110	528274849	rnd-3_family-237	4.8	-	DIRS	DIRS	5740
chr1p	529267566	529272155	rnd-5_family-102	5	+	DIRS	DIRS	4590
chr1p	529714326	529720762	rnd-3_family-222	4.7	-	DNA-PIF-Harbinger	DNA	6437
chr1p	529827304	529834654	rnd-4_family-313	3.9	-	LTR-Gypsy	LTR	7351
chr1p	529903851	529910299	rnd-1_family-7	2	-	LTR-Gypsy	LTR	6449
chr1p	529919972	529926419	rnd-1_family-7	2	-	LTR-Gypsy	LTR	6448
chr1p	535562865	535570196	rnd-4_family-313	3.8	+	LTR-Gypsy	LTR	7332
chr1p	536171079	536172687	rnd-1_family-150	5	-	DNA-MULE	DNA	1609
chr1p	536889112	536896453	rnd-5_family-440	3.5	+	LTR-Gypsy	LTR	7342
chr1p	537269329	537275677	rnd-6_family-11	5	-	LTR-ERV1	LTR	6349
chr1p	537695431	537705008	rnd-6_family-11	3.7	+	LTR-ERV1	LTR	9578
chr1p	538875299	538878145	rnd-6_family-8074	4.9	+	DNA-hAT	DNA	2847
chr1p	539913211	539925204	rnd-6_family-11	4.7	+	LTR-ERV1	LTR	11994
chr1p	539925205	539928286	rnd-4_family-416	4.8	+	DNA-hAT	DNA	3082
chr1p	541694512	541696093	rnd-1_family-150	4.9	+	DNA-MULE	DNA	1582
chr1p	541711590	541713180	rnd-1_family-150	4.5	+	DNA-MULE	DNA	1591
chr1p	542430053	542437641	rnd-6_family-8074	4.4	+	DNA-hAT	DNA	7589
chr1p	542474399	542478380	rnd-6_family-8074	4.4	+	DNA-hAT	DNA	3982
chr1p	542527741	542531914	rnd-6_family-8074	4.5	-	DNA-hAT	DNA	4174
chr1p	542615271	542624514	rnd-6_family-11	3.2	-	LTR-ERV1	LTR	9244
chr1p	544044637	544052134	rnd-6_family-8074	4.8	+	DNA-hAT	DNA	7498
chr1p	544652464	544659733	rnd-5_family-440	4.3	+	LTR-Gypsy	LTR	7270
chr1p	544925143	544929964	rnd-6_family-8074	4.8	+	DNA-hAT	DNA	4822
chr1p	544930363	544933064	rnd-6_family-8074	4.2	+	DNA-hAT	DNA	2702
chr1p	545193745	545201094	rnd-3_family-704	3.4	+	LTR-Gypsy	LTR	7350
chr1p	546135715	546140769	rnd-6_family-8074	3.3	+	DNA-hAT	DNA	5055
chr1p	547066897	547068499	rnd-1_family-150	4.8	+	DNA-MULE	DNA	1603
chr1p	547094877	547114021	rnd-3_family-704	3	-	LTR-Gypsy	LTR	19145
chr1p	547321601	547326303	rnd-1_family-173	3.4	-	LTR-ERV1	LTR	4703
chr1p	548150107	548156607	rnd-3_family-222	4.7	+	DNA-PIF-Harbinger	DNA	6501
chr1p	549247777	549249373	rnd-1_family-150	4.6	+	DNA-MULE	DNA	1597
chr1p	549592873	549595700	rnd-6_family-8074	3.6	-	DNA-hAT	DNA	2828
chr1p	549902972	549905823	rnd-6_family-8074	3.4	+	DNA-hAT	DNA	2852
chr1p	552377072	552382991	rnd-3_family-237	4.7	+	DIRS	DIRS	5920
chr1p	552982229	552988681	rnd-3_family-222	3.8	-	DNA-PIF-Harbinger	DNA	6453
chr1p	553347554	553354758	rnd-5_family-440	4.7	+	LTR-Gypsy	LTR	7205
chr1p	553763430	553767503	rnd-5_family-838	3.7	+	DNA-hAT	DNA	4074
chr1p	553844096	553851468	rnd-4_family-313	3.8	+	LTR-Gypsy	LTR	7373
chr1p	554178614	554185849	rnd-5_family-440	4.9	+	LTR-Gypsy	LTR	7236
chr1p	556067374	556073246	rnd-3_family-237	4.6	-	DIRS	DIRS	5873
chr1p	557354805	557362030	rnd-5_family-440	4.2	-	LTR-Gypsy	LTR	7226
chr1p	557668352	557675683	rnd-4_family-313	3.9	-	LTR-Gypsy	LTR	7332
chr1p	559562467	559564059	rnd-1_family-150	4.6	-	DNA-MULE	DNA	1593
chr1p	560555927	560566285	rnd-6_family-11	4.6	-	LTR-ERV1	LTR	10359
chr1p	563157204	563164535	rnd-4_family-313	4.5	-	LTR-Gypsy	LTR	7332
chr1p	563986751	563993981	rnd-5_family-440	4.7	-	LTR-Gypsy	LTR	7231
chr1p	564044264	564051620	rnd-3_family-704	3.5	+	LTR-Gypsy	LTR	7357
chr1p	564884981	564891766	rnd-6_family-11	5	+	LTR-ERV1	LTR	6786
chr1p	566498282	566503152	rnd-6_family-11	4.3	+	LTR-ERV1	LTR	4871
chr1p	566561143	566565961	rnd-6_family-11	4.7	-	LTR-ERV1	LTR	4819
chr1p	566718541	566726994	rnd-6_family-11	3.2	-	LTR-ERV1	LTR	8454
chr1p	567424788	567430753	rnd-3_family-222	2.6	+	DNA-PIF-Harbinger	DNA	5966
chr1p	567439377	567445596	rnd-1_family-173	3.5	+	LTR-ERV1	LTR	6220
chr1p	567807021	567813321	rnd-6_family-11	4	-	LTR-ERV1	LTR	6301
chr1p	567876085	567877689	rnd-1_family-150	4.6	+	DNA-MULE	DNA	1605
chr1p	568233717	568242914	rnd-6_family-11	4.2	+	LTR-ERV1	LTR	9198
chr1p	568331282	568338229	rnd-6_family-11	3.7	+	LTR-ERV1	LTR	6948
chr1p	568352529	568359862	rnd-3_family-704	3	+	LTR-Gypsy	LTR	7334
chr1p	568473000	568480331	rnd-4_family-313	3.9	+	LTR-Gypsy	LTR	7332
chr1p	568786232	568793063	rnd-6_family-11	4.3	-	LTR-ERV1	LTR	6832
chr1p	568819683	568822203	rnd-6_family-9019	4.1	+	DNA-hAT	DNA	2521
chr1p	568852796	568860106	rnd-3_family-704	3.3	-	LTR-Gypsy	LTR	7311
chr1p	568872599	568879040	rnd-3_family-222	3.4	+	DNA-PIF-Harbinger	DNA	6442
chr1p	568953773	568960249	rnd-3_family-222	3.3	+	DNA-PIF-Harbinger	DNA	6477
chr1p	569412510	569414115	rnd-1_family-150	4.6	-	DNA-MULE	DNA	1606
chr1p	569776067	569783410	rnd-4_family-313	3.6	-	LTR-Gypsy	LTR	7344
chr1p	573411328	573416744	rnd-6_family-11	4	-	LTR-ERV1	LTR	5417
chr1p	573455091	573462443	rnd-4_family-313	5	-	LTR-Gypsy	LTR	7353
chr1p	573939837	573947050	rnd-5_family-440	3.6	+	LTR-Gypsy	LTR	7214
chr1p	574177590	574184906	rnd-5_family-440	3.5	-	LTR-Gypsy	LTR	7317
chr1p	574268121	574275327	rnd-5_family-440	3.8	+	LTR-Gypsy	LTR	7207
chr1p	577400462	577403480	rnd-6_family-281	1.4	+	LINE-RTE	LINE	3019
chr1p	577629340	577633352	rnd-5_family-838	3.4	+	DNA-hAT	DNA	4013
chr1p	579303823	579314361	rnd-1_family-75	3.4	-	RC-Helitron	RC	10539
chr1p	579599341	579605036	rnd-6_family-11	4.9	-	LTR-ERV1	LTR	5696
chr1p	579949307	579956670	rnd-3_family-704	3.4	+	LTR-Gypsy	LTR	7364
chr1p	580664244	580669771	rnd-1_family-173	3.7	-	LTR-ERV1	LTR	5528
chr1p	581237078	581244399	rnd-4_family-313	4.3	-	LTR-Gypsy	LTR	7322
chr1p	581253248	581260568	rnd-4_family-313	4.3	-	LTR-Gypsy	LTR	7321
chr1p	582155583	582162910	rnd-4_family-313	3.6	-	LTR-Gypsy	LTR	7328
chr1p	583651317	583658618	rnd-5_family-440	4.1	-	LTR-Gypsy	LTR	7302
chr1p	583829318	583836690	rnd-3_family-704	3.4	+	LTR-Gypsy	LTR	7373
chr1p	584079992	584090209	rnd-4_family-463	4.6	-	RC-Helitron	RC	10218
chr1p	584284226	584291594	rnd-3_family-704	3.3	+	LTR-Gypsy	LTR	7369
chr1p	585053920	585064160	rnd-6_family-11	4.5	-	LTR-ERV1	LTR	10241
chr1p	586167641	586174992	rnd-4_family-313	4	-	LTR-Gypsy	LTR	7352
chr1p	586367439	586372427	rnd-5_family-102	4.8	-	DIRS	DIRS	4989
chr1p	588038209	588044666	rnd-3_family-222	3.7	-	DNA-PIF-Harbinger	DNA	6458
chr1p	589002876	589009739	rnd-3_family-704	2.4	-	LTR-Gypsy	LTR	6864
chr1p	590207553	590214917	rnd-3_family-704	3.9	+	LTR-Gypsy	LTR	7365
chr1p	590698708	590706049	rnd-3_family-704	2.3	-	LTR-Gypsy	LTR	7342
chr1p	591035326	591036936	rnd-1_family-150	4.8	-	DNA-MULE	DNA	1611
chr1p	591139789	591147078	rnd-5_family-440	4	-	LTR-Gypsy	LTR	7290
chr1p	591365452	591372792	rnd-4_family-313	3.6	+	LTR-Gypsy	LTR	7341
chr1p	593017819	593025212	rnd-1_family-7	3.7	+	LTR-Gypsy	LTR	7394
chr1p	595837318	595842864	rnd-6_family-11	2.5	-	LTR-ERV1	LTR	5547
chr1p	596159779	596170008	rnd-6_family-2477	3.7	-	RC-Helitron	RC	10230
chr1p	596309301	596315782	rnd-3_family-222	3.8	-	DNA-PIF-Harbinger	DNA	6482
chr1p	596407186	596411758	rnd-1_family-189	3.7	+	LTR-ERV1	LTR	4573
chr1p	596923678	596931473	rnd-6_family-11	5	+	LTR-ERV1	LTR	7796
chr1p	597159484	597165877	rnd-3_family-222	3.7	+	DNA-PIF-Harbinger	DNA	6394
chr1p	597480596	597487942	rnd-1_family-7	2.7	-	LTR-Gypsy	LTR	7347
chr1p	598559356	598562381	rnd-6_family-281	1.6	-	LINE-RTE	LINE	3026
chr1p	599228009	599233160	rnd-6_family-11	4.6	-	LTR-ERV1	LTR	5152
chr1p	599703741	599711087	rnd-3_family-704	3.4	+	LTR-Gypsy	LTR	7347
chr1p	600071882	600078347	rnd-3_family-222	4.7	+	DNA-PIF-Harbinger	DNA	6466
chr1p	600244663	600260166	rnd-6_family-11	5	+	LTR-ERV1	LTR	15504
chr1p	600482960	600488653	rnd-3_family-222	3.1	+	DNA-PIF-Harbinger	DNA	5694
chr1p	601139671	601147125	rnd-1_family-7	3.9	+	LTR-Gypsy	LTR	7455
chr1p	603156286	603163586	rnd-4_family-313	3.8	+	LTR-Gypsy	LTR	7301
chr1p	603170341	603177676	rnd-4_family-313	3.8	+	LTR-Gypsy	LTR	7336
chr1p	604286763	604294050	rnd-3_family-704	4.9	+	LTR-Gypsy	LTR	7288
chr1p	604323617	604325206	rnd-1_family-150	4.7	+	DNA-MULE	DNA	1590
chr1p	604602342	604608205	rnd-6_family-11	4.6	+	LTR-ERV1	LTR	5864
chr1p	604665736	604671595	rnd-6_family-11	4.4	+	LTR-ERV1	LTR	5860
chr1p	605021514	605023127	rnd-1_family-150	4.8	-	DNA-MULE	DNA	1614
chr1p	605037858	605044054	rnd-5_family-19	3.3	-	LTR-ERV1	LTR	6197
chr1p	605245928	605253267	rnd-4_family-313	4.5	-	LTR-Gypsy	LTR	7340
chr1p	605495028	605502348	rnd-4_family-313	3.5	+	LTR-Gypsy	LTR	7321
chr1p	606446290	606449319	rnd-6_family-281	1.8	+	LINE-RTE	LINE	3030
chr1p	607221301	607226496	rnd-6_family-11	4.5	-	LTR-ERV1	LTR	5196
chr1p	607226491	607237016	rnd-6_family-11	4.2	-	LTR-ERV1	LTR	10526
chr1p	607435365	607442617	rnd-5_family-440	3.5	-	LTR-Gypsy	LTR	7253
chr1p	607866406	607872895	rnd-3_family-704	2.8	+	LTR-Gypsy	LTR	6490
chr1p	608045531	608047124	rnd-1_family-150	4.6	-	DNA-MULE	DNA	1594
chr1p	608156661	608163999	rnd-4_family-313	4.1	+	LTR-Gypsy	LTR	7339
chr1p	608576891	608584210	rnd-1_family-7	2.7	+	LTR-Gypsy	LTR	7320
chr1p	608735946	608741787	rnd-1_family-173	2.5	-	LTR-ERV1	LTR	5842
chr1p	608823522	608830794	rnd-4_family-313	3.9	+	LTR-Gypsy	LTR	7273
chr1p	609042295	609048742	rnd-3_family-222	3.4	+	DNA-PIF-Harbinger	DNA	6448
chr1p	609521298	609529069	rnd-6_family-11	3	-	LTR-ERV1	LTR	7772
chr1p	609754803	609762126	rnd-3_family-704	3.6	-	LTR-Gypsy	LTR	7324
chr1p	609948601	609956449	rnd-6_family-11	4.5	-	LTR-ERV1	LTR	7849
chr1p	610646559	610653020	rnd-3_family-222	2.5	+	DNA-PIF-Harbinger	DNA	6462
chr1p	611258049	611259645	rnd-1_family-150	5	+	DNA-MULE	DNA	1597
chr1p	612216095	612223481	rnd-3_family-704	5	-	LTR-Gypsy	LTR	7387
chr1p	612612427	612619762	rnd-4_family-313	4.1	-	LTR-Gypsy	LTR	7336
chr1p	612976776	612982154	rnd-6_family-8074	3.1	-	DNA-hAT	DNA	5379
chr1p	613810096	613815965	rnd-3_family-237	4	+	DIRS	DIRS	5870
chr1p	617334010	617341318	rnd-4_family-313	4	+	LTR-Gypsy	LTR	7309
chr1p	618042273	618043867	rnd-1_family-150	4.9	-	DNA-MULE	DNA	1595
chr1p	618825666	618832113	rnd-3_family-222	3.2	-	DNA-PIF-Harbinger	DNA	6448
chr1p	620822286	620825306	rnd-6_family-281	2.5	-	LINE-RTE	LINE	3021
chr1p	621180536	621187834	rnd-4_family-313	4.3	-	LTR-Gypsy	LTR	7299
chr1p	622138009	622143927	rnd-3_family-237	5	-	DIRS	DIRS	5919
chr1p	625110090	625117234	rnd-5_family-440	4	-	LTR-Gypsy	LTR	7145
chr1p	625909963	625915612	rnd-5_family-102	4.6	-	DIRS	DIRS	5650
chr1p	626134325	626141720	rnd-1_family-7	3.8	+	LTR-Gypsy	LTR	7396
chr1p	627321915	627329308	rnd-3_family-704	3.6	+	LTR-Gypsy	LTR	7394
chr1p	628068867	628075952	rnd-6_family-11	3.6	+	LTR-ERV1	LTR	7086
chr1p	629195244	629196974	rnd-1_family-67	5	-	DNA-TcMar	DNA	1731
chr1p	632860646	632866644	rnd-1_family-173	4.2	+	LTR-ERV1	LTR	5999
chr1p	633820350	633827704	rnd-3_family-704	3.5	+	LTR-Gypsy	LTR	7355
chr1p	633975611	633980833	rnd-6_family-9462	0.9	-	LTR-ERV	LTR	5223
chr1p	634069378	634076718	rnd-1_family-7	3.2	-	LTR-Gypsy	LTR	7341
chr1p	634232688	634238776	rnd-4_family-1222	4.9	+	DIRS	DIRS	6089
chr1p	634320654	634325418	rnd-5_family-102	3.5	-	DIRS	DIRS	4765
chr1p	634613700	634618949	rnd-5_family-102	4.7	+	DIRS	DIRS	5250
chr1p	634648990	634650581	rnd-1_family-150	4.7	-	DNA-MULE	DNA	1592
chr1p	635769514	635776898	rnd-3_family-704	3.3	-	LTR-Gypsy	LTR	7385
chr1p	636094941	636102220	rnd-3_family-704	3.6	-	LTR-Gypsy	LTR	7280
chr1p	636167125	636172975	rnd-3_family-237	4	+	DIRS	DIRS	5851
chr1p	636409476	636416813	rnd-4_family-313	4	-	LTR-Gypsy	LTR	7338
chr1p	637036729	637047456	rnd-1_family-75	4	-	RC-Helitron	RC	10728
chr1p	637170812	637176669	rnd-6_family-11	4.8	-	LTR-ERV1	LTR	5858
chr1p	637219668	637227006	rnd-4_family-313	3.9	-	LTR-Gypsy	LTR	7339
chr1p	638487619	638493522	rnd-1_family-173	2.2	-	LTR-ERV1	LTR	5904
chr1p	638502926	638508335	rnd-6_family-11	4.1	-	LTR-ERV1	LTR	5410
chr1p	638692465	638698946	rnd-3_family-222	4.5	+	DNA-PIF-Harbinger	DNA	6482
chr1p	639234452	639238634	rnd-5_family-838	3.6	+	DNA-hAT	DNA	4183
chr1p	639434908	639439672	rnd-1_family-60	4.8	-	DNA-PIF-Harbinger	DNA	4765
chr1p	639782716	639789945	rnd-5_family-440	3.9	-	LTR-Gypsy	LTR	7230
chr1p	640111940	640121011	rnd-6_family-11	4.7	-	LTR-ERV1	LTR	9072
chr1p	640876573	640887244	rnd-6_family-11	4.9	+	LTR-ERV1	LTR	10672
chr1p	642596420	642601377	rnd-1_family-173	4.3	-	LTR-ERV1	LTR	4958
chr1p	643941605	643947159	rnd-6_family-11	4.6	+	LTR-ERV1	LTR	5555
chr1p	644204853	644212019	rnd-5_family-440	3.7	-	LTR-Gypsy	LTR	7167
chr1p	644925157	644931312	rnd-6_family-11	3.5	+	LTR-ERV1	LTR	6156
chr1p	645481904	645489046	rnd-5_family-440	4.3	-	LTR-Gypsy	LTR	7143
chr1p	645530364	645534444	rnd-5_family-838	3.1	+	DNA-hAT	DNA	4081
chr1p	645539066	645543839	rnd-6_family-1529	4.8	+	DNA-PIF-Harbinger	DNA	4774
chr1p	645550047	645554126	rnd-5_family-838	3.5	-	DNA-hAT	DNA	4080
chr1p	645640856	645645638	rnd-5_family-19	4.9	-	LTR-ERV1	LTR	4783
chr1p	645962456	645967310	rnd-1_family-173	3.3	+	LTR-ERV1	LTR	4855
chr1p	646652941	646654551	rnd-1_family-150	4.8	+	DNA-MULE	DNA	1611
chr1p	647040702	647046170	rnd-5_family-102	5	+	DIRS	DIRS	5469
chr1p	648574205	648576151	rnd-6_family-5250	5	+	DNA-TcMar	DNA	1947
chr1p	650211208	650218578	rnd-3_family-704	3.6	-	LTR-Gypsy	LTR	7371
chr1p	650875070	650882522	rnd-6_family-8074	3	-	DNA-hAT	DNA	7453
chr1p	651702405	651709710	rnd-5_family-440	3.2	-	LTR-Gypsy	LTR	7306
chr1p	651971494	651978792	rnd-5_family-440	4.1	+	LTR-Gypsy	LTR	7299
chr1p	652341552	652348782	rnd-5_family-440	4.5	-	LTR-Gypsy	LTR	7231
chr1p	656020092	656023112	rnd-6_family-281	1.2	+	LINE-RTE	LINE	3021
chr1p	656566793	656570445	rnd-6_family-3470	2.6	-	PLE	PLE	3653
chr1p	657315200	657322473	rnd-5_family-440	2.4	-	LTR-Gypsy	LTR	7274
chr1p	657905338	657911178	rnd-3_family-237	4.5	-	DIRS	DIRS	5841
chr1p	658156800	658163743	rnd-5_family-440	2.7	+	LTR-Gypsy	LTR	6944
chr1p	658264873	658270738	rnd-3_family-237	4.2	-	DIRS	DIRS	5866
chr1p	658698834	658705586	rnd-3_family-704	3.7	-	LTR-Gypsy	LTR	6753
chr1p	661097790	661103682	rnd-3_family-237	5	-	DIRS	DIRS	5893
chr1p	661413758	661420278	rnd-3_family-222	4.7	+	DNA-PIF-Harbinger	DNA	6521
chr1p	663196162	663203511	rnd-3_family-704	3.4	+	LTR-Gypsy	LTR	7350
chr1p	663237132	663241958	rnd-6_family-11	4.9	+	LTR-ERV1	LTR	4827
chr1p	663400921	663408260	rnd-4_family-313	4.1	-	LTR-Gypsy	LTR	7340
chr1p	663535605	663542943	rnd-4_family-313	4.1	+	LTR-Gypsy	LTR	7339
chr1p	663709300	663716790	rnd-1_family-7	1.7	-	LTR-Gypsy	LTR	7491
chr1p	663808832	663814717	rnd-3_family-237	4	-	DIRS	DIRS	5886
chr1p	666374926	666379135	rnd-5_family-838	4.2	+	DNA-hAT	DNA	4210
chr1p	666435898	666440402	rnd-1_family-173	3.2	+	LTR-ERV1	LTR	4505
chr1p	667362323	667363922	rnd-1_family-150	5	-	DNA-MULE	DNA	1600
chr1p	667586186	667593385	rnd-5_family-440	3.6	-	LTR-Gypsy	LTR	7200
chr1p	669462959	669470290	rnd-4_family-313	4.1	-	LTR-Gypsy	LTR	7332
chr1p	675266155	675273463	rnd-3_family-704	3.9	+	LTR-Gypsy	LTR	7309
chr1p	675792895	675798912	rnd-6_family-11	4.4	-	LTR-ERV1	LTR	6018
chr1p	676841685	676843288	rnd-1_family-150	4.9	-	DNA-MULE	DNA	1604
chr1p	676955608	676962058	rnd-3_family-222	3.5	-	DNA-PIF-Harbinger	DNA	6451
chr1p	676967324	676973456	rnd-6_family-11	4.1	+	LTR-ERV1	LTR	6133
chr1p	677144204	677146759	rnd-6_family-9019	4.2	-	DNA-hAT	DNA	2556
chr1p	678864552	678870745	rnd-3_family-222	4.2	-	DNA-PIF-Harbinger	DNA	6194
chr1p	678909543	678914948	rnd-6_family-11	3.7	-	LTR-ERV1	LTR	5406
chr1p	679070071	679076527	rnd-3_family-222	3.7	+	DNA-PIF-Harbinger	DNA	6457
chr1p	679901442	679908666	rnd-5_family-440	3.5	-	LTR-Gypsy	LTR	7225
chr1p	680607333	680608936	rnd-1_family-150	4.6	+	DNA-MULE	DNA	1604
chr1p	680844404	680845975	rnd-1_family-150	4.2	+	DNA-MULE	DNA	1572
chr1p	682413427	682419895	rnd-3_family-222	3.7	+	DNA-PIF-Harbinger	DNA	6469
chr1p	682426222	682436576	rnd-6_family-11	4.5	+	LTR-ERV1	LTR	10355
chr1p	682436572	682442799	rnd-6_family-11	4.8	+	LTR-ERV1	LTR	6228
chr1p	683180087	683183446	rnd-5_family-838	4.7	-	DNA-hAT	DNA	3360
chr1p	683261178	683262788	rnd-1_family-150	4.7	-	DNA-MULE	DNA	1611
chr1p	683349868	683351454	rnd-1_family-150	4	+	DNA-MULE	DNA	1587
chr1p	683560941	683567620	rnd-1_family-7	2.3	-	LTR-Gypsy	LTR	6680
chr1p	683574418	683581709	rnd-4_family-313	3.7	-	LTR-Gypsy	LTR	7292
chr1p	683614050	683621416	rnd-3_family-704	3.6	-	LTR-Gypsy	LTR	7367
chr1p	683946353	683951904	rnd-6_family-11	4.8	-	LTR-ERV1	LTR	5552
chr1p	685112624	685119963	rnd-4_family-313	3.9	-	LTR-Gypsy	LTR	7340
chr1p	685724989	685732334	rnd-4_family-313	4.2	-	LTR-Gypsy	LTR	7346
chr1p	685741170	685748515	rnd-4_family-313	4.2	-	LTR-Gypsy	LTR	7346
chr1p	688363700	688369519	rnd-6_family-3727	4.4	+	DIRS	DIRS	5820
chr1p	688837100	688844407	rnd-4_family-313	4.4	-	LTR-Gypsy	LTR	7308
chr1p	690133150	690140293	rnd-5_family-440	3.1	-	LTR-Gypsy	LTR	7144
chr1p	690777381	690784607	rnd-5_family-440	4.3	+	LTR-Gypsy	LTR	7227
chr1p	691107928	691115305	rnd-3_family-704	3.5	-	LTR-Gypsy	LTR	7378
chr1p	693953783	693955391	rnd-1_family-150	4.5	-	DNA-MULE	DNA	1609
chr1p	695009902	695017813	rnd-4_family-313	4	+	LTR-Gypsy	LTR	7912
chr1p	695684909	695691401	rnd-3_family-222	4.6	-	DNA-PIF-Harbinger	DNA	6493
chr1p	695959488	695967097	rnd-1_family-173	3.5	+	LTR-ERV1	LTR	7610
chr1p	696151702	696159023	rnd-4_family-313	4.4	-	LTR-Gypsy	LTR	7322
chr1p	696237490	696244006	rnd-3_family-222	3.3	-	DNA-PIF-Harbinger	DNA	6517
chr1p	696496809	696500916	rnd-5_family-838	3.6	-	DNA-hAT	DNA	4108
chr1p	697875287	697878174	rnd-5_family-838	3.8	-	DNA-hAT	DNA	2888
chr1p	698582397	698589758	rnd-3_family-704	4.7	+	LTR-Gypsy	LTR	7362
chr1p	699120479	699122068	rnd-1_family-150	4.9	-	DNA-MULE	DNA	1590
chr1p	699227953	699234432	rnd-3_family-222	4.5	-	DNA-PIF-Harbinger	DNA	6480
chr1p	699583442	699588605	rnd-6_family-11	2.8	-	LTR-ERV1	LTR	5164
chr1p	699771976	699779304	rnd-4_family-313	4.3	-	LTR-Gypsy	LTR	7329
chr1p	701393744	701398466	rnd-1_family-60	5	+	DNA-PIF-Harbinger	DNA	4723
chr1p	703326036	703332095	rnd-4_family-1222	4.7	+	DIRS	DIRS	6060
chr1p	703389376	703396739	rnd-3_family-704	3.6	-	LTR-Gypsy	LTR	7364
chr1p	703444757	703452111	rnd-3_family-704	2.6	-	LTR-Gypsy	LTR	7355
chr1p	704872650	704880000	rnd-3_family-704	3.4	+	LTR-Gypsy	LTR	7351
chr1p	706929258	706934880	rnd-6_family-11	3.7	+	LTR-ERV1	LTR	5623
chr1p	708121702	708129078	rnd-3_family-704	4.1	-	LTR-Gypsy	LTR	7377
chr1p	708833597	708840763	rnd-5_family-440	3.3	-	LTR-Gypsy	LTR	7167
chr1p	709171582	709178907	rnd-4_family-313	4.2	-	LTR-Gypsy	LTR	7326
chr1p	711421262	711427034	rnd-3_family-237	4.8	-	DIRS	DIRS	5773
chr1p	712769085	712773702	rnd-6_family-11	4.6	+	LTR-ERV1	LTR	4618
chr1p	713096024	713101279	rnd-6_family-9462	1.1	-	LTR-ERV	LTR	5256
chr1p	714884110	714891468	rnd-3_family-704	3.4	-	LTR-Gypsy	LTR	7359
chr1p	715980946	715988172	rnd-5_family-440	3.8	+	LTR-Gypsy	LTR	7227
chr1p	716123369	716131013	rnd-6_family-8074	3.2	-	DNA-hAT	DNA	7645
chr1p	717325946	717332386	rnd-3_family-222	4	+	DNA-PIF-Harbinger	DNA	6441
chr1p	717356818	717364042	rnd-5_family-440	3.2	+	LTR-Gypsy	LTR	7225
chr1p	718512340	718513930	rnd-1_family-150	4.8	-	DNA-MULE	DNA	1591
chr1p	719795983	719807337	rnd-6_family-11	4.3	+	LTR-ERV1	LTR	11355
chr1p	719894212	719902258	rnd-6_family-11	5	+	LTR-ERV1	LTR	8047
chr1p	719913282	719918428	rnd-6_family-9462	0.9	-	LTR-ERV	LTR	5147
chr1p	721968687	721970295	rnd-1_family-150	4.7	-	DNA-MULE	DNA	1609
chr1p	722828633	722835031	rnd-3_family-222	3.3	+	DNA-PIF-Harbinger	DNA	6399
chr1p	723838986	723846317	rnd-3_family-704	3.5	+	LTR-Gypsy	LTR	7332
chr1p	725138081	725141760	rnd-6_family-3470	4.6	-	PLE	PLE	3680
chr1p	726767958	726773501	rnd-6_family-11	3	+	LTR-ERV1	LTR	5544
chr1p	727999189	728003745	rnd-3_family-237	4.4	+	DIRS	DIRS	4557
chr1p	731573600	731580849	rnd-5_family-440	2.8	-	LTR-Gypsy	LTR	7250
chr1p	732939139	732946289	rnd-3_family-704	3.3	+	LTR-Gypsy	LTR	7151
chr1p	734296448	734298050	rnd-1_family-150	4.9	-	DNA-MULE	DNA	1603
chr1p	735011602	735017475	rnd-3_family-237	4.9	-	DIRS	DIRS	5874
chr1p	736544415	736548110	rnd-6_family-1084	4.1	-	DNA-hAT	DNA	3696
chr1p	736560238	736567857	rnd-6_family-8074	2.5	-	DNA-hAT	DNA	7620
chr1p	739119804	739127146	rnd-4_family-313	3.9	-	LTR-Gypsy	LTR	7343
chr1p	741184034	741187688	rnd-5_family-838	3.5	+	DNA-hAT	DNA	3655
chr1p	744002968	744008781	rnd-3_family-237	5	+	DIRS	DIRS	5814
chr1p	744283800	744291124	rnd-4_family-313	4.1	+	LTR-Gypsy	LTR	7325
chr1p	744317594	744320125	rnd-6_family-1084	4.6	+	DNA-hAT	DNA	2532
chr1p	744415200	744418937	rnd-6_family-1084	4.6	+	DNA-hAT	DNA	3738
chr1p	744853903	744861099	rnd-5_family-440	3.4	+	LTR-Gypsy	LTR	7197
chr1p	747981479	747987176	rnd-5_family-102	4.5	+	DIRS	DIRS	5698
chr1p	748114046	748119887	rnd-3_family-237	3.9	+	DIRS	DIRS	5842
chr1p	750668144	750674829	rnd-5_family-406	3.6	-	LINE-L1	LINE	6686
chr1p	750794322	750801596	rnd-5_family-440	3.5	+	LTR-Gypsy	LTR	7275
chr1p	751904924	751910442	rnd-6_family-11	4	-	LTR-ERV1	LTR	5519
chr1p	752759505	752766050	rnd-3_family-704	2.6	-	LTR-Gypsy	LTR	6546
chr1p	753280261	753287573	rnd-3_family-704	3.4	+	LTR-Gypsy	LTR	7313
chr1p	754354650	754357260	rnd-6_family-8074	4.5	+	DNA-hAT	DNA	2611
chr1p	755654475	755661864	rnd-3_family-704	3.6	+	LTR-Gypsy	LTR	7390
chr1p	757054204	757055809	rnd-1_family-150	4.6	+	DNA-MULE	DNA	1606
chr1p	757450710	757458003	rnd-3_family-704	3.5	-	LTR-Gypsy	LTR	7294
chr1p	757833532	757835138	rnd-1_family-150	4.7	-	DNA-MULE	DNA	1607
chr1p	758267948	758269543	rnd-1_family-150	4.5	-	DNA-MULE	DNA	1596
chr1p	758740433	758747763	rnd-6_family-11	4.8	+	LTR-ERV1	LTR	7331
chr1p	759244300	759245893	rnd-1_family-150	4.6	+	DNA-MULE	DNA	1594
chr1p	759296810	759302733	rnd-6_family-11	2.8	-	LTR-ERV1	LTR	5924
chr1p	759562112	759563718	rnd-1_family-150	5	-	DNA-MULE	DNA	1607
chr1p	762737502	762739092	rnd-1_family-150	5	+	DNA-MULE	DNA	1591
chr1p	763800609	763802217	rnd-1_family-150	4.2	-	DNA-MULE	DNA	1609
chr1p	764354535	764356132	rnd-1_family-150	4.3	+	DNA-MULE	DNA	1598
chr1p	764431915	764438415	rnd-3_family-222	3.2	+	DNA-PIF-Harbinger	DNA	6501
chr1p	764596290	764602305	rnd-1_family-7	1.6	-	LTR-Gypsy	LTR	6016
chr1p	765589107	765596432	rnd-3_family-704	4.1	-	LTR-Gypsy	LTR	7326
chr1p	767503526	767513453	rnd-6_family-11	4.7	-	LTR-ERV1	LTR	9928
chr1p	767692164	767698201	rnd-6_family-11	4.8	+	LTR-ERV1	LTR	6038
chr1p	768171833	768173427	rnd-1_family-150	5	-	DNA-MULE	DNA	1595
chr1p	768973660	768980411	rnd-6_family-11	3.7	-	LTR-ERV1	LTR	6752
chr1p	768980436	768990102	rnd-6_family-11	4.4	-	LTR-ERV1	LTR	9667
chr1p	769367527	769374844	rnd-4_family-313	4.2	+	LTR-Gypsy	LTR	7318
chr1p	771093840	771100796	rnd-5_family-440	3.6	+	LTR-Gypsy	LTR	6957
chr1p	771832027	771842859	rnd-6_family-2477	4.4	+	RC-Helitron	RC	10833
chr1p	773406989	773414350	rnd-4_family-313	4.2	+	LTR-Gypsy	LTR	7362
chr1p	773666784	773674149	rnd-4_family-313	3.5	-	LTR-Gypsy	LTR	7366
chr1p	774331346	774332952	rnd-1_family-150	5	-	DNA-MULE	DNA	1607
chr1p	775412736	775420089	rnd-4_family-313	3.7	+	LTR-Gypsy	LTR	7354
chr1p	775514686	775520485	rnd-6_family-11	3.6	-	LTR-ERV1	LTR	5800
chr1p	776029837	776032401	rnd-6_family-9019	4	+	DNA-hAT	DNA	2565
chr1p	777546529	777548132	rnd-1_family-150	4.4	+	DNA-MULE	DNA	1604
chr1p	780070860	780078228	rnd-3_family-704	3.5	-	LTR-Gypsy	LTR	7369
chr1p	781063277	781069759	rnd-3_family-222	3.5	+	DNA-PIF-Harbinger	DNA	6483
chr1p	781498759	781506025	rnd-5_family-440	3.7	+	LTR-Gypsy	LTR	7267
chr1p	781781468	781788832	rnd-3_family-704	3.5	-	LTR-Gypsy	LTR	7365
chr1p	781871621	781879017	rnd-3_family-704	3.5	+	LTR-Gypsy	LTR	7397
chr1p	782976296	782985014	rnd-6_family-11	2.8	-	LTR-ERV1	LTR	8719
chr1p	783737545	783743041	rnd-5_family-102	4.9	+	DIRS	DIRS	5497
chr1p	786796463	786802624	rnd-6_family-11	3.8	-	LTR-ERV1	LTR	6162
chr1p	787270707	787275579	rnd-5_family-19	4.6	-	LTR-ERV1	LTR	4873
chr1p	787394776	787396379	rnd-1_family-150	5	-	DNA-MULE	DNA	1604
chr1p	788117352	788124556	rnd-5_family-440	3	-	LTR-Gypsy	LTR	7205
chr1p	790323450	790330786	rnd-3_family-704	3.2	-	LTR-Gypsy	LTR	7337
chr1p	791173221	791177396	rnd-5_family-838	4.5	-	DNA-hAT	DNA	4176
chr1p	791331661	791338953	rnd-3_family-704	3.9	+	LTR-Gypsy	LTR	7293
chr1p	791495120	791502381	rnd-5_family-440	4.2	+	LTR-Gypsy	LTR	7262
chr1p	791780531	791786997	rnd-3_family-222	3.5	-	DNA-PIF-Harbinger	DNA	6467
chr1p	791809540	791816023	rnd-3_family-222	3.5	-	DNA-PIF-Harbinger	DNA	6484
chr1p	792079441	792086055	rnd-5_family-19	2.8	-	LTR-ERV1	LTR	6615
chr1p	792089393	792091966	rnd-6_family-2698	4	-	DNA-hAT	DNA	2574
chr1p	793044176	793054766	rnd-1_family-75	4.2	+	RC-Helitron	RC	10591
chr1p	793269938	793276423	rnd-3_family-222	3.7	-	DNA-PIF-Harbinger	DNA	6486
chr1p	793398104	793404564	rnd-3_family-222	2.9	-	DNA-PIF-Harbinger	DNA	6461
chr1p	793579608	793586981	rnd-3_family-704	3.4	+	LTR-Gypsy	LTR	7374
chr1p	793937025	793942819	rnd-3_family-237	4.8	-	DIRS	DIRS	5795
chr1p	794665044	794670592	rnd-6_family-11	4.4	-	LTR-ERV1	LTR	5549
chr1p	794733707	794741075	rnd-4_family-313	3.4	+	LTR-Gypsy	LTR	7369
chr1p	794942001	794946720	rnd-6_family-11	4.8	-	LTR-ERV1	LTR	4720
chr1p	795887419	795894755	rnd-4_family-313	4	+	LTR-Gypsy	LTR	7337
chr1p	795930768	795936702	rnd-3_family-237	4.8	-	DIRS	DIRS	5935
chr1p	796153324	796158694	rnd-1_family-173	3.9	-	LTR-ERV1	LTR	5371
chr1p	796306136	796307734	rnd-1_family-150	4.6	-	DNA-MULE	DNA	1599
chr1p	796521904	796523438	rnd-1_family-150	4.8	-	DNA-MULE	DNA	1535
chr1p	797202934	797210290	rnd-4_family-313	3.9	-	LTR-Gypsy	LTR	7357
chr1p	799396363	799403699	rnd-4_family-313	4.2	+	LTR-Gypsy	LTR	7337
chr1p	799459355	799465916	rnd-6_family-11	4.4	-	LTR-ERV1	LTR	6562
chr1p	799772678	799779949	rnd-5_family-440	3.5	+	LTR-Gypsy	LTR	7272
chr1p	800249485	800255594	rnd-6_family-11	4.8	-	LTR-ERV1	LTR	6110
chr1p	801718856	801725553	rnd-6_family-11	4.5	-	LTR-ERV1	LTR	6698
chr1p	802909106	802916447	rnd-1_family-7	2.4	+	LTR-Gypsy	LTR	7342
chr1p	803739782	803748474	rnd-6_family-11	4.2	+	LTR-ERV1	LTR	8693
chr1p	804139962	804145973	rnd-1_family-7	2.2	+	LTR-Gypsy	LTR	6012
chr1p	804242787	804244395	rnd-1_family-150	4.4	+	DNA-MULE	DNA	1609
chr1p	804489901	804496402	rnd-6_family-11	3.2	-	LTR-ERV1	LTR	6502
chr1p	804547267	804548876	rnd-1_family-150	4.7	+	DNA-MULE	DNA	1610
chr1p	804591339	804592946	rnd-1_family-150	4.9	+	DNA-MULE	DNA	1608
chr1p	804992081	804999753	rnd-6_family-11	3.2	-	LTR-ERV1	LTR	7673
chr1p	805927398	805934511	rnd-6_family-11	4.2	-	LTR-ERV1	LTR	7114
chr1p	806257370	806263852	rnd-3_family-222	3.4	-	DNA-PIF-Harbinger	DNA	6483
chr1p	811584407	811590807	rnd-3_family-222	3.2	-	DNA-PIF-Harbinger	DNA	6401
chr1p	812412351	812421158	rnd-6_family-11	3.9	-	LTR-ERV1	LTR	8808
chr1p	812429318	812432003	rnd-5_family-838	4.6	-	DNA-hAT	DNA	2686
chr1p	812523525	812527599	rnd-1_family-188	4.9	-	DNA-Kolobok-T2	DNA	4075
chr1p	813007022	813017699	rnd-6_family-2477	4.5	-	RC-Helitron	RC	10678
chr1p	813307212	813312002	rnd-6_family-7590	3.7	-	LTR-BEL-Pao	LTR	4791
chr1p	814019462	814024877	rnd-6_family-1529	5	-	DNA-PIF-Harbinger	DNA	5416
chr1p	816876746	816884055	rnd-4_family-313	4.3	-	LTR-Gypsy	LTR	7310
chr1p	817529137	817534145	rnd-6_family-1529	4.8	+	DNA-PIF-Harbinger	DNA	5009
chr1p	819987895	819990922	rnd-6_family-281	5	+	LINE-RTE	LINE	3028
chr1p	820133167	820134757	rnd-1_family-150	4.3	+	DNA-MULE	DNA	1591
chr1p	820415107	820416698	rnd-1_family-150	4.7	-	DNA-MULE	DNA	1592
chr1p	820465191	820467751	rnd-6_family-9019	4.3	-	DNA-hAT	DNA	2561
chr1p	822247795	822257866	rnd-1_family-75	4.2	-	RC-Helitron	RC	10072
chr1p	822916582	822922373	rnd-6_family-11	2.2	-	LTR-ERV1	LTR	5792
chr1p	825127955	825135948	rnd-6_family-11	3.6	-	LTR-ERV1	LTR	7994
chr1p	825503196	825509690	rnd-3_family-222	3.3	+	DNA-PIF-Harbinger	DNA	6495
chr1p	825817793	825820499	rnd-6_family-2698	3.6	+	DNA-hAT	DNA	2707
chr1p	825832712	825835418	rnd-6_family-2698	3.5	+	DNA-hAT	DNA	2707
chr1p	826396052	826402349	rnd-1_family-7	2.4	-	LTR-Gypsy	LTR	6298
chr1p	827000759	827006123	rnd-6_family-11	4	+	LTR-ERV1	LTR	5365
chr1p	827098027	827099631	rnd-1_family-150	4.4	-	DNA-MULE	DNA	1605
chr1p	827129256	827130856	rnd-1_family-150	4.2	+	DNA-MULE	DNA	1601
chr1p	827284976	827290357	rnd-6_family-11	4.3	+	LTR-ERV1	LTR	5382
chr1p	827332588	827338970	rnd-3_family-222	4.3	-	DNA-PIF-Harbinger	DNA	6383
chr1p	827564855	827572226	rnd-3_family-704	3.7	+	LTR-Gypsy	LTR	7372
chr1p	828690515	828695329	rnd-1_family-60	5	-	DNA-PIF-Harbinger	DNA	4815
chr1p	830887404	830897896	rnd-6_family-11	4	-	LTR-ERV1	LTR	10493
chr1p	832459685	832461294	rnd-1_family-150	4.8	+	DNA-MULE	DNA	1610
chr1p	832544376	832555327	rnd-6_family-11	4.2	-	LTR-ERV1	LTR	10952
chr1p	832983671	832985275	rnd-1_family-150	5	-	DNA-MULE	DNA	1605
chr1p	834548876	834554411	rnd-1_family-173	4.4	+	LTR-ERV1	LTR	5536
chr1p	834567751	834572573	rnd-6_family-2967	4.7	+	LTR-ERV1	LTR	4823
chr1p	834887643	834892204	rnd-1_family-173	3.8	-	LTR-ERV1	LTR	4562
chr1p	835944342	835951539	rnd-3_family-704	2.9	-	LTR-Gypsy	LTR	7198
chr1p	837571348	837577789	rnd-3_family-222	3.4	-	DNA-PIF-Harbinger	DNA	6442
chr1p	837656744	837667019	rnd-6_family-2477	3.3	-	RC-Helitron	RC	10276
chr1p	838101367	838102965	rnd-1_family-150	4.4	+	DNA-MULE	DNA	1599
chr1p	838101798	838106908	rnd-1_family-60	5	+	DNA-PIF-Harbinger	DNA	5111
chr1p	840766257	840772783	rnd-3_family-222	3.6	-	DNA-PIF-Harbinger	DNA	6527
chr1p	841669896	841672435	rnd-6_family-9019	4.5	+	DNA-hAT	DNA	2540
chr1p	843941660	843952271	rnd-4_family-463	4.2	+	RC-Helitron	RC	10612
chr1p	845145336	845151803	rnd-3_family-222	3.5	-	DNA-PIF-Harbinger	DNA	6468
chr1p	845316875	845324202	rnd-4_family-313	4.1	+	LTR-Gypsy	LTR	7328
chr1p	845489457	845496790	rnd-3_family-704	3.3	-	LTR-Gypsy	LTR	7334
chr1p	846441419	846447833	rnd-3_family-222	4	+	DNA-PIF-Harbinger	DNA	6415
chr1p	847457197	847466355	rnd-6_family-11	4.5	+	LTR-ERV1	LTR	9159
chr1p	847466801	847474773	rnd-6_family-11	3.1	+	LTR-ERV1	LTR	7973
chr1p	847823170	847827774	rnd-6_family-11	4	+	LTR-ERV1	LTR	4605
chr1p	849161691	849169052	rnd-3_family-704	3.7	-	LTR-Gypsy	LTR	7362
chr1p	850015152	850017683	rnd-6_family-9019	4.7	+	DNA-hAT	DNA	2532
chr1p	851798681	851809612	rnd-6_family-11	4.7	-	LTR-ERV1	LTR	10932
chr1p	851828410	851834933	rnd-3_family-222	3.8	-	DNA-PIF-Harbinger	DNA	6524
chr1p	852067924	852075440	rnd-6_family-273	4.8	-	LTR-Gypsy	LTR	7517
chr1p	855345493	855352828	rnd-6_family-11	4	+	LTR-ERV1	LTR	7336
chr1p	855551415	855564858	rnd-5_family-1678	4.7	-	LINE-L1	LINE	13444
chr1p	858003406	858010024	rnd-6_family-2967	4.3	-	LTR-ERV1	LTR	6619
chr1p	859576173	859582649	rnd-3_family-222	3.4	+	DNA-PIF-Harbinger	DNA	6477
chr1p	860490409	860497588	rnd-5_family-440	2.9	+	LTR-Gypsy	LTR	7180
chr1p	860535626	860542998	rnd-4_family-313	3.6	+	LTR-Gypsy	LTR	7373
chr1p	862843981	862849545	rnd-6_family-11	4.3	+	LTR-ERV1	LTR	5565
chr1p	862902567	862915290	rnd-5_family-440	3.8	-	LTR-Gypsy	LTR	12724
chr1p	863406990	863413441	rnd-3_family-222	3.8	+	DNA-PIF-Harbinger	DNA	6452
chr1p	863413593	863420054	rnd-3_family-222	3.5	-	DNA-PIF-Harbinger	DNA	6462
chr1p	863426546	863433030	rnd-3_family-222	3.9	+	DNA-PIF-Harbinger	DNA	6485
chr1p	863433182	863439621	rnd-3_family-222	3.5	-	DNA-PIF-Harbinger	DNA	6440
chr1p	863451418	863453019	rnd-1_family-150	4.6	-	DNA-MULE	DNA	1602
chr1p	863611064	863618195	rnd-6_family-273	4.5	+	LTR-Gypsy	LTR	7132
chr1p	864109198	864119868	rnd-4_family-463	5	-	RC-Helitron	RC	10671
chr1p	865687333	865688940	rnd-1_family-150	5	-	DNA-MULE	DNA	1608
chr1p	865810384	865817650	rnd-5_family-440	4	-	LTR-Gypsy	LTR	7267
chr1p	866853576	866860914	rnd-4_family-313	4.2	-	LTR-Gypsy	LTR	7339
chr1p	867243666	867245273	rnd-1_family-150	4.4	+	DNA-MULE	DNA	1608
chr1p	867481576	867490999	rnd-4_family-600	5	-	LTR-ERV1	LTR	9424
chr1p	867944820	867946426	rnd-1_family-150	4.5	-	DNA-MULE	DNA	1607
chr1p	868188000	868194935	rnd-6_family-11	4.7	+	LTR-ERV1	LTR	6936
chr1p	868369732	868371335	rnd-1_family-150	4.5	+	DNA-MULE	DNA	1604
chr1p	869339683	869346132	rnd-1_family-7	2.1	-	LTR-Gypsy	LTR	6450
chr1p	869373936	869379357	rnd-1_family-173	5	-	LTR-ERV1	LTR	5422
chr1p	869383113	869388677	rnd-6_family-11	4.1	-	LTR-ERV1	LTR	5565
chr1p	869614726	869620139	rnd-6_family-11	3.3	-	LTR-ERV1	LTR	5414
chr1p	872725896	872727494	rnd-1_family-150	4.7	+	DNA-MULE	DNA	1599
chr1p	872799815	872801419	rnd-1_family-150	4	-	DNA-MULE	DNA	1605
chr1p	873500086	873507265	rnd-5_family-440	3.6	-	LTR-Gypsy	LTR	7180
chr1p	874391255	874400015	rnd-4_family-600	5	-	LTR-ERV1	LTR	8761
chr1p	875421162	875427051	rnd-6_family-11	5	+	LTR-ERV1	LTR	5890
chr1p	876030209	876037462	rnd-3_family-704	3.9	-	LTR-Gypsy	LTR	7254
chr1p	876123589	876130938	rnd-4_family-313	4.2	+	LTR-Gypsy	LTR	7350
chr1p	876139842	876147064	rnd-3_family-704	3.9	+	LTR-Gypsy	LTR	7223
chr1p	877520217	877525635	rnd-6_family-11	3.7	+	LTR-ERV1	LTR	5419
chr1p	878143701	878150163	rnd-3_family-222	3.7	-	DNA-PIF-Harbinger	DNA	6463
chr1p	878782262	878792429	rnd-6_family-11	4	-	LTR-ERV1	LTR	10168
chr1p	880217421	880224718	rnd-3_family-704	4.2	+	LTR-Gypsy	LTR	7298
chr1p	880460346	880461946	rnd-1_family-150	4.6	-	DNA-MULE	DNA	1601
chr1p	880982834	880990466	rnd-6_family-11	4.8	-	LTR-ERV1	LTR	7633
chr1p	881665465	881676151	rnd-6_family-11	4.6	-	LTR-ERV1	LTR	10687
chr1p	881777147	881786143	rnd-6_family-11	5	-	LTR-ERV1	LTR	8997
chr1p	882586544	882596940	rnd-1_family-75	4.8	+	RC-Helitron	RC	10397
chr1p	883948794	883956072	rnd-5_family-440	3.6	+	LTR-Gypsy	LTR	7279
chr1p	884200144	884203788	rnd-6_family-3470	2.7	+	PLE	PLE	3645
chr1p	884795445	884802751	rnd-1_family-7	2.6	-	LTR-Gypsy	LTR	7307
chr1p	885465492	885467433	rnd-6_family-5250	4	-	DNA-TcMar	DNA	1942
chr1p	885796525	885803754	rnd-5_family-440	4	+	LTR-Gypsy	LTR	7230
chr1p	886420078	886421684	rnd-1_family-150	5	-	DNA-MULE	DNA	1607
chr1p	887235685	887240238	rnd-6_family-11	4.9	-	LTR-ERV1	LTR	4554
chr1p	887883613	887889489	rnd-3_family-237	5	-	DIRS	DIRS	5877
chr1p	888370323	888377158	rnd-3_family-704	4.7	-	LTR-Gypsy	LTR	6836
chr1p	888405897	888413234	rnd-4_family-313	4	+	LTR-Gypsy	LTR	7338
chr1p	889247359	889254745	rnd-3_family-704	3.5	-	LTR-Gypsy	LTR	7387
chr1p	889798951	889805443	rnd-3_family-222	3.4	-	DNA-PIF-Harbinger	DNA	6493
chr1p	889924331	889930193	rnd-6_family-11	4.7	+	LTR-ERV1	LTR	5863
chr1p	891185243	891191132	rnd-3_family-237	5	-	DIRS	DIRS	5890
chr1p	891795655	891802949	rnd-5_family-440	4.2	+	LTR-Gypsy	LTR	7295
chr1p	892256230	892261204	rnd-1_family-173	3.2	-	LTR-ERV1	LTR	4975
chr1p	893523582	893529404	rnd-1_family-173	3.8	+	LTR-ERV1	LTR	5823
chr1p	893607635	893617961	rnd-4_family-463	4.3	-	RC-Helitron	RC	10327
chr1p	895610349	895616772	rnd-3_family-222	3.7	+	DNA-PIF-Harbinger	DNA	6424
chr1p	895902403	895905410	rnd-6_family-281	1.6	-	LINE-RTE	LINE	3008
chr1p	897320671	897324123	rnd-6_family-1084	4.8	+	DNA-hAT	DNA	3453
chr1p	897610217	897617455	rnd-3_family-704	4.1	+	LTR-Gypsy	LTR	7239
chr1p	898535305	898542513	rnd-5_family-440	3.6	+	LTR-Gypsy	LTR	7209
chr1p	898575258	898582599	rnd-4_family-313	4.4	+	LTR-Gypsy	LTR	7342
chr1p	899442617	899448712	rnd-3_family-704	3.5	-	LTR-Gypsy	LTR	6096
chr1p	899697934	899704486	rnd-3_family-222	4	+	DNA-PIF-Harbinger	DNA	6553
chr1p	900181409	900188737	rnd-4_family-313	4.2	+	LTR-Gypsy	LTR	7329
chr1p	900692698	900699897	rnd-5_family-440	3.8	+	LTR-Gypsy	LTR	7200
chr1p	902171796	902178985	rnd-5_family-440	3.1	-	LTR-Gypsy	LTR	7190
chr1p	904334402	904339698	rnd-6_family-11	4.2	+	LTR-ERV1	LTR	5297
chr1p	905085220	905090483	rnd-6_family-11	4.3	+	LTR-ERV1	LTR	5264
chr1p	907046362	907053685	rnd-6_family-11	4.3	-	LTR-ERV1	LTR	7324
chr1p	908489093	908494976	rnd-3_family-237	4.8	+	DIRS	DIRS	5884
chr1p	909541726	909546825	rnd-5_family-804	4.3	-	LTR-ERVL	LTR	5100
chr1p	910058036	910065402	rnd-3_family-704	3.4	-	LTR-Gypsy	LTR	7367
chr1p	912889891	912901001	rnd-3_family-704	2.5	+	LTR-Gypsy	LTR	11111
chr1p	912901022	912908155	rnd-3_family-704	1.8	+	LTR-Gypsy	LTR	7134
chr1p	913896848	913904127	rnd-1_family-7	3.7	+	LTR-Gypsy	LTR	7280
chr1p	914104841	914110738	rnd-3_family-237	4.3	-	DIRS	DIRS	5898
chr1p	914887871	914894046	rnd-5_family-440	2	+	LTR-Gypsy	LTR	6176
chr1p	915736079	915743433	rnd-3_family-704	3.5	-	LTR-Gypsy	LTR	7355
chr1p	916076081	916082145	rnd-1_family-7	3.2	-	LTR-Gypsy	LTR	6065
chr1p	916138356	916145672	rnd-4_family-313	3.8	+	LTR-Gypsy	LTR	7317
chr1p	916590065	916597300	rnd-5_family-440	3.6	-	LTR-Gypsy	LTR	7236
chr1p	918679233	918686589	rnd-4_family-313	3.5	+	LTR-Gypsy	LTR	7357
chr1p	918714358	918715949	rnd-1_family-150	4.7	+	DNA-MULE	DNA	1592
chr1p	919786904	919788508	rnd-1_family-150	4.6	-	DNA-MULE	DNA	1605
chr1p	921437966	921441996	rnd-5_family-838	4.1	-	DNA-hAT	DNA	4031
chr1p	924205954	924212080	rnd-6_family-1529	4.9	-	DNA-PIF-Harbinger	DNA	6127
chr1p	926373014	926379452	rnd-3_family-222	4.8	+	DNA-PIF-Harbinger	DNA	6439
chr1p	928181014	928188110	rnd-5_family-440	2.6	-	LTR-Gypsy	LTR	7097
chr1p	928887705	928895142	rnd-3_family-704	3	+	LTR-Gypsy	LTR	7438
chr1p	929396208	929399013	rnd-6_family-8074	3.8	+	DNA-hAT	DNA	2806
chr1p	929398982	929403617	rnd-6_family-8074	4.3	+	DNA-hAT	DNA	4636
chr1p	929555166	929562374	rnd-5_family-440	2.9	+	LTR-Gypsy	LTR	7209
chr1p	929705120	929712528	rnd-3_family-704	3.6	-	LTR-Gypsy	LTR	7409
chr1p	929998451	930003654	rnd-6_family-9462	1.3	-	LTR-ERV	LTR	5204
chr1p	930440198	930449204	rnd-6_family-11	4.8	+	LTR-ERV1	LTR	9007
chr1p	934983612	934989054	rnd-6_family-11	3.8	+	LTR-ERV1	LTR	5443
chr1p	936108969	936114806	rnd-3_family-237	4.6	+	DIRS	DIRS	5838
chr1p	937839735	937845794	rnd-4_family-1222	5	+	DIRS	DIRS	6060
chr1p	939835341	939837068	rnd-1_family-67	5	-	DNA-TcMar	DNA	1728
chr1p	940443104	940446141	rnd-6_family-281	4.9	-	LINE-RTE	LINE	3038
chr1p	941756086	941763396	rnd-4_family-313	4.1	-	LTR-Gypsy	LTR	7311
chr1p	943228248	943235631	rnd-3_family-704	3.3	+	LTR-Gypsy	LTR	7384
chr1p	944536599	944542486	rnd-3_family-237	4.6	+	DIRS	DIRS	5888
chr1p	944990548	944997821	rnd-1_family-7	3	-	LTR-Gypsy	LTR	7274
chr1p	946045100	946052408	rnd-3_family-704	4.5	-	LTR-Gypsy	LTR	7309
chr1p	949243769	949251107	rnd-4_family-313	4.1	-	LTR-Gypsy	LTR	7339
chr1p	952169900	952176309	rnd-3_family-222	3.5	+	DNA-PIF-Harbinger	DNA	6410
chr1p	952363077	952370438	rnd-3_family-704	3.5	-	LTR-Gypsy	LTR	7362
chr1p	952474836	952482109	rnd-4_family-313	3.8	-	LTR-Gypsy	LTR	7274
chr1p	952668878	952675329	rnd-3_family-222	3.6	-	DNA-PIF-Harbinger	DNA	6452
chr1p	955007291	955012068	rnd-1_family-60	5	+	DNA-PIF-Harbinger	DNA	4778
chr1p	955658193	955662995	rnd-3_family-237	3.9	-	DIRS	DIRS	4803
chr1p	955670945	955677171	rnd-3_family-222	3	-	DNA-PIF-Harbinger	DNA	6227
chr1p	955681810	955688271	rnd-3_family-222	3.5	-	DNA-PIF-Harbinger	DNA	6462
chr1p	955813851	955821106	rnd-5_family-440	3	+	LTR-Gypsy	LTR	7256
chr1p	957606791	957611945	rnd-5_family-102	4.5	-	DIRS	DIRS	5155
chr1p	959236253	959243583	rnd-4_family-313	3.8	-	LTR-Gypsy	LTR	7331
chr1p	959551459	959558149	rnd-5_family-406	3.3	-	LINE-L1	LINE	6691
chr1p	960367593	960373473	rnd-3_family-237	4.8	-	DIRS	DIRS	5881
chr1p	961121775	961127232	rnd-5_family-102	4.8	-	DIRS	DIRS	5458
chr1p	962427845	962435262	rnd-4_family-313	4.1	+	LTR-Gypsy	LTR	7418
chr1p	963374933	963379639	rnd-3_family-237	4.7	-	DIRS	DIRS	4707
chr1p	963633379	963639303	rnd-3_family-237	5	-	DIRS	DIRS	5925
chr1p	965031817	965038524	rnd-5_family-406	3.2	+	LINE-L1	LINE	6708
chr1p	965576380	965583577	rnd-5_family-440	3.6	+	LTR-Gypsy	LTR	7198
chr1p	968532130	968539460	rnd-3_family-704	3.2	-	LTR-Gypsy	LTR	7331
chr1p	969384334	969390805	rnd-3_family-222	3.8	-	DNA-PIF-Harbinger	DNA	6472
chr1p	971280962	971288324	rnd-4_family-313	4.7	-	LTR-Gypsy	LTR	7363
chr1p	971514904	971522211	rnd-4_family-313	4.7	+	LTR-Gypsy	LTR	7308
chr1p	971527220	971533514	rnd-1_family-7	2.2	+	LTR-Gypsy	LTR	6295
chr1p	972047203	972054537	rnd-4_family-313	4	+	LTR-Gypsy	LTR	7335
chr1p	972071319	972078627	rnd-3_family-704	3.8	-	LTR-Gypsy	LTR	7309
chr1p	972334006	972336694	rnd-6_family-2698	4	+	DNA-hAT	DNA	2689
chr1p	974101656	974107512	rnd-3_family-237	4.4	-	DIRS	DIRS	5857
chr1p	975569964	975575784	rnd-3_family-237	4.2	-	DIRS	DIRS	5821
chr1p	977262431	977269056	rnd-5_family-440	3.3	+	LTR-Gypsy	LTR	6626
chr1p	979653646	979655239	rnd-1_family-150	4.6	+	DNA-MULE	DNA	1594
chr1p	980891554	980897376	rnd-3_family-237	4.9	+	DIRS	DIRS	5823
chr1p	982333568	982340310	rnd-6_family-1529	5	+	DNA-PIF-Harbinger	DNA	6743
chr1p	984284501	984291763	rnd-5_family-440	4.2	-	LTR-Gypsy	LTR	7263
chr1p	985609548	985615467	rnd-3_family-237	5	-	DIRS	DIRS	5920
chr1p	988017694	988025029	rnd-3_family-704	3.7	-	LTR-Gypsy	LTR	7336
chr1p	988178681	988187120	rnd-6_family-11	4.6	+	LTR-ERV1	LTR	8440
chr1p	989044518	989051811	rnd-5_family-440	3.1	-	LTR-Gypsy	LTR	7294
chr1p	989122735	989129841	rnd-1_family-7	2	-	LTR-Gypsy	LTR	7107
chr1p	989457390	989464789	rnd-3_family-704	3.4	+	LTR-Gypsy	LTR	7400
chr1p	990852206	990853800	rnd-1_family-150	4.4	+	DNA-MULE	DNA	1595
chr1p	991261180	991267624	rnd-3_family-222	3.7	-	DNA-PIF-Harbinger	DNA	6445
chr1p	992909624	992916086	rnd-1_family-7	2.2	-	LTR-Gypsy	LTR	6463
chr1p	995476931	995484204	rnd-5_family-440	4.1	+	LTR-Gypsy	LTR	7274
chr1p	996472901	996478301	rnd-6_family-1529	4.9	+	DNA-PIF-Harbinger	DNA	5401
chr1p	998530688	998537160	rnd-3_family-222	2.9	-	DNA-PIF-Harbinger	DNA	6473
chr1p	999368084	999373481	rnd-3_family-222	2.8	+	DNA-PIF-Harbinger	DNA	5398
chr1p	999384322	999390774	rnd-3_family-222	3.6	+	DNA-PIF-Harbinger	DNA	6453
chr1p	999595247	999606870	rnd-6_family-11	4.3	-	LTR-ERV1	LTR	11624
chr1p	999866749	999873988	rnd-5_family-440	2.4	-	LTR-Gypsy	LTR	7240
chr1p	999893803	999901102	rnd-4_family-313	3.7	-	LTR-Gypsy	LTR	7300
chr1p	1001258695	1001268911	rnd-6_family-11	4.4	-	LTR-ERV1	LTR	10217
chr1p	1002111639	1002118133	rnd-3_family-222	3.6	+	DNA-PIF-Harbinger	DNA	6495
chr1p	1002219084	1002222393	rnd-6_family-8074	3.9	-	DNA-hAT	DNA	3310
chr1p	1002426622	1002433135	rnd-3_family-222	3.4	+	DNA-PIF-Harbinger	DNA	6514
chr1p	1002698249	1002704154	rnd-6_family-11	4.9	-	LTR-ERV1	LTR	5906
chr1p	1003303364	1003306394	rnd-6_family-281	1.9	-	LINE-RTE	LINE	3031
chr1p	1003549083	1003553670	rnd-1_family-173	4.7	-	LTR-ERV1	LTR	4588
chr1p	1003574899	1003581332	rnd-3_family-222	3.8	+	DNA-PIF-Harbinger	DNA	6434
chr1p	1004084894	1004092111	rnd-3_family-704	3	+	LTR-Gypsy	LTR	7218
chr1p	1006637640	1006643531	rnd-3_family-237	4.4	+	DIRS	DIRS	5892
chr1p	1008044220	1008050122	rnd-3_family-237	4.2	+	DIRS	DIRS	5903
chr1p	1008121457	1008127030	rnd-3_family-237	4.9	+	DIRS	DIRS	5574
chr1p	1008509764	1008515805	rnd-4_family-1222	4.8	-	DIRS	DIRS	6042
chr1p	1008567820	1008575293	rnd-1_family-7	2.1	-	LTR-Gypsy	LTR	7474
chr1p	1012863350	1012867875	rnd-6_family-11	4.7	-	LTR-ERV1	LTR	4526
chr1p	1013243019	1013245933	rnd-6_family-2698	4.2	-	DNA-hAT	DNA	2915
chr1p	1013319582	1013325037	rnd-3_family-222	3.8	-	DNA-PIF-Harbinger	DNA	5456
chr1p	1014251813	1014257169	rnd-6_family-11	4.2	+	LTR-ERV1	LTR	5357
chr1p	1015762639	1015770013	rnd-4_family-313	3.9	+	LTR-Gypsy	LTR	7375
chr1p	1016039754	1016042794	rnd-6_family-281	4.7	-	LINE-RTE	LINE	3041
chr1p	1016217947	1016225287	rnd-3_family-704	3.4	+	LTR-Gypsy	LTR	7341
chr1p	1016336190	1016342244	rnd-4_family-1222	4.9	+	DIRS	DIRS	6055
chr1p	1017114870	1017116477	rnd-1_family-150	4.6	+	DNA-MULE	DNA	1608
chr1p	1017509992	1017517474	rnd-6_family-8074	1.9	-	DNA-hAT	DNA	7483
chr1p	1018122206	1018131163	rnd-6_family-11	4.8	+	LTR-ERV1	LTR	8958
chr1p	1018258606	1018265086	rnd-3_family-222	3.1	-	DNA-PIF-Harbinger	DNA	6481
chr1p	1018591692	1018594201	rnd-5_family-1738	2.9	-	DNA-hAT	DNA	2510
chr1p	1020072022	1020073622	rnd-1_family-150	4.8	+	DNA-MULE	DNA	1601
chr1p	1020764391	1020771644	rnd-5_family-440	3.4	-	LTR-Gypsy	LTR	7254
chr1p	1021092990	1021098500	rnd-5_family-102	5	+	DIRS	DIRS	5511
chr1p	1021286644	1021293348	rnd-5_family-406	2.7	+	LINE-L1	LINE	6705
chr1p	1023645669	1023657265	rnd-6_family-11	4.7	-	LTR-ERV1	LTR	11597
chr1p	1024873094	1024880323	rnd-5_family-440	3.7	-	LTR-Gypsy	LTR	7230
chr1p	1028924514	1028927540	rnd-6_family-281	2.4	+	LINE-RTE	LINE	3027
chr1p	1029604580	1029611832	rnd-5_family-440	3.5	-	LTR-Gypsy	LTR	7253
chr1p	1031211031	1031218447	rnd-3_family-704	3.7	-	LTR-Gypsy	LTR	7417
chr1p	1031236905	1031244242	rnd-4_family-313	3.9	+	LTR-Gypsy	LTR	7338
chr1p	1033256488	1033262945	rnd-3_family-222	3.8	-	DNA-PIF-Harbinger	DNA	6458
chr1p	1033674421	1033676932	rnd-6_family-9019	4.1	-	DNA-hAT	DNA	2512
chr1p	1034094768	1034097797	rnd-6_family-281	1.6	-	LINE-RTE	LINE	3030
chr1p	1035837890	1035844138	rnd-4_family-2404	4.9	+	LTR-Gypsy	LTR	6249
chr1p	1036599001	1036606111	rnd-3_family-704	2.6	-	LTR-Gypsy	LTR	7111
chr1p	1036968564	1036975876	rnd-4_family-313	3.9	-	LTR-Gypsy	LTR	7313
chr1p	1037945221	1037949817	rnd-6_family-11	4.6	-	LTR-ERV1	LTR	4597
chr1p	1038512504	1038519882	rnd-3_family-704	3.3	+	LTR-Gypsy	LTR	7379
chr1p	1038651657	1038656464	rnd-1_family-173	4	-	LTR-ERV1	LTR	4808
chr1p	1038727532	1038734862	rnd-5_family-440	3.8	+	LTR-Gypsy	LTR	7331
chr1p	1039030493	1039037521	rnd-3_family-704	4.1	-	LTR-Gypsy	LTR	7029
chr1p	1039458056	1039465367	rnd-4_family-313	4.2	-	LTR-Gypsy	LTR	7312
chr1p	1039894738	1039901790	rnd-5_family-440	3	+	LTR-Gypsy	LTR	7053
chr1p	1040615180	1040622551	rnd-4_family-313	4.5	+	LTR-Gypsy	LTR	7372
chr1p	1040671779	1040679128	rnd-4_family-313	4.1	-	LTR-Gypsy	LTR	7350
chr1p	1041530873	1041538232	rnd-3_family-704	3.4	-	LTR-Gypsy	LTR	7360
chr1p	1042404905	1042409487	rnd-3_family-237	4.6	+	DIRS	DIRS	4583
chr1p	1046214665	1046222020	rnd-4_family-313	3.7	+	LTR-Gypsy	LTR	7356
chr1p	1046299445	1046306788	rnd-3_family-704	3.8	-	LTR-Gypsy	LTR	7344
chr1p	1046395882	1046403214	rnd-4_family-313	3.8	+	LTR-Gypsy	LTR	7333
chr1p	1046675801	1046678846	rnd-6_family-281	5	-	LINE-RTE	LINE	3046
chr1p	1047294644	1047301118	rnd-3_family-222	3.6	+	DNA-PIF-Harbinger	DNA	6475
chr1p	1048667804	1048675189	rnd-3_family-704	3.5	-	LTR-Gypsy	LTR	7386
chr1p	1048894124	1048898201	rnd-5_family-838	3.9	-	DNA-hAT	DNA	4078
chr1p	1051582280	1051589565	rnd-1_family-7	3.5	+	LTR-Gypsy	LTR	7286
chr1p	1051666243	1051676929	rnd-3_family-237	5	-	DIRS	DIRS	10687
chr1p	1053824151	1053832865	rnd-6_family-11	5	-	LTR-ERV1	LTR	8715
chr1p	1054035217	1054040827	rnd-5_family-102	3.7	+	DIRS	DIRS	5611
chr1p	1057623665	1057630043	rnd-3_family-704	4	+	LTR-Gypsy	LTR	6379
chr1p	1058092985	1058104596	rnd-6_family-11	3.8	+	LTR-ERV1	LTR	11612
chr1p	1058626892	1058631928	rnd-1_family-173	2.9	-	LTR-ERV1	LTR	5037
chr1p	1059051863	1059053458	rnd-1_family-150	4.6	+	DNA-MULE	DNA	1596
chr1p	1059401832	1059403443	rnd-1_family-150	4.7	+	DNA-MULE	DNA	1612
chr1p	1059961033	1059965563	rnd-5_family-19	3.5	+	LTR-ERV1	LTR	4531
chr1p	1060533211	1060540546	rnd-4_family-313	4	-	LTR-Gypsy	LTR	7336
chr1p	1060830244	1060836770	rnd-3_family-222	4.1	+	DNA-PIF-Harbinger	DNA	6527
chr1p	1062330266	1062336547	rnd-6_family-11	3.3	+	LTR-ERV1	LTR	6282
chr1p	1062345076	1062351369	rnd-6_family-11	4.1	+	LTR-ERV1	LTR	6294
chr1p	1062459805	1062462361	rnd-6_family-9019	4.4	-	DNA-hAT	DNA	2557
chr1p	1063005007	1063012352	rnd-4_family-313	4.2	-	LTR-Gypsy	LTR	7346
chr1p	1064820029	1064827200	rnd-6_family-11	4.8	-	LTR-ERV1	LTR	7172
chr1p	1066052624	1066058673	rnd-6_family-11	2.2	+	LTR-ERV1	LTR	6050
chr1p	1066282324	1066287121	rnd-6_family-1529	5	-	DNA-PIF-Harbinger	DNA	4798
chr1p	1066509221	1066517956	rnd-6_family-11	3.6	-	LTR-ERV1	LTR	8736
chr1p	1067819111	1067829575	rnd-4_family-463	4.9	-	RC-Helitron	RC	10465
chr1p	1068427482	1068434186	rnd-6_family-11	4	+	LTR-ERV1	LTR	6705
chr1p	1069194288	1069200158	rnd-6_family-11	4.7	+	LTR-ERV1	LTR	5871
chr1p	1069261959	1069273547	rnd-6_family-11	4.7	-	LTR-ERV1	LTR	11589
chr1p	1069468821	1069474669	rnd-1_family-173	4.5	+	LTR-ERV1	LTR	5849
chr1p	1070138714	1070140315	rnd-1_family-150	4.8	+	DNA-MULE	DNA	1602
chr1p	1070430315	1070437627	rnd-1_family-7	3.8	+	LTR-Gypsy	LTR	7313
chr1p	1070613031	1070616057	rnd-6_family-281	4	+	LINE-RTE	LINE	3027
chr1p	1071423742	1071430206	rnd-3_family-222	3.5	+	DNA-PIF-Harbinger	DNA	6465
chr1p	1071613608	1071625585	rnd-6_family-11	4.8	-	LTR-ERV1	LTR	11978
chr1p	1071842234	1071851612	rnd-6_family-11	4.4	+	LTR-ERV1	LTR	9379
chr1p	1073016511	1073023891	rnd-3_family-704	3.8	+	LTR-Gypsy	LTR	7381
chr1p	1074144711	1074146310	rnd-1_family-150	4.4	-	DNA-MULE	DNA	1600
chr1p	1075560226	1075566733	rnd-3_family-222	3.8	-	DNA-PIF-Harbinger	DNA	6508
chr1p	1075648534	1075655007	rnd-3_family-222	5	+	DNA-PIF-Harbinger	DNA	6474
chr1p	1075771964	1075779289	rnd-5_family-440	3.5	-	LTR-Gypsy	LTR	7326
chr1p	1075835759	1075843074	rnd-3_family-704	3.8	-	LTR-Gypsy	LTR	7316
chr1p	1075846037	1075850844	rnd-1_family-173	4.1	-	LTR-ERV1	LTR	4808
chr1p	1076016745	1076022078	rnd-5_family-102	4.8	-	DIRS	DIRS	5334
chr1p	1076606058	1076613409	rnd-4_family-313	4.3	-	LTR-Gypsy	LTR	7352
chr1p	1078298507	1078301054	rnd-6_family-9019	4.8	-	DNA-hAT	DNA	2548
chr1p	1078522398	1078529581	rnd-5_family-440	3.6	-	LTR-Gypsy	LTR	7184
chr1p	1079705727	1079715363	rnd-6_family-11	4.1	-	LTR-ERV1	LTR	9637
chr1p	1079938111	1079942377	rnd-1_family-127	4.6	-	DNA-Kolobok-T2	DNA	4267
chr1p	1080374265	1080375869	rnd-1_family-150	4.6	+	DNA-MULE	DNA	1605
chr1p	1082995980	1083001777	rnd-3_family-237	4.2	+	DIRS	DIRS	5798
chr1p	1083446073	1083450988	rnd-6_family-11	4.2	+	LTR-ERV1	LTR	4916
chr1p	1083450971	1083456528	rnd-6_family-11	4.4	+	LTR-ERV1	LTR	5558
chr1p	1083633841	1083644479	rnd-6_family-2477	3.9	-	RC-Helitron	RC	10639
chr1p	1083712405	1083713994	rnd-1_family-150	4.4	-	DNA-MULE	DNA	1590
chr1p	1083906520	1083908127	rnd-1_family-150	4.8	+	DNA-MULE	DNA	1608
chr1p	1084474937	1084485749	rnd-6_family-2477	4.6	+	RC-Helitron	RC	10813
chr1p	1085797945	1085802097	rnd-5_family-838	3.5	+	DNA-hAT	DNA	4153
chr1p	1087106863	1087108458	rnd-1_family-150	5	+	DNA-MULE	DNA	1596
chr1p	1087467396	1087476398	rnd-6_family-11	4.5	+	LTR-ERV1	LTR	9003
chr1p	1088449654	1088456926	rnd-5_family-440	3.2	-	LTR-Gypsy	LTR	7273
chr1p	1088650570	1088656685	rnd-1_family-173	2.6	+	LTR-ERV1	LTR	6116
chr1p	1090601290	1090602890	rnd-1_family-150	4	-	DNA-MULE	DNA	1601
chr1p	1091206044	1091212498	rnd-3_family-222	4.4	+	DNA-PIF-Harbinger	DNA	6455
chr1p	1092563791	1092571158	rnd-4_family-313	4.5	+	LTR-Gypsy	LTR	7368
chr1p	1092611743	1092619472	rnd-6_family-273	4.3	+	LTR-Gypsy	LTR	7730
chr1p	1093005408	1093013462	rnd-6_family-11	3.9	-	LTR-ERV1	LTR	8055
chr1p	1093197010	1093201675	rnd-1_family-173	4.9	-	LTR-ERV1	LTR	4666
chr1p	1093343076	1093347255	rnd-5_family-838	3.4	-	DNA-hAT	DNA	4180
chr1p	1093484454	1093490627	rnd-6_family-11	5	+	LTR-ERV1	LTR	6174
chr1p	1094213977	1094221153	rnd-5_family-440	3.4	+	LTR-Gypsy	LTR	7177
chr1p	1094798896	1094806145	rnd-5_family-440	5	+	LTR-Gypsy	LTR	7250
chr1p	1095260465	1095266315	rnd-3_family-237	4.9	+	DIRS	DIRS	5851
chr1p	1095377124	1095382471	rnd-3_family-237	4.8	+	DIRS	DIRS	5348
chr1p	1095805226	1095812534	rnd-3_family-704	3.2	-	LTR-Gypsy	LTR	7309
chr1p	1096444919	1096447775	rnd-6_family-2698	4.2	-	DNA-hAT	DNA	2857
chr1p	1097450997	1097458264	rnd-5_family-440	3.1	+	LTR-Gypsy	LTR	7268
chr1p	1097791198	1097798555	rnd-4_family-313	4	+	LTR-Gypsy	LTR	7358
chr1p	1098381819	1098389126	rnd-5_family-440	3.8	-	LTR-Gypsy	LTR	7308
chr1p	1100065541	1100071129	rnd-3_family-237	4.1	+	DIRS	DIRS	5589
chr1p	1100454931	1100462224	rnd-1_family-7	2.4	+	LTR-Gypsy	LTR	7294
chr1p	1102606753	1102613960	rnd-5_family-440	3.6	-	LTR-Gypsy	LTR	7208
chr1p	1102699277	1102706525	rnd-3_family-704	3.3	+	LTR-Gypsy	LTR	7249
chr1p	1103284872	1103292049	rnd-5_family-440	3.9	+	LTR-Gypsy	LTR	7178
chr1p	1103920414	1103926320	rnd-3_family-237	5	+	DIRS	DIRS	5907
chr1p	1104511564	1104518922	rnd-3_family-704	3.3	-	LTR-Gypsy	LTR	7359
chr1p	1107466918	1107473445	rnd-3_family-222	3.8	-	DNA-PIF-Harbinger	DNA	6528
chr1p	1107473448	1107479973	rnd-3_family-222	3.5	-	DNA-PIF-Harbinger	DNA	6526
chr1p	1107814349	1107819780	rnd-6_family-1529	5	-	DNA-PIF-Harbinger	DNA	5432
chr1p	1108117663	1108124999	rnd-4_family-313	4	-	LTR-Gypsy	LTR	7337
chr1p	1109751935	1109760477	rnd-6_family-273	4.9	-	LTR-Gypsy	LTR	8543
chr1p	1110265093	1110271615	rnd-3_family-222	3.5	+	DNA-PIF-Harbinger	DNA	6523
chr1p	1110278698	1110285030	rnd-5_family-440	3.5	+	LTR-Gypsy	LTR	6333
chr1p	1110420450	1110427763	rnd-3_family-704	3.3	-	LTR-Gypsy	LTR	7314
chr1p	1110639550	1110648564	rnd-6_family-11	4.8	+	LTR-ERV1	LTR	9015
chr1p	1110911324	1110918650	rnd-4_family-313	4.1	+	LTR-Gypsy	LTR	7327
chr1p	1114207468	1114218240	rnd-6_family-11	4.1	+	LTR-ERV1	LTR	10773
chr1p	1115106009	1115111273	rnd-6_family-9462	1.2	+	LTR-ERV	LTR	5265
chr1p	1116121706	1116129150	rnd-6_family-11	4.6	-	LTR-ERV1	LTR	7445
chr1p	1116197333	1116201859	rnd-6_family-11	4.7	+	LTR-ERV1	LTR	4527
chr1p	1116567743	1116574949	rnd-5_family-440	4	+	LTR-Gypsy	LTR	7207
chr1p	1117452687	1117463403	rnd-6_family-11	4.1	-	LTR-ERV1	LTR	10717
chr1p	1118796638	1118804107	rnd-6_family-11	3.4	+	LTR-ERV1	LTR	7470
chr1p	1118912490	1118919773	rnd-3_family-704	3.7	+	LTR-Gypsy	LTR	7284
chr1p	1119458728	1119460296	rnd-1_family-150	4.3	+	DNA-MULE	DNA	1569
chr1p	1120304296	1120311640	rnd-4_family-313	4.1	-	LTR-Gypsy	LTR	7345
chr1p	1120378660	1120380263	rnd-1_family-150	4.8	+	DNA-MULE	DNA	1604
chr1p	1120391325	1120392926	rnd-1_family-150	4.7	+	DNA-MULE	DNA	1602
chr1p	1120399383	1120400988	rnd-1_family-150	4.9	+	DNA-MULE	DNA	1606
chr1p	1121271809	1121274838	rnd-6_family-281	2.6	+	LINE-RTE	LINE	3030
chr1p	1122805501	1122812842	rnd-4_family-313	4.5	-	LTR-Gypsy	LTR	7342
chr1p	1123582057	1123592781	rnd-6_family-11	5	-	LTR-ERV1	LTR	10725
chr1p	1123895483	1123902084	rnd-6_family-11	3.7	+	LTR-ERV1	LTR	6602
chr1p	1126453049	1126459645	rnd-6_family-11	4.7	-	LTR-ERV1	LTR	6597
chr1p	1126900011	1126901609	rnd-1_family-150	4.6	-	DNA-MULE	DNA	1599
chr1p	1127072239	1127079650	rnd-3_family-704	3	+	LTR-Gypsy	LTR	7412
chr1p	1127931640	1127938944	rnd-3_family-704	3.8	-	LTR-Gypsy	LTR	7305
chr1p	1128429585	1128436827	rnd-5_family-440	3	-	LTR-Gypsy	LTR	7243
chr1p	1128734160	1128739624	rnd-6_family-11	3.1	-	LTR-ERV1	LTR	5465
chr1p	1128963363	1128970672	rnd-3_family-704	2.8	-	LTR-Gypsy	LTR	7310
chr1p	1128987957	1128994476	rnd-3_family-222	3.6	-	DNA-PIF-Harbinger	DNA	6520
chr1p	1129011245	1129012819	rnd-1_family-150	4.4	+	DNA-MULE	DNA	1575
chr1p	1129753303	1129759903	rnd-6_family-11	4	+	LTR-ERV1	LTR	6601
chr1p	1129989816	1129996903	rnd-6_family-11	3.8	+	LTR-ERV1	LTR	7088
chr1p	1130512633	1130517435	rnd-6_family-11	4.8	+	LTR-ERV1	LTR	4803
chr1p	1130680290	1130681892	rnd-1_family-150	4.5	-	DNA-MULE	DNA	1603
chr1p	1130762681	1130771356	rnd-6_family-11	4.9	-	LTR-ERV1	LTR	8676
chr1p	1131643831	1131649508	rnd-6_family-11	4.5	+	LTR-ERV1	LTR	5678
chr1p	1133402458	1133409356	rnd-6_family-11	4.4	-	LTR-ERV1	LTR	6899
chr1p	1134117127	1134124303	rnd-5_family-440	3.2	+	LTR-Gypsy	LTR	7177
chr1p	1134254727	1134262073	rnd-4_family-313	4.1	-	LTR-Gypsy	LTR	7347
chr1p	1134470472	1134477736	rnd-3_family-704	3.2	-	LTR-Gypsy	LTR	7265
chr1p	1134821181	1134828492	rnd-4_family-313	4.2	+	LTR-Gypsy	LTR	7312
chr1p	1136511613	1136514656	rnd-6_family-281	5	-	LINE-RTE	LINE	3044
chr1p	1139012952	1139018701	rnd-6_family-11	4.7	+	LTR-ERV1	LTR	5750
chr1p	1139823376	1139830758	rnd-3_family-704	3.5	-	LTR-Gypsy	LTR	7383
chr1p	1139935383	1139941491	rnd-6_family-11	5	+	LTR-ERV1	LTR	6109
chr1p	1139998493	1140009075	rnd-6_family-11	4.2	+	LTR-ERV1	LTR	10583
chr1p	1140631707	1140637159	rnd-3_family-222	3.7	-	DNA-PIF-Harbinger	DNA	5453
chr1p	1141130475	1141137828	rnd-4_family-313	4.2	+	LTR-Gypsy	LTR	7354
chr1p	1141360935	1141368182	rnd-5_family-440	3	-	LTR-Gypsy	LTR	7248
chr1p	1141661137	1141666244	rnd-6_family-11	5	+	LTR-ERV1	LTR	5108
chr1p	1142056121	1142057724	rnd-1_family-150	5	+	DNA-MULE	DNA	1604
chr1p	1142094781	1142101992	rnd-5_family-440	3.8	-	LTR-Gypsy	LTR	7212
chr1p	1142267019	1142272896	rnd-3_family-237	5	-	DIRS	DIRS	5878
chr1p	1142450932	1142462583	rnd-6_family-11	4.7	+	LTR-ERV1	LTR	11652
chr1p	1143045479	1143051433	rnd-6_family-11	4.6	+	LTR-ERV1	LTR	5955
chr1p	1143615405	1143621064	rnd-3_family-222	3.3	-	DNA-PIF-Harbinger	DNA	5660
chr1p	1143634859	1143641385	rnd-3_family-222	3.3	-	DNA-PIF-Harbinger	DNA	6527
chr1p	1144977091	1144983134	rnd-6_family-2967	4.4	+	LTR-ERV1	LTR	6044
chr1p	1145905776	1145915617	rnd-6_family-11	3.9	+	LTR-ERV1	LTR	9842
chr1p	1146119143	1146125583	rnd-3_family-222	3.8	+	DNA-PIF-Harbinger	DNA	6441
chr1p	1146442160	1146448627	rnd-3_family-222	4.8	-	DNA-PIF-Harbinger	DNA	6468
chr1p	1146481540	1146487985	rnd-3_family-222	3.6	+	DNA-PIF-Harbinger	DNA	6446
chr1p	1148569919	1148574933	rnd-1_family-278	4.3	+	LTR	LTR	5015
chr1p	1149621434	1149628690	rnd-5_family-440	3.8	+	LTR-Gypsy	LTR	7257
chr1p	1151637381	1151644753	rnd-4_family-313	4.1	+	LTR-Gypsy	LTR	7373
chr1p	1152120493	1152122094	rnd-1_family-150	4.8	-	DNA-MULE	DNA	1602
chr1p	1153675690	1153686531	rnd-6_family-2477	4.2	-	RC-Helitron	RC	10842
chr1p	1153689076	1153699710	rnd-6_family-2477	4.7	-	RC-Helitron	RC	10635
chr1p	1154765245	1154766849	rnd-1_family-150	4.5	+	DNA-MULE	DNA	1605
chr1p	1154777555	1154779157	rnd-1_family-150	4.6	+	DNA-MULE	DNA	1603
chr1p	1155204272	1155206984	rnd-6_family-2698	4	+	DNA-hAT	DNA	2713
chr1p	1156787666	1156790200	rnd-6_family-2698	4.2	+	DNA-hAT	DNA	2535
chr1p	1157951242	1157953909	rnd-6_family-2698	3.9	+	DNA-hAT	DNA	2668
chr1p	1159267327	1159274849	rnd-6_family-11	2.8	+	LTR-ERV1	LTR	7523
chr1p	1159561594	1159563201	rnd-1_family-150	4.4	-	DNA-MULE	DNA	1608
chr1p	1159994054	1159999602	rnd-6_family-11	3.5	+	LTR-ERV1	LTR	5549
chr1p	1160765744	1160773158	rnd-6_family-11	3.4	+	LTR-ERV1	LTR	7415
chr1p	1160956393	1160958952	rnd-6_family-9019	2.7	-	DNA-hAT	DNA	2560
chr1p	1161388799	1161395995	rnd-1_family-7	2.8	+	LTR-Gypsy	LTR	7197
chr1p	1162006034	1162013280	rnd-6_family-11	4.6	+	LTR-ERV1	LTR	7247
chr1p	1162013301	1162021741	rnd-6_family-11	4.3	+	LTR-ERV1	LTR	8441
chr1p	1163104430	1163110888	rnd-5_family-440	1.6	+	LTR-Gypsy	LTR	6459
chr1p	1164235231	1164242535	rnd-4_family-313	4.1	+	LTR-Gypsy	LTR	7305
chr1p	1165400056	1165402845	rnd-6_family-8074	3.2	+	DNA-hAT	DNA	2790
chr1p	1165403073	1165407993	rnd-6_family-8074	3	+	DNA-hAT	DNA	4921
chr1p	1166536962	1166538686	rnd-1_family-67	5	+	DNA-TcMar	DNA	1725
chr1p	1167010956	1167017719	rnd-6_family-2967	4.2	-	LTR-ERV1	LTR	6764
chr1p	1167120364	1167126776	rnd-3_family-222	4.6	-	DNA-PIF-Harbinger	DNA	6413
chr1p	1167280193	1167287494	rnd-4_family-313	4.1	-	LTR-Gypsy	LTR	7302
chr1p	1167447998	1167455222	rnd-5_family-440	3.7	+	LTR-Gypsy	LTR	7225
chr1p	1167550795	1167557251	rnd-3_family-222	3.1	+	DNA-PIF-Harbinger	DNA	6457
chr1p	1168725578	1168728692	rnd-4_family-416	4.9	+	DNA-hAT	DNA	3115
chr1p	1168726046	1168738085	rnd-6_family-11	5	+	LTR-ERV1	LTR	12040
chr1p	1168738086	1168741197	rnd-4_family-416	4.8	+	DNA-hAT	DNA	3112
chr1p	1168991693	1168993300	rnd-1_family-150	5	-	DNA-MULE	DNA	1608
chr1p	1169448923	1169453899	rnd-1_family-173	3	+	LTR-ERV1	LTR	4977
chr1p	1169823064	1169830313	rnd-3_family-704	3.6	+	LTR-Gypsy	LTR	7250
chr1p	1170765213	1170769726	rnd-1_family-173	3.9	+	LTR-ERV1	LTR	4514
chr1p	1171079960	1171087309	rnd-4_family-313	4.3	-	LTR-Gypsy	LTR	7350
chr1p	1172476892	1172478489	rnd-1_family-150	4.4	+	DNA-MULE	DNA	1598
chr1p	1172687304	1172688906	rnd-1_family-150	4.7	-	DNA-MULE	DNA	1603
chr1p	1172855935	1172861472	rnd-6_family-11	4.8	+	LTR-ERV1	LTR	5538
chr1p	1172868628	1172874152	rnd-6_family-11	4.2	+	LTR-ERV1	LTR	5525
chr1p	1173163847	1173169042	rnd-1_family-173	4.6	+	LTR-ERV1	LTR	5196
chr1p	1174921166	1174932343	rnd-6_family-11	4.6	-	LTR-ERV1	LTR	11178
chr1p	1175896460	1175903777	rnd-1_family-7	4.1	+	LTR-Gypsy	LTR	7318
chr1p	1176078664	1176090281	rnd-6_family-11	4.9	-	LTR-ERV1	LTR	11618
chr1p	1176669741	1176679136	rnd-4_family-600	4.8	-	LTR-ERV1	LTR	9396
chr1p	1176871530	1176882868	rnd-6_family-11	4.7	-	LTR-ERV1	LTR	11339
chr1p	1177326859	1177334210	rnd-4_family-313	4	+	LTR-Gypsy	LTR	7352
chr1p	1178291738	1178298176	rnd-3_family-222	3.5	-	DNA-PIF-Harbinger	DNA	6439
chr1p	1178526183	1178531280	rnd-1_family-173	4.2	+	LTR-ERV1	LTR	5098
chr1p	1180818276	1180823068	rnd-1_family-173	4.4	-	LTR-ERV1	LTR	4793
chr1p	1182001854	1182006454	rnd-1_family-173	3.5	+	LTR-ERV1	LTR	4601
chr1p	1182011422	1182016033	rnd-1_family-173	3.8	+	LTR-ERV1	LTR	4612
chr1p	1182713151	1182719024	rnd-6_family-11	4.8	+	LTR-ERV1	LTR	5874
chr1p	1183472868	1183479301	rnd-3_family-222	4.6	-	DNA-PIF-Harbinger	DNA	6434
chr1p	1183877274	1183881110	rnd-6_family-3470	2.2	-	PLE	PLE	3837
chr1p	1183944386	1183951609	rnd-5_family-440	3.6	+	LTR-Gypsy	LTR	7224
chr1p	1184718375	1184725423	rnd-3_family-704	2.9	+	LTR-Gypsy	LTR	7049
chr1p	1187559946	1187566458	rnd-3_family-222	3.4	-	DNA-PIF-Harbinger	DNA	6513
chr1p	1187988316	1187999137	rnd-6_family-11	4.6	-	LTR-ERV1	LTR	10822
chr1p	1188267147	1188274324	rnd-5_family-440	3.7	-	LTR-Gypsy	LTR	7178
chr1p	1188280840	1188283848	rnd-6_family-281	1.9	-	LINE-RTE	LINE	3009
chr1p	1188301909	1188307695	rnd-5_family-19	3.9	+	LTR-ERV1	LTR	5787
chr1p	1188752392	1188759082	rnd-5_family-440	3.2	-	LTR-Gypsy	LTR	6691
chr1p	1190343290	1190349735	rnd-3_family-222	4.6	-	DNA-PIF-Harbinger	DNA	6446
chr1p	1190893775	1190896800	rnd-6_family-281	3	-	LINE-RTE	LINE	3026
chr1p	1192079313	1192086658	rnd-3_family-704	3.8	-	LTR-Gypsy	LTR	7346
chr1p	1192287227	1192292401	rnd-6_family-9462	0.8	+	LTR-ERV	LTR	5175
chr1p	1192354709	1192357730	rnd-6_family-281	2	+	LINE-RTE	LINE	3022
chr1p	1192723324	1192729544	rnd-1_family-7	2.7	-	LTR-Gypsy	LTR	6221
chr1p	1193032200	1193037828	rnd-5_family-102	4.6	-	DIRS	DIRS	5629
chr1p	1196134515	1196142123	rnd-6_family-8074	3.3	+	DNA-hAT	DNA	7609
chr1p	1197323563	1197330821	rnd-5_family-440	3.2	-	LTR-Gypsy	LTR	7259
chr1p	1197354880	1197361755	rnd-5_family-440	3.3	-	LTR-Gypsy	LTR	6876
chr1p	1197688987	1197696187	rnd-5_family-440	3	-	LTR-Gypsy	LTR	7201
chr1p	1197703335	1197710594	rnd-5_family-440	3.4	-	LTR-Gypsy	LTR	7260
chr1p	1198121562	1198128132	rnd-5_family-406	3.4	-	LINE-L1	LINE	6571
chr1p	1198406260	1198413469	rnd-5_family-440	3.2	-	LTR-Gypsy	LTR	7210
chr1p	1199264679	1199272029	rnd-4_family-313	4.3	-	LTR-Gypsy	LTR	7351
chr1p	1199440298	1199447615	rnd-3_family-704	4.1	+	LTR-Gypsy	LTR	7318
chr1p	1199527525	1199534772	rnd-5_family-440	3.3	-	LTR-Gypsy	LTR	7248
chr1p	1200780703	1200783832	rnd-6_family-8074	4.9	-	DNA-hAT	DNA	3130
chr1p	1201060394	1201061994	rnd-1_family-150	4.4	-	DNA-MULE	DNA	1601
chr1p	1201813695	1201821063	rnd-3_family-704	3.2	+	LTR-Gypsy	LTR	7369
chr1p	1201976427	1201982336	rnd-3_family-237	5	-	DIRS	DIRS	5910
chr1p	1202600755	1202606618	rnd-3_family-237	5	+	DIRS	DIRS	5864
chr1p	1205551892	1205559286	rnd-3_family-704	3.6	+	LTR-Gypsy	LTR	7395
chr1p	1205645490	1205649281	rnd-6_family-3470	2.2	-	PLE	PLE	3792
chr1p	1205872010	1205879360	rnd-3_family-704	2.4	-	LTR-Gypsy	LTR	7351
chr1p	1206091341	1206097932	rnd-6_family-8074	4	-	DNA-hAT	DNA	6592
chr1p	1206172425	1206180069	rnd-6_family-8074	2.5	+	DNA-hAT	DNA	7645
chr1p	1207816527	1207822976	rnd-3_family-222	4.6	-	DNA-PIF-Harbinger	DNA	6450
chr1p	1209186378	1209190184	rnd-6_family-8074	2.7	-	DNA-hAT	DNA	3807
chr1p	1210891672	1210898864	rnd-5_family-440	4	-	LTR-Gypsy	LTR	7193
chr1p	1210946463	1210953695	rnd-5_family-440	5	+	LTR-Gypsy	LTR	7233
chr1p	1211184724	1211191895	rnd-5_family-440	4.6	-	LTR-Gypsy	LTR	7172
chr1p	1212745970	1212753400	rnd-4_family-313	4.1	+	LTR-Gypsy	LTR	7431
chr1p	1213263951	1213271232	rnd-4_family-313	3.6	+	LTR-Gypsy	LTR	7282
chr1p	1214499930	1214506564	rnd-3_family-704	4.5	+	LTR-Gypsy	LTR	6635
chr1p	1214506565	1214513847	rnd-4_family-313	3.2	-	LTR-Gypsy	LTR	7283
chr1p	1214679477	1214686786	rnd-4_family-313	3.6	+	LTR-Gypsy	LTR	7310
chr1p	1215777298	1215778904	rnd-1_family-150	4.5	-	DNA-MULE	DNA	1607
chr1p	1215986706	1215994323	rnd-6_family-8074	3.3	+	DNA-hAT	DNA	7618
chr1p	1216665498	1216668522	rnd-6_family-281	2.1	+	LINE-RTE	LINE	3025
chr1p	1216678788	1216681813	rnd-6_family-281	3.7	+	LINE-RTE	LINE	3026
chr1p	1217095067	1217102257	rnd-5_family-440	4.9	+	LTR-Gypsy	LTR	7191
chr1p	1218612548	1218617977	rnd-6_family-8074	4.9	-	DNA-hAT	DNA	5430
chr1p	1218686161	1218693417	rnd-5_family-440	3.7	-	LTR-Gypsy	LTR	7257
chr1p	1218828902	1218830513	rnd-1_family-150	4.7	+	DNA-MULE	DNA	1612
chr1p	1219349104	1219356721	rnd-6_family-8074	3	-	DNA-hAT	DNA	7618
chr1p	1220142022	1220149399	rnd-3_family-704	3.3	-	LTR-Gypsy	LTR	7378
chr1p	1221238307	1221240868	rnd-6_family-9019	4.1	-	DNA-hAT	DNA	2562
chr1p	1221741961	1221746683	rnd-3_family-237	4.7	-	DIRS	DIRS	4723
chr1p	1222890395	1222893549	rnd-6_family-8074	2.9	-	DNA-hAT	DNA	3155
chr1p	1222894891	1222899299	rnd-6_family-8074	3.3	-	DNA-hAT	DNA	4409
chr1p	1223805890	1223812341	rnd-3_family-222	3.9	-	DNA-PIF-Harbinger	DNA	6452
chr1p	1224669693	1224677279	rnd-6_family-8074	3.4	+	DNA-hAT	DNA	7587
chr1p	1225616268	1225623604	rnd-4_family-313	4.2	-	LTR-Gypsy	LTR	7337
chr1p	1225629146	1225636478	rnd-4_family-313	4	-	LTR-Gypsy	LTR	7333
chr1p	1227560777	1227566842	rnd-4_family-1222	5	-	DIRS	DIRS	6066
chr1p	1228060816	1228067260	rnd-3_family-222	3.4	+	DNA-PIF-Harbinger	DNA	6445
chr1p	1228067263	1228073428	rnd-3_family-222	3.1	+	DNA-PIF-Harbinger	DNA	6166
chr1p	1228100226	1228107552	rnd-4_family-313	4.3	-	LTR-Gypsy	LTR	7327
chr1p	1228970459	1228977634	rnd-5_family-440	3.8	-	LTR-Gypsy	LTR	7176
chr1p	1229208344	1229220284	rnd-6_family-11	4.8	-	LTR-ERV1	LTR	11941
chr1p	1229217698	1229220755	rnd-4_family-416	5	-	DNA-hAT	DNA	3058
chr1p	1230255354	1230258390	rnd-6_family-281	5	-	LINE-RTE	LINE	3037
chr1p	1230961625	1230964169	rnd-6_family-8074	4.9	+	DNA-hAT	DNA	2545
chr1p	1231702727	1231710024	rnd-5_family-440	3.9	+	LTR-Gypsy	LTR	7298
chr1p	1232524163	1232531350	rnd-5_family-440	3.6	-	LTR-Gypsy	LTR	7188
chr1p	1232752541	1232759918	rnd-3_family-704	3	+	LTR-Gypsy	LTR	7378
chr1p	1232807159	1232811919	rnd-6_family-11	4.3	-	LTR-ERV1	LTR	4761
chr1p	1233177255	1233184601	rnd-3_family-704	3.6	+	LTR-Gypsy	LTR	7347
chr1p	1234127453	1234134691	rnd-5_family-440	4	-	LTR-Gypsy	LTR	7239
chr1p	1234137255	1234147935	rnd-1_family-7	2.8	+	LTR-Gypsy	LTR	10681
chr1p	1234765938	1234767544	rnd-1_family-150	4.8	+	DNA-MULE	DNA	1607
chr1p	1235536251	1235541897	rnd-6_family-11	2.9	-	LTR-ERV1	LTR	5647
chr1p	1235722932	1235729387	rnd-3_family-222	4.4	+	DNA-PIF-Harbinger	DNA	6456
chr1p	1235806242	1235812675	rnd-3_family-222	3.5	+	DNA-PIF-Harbinger	DNA	6434
chr1p	1236009597	1236016504	rnd-3_family-704	4.1	+	LTR-Gypsy	LTR	6908
chr1p	1236314566	1236320036	rnd-3_family-222	4.1	-	DNA-PIF-Harbinger	DNA	5471
chr1p	1236642864	1236649344	rnd-3_family-222	3	-	DNA-PIF-Harbinger	DNA	6481
chr1p	1236697830	1236703101	rnd-6_family-11	5	+	LTR-ERV1	LTR	5272
chr1p	1238382567	1238384159	rnd-1_family-150	4.9	+	DNA-MULE	DNA	1593
chr1p	1240830919	1240837443	rnd-3_family-222	3.7	-	DNA-PIF-Harbinger	DNA	6525
chr1p	1241499243	1241500840	rnd-1_family-150	4.7	+	DNA-MULE	DNA	1598
chr1p	1241541683	1241551914	rnd-6_family-11	4.7	-	LTR-ERV1	LTR	10232
chr1p	1241725839	1241733207	rnd-4_family-313	4.2	+	LTR-Gypsy	LTR	7369
chr1p	1241987301	1241990866	rnd-5_family-838	4.3	-	DNA-hAT	DNA	3566
chr1p	1246122260	1246128120	rnd-3_family-237	4.7	-	DIRS	DIRS	5861
chr1p	1246349248	1246355734	rnd-3_family-222	3.9	+	DNA-PIF-Harbinger	DNA	6487
chr1p	1246650267	1246657602	rnd-4_family-313	4.1	+	LTR-Gypsy	LTR	7336
chr1p	1248445365	1248452741	rnd-3_family-704	3.2	-	LTR-Gypsy	LTR	7377
chr1p	1248476438	1248482331	rnd-3_family-237	4.7	+	DIRS	DIRS	5894
chr1p	1249252837	1249261253	rnd-3_family-704	2.7	-	LTR-Gypsy	LTR	8417
chr1p	1249756727	1249763797	rnd-3_family-704	2.5	-	LTR-Gypsy	LTR	7071
chr1p	1249816857	1249824167	rnd-1_family-7	2.8	+	LTR-Gypsy	LTR	7311
chr1p	1250394985	1250398010	rnd-6_family-281	2.4	+	LINE-RTE	LINE	3026
chr1p	1250422671	1250429075	rnd-6_family-8074	2.8	-	DNA-hAT	DNA	6405
chr1p	1250793143	1250800609	rnd-6_family-8074	4.6	-	DNA-hAT	DNA	7467
chr1p	1250804516	1250811845	rnd-4_family-313	3.5	+	LTR-Gypsy	LTR	7330
chr1p	1250816058	1250823494	rnd-6_family-8074	4.2	-	DNA-hAT	DNA	7437
chr1p	1250827401	1250834742	rnd-4_family-313	4.1	+	LTR-Gypsy	LTR	7342
chr1p	1251145735	1251152997	rnd-3_family-704	3.1	+	LTR-Gypsy	LTR	7263
chr1p	1251153371	1251165996	rnd-5_family-440	4.1	+	LTR-Gypsy	LTR	12626
chr1p	1251174856	1251178271	rnd-6_family-8074	3.9	+	DNA-hAT	DNA	3416
chr1p	1251475244	1251479357	rnd-6_family-8074	3.6	+	DNA-hAT	DNA	4114
chr1p	1251488484	1251491950	rnd-6_family-8074	3.7	+	DNA-hAT	DNA	3467
chr1p	1251973889	1251980294	rnd-1_family-7	2.9	-	LTR-Gypsy	LTR	6406
chr1p	1253752652	1253759926	rnd-5_family-440	4	-	LTR-Gypsy	LTR	7275
chr1p	1254309157	1254322355	rnd-4_family-313	4.2	+	LTR-Gypsy	LTR	13199
chr1p	1256337752	1256339356	rnd-1_family-150	4.9	-	DNA-MULE	DNA	1605
chr1p	1256876518	1256883578	rnd-5_family-440	4.1	-	LTR-Gypsy	LTR	7061
chr1p	1257630892	1257637355	rnd-5_family-19	3.7	-	LTR-ERV1	LTR	6464
chr1p	1257808875	1257815221	rnd-6_family-11	4.8	+	LTR-ERV1	LTR	6347
chr1p	1257857713	1257865099	rnd-3_family-704	3.4	+	LTR-Gypsy	LTR	7387
chr1p	1258065129	1258072467	rnd-4_family-313	3.8	+	LTR-Gypsy	LTR	7339
chr1p	1258086641	1258093978	rnd-4_family-313	3.9	+	LTR-Gypsy	LTR	7338
chr1p	1258504587	1258511934	rnd-3_family-704	3.3	-	LTR-Gypsy	LTR	7348
chr1p	1258977334	1258981511	rnd-5_family-838	3.6	-	DNA-hAT	DNA	4178
chr1p	1259331699	1259334572	rnd-5_family-838	3.6	+	DNA-hAT	DNA	2874
chr1p	1259389183	1259396465	rnd-5_family-440	3.9	+	LTR-Gypsy	LTR	7283
chr1p	1261051513	1261058842	rnd-4_family-313	3.8	+	LTR-Gypsy	LTR	7330
chr1p	1261938622	1261944626	rnd-1_family-7	3	-	LTR-Gypsy	LTR	6005
chr1p	1262578943	1262581987	rnd-6_family-281	4.9	+	LINE-RTE	LINE	3045
chr1p	1262924984	1262932077	rnd-6_family-11	3.6	-	LTR-ERV1	LTR	7094
chr1p	1263976077	1263982629	rnd-3_family-222	4.3	-	DNA-PIF-Harbinger	DNA	6553
chr1p	1264264443	1264271744	rnd-5_family-440	4.2	-	LTR-Gypsy	LTR	7302
chr1p	1264350184	1264357913	rnd-6_family-11	3.8	-	LTR-ERV1	LTR	7730
chr1p	1264975663	1264977384	rnd-1_family-67	4.8	-	DNA-TcMar	DNA	1722
chr1p	1265345184	1265351063	rnd-3_family-237	5	+	DIRS	DIRS	5880
chr1p	1265476856	1265482783	rnd-3_family-237	4.8	+	DIRS	DIRS	5928
chr1p	1268375078	1268382449	rnd-3_family-704	3.2	-	LTR-Gypsy	LTR	7372
chr1p	1268953114	1268960458	rnd-4_family-313	4.1	+	LTR-Gypsy	LTR	7345
chr1p	1274242912	1274245936	rnd-6_family-281	2	-	LINE-RTE	LINE	3025
chr1p	1274272999	1274276035	rnd-6_family-281	4.3	+	LINE-RTE	LINE	3037
chr1p	1274932725	1274940077	rnd-3_family-704	3.5	+	LTR-Gypsy	LTR	7353
chr1p	1275029294	1275030904	rnd-1_family-150	4.7	+	DNA-MULE	DNA	1611
chr1p	1275035633	1275037234	rnd-1_family-150	4.2	+	DNA-MULE	DNA	1602
chr1p	1275298661	1275306032	rnd-3_family-704	3.2	+	LTR-Gypsy	LTR	7372
chr1p	1275858832	1275866146	rnd-4_family-313	4	-	LTR-Gypsy	LTR	7315
chr1p	1276183086	1276189563	rnd-3_family-222	4.5	+	DNA-PIF-Harbinger	DNA	6478
chr1p	1276388295	1276391317	rnd-6_family-281	2.5	-	LINE-RTE	LINE	3023
chr1p	1276398138	1276403466	rnd-1_family-173	3.2	+	LTR-ERV1	LTR	5329
chr1p	1276734886	1276741362	rnd-3_family-222	3.3	-	DNA-PIF-Harbinger	DNA	6477
chr1p	1278359281	1278361975	rnd-6_family-8074	4.7	-	DNA-hAT	DNA	2695
chr1p	1278982359	1278988801	rnd-3_family-222	3.8	+	DNA-PIF-Harbinger	DNA	6443
chr1p	1279596297	1279601950	rnd-5_family-102	4.2	-	DIRS	DIRS	5654
chr1p	1279645196	1279650869	rnd-5_family-102	4.2	-	DIRS	DIRS	5674
chr1p	1280387458	1280394797	rnd-4_family-313	3.6	+	LTR-Gypsy	LTR	7340
chr1p	1283090354	1283091945	rnd-1_family-150	4.1	-	DNA-MULE	DNA	1592
chr1p	1284036361	1284048313	rnd-6_family-11	4.8	-	LTR-ERV1	LTR	11953
chr1p	1284938583	1284940197	rnd-1_family-150	4.9	+	DNA-MULE	DNA	1615
chr1p	1285927328	1285932527	rnd-6_family-11	4	-	LTR-ERV1	LTR	5200
chr1p	1285974002	1285980448	rnd-6_family-11	3.3	+	LTR-ERV1	LTR	6447
chr1p	1286021300	1286031259	rnd-6_family-11	5	-	LTR-ERV1	LTR	9960
chr1p	1288460108	1288467502	rnd-1_family-7	2.1	+	LTR-Gypsy	LTR	7395
chr1p	1288714863	1288722202	rnd-3_family-704	2.9	+	LTR-Gypsy	LTR	7340
chr1p	1289948645	1289956921	rnd-6_family-11	3.6	-	LTR-ERV1	LTR	8277
chr1p	1292230413	1292237546	rnd-5_family-440	2.3	-	LTR-Gypsy	LTR	7134
chr1p	1293134854	1293142226	rnd-3_family-704	3.6	-	LTR-Gypsy	LTR	7373
chr1p	1293158150	1293165435	rnd-5_family-440	3.7	+	LTR-Gypsy	LTR	7286
chr1p	1294888657	1294896013	rnd-3_family-704	4.3	-	LTR-Gypsy	LTR	7357
chr1p	1296502947	1296505996	rnd-4_family-416	5	-	DNA-hAT	DNA	3050
chr1p	1296505997	1296510994	rnd-6_family-11	4.8	-	LTR-ERV1	LTR	4998
chr1p	1296513238	1296516346	rnd-4_family-416	4.9	-	DNA-hAT	DNA	3109
chr1p	1297164649	1297170073	rnd-6_family-1529	4.9	+	DNA-PIF-Harbinger	DNA	5425
chr1p	1297789527	1297796849	rnd-4_family-313	3.8	+	LTR-Gypsy	LTR	7323
chr1p	1300489315	1300495252	rnd-3_family-237	5	-	DIRS	DIRS	5938
chr1p	1302536525	1302541578	rnd-3_family-222	4	-	DNA-PIF-Harbinger	DNA	5054
chr1p	1302559630	1302565112	rnd-3_family-222	4.1	-	DNA-PIF-Harbinger	DNA	5483
chr1p	1304975471	1304981960	rnd-1_family-7	1.7	-	LTR-Gypsy	LTR	6490
chr1p	1305812994	1305819449	rnd-3_family-222	3.6	-	DNA-PIF-Harbinger	DNA	6456
chr1p	1306240618	1306243641	rnd-6_family-281	2.3	+	LINE-RTE	LINE	3024
chr1p	1306975857	1306979146	rnd-6_family-3470	4.7	+	PLE	PLE	3290
chr1p	1307173345	1307180696	rnd-4_family-313	4.3	-	LTR-Gypsy	LTR	7352
chr1p	1308848045	1308853780	rnd-5_family-102	4.4	+	DIRS	DIRS	5736
chr1p	1309199195	1309200903	rnd-1_family-67	5	-	DNA-TcMar	DNA	1709
chr1p	1309301552	1309308826	rnd-1_family-7	2.9	+	LTR-Gypsy	LTR	7275
chr1p	1310264986	1310270864	rnd-6_family-11	4.3	-	LTR-ERV1	LTR	5879
chr1p	1311873287	1311879800	rnd-3_family-222	4	-	DNA-PIF-Harbinger	DNA	6514
chr1p	1312970072	1312973934	rnd-5_family-838	4.7	-	DNA-hAT	DNA	3863
chr1p	1312975434	1312985670	rnd-4_family-463	4	+	RC-Helitron	RC	10237
chr1p	1313063993	1313067874	rnd-5_family-838	4.5	+	DNA-hAT	DNA	3882
chr1p	1313255524	1313262027	rnd-3_family-704	4.4	-	LTR-Gypsy	LTR	6504
chr1p	1314467284	1314474616	rnd-4_family-313	4	+	LTR-Gypsy	LTR	7333
chr1p	1315163929	1315169058	rnd-6_family-11	5	+	LTR-ERV1	LTR	5130
chr1p	1315391008	1315398151	rnd-6_family-11	3.7	-	LTR-ERV1	LTR	7144
chr1p	1316448742	1316458167	rnd-6_family-11	4.3	+	LTR-ERV1	LTR	9426
chr1p	1316554303	1316559035	rnd-6_family-11	4.9	+	LTR-ERV1	LTR	4733
chr1p	1316648296	1316649899	rnd-1_family-150	4.4	+	DNA-MULE	DNA	1604
chr1p	1317219450	1317226801	rnd-3_family-704	3	+	LTR-Gypsy	LTR	7352
chr1p	1318047041	1318054219	rnd-5_family-440	3.5	+	LTR-Gypsy	LTR	7179
chr1p	1321493751	1321495476	rnd-1_family-67	4.9	+	DNA-TcMar	DNA	1726
chr1p	1321984310	1321988876	rnd-1_family-173	3.7	-	LTR-ERV1	LTR	4567
chr1p	1322226354	1322233717	rnd-3_family-704	3.7	-	LTR-Gypsy	LTR	7364
chr1p	1323670440	1323675656	rnd-1_family-173	3.2	-	LTR-ERV1	LTR	5217
chr1p	1323678742	1323683956	rnd-1_family-173	3.1	-	LTR-ERV1	LTR	5215
chr1p	1323689897	1323695097	rnd-1_family-173	3.5	-	LTR-ERV1	LTR	5201
chr1p	1323879894	1323884961	rnd-6_family-2967	4.2	-	LTR-ERV1	LTR	5068
chr1p	1324195588	1324202926	rnd-4_family-313	4.2	-	LTR-Gypsy	LTR	7339
chr1p	1324506020	1324513267	rnd-5_family-440	3.7	-	LTR-Gypsy	LTR	7248
chr1p	1324727485	1324729069	rnd-1_family-150	4.8	-	DNA-MULE	DNA	1585
chr1p	1324748179	1324755404	rnd-1_family-7	3.5	+	LTR-Gypsy	LTR	7226
chr1p	1324949400	1324956718	rnd-3_family-704	3.6	+	LTR-Gypsy	LTR	7319
chr1p	1325078011	1325086616	rnd-6_family-11	4.3	+	LTR-ERV1	LTR	8606
chr1p	1325696864	1325704172	rnd-4_family-313	4.1	+	LTR-Gypsy	LTR	7309
chr1p	1326322868	1326328813	rnd-3_family-222	3.9	-	DNA-PIF-Harbinger	DNA	5946
chr1p	1326965447	1326972807	rnd-4_family-313	4.2	+	LTR-Gypsy	LTR	7361
chr1p	1327527438	1327529044	rnd-1_family-150	4.8	-	DNA-MULE	DNA	1607
chr1p	1327755641	1327762071	rnd-3_family-222	3.9	-	DNA-PIF-Harbinger	DNA	6431
chr1p	1331838977	1331847150	rnd-6_family-11	4.7	+	LTR-ERV1	LTR	8174
chr1p	1332077893	1332083789	rnd-6_family-11	4.2	-	LTR-ERV1	LTR	5897
chr1p	1332304160	1332309084	rnd-1_family-278	4.7	+	LTR	LTR	4925
chr1p	1332316193	1332322673	rnd-6_family-11	4.1	+	LTR-ERV1	LTR	6481
chr1p	1332439474	1332446980	rnd-6_family-273	5	+	LTR-Gypsy	LTR	7507
chr1p	1334238764	1334246047	rnd-1_family-7	3.1	-	LTR-Gypsy	LTR	7284
chr1p	1334622247	1334628671	rnd-3_family-222	3.1	+	DNA-PIF-Harbinger	DNA	6425
chr1p	1334665057	1334666652	rnd-1_family-150	4.3	-	DNA-MULE	DNA	1596
chr1p	1334685350	1334686958	rnd-1_family-150	4.2	-	DNA-MULE	DNA	1609
chr1p	1334722548	1334729369	rnd-5_family-440	4.4	+	LTR-Gypsy	LTR	6822
chr1p	1335134996	1335139784	rnd-6_family-11	4.7	+	LTR-ERV1	LTR	4789
chr1p	1335145057	1335149857	rnd-6_family-11	4.9	+	LTR-ERV1	LTR	4801
chr1p	1335758117	1335761141	rnd-6_family-281	1.2	-	LINE-RTE	LINE	3025
chr1p	1336559687	1336561292	rnd-1_family-150	4.6	+	DNA-MULE	DNA	1606
chr1p	1336771481	1336778878	rnd-3_family-704	2.3	-	LTR-Gypsy	LTR	7398
chr1p	1337158945	1337166200	rnd-5_family-440	3.5	+	LTR-Gypsy	LTR	7256
chr1p	1338184877	1338192907	rnd-5_family-440	3.4	-	LTR-Gypsy	LTR	8031
chr1p	1341987078	1341988685	rnd-1_family-150	4.3	-	DNA-MULE	DNA	1608
chr1p	1342059997	1342063086	rnd-6_family-2698	4.7	+	DNA-hAT	DNA	3090
chr1p	1342809917	1342817285	rnd-3_family-704	3.5	+	LTR-Gypsy	LTR	7369
chr1p	1343311521	1343313131	rnd-1_family-150	4.3	+	DNA-MULE	DNA	1611
chr1p	1343555996	1343563340	rnd-3_family-704	2.8	-	LTR-Gypsy	LTR	7345
chr1p	1343565466	1343572804	rnd-4_family-313	4.2	-	LTR-Gypsy	LTR	7339
chr1p	1343574931	1343582253	rnd-4_family-313	4	-	LTR-Gypsy	LTR	7323
chr1p	1344092341	1344095107	rnd-6_family-8074	4.3	+	DNA-hAT	DNA	2767
chr1p	1344460322	1344466773	rnd-6_family-11	4.5	-	LTR-ERV1	LTR	6452
chr1p	1344737394	1344744754	rnd-3_family-704	3.4	+	LTR-Gypsy	LTR	7361
chr1p	1345307810	1345316145	rnd-6_family-11	3.5	-	LTR-ERV1	LTR	8336
chr1p	1345976253	1345982284	rnd-1_family-7	2.7	+	LTR-Gypsy	LTR	6032
chr1p	1346403926	1346411300	rnd-4_family-313	4.6	+	LTR-Gypsy	LTR	7375
chr1p	1346734664	1346742039	rnd-3_family-704	3.6	+	LTR-Gypsy	LTR	7376
chr1p	1347335881	1347343144	rnd-5_family-440	5	-	LTR-Gypsy	LTR	7264
chr1p	1347794097	1347805253	rnd-6_family-11	5	+	LTR-ERV1	LTR	11157
chr1p	1347834406	1347839165	rnd-1_family-173	4.1	+	LTR-ERV1	LTR	4760
chr1p	1348544243	1348551596	rnd-6_family-11	2.6	+	LTR-ERV1	LTR	7354
chr1p	1352395363	1352402653	rnd-3_family-704	3	-	LTR-Gypsy	LTR	7291
chr1p	1352477771	1352485105	rnd-3_family-704	3.2	+	LTR-Gypsy	LTR	7335
chr1p	1352696842	1352703654	rnd-6_family-11	4.8	-	LTR-ERV1	LTR	6813
chr1p	1354499792	1354505362	rnd-5_family-19	4.8	+	LTR-ERV1	LTR	5571
chr1p	1355001522	1355012954	rnd-6_family-11	5	+	LTR-ERV1	LTR	11433
chr1p	1355273147	1355275861	rnd-6_family-2698	4	+	DNA-hAT	DNA	2715
chr1p	1355873930	1355881566	rnd-6_family-11	4.7	-	LTR-ERV1	LTR	7637
chr1p	1356041905	1356049448	rnd-6_family-11	4.7	+	LTR-ERV1	LTR	7544
chr1p	1356106824	1356116534	rnd-6_family-11	4.9	+	LTR-ERV1	LTR	9711
chr1p	1356382971	1356385990	rnd-6_family-281	2.5	-	LINE-RTE	LINE	3020
chr1p	1356526386	1356527934	rnd-1_family-150	4.3	-	DNA-MULE	DNA	1549
chr1p	1357331628	1357338893	rnd-1_family-7	1.9	+	LTR-Gypsy	LTR	7266
chr1p	1358474538	1358476132	rnd-1_family-150	4.7	+	DNA-MULE	DNA	1595
chr1p	1358534292	1358535888	rnd-1_family-150	4.6	-	DNA-MULE	DNA	1597
chr1p	1359296445	1359303056	rnd-1_family-7	2.5	+	LTR-Gypsy	LTR	6612
chr1p	1360103438	1360115056	rnd-6_family-11	5	+	LTR-ERV1	LTR	11619
chr1p	1361251398	1361256515	rnd-6_family-11	4.9	+	LTR-ERV1	LTR	5118
chr1p	1361698638	1361701678	rnd-4_family-416	4.6	-	DNA-hAT	DNA	3041
chr1p	1361766206	1361769259	rnd-4_family-416	4.9	+	DNA-hAT	DNA	3054
chr1p	1362393266	1362399174	rnd-6_family-11	4.2	-	LTR-ERV1	LTR	5909
chr1p	1362634163	1362641409	rnd-5_family-440	3.4	+	LTR-Gypsy	LTR	7247
chr1p	1363228384	1363235719	rnd-4_family-313	4	+	LTR-Gypsy	LTR	7336
chr1p	1363317560	1363319145	rnd-1_family-150	4.2	-	DNA-MULE	DNA	1586
chr1p	1363323847	1363330938	rnd-5_family-440	2.5	-	LTR-Gypsy	LTR	7092
chr1p	1363565839	1363576538	rnd-1_family-75	4.6	-	RC-Helitron	RC	10700
chr1p	1363590975	1363597489	rnd-3_family-222	3.5	+	DNA-PIF-Harbinger	DNA	6515
chr1p	1364916501	1364922371	rnd-6_family-11	4.5	-	LTR-ERV1	LTR	5871
chr1p	1365446242	1365453582	rnd-4_family-313	4.1	-	LTR-Gypsy	LTR	7341
chr1p	1366791626	1366794655	rnd-6_family-281	1.8	-	LINE-RTE	LINE	3030
chr1p	1367012274	1367013880	rnd-1_family-150	4.3	+	DNA-MULE	DNA	1607
chr1p	1367264911	1367272322	rnd-3_family-704	3.7	+	LTR-Gypsy	LTR	7412
chr1p	1367463904	1367471195	rnd-5_family-440	3.1	-	LTR-Gypsy	LTR	7292
chr1p	1369678263	1369685518	rnd-5_family-440	3.1	-	LTR-Gypsy	LTR	7256
chr1p	1369713220	1369720470	rnd-5_family-440	2.4	-	LTR-Gypsy	LTR	7251
chr1p	1370223287	1370230806	rnd-5_family-440	3	+	LTR-Gypsy	LTR	7520
chr1p	1372434396	1372441615	rnd-5_family-440	3.1	+	LTR-Gypsy	LTR	7220
chr1p	1373643304	1373650619	rnd-4_family-313	3.8	-	LTR-Gypsy	LTR	7316
chr1p	1374896945	1374904275	rnd-4_family-313	4.1	-	LTR-Gypsy	LTR	7331
chr1p	1377632599	1377639893	rnd-4_family-313	3.8	-	LTR-Gypsy	LTR	7295
chr1p	1377820107	1377826606	rnd-5_family-440	3.7	-	LTR-Gypsy	LTR	6500
chr1p	1377855615	1377862834	rnd-4_family-313	4.3	-	LTR-Gypsy	LTR	7220
chr1p	1379380524	1379383079	rnd-6_family-9019	4.2	-	DNA-hAT	DNA	2556
chr1p	1381652607	1381660371	rnd-6_family-11	3.9	-	LTR-ERV1	LTR	7765
chr1p	1381807534	1381809129	rnd-1_family-150	4.4	+	DNA-MULE	DNA	1596
chr1p	1382111791	1382119072	rnd-1_family-7	2.9	+	LTR-Gypsy	LTR	7282
chr1p	1383083463	1383090685	rnd-5_family-440	4	-	LTR-Gypsy	LTR	7223
chr1p	1383103313	1383110590	rnd-5_family-440	3.2	-	LTR-Gypsy	LTR	7278
chr1p	1384206989	1384210061	rnd-4_family-416	4.8	-	DNA-hAT	DNA	3073
chr1p	1384361082	1384368294	rnd-5_family-440	3.7	-	LTR-Gypsy	LTR	7213
chr1p	1386577703	1386585034	rnd-4_family-313	4.2	-	LTR-Gypsy	LTR	7332
chr1p	1387080486	1387091336	rnd-6_family-2477	3.9	-	RC-Helitron	RC	10851
chr1p	1387092246	1387103117	rnd-6_family-2477	4.3	-	RC-Helitron	RC	10872
chr1p	1387229960	1387235371	rnd-6_family-11	3.7	+	LTR-ERV1	LTR	5412
chr1p	1388927060	1388934182	rnd-5_family-440	2.6	+	LTR-Gypsy	LTR	7123
chr1p	1391269937	1391275023	rnd-6_family-11	4.7	-	LTR-ERV1	LTR	5087
chr1p	1391275044	1391282403	rnd-6_family-11	4.8	-	LTR-ERV1	LTR	7360
chr1p	1392633222	1392639033	rnd-3_family-237	4.7	+	DIRS	DIRS	5812
chr1p	1393029176	1393035676	rnd-1_family-173	4	-	LTR-ERV1	LTR	6501
chr1p	1393990144	1393993168	rnd-6_family-281	3.1	-	LINE-RTE	LINE	3025
chr1p	1396313564	1396315156	rnd-1_family-150	4.2	+	DNA-MULE	DNA	1593
chr1p	1396417231	1396423100	rnd-1_family-173	4.3	-	LTR-ERV1	LTR	5870
chr1p	1397411261	1397417732	rnd-3_family-222	2.9	-	DNA-PIF-Harbinger	DNA	6472
chr1p	1398606337	1398608839	rnd-5_family-838	4.2	-	DNA-hAT	DNA	2503
chr1p	1398747138	1398754873	rnd-6_family-11	4.7	+	LTR-ERV1	LTR	7736
chr1p	1399159714	1399161315	rnd-1_family-150	4.1	-	DNA-MULE	DNA	1602
chr1p	1399174287	1399181658	rnd-1_family-7	2.3	-	LTR-Gypsy	LTR	7372
chr1p	1399569183	1399570786	rnd-1_family-150	4.8	+	DNA-MULE	DNA	1604
chr1p	1401264967	1401272239	rnd-5_family-440	4.2	+	LTR-Gypsy	LTR	7273
chr1p	1401993833	1402001095	rnd-5_family-440	3	-	LTR-Gypsy	LTR	7263
chr1p	1402438075	1402444189	rnd-1_family-7	1.3	-	LTR-Gypsy	LTR	6115
chr1p	1402445492	1402448496	rnd-6_family-281	0.9	+	LINE-RTE	LINE	3005
chr1p	1404166342	1404173704	rnd-4_family-313	4	-	LTR-Gypsy	LTR	7363
chr1p	1404501207	1404504230	rnd-6_family-281	1.2	+	LINE-RTE	LINE	3024
chr1p	1405944688	1405957063	rnd-6_family-7590	2.9	+	LTR-BEL-Pao	LTR	12376
chr1p	1406766422	1406772900	rnd-3_family-222	3.5	+	DNA-PIF-Harbinger	DNA	6479
chr1p	1406884564	1406891931	rnd-4_family-313	4	-	LTR-Gypsy	LTR	7368
chr1p	1407187731	1407194182	rnd-3_family-222	3.8	-	DNA-PIF-Harbinger	DNA	6452
chr1p	1408993946	1409005887	rnd-6_family-11	4.5	-	LTR-ERV1	LTR	11942
chr1p	1410792324	1410798760	rnd-3_family-222	3.5	+	DNA-PIF-Harbinger	DNA	6437
chr1p	1410900305	1410903372	rnd-4_family-416	5	+	DNA-hAT	DNA	3068
chr1p	1410909704	1410912749	rnd-4_family-416	4.1	+	DNA-hAT	DNA	3046
chr1p	1411018440	1411025796	rnd-3_family-704	3.5	-	LTR-Gypsy	LTR	7357
chr1p	1412383021	1412386039	rnd-6_family-281	1.3	-	LINE-RTE	LINE	3019
chr1p	1412493497	1412500835	rnd-4_family-313	4.2	-	LTR-Gypsy	LTR	7339
chr1p	1412931651	1412938995	rnd-4_family-313	3.9	-	LTR-Gypsy	LTR	7345
chr1p	1413159928	1413166064	rnd-3_family-704	2.9	-	LTR-Gypsy	LTR	6137
chr1p	1413334257	1413341546	rnd-3_family-704	4.8	+	LTR-Gypsy	LTR	7290
chr1p	1413700868	1413708228	rnd-3_family-704	3.1	-	LTR-Gypsy	LTR	7361
chr1p	1414392903	1414398422	rnd-3_family-237	4.5	-	DIRS	DIRS	5520
chr1p	1415520813	1415523868	rnd-6_family-281	4.9	+	LINE-RTE	LINE	3056
chr1p	1416408653	1416410259	rnd-1_family-150	4.5	+	DNA-MULE	DNA	1607
chr1p	1417663789	1417666811	rnd-6_family-281	1.6	-	LINE-RTE	LINE	3023
chr1q	438451	445829	rnd-4_family-313	4	+	LTR-Gypsy	LTR	7379
chr1q	748445	752971	rnd-6_family-1529	4.6	+	DNA-PIF-Harbinger	DNA	4527
chr1q	1421561	1428021	rnd-3_family-222	3.8	-	DNA-PIF-Harbinger	DNA	6461
chr1q	1769012	1775648	rnd-3_family-222	4.4	-	DNA-PIF-Harbinger	DNA	6637
chr1q	2706565	2715674	rnd-6_family-11	3.6	-	LTR-ERV1	LTR	9110
chr1q	2971630	2977283	rnd-5_family-102	4.5	+	DIRS	DIRS	5654
chr1q	3641197	3648448	rnd-5_family-440	4.9	+	LTR-Gypsy	LTR	7252
chr1q	4590030	4596479	rnd-3_family-222	3.5	+	DNA-PIF-Harbinger	DNA	6450
chr1q	5901583	5905432	rnd-6_family-3470	2.9	+	PLE	PLE	3850
[truncated: 33,723 more rows]
