# Supplementary material for: A mammalian-like piRNA pathway in Axolotl reveals the origins of piRNA-directed DNA methylation
Source: EMBO J. 2025 Nov 13;45(6):1933–56. doi: 10.1038/s44318-025-00631-w (PMC7618676; doi:10.1038/s44318-025-00631-w)
Supplement: Supplementary file 9 — Source data Fig. 3 [file 44318_2025_631_MOESM9_ESM.zip › Figure 3/3D/SupplementaryTable2.activeTEinfo.xlsx]

## Sheet: 20240827SupplementaryTable1
class	family	length cutoff	percDiv cutoff	total copy num	active copy num	active perc
DIRS	DIRS	4500	5	1577749	1975	0.125
DNA	DNA-hAT	2500	5	4523925	2319	0.051
DNA	DNA-TcMar	1500	5	2767455	383	0.014
DNA	DNA-PIF-Harbinger	4500	5	1944483	3210	0.165
DNA	DNA-MULE	1500	5	667113	4028	0.604
DNA	DNA	1500	5	250367	11	0.004
DNA	DNA-Kolobok-T2	4000	5	178954	44	0.025
DNA	DNA-CACTA	10000	5	174439	0	0
DNA	DNA-TcMar-Tc2	1500	5	98870	0	0
DNA	DNA-hAT-Ac	2500	5	79185	0	0
DNA	DNA-CMC-EnSpm	5000	5	70352	0	0
DNA	DNA-Crypton-H	4000	5	53545	7	0.013
DNA	DNA-hAT-Charlie	2500	5	52172	0	0
DNA	DNA-hAT-Tip100	2500	5	43693	0	0
DNA	DNA-hAT-Blackjack	2500	5	34437	0	0
DNA	DNA-Crypton-A	4000	5	32664	0	0
DNA	DNA-Dada	4500	5	30109	0	0
DNA	DNA-Zisupton	1500	5	18638	0	0
DNA	DNA-Maverick	15000	5	11595	0	0
DNA	DNA-TcMar-Tc1	1500	5	4683	0	0
DNA	DNA-Academ-1	1500	5	3210	0	0
DNA	DNA-TcMar-Tigger	1500	5	2258	0	0
DNA	DNA-Crypton	4000	5	50	0	0
LINE	LINE-L2	4000	5	2574987	0	0
LINE	LINE-L1	5000	5	1466733	133	0.009
LINE	LINE-RTE-X	3000	5	638795	26	0.004
LINE	LINE-R2	3500	5	504785	0	0
LINE	LINE-RTE	3000	5	196822	829	0.421
LINE	LINE	3000	5	175886	0	0
LINE	LINE-Jockey	5000	5	100098	0	0
LINE	LINE-I	4500	5	25814	2	0.008
LINE	LINE-RTE-BovB	3000	5	24992	0	0
LINE	LINE-Rex-Babar	3000	5	15173	0	0
LINE	LINE-R1-LOA	3000	5	7703	0	0
LINE	LINE-CR1	3000	5	3268	0	0
LINE	LINE-L1-Tx1	5000	5	2356	0	0
Low_complexity	Low_complexity	NA	5	864163	0	0
LTR	LTR-Gypsy	6000	5	6168770	13374	0.217
LTR	LTR-ERV	4500	5	1410329	60	0.004
LTR	LTR-ERV1	4500	5	1383059	8384	0.606
LTR	LTR	4500	5	1044530	29	0.003
LTR	LTR-Copia	6000	5	264469	0	0
LTR	LTR-BEL-Pao	4500	5	133861	6	0.004
LTR	LTR-ERVL	4500	5	30276	92	0.304
LTR	LTR-ERVK	4500	5	14771	0	0
LTR	LTR-ERV-Foamy	11500	5	12643	0	0
Ngaro	Ngaro	4500	5	281139	0	0
other	other-MITE	NA	5	1368469	0	0
other	other-ClassII	NA	5	652089	0	0
other	other-ClassI	NA	5	435323	0	0
other	other-ClassI-nLTR	NA	5	163288	0	0
other	other-ARTEFACT	NA	5	51	0	0
PLE	PLE	3000	5	569187	165	0.029
PLE	PLE-Chlamys	3000	5	114111	0	0
RC	RC-Helitron	10000	5	357239	646	0.181
Satellite	Satellite	NA	5	5494	0	0
Simple_repeat	Simple_repeat	NA	5	4043929	0	0
SINE	SINE-tRNA	NA	5	543895	0	0
SINE	SINE-tRNA-Deu	NA	5	519742	0	0
SINE	SINE-MIR	NA	5	102560	0	0
SINE	SINE-5S	NA	5	37830	0	0
SINE	SINE-B2	NA	5	10501	0	0
SINE	SINE-ID	NA	5	5770	0	0
SINE	SINE-tRNA-Deu-L2	NA	5	8	0	0
unknown	unknown	NA	5	362377	0	0
