# Supplementary material for: A mammalian-like piRNA pathway in Axolotl reveals the origins of piRNA-directed DNA methylation
Source: EMBO J. 2025 Nov 13;45(6):1933–56. doi: 10.1038/s44318-025-00631-w (PMC7618676; doi:10.1038/s44318-025-00631-w)
Supplement: Supplementary file 9 — Source data Fig. 3 [file 44318_2025_631_MOESM9_ESM.zip › Figure 3/3A/pie_genome_TEcomposition.csv]

Class	GenomePerc
LTR	24.542
DNA	15.805
LINE	14.879
DIRS	6.495
other	3.079
RC	1.479
PLE	1.195
SINE	1.163
Simple_repeat	0.691
Ngaro	0.666
unknown	0.328
Low_complexity	0.172
Satellite	0.016
Genome_other	29.49
