# Supplementary material for: A mammalian-like piRNA pathway in Axolotl reveals the origins of piRNA-directed DNA methylation
Source: EMBO J. 2025 Nov 13;45(6):1933–56. doi: 10.1038/s44318-025-00631-w (PMC7618676; doi:10.1038/s44318-025-00631-w)
Supplement: Supplementary file 10 — Source data Fig. 4 [file 44318_2025_631_MOESM10_ESM.zip]

Archive with 43 entries (34 files):
- Figure 4/
- Figure 4/.DS_Store
- __MACOSX/Figure 4/._.DS_Store
- Figure 4/4A/
- Figure 4/4B/
- Figure 4/4C/
- Figure 4/4D/
- Figure 4/4E/
- Figure 4/4F/
- Figure 4/4G/
- Figure 4/4H/
- Figure 4/4A/SupplementaryTable3.piRNAnumber.xlsx
- __MACOSX/Figure 4/4A/._SupplementaryTable3.piRNAnumber.xlsx
- Figure 4/4B/countsum.csv
- __MACOSX/Figure 4/4B/._countsum.csv
- Figure 4/4C/pirna_countRPKM_byTEfamily.csv
- __MACOSX/Figure 4/4C/._pirna_countRPKM_byTEfamily.csv
- Figure 4/4D/.DS_Store
- __MACOSX/Figure 4/4D/._.DS_Store
- Figure 4/4D/DIRS.DIRS.rnd-1_family-13.RPM_mean.csv
- __MACOSX/Figure 4/4D/._DIRS.DIRS.rnd-1_family-13.RPM_mean.csv
- Figure 4/4D/DNA.DNA-hAT.rnd-4_family-296.RPM_mean.csv
- __MACOSX/Figure 4/4D/._DNA.DNA-hAT.rnd-4_family-296.RPM_mean.csv
- Figure 4/4D/DNA.DNA-PIF-Harbinger.rnd-1_family-124.RPM_mean.csv
- __MACOSX/Figure 4/4D/._DNA.DNA-PIF-Harbinger.rnd-1_family-124.RPM_mean.csv
- Figure 4/4D/LINE.LINE-L1.rnd-6_family-1544.RPM_mean.csv
- __MACOSX/Figure 4/4D/._LINE.LINE-L1.rnd-6_family-1544.RPM_mean.csv
- Figure 4/4D/LINE.LINE-RTE.rnd-1_family-931.RPM_mean.csv
- __MACOSX/Figure 4/4D/._LINE.LINE-RTE.rnd-1_family-931.RPM_mean.csv
- Figure 4/4D/LTR.LTR-ERV.rnd-6_family-4252.RPM_mean.csv
- __MACOSX/Figure 4/4D/._LTR.LTR-ERV.rnd-6_family-4252.RPM_mean.csv
- Figure 4/4D/LTR.LTR-ERV1.rnd-1_family-578.RPM_mean.csv
- __MACOSX/Figure 4/4D/._LTR.LTR-ERV1.rnd-1_family-578.RPM_mean.csv
- Figure 4/4D/LTR.LTR-Gypsy.rnd-3_family-15.RPM_mean.csv
- __MACOSX/Figure 4/4D/._LTR.LTR-Gypsy.rnd-3_family-15.RPM_mean.csv
- Figure 4/4E/barplot_directionality_freq.csv
- __MACOSX/Figure 4/4E/._barplot_directionality_freq.csv
- Figure 4/4F/dotplot_cumulative_fraction.csv
- __MACOSX/Figure 4/4F/._dotplot_cumulative_fraction.csv
- Figure 4/4G/ridgeplot_directionality_length.csv
- __MACOSX/Figure 4/4G/._ridgeplot_directionality_length.csv
- Figure 4/4H/venn_cluster_overlap.csv
- __MACOSX/Figure 4/4H/._venn_cluster_overlap.csv
