# Supplementary material for: A mammalian-like piRNA pathway in Axolotl reveals the origins of piRNA-directed DNA methylation
Source: EMBO J. 2025 Nov 13;45(6):1933–56. doi: 10.1038/s44318-025-00631-w (PMC7618676; doi:10.1038/s44318-025-00631-w)
Supplement: Supplementary file 10 — Source data Fig. 4 [file 44318_2025_631_MOESM10_ESM.zip › Figure 4/4B/countsum.csv]

class	countsum	sample
DIRS	1632883.154	testis-1
DNA	6443261.19	testis-1
LINE	5843419.271	testis-1
LTR	10880305.326	testis-1
Low_complexity	236228.636	testis-1
Ngaro	474410.898	testis-1
PLE	610439.266	testis-1
RC	246770.448	testis-1
SINE	835025.808	testis-1
Satellite	3081.059	testis-1
Simple_repeat	1135074.571	testis-1
other	1946860.536	testis-1
unknown	232882.399	testis-1
genome_gene	4477673.5	testis-1
genome_other	16571245.829	testis-1
DIRS	2235465.104	testis-2
DNA	9263837.835	testis-2
LINE	8165881.601	testis-2
LTR	14686380.386	testis-2
Low_complexity	334096.09	testis-2
Ngaro	621696.838	testis-2
PLE	917411.172	testis-2
RC	390526.299	testis-2
SINE	1116075.265	testis-2
Satellite	5081.438	testis-2
Simple_repeat	1594360.249	testis-2
other	2680966.406	testis-2
unknown	318447.048	testis-2
genome_gene	5730224.635	testis-2
genome_other	22911935.51	testis-2
DIRS	664448.568	oocyte-1
DNA	3886190.509	oocyte-1
LINE	3900348.771	oocyte-1
LTR	4502209.814	oocyte-1
Low_complexity	90378.877	oocyte-1
Ngaro	491038.361	oocyte-1
PLE	481675.897	oocyte-1
RC	156665.252	oocyte-1
SINE	339489.298	oocyte-1
Satellite	684.164	oocyte-1
Simple_repeat	452688.445	oocyte-1
other	751020.215	oocyte-1
unknown	85088.21	oocyte-1
genome_gene	598047.205	oocyte-1
genome_other	6227690.822	oocyte-1
DIRS	1485332.99	oocyte-2
DNA	7956116.815	oocyte-2
LINE	8230280.489	oocyte-2
LTR	9369120.561	oocyte-2
Low_complexity	185055.239	oocyte-2
Ngaro	1047825.898	oocyte-2
PLE	998212.949	oocyte-2
RC	300089.365	oocyte-2
SINE	680188.743	oocyte-2
Satellite	1369.273	oocyte-2
Simple_repeat	919391.756	oocyte-2
other	1539493.769	oocyte-2
unknown	172558.565	oocyte-2
genome_gene	1239422.029	oocyte-2
genome_other	12483532.401	oocyte-2
