# Supplementary material for: A mammalian-like piRNA pathway in Axolotl reveals the origins of piRNA-directed DNA methylation
Source: EMBO J. 2025 Nov 13;45(6):1933–56. doi: 10.1038/s44318-025-00631-w (PMC7618676; doi:10.1038/s44318-025-00631-w)
Supplement: Supplementary file 10 — Source data Fig. 4 [file 44318_2025_631_MOESM10_ESM.zip › Figure 4/4C/pirna_countRPKM_byTEfamily.csv]

sample	family	class	familycount_sum	length_sum	total_count	RPKM
oocyte-1	DIRS	DIRS	420680.196	185486	7395722.791	306.662
oocyte-1	DNA	DNA	12248.325	10062	7395722.791	164.593
oocyte-1	DNA/Academ-1	DNA	93.087	2091	7395722.791	6.019
oocyte-1	DNA/CACTA	DNA	3711.623	5813	7395722.791	86.334
oocyte-1	DNA/CMC-EnSpm	DNA	10678.577	7835	7395722.791	184.287
oocyte-1	DNA/Crypton	DNA	8.5	842	7395722.791	1.365
oocyte-1	DNA/Crypton-A	DNA	751.5	925	7395722.791	109.852
oocyte-1	DNA/Crypton-H	DNA	7207.528	3175	7395722.791	306.946
oocyte-1	DNA/Dada	DNA	3833.182	1418	7395722.791	365.513
oocyte-1	DNA/Kolobok-T2	DNA	477366.476	34345	7395722.791	1879.35
oocyte-1	DNA/MULE	DNA	66534.508	34407	7395722.791	261.469
oocyte-1	DNA/Maverick	DNA	186802.577	14081	7395722.791	1793.778
oocyte-1	DNA/PIF-Harbinger	DNA	941125.713	120820	7395722.791	1053.242
oocyte-1	DNA/TcMar	DNA	339680.011	152328	7395722.791	301.515
oocyte-1	DNA/TcMar-Tc1	DNA	18.666	896	7395722.791	2.817
oocyte-1	DNA/TcMar-Tc2	DNA	1868.152	265	7395722.791	953.204
oocyte-1	DNA/TcMar-Tigger	DNA	18	732	7395722.791	3.325
oocyte-1	DNA/Zisupton	DNA	7.5	948	7395722.791	1.07
oocyte-1	DNA/hAT	DNA	557957.737	222422	7395722.791	339.19
oocyte-1	DNA/hAT-Ac	DNA	4591.625	15149	7395722.791	40.983
oocyte-1	DNA/hAT-Blackjack	DNA	2743.708	1510	7395722.791	245.686
oocyte-1	DNA/hAT-Charlie	DNA	27859.852	6959	7395722.791	541.317
oocyte-1	DNA/hAT-Tip100	DNA	3073.997	1670	7395722.791	248.889
oocyte-1	LINE	LINE	12290.723	9205	7395722.791	180.54
oocyte-1	LINE/CR1	LINE	2898.039	1365	7395722.791	287.072
oocyte-1	LINE/I	LINE	38786.166	5727	7395722.791	915.733
oocyte-1	LINE/Jockey	LINE	57746.129	10208	7395722.791	764.895
oocyte-1	LINE/L1	LINE	185691.725	199930	7395722.791	125.584
oocyte-1	LINE/L1-Tx1	LINE	7	852	7395722.791	1.111
oocyte-1	LINE/L2	LINE	544805.305	164569	7395722.791	447.623
oocyte-1	LINE/R1-LOA	LINE	101.033	1785	7395722.791	7.653
oocyte-1	LINE/R2	LINE	116106.463	29444	7395722.791	533.186
oocyte-1	LINE/RTE	LINE	43674.538	17604	7395722.791	335.457
oocyte-1	LINE/RTE-BovB	LINE	991.905	3107	7395722.791	43.167
oocyte-1	LINE/RTE-X	LINE	46775.573	135536	7395722.791	46.664
oocyte-1	LINE/Rex-Babar	LINE	872.567	1265	7395722.791	93.267
oocyte-1	LTR	LTR	110159.718	49088	7395722.791	303.436
oocyte-1	LTR/BEL-Pao	LTR	11780.716	9814	7395722.791	162.31
oocyte-1	LTR/Copia	LTR	31692.693	13815	7395722.791	310.19
oocyte-1	LTR/ERV	LTR	267951.371	69465	7395722.791	521.566
oocyte-1	LTR/ERV-Foamy	LTR	550.985	3369	7395722.791	22.114
oocyte-1	LTR/ERV1	LTR	734346.482	211634	7395722.791	469.175
oocyte-1	LTR/ERVK	LTR	348.603	3481	7395722.791	13.541
oocyte-1	LTR/ERVL	LTR	32757.611	10332	7395722.791	428.694
oocyte-1	LTR/Gypsy	LTR	1204003.915	585052	7395722.791	278.261
oocyte-1	Ngaro	Ngaro	155352.31	41807	7395722.791	502.444
oocyte-1	PLE	PLE	31721.482	80222	7395722.791	53.466
oocyte-1	PLE/Chlamys	PLE	2462.415	11576	7395722.791	28.762
oocyte-1	RC/Helitron	RC	140431.37	49900	7395722.791	380.525
oocyte-1	SINE/5S	SINE	1641.556	2918	7395722.791	76.066
oocyte-1	SINE/B2	SINE	170.295	873	7395722.791	26.376
oocyte-1	SINE/ID	SINE	28.223	1316	7395722.791	2.9
oocyte-1	SINE/MIR	SINE	6319.241	4123	7395722.791	207.239
oocyte-1	SINE/tRNA	SINE	41279.108	25464	7395722.791	219.191
oocyte-1	SINE/tRNA-Deu	SINE	121063.928	15134	7395722.791	1081.634
oocyte-1	SINE/tRNA-Deu-L2	SINE	34.333	121	7395722.791	38.366
oocyte-1	Satellite	Others	49.262	2737	7395722.791	2.434
oocyte-1	other/ARTEFACT	Others	1018.891	15864	7395722.791	8.684
oocyte-1	other/ClassI	Others	47077.921	29714	7395722.791	214.228
oocyte-1	other/ClassI-nLTR	Others	48820.034	17029	7395722.791	387.64
oocyte-1	other/ClassII	Others	112173.469	71949	7395722.791	210.807
oocyte-1	other/MITE	Others	97109.17	43815	7395722.791	299.679
oocyte-1	unknown	Others	75769.483	56696	7395722.791	180.701
oocyte-2	DIRS	DIRS	1016016.65	185486	16360307.947	334.81
oocyte-2	DNA	DNA	24867.617	10062	16360307.947	151.063
oocyte-2	DNA/Academ-1	DNA	152.816	2091	16360307.947	4.467
oocyte-2	DNA/CACTA	DNA	6568.396	5813	16360307.947	69.067
oocyte-2	DNA/CMC-EnSpm	DNA	21599.615	7835	16360307.947	168.506
oocyte-2	DNA/Crypton	DNA	8.5	1388	16360307.947	0.374
oocyte-2	DNA/Crypton-A	DNA	1306.5	925	16360307.947	86.333
oocyte-2	DNA/Crypton-H	DNA	14147.327	3175	16360307.947	272.357
oocyte-2	DNA/Dada	DNA	9112.983	1418	16360307.947	392.819
oocyte-2	DNA/Kolobok-T2	DNA	1093369.299	34345	16360307.947	1945.861
oocyte-2	DNA/MULE	DNA	142033.92	34407	16360307.947	252.321
oocyte-2	DNA/Maverick	DNA	354925.875	14081	16360307.947	1540.681
oocyte-2	DNA/PIF-Harbinger	DNA	2167931.841	120820	16360307.947	1096.769
oocyte-2	DNA/TcMar	DNA	704950.77	152328	16360307.947	282.87
oocyte-2	DNA/TcMar-Tc1	DNA	24.998	896	16360307.947	1.705
oocyte-2	DNA/TcMar-Tc2	DNA	3724.091	265	16360307.947	858.98
oocyte-2	DNA/TcMar-Tigger	DNA	30.916	732	16360307.947	2.582
oocyte-2	DNA/Zisupton	DNA	18.643	948	16360307.947	1.202
oocyte-2	DNA/hAT	DNA	1248386.714	222578	16360307.947	342.827
oocyte-2	DNA/hAT-Ac	DNA	9286.164	15149	16360307.947	37.468
oocyte-2	DNA/hAT-Blackjack	DNA	5092	1510	16360307.947	206.12
oocyte-2	DNA/hAT-Charlie	DNA	59367.464	6959	16360307.947	521.447
oocyte-2	DNA/hAT-Tip100	DNA	5988.662	1670	16360307.947	219.191
oocyte-2	LINE	LINE	28292.477	9205	16360307.947	187.869
oocyte-2	LINE/CR1	LINE	6459.99	1365	16360307.947	289.273
oocyte-2	LINE/I	LINE	81683.234	5727	16360307.947	871.795
oocyte-2	LINE/Jockey	LINE	156428.225	10208	16360307.947	936.662
oocyte-2	LINE/L1	LINE	428208.467	199930	16360307.947	130.914
oocyte-2	LINE/L1-Tx1	LINE	14.083	852	16360307.947	1.01
oocyte-2	LINE/L2	LINE	1308953.793	164569	16360307.947	486.166
oocyte-2	LINE/R1-LOA	LINE	206.999	1785	16360307.947	7.088
oocyte-2	LINE/R2	LINE	269920.362	29444	16360307.947	560.335
oocyte-2	LINE/RTE	LINE	92588.059	17604	16360307.947	321.479
oocyte-2	LINE/RTE-BovB	LINE	2083.51	3107	16360307.947	40.989
oocyte-2	LINE/RTE-X	LINE	76154.623	135536	16360307.947	34.344
oocyte-2	LINE/Rex-Babar	LINE	2018.641	1265	16360307.947	97.539
oocyte-2	LTR	LTR	240654.968	49088	16360307.947	299.659
oocyte-2	LTR/BEL-Pao	LTR	23071.189	9814	16360307.947	143.692
oocyte-2	LTR/Copia	LTR	64325.741	13815	16360307.947	284.605
oocyte-2	LTR/ERV	LTR	571782.627	69465	16360307.947	503.122
oocyte-2	LTR/ERV-Foamy	LTR	1093.521	3369	16360307.947	19.84
oocyte-2	LTR/ERV1	LTR	1578771.915	211634	16360307.947	455.977
oocyte-2	LTR/ERVK	LTR	991.92	3481	16360307.947	17.417
oocyte-2	LTR/ERVL	LTR	63716.022	10332	16360307.947	376.94
oocyte-2	LTR/Gypsy	LTR	2666939.655	585179	16360307.947	278.569
oocyte-2	Ngaro	Ngaro	350911.547	41807	16360307.947	513.047
oocyte-2	PLE	PLE	66764.121	80222	16360307.947	50.87
oocyte-2	PLE/Chlamys	PLE	4929.476	11576	16360307.947	26.029
oocyte-2	RC/Helitron	RC	260817.309	49900	16360307.947	319.481
oocyte-2	SINE/5S	SINE	3053.08	2918	16360307.947	63.953
oocyte-2	SINE/B2	SINE	339.712	873	16360307.947	23.785
oocyte-2	SINE/ID	SINE	61.405	1316	16360307.947	2.852
oocyte-2	SINE/MIR	SINE	11238.352	4123	16360307.947	166.609
oocyte-2	SINE/tRNA	SINE	86890.85	25464	16360307.947	208.572
oocyte-2	SINE/tRNA-Deu	SINE	233013.019	15134	16360307.947	941.098
oocyte-2	SINE/tRNA-Deu-L2	SINE	64.833	121	16360307.947	32.751
oocyte-2	Satellite	Others	112.555	2737	16360307.947	2.514
oocyte-2	other/ARTEFACT	Others	1946.674	15864	16360307.947	7.5
oocyte-2	other/ClassI	Others	109251.306	30025	16360307.947	222.409
oocyte-2	other/ClassI-nLTR	Others	106604.045	17029	16360307.947	382.642
oocyte-2	other/ClassII	Others	235039.234	71949	16360307.947	199.675
oocyte-2	other/MITE	Others	188137.219	43815	16360307.947	262.458
oocyte-2	unknown	Others	147861.428	56696	16360307.947	159.408
testis-1	DIRS	DIRS	493010.001	185486	8301844.233	320.162
testis-1	DNA	DNA	17363.729	9797	8301844.233	213.489
testis-1	DNA/Academ-1	DNA	138.593	2091	8301844.233	7.984
testis-1	DNA/CACTA	DNA	7653.008	5813	8301844.233	158.583
testis-1	DNA/CMC-EnSpm	DNA	46742.337	7835	8301844.233	718.616
testis-1	DNA/Crypton	DNA	18	1388	8301844.233	1.562
testis-1	DNA/Crypton-A	DNA	541.833	1117	8301844.233	58.43
testis-1	DNA/Crypton-H	DNA	6438.07	3175	8301844.233	244.252
testis-1	DNA/Dada	DNA	6696.549	1418	8301844.233	568.853
testis-1	DNA/Kolobok-T2	DNA	206522.857	34345	8301844.233	724.319
testis-1	DNA/MULE	DNA	44602.669	34407	8301844.233	156.149
testis-1	DNA/Maverick	DNA	45721.215	14081	8301844.233	391.12
testis-1	DNA/PIF-Harbinger	DNA	476637.174	120820	8301844.233	475.198
testis-1	DNA/TcMar	DNA	570671.433	152457	8301844.233	450.883
testis-1	DNA/TcMar-Tc1	DNA	27	896	8301844.233	3.63
testis-1	DNA/TcMar-Tc2	DNA	2148.32	265	8301844.233	976.514
testis-1	DNA/TcMar-Tigger	DNA	11.333	732	8301844.233	1.865
testis-1	DNA/Zisupton	DNA	37.333	948	8301844.233	4.744
testis-1	DNA/hAT	DNA	658128.065	222910	8301844.233	355.636
testis-1	DNA/hAT-Ac	DNA	5547.999	15149	8301844.233	44.114
testis-1	DNA/hAT-Blackjack	DNA	1079.2	1510	8301844.233	86.09
testis-1	DNA/hAT-Charlie	DNA	18804.098	6959	8301844.233	325.485
testis-1	DNA/hAT-Tip100	DNA	1034.08	1670	8301844.233	74.587
testis-1	LINE	LINE	20659.793	9205	8301844.233	270.351
testis-1	LINE/CR1	LINE	5870.967	1365	8301844.233	518.087
testis-1	LINE/I	LINE	11903.59	5727	8301844.233	250.366
testis-1	LINE/Jockey	LINE	5318.999	10208	8301844.233	62.765
testis-1	LINE/L1	LINE	205373.916	199930	8301844.233	123.735
testis-1	LINE/L1-Tx1	LINE	43.333	852	8301844.233	6.126
testis-1	LINE/L2	LINE	473392.491	164569	8301844.233	346.496
testis-1	LINE/R1-LOA	LINE	236.939	1785	8301844.233	15.989
testis-1	LINE/R2	LINE	157683.239	29444	8301844.233	645.081
testis-1	LINE/RTE	LINE	164789.656	17604	8301844.233	1127.571
testis-1	LINE/RTE-BovB	LINE	608.844	3107	8301844.233	23.604
testis-1	LINE/RTE-X	LINE	22720.026	135536	8301844.233	20.192
testis-1	LINE/Rex-Babar	LINE	648.067	1265	8301844.233	61.71
testis-1	LTR	LTR	213194.363	49088	8301844.233	523.149
testis-1	LTR/BEL-Pao	LTR	20173.819	9814	8301844.233	247.61
testis-1	LTR/Copia	LTR	58931.132	13815	8301844.233	513.83
testis-1	LTR/ERV	LTR	276277.128	69465	8301844.233	479.076
testis-1	LTR/ERV-Foamy	LTR	1394.143	3369	8301844.233	49.846
testis-1	LTR/ERV1	LTR	779833.686	211634	8301844.233	443.856
testis-1	LTR/ERVK	LTR	390.407	3481	8301844.233	13.509
testis-1	LTR/ERVL	LTR	29388.788	10332	8301844.233	342.628
testis-1	LTR/Gypsy	LTR	1513475.209	585179	8301844.233	311.539
testis-1	Ngaro	Ngaro	223600.463	41807	8301844.233	644.242
testis-1	PLE	PLE	100042.834	80222	8301844.233	150.217
testis-1	PLE/Chlamys	PLE	5836.56	11576	8301844.233	60.733
testis-1	RC/Helitron	RC	177180.166	49900	8301844.233	427.701
testis-1	SINE/5S	SINE	1972.355	2918	8301844.233	81.419
testis-1	SINE/B2	SINE	2338.982	873	8301844.233	322.729
testis-1	SINE/ID	SINE	82.836	1316	8301844.233	7.582
testis-1	SINE/MIR	SINE	11236.885	4123	8301844.233	328.29
testis-1	SINE/tRNA	SINE	82442.771	25464	8301844.233	389.988
testis-1	SINE/tRNA-Deu	SINE	229804.989	15134	8301844.233	1829.073
testis-1	SINE/tRNA-Deu-L2	SINE	126.166	121	8301844.233	125.598
testis-1	Satellite	Others	424.471	2737	8301844.233	18.681
testis-1	other/ARTEFACT	Others	1493.437	15864	8301844.233	11.34
testis-1	other/ClassI	Others	109548.574	30025	8301844.233	439.49
testis-1	other/ClassI-nLTR	Others	203892.816	17029	8301844.233	1442.242
testis-1	other/ClassII	Others	252163.242	71949	8301844.233	422.165
testis-1	other/MITE	Others	151237.177	44005	8301844.233	413.982
testis-1	unknown	Others	176536.078	56775	8301844.233	374.543
testis-2	DIRS	DIRS	673583.839	185486	11263377.56	322.413
testis-2	DNA	DNA	24023.457	10062	11263377.56	211.974
testis-2	DNA/Academ-1	DNA	237.979	2091	11263377.56	10.105
testis-2	DNA/CACTA	DNA	11586.807	5813	11263377.56	176.968
testis-2	DNA/CMC-EnSpm	DNA	58403.761	7835	11263377.56	661.81
testis-2	DNA/Crypton	DNA	29.166	1388	11263377.56	1.866
testis-2	DNA/Crypton-A	DNA	957.416	801	11263377.56	106.121
testis-2	DNA/Crypton-H	DNA	11380.237	3175	11263377.56	318.228
testis-2	DNA/Dada	DNA	7530.927	1418	11263377.56	471.524
testis-2	DNA/Kolobok-T2	DNA	252999.539	34345	11263377.56	654.015
testis-2	DNA/MULE	DNA	72369.383	34407	11263377.56	186.741
testis-2	DNA/Maverick	DNA	65135.073	14081	11263377.56	410.689
testis-2	DNA/PIF-Harbinger	DNA	707083.476	120820	11263377.56	519.593
testis-2	DNA/TcMar	DNA	737323.676	152457	11263377.56	429.38
testis-2	DNA/TcMar-Tc1	DNA	51.5	896	11263377.56	5.103
testis-2	DNA/TcMar-Tc2	DNA	3074.98	265	11263377.56	1030.215
testis-2	DNA/TcMar-Tigger	DNA	18.833	732	11263377.56	2.284
testis-2	DNA/Zisupton	DNA	67.104	948	11263377.56	6.285
testis-2	DNA/hAT	DNA	971909.613	222910	11263377.56	387.104
testis-2	DNA/hAT-Ac	DNA	6523.088	15149	11263377.56	38.23
testis-2	DNA/hAT-Blackjack	DNA	1642.7	1510	11263377.56	96.586
testis-2	DNA/hAT-Charlie	DNA	24065.056	6959	11263377.56	307.023
testis-2	DNA/hAT-Tip100	DNA	1532.565	1670	11263377.56	81.477
testis-2	LINE	LINE	26041.733	9205	11263377.56	251.176
testis-2	LINE/CR1	LINE	6697.117	1365	11263377.56	435.599
testis-2	LINE/I	LINE	17479.569	5727	11263377.56	270.979
testis-2	LINE/Jockey	LINE	6996.03	10208	11263377.56	60.847
testis-2	LINE/L1	LINE	232357.043	199930	11263377.56	103.183
testis-2	LINE/L1-Tx1	LINE	59.082	852	11263377.56	6.157
testis-2	LINE/L2	LINE	561842.139	164569	11263377.56	303.108
testis-2	LINE/R1-LOA	LINE	260.215	1785	11263377.56	12.943
testis-2	LINE/R2	LINE	236436.189	29444	11263377.56	712.933
testis-2	LINE/RTE	LINE	220955.823	17604	11263377.56	1114.36
testis-2	LINE/RTE-BovB	LINE	944.075	3107	11263377.56	26.977
testis-2	LINE/RTE-X	LINE	34055.052	135536	11263377.56	22.308
testis-2	LINE/Rex-Babar	LINE	1048.555	1265	11263377.56	73.592
testis-2	LTR	LTR	299755.932	49088	11263377.56	542.155
testis-2	LTR/BEL-Pao	LTR	28673.484	9814	11263377.56	259.397
testis-2	LTR/Copia	LTR	85905.896	13815	11263377.56	552.082
testis-2	LTR/ERV	LTR	321711.875	69465	11263377.56	411.18
testis-2	LTR/ERV-Foamy	LTR	2104.9	3369	11263377.56	55.47
testis-2	LTR/ERV1	LTR	1181730.888	211634	11263377.56	495.752
testis-2	LTR/ERVK	LTR	734.431	3481	11263377.56	18.732
testis-2	LTR/ERVL	LTR	68824.013	10332	11263377.56	591.408
testis-2	LTR/Gypsy	LTR	1945558.15	585179	11263377.56	295.18
testis-2	Ngaro	Ngaro	334651.222	41807	11263377.56	710.681
testis-2	PLE	PLE	126568.935	80222	11263377.56	140.076
testis-2	PLE/Chlamys	PLE	8293.7	11576	11263377.56	63.609
testis-2	RC/Helitron	RC	275936.665	49900	11263377.56	490.953
testis-2	SINE/5S	SINE	2672.44	2918	11263377.56	81.312
testis-2	SINE/B2	SINE	3027.212	873	11263377.56	307.865
testis-2	SINE/ID	SINE	126.47	1316	11263377.56	8.532
testis-2	SINE/MIR	SINE	14454.967	4123	11263377.56	311.268
testis-2	SINE/tRNA	SINE	104541.285	25464	11263377.56	364.496
testis-2	SINE/tRNA-Deu	SINE	275582.161	15134	11263377.56	1616.697
testis-2	SINE/tRNA-Deu-L2	SINE	177.166	121	11263377.56	129.995
testis-2	Satellite	Others	611.929	2737	11263377.56	19.85
testis-2	other/ARTEFACT	Others	1836.634	15864	11263377.56	10.279
testis-2	other/ClassI	Others	167203.127	30025	11263377.56	494.416
testis-2	other/ClassI-nLTR	Others	278429.426	17029	11263377.56	1451.635
testis-2	other/ClassII	Others	318293.416	71949	11263377.56	392.766
testis-2	other/MITE	Others	208374.885	43922	11263377.56	421.206
testis-2	unknown	Others	230893.554	56775	11263377.56	361.066
