# Supplementary material for: A mammalian-like piRNA pathway in Axolotl reveals the origins of piRNA-directed DNA methylation
Source: EMBO J. 2025 Nov 13;45(6):1933–56. doi: 10.1038/s44318-025-00631-w (PMC7618676; doi:10.1038/s44318-025-00631-w)
Supplement: Supplementary file 10 — Source data Fig. 4 [file 44318_2025_631_MOESM10_ESM.zip › Figure 4/4D/DIRS.DIRS.rnd-1_family-13.RPM_mean.csv]

condition	strand	TEID	start	end	RPM_mean	type
oocyte	fwd	rnd-1_family-13#DIRS	0	1	0	oocyte_fwd
oocyte	fwd	rnd-1_family-13#DIRS	1	2	0.12	oocyte_fwd
oocyte	fwd	rnd-1_family-13#DIRS	2	3	0.12	oocyte_fwd
oocyte	fwd	rnd-1_family-13#DIRS	3	4	0.12	oocyte_fwd
oocyte	fwd	rnd-1_family-13#DIRS	4	5	0.12	oocyte_fwd
oocyte	fwd	rnd-1_family-13#DIRS	5	6	0.12	oocyte_fwd
oocyte	fwd	rnd-1_family-13#DIRS	6	7	0.15	oocyte_fwd
oocyte	fwd	rnd-1_family-13#DIRS	7	8	0.15	oocyte_fwd
oocyte	fwd	rnd-1_family-13#DIRS	8	9	0.15	oocyte_fwd
oocyte	fwd	rnd-1_family-13#DIRS	9	10	0.16	oocyte_fwd
oocyte	fwd	rnd-1_family-13#DIRS	10	11	0.16	oocyte_fwd
oocyte	fwd	rnd-1_family-13#DIRS	11	12	0.16	oocyte_fwd
oocyte	fwd	rnd-1_family-13#DIRS	12	13	0.16	oocyte_fwd
oocyte	fwd	rnd-1_family-13#DIRS	13	14	0.16	oocyte_fwd
oocyte	fwd	rnd-1_family-13#DIRS	14	15	0.16	oocyte_fwd
oocyte	fwd	rnd-1_family-13#DIRS	15	16	0.16	oocyte_fwd
oocyte	fwd	rnd-1_family-13#DIRS	16	17	0.165	oocyte_fwd
oocyte	fwd	rnd-1_family-13#DIRS	17	18	0.165	oocyte_fwd
oocyte	fwd	rnd-1_family-13#DIRS	18	19	0.165	oocyte_fwd
oocyte	fwd	rnd-1_family-13#DIRS	19	20	0.245	oocyte_fwd
oocyte	fwd	rnd-1_family-13#DIRS	20	21	0.26	oocyte_fwd
oocyte	fwd	rnd-1_family-13#DIRS	21	22	0.265	oocyte_fwd
oocyte	fwd	rnd-1_family-13#DIRS	22	23	0.27	oocyte_fwd
oocyte	fwd	rnd-1_family-13#DIRS	23	24	0.28	oocyte_fwd
oocyte	fwd	rnd-1_family-13#DIRS	24	25	0.28	oocyte_fwd
oocyte	fwd	rnd-1_family-13#DIRS	25	26	0.23	oocyte_fwd
oocyte	fwd	rnd-1_family-13#DIRS	26	27	0.18	oocyte_fwd
oocyte	fwd	rnd-1_family-13#DIRS	27	28	0.18	oocyte_fwd
oocyte	fwd	rnd-1_family-13#DIRS	28	29	0.18	oocyte_fwd
oocyte	fwd	rnd-1_family-13#DIRS	29	30	0.14	oocyte_fwd
oocyte	fwd	rnd-1_family-13#DIRS	30	31	0.14	oocyte_fwd
oocyte	fwd	rnd-1_family-13#DIRS	31	32	0.14	oocyte_fwd
oocyte	fwd	rnd-1_family-13#DIRS	32	33	0.125	oocyte_fwd
oocyte	fwd	rnd-1_family-13#DIRS	33	34	0.125	oocyte_fwd
oocyte	fwd	rnd-1_family-13#DIRS	34	35	0.125	oocyte_fwd
oocyte	fwd	rnd-1_family-13#DIRS	35	36	0.115	oocyte_fwd
oocyte	fwd	rnd-1_family-13#DIRS	36	37	0.115	oocyte_fwd
oocyte	fwd	rnd-1_family-13#DIRS	37	38	0.11	oocyte_fwd
oocyte	fwd	rnd-1_family-13#DIRS	38	39	0.11	oocyte_fwd
oocyte	fwd	rnd-1_family-13#DIRS	39	40	0.11	oocyte_fwd
oocyte	fwd	rnd-1_family-13#DIRS	40	41	0.1	oocyte_fwd
oocyte	fwd	rnd-1_family-13#DIRS	41	42	0.095	oocyte_fwd
oocyte	fwd	rnd-1_family-13#DIRS	42	43	0.11	oocyte_fwd
oocyte	fwd	rnd-1_family-13#DIRS	43	44	0.11	oocyte_fwd
oocyte	fwd	rnd-1_family-13#DIRS	44	45	0.11	oocyte_fwd
oocyte	fwd	rnd-1_family-13#DIRS	45	46	0.13	oocyte_fwd
oocyte	fwd	rnd-1_family-13#DIRS	46	47	0.13	oocyte_fwd
oocyte	fwd	rnd-1_family-13#DIRS	47	48	0.12	oocyte_fwd
oocyte	fwd	rnd-1_family-13#DIRS	48	49	0.155	oocyte_fwd
oocyte	fwd	rnd-1_family-13#DIRS	49	50	0.315	oocyte_fwd
oocyte	fwd	rnd-1_family-13#DIRS	50	51	0.305	oocyte_fwd
oocyte	fwd	rnd-1_family-13#DIRS	51	52	0.285	oocyte_fwd
oocyte	fwd	rnd-1_family-13#DIRS	52	53	0.315	oocyte_fwd
oocyte	fwd	rnd-1_family-13#DIRS	53	54	0.325	oocyte_fwd
oocyte	fwd	rnd-1_family-13#DIRS	54	55	0.38	oocyte_fwd
oocyte	fwd	rnd-1_family-13#DIRS	55	56	0.385	oocyte_fwd
oocyte	fwd	rnd-1_family-13#DIRS	56	57	0.385	oocyte_fwd
oocyte	fwd	rnd-1_family-13#DIRS	57	58	0.395	oocyte_fwd
oocyte	fwd	rnd-1_family-13#DIRS	58	59	0.405	oocyte_fwd
oocyte	fwd	rnd-1_family-13#DIRS	59	60	0.415	oocyte_fwd
oocyte	fwd	rnd-1_family-13#DIRS	60	61	0.42	oocyte_fwd
oocyte	fwd	rnd-1_family-13#DIRS	61	62	0.42	oocyte_fwd
oocyte	fwd	rnd-1_family-13#DIRS	62	63	0.42	oocyte_fwd
oocyte	fwd	rnd-1_family-13#DIRS	63	64	0.42	oocyte_fwd
oocyte	fwd	rnd-1_family-13#DIRS	64	65	0.42	oocyte_fwd
oocyte	fwd	rnd-1_family-13#DIRS	65	66	0.415	oocyte_fwd
oocyte	fwd	rnd-1_family-13#DIRS	66	67	0.415	oocyte_fwd
oocyte	fwd	rnd-1_family-13#DIRS	67	68	0.41	oocyte_fwd
oocyte	fwd	rnd-1_family-13#DIRS	68	69	0.39	oocyte_fwd
oocyte	fwd	rnd-1_family-13#DIRS	69	70	0.39	oocyte_fwd
oocyte	fwd	rnd-1_family-13#DIRS	70	71	0.385	oocyte_fwd
oocyte	fwd	rnd-1_family-13#DIRS	71	72	0.365	oocyte_fwd
oocyte	fwd	rnd-1_family-13#DIRS	72	73	0.375	oocyte_fwd
oocyte	fwd	rnd-1_family-13#DIRS	73	74	0.265	oocyte_fwd
oocyte	fwd	rnd-1_family-13#DIRS	74	75	0.22	oocyte_fwd
oocyte	fwd	rnd-1_family-13#DIRS	75	76	0.235	oocyte_fwd
oocyte	fwd	rnd-1_family-13#DIRS	76	77	0.225	oocyte_fwd
oocyte	fwd	rnd-1_family-13#DIRS	77	78	0.155	oocyte_fwd
oocyte	fwd	rnd-1_family-13#DIRS	78	79	0.35	oocyte_fwd
oocyte	fwd	rnd-1_family-13#DIRS	79	80	0.35	oocyte_fwd
oocyte	fwd	rnd-1_family-13#DIRS	80	81	0.365	oocyte_fwd
oocyte	fwd	rnd-1_family-13#DIRS	81	82	0.35	oocyte_fwd
oocyte	fwd	rnd-1_family-13#DIRS	82	83	0.44	oocyte_fwd
oocyte	fwd	rnd-1_family-13#DIRS	83	84	0.46	oocyte_fwd
oocyte	fwd	rnd-1_family-13#DIRS	84	85	0.59	oocyte_fwd
oocyte	fwd	rnd-1_family-13#DIRS	85	86	0.645	oocyte_fwd
oocyte	fwd	rnd-1_family-13#DIRS	86	87	0.64	oocyte_fwd
oocyte	fwd	rnd-1_family-13#DIRS	87	88	1.25	oocyte_fwd
oocyte	fwd	rnd-1_family-13#DIRS	88	89	1.29	oocyte_fwd
oocyte	fwd	rnd-1_family-13#DIRS	89	90	1.305	oocyte_fwd
oocyte	fwd	rnd-1_family-13#DIRS	90	91	1.33	oocyte_fwd
oocyte	fwd	rnd-1_family-13#DIRS	91	92	1.335	oocyte_fwd
oocyte	fwd	rnd-1_family-13#DIRS	92	93	1.41	oocyte_fwd
oocyte	fwd	rnd-1_family-13#DIRS	93	94	1.41	oocyte_fwd
oocyte	fwd	rnd-1_family-13#DIRS	94	95	1.415	oocyte_fwd
oocyte	fwd	rnd-1_family-13#DIRS	95	96	1.425	oocyte_fwd
oocyte	fwd	rnd-1_family-13#DIRS	96	97	1.435	oocyte_fwd
oocyte	fwd	rnd-1_family-13#DIRS	97	98	1.44	oocyte_fwd
oocyte	fwd	rnd-1_family-13#DIRS	98	99	1.44	oocyte_fwd
oocyte	fwd	rnd-1_family-13#DIRS	99	100	1.43	oocyte_fwd
oocyte	fwd	rnd-1_family-13#DIRS	100	101	1.43	oocyte_fwd
oocyte	fwd	rnd-1_family-13#DIRS	101	102	1.365	oocyte_fwd
oocyte	fwd	rnd-1_family-13#DIRS	102	103	1.305	oocyte_fwd
oocyte	fwd	rnd-1_family-13#DIRS	103	104	1.235	oocyte_fwd
oocyte	fwd	rnd-1_family-13#DIRS	104	105	1.17	oocyte_fwd
oocyte	fwd	rnd-1_family-13#DIRS	105	106	1.145	oocyte_fwd
oocyte	fwd	rnd-1_family-13#DIRS	106	107	1.12	oocyte_fwd
oocyte	fwd	rnd-1_family-13#DIRS	107	108	1.03	oocyte_fwd
oocyte	fwd	rnd-1_family-13#DIRS	108	109	1.03	oocyte_fwd
oocyte	fwd	rnd-1_family-13#DIRS	109	110	0.965	oocyte_fwd
oocyte	fwd	rnd-1_family-13#DIRS	110	111	0.765	oocyte_fwd
oocyte	fwd	rnd-1_family-13#DIRS	111	112	0.55	oocyte_fwd
oocyte	fwd	rnd-1_family-13#DIRS	112	113	0.485	oocyte_fwd
oocyte	fwd	rnd-1_family-13#DIRS	113	114	0.225	oocyte_fwd
oocyte	fwd	rnd-1_family-13#DIRS	114	115	0.21	oocyte_fwd
oocyte	fwd	rnd-1_family-13#DIRS	115	116	0.205	oocyte_fwd
oocyte	fwd	rnd-1_family-13#DIRS	116	117	0.11	oocyte_fwd
oocyte	fwd	rnd-1_family-13#DIRS	117	118	0.1	oocyte_fwd
oocyte	fwd	rnd-1_family-13#DIRS	118	119	0.105	oocyte_fwd
oocyte	fwd	rnd-1_family-13#DIRS	119	120	0.1	oocyte_fwd
oocyte	fwd	rnd-1_family-13#DIRS	120	121	0.1	oocyte_fwd
oocyte	fwd	rnd-1_family-13#DIRS	121	122	0.1	oocyte_fwd
oocyte	fwd	rnd-1_family-13#DIRS	122	123	0.1	oocyte_fwd
oocyte	fwd	rnd-1_family-13#DIRS	123	124	0.1	oocyte_fwd
oocyte	fwd	rnd-1_family-13#DIRS	124	125	0.1	oocyte_fwd
oocyte	fwd	rnd-1_family-13#DIRS	125	126	0.125	oocyte_fwd
oocyte	fwd	rnd-1_family-13#DIRS	126	127	0.15	oocyte_fwd
oocyte	fwd	rnd-1_family-13#DIRS	127	128	0.15	oocyte_fwd
oocyte	fwd	rnd-1_family-13#DIRS	128	129	0.155	oocyte_fwd
oocyte	fwd	rnd-1_family-13#DIRS	129	130	0.455	oocyte_fwd
oocyte	fwd	rnd-1_family-13#DIRS	130	131	0.465	oocyte_fwd
oocyte	fwd	rnd-1_family-13#DIRS	131	132	0.5	oocyte_fwd
oocyte	fwd	rnd-1_family-13#DIRS	132	133	0.5	oocyte_fwd
oocyte	fwd	rnd-1_family-13#DIRS	133	134	0.52	oocyte_fwd
oocyte	fwd	rnd-1_family-13#DIRS	134	135	0.52	oocyte_fwd
oocyte	fwd	rnd-1_family-13#DIRS	135	136	0.525	oocyte_fwd
oocyte	fwd	rnd-1_family-13#DIRS	136	137	0.53	oocyte_fwd
oocyte	fwd	rnd-1_family-13#DIRS	137	138	0.525	oocyte_fwd
oocyte	fwd	rnd-1_family-13#DIRS	138	139	0.525	oocyte_fwd
oocyte	fwd	rnd-1_family-13#DIRS	139	140	0.525	oocyte_fwd
oocyte	fwd	rnd-1_family-13#DIRS	140	141	0.53	oocyte_fwd
oocyte	fwd	rnd-1_family-13#DIRS	141	142	0.53	oocyte_fwd
oocyte	fwd	rnd-1_family-13#DIRS	142	143	0.53	oocyte_fwd
oocyte	fwd	rnd-1_family-13#DIRS	143	144	0.53	oocyte_fwd
oocyte	fwd	rnd-1_family-13#DIRS	144	145	0.525	oocyte_fwd
oocyte	fwd	rnd-1_family-13#DIRS	145	146	0.51	oocyte_fwd
oocyte	fwd	rnd-1_family-13#DIRS	146	147	0.51	oocyte_fwd
oocyte	fwd	rnd-1_family-13#DIRS	147	148	0.495	oocyte_fwd
oocyte	fwd	rnd-1_family-13#DIRS	148	149	0.495	oocyte_fwd
oocyte	fwd	rnd-1_family-13#DIRS	149	150	0.495	oocyte_fwd
oocyte	fwd	rnd-1_family-13#DIRS	150	151	0.475	oocyte_fwd
oocyte	fwd	rnd-1_family-13#DIRS	151	152	0.415	oocyte_fwd
oocyte	fwd	rnd-1_family-13#DIRS	152	153	0.38	oocyte_fwd
oocyte	fwd	rnd-1_family-13#DIRS	153	154	0.295	oocyte_fwd
oocyte	fwd	rnd-1_family-13#DIRS	154	155	0.26	oocyte_fwd
oocyte	fwd	rnd-1_family-13#DIRS	155	156	0.2	oocyte_fwd
oocyte	fwd	rnd-1_family-13#DIRS	156	157	0.185	oocyte_fwd
oocyte	fwd	rnd-1_family-13#DIRS	157	158	0.15	oocyte_fwd
oocyte	fwd	rnd-1_family-13#DIRS	158	159	0.135	oocyte_fwd
oocyte	fwd	rnd-1_family-13#DIRS	159	160	0.135	oocyte_fwd
oocyte	fwd	rnd-1_family-13#DIRS	160	161	0.12	oocyte_fwd
oocyte	fwd	rnd-1_family-13#DIRS	161	162	0.165	oocyte_fwd
oocyte	fwd	rnd-1_family-13#DIRS	162	163	0.195	oocyte_fwd
oocyte	fwd	rnd-1_family-13#DIRS	163	164	0.195	oocyte_fwd
oocyte	fwd	rnd-1_family-13#DIRS	164	165	0.21	oocyte_fwd
oocyte	fwd	rnd-1_family-13#DIRS	165	166	0.21	oocyte_fwd
oocyte	fwd	rnd-1_family-13#DIRS	166	167	0.21	oocyte_fwd
oocyte	fwd	rnd-1_family-13#DIRS	167	168	0.21	oocyte_fwd
oocyte	fwd	rnd-1_family-13#DIRS	168	169	0.21	oocyte_fwd
oocyte	fwd	rnd-1_family-13#DIRS	169	170	0.21	oocyte_fwd
oocyte	fwd	rnd-1_family-13#DIRS	170	171	0.225	oocyte_fwd
oocyte	fwd	rnd-1_family-13#DIRS	171	172	0.22	oocyte_fwd
oocyte	fwd	rnd-1_family-13#DIRS	172	173	0.22	oocyte_fwd
oocyte	fwd	rnd-1_family-13#DIRS	173	174	0.22	oocyte_fwd
oocyte	fwd	rnd-1_family-13#DIRS	174	175	0.23	oocyte_fwd
oocyte	fwd	rnd-1_family-13#DIRS	175	176	0.23	oocyte_fwd
oocyte	fwd	rnd-1_family-13#DIRS	176	177	0.23	oocyte_fwd
oocyte	fwd	rnd-1_family-13#DIRS	177	178	0.23	oocyte_fwd
oocyte	fwd	rnd-1_family-13#DIRS	178	179	0.23	oocyte_fwd
oocyte	fwd	rnd-1_family-13#DIRS	179	180	0.23	oocyte_fwd
oocyte	fwd	rnd-1_family-13#DIRS	180	181	0.245	oocyte_fwd
oocyte	fwd	rnd-1_family-13#DIRS	181	182	0.25	oocyte_fwd
oocyte	fwd	rnd-1_family-13#DIRS	182	183	0.23	oocyte_fwd
oocyte	fwd	rnd-1_family-13#DIRS	183	184	0.245	oocyte_fwd
oocyte	fwd	rnd-1_family-13#DIRS	184	185	0.25	oocyte_fwd
oocyte	fwd	rnd-1_family-13#DIRS	185	186	0.245	oocyte_fwd
oocyte	fwd	rnd-1_family-13#DIRS	186	187	0.355	oocyte_fwd
oocyte	fwd	rnd-1_family-13#DIRS	187	188	0.37	oocyte_fwd
oocyte	fwd	rnd-1_family-13#DIRS	188	189	0.345	oocyte_fwd
oocyte	fwd	rnd-1_family-13#DIRS	189	190	0.505	oocyte_fwd
oocyte	fwd	rnd-1_family-13#DIRS	190	191	0.5	oocyte_fwd
oocyte	fwd	rnd-1_family-13#DIRS	191	192	0.47	oocyte_fwd
oocyte	fwd	rnd-1_family-13#DIRS	192	193	0.495	oocyte_fwd
oocyte	fwd	rnd-1_family-13#DIRS	193	194	0.505	oocyte_fwd
oocyte	fwd	rnd-1_family-13#DIRS	194	195	0.515	oocyte_fwd
oocyte	fwd	rnd-1_family-13#DIRS	195	196	0.515	oocyte_fwd
oocyte	fwd	rnd-1_family-13#DIRS	196	197	0.515	oocyte_fwd
oocyte	fwd	rnd-1_family-13#DIRS	197	198	0.505	oocyte_fwd
oocyte	fwd	rnd-1_family-13#DIRS	198	199	0.505	oocyte_fwd
oocyte	fwd	rnd-1_family-13#DIRS	199	200	0.515	oocyte_fwd
oocyte	fwd	rnd-1_family-13#DIRS	200	201	0.52	oocyte_fwd
oocyte	fwd	rnd-1_family-13#DIRS	201	202	0.52	oocyte_fwd
oocyte	fwd	rnd-1_family-13#DIRS	202	203	0.52	oocyte_fwd
oocyte	fwd	rnd-1_family-13#DIRS	203	204	0.52	oocyte_fwd
oocyte	fwd	rnd-1_family-13#DIRS	204	205	0.515	oocyte_fwd
oocyte	fwd	rnd-1_family-13#DIRS	205	206	0.54	oocyte_fwd
oocyte	fwd	rnd-1_family-13#DIRS	206	207	0.53	oocyte_fwd
oocyte	fwd	rnd-1_family-13#DIRS	207	208	0.53	oocyte_fwd
oocyte	fwd	rnd-1_family-13#DIRS	208	209	0.53	oocyte_fwd
oocyte	fwd	rnd-1_family-13#DIRS	209	210	0.52	oocyte_fwd
oocyte	fwd	rnd-1_family-13#DIRS	210	211	0.51	oocyte_fwd
oocyte	fwd	rnd-1_family-13#DIRS	211	212	0.51	oocyte_fwd
oocyte	fwd	rnd-1_family-13#DIRS	212	213	0.465	oocyte_fwd
oocyte	fwd	rnd-1_family-13#DIRS	213	214	0.425	oocyte_fwd
oocyte	fwd	rnd-1_family-13#DIRS	214	215	0.39	oocyte_fwd
oocyte	fwd	rnd-1_family-13#DIRS	215	216	0.365	oocyte_fwd
oocyte	fwd	rnd-1_family-13#DIRS	216	217	0.23	oocyte_fwd
oocyte	fwd	rnd-1_family-13#DIRS	217	218	0.19	oocyte_fwd
oocyte	fwd	rnd-1_family-13#DIRS	218	219	0.425	oocyte_fwd
oocyte	fwd	rnd-1_family-13#DIRS	219	220	0.465	oocyte_fwd
oocyte	fwd	rnd-1_family-13#DIRS	220	221	0.465	oocyte_fwd
oocyte	fwd	rnd-1_family-13#DIRS	221	222	1.23	oocyte_fwd
oocyte	fwd	rnd-1_family-13#DIRS	222	223	1.35	oocyte_fwd
oocyte	fwd	rnd-1_family-13#DIRS	223	224	2.57	oocyte_fwd
oocyte	fwd	rnd-1_family-13#DIRS	224	225	2.615	oocyte_fwd
oocyte	fwd	rnd-1_family-13#DIRS	225	226	2.665	oocyte_fwd
oocyte	fwd	rnd-1_family-13#DIRS	226	227	2.71	oocyte_fwd
oocyte	fwd	rnd-1_family-13#DIRS	227	228	2.705	oocyte_fwd
oocyte	fwd	rnd-1_family-13#DIRS	228	229	2.715	oocyte_fwd
oocyte	fwd	rnd-1_family-13#DIRS	229	230	2.725	oocyte_fwd
oocyte	fwd	rnd-1_family-13#DIRS	230	231	2.76	oocyte_fwd
oocyte	fwd	rnd-1_family-13#DIRS	231	232	2.78	oocyte_fwd
oocyte	fwd	rnd-1_family-13#DIRS	232	233	2.815	oocyte_fwd
oocyte	fwd	rnd-1_family-13#DIRS	233	234	2.815	oocyte_fwd
oocyte	fwd	rnd-1_family-13#DIRS	234	235	2.815	oocyte_fwd
oocyte	fwd	rnd-1_family-13#DIRS	235	236	2.88	oocyte_fwd
oocyte	fwd	rnd-1_family-13#DIRS	236	237	2.935	oocyte_fwd
oocyte	fwd	rnd-1_family-13#DIRS	237	238	2.925	oocyte_fwd
oocyte	fwd	rnd-1_family-13#DIRS	238	239	2.87	oocyte_fwd
oocyte	fwd	rnd-1_family-13#DIRS	239	240	2.88	oocyte_fwd
oocyte	fwd	rnd-1_family-13#DIRS	240	241	2.88	oocyte_fwd
oocyte	fwd	rnd-1_family-13#DIRS	241	242	2.845	oocyte_fwd
oocyte	fwd	rnd-1_family-13#DIRS	242	243	2.83	oocyte_fwd
oocyte	fwd	rnd-1_family-13#DIRS	243	244	2.77	oocyte_fwd
oocyte	fwd	rnd-1_family-13#DIRS	244	245	2.74	oocyte_fwd
oocyte	fwd	rnd-1_family-13#DIRS	245	246	2.56	oocyte_fwd
oocyte	fwd	rnd-1_family-13#DIRS	246	247	2.475	oocyte_fwd
oocyte	fwd	rnd-1_family-13#DIRS	247	248	2.075	oocyte_fwd
oocyte	fwd	rnd-1_family-13#DIRS	248	249	1.575	oocyte_fwd
oocyte	fwd	rnd-1_family-13#DIRS	249	250	0.84	oocyte_fwd
oocyte	fwd	rnd-1_family-13#DIRS	250	251	0.835	oocyte_fwd
oocyte	fwd	rnd-1_family-13#DIRS	251	252	0.715	oocyte_fwd
oocyte	fwd	rnd-1_family-13#DIRS	252	253	0.47	oocyte_fwd
oocyte	fwd	rnd-1_family-13#DIRS	253	254	0.32	oocyte_fwd
oocyte	fwd	rnd-1_family-13#DIRS	254	255	0.29	oocyte_fwd
oocyte	fwd	rnd-1_family-13#DIRS	255	256	0.29	oocyte_fwd
oocyte	fwd	rnd-1_family-13#DIRS	256	257	0.275	oocyte_fwd
oocyte	fwd	rnd-1_family-13#DIRS	257	258	0.28	oocyte_fwd
oocyte	fwd	rnd-1_family-13#DIRS	258	259	0.265	oocyte_fwd
oocyte	fwd	rnd-1_family-13#DIRS	259	260	0.265	oocyte_fwd
oocyte	fwd	rnd-1_family-13#DIRS	260	261	0.25	oocyte_fwd
oocyte	fwd	rnd-1_family-13#DIRS	261	262	0.265	oocyte_fwd
oocyte	fwd	rnd-1_family-13#DIRS	262	263	0.235	oocyte_fwd
oocyte	fwd	rnd-1_family-13#DIRS	263	264	0.22	oocyte_fwd
oocyte	fwd	rnd-1_family-13#DIRS	264	265	0.215	oocyte_fwd
oocyte	fwd	rnd-1_family-13#DIRS	265	266	0.23	oocyte_fwd
oocyte	fwd	rnd-1_family-13#DIRS	266	267	0.23	oocyte_fwd
oocyte	fwd	rnd-1_family-13#DIRS	267	268	0.26	oocyte_fwd
oocyte	fwd	rnd-1_family-13#DIRS	268	269	0.285	oocyte_fwd
oocyte	fwd	rnd-1_family-13#DIRS	269	270	0.27	oocyte_fwd
oocyte	fwd	rnd-1_family-13#DIRS	270	271	0.26	oocyte_fwd
oocyte	fwd	rnd-1_family-13#DIRS	271	272	0.32	oocyte_fwd
oocyte	fwd	rnd-1_family-13#DIRS	272	273	0.32	oocyte_fwd
oocyte	fwd	rnd-1_family-13#DIRS	273	274	0.335	oocyte_fwd
oocyte	fwd	rnd-1_family-13#DIRS	274	275	0.365	oocyte_fwd
oocyte	fwd	rnd-1_family-13#DIRS	275	276	0.37	oocyte_fwd
oocyte	fwd	rnd-1_family-13#DIRS	276	277	0.555	oocyte_fwd
oocyte	fwd	rnd-1_family-13#DIRS	277	278	0.555	oocyte_fwd
oocyte	fwd	rnd-1_family-13#DIRS	278	279	0.555	oocyte_fwd
oocyte	fwd	rnd-1_family-13#DIRS	279	280	0.575	oocyte_fwd
oocyte	fwd	rnd-1_family-13#DIRS	280	281	1.615	oocyte_fwd
oocyte	fwd	rnd-1_family-13#DIRS	281	282	2.07	oocyte_fwd
oocyte	fwd	rnd-1_family-13#DIRS	282	283	2.11	oocyte_fwd
oocyte	fwd	rnd-1_family-13#DIRS	283	284	2.12	oocyte_fwd
oocyte	fwd	rnd-1_family-13#DIRS	284	285	2.14	oocyte_fwd
oocyte	fwd	rnd-1_family-13#DIRS	285	286	2.14	oocyte_fwd
oocyte	fwd	rnd-1_family-13#DIRS	286	287	2.14	oocyte_fwd
oocyte	fwd	rnd-1_family-13#DIRS	287	288	2.215	oocyte_fwd
oocyte	fwd	rnd-1_family-13#DIRS	288	289	2.235	oocyte_fwd
oocyte	fwd	rnd-1_family-13#DIRS	289	290	2.215	oocyte_fwd
oocyte	fwd	rnd-1_family-13#DIRS	290	291	2.215	oocyte_fwd
oocyte	fwd	rnd-1_family-13#DIRS	291	292	2.24	oocyte_fwd
oocyte	fwd	rnd-1_family-13#DIRS	292	293	2.24	oocyte_fwd
oocyte	fwd	rnd-1_family-13#DIRS	293	294	2.215	oocyte_fwd
oocyte	fwd	rnd-1_family-13#DIRS	294	295	2.195	oocyte_fwd
oocyte	fwd	rnd-1_family-13#DIRS	295	296	2.23	oocyte_fwd
oocyte	fwd	rnd-1_family-13#DIRS	296	297	2.23	oocyte_fwd
oocyte	fwd	rnd-1_family-13#DIRS	297	298	2.18	oocyte_fwd
oocyte	fwd	rnd-1_family-13#DIRS	298	299	2.15	oocyte_fwd
oocyte	fwd	rnd-1_family-13#DIRS	299	300	2.115	oocyte_fwd
oocyte	fwd	rnd-1_family-13#DIRS	300	301	2.095	oocyte_fwd
oocyte	fwd	rnd-1_family-13#DIRS	301	302	2	oocyte_fwd
oocyte	fwd	rnd-1_family-13#DIRS	302	303	1.94	oocyte_fwd
oocyte	fwd	rnd-1_family-13#DIRS	303	304	1.88	oocyte_fwd
oocyte	fwd	rnd-1_family-13#DIRS	304	305	1.77	oocyte_fwd
oocyte	fwd	rnd-1_family-13#DIRS	305	306	1.125	oocyte_fwd
oocyte	fwd	rnd-1_family-13#DIRS	306	307	1.495	oocyte_fwd
oocyte	fwd	rnd-1_family-13#DIRS	307	308	1.345	oocyte_fwd
oocyte	fwd	rnd-1_family-13#DIRS	308	309	1.21	oocyte_fwd
oocyte	fwd	rnd-1_family-13#DIRS	309	310	1.06	oocyte_fwd
oocyte	fwd	rnd-1_family-13#DIRS	310	311	0.94	oocyte_fwd
oocyte	fwd	rnd-1_family-13#DIRS	311	312	0.935	oocyte_fwd
oocyte	fwd	rnd-1_family-13#DIRS	312	313	0.92	oocyte_fwd
oocyte	fwd	rnd-1_family-13#DIRS	313	314	0.935	oocyte_fwd
oocyte	fwd	rnd-1_family-13#DIRS	314	315	0.92	oocyte_fwd
oocyte	fwd	rnd-1_family-13#DIRS	315	316	0.95	oocyte_fwd
oocyte	fwd	rnd-1_family-13#DIRS	316	317	0.945	oocyte_fwd
oocyte	fwd	rnd-1_family-13#DIRS	317	318	0.93	oocyte_fwd
oocyte	fwd	rnd-1_family-13#DIRS	318	319	0.935	oocyte_fwd
oocyte	fwd	rnd-1_family-13#DIRS	319	320	0.945	oocyte_fwd
oocyte	fwd	rnd-1_family-13#DIRS	320	321	0.965	oocyte_fwd
oocyte	fwd	rnd-1_family-13#DIRS	321	322	0.96	oocyte_fwd
oocyte	fwd	rnd-1_family-13#DIRS	322	323	0.975	oocyte_fwd
oocyte	fwd	rnd-1_family-13#DIRS	323	324	0.98	oocyte_fwd
oocyte	fwd	rnd-1_family-13#DIRS	324	325	1	oocyte_fwd
oocyte	fwd	rnd-1_family-13#DIRS	325	326	1.04	oocyte_fwd
oocyte	fwd	rnd-1_family-13#DIRS	326	327	1.015	oocyte_fwd
oocyte	fwd	rnd-1_family-13#DIRS	327	328	1.01	oocyte_fwd
oocyte	fwd	rnd-1_family-13#DIRS	328	329	0.975	oocyte_fwd
oocyte	fwd	rnd-1_family-13#DIRS	329	330	0.88	oocyte_fwd
oocyte	fwd	rnd-1_family-13#DIRS	330	331	0.855	oocyte_fwd
oocyte	fwd	rnd-1_family-13#DIRS	331	332	0.84	oocyte_fwd
oocyte	fwd	rnd-1_family-13#DIRS	332	333	0.515	oocyte_fwd
oocyte	fwd	rnd-1_family-13#DIRS	333	334	0.51	oocyte_fwd
oocyte	fwd	rnd-1_family-13#DIRS	334	335	0.525	oocyte_fwd
oocyte	fwd	rnd-1_family-13#DIRS	335	336	0.435	oocyte_fwd
oocyte	fwd	rnd-1_family-13#DIRS	336	337	0.425	oocyte_fwd
oocyte	fwd	rnd-1_family-13#DIRS	337	338	0.415	oocyte_fwd
oocyte	fwd	rnd-1_family-13#DIRS	338	339	0.335	oocyte_fwd
oocyte	fwd	rnd-1_family-13#DIRS	339	340	0.34	oocyte_fwd
oocyte	fwd	rnd-1_family-13#DIRS	340	341	0.33	oocyte_fwd
oocyte	fwd	rnd-1_family-13#DIRS	341	342	0.29	oocyte_fwd
oocyte	fwd	rnd-1_family-13#DIRS	342	343	0.295	oocyte_fwd
oocyte	fwd	rnd-1_family-13#DIRS	343	344	0.305	oocyte_fwd
oocyte	fwd	rnd-1_family-13#DIRS	344	345	0.305	oocyte_fwd
oocyte	fwd	rnd-1_family-13#DIRS	345	346	0.305	oocyte_fwd
oocyte	fwd	rnd-1_family-13#DIRS	346	347	0.305	oocyte_fwd
oocyte	fwd	rnd-1_family-13#DIRS	347	348	0.27	oocyte_fwd
oocyte	fwd	rnd-1_family-13#DIRS	348	349	0.28	oocyte_fwd
oocyte	fwd	rnd-1_family-13#DIRS	349	350	0.285	oocyte_fwd
oocyte	fwd	rnd-1_family-13#DIRS	350	351	0.27	oocyte_fwd
oocyte	fwd	rnd-1_family-13#DIRS	351	352	0.505	oocyte_fwd
oocyte	fwd	rnd-1_family-13#DIRS	352	353	0.54	oocyte_fwd
oocyte	fwd	rnd-1_family-13#DIRS	353	354	0.525	oocyte_fwd
oocyte	fwd	rnd-1_family-13#DIRS	354	355	0.51	oocyte_fwd
oocyte	fwd	rnd-1_family-13#DIRS	355	356	0.51	oocyte_fwd
oocyte	fwd	rnd-1_family-13#DIRS	356	357	0.525	oocyte_fwd
oocyte	fwd	rnd-1_family-13#DIRS	357	358	0.525	oocyte_fwd
oocyte	fwd	rnd-1_family-13#DIRS	358	359	0.555	oocyte_fwd
oocyte	fwd	rnd-1_family-13#DIRS	359	360	0.565	oocyte_fwd
oocyte	fwd	rnd-1_family-13#DIRS	360	361	0.585	oocyte_fwd
oocyte	fwd	rnd-1_family-13#DIRS	361	362	0.575	oocyte_fwd
oocyte	fwd	rnd-1_family-13#DIRS	362	363	0.57	oocyte_fwd
oocyte	fwd	rnd-1_family-13#DIRS	363	364	0.57	oocyte_fwd
oocyte	fwd	rnd-1_family-13#DIRS	364	365	0.57	oocyte_fwd
oocyte	fwd	rnd-1_family-13#DIRS	365	366	0.565	oocyte_fwd
oocyte	fwd	rnd-1_family-13#DIRS	366	367	0.56	oocyte_fwd
oocyte	fwd	rnd-1_family-13#DIRS	367	368	0.555	oocyte_fwd
oocyte	fwd	rnd-1_family-13#DIRS	368	369	0.56	oocyte_fwd
oocyte	fwd	rnd-1_family-13#DIRS	369	370	0.63	oocyte_fwd
oocyte	fwd	rnd-1_family-13#DIRS	370	371	0.63	oocyte_fwd
oocyte	fwd	rnd-1_family-13#DIRS	371	372	0.615	oocyte_fwd
oocyte	fwd	rnd-1_family-13#DIRS	372	373	0.72	oocyte_fwd
oocyte	fwd	rnd-1_family-13#DIRS	373	374	0.725	oocyte_fwd
oocyte	fwd	rnd-1_family-13#DIRS	374	375	0.675	oocyte_fwd
oocyte	fwd	rnd-1_family-13#DIRS	375	376	0.695	oocyte_fwd
oocyte	fwd	rnd-1_family-13#DIRS	376	377	0.87	oocyte_fwd
oocyte	fwd	rnd-1_family-13#DIRS	377	378	0.855	oocyte_fwd
oocyte	fwd	rnd-1_family-13#DIRS	378	379	0.795	oocyte_fwd
oocyte	fwd	rnd-1_family-13#DIRS	379	380	0.785	oocyte_fwd
oocyte	fwd	rnd-1_family-13#DIRS	380	381	0.775	oocyte_fwd
oocyte	fwd	rnd-1_family-13#DIRS	381	382	0.72	oocyte_fwd
oocyte	fwd	rnd-1_family-13#DIRS	382	383	0.725	oocyte_fwd
oocyte	fwd	rnd-1_family-13#DIRS	383	384	0.725	oocyte_fwd
oocyte	fwd	rnd-1_family-13#DIRS	384	385	0.75	oocyte_fwd
oocyte	fwd	rnd-1_family-13#DIRS	385	386	0.75	oocyte_fwd
oocyte	fwd	rnd-1_family-13#DIRS	386	387	0.735	oocyte_fwd
oocyte	fwd	rnd-1_family-13#DIRS	387	388	0.735	oocyte_fwd
oocyte	fwd	rnd-1_family-13#DIRS	388	389	0.74	oocyte_fwd
oocyte	fwd	rnd-1_family-13#DIRS	389	390	0.74	oocyte_fwd
oocyte	fwd	rnd-1_family-13#DIRS	390	391	0.765	oocyte_fwd
oocyte	fwd	rnd-1_family-13#DIRS	391	392	0.76	oocyte_fwd
oocyte	fwd	rnd-1_family-13#DIRS	392	393	0.76	oocyte_fwd
oocyte	fwd	rnd-1_family-13#DIRS	393	394	0.76	oocyte_fwd
oocyte	fwd	rnd-1_family-13#DIRS	394	395	0.715	oocyte_fwd
oocyte	fwd	rnd-1_family-13#DIRS	395	396	0.64	oocyte_fwd
oocyte	fwd	rnd-1_family-13#DIRS	396	397	0.625	oocyte_fwd
oocyte	fwd	rnd-1_family-13#DIRS	397	398	0.61	oocyte_fwd
oocyte	fwd	rnd-1_family-13#DIRS	398	399	0.585	oocyte_fwd
oocyte	fwd	rnd-1_family-13#DIRS	399	400	0.58	oocyte_fwd
oocyte	fwd	rnd-1_family-13#DIRS	400	401	0.565	oocyte_fwd
oocyte	fwd	rnd-1_family-13#DIRS	401	402	0.49	oocyte_fwd
oocyte	fwd	rnd-1_family-13#DIRS	402	403	0.405	oocyte_fwd
oocyte	fwd	rnd-1_family-13#DIRS	403	404	0.36	oocyte_fwd
oocyte	fwd	rnd-1_family-13#DIRS	404	405	0.28	oocyte_fwd
oocyte	fwd	rnd-1_family-13#DIRS	405	406	0.265	oocyte_fwd
oocyte	fwd	rnd-1_family-13#DIRS	406	407	0.255	oocyte_fwd
oocyte	fwd	rnd-1_family-13#DIRS	407	408	0.255	oocyte_fwd
oocyte	fwd	rnd-1_family-13#DIRS	408	409	0.255	oocyte_fwd
oocyte	fwd	rnd-1_family-13#DIRS	409	410	0.245	oocyte_fwd
oocyte	fwd	rnd-1_family-13#DIRS	410	411	0.24	oocyte_fwd
oocyte	fwd	rnd-1_family-13#DIRS	411	412	0.22	oocyte_fwd
oocyte	fwd	rnd-1_family-13#DIRS	412	413	0.215	oocyte_fwd
oocyte	fwd	rnd-1_family-13#DIRS	413	414	0.215	oocyte_fwd
oocyte	fwd	rnd-1_family-13#DIRS	414	415	0.215	oocyte_fwd
oocyte	fwd	rnd-1_family-13#DIRS	415	416	0.21	oocyte_fwd
oocyte	fwd	rnd-1_family-13#DIRS	416	417	0.215	oocyte_fwd
oocyte	fwd	rnd-1_family-13#DIRS	417	418	0.215	oocyte_fwd
oocyte	fwd	rnd-1_family-13#DIRS	418	419	0.215	oocyte_fwd
oocyte	fwd	rnd-1_family-13#DIRS	419	420	0.205	oocyte_fwd
oocyte	fwd	rnd-1_family-13#DIRS	420	421	0.2	oocyte_fwd
oocyte	fwd	rnd-1_family-13#DIRS	421	422	0.245	oocyte_fwd
oocyte	fwd	rnd-1_family-13#DIRS	422	423	0.27	oocyte_fwd
oocyte	fwd	rnd-1_family-13#DIRS	423	424	0.295	oocyte_fwd
oocyte	fwd	rnd-1_family-13#DIRS	424	425	0.3	oocyte_fwd
oocyte	fwd	rnd-1_family-13#DIRS	425	426	0.3	oocyte_fwd
oocyte	fwd	rnd-1_family-13#DIRS	426	427	0.575	oocyte_fwd
oocyte	fwd	rnd-1_family-13#DIRS	427	428	0.575	oocyte_fwd
oocyte	fwd	rnd-1_family-13#DIRS	428	429	0.575	oocyte_fwd
oocyte	fwd	rnd-1_family-13#DIRS	429	430	0.59	oocyte_fwd
oocyte	fwd	rnd-1_family-13#DIRS	430	431	0.59	oocyte_fwd
oocyte	fwd	rnd-1_family-13#DIRS	431	432	0.6	oocyte_fwd
oocyte	fwd	rnd-1_family-13#DIRS	432	433	0.61	oocyte_fwd
oocyte	fwd	rnd-1_family-13#DIRS	433	434	0.61	oocyte_fwd
oocyte	fwd	rnd-1_family-13#DIRS	434	435	0.92	oocyte_fwd
oocyte	fwd	rnd-1_family-13#DIRS	435	436	1.11	oocyte_fwd
oocyte	fwd	rnd-1_family-13#DIRS	436	437	1.435	oocyte_fwd
oocyte	fwd	rnd-1_family-13#DIRS	437	438	1.44	oocyte_fwd
oocyte	fwd	rnd-1_family-13#DIRS	438	439	1.465	oocyte_fwd
oocyte	fwd	rnd-1_family-13#DIRS	439	440	1.465	oocyte_fwd
oocyte	fwd	rnd-1_family-13#DIRS	440	441	1.505	oocyte_fwd
oocyte	fwd	rnd-1_family-13#DIRS	441	442	1.51	oocyte_fwd
oocyte	fwd	rnd-1_family-13#DIRS	442	443	1.645	oocyte_fwd
oocyte	fwd	rnd-1_family-13#DIRS	443	444	1.64	oocyte_fwd
oocyte	fwd	rnd-1_family-13#DIRS	444	445	1.625	oocyte_fwd
oocyte	fwd	rnd-1_family-13#DIRS	445	446	1.595	oocyte_fwd
oocyte	fwd	rnd-1_family-13#DIRS	446	447	1.565	oocyte_fwd
oocyte	fwd	rnd-1_family-13#DIRS	447	448	1.535	oocyte_fwd
oocyte	fwd	rnd-1_family-13#DIRS	448	449	1.45	oocyte_fwd
oocyte	fwd	rnd-1_family-13#DIRS	449	450	1.4	oocyte_fwd
oocyte	fwd	rnd-1_family-13#DIRS	450	451	1.395	oocyte_fwd
oocyte	fwd	rnd-1_family-13#DIRS	451	452	1.305	oocyte_fwd
oocyte	fwd	rnd-1_family-13#DIRS	452	453	1.575	oocyte_fwd
oocyte	fwd	rnd-1_family-13#DIRS	453	454	1.585	oocyte_fwd
oocyte	fwd	rnd-1_family-13#DIRS	454	455	1.59	oocyte_fwd
oocyte	fwd	rnd-1_family-13#DIRS	455	456	1.595	oocyte_fwd
oocyte	fwd	rnd-1_family-13#DIRS	456	457	1.605	oocyte_fwd
oocyte	fwd	rnd-1_family-13#DIRS	457	458	1.605	oocyte_fwd
oocyte	fwd	rnd-1_family-13#DIRS	458	459	1.595	oocyte_fwd
oocyte	fwd	rnd-1_family-13#DIRS	459	460	1.595	oocyte_fwd
oocyte	fwd	rnd-1_family-13#DIRS	460	461	1.575	oocyte_fwd
oocyte	fwd	rnd-1_family-13#DIRS	461	462	1.355	oocyte_fwd
oocyte	fwd	rnd-1_family-13#DIRS	462	463	1.1	oocyte_fwd
oocyte	fwd	rnd-1_family-13#DIRS	463	464	1.02	oocyte_fwd
oocyte	fwd	rnd-1_family-13#DIRS	464	465	0.87	oocyte_fwd
oocyte	fwd	rnd-1_family-13#DIRS	465	466	0.75	oocyte_fwd
oocyte	fwd	rnd-1_family-13#DIRS	466	467	0.735	oocyte_fwd
oocyte	fwd	rnd-1_family-13#DIRS	467	468	0.825	oocyte_fwd
oocyte	fwd	rnd-1_family-13#DIRS	468	469	0.825	oocyte_fwd
oocyte	fwd	rnd-1_family-13#DIRS	469	470	0.785	oocyte_fwd
oocyte	fwd	rnd-1_family-13#DIRS	470	471	0.75	oocyte_fwd
oocyte	fwd	rnd-1_family-13#DIRS	471	472	1.42	oocyte_fwd
oocyte	fwd	rnd-1_family-13#DIRS	472	473	1.415	oocyte_fwd
oocyte	fwd	rnd-1_family-13#DIRS	473	474	1.42	oocyte_fwd
oocyte	fwd	rnd-1_family-13#DIRS	474	475	1.405	oocyte_fwd
oocyte	fwd	rnd-1_family-13#DIRS	475	476	1.595	oocyte_fwd
oocyte	fwd	rnd-1_family-13#DIRS	476	477	1.615	oocyte_fwd
oocyte	fwd	rnd-1_family-13#DIRS	477	478	1.58	oocyte_fwd
oocyte	fwd	rnd-1_family-13#DIRS	478	479	1.52	oocyte_fwd
oocyte	fwd	rnd-1_family-13#DIRS	479	480	1.55	oocyte_fwd
oocyte	fwd	rnd-1_family-13#DIRS	480	481	1.665	oocyte_fwd
oocyte	fwd	rnd-1_family-13#DIRS	481	482	1.6	oocyte_fwd
oocyte	fwd	rnd-1_family-13#DIRS	482	483	1.59	oocyte_fwd
oocyte	fwd	rnd-1_family-13#DIRS	483	484	1.59	oocyte_fwd
oocyte	fwd	rnd-1_family-13#DIRS	484	485	1.59	oocyte_fwd
oocyte	fwd	rnd-1_family-13#DIRS	485	486	1.565	oocyte_fwd
oocyte	fwd	rnd-1_family-13#DIRS	486	487	1.555	oocyte_fwd
oocyte	fwd	rnd-1_family-13#DIRS	487	488	1.54	oocyte_fwd
oocyte	fwd	rnd-1_family-13#DIRS	488	489	1.545	oocyte_fwd
oocyte	fwd	rnd-1_family-13#DIRS	489	490	1.535	oocyte_fwd
oocyte	fwd	rnd-1_family-13#DIRS	490	491	1.54	oocyte_fwd
oocyte	fwd	rnd-1_family-13#DIRS	491	492	1.54	oocyte_fwd
oocyte	fwd	rnd-1_family-13#DIRS	492	493	1.81	oocyte_fwd
oocyte	fwd	rnd-1_family-13#DIRS	493	494	1.82	oocyte_fwd
oocyte	fwd	rnd-1_family-13#DIRS	494	495	1.815	oocyte_fwd
oocyte	fwd	rnd-1_family-13#DIRS	495	496	1.8	oocyte_fwd
oocyte	fwd	rnd-1_family-13#DIRS	496	497	1.635	oocyte_fwd
oocyte	fwd	rnd-1_family-13#DIRS	497	498	1.39	oocyte_fwd
oocyte	fwd	rnd-1_family-13#DIRS	498	499	1.305	oocyte_fwd
oocyte	fwd	rnd-1_family-13#DIRS	499	500	1.13	oocyte_fwd
oocyte	fwd	rnd-1_family-13#DIRS	500	501	1.03	oocyte_fwd
oocyte	fwd	rnd-1_family-13#DIRS	501	502	1.015	oocyte_fwd
oocyte	fwd	rnd-1_family-13#DIRS	502	503	0.965	oocyte_fwd
oocyte	fwd	rnd-1_family-13#DIRS	503	504	0.895	oocyte_fwd
oocyte	fwd	rnd-1_family-13#DIRS	504	505	0.88	oocyte_fwd
oocyte	fwd	rnd-1_family-13#DIRS	505	506	0.73	oocyte_fwd
oocyte	fwd	rnd-1_family-13#DIRS	506	507	0.68	oocyte_fwd
oocyte	fwd	rnd-1_family-13#DIRS	507	508	0.665	oocyte_fwd
oocyte	fwd	rnd-1_family-13#DIRS	508	509	0.625	oocyte_fwd
oocyte	fwd	rnd-1_family-13#DIRS	509	510	0.605	oocyte_fwd
oocyte	fwd	rnd-1_family-13#DIRS	510	511	0.59	oocyte_fwd
oocyte	fwd	rnd-1_family-13#DIRS	511	512	0.475	oocyte_fwd
oocyte	fwd	rnd-1_family-13#DIRS	512	513	0.48	oocyte_fwd
oocyte	fwd	rnd-1_family-13#DIRS	513	514	0.495	oocyte_fwd
oocyte	fwd	rnd-1_family-13#DIRS	514	515	0.535	oocyte_fwd
oocyte	fwd	rnd-1_family-13#DIRS	515	516	0.585	oocyte_fwd
oocyte	fwd	rnd-1_family-13#DIRS	516	517	0.57	oocyte_fwd
oocyte	fwd	rnd-1_family-13#DIRS	517	518	0.515	oocyte_fwd
oocyte	fwd	rnd-1_family-13#DIRS	518	519	0.64	oocyte_fwd
oocyte	fwd	rnd-1_family-13#DIRS	519	520	0.64	oocyte_fwd
oocyte	fwd	rnd-1_family-13#DIRS	520	521	0.665	oocyte_fwd
oocyte	fwd	rnd-1_family-13#DIRS	521	522	0.87	oocyte_fwd
oocyte	fwd	rnd-1_family-13#DIRS	522	523	0.845	oocyte_fwd
oocyte	fwd	rnd-1_family-13#DIRS	523	524	0.95	oocyte_fwd
oocyte	fwd	rnd-1_family-13#DIRS	524	525	0.975	oocyte_fwd
oocyte	fwd	rnd-1_family-13#DIRS	525	526	0.98	oocyte_fwd
oocyte	fwd	rnd-1_family-13#DIRS	526	527	0.98	oocyte_fwd
oocyte	fwd	rnd-1_family-13#DIRS	527	528	0.98	oocyte_fwd
oocyte	fwd	rnd-1_family-13#DIRS	528	529	0.99	oocyte_fwd
oocyte	fwd	rnd-1_family-13#DIRS	529	530	0.98	oocyte_fwd
oocyte	fwd	rnd-1_family-13#DIRS	530	531	0.98	oocyte_fwd
oocyte	fwd	rnd-1_family-13#DIRS	531	532	0.975	oocyte_fwd
oocyte	fwd	rnd-1_family-13#DIRS	532	533	0.975	oocyte_fwd
oocyte	fwd	rnd-1_family-13#DIRS	533	534	0.975	oocyte_fwd
oocyte	fwd	rnd-1_family-13#DIRS	534	535	0.975	oocyte_fwd
oocyte	fwd	rnd-1_family-13#DIRS	535	536	0.97	oocyte_fwd
oocyte	fwd	rnd-1_family-13#DIRS	536	537	0.965	oocyte_fwd
oocyte	fwd	rnd-1_family-13#DIRS	537	538	0.965	oocyte_fwd
oocyte	fwd	rnd-1_family-13#DIRS	538	539	0.945	oocyte_fwd
oocyte	fwd	rnd-1_family-13#DIRS	539	540	0.935	oocyte_fwd
oocyte	fwd	rnd-1_family-13#DIRS	540	541	0.915	oocyte_fwd
oocyte	fwd	rnd-1_family-13#DIRS	541	542	0.77	oocyte_fwd
oocyte	fwd	rnd-1_family-13#DIRS	542	543	0.66	oocyte_fwd
oocyte	fwd	rnd-1_family-13#DIRS	543	544	0.635	oocyte_fwd
oocyte	fwd	rnd-1_family-13#DIRS	544	545	0.38	oocyte_fwd
oocyte	fwd	rnd-1_family-13#DIRS	545	546	0.405	oocyte_fwd
oocyte	fwd	rnd-1_family-13#DIRS	546	547	0.36	oocyte_fwd
oocyte	fwd	rnd-1_family-13#DIRS	547	548	0.35	oocyte_fwd
oocyte	fwd	rnd-1_family-13#DIRS	548	549	0.325	oocyte_fwd
oocyte	fwd	rnd-1_family-13#DIRS	549	550	0.33	oocyte_fwd
oocyte	fwd	rnd-1_family-13#DIRS	550	551	0.285	oocyte_fwd
oocyte	fwd	rnd-1_family-13#DIRS	551	552	0.28	oocyte_fwd
oocyte	fwd	rnd-1_family-13#DIRS	552	553	0.27	oocyte_fwd
oocyte	fwd	rnd-1_family-13#DIRS	553	554	0.25	oocyte_fwd
oocyte	fwd	rnd-1_family-13#DIRS	554	555	0.26	oocyte_fwd
oocyte	fwd	rnd-1_family-13#DIRS	555	556	0.27	oocyte_fwd
oocyte	fwd	rnd-1_family-13#DIRS	556	557	0.64	oocyte_fwd
oocyte	fwd	rnd-1_family-13#DIRS	557	558	1.445	oocyte_fwd
oocyte	fwd	rnd-1_family-13#DIRS	558	559	1.45	oocyte_fwd
oocyte	fwd	rnd-1_family-13#DIRS	559	560	1.45	oocyte_fwd
oocyte	fwd	rnd-1_family-13#DIRS	560	561	1.49	oocyte_fwd
oocyte	fwd	rnd-1_family-13#DIRS	561	562	1.5	oocyte_fwd
oocyte	fwd	rnd-1_family-13#DIRS	562	563	1.5	oocyte_fwd
oocyte	fwd	rnd-1_family-13#DIRS	563	564	1.525	oocyte_fwd
oocyte	fwd	rnd-1_family-13#DIRS	564	565	2.49	oocyte_fwd
oocyte	fwd	rnd-1_family-13#DIRS	565	566	2.515	oocyte_fwd
oocyte	fwd	rnd-1_family-13#DIRS	566	567	2.595	oocyte_fwd
oocyte	fwd	rnd-1_family-13#DIRS	567	568	2.6	oocyte_fwd
oocyte	fwd	rnd-1_family-13#DIRS	568	569	2.67	oocyte_fwd
oocyte	fwd	rnd-1_family-13#DIRS	569	570	2.69	oocyte_fwd
oocyte	fwd	rnd-1_family-13#DIRS	570	571	2.7	oocyte_fwd
oocyte	fwd	rnd-1_family-13#DIRS	571	572	2.695	oocyte_fwd
oocyte	fwd	rnd-1_family-13#DIRS	572	573	2.69	oocyte_fwd
oocyte	fwd	rnd-1_family-13#DIRS	573	574	2.675	oocyte_fwd
oocyte	fwd	rnd-1_family-13#DIRS	574	575	2.675	oocyte_fwd
oocyte	fwd	rnd-1_family-13#DIRS	575	576	2.64	oocyte_fwd
oocyte	fwd	rnd-1_family-13#DIRS	576	577	2.615	oocyte_fwd
oocyte	fwd	rnd-1_family-13#DIRS	577	578	2.6	oocyte_fwd
oocyte	fwd	rnd-1_family-13#DIRS	578	579	2.555	oocyte_fwd
oocyte	fwd	rnd-1_family-13#DIRS	579	580	2.545	oocyte_fwd
oocyte	fwd	rnd-1_family-13#DIRS	580	581	2.315	oocyte_fwd
oocyte	fwd	rnd-1_family-13#DIRS	581	582	2.12	oocyte_fwd
oocyte	fwd	rnd-1_family-13#DIRS	582	583	1.965	oocyte_fwd
oocyte	fwd	rnd-1_family-13#DIRS	583	584	1.795	oocyte_fwd
oocyte	fwd	rnd-1_family-13#DIRS	584	585	1.725	oocyte_fwd
oocyte	fwd	rnd-1_family-13#DIRS	585	586	1.59	oocyte_fwd
oocyte	fwd	rnd-1_family-13#DIRS	586	587	1.335	oocyte_fwd
oocyte	fwd	rnd-1_family-13#DIRS	587	588	1.27	oocyte_fwd
oocyte	fwd	rnd-1_family-13#DIRS	588	589	0.955	oocyte_fwd
oocyte	fwd	rnd-1_family-13#DIRS	589	590	0.665	oocyte_fwd
oocyte	fwd	rnd-1_family-13#DIRS	590	591	0.65	oocyte_fwd
oocyte	fwd	rnd-1_family-13#DIRS	591	592	0.52	oocyte_fwd
oocyte	fwd	rnd-1_family-13#DIRS	592	593	0.235	oocyte_fwd
oocyte	fwd	rnd-1_family-13#DIRS	593	594	0.245	oocyte_fwd
oocyte	fwd	rnd-1_family-13#DIRS	594	595	0.26	oocyte_fwd
oocyte	fwd	rnd-1_family-13#DIRS	595	596	0.22	oocyte_fwd
oocyte	fwd	rnd-1_family-13#DIRS	596	597	0.25	oocyte_fwd
oocyte	fwd	rnd-1_family-13#DIRS	597	598	0.25	oocyte_fwd
oocyte	fwd	rnd-1_family-13#DIRS	598	599	0.275	oocyte_fwd
oocyte	fwd	rnd-1_family-13#DIRS	599	600	0.275	oocyte_fwd
oocyte	fwd	rnd-1_family-13#DIRS	600	601	0.275	oocyte_fwd
oocyte	fwd	rnd-1_family-13#DIRS	601	602	0.275	oocyte_fwd
oocyte	fwd	rnd-1_family-13#DIRS	602	603	0.29	oocyte_fwd
oocyte	fwd	rnd-1_family-13#DIRS	603	604	0.3	oocyte_fwd
oocyte	fwd	rnd-1_family-13#DIRS	604	605	0.3	oocyte_fwd
oocyte	fwd	rnd-1_family-13#DIRS	605	606	0.31	oocyte_fwd
oocyte	fwd	rnd-1_family-13#DIRS	606	607	0.31	oocyte_fwd
oocyte	fwd	rnd-1_family-13#DIRS	607	608	0.31	oocyte_fwd
oocyte	fwd	rnd-1_family-13#DIRS	608	609	0.3	oocyte_fwd
oocyte	fwd	rnd-1_family-13#DIRS	609	610	0.295	oocyte_fwd
oocyte	fwd	rnd-1_family-13#DIRS	610	611	0.31	oocyte_fwd
oocyte	fwd	rnd-1_family-13#DIRS	611	612	0.32	oocyte_fwd
oocyte	fwd	rnd-1_family-13#DIRS	612	613	0.32	oocyte_fwd
oocyte	fwd	rnd-1_family-13#DIRS	613	614	0.32	oocyte_fwd
oocyte	fwd	rnd-1_family-13#DIRS	614	615	0.32	oocyte_fwd
oocyte	fwd	rnd-1_family-13#DIRS	615	616	0.425	oocyte_fwd
oocyte	fwd	rnd-1_family-13#DIRS	616	617	0.41	oocyte_fwd
oocyte	fwd	rnd-1_family-13#DIRS	617	618	0.415	oocyte_fwd
oocyte	fwd	rnd-1_family-13#DIRS	618	619	0.415	oocyte_fwd
oocyte	fwd	rnd-1_family-13#DIRS	619	620	0.375	oocyte_fwd
oocyte	fwd	rnd-1_family-13#DIRS	620	621	0.425	oocyte_fwd
oocyte	fwd	rnd-1_family-13#DIRS	621	622	0.485	oocyte_fwd
oocyte	fwd	rnd-1_family-13#DIRS	622	623	0.49	oocyte_fwd
oocyte	fwd	rnd-1_family-13#DIRS	623	624	0.53	oocyte_fwd
oocyte	fwd	rnd-1_family-13#DIRS	624	625	0.5	oocyte_fwd
oocyte	fwd	rnd-1_family-13#DIRS	625	626	0.49	oocyte_fwd
oocyte	fwd	rnd-1_family-13#DIRS	626	627	0.495	oocyte_fwd
oocyte	fwd	rnd-1_family-13#DIRS	627	628	0.49	oocyte_fwd
oocyte	fwd	rnd-1_family-13#DIRS	628	629	0.495	oocyte_fwd
oocyte	fwd	rnd-1_family-13#DIRS	629	630	0.505	oocyte_fwd
oocyte	fwd	rnd-1_family-13#DIRS	630	631	0.805	oocyte_fwd
oocyte	fwd	rnd-1_family-13#DIRS	631	632	0.825	oocyte_fwd
oocyte	fwd	rnd-1_family-13#DIRS	632	633	0.985	oocyte_fwd
oocyte	fwd	rnd-1_family-13#DIRS	633	634	1.02	oocyte_fwd
oocyte	fwd	rnd-1_family-13#DIRS	634	635	1.025	oocyte_fwd
oocyte	fwd	rnd-1_family-13#DIRS	635	636	1.05	oocyte_fwd
oocyte	fwd	rnd-1_family-13#DIRS	636	637	1.05	oocyte_fwd
oocyte	fwd	rnd-1_family-13#DIRS	637	638	1.06	oocyte_fwd
oocyte	fwd	rnd-1_family-13#DIRS	638	639	1.05	oocyte_fwd
oocyte	fwd	rnd-1_family-13#DIRS	639	640	1.07	oocyte_fwd
oocyte	fwd	rnd-1_family-13#DIRS	640	641	1.195	oocyte_fwd
oocyte	fwd	rnd-1_family-13#DIRS	641	642	1.18	oocyte_fwd
oocyte	fwd	rnd-1_family-13#DIRS	642	643	1.16	oocyte_fwd
oocyte	fwd	rnd-1_family-13#DIRS	643	644	1.13	oocyte_fwd
oocyte	fwd	rnd-1_family-13#DIRS	644	645	1.08	oocyte_fwd
oocyte	fwd	rnd-1_family-13#DIRS	645	646	1.075	oocyte_fwd
oocyte	fwd	rnd-1_family-13#DIRS	646	647	1.01	oocyte_fwd
oocyte	fwd	rnd-1_family-13#DIRS	647	648	1.005	oocyte_fwd
oocyte	fwd	rnd-1_family-13#DIRS	648	649	0.995	oocyte_fwd
oocyte	fwd	rnd-1_family-13#DIRS	649	650	0.92	oocyte_fwd
oocyte	fwd	rnd-1_family-13#DIRS	650	651	0.905	oocyte_fwd
oocyte	fwd	rnd-1_family-13#DIRS	651	652	0.87	oocyte_fwd
oocyte	fwd	rnd-1_family-13#DIRS	652	653	0.8	oocyte_fwd
oocyte	fwd	rnd-1_family-13#DIRS	653	654	0.785	oocyte_fwd
oocyte	fwd	rnd-1_family-13#DIRS	654	655	0.75	oocyte_fwd
oocyte	fwd	rnd-1_family-13#DIRS	655	656	0.515	oocyte_fwd
oocyte	fwd	rnd-1_family-13#DIRS	656	657	0.44	oocyte_fwd
oocyte	fwd	rnd-1_family-13#DIRS	657	658	0.405	oocyte_fwd
oocyte	fwd	rnd-1_family-13#DIRS	658	659	0.28	oocyte_fwd
oocyte	fwd	rnd-1_family-13#DIRS	659	660	0.28	oocyte_fwd
oocyte	fwd	rnd-1_family-13#DIRS	660	661	0.28	oocyte_fwd
oocyte	fwd	rnd-1_family-13#DIRS	661	662	0.285	oocyte_fwd
oocyte	fwd	rnd-1_family-13#DIRS	662	663	0.305	oocyte_fwd
oocyte	fwd	rnd-1_family-13#DIRS	663	664	0.305	oocyte_fwd
oocyte	fwd	rnd-1_family-13#DIRS	664	665	0.305	oocyte_fwd
oocyte	fwd	rnd-1_family-13#DIRS	665	666	0.29	oocyte_fwd
oocyte	fwd	rnd-1_family-13#DIRS	666	667	0.29	oocyte_fwd
oocyte	fwd	rnd-1_family-13#DIRS	667	668	0.29	oocyte_fwd
oocyte	fwd	rnd-1_family-13#DIRS	668	669	0.26	oocyte_fwd
oocyte	fwd	rnd-1_family-13#DIRS	669	670	0.235	oocyte_fwd
oocyte	fwd	rnd-1_family-13#DIRS	670	671	0.24	oocyte_fwd
oocyte	fwd	rnd-1_family-13#DIRS	671	672	0.24	oocyte_fwd
oocyte	fwd	rnd-1_family-13#DIRS	672	673	0.235	oocyte_fwd
oocyte	fwd	rnd-1_family-13#DIRS	673	674	0.245	oocyte_fwd
oocyte	fwd	rnd-1_family-13#DIRS	674	675	0.245	oocyte_fwd
oocyte	fwd	rnd-1_family-13#DIRS	675	676	0.245	oocyte_fwd
oocyte	fwd	rnd-1_family-13#DIRS	676	677	0.36	oocyte_fwd
oocyte	fwd	rnd-1_family-13#DIRS	677	678	0.46	oocyte_fwd
oocyte	fwd	rnd-1_family-13#DIRS	678	679	0.63	oocyte_fwd
oocyte	fwd	rnd-1_family-13#DIRS	679	680	0.705	oocyte_fwd
oocyte	fwd	rnd-1_family-13#DIRS	680	681	0.695	oocyte_fwd
oocyte	fwd	rnd-1_family-13#DIRS	681	682	0.695	oocyte_fwd
oocyte	fwd	rnd-1_family-13#DIRS	682	683	0.695	oocyte_fwd
oocyte	fwd	rnd-1_family-13#DIRS	683	684	0.655	oocyte_fwd
oocyte	fwd	rnd-1_family-13#DIRS	684	685	0.71	oocyte_fwd
oocyte	fwd	rnd-1_family-13#DIRS	685	686	0.755	oocyte_fwd
oocyte	fwd	rnd-1_family-13#DIRS	686	687	0.81	oocyte_fwd
oocyte	fwd	rnd-1_family-13#DIRS	687	688	0.81	oocyte_fwd
oocyte	fwd	rnd-1_family-13#DIRS	688	689	0.81	oocyte_fwd
oocyte	fwd	rnd-1_family-13#DIRS	689	690	0.815	oocyte_fwd
oocyte	fwd	rnd-1_family-13#DIRS	690	691	0.815	oocyte_fwd
oocyte	fwd	rnd-1_family-13#DIRS	691	692	0.825	oocyte_fwd
oocyte	fwd	rnd-1_family-13#DIRS	692	693	0.825	oocyte_fwd
oocyte	fwd	rnd-1_family-13#DIRS	693	694	0.825	oocyte_fwd
oocyte	fwd	rnd-1_family-13#DIRS	694	695	0.825	oocyte_fwd
oocyte	fwd	rnd-1_family-13#DIRS	695	696	0.825	oocyte_fwd
oocyte	fwd	rnd-1_family-13#DIRS	696	697	0.825	oocyte_fwd
oocyte	fwd	rnd-1_family-13#DIRS	697	698	0.845	oocyte_fwd
oocyte	fwd	rnd-1_family-13#DIRS	698	699	0.845	oocyte_fwd
oocyte	fwd	rnd-1_family-13#DIRS	699	700	0.845	oocyte_fwd
oocyte	fwd	rnd-1_family-13#DIRS	700	701	0.85	oocyte_fwd
oocyte	fwd	rnd-1_family-13#DIRS	701	702	0.86	oocyte_fwd
oocyte	fwd	rnd-1_family-13#DIRS	702	703	0.92	oocyte_fwd
oocyte	fwd	rnd-1_family-13#DIRS	703	704	0.93	oocyte_fwd
oocyte	fwd	rnd-1_family-13#DIRS	704	705	0.8	oocyte_fwd
oocyte	fwd	rnd-1_family-13#DIRS	705	706	0.705	oocyte_fwd
oocyte	fwd	rnd-1_family-13#DIRS	706	707	0.535	oocyte_fwd
oocyte	fwd	rnd-1_family-13#DIRS	707	708	0.535	oocyte_fwd
oocyte	fwd	rnd-1_family-13#DIRS	708	709	0.555	oocyte_fwd
oocyte	fwd	rnd-1_family-13#DIRS	709	710	0.51	oocyte_fwd
oocyte	fwd	rnd-1_family-13#DIRS	710	711	0.51	oocyte_fwd
oocyte	fwd	rnd-1_family-13#DIRS	711	712	0.525	oocyte_fwd
oocyte	fwd	rnd-1_family-13#DIRS	712	713	0.51	oocyte_fwd
oocyte	fwd	rnd-1_family-13#DIRS	713	714	0.53	oocyte_fwd
oocyte	fwd	rnd-1_family-13#DIRS	714	715	0.465	oocyte_fwd
oocyte	fwd	rnd-1_family-13#DIRS	715	716	0.465	oocyte_fwd
oocyte	fwd	rnd-1_family-13#DIRS	716	717	0.465	oocyte_fwd
oocyte	fwd	rnd-1_family-13#DIRS	717	718	0.465	oocyte_fwd
oocyte	fwd	rnd-1_family-13#DIRS	718	719	0.51	oocyte_fwd
oocyte	fwd	rnd-1_family-13#DIRS	719	720	0.515	oocyte_fwd
oocyte	fwd	rnd-1_family-13#DIRS	720	721	0.515	oocyte_fwd
oocyte	fwd	rnd-1_family-13#DIRS	721	722	0.5	oocyte_fwd
oocyte	fwd	rnd-1_family-13#DIRS	722	723	0.56	oocyte_fwd
oocyte	fwd	rnd-1_family-13#DIRS	723	724	0.635	oocyte_fwd
oocyte	fwd	rnd-1_family-13#DIRS	724	725	0.82	oocyte_fwd
oocyte	fwd	rnd-1_family-13#DIRS	725	726	0.86	oocyte_fwd
oocyte	fwd	rnd-1_family-13#DIRS	726	727	0.785	oocyte_fwd
oocyte	fwd	rnd-1_family-13#DIRS	727	728	0.8	oocyte_fwd
oocyte	fwd	rnd-1_family-13#DIRS	728	729	1.01	oocyte_fwd
oocyte	fwd	rnd-1_family-13#DIRS	729	730	1.015	oocyte_fwd
oocyte	fwd	rnd-1_family-13#DIRS	730	731	0.975	oocyte_fwd
oocyte	fwd	rnd-1_family-13#DIRS	731	732	0.975	oocyte_fwd
oocyte	fwd	rnd-1_family-13#DIRS	732	733	0.965	oocyte_fwd
oocyte	fwd	rnd-1_family-13#DIRS	733	734	1.29	oocyte_fwd
oocyte	fwd	rnd-1_family-13#DIRS	734	735	1.28	oocyte_fwd
oocyte	fwd	rnd-1_family-13#DIRS	735	736	1.305	oocyte_fwd
oocyte	fwd	rnd-1_family-13#DIRS	736	737	1.37	oocyte_fwd
oocyte	fwd	rnd-1_family-13#DIRS	737	738	1.37	oocyte_fwd
oocyte	fwd	rnd-1_family-13#DIRS	738	739	1.36	oocyte_fwd
oocyte	fwd	rnd-1_family-13#DIRS	739	740	1.375	oocyte_fwd
oocyte	fwd	rnd-1_family-13#DIRS	740	741	1.355	oocyte_fwd
oocyte	fwd	rnd-1_family-13#DIRS	741	742	1.345	oocyte_fwd
oocyte	fwd	rnd-1_family-13#DIRS	742	743	1.345	oocyte_fwd
oocyte	fwd	rnd-1_family-13#DIRS	743	744	1.34	oocyte_fwd
oocyte	fwd	rnd-1_family-13#DIRS	744	745	1.33	oocyte_fwd
oocyte	fwd	rnd-1_family-13#DIRS	745	746	1.305	oocyte_fwd
oocyte	fwd	rnd-1_family-13#DIRS	746	747	1.3	oocyte_fwd
oocyte	fwd	rnd-1_family-13#DIRS	747	748	1.18	oocyte_fwd
oocyte	fwd	rnd-1_family-13#DIRS	748	749	1.18	oocyte_fwd
oocyte	fwd	rnd-1_family-13#DIRS	749	750	1.175	oocyte_fwd
oocyte	fwd	rnd-1_family-13#DIRS	750	751	1.09	oocyte_fwd
oocyte	fwd	rnd-1_family-13#DIRS	751	752	1.065	oocyte_fwd
oocyte	fwd	rnd-1_family-13#DIRS	752	753	0.98	oocyte_fwd
oocyte	fwd	rnd-1_family-13#DIRS	753	754	0.935	oocyte_fwd
oocyte	fwd	rnd-1_family-13#DIRS	754	755	0.765	oocyte_fwd
oocyte	fwd	rnd-1_family-13#DIRS	755	756	0.705	oocyte_fwd
oocyte	fwd	rnd-1_family-13#DIRS	756	757	0.65	oocyte_fwd
oocyte	fwd	rnd-1_family-13#DIRS	757	758	0.54	oocyte_fwd
oocyte	fwd	rnd-1_family-13#DIRS	758	759	0.435	oocyte_fwd
oocyte	fwd	rnd-1_family-13#DIRS	759	760	0.29	oocyte_fwd
oocyte	fwd	rnd-1_family-13#DIRS	760	761	0.39	oocyte_fwd
oocyte	fwd	rnd-1_family-13#DIRS	761	762	0.445	oocyte_fwd
oocyte	fwd	rnd-1_family-13#DIRS	762	763	0.405	oocyte_fwd
oocyte	fwd	rnd-1_family-13#DIRS	763	764	0.405	oocyte_fwd
oocyte	fwd	rnd-1_family-13#DIRS	764	765	0.405	oocyte_fwd
oocyte	fwd	rnd-1_family-13#DIRS	765	766	0.53	oocyte_fwd
oocyte	fwd	rnd-1_family-13#DIRS	766	767	0.53	oocyte_fwd
oocyte	fwd	rnd-1_family-13#DIRS	767	768	0.53	oocyte_fwd
oocyte	fwd	rnd-1_family-13#DIRS	768	769	0.565	oocyte_fwd
oocyte	fwd	rnd-1_family-13#DIRS	769	770	0.655	oocyte_fwd
oocyte	fwd	rnd-1_family-13#DIRS	770	771	0.66	oocyte_fwd
oocyte	fwd	rnd-1_family-13#DIRS	771	772	0.675	oocyte_fwd
oocyte	fwd	rnd-1_family-13#DIRS	772	773	0.675	oocyte_fwd
oocyte	fwd	rnd-1_family-13#DIRS	773	774	0.675	oocyte_fwd
oocyte	fwd	rnd-1_family-13#DIRS	774	775	0.68	oocyte_fwd
oocyte	fwd	rnd-1_family-13#DIRS	775	776	0.67	oocyte_fwd
oocyte	fwd	rnd-1_family-13#DIRS	776	777	0.67	oocyte_fwd
oocyte	fwd	rnd-1_family-13#DIRS	777	778	0.67	oocyte_fwd
oocyte	fwd	rnd-1_family-13#DIRS	778	779	0.67	oocyte_fwd
oocyte	fwd	rnd-1_family-13#DIRS	779	780	0.67	oocyte_fwd
oocyte	fwd	rnd-1_family-13#DIRS	780	781	0.675	oocyte_fwd
oocyte	fwd	rnd-1_family-13#DIRS	781	782	0.675	oocyte_fwd
oocyte	fwd	rnd-1_family-13#DIRS	782	783	0.655	oocyte_fwd
oocyte	fwd	rnd-1_family-13#DIRS	783	784	0.635	oocyte_fwd
oocyte	fwd	rnd-1_family-13#DIRS	784	785	0.6	oocyte_fwd
oocyte	fwd	rnd-1_family-13#DIRS	785	786	0.565	oocyte_fwd
oocyte	fwd	rnd-1_family-13#DIRS	786	787	0.535	oocyte_fwd
oocyte	fwd	rnd-1_family-13#DIRS	787	788	0.51	oocyte_fwd
oocyte	fwd	rnd-1_family-13#DIRS	788	789	0.495	oocyte_fwd
oocyte	fwd	rnd-1_family-13#DIRS	789	790	0.455	oocyte_fwd
oocyte	fwd	rnd-1_family-13#DIRS	790	791	0.405	oocyte_fwd
oocyte	fwd	rnd-1_family-13#DIRS	791	792	0.395	oocyte_fwd
oocyte	fwd	rnd-1_family-13#DIRS	792	793	0.355	oocyte_fwd
oocyte	fwd	rnd-1_family-13#DIRS	793	794	0.365	oocyte_fwd
oocyte	fwd	rnd-1_family-13#DIRS	794	795	0.345	oocyte_fwd
oocyte	fwd	rnd-1_family-13#DIRS	795	796	0.32	oocyte_fwd
oocyte	fwd	rnd-1_family-13#DIRS	796	797	0.295	oocyte_fwd
oocyte	fwd	rnd-1_family-13#DIRS	797	798	0.28	oocyte_fwd
oocyte	fwd	rnd-1_family-13#DIRS	798	799	0.25	oocyte_fwd
oocyte	fwd	rnd-1_family-13#DIRS	799	800	0.245	oocyte_fwd
oocyte	fwd	rnd-1_family-13#DIRS	800	801	0.245	oocyte_fwd
oocyte	fwd	rnd-1_family-13#DIRS	801	802	0.23	oocyte_fwd
oocyte	fwd	rnd-1_family-13#DIRS	802	803	0.23	oocyte_fwd
oocyte	fwd	rnd-1_family-13#DIRS	803	804	0.23	oocyte_fwd
oocyte	fwd	rnd-1_family-13#DIRS	804	805	0.23	oocyte_fwd
oocyte	fwd	rnd-1_family-13#DIRS	805	806	0.23	oocyte_fwd
oocyte	fwd	rnd-1_family-13#DIRS	806	807	0.23	oocyte_fwd
oocyte	fwd	rnd-1_family-13#DIRS	807	808	0.23	oocyte_fwd
oocyte	fwd	rnd-1_family-13#DIRS	808	809	0.23	oocyte_fwd
oocyte	fwd	rnd-1_family-13#DIRS	809	810	0.23	oocyte_fwd
oocyte	fwd	rnd-1_family-13#DIRS	810	811	0.22	oocyte_fwd
oocyte	fwd	rnd-1_family-13#DIRS	811	812	0.22	oocyte_fwd
oocyte	fwd	rnd-1_family-13#DIRS	812	813	0.22	oocyte_fwd
oocyte	fwd	rnd-1_family-13#DIRS	813	814	0.22	oocyte_fwd
oocyte	fwd	rnd-1_family-13#DIRS	814	815	0.22	oocyte_fwd
oocyte	fwd	rnd-1_family-13#DIRS	815	816	0.22	oocyte_fwd
oocyte	fwd	rnd-1_family-13#DIRS	816	817	0.22	oocyte_fwd
oocyte	fwd	rnd-1_family-13#DIRS	817	818	0.22	oocyte_fwd
oocyte	fwd	rnd-1_family-13#DIRS	818	819	0.22	oocyte_fwd
oocyte	fwd	rnd-1_family-13#DIRS	819	820	0.22	oocyte_fwd
oocyte	fwd	rnd-1_family-13#DIRS	820	821	0.22	oocyte_fwd
oocyte	fwd	rnd-1_family-13#DIRS	821	822	0.22	oocyte_fwd
oocyte	fwd	rnd-1_family-13#DIRS	822	823	0.22	oocyte_fwd
oocyte	fwd	rnd-1_family-13#DIRS	823	824	0.22	oocyte_fwd
oocyte	fwd	rnd-1_family-13#DIRS	824	825	0.22	oocyte_fwd
oocyte	fwd	rnd-1_family-13#DIRS	825	826	0.22	oocyte_fwd
oocyte	fwd	rnd-1_family-13#DIRS	826	827	0.22	oocyte_fwd
oocyte	fwd	rnd-1_family-13#DIRS	827	828	0.245	oocyte_fwd
oocyte	fwd	rnd-1_family-13#DIRS	828	829	0.585	oocyte_fwd
oocyte	fwd	rnd-1_family-13#DIRS	829	830	0.58	oocyte_fwd
oocyte	fwd	rnd-1_family-13#DIRS	830	831	0.58	oocyte_fwd
oocyte	fwd	rnd-1_family-13#DIRS	831	832	0.6	oocyte_fwd
oocyte	fwd	rnd-1_family-13#DIRS	832	833	0.6	oocyte_fwd
oocyte	fwd	rnd-1_family-13#DIRS	833	834	0.605	oocyte_fwd
oocyte	fwd	rnd-1_family-13#DIRS	834	835	0.605	oocyte_fwd
oocyte	fwd	rnd-1_family-13#DIRS	835	836	0.605	oocyte_fwd
oocyte	fwd	rnd-1_family-13#DIRS	836	837	0.605	oocyte_fwd
oocyte	fwd	rnd-1_family-13#DIRS	837	838	0.605	oocyte_fwd
oocyte	fwd	rnd-1_family-13#DIRS	838	839	0.7	oocyte_fwd
oocyte	fwd	rnd-1_family-13#DIRS	839	840	0.71	oocyte_fwd
oocyte	fwd	rnd-1_family-13#DIRS	840	841	0.715	oocyte_fwd
oocyte	fwd	rnd-1_family-13#DIRS	841	842	0.705	oocyte_fwd
oocyte	fwd	rnd-1_family-13#DIRS	842	843	0.705	oocyte_fwd
oocyte	fwd	rnd-1_family-13#DIRS	843	844	0.705	oocyte_fwd
oocyte	fwd	rnd-1_family-13#DIRS	844	845	0.705	oocyte_fwd
oocyte	fwd	rnd-1_family-13#DIRS	845	846	0.705	oocyte_fwd
oocyte	fwd	rnd-1_family-13#DIRS	846	847	0.705	oocyte_fwd
oocyte	fwd	rnd-1_family-13#DIRS	847	848	0.705	oocyte_fwd
oocyte	fwd	rnd-1_family-13#DIRS	848	849	0.705	oocyte_fwd
oocyte	fwd	rnd-1_family-13#DIRS	849	850	0.705	oocyte_fwd
oocyte	fwd	rnd-1_family-13#DIRS	850	851	0.68	oocyte_fwd
oocyte	fwd	rnd-1_family-13#DIRS	851	852	0.665	oocyte_fwd
oocyte	fwd	rnd-1_family-13#DIRS	852	853	0.45	oocyte_fwd
oocyte	fwd	rnd-1_family-13#DIRS	853	854	0.445	oocyte_fwd
oocyte	fwd	rnd-1_family-13#DIRS	854	855	0.435	oocyte_fwd
oocyte	fwd	rnd-1_family-13#DIRS	855	856	0.415	oocyte_fwd
oocyte	fwd	rnd-1_family-13#DIRS	856	857	0.42	oocyte_fwd
oocyte	fwd	rnd-1_family-13#DIRS	857	858	0.325	oocyte_fwd
oocyte	fwd	rnd-1_family-13#DIRS	858	859	0.325	oocyte_fwd
oocyte	fwd	rnd-1_family-13#DIRS	859	860	0.325	oocyte_fwd
oocyte	fwd	rnd-1_family-13#DIRS	860	861	0.31	oocyte_fwd
oocyte	fwd	rnd-1_family-13#DIRS	861	862	0.31	oocyte_fwd
oocyte	fwd	rnd-1_family-13#DIRS	862	863	0.22	oocyte_fwd
oocyte	fwd	rnd-1_family-13#DIRS	863	864	0.22	oocyte_fwd
oocyte	fwd	rnd-1_family-13#DIRS	864	865	0.22	oocyte_fwd
oocyte	fwd	rnd-1_family-13#DIRS	865	866	0.22	oocyte_fwd
oocyte	fwd	rnd-1_family-13#DIRS	866	867	0.22	oocyte_fwd
oocyte	fwd	rnd-1_family-13#DIRS	867	868	0.255	oocyte_fwd
oocyte	fwd	rnd-1_family-13#DIRS	868	869	0.255	oocyte_fwd
oocyte	fwd	rnd-1_family-13#DIRS	869	870	0.26	oocyte_fwd
oocyte	fwd	rnd-1_family-13#DIRS	870	871	0.26	oocyte_fwd
oocyte	fwd	rnd-1_family-13#DIRS	871	872	0.3	oocyte_fwd
oocyte	fwd	rnd-1_family-13#DIRS	872	873	0.3	oocyte_fwd
oocyte	fwd	rnd-1_family-13#DIRS	873	874	0.46	oocyte_fwd
oocyte	fwd	rnd-1_family-13#DIRS	874	875	1.04	oocyte_fwd
oocyte	fwd	rnd-1_family-13#DIRS	875	876	1.06	oocyte_fwd
oocyte	fwd	rnd-1_family-13#DIRS	876	877	1.06	oocyte_fwd
oocyte	fwd	rnd-1_family-13#DIRS	877	878	1.255	oocyte_fwd
oocyte	fwd	rnd-1_family-13#DIRS	878	879	1.255	oocyte_fwd
oocyte	fwd	rnd-1_family-13#DIRS	879	880	1.29	oocyte_fwd
oocyte	fwd	rnd-1_family-13#DIRS	880	881	1.32	oocyte_fwd
oocyte	fwd	rnd-1_family-13#DIRS	881	882	1.33	oocyte_fwd
oocyte	fwd	rnd-1_family-13#DIRS	882	883	1.76	oocyte_fwd
oocyte	fwd	rnd-1_family-13#DIRS	883	884	1.865	oocyte_fwd
oocyte	fwd	rnd-1_family-13#DIRS	884	885	1.88	oocyte_fwd
oocyte	fwd	rnd-1_family-13#DIRS	885	886	1.89	oocyte_fwd
oocyte	fwd	rnd-1_family-13#DIRS	886	887	1.88	oocyte_fwd
oocyte	fwd	rnd-1_family-13#DIRS	887	888	1.905	oocyte_fwd
oocyte	fwd	rnd-1_family-13#DIRS	888	889	1.905	oocyte_fwd
oocyte	fwd	rnd-1_family-13#DIRS	889	890	1.91	oocyte_fwd
oocyte	fwd	rnd-1_family-13#DIRS	890	891	1.91	oocyte_fwd
oocyte	fwd	rnd-1_family-13#DIRS	891	892	1.925	oocyte_fwd
oocyte	fwd	rnd-1_family-13#DIRS	892	893	1.93	oocyte_fwd
oocyte	fwd	rnd-1_family-13#DIRS	893	894	1.96	oocyte_fwd
oocyte	fwd	rnd-1_family-13#DIRS	894	895	1.955	oocyte_fwd
oocyte	fwd	rnd-1_family-13#DIRS	895	896	1.935	oocyte_fwd
oocyte	fwd	rnd-1_family-13#DIRS	896	897	1.905	oocyte_fwd
oocyte	fwd	rnd-1_family-13#DIRS	897	898	1.895	oocyte_fwd
oocyte	fwd	rnd-1_family-13#DIRS	898	899	1.9	oocyte_fwd
oocyte	fwd	rnd-1_family-13#DIRS	899	900	1.83	oocyte_fwd
oocyte	fwd	rnd-1_family-13#DIRS	900	901	1.325	oocyte_fwd
oocyte	fwd	rnd-1_family-13#DIRS	901	902	1.485	oocyte_fwd
oocyte	fwd	rnd-1_family-13#DIRS	902	903	1.45	oocyte_fwd
oocyte	fwd	rnd-1_family-13#DIRS	903	904	1.34	oocyte_fwd
oocyte	fwd	rnd-1_family-13#DIRS	904	905	1.255	oocyte_fwd
oocyte	fwd	rnd-1_family-13#DIRS	905	906	1.24	oocyte_fwd
oocyte	fwd	rnd-1_family-13#DIRS	906	907	1.15	oocyte_fwd
oocyte	fwd	rnd-1_family-13#DIRS	907	908	1.065	oocyte_fwd
oocyte	fwd	rnd-1_family-13#DIRS	908	909	1.08	oocyte_fwd
oocyte	fwd	rnd-1_family-13#DIRS	909	910	0.895	oocyte_fwd
oocyte	fwd	rnd-1_family-13#DIRS	910	911	0.77	oocyte_fwd
oocyte	fwd	rnd-1_family-13#DIRS	911	912	0.76	oocyte_fwd
oocyte	fwd	rnd-1_family-13#DIRS	912	913	0.765	oocyte_fwd
oocyte	fwd	rnd-1_family-13#DIRS	913	914	0.715	oocyte_fwd
oocyte	fwd	rnd-1_family-13#DIRS	914	915	0.685	oocyte_fwd
oocyte	fwd	rnd-1_family-13#DIRS	915	916	0.67	oocyte_fwd
oocyte	fwd	rnd-1_family-13#DIRS	916	917	0.66	oocyte_fwd
oocyte	fwd	rnd-1_family-13#DIRS	917	918	0.67	oocyte_fwd
oocyte	fwd	rnd-1_family-13#DIRS	918	919	0.64	oocyte_fwd
oocyte	fwd	rnd-1_family-13#DIRS	919	920	0.64	oocyte_fwd
oocyte	fwd	rnd-1_family-13#DIRS	920	921	0.63	oocyte_fwd
oocyte	fwd	rnd-1_family-13#DIRS	921	922	0.59	oocyte_fwd
oocyte	fwd	rnd-1_family-13#DIRS	922	923	0.585	oocyte_fwd
oocyte	fwd	rnd-1_family-13#DIRS	923	924	0.57	oocyte_fwd
oocyte	fwd	rnd-1_family-13#DIRS	924	925	0.555	oocyte_fwd
oocyte	fwd	rnd-1_family-13#DIRS	925	926	0.5	oocyte_fwd
oocyte	fwd	rnd-1_family-13#DIRS	926	927	0.445	oocyte_fwd
oocyte	fwd	rnd-1_family-13#DIRS	927	928	0.385	oocyte_fwd
oocyte	fwd	rnd-1_family-13#DIRS	928	929	0.38	oocyte_fwd
oocyte	fwd	rnd-1_family-13#DIRS	929	930	0.375	oocyte_fwd
oocyte	fwd	rnd-1_family-13#DIRS	930	931	0.365	oocyte_fwd
oocyte	fwd	rnd-1_family-13#DIRS	931	932	0.355	oocyte_fwd
oocyte	fwd	rnd-1_family-13#DIRS	932	933	0.35	oocyte_fwd
oocyte	fwd	rnd-1_family-13#DIRS	933	934	0.465	oocyte_fwd
oocyte	fwd	rnd-1_family-13#DIRS	934	935	0.46	oocyte_fwd
oocyte	fwd	rnd-1_family-13#DIRS	935	936	0.455	oocyte_fwd
oocyte	fwd	rnd-1_family-13#DIRS	936	937	0.415	oocyte_fwd
oocyte	fwd	rnd-1_family-13#DIRS	937	938	0.38	oocyte_fwd
oocyte	fwd	rnd-1_family-13#DIRS	938	939	0.38	oocyte_fwd
oocyte	fwd	rnd-1_family-13#DIRS	939	940	0.38	oocyte_fwd
oocyte	fwd	rnd-1_family-13#DIRS	940	941	0.38	oocyte_fwd
oocyte	fwd	rnd-1_family-13#DIRS	941	942	0.385	oocyte_fwd
oocyte	fwd	rnd-1_family-13#DIRS	942	943	0.385	oocyte_fwd
oocyte	fwd	rnd-1_family-13#DIRS	943	944	0.39	oocyte_fwd
oocyte	fwd	rnd-1_family-13#DIRS	944	945	0.395	oocyte_fwd
oocyte	fwd	rnd-1_family-13#DIRS	945	946	0.415	oocyte_fwd
oocyte	fwd	rnd-1_family-13#DIRS	946	947	0.42	oocyte_fwd
oocyte	fwd	rnd-1_family-13#DIRS	947	948	0.455	oocyte_fwd
oocyte	fwd	rnd-1_family-13#DIRS	948	949	0.455	oocyte_fwd
oocyte	fwd	rnd-1_family-13#DIRS	949	950	0.46	oocyte_fwd
oocyte	fwd	rnd-1_family-13#DIRS	950	951	0.46	oocyte_fwd
oocyte	fwd	rnd-1_family-13#DIRS	951	952	0.465	oocyte_fwd
oocyte	fwd	rnd-1_family-13#DIRS	952	953	0.455	oocyte_fwd
oocyte	fwd	rnd-1_family-13#DIRS	953	954	0.455	oocyte_fwd
oocyte	fwd	rnd-1_family-13#DIRS	954	955	0.43	oocyte_fwd
oocyte	fwd	rnd-1_family-13#DIRS	955	956	0.395	oocyte_fwd
oocyte	fwd	rnd-1_family-13#DIRS	956	957	0.395	oocyte_fwd
oocyte	fwd	rnd-1_family-13#DIRS	957	958	0.4	oocyte_fwd
oocyte	fwd	rnd-1_family-13#DIRS	958	959	0.425	oocyte_fwd
oocyte	fwd	rnd-1_family-13#DIRS	959	960	0.41	oocyte_fwd
oocyte	fwd	rnd-1_family-13#DIRS	960	961	0.41	oocyte_fwd
oocyte	fwd	rnd-1_family-13#DIRS	961	962	0.415	oocyte_fwd
oocyte	fwd	rnd-1_family-13#DIRS	962	963	0.42	oocyte_fwd
oocyte	fwd	rnd-1_family-13#DIRS	963	964	0.435	oocyte_fwd
oocyte	fwd	rnd-1_family-13#DIRS	964	965	0.435	oocyte_fwd
oocyte	fwd	rnd-1_family-13#DIRS	965	966	0.43	oocyte_fwd
oocyte	fwd	rnd-1_family-13#DIRS	966	967	0.43	oocyte_fwd
oocyte	fwd	rnd-1_family-13#DIRS	967	968	0.43	oocyte_fwd
oocyte	fwd	rnd-1_family-13#DIRS	968	969	0.39	oocyte_fwd
oocyte	fwd	rnd-1_family-13#DIRS	969	970	0.425	oocyte_fwd
oocyte	fwd	rnd-1_family-13#DIRS	970	971	0.525	oocyte_fwd
oocyte	fwd	rnd-1_family-13#DIRS	971	972	0.525	oocyte_fwd
oocyte	fwd	rnd-1_family-13#DIRS	972	973	0.55	oocyte_fwd
oocyte	fwd	rnd-1_family-13#DIRS	973	974	1.39	oocyte_fwd
oocyte	fwd	rnd-1_family-13#DIRS	974	975	1.41	oocyte_fwd
oocyte	fwd	rnd-1_family-13#DIRS	975	976	1.455	oocyte_fwd
oocyte	fwd	rnd-1_family-13#DIRS	976	977	1.465	oocyte_fwd
oocyte	fwd	rnd-1_family-13#DIRS	977	978	1.495	oocyte_fwd
oocyte	fwd	rnd-1_family-13#DIRS	978	979	1.505	oocyte_fwd
oocyte	fwd	rnd-1_family-13#DIRS	979	980	1.505	oocyte_fwd
oocyte	fwd	rnd-1_family-13#DIRS	980	981	1.505	oocyte_fwd
oocyte	fwd	rnd-1_family-13#DIRS	981	982	1.5	oocyte_fwd
oocyte	fwd	rnd-1_family-13#DIRS	982	983	1.485	oocyte_fwd
oocyte	fwd	rnd-1_family-13#DIRS	983	984	1.475	oocyte_fwd
oocyte	fwd	rnd-1_family-13#DIRS	984	985	1.475	oocyte_fwd
oocyte	fwd	rnd-1_family-13#DIRS	985	986	1.465	oocyte_fwd
oocyte	fwd	rnd-1_family-13#DIRS	986	987	1.595	oocyte_fwd
oocyte	fwd	rnd-1_family-13#DIRS	987	988	2.335	oocyte_fwd
oocyte	fwd	rnd-1_family-13#DIRS	988	989	2.38	oocyte_fwd
oocyte	fwd	rnd-1_family-13#DIRS	989	990	2.405	oocyte_fwd
oocyte	fwd	rnd-1_family-13#DIRS	990	991	2.405	oocyte_fwd
oocyte	fwd	rnd-1_family-13#DIRS	991	992	2.395	oocyte_fwd
oocyte	fwd	rnd-1_family-13#DIRS	992	993	2.39	oocyte_fwd
oocyte	fwd	rnd-1_family-13#DIRS	993	994	2.36	oocyte_fwd
oocyte	fwd	rnd-1_family-13#DIRS	994	995	2.34	oocyte_fwd
oocyte	fwd	rnd-1_family-13#DIRS	995	996	2.25	oocyte_fwd
oocyte	fwd	rnd-1_family-13#DIRS	996	997	2.225	oocyte_fwd
oocyte	fwd	rnd-1_family-13#DIRS	997	998	2.12	oocyte_fwd
oocyte	fwd	rnd-1_family-13#DIRS	998	999	1.53	oocyte_fwd
oocyte	fwd	rnd-1_family-13#DIRS	999	1000	1.485	oocyte_fwd
oocyte	fwd	rnd-1_family-13#DIRS	1000	1001	1.5	oocyte_fwd
oocyte	fwd	rnd-1_family-13#DIRS	1001	1002	1.455	oocyte_fwd
oocyte	fwd	rnd-1_family-13#DIRS	1002	1003	1.505	oocyte_fwd
oocyte	fwd	rnd-1_family-13#DIRS	1003	1004	1.5	oocyte_fwd
oocyte	fwd	rnd-1_family-13#DIRS	1004	1005	1.49	oocyte_fwd
oocyte	fwd	rnd-1_family-13#DIRS	1005	1006	1.545	oocyte_fwd
oocyte	fwd	rnd-1_family-13#DIRS	1006	1007	1.515	oocyte_fwd
oocyte	fwd	rnd-1_family-13#DIRS	1007	1008	2.03	oocyte_fwd
oocyte	fwd	rnd-1_family-13#DIRS	1008	1009	2.12	oocyte_fwd
oocyte	fwd	rnd-1_family-13#DIRS	1009	1010	2.1	oocyte_fwd
oocyte	fwd	rnd-1_family-13#DIRS	1010	1011	2.075	oocyte_fwd
oocyte	fwd	rnd-1_family-13#DIRS	1011	1012	2.015	oocyte_fwd
oocyte	fwd	rnd-1_family-13#DIRS	1012	1013	1.975	oocyte_fwd
oocyte	fwd	rnd-1_family-13#DIRS	1013	1014	1.865	oocyte_fwd
oocyte	fwd	rnd-1_family-13#DIRS	1014	1015	1.835	oocyte_fwd
oocyte	fwd	rnd-1_family-13#DIRS	1015	1016	1.68	oocyte_fwd
oocyte	fwd	rnd-1_family-13#DIRS	1016	1017	1.55	oocyte_fwd
oocyte	fwd	rnd-1_family-13#DIRS	1017	1018	1.54	oocyte_fwd
oocyte	fwd	rnd-1_family-13#DIRS	1018	1019	1.565	oocyte_fwd
oocyte	fwd	rnd-1_family-13#DIRS	1019	1020	1.565	oocyte_fwd
oocyte	fwd	rnd-1_family-13#DIRS	1020	1021	1.56	oocyte_fwd
oocyte	fwd	rnd-1_family-13#DIRS	1021	1022	1.555	oocyte_fwd
oocyte	fwd	rnd-1_family-13#DIRS	1022	1023	1.495	oocyte_fwd
oocyte	fwd	rnd-1_family-13#DIRS	1023	1024	1.535	oocyte_fwd
oocyte	fwd	rnd-1_family-13#DIRS	1024	1025	1.54	oocyte_fwd
oocyte	fwd	rnd-1_family-13#DIRS	1025	1026	1.53	oocyte_fwd
oocyte	fwd	rnd-1_family-13#DIRS	1026	1027	1.53	oocyte_fwd
oocyte	fwd	rnd-1_family-13#DIRS	1027	1028	1.51	oocyte_fwd
oocyte	fwd	rnd-1_family-13#DIRS	1028	1029	1.475	oocyte_fwd
oocyte	fwd	rnd-1_family-13#DIRS	1029	1030	1.465	oocyte_fwd
oocyte	fwd	rnd-1_family-13#DIRS	1030	1031	1.3	oocyte_fwd
oocyte	fwd	rnd-1_family-13#DIRS	1031	1032	1.26	oocyte_fwd
oocyte	fwd	rnd-1_family-13#DIRS	1032	1033	1.235	oocyte_fwd
oocyte	fwd	rnd-1_family-13#DIRS	1033	1034	1.115	oocyte_fwd
oocyte	fwd	rnd-1_family-13#DIRS	1034	1035	0.805	oocyte_fwd
oocyte	fwd	rnd-1_family-13#DIRS	1035	1036	0.805	oocyte_fwd
oocyte	fwd	rnd-1_family-13#DIRS	1036	1037	0.745	oocyte_fwd
oocyte	fwd	rnd-1_family-13#DIRS	1037	1038	0.595	oocyte_fwd
oocyte	fwd	rnd-1_family-13#DIRS	1038	1039	0.595	oocyte_fwd
oocyte	fwd	rnd-1_family-13#DIRS	1039	1040	0.58	oocyte_fwd
oocyte	fwd	rnd-1_family-13#DIRS	1040	1041	0.5	oocyte_fwd
oocyte	fwd	rnd-1_family-13#DIRS	1041	1042	0.515	oocyte_fwd
oocyte	fwd	rnd-1_family-13#DIRS	1042	1043	0.495	oocyte_fwd
oocyte	fwd	rnd-1_family-13#DIRS	1043	1044	0.47	oocyte_fwd
oocyte	fwd	rnd-1_family-13#DIRS	1044	1045	0.47	oocyte_fwd
oocyte	fwd	rnd-1_family-13#DIRS	1045	1046	0.465	oocyte_fwd
oocyte	fwd	rnd-1_family-13#DIRS	1046	1047	0.47	oocyte_fwd
oocyte	fwd	rnd-1_family-13#DIRS	1047	1048	0.505	oocyte_fwd
oocyte	fwd	rnd-1_family-13#DIRS	1048	1049	0.52	oocyte_fwd
oocyte	fwd	rnd-1_family-13#DIRS	1049	1050	0.495	oocyte_fwd
oocyte	fwd	rnd-1_family-13#DIRS	1050	1051	0.515	oocyte_fwd
oocyte	fwd	rnd-1_family-13#DIRS	1051	1052	0.49	oocyte_fwd
oocyte	fwd	rnd-1_family-13#DIRS	1052	1053	0.67	oocyte_fwd
oocyte	fwd	rnd-1_family-13#DIRS	1053	1054	0.76	oocyte_fwd
oocyte	fwd	rnd-1_family-13#DIRS	1054	1055	0.745	oocyte_fwd
oocyte	fwd	rnd-1_family-13#DIRS	1055	1056	0.76	oocyte_fwd
oocyte	fwd	rnd-1_family-13#DIRS	1056	1057	0.795	oocyte_fwd
oocyte	fwd	rnd-1_family-13#DIRS	1057	1058	0.82	oocyte_fwd
oocyte	fwd	rnd-1_family-13#DIRS	1058	1059	0.875	oocyte_fwd
oocyte	fwd	rnd-1_family-13#DIRS	1059	1060	0.98	oocyte_fwd
oocyte	fwd	rnd-1_family-13#DIRS	1060	1061	1.34	oocyte_fwd
oocyte	fwd	rnd-1_family-13#DIRS	1061	1062	1.43	oocyte_fwd
oocyte	fwd	rnd-1_family-13#DIRS	1062	1063	1.42	oocyte_fwd
oocyte	fwd	rnd-1_family-13#DIRS	1063	1064	1.42	oocyte_fwd
oocyte	fwd	rnd-1_family-13#DIRS	1064	1065	1.43	oocyte_fwd
oocyte	fwd	rnd-1_family-13#DIRS	1065	1066	1.395	oocyte_fwd
oocyte	fwd	rnd-1_family-13#DIRS	1066	1067	1.395	oocyte_fwd
oocyte	fwd	rnd-1_family-13#DIRS	1067	1068	1.39	oocyte_fwd
oocyte	fwd	rnd-1_family-13#DIRS	1068	1069	1.395	oocyte_fwd
oocyte	fwd	rnd-1_family-13#DIRS	1069	1070	1.395	oocyte_fwd
oocyte	fwd	rnd-1_family-13#DIRS	1070	1071	1.365	oocyte_fwd
oocyte	fwd	rnd-1_family-13#DIRS	1071	1072	1.35	oocyte_fwd
oocyte	fwd	rnd-1_family-13#DIRS	1072	1073	1.35	oocyte_fwd
oocyte	fwd	rnd-1_family-13#DIRS	1073	1074	1.26	oocyte_fwd
oocyte	fwd	rnd-1_family-13#DIRS	1074	1075	1.265	oocyte_fwd
oocyte	fwd	rnd-1_family-13#DIRS	1075	1076	1.22	oocyte_fwd
oocyte	fwd	rnd-1_family-13#DIRS	1076	1077	1.14	oocyte_fwd
oocyte	fwd	rnd-1_family-13#DIRS	1077	1078	1.14	oocyte_fwd
oocyte	fwd	rnd-1_family-13#DIRS	1078	1079	1.115	oocyte_fwd
oocyte	fwd	rnd-1_family-13#DIRS	1079	1080	1.04	oocyte_fwd
oocyte	fwd	rnd-1_family-13#DIRS	1080	1081	1.015	oocyte_fwd
oocyte	fwd	rnd-1_family-13#DIRS	1081	1082	0.935	oocyte_fwd
oocyte	fwd	rnd-1_family-13#DIRS	1082	1083	0.895	oocyte_fwd
oocyte	fwd	rnd-1_family-13#DIRS	1083	1084	0.87	oocyte_fwd
oocyte	fwd	rnd-1_family-13#DIRS	1084	1085	0.8	oocyte_fwd
oocyte	fwd	rnd-1_family-13#DIRS	1085	1086	0.765	oocyte_fwd
oocyte	fwd	rnd-1_family-13#DIRS	1086	1087	0.485	oocyte_fwd
oocyte	fwd	rnd-1_family-13#DIRS	1087	1088	0.49	oocyte_fwd
oocyte	fwd	rnd-1_family-13#DIRS	1088	1089	0.47	oocyte_fwd
oocyte	fwd	rnd-1_family-13#DIRS	1089	1090	0.49	oocyte_fwd
oocyte	fwd	rnd-1_family-13#DIRS	1090	1091	0.49	oocyte_fwd
oocyte	fwd	rnd-1_family-13#DIRS	1091	1092	0.485	oocyte_fwd
oocyte	fwd	rnd-1_family-13#DIRS	1092	1093	0.47	oocyte_fwd
oocyte	fwd	rnd-1_family-13#DIRS	1093	1094	0.47	oocyte_fwd
oocyte	fwd	rnd-1_family-13#DIRS	1094	1095	0.45	oocyte_fwd
oocyte	fwd	rnd-1_family-13#DIRS	1095	1096	0.46	oocyte_fwd
oocyte	fwd	rnd-1_family-13#DIRS	1096	1097	0.46	oocyte_fwd
oocyte	fwd	rnd-1_family-13#DIRS	1097	1098	0.45	oocyte_fwd
oocyte	fwd	rnd-1_family-13#DIRS	1098	1099	0.6	oocyte_fwd
oocyte	fwd	rnd-1_family-13#DIRS	1099	1100	0.625	oocyte_fwd
oocyte	fwd	rnd-1_family-13#DIRS	1100	1101	0.615	oocyte_fwd
oocyte	fwd	rnd-1_family-13#DIRS	1101	1102	0.61	oocyte_fwd
oocyte	fwd	rnd-1_family-13#DIRS	1102	1103	0.635	oocyte_fwd
oocyte	fwd	rnd-1_family-13#DIRS	1103	1104	0.635	oocyte_fwd
oocyte	fwd	rnd-1_family-13#DIRS	1104	1105	0.635	oocyte_fwd
oocyte	fwd	rnd-1_family-13#DIRS	1105	1106	0.635	oocyte_fwd
oocyte	fwd	rnd-1_family-13#DIRS	1106	1107	0.625	oocyte_fwd
oocyte	fwd	rnd-1_family-13#DIRS	1107	1108	0.66	oocyte_fwd
oocyte	fwd	rnd-1_family-13#DIRS	1108	1109	0.66	oocyte_fwd
oocyte	fwd	rnd-1_family-13#DIRS	1109	1110	0.66	oocyte_fwd
oocyte	fwd	rnd-1_family-13#DIRS	1110	1111	0.65	oocyte_fwd
oocyte	fwd	rnd-1_family-13#DIRS	1111	1112	0.65	oocyte_fwd
oocyte	fwd	rnd-1_family-13#DIRS	1112	1113	0.575	oocyte_fwd
oocyte	fwd	rnd-1_family-13#DIRS	1113	1114	0.565	oocyte_fwd
oocyte	fwd	rnd-1_family-13#DIRS	1114	1115	0.565	oocyte_fwd
oocyte	fwd	rnd-1_family-13#DIRS	1115	1116	0.525	oocyte_fwd
oocyte	fwd	rnd-1_family-13#DIRS	1116	1117	0.525	oocyte_fwd
oocyte	fwd	rnd-1_family-13#DIRS	1117	1118	0.53	oocyte_fwd
oocyte	fwd	rnd-1_family-13#DIRS	1118	1119	0.53	oocyte_fwd
oocyte	fwd	rnd-1_family-13#DIRS	1119	1120	0.545	oocyte_fwd
oocyte	fwd	rnd-1_family-13#DIRS	1120	1121	0.555	oocyte_fwd
oocyte	fwd	rnd-1_family-13#DIRS	1121	1122	0.505	oocyte_fwd
oocyte	fwd	rnd-1_family-13#DIRS	1122	1123	1.24	oocyte_fwd
oocyte	fwd	rnd-1_family-13#DIRS	1123	1124	1.17	oocyte_fwd
oocyte	fwd	rnd-1_family-13#DIRS	1124	1125	1.1	oocyte_fwd
oocyte	fwd	rnd-1_family-13#DIRS	1125	1126	1.105	oocyte_fwd
oocyte	fwd	rnd-1_family-13#DIRS	1126	1127	1.105	oocyte_fwd
oocyte	fwd	rnd-1_family-13#DIRS	1127	1128	1.09	oocyte_fwd
oocyte	fwd	rnd-1_family-13#DIRS	1128	1129	1.095	oocyte_fwd
oocyte	fwd	rnd-1_family-13#DIRS	1129	1130	1.1	oocyte_fwd
oocyte	fwd	rnd-1_family-13#DIRS	1130	1131	1.1	oocyte_fwd
oocyte	fwd	rnd-1_family-13#DIRS	1131	1132	1.105	oocyte_fwd
oocyte	fwd	rnd-1_family-13#DIRS	1132	1133	1.105	oocyte_fwd
oocyte	fwd	rnd-1_family-13#DIRS	1133	1134	1.09	oocyte_fwd
oocyte	fwd	rnd-1_family-13#DIRS	1134	1135	1.09	oocyte_fwd
oocyte	fwd	rnd-1_family-13#DIRS	1135	1136	1.085	oocyte_fwd
oocyte	fwd	rnd-1_family-13#DIRS	1136	1137	1.06	oocyte_fwd
oocyte	fwd	rnd-1_family-13#DIRS	1137	1138	1.06	oocyte_fwd
oocyte	fwd	rnd-1_family-13#DIRS	1138	1139	1.06	oocyte_fwd
oocyte	fwd	rnd-1_family-13#DIRS	1139	1140	1.065	oocyte_fwd
oocyte	fwd	rnd-1_family-13#DIRS	1140	1141	1.065	oocyte_fwd
oocyte	fwd	rnd-1_family-13#DIRS	1141	1142	1.065	oocyte_fwd
oocyte	fwd	rnd-1_family-13#DIRS	1142	1143	1.03	oocyte_fwd
oocyte	fwd	rnd-1_family-13#DIRS	1143	1144	1.03	oocyte_fwd
oocyte	fwd	rnd-1_family-13#DIRS	1144	1145	1.01	oocyte_fwd
oocyte	fwd	rnd-1_family-13#DIRS	1145	1146	0.92	oocyte_fwd
oocyte	fwd	rnd-1_family-13#DIRS	1146	1147	0.655	oocyte_fwd
oocyte	fwd	rnd-1_family-13#DIRS	1147	1148	0.465	oocyte_fwd
oocyte	fwd	rnd-1_family-13#DIRS	1148	1149	0.37	oocyte_fwd
oocyte	fwd	rnd-1_family-13#DIRS	1149	1150	0.33	oocyte_fwd
oocyte	fwd	rnd-1_family-13#DIRS	1150	1151	0.335	oocyte_fwd
oocyte	fwd	rnd-1_family-13#DIRS	1151	1152	0.32	oocyte_fwd
oocyte	fwd	rnd-1_family-13#DIRS	1152	1153	0.325	oocyte_fwd
oocyte	fwd	rnd-1_family-13#DIRS	1153	1154	0.33	oocyte_fwd
oocyte	fwd	rnd-1_family-13#DIRS	1154	1155	0.325	oocyte_fwd
oocyte	fwd	rnd-1_family-13#DIRS	1155	1156	0.32	oocyte_fwd
oocyte	fwd	rnd-1_family-13#DIRS	1156	1157	0.34	oocyte_fwd
oocyte	fwd	rnd-1_family-13#DIRS	1157	1158	0.35	oocyte_fwd
oocyte	fwd	rnd-1_family-13#DIRS	1158	1159	0.35	oocyte_fwd
oocyte	fwd	rnd-1_family-13#DIRS	1159	1160	0.35	oocyte_fwd
oocyte	fwd	rnd-1_family-13#DIRS	1160	1161	0.415	oocyte_fwd
oocyte	fwd	rnd-1_family-13#DIRS	1161	1162	0.45	oocyte_fwd
oocyte	fwd	rnd-1_family-13#DIRS	1162	1163	0.45	oocyte_fwd
oocyte	fwd	rnd-1_family-13#DIRS	1163	1164	0.45	oocyte_fwd
oocyte	fwd	rnd-1_family-13#DIRS	1164	1165	0.45	oocyte_fwd
oocyte	fwd	rnd-1_family-13#DIRS	1165	1166	0.455	oocyte_fwd
oocyte	fwd	rnd-1_family-13#DIRS	1166	1167	0.455	oocyte_fwd
oocyte	fwd	rnd-1_family-13#DIRS	1167	1168	0.45	oocyte_fwd
oocyte	fwd	rnd-1_family-13#DIRS	1168	1169	0.45	oocyte_fwd
oocyte	fwd	rnd-1_family-13#DIRS	1169	1170	0.425	oocyte_fwd
oocyte	fwd	rnd-1_family-13#DIRS	1170	1171	0.425	oocyte_fwd
oocyte	fwd	rnd-1_family-13#DIRS	1171	1172	0.425	oocyte_fwd
oocyte	fwd	rnd-1_family-13#DIRS	1172	1173	0.425	oocyte_fwd
oocyte	fwd	rnd-1_family-13#DIRS	1173	1174	0.415	oocyte_fwd
oocyte	fwd	rnd-1_family-13#DIRS	1174	1175	0.405	oocyte_fwd
oocyte	fwd	rnd-1_family-13#DIRS	1175	1176	0.405	oocyte_fwd
oocyte	fwd	rnd-1_family-13#DIRS	1176	1177	0.425	oocyte_fwd
oocyte	fwd	rnd-1_family-13#DIRS	1177	1178	0.44	oocyte_fwd
oocyte	fwd	rnd-1_family-13#DIRS	1178	1179	0.455	oocyte_fwd
oocyte	fwd	rnd-1_family-13#DIRS	1179	1180	0.455	oocyte_fwd
oocyte	fwd	rnd-1_family-13#DIRS	1180	1181	0.57	oocyte_fwd
oocyte	fwd	rnd-1_family-13#DIRS	1181	1182	0.57	oocyte_fwd
oocyte	fwd	rnd-1_family-13#DIRS	1182	1183	0.57	oocyte_fwd
oocyte	fwd	rnd-1_family-13#DIRS	1183	1184	0.57	oocyte_fwd
oocyte	fwd	rnd-1_family-13#DIRS	1184	1185	0.605	oocyte_fwd
oocyte	fwd	rnd-1_family-13#DIRS	1185	1186	0.595	oocyte_fwd
oocyte	fwd	rnd-1_family-13#DIRS	1186	1187	0.575	oocyte_fwd
oocyte	fwd	rnd-1_family-13#DIRS	1187	1188	0.56	oocyte_fwd
oocyte	fwd	rnd-1_family-13#DIRS	1188	1189	0.535	oocyte_fwd
oocyte	fwd	rnd-1_family-13#DIRS	1189	1190	0.515	oocyte_fwd
oocyte	fwd	rnd-1_family-13#DIRS	1190	1191	0.505	oocyte_fwd
oocyte	fwd	rnd-1_family-13#DIRS	1191	1192	0.505	oocyte_fwd
oocyte	fwd	rnd-1_family-13#DIRS	1192	1193	0.51	oocyte_fwd
oocyte	fwd	rnd-1_family-13#DIRS	1193	1194	0.51	oocyte_fwd
oocyte	fwd	rnd-1_family-13#DIRS	1194	1195	0.51	oocyte_fwd
oocyte	fwd	rnd-1_family-13#DIRS	1195	1196	0.495	oocyte_fwd
oocyte	fwd	rnd-1_family-13#DIRS	1196	1197	0.5	oocyte_fwd
oocyte	fwd	rnd-1_family-13#DIRS	1197	1198	0.5	oocyte_fwd
oocyte	fwd	rnd-1_family-13#DIRS	1198	1199	0.495	oocyte_fwd
oocyte	fwd	rnd-1_family-13#DIRS	1199	1200	0.48	oocyte_fwd
oocyte	fwd	rnd-1_family-13#DIRS	1200	1201	0.465	oocyte_fwd
oocyte	fwd	rnd-1_family-13#DIRS	1201	1202	0.465	oocyte_fwd
oocyte	fwd	rnd-1_family-13#DIRS	1202	1203	0.465	oocyte_fwd
oocyte	fwd	rnd-1_family-13#DIRS	1203	1204	0.49	oocyte_fwd
oocyte	fwd	rnd-1_family-13#DIRS	1204	1205	0.535	oocyte_fwd
oocyte	fwd	rnd-1_family-13#DIRS	1205	1206	0.53	oocyte_fwd
oocyte	fwd	rnd-1_family-13#DIRS	1206	1207	0.55	oocyte_fwd
oocyte	fwd	rnd-1_family-13#DIRS	1207	1208	0.55	oocyte_fwd
oocyte	fwd	rnd-1_family-13#DIRS	1208	1209	0.55	oocyte_fwd
oocyte	fwd	rnd-1_family-13#DIRS	1209	1210	0.535	oocyte_fwd
oocyte	fwd	rnd-1_family-13#DIRS	1210	1211	0.495	oocyte_fwd
oocyte	fwd	rnd-1_family-13#DIRS	1211	1212	0.48	oocyte_fwd
oocyte	fwd	rnd-1_family-13#DIRS	1212	1213	0.47	oocyte_fwd
oocyte	fwd	rnd-1_family-13#DIRS	1213	1214	0.47	oocyte_fwd
oocyte	fwd	rnd-1_family-13#DIRS	1214	1215	0.46	oocyte_fwd
oocyte	fwd	rnd-1_family-13#DIRS	1215	1216	0.46	oocyte_fwd
oocyte	fwd	rnd-1_family-13#DIRS	1216	1217	0.46	oocyte_fwd
oocyte	fwd	rnd-1_family-13#DIRS	1217	1218	0.46	oocyte_fwd
oocyte	fwd	rnd-1_family-13#DIRS	1218	1219	0.46	oocyte_fwd
oocyte	fwd	rnd-1_family-13#DIRS	1219	1220	0.46	oocyte_fwd
oocyte	fwd	rnd-1_family-13#DIRS	1220	1221	0.455	oocyte_fwd
oocyte	fwd	rnd-1_family-13#DIRS	1221	1222	0.455	oocyte_fwd
oocyte	fwd	rnd-1_family-13#DIRS	1222	1223	0.455	oocyte_fwd
oocyte	fwd	rnd-1_family-13#DIRS	1223	1224	0.455	oocyte_fwd
oocyte	fwd	rnd-1_family-13#DIRS	1224	1225	0.44	oocyte_fwd
oocyte	fwd	rnd-1_family-13#DIRS	1225	1226	0.445	oocyte_fwd
oocyte	fwd	rnd-1_family-13#DIRS	1226	1227	0.435	oocyte_fwd
oocyte	fwd	rnd-1_family-13#DIRS	1227	1228	0.445	oocyte_fwd
oocyte	fwd	rnd-1_family-13#DIRS	1228	1229	0.435	oocyte_fwd
oocyte	fwd	rnd-1_family-13#DIRS	1229	1230	0.41	oocyte_fwd
oocyte	fwd	rnd-1_family-13#DIRS	1230	1231	0.41	oocyte_fwd
oocyte	fwd	rnd-1_family-13#DIRS	1231	1232	0.39	oocyte_fwd
oocyte	fwd	rnd-1_family-13#DIRS	1232	1233	0.33	oocyte_fwd
oocyte	fwd	rnd-1_family-13#DIRS	1233	1234	0.33	oocyte_fwd
oocyte	fwd	rnd-1_family-13#DIRS	1234	1235	0.33	oocyte_fwd
oocyte	fwd	rnd-1_family-13#DIRS	1235	1236	0.33	oocyte_fwd
oocyte	fwd	rnd-1_family-13#DIRS	1236	1237	0.33	oocyte_fwd
oocyte	fwd	rnd-1_family-13#DIRS	1237	1238	0.335	oocyte_fwd
oocyte	fwd	rnd-1_family-13#DIRS	1238	1239	0.325	oocyte_fwd
oocyte	fwd	rnd-1_family-13#DIRS	1239	1240	0.325	oocyte_fwd
oocyte	fwd	rnd-1_family-13#DIRS	1240	1241	0.325	oocyte_fwd
oocyte	fwd	rnd-1_family-13#DIRS	1241	1242	0.325	oocyte_fwd
oocyte	fwd	rnd-1_family-13#DIRS	1242	1243	0.325	oocyte_fwd
oocyte	fwd	rnd-1_family-13#DIRS	1243	1244	0.325	oocyte_fwd
oocyte	fwd	rnd-1_family-13#DIRS	1244	1245	0.325	oocyte_fwd
oocyte	fwd	rnd-1_family-13#DIRS	1245	1246	0.325	oocyte_fwd
oocyte	fwd	rnd-1_family-13#DIRS	1246	1247	0.335	oocyte_fwd
oocyte	fwd	rnd-1_family-13#DIRS	1247	1248	0.335	oocyte_fwd
oocyte	fwd	rnd-1_family-13#DIRS	1248	1249	0.335	oocyte_fwd
oocyte	fwd	rnd-1_family-13#DIRS	1249	1250	0.335	oocyte_fwd
oocyte	fwd	rnd-1_family-13#DIRS	1250	1251	0.335	oocyte_fwd
oocyte	fwd	rnd-1_family-13#DIRS	1251	1252	0.335	oocyte_fwd
oocyte	fwd	rnd-1_family-13#DIRS	1252	1253	0.335	oocyte_fwd
oocyte	fwd	rnd-1_family-13#DIRS	1253	1254	0.34	oocyte_fwd
oocyte	fwd	rnd-1_family-13#DIRS	1254	1255	0.34	oocyte_fwd
oocyte	fwd	rnd-1_family-13#DIRS	1255	1256	0.34	oocyte_fwd
oocyte	fwd	rnd-1_family-13#DIRS	1256	1257	0.33	oocyte_fwd
oocyte	fwd	rnd-1_family-13#DIRS	1257	1258	0.33	oocyte_fwd
oocyte	fwd	rnd-1_family-13#DIRS	1258	1259	0.33	oocyte_fwd
oocyte	fwd	rnd-1_family-13#DIRS	1259	1260	0.33	oocyte_fwd
oocyte	fwd	rnd-1_family-13#DIRS	1260	1261	0.33	oocyte_fwd
oocyte	fwd	rnd-1_family-13#DIRS	1261	1262	0.325	oocyte_fwd
oocyte	fwd	rnd-1_family-13#DIRS	1262	1263	0.315	oocyte_fwd
oocyte	fwd	rnd-1_family-13#DIRS	1263	1264	0.315	oocyte_fwd
oocyte	fwd	rnd-1_family-13#DIRS	1264	1265	0.315	oocyte_fwd
oocyte	fwd	rnd-1_family-13#DIRS	1265	1266	0.315	oocyte_fwd
oocyte	fwd	rnd-1_family-13#DIRS	1266	1267	0.31	oocyte_fwd
oocyte	fwd	rnd-1_family-13#DIRS	1267	1268	0.31	oocyte_fwd
oocyte	fwd	rnd-1_family-13#DIRS	1268	1269	0.305	oocyte_fwd
oocyte	fwd	rnd-1_family-13#DIRS	1269	1270	0.305	oocyte_fwd
oocyte	fwd	rnd-1_family-13#DIRS	1270	1271	0.305	oocyte_fwd
oocyte	fwd	rnd-1_family-13#DIRS	1271	1272	0.305	oocyte_fwd
oocyte	fwd	rnd-1_family-13#DIRS	1272	1273	0.335	oocyte_fwd
oocyte	fwd	rnd-1_family-13#DIRS	1273	1274	0.335	oocyte_fwd
oocyte	fwd	rnd-1_family-13#DIRS	1274	1275	0.335	oocyte_fwd
oocyte	fwd	rnd-1_family-13#DIRS	1275	1276	0.355	oocyte_fwd
oocyte	fwd	rnd-1_family-13#DIRS	1276	1277	0.39	oocyte_fwd
oocyte	fwd	rnd-1_family-13#DIRS	1277	1278	0.39	oocyte_fwd
oocyte	fwd	rnd-1_family-13#DIRS	1278	1279	0.39	oocyte_fwd
oocyte	fwd	rnd-1_family-13#DIRS	1279	1280	0.415	oocyte_fwd
oocyte	fwd	rnd-1_family-13#DIRS	1280	1281	0.415	oocyte_fwd
oocyte	fwd	rnd-1_family-13#DIRS	1281	1282	0.43	oocyte_fwd
oocyte	fwd	rnd-1_family-13#DIRS	1282	1283	0.435	oocyte_fwd
oocyte	fwd	rnd-1_family-13#DIRS	1283	1284	0.435	oocyte_fwd
oocyte	fwd	rnd-1_family-13#DIRS	1284	1285	0.435	oocyte_fwd
oocyte	fwd	rnd-1_family-13#DIRS	1285	1286	0.42	oocyte_fwd
oocyte	fwd	rnd-1_family-13#DIRS	1286	1287	0.42	oocyte_fwd
oocyte	fwd	rnd-1_family-13#DIRS	1287	1288	0.43	oocyte_fwd
oocyte	fwd	rnd-1_family-13#DIRS	1288	1289	0.45	oocyte_fwd
oocyte	fwd	rnd-1_family-13#DIRS	1289	1290	0.465	oocyte_fwd
oocyte	fwd	rnd-1_family-13#DIRS	1290	1291	0.475	oocyte_fwd
oocyte	fwd	rnd-1_family-13#DIRS	1291	1292	0.475	oocyte_fwd
oocyte	fwd	rnd-1_family-13#DIRS	1292	1293	0.475	oocyte_fwd
oocyte	fwd	rnd-1_family-13#DIRS	1293	1294	0.475	oocyte_fwd
oocyte	fwd	rnd-1_family-13#DIRS	1294	1295	0.475	oocyte_fwd
oocyte	fwd	rnd-1_family-13#DIRS	1295	1296	0.45	oocyte_fwd
oocyte	fwd	rnd-1_family-13#DIRS	1296	1297	0.45	oocyte_fwd
oocyte	fwd	rnd-1_family-13#DIRS	1297	1298	0.45	oocyte_fwd
oocyte	fwd	rnd-1_family-13#DIRS	1298	1299	0.44	oocyte_fwd
oocyte	fwd	rnd-1_family-13#DIRS	1299	1300	0.44	oocyte_fwd
oocyte	fwd	rnd-1_family-13#DIRS	1300	1301	0.43	oocyte_fwd
oocyte	fwd	rnd-1_family-13#DIRS	1301	1302	0.43	oocyte_fwd
oocyte	fwd	rnd-1_family-13#DIRS	1302	1303	0.42	oocyte_fwd
oocyte	fwd	rnd-1_family-13#DIRS	1303	1304	0.425	oocyte_fwd
oocyte	fwd	rnd-1_family-13#DIRS	1304	1305	0.395	oocyte_fwd
oocyte	fwd	rnd-1_family-13#DIRS	1305	1306	0.4	oocyte_fwd
oocyte	fwd	rnd-1_family-13#DIRS	1306	1307	0.435	oocyte_fwd
oocyte	fwd	rnd-1_family-13#DIRS	1307	1308	0.44	oocyte_fwd
oocyte	fwd	rnd-1_family-13#DIRS	1308	1309	0.445	oocyte_fwd
oocyte	fwd	rnd-1_family-13#DIRS	1309	1310	0.905	oocyte_fwd
oocyte	fwd	rnd-1_family-13#DIRS	1310	1311	0.97	oocyte_fwd
oocyte	fwd	rnd-1_family-13#DIRS	1311	1312	0.99	oocyte_fwd
oocyte	fwd	rnd-1_family-13#DIRS	1312	1313	1.085	oocyte_fwd
oocyte	fwd	rnd-1_family-13#DIRS	1313	1314	1.12	oocyte_fwd
oocyte	fwd	rnd-1_family-13#DIRS	1314	1315	1.345	oocyte_fwd
oocyte	fwd	rnd-1_family-13#DIRS	1315	1316	1.375	oocyte_fwd
oocyte	fwd	rnd-1_family-13#DIRS	1316	1317	1.365	oocyte_fwd
oocyte	fwd	rnd-1_family-13#DIRS	1317	1318	1.425	oocyte_fwd
oocyte	fwd	rnd-1_family-13#DIRS	1318	1319	1.45	oocyte_fwd
oocyte	fwd	rnd-1_family-13#DIRS	1319	1320	1.47	oocyte_fwd
oocyte	fwd	rnd-1_family-13#DIRS	1320	1321	1.51	oocyte_fwd
oocyte	fwd	rnd-1_family-13#DIRS	1321	1322	1.515	oocyte_fwd
oocyte	fwd	rnd-1_family-13#DIRS	1322	1323	1.535	oocyte_fwd
oocyte	fwd	rnd-1_family-13#DIRS	1323	1324	1.555	oocyte_fwd
oocyte	fwd	rnd-1_family-13#DIRS	1324	1325	1.54	oocyte_fwd
oocyte	fwd	rnd-1_family-13#DIRS	1325	1326	1.54	oocyte_fwd
oocyte	fwd	rnd-1_family-13#DIRS	1326	1327	1.555	oocyte_fwd
oocyte	fwd	rnd-1_family-13#DIRS	1327	1328	1.55	oocyte_fwd
oocyte	fwd	rnd-1_family-13#DIRS	1328	1329	1.535	oocyte_fwd
oocyte	fwd	rnd-1_family-13#DIRS	1329	1330	1.53	oocyte_fwd
oocyte	fwd	rnd-1_family-13#DIRS	1330	1331	1.535	oocyte_fwd
oocyte	fwd	rnd-1_family-13#DIRS	1331	1332	1.515	oocyte_fwd
oocyte	fwd	rnd-1_family-13#DIRS	1332	1333	1.53	oocyte_fwd
oocyte	fwd	rnd-1_family-13#DIRS	1333	1334	1.49	oocyte_fwd
oocyte	fwd	rnd-1_family-13#DIRS	1334	1335	1.135	oocyte_fwd
oocyte	fwd	rnd-1_family-13#DIRS	1335	1336	1.06	oocyte_fwd
oocyte	fwd	rnd-1_family-13#DIRS	1336	1337	0.99	oocyte_fwd
oocyte	fwd	rnd-1_family-13#DIRS	1337	1338	0.945	oocyte_fwd
oocyte	fwd	rnd-1_family-13#DIRS	1338	1339	0.93	oocyte_fwd
oocyte	fwd	rnd-1_family-13#DIRS	1339	1340	0.835	oocyte_fwd
oocyte	fwd	rnd-1_family-13#DIRS	1340	1341	0.74	oocyte_fwd
oocyte	fwd	rnd-1_family-13#DIRS	1341	1342	0.52	oocyte_fwd
oocyte	fwd	rnd-1_family-13#DIRS	1342	1343	0.465	oocyte_fwd
oocyte	fwd	rnd-1_family-13#DIRS	1343	1344	0.385	oocyte_fwd
oocyte	fwd	rnd-1_family-13#DIRS	1344	1345	0.385	oocyte_fwd
oocyte	fwd	rnd-1_family-13#DIRS	1345	1346	0.39	oocyte_fwd
oocyte	fwd	rnd-1_family-13#DIRS	1346	1347	0.375	oocyte_fwd
oocyte	fwd	rnd-1_family-13#DIRS	1347	1348	0.38	oocyte_fwd
oocyte	fwd	rnd-1_family-13#DIRS	1348	1349	0.34	oocyte_fwd
oocyte	fwd	rnd-1_family-13#DIRS	1349	1350	0.34	oocyte_fwd
oocyte	fwd	rnd-1_family-13#DIRS	1350	1351	0.34	oocyte_fwd
oocyte	fwd	rnd-1_family-13#DIRS	1351	1352	0.32	oocyte_fwd
oocyte	fwd	rnd-1_family-13#DIRS	1352	1353	0.56	oocyte_fwd
oocyte	fwd	rnd-1_family-13#DIRS	1353	1354	0.565	oocyte_fwd
oocyte	fwd	rnd-1_family-13#DIRS	1354	1355	0.585	oocyte_fwd
oocyte	fwd	rnd-1_family-13#DIRS	1355	1356	0.585	oocyte_fwd
oocyte	fwd	rnd-1_family-13#DIRS	1356	1357	0.59	oocyte_fwd
oocyte	fwd	rnd-1_family-13#DIRS	1357	1358	0.59	oocyte_fwd
oocyte	fwd	rnd-1_family-13#DIRS	1358	1359	0.59	oocyte_fwd
oocyte	fwd	rnd-1_family-13#DIRS	1359	1360	0.59	oocyte_fwd
oocyte	fwd	rnd-1_family-13#DIRS	1360	1361	0.59	oocyte_fwd
oocyte	fwd	rnd-1_family-13#DIRS	1361	1362	0.59	oocyte_fwd
oocyte	fwd	rnd-1_family-13#DIRS	1362	1363	0.59	oocyte_fwd
oocyte	fwd	rnd-1_family-13#DIRS	1363	1364	0.585	oocyte_fwd
oocyte	fwd	rnd-1_family-13#DIRS	1364	1365	0.58	oocyte_fwd
oocyte	fwd	rnd-1_family-13#DIRS	1365	1366	0.59	oocyte_fwd
oocyte	fwd	rnd-1_family-13#DIRS	1366	1367	0.59	oocyte_fwd
oocyte	fwd	rnd-1_family-13#DIRS	1367	1368	0.585	oocyte_fwd
oocyte	fwd	rnd-1_family-13#DIRS	1368	1369	0.59	oocyte_fwd
oocyte	fwd	rnd-1_family-13#DIRS	1369	1370	0.585	oocyte_fwd
oocyte	fwd	rnd-1_family-13#DIRS	1370	1371	0.585	oocyte_fwd
oocyte	fwd	rnd-1_family-13#DIRS	1371	1372	0.585	oocyte_fwd
oocyte	fwd	rnd-1_family-13#DIRS	1372	1373	0.6	oocyte_fwd
oocyte	fwd	rnd-1_family-13#DIRS	1373	1374	0.61	oocyte_fwd
oocyte	fwd	rnd-1_family-13#DIRS	1374	1375	0.585	oocyte_fwd
oocyte	fwd	rnd-1_family-13#DIRS	1375	1376	0.575	oocyte_fwd
oocyte	fwd	rnd-1_family-13#DIRS	1376	1377	0.41	oocyte_fwd
oocyte	fwd	rnd-1_family-13#DIRS	1377	1378	0.43	oocyte_fwd
oocyte	fwd	rnd-1_family-13#DIRS	1378	1379	0.415	oocyte_fwd
oocyte	fwd	rnd-1_family-13#DIRS	1379	1380	0.405	oocyte_fwd
oocyte	fwd	rnd-1_family-13#DIRS	1380	1381	0.405	oocyte_fwd
oocyte	fwd	rnd-1_family-13#DIRS	1381	1382	0.4	oocyte_fwd
oocyte	fwd	rnd-1_family-13#DIRS	1382	1383	0.43	oocyte_fwd
oocyte	fwd	rnd-1_family-13#DIRS	1383	1384	0.975	oocyte_fwd
oocyte	fwd	rnd-1_family-13#DIRS	1384	1385	1.005	oocyte_fwd
oocyte	fwd	rnd-1_family-13#DIRS	1385	1386	1.02	oocyte_fwd
oocyte	fwd	rnd-1_family-13#DIRS	1386	1387	1.02	oocyte_fwd
oocyte	fwd	rnd-1_family-13#DIRS	1387	1388	1.015	oocyte_fwd
oocyte	fwd	rnd-1_family-13#DIRS	1388	1389	1.02	oocyte_fwd
oocyte	fwd	rnd-1_family-13#DIRS	1389	1390	1.02	oocyte_fwd
oocyte	fwd	rnd-1_family-13#DIRS	1390	1391	1.03	oocyte_fwd
oocyte	fwd	rnd-1_family-13#DIRS	1391	1392	1.03	oocyte_fwd
oocyte	fwd	rnd-1_family-13#DIRS	1392	1393	1.03	oocyte_fwd
oocyte	fwd	rnd-1_family-13#DIRS	1393	1394	1.03	oocyte_fwd
oocyte	fwd	rnd-1_family-13#DIRS	1394	1395	1.03	oocyte_fwd
oocyte	fwd	rnd-1_family-13#DIRS	1395	1396	1.025	oocyte_fwd
oocyte	fwd	rnd-1_family-13#DIRS	1396	1397	1.01	oocyte_fwd
oocyte	fwd	rnd-1_family-13#DIRS	1397	1398	0.98	oocyte_fwd
oocyte	fwd	rnd-1_family-13#DIRS	1398	1399	0.965	oocyte_fwd
oocyte	fwd	rnd-1_family-13#DIRS	1399	1400	0.94	oocyte_fwd
oocyte	fwd	rnd-1_family-13#DIRS	1400	1401	0.925	oocyte_fwd
oocyte	fwd	rnd-1_family-13#DIRS	1401	1402	0.895	oocyte_fwd
oocyte	fwd	rnd-1_family-13#DIRS	1402	1403	0.895	oocyte_fwd
oocyte	fwd	rnd-1_family-13#DIRS	1403	1404	0.83	oocyte_fwd
oocyte	fwd	rnd-1_family-13#DIRS	1404	1405	0.915	oocyte_fwd
oocyte	fwd	rnd-1_family-13#DIRS	1405	1406	0.97	oocyte_fwd
oocyte	fwd	rnd-1_family-13#DIRS	1406	1407	0.98	oocyte_fwd
oocyte	fwd	rnd-1_family-13#DIRS	1407	1408	0.97	oocyte_fwd
oocyte	fwd	rnd-1_family-13#DIRS	1408	1409	1.125	oocyte_fwd
oocyte	fwd	rnd-1_family-13#DIRS	1409	1410	0.995	oocyte_fwd
oocyte	fwd	rnd-1_family-13#DIRS	1410	1411	0.9	oocyte_fwd
oocyte	fwd	rnd-1_family-13#DIRS	1411	1412	0.805	oocyte_fwd
oocyte	fwd	rnd-1_family-13#DIRS	1412	1413	0.785	oocyte_fwd
oocyte	fwd	rnd-1_family-13#DIRS	1413	1414	0.815	oocyte_fwd
oocyte	fwd	rnd-1_family-13#DIRS	1414	1415	0.82	oocyte_fwd
oocyte	fwd	rnd-1_family-13#DIRS	1415	1416	0.81	oocyte_fwd
oocyte	fwd	rnd-1_family-13#DIRS	1416	1417	0.85	oocyte_fwd
oocyte	fwd	rnd-1_family-13#DIRS	1417	1418	0.855	oocyte_fwd
oocyte	fwd	rnd-1_family-13#DIRS	1418	1419	1.465	oocyte_fwd
oocyte	fwd	rnd-1_family-13#DIRS	1419	1420	1.48	oocyte_fwd
oocyte	fwd	rnd-1_family-13#DIRS	1420	1421	1.485	oocyte_fwd
oocyte	fwd	rnd-1_family-13#DIRS	1421	1422	1.5	oocyte_fwd
oocyte	fwd	rnd-1_family-13#DIRS	1422	1423	1.505	oocyte_fwd
oocyte	fwd	rnd-1_family-13#DIRS	1423	1424	1.585	oocyte_fwd
oocyte	fwd	rnd-1_family-13#DIRS	1424	1425	1.6	oocyte_fwd
oocyte	fwd	rnd-1_family-13#DIRS	1425	1426	1.635	oocyte_fwd
oocyte	fwd	rnd-1_family-13#DIRS	1426	1427	1.66	oocyte_fwd
oocyte	fwd	rnd-1_family-13#DIRS	1427	1428	1.66	oocyte_fwd
oocyte	fwd	rnd-1_family-13#DIRS	1428	1429	1.675	oocyte_fwd
oocyte	fwd	rnd-1_family-13#DIRS	1429	1430	1.675	oocyte_fwd
oocyte	fwd	rnd-1_family-13#DIRS	1430	1431	1.625	oocyte_fwd
oocyte	fwd	rnd-1_family-13#DIRS	1431	1432	1.625	oocyte_fwd
oocyte	fwd	rnd-1_family-13#DIRS	1432	1433	1.575	oocyte_fwd
oocyte	fwd	rnd-1_family-13#DIRS	1433	1434	1.365	oocyte_fwd
oocyte	fwd	rnd-1_family-13#DIRS	1434	1435	1.345	oocyte_fwd
oocyte	fwd	rnd-1_family-13#DIRS	1435	1436	1.335	oocyte_fwd
oocyte	fwd	rnd-1_family-13#DIRS	1436	1437	1.29	oocyte_fwd
oocyte	fwd	rnd-1_family-13#DIRS	1437	1438	1.24	oocyte_fwd
oocyte	fwd	rnd-1_family-13#DIRS	1438	1439	1.21	oocyte_fwd
oocyte	fwd	rnd-1_family-13#DIRS	1439	1440	1.18	oocyte_fwd
oocyte	fwd	rnd-1_family-13#DIRS	1440	1441	1.14	oocyte_fwd
oocyte	fwd	rnd-1_family-13#DIRS	1441	1442	1.135	oocyte_fwd
oocyte	fwd	rnd-1_family-13#DIRS	1442	1443	1.045	oocyte_fwd
oocyte	fwd	rnd-1_family-13#DIRS	1443	1444	1.055	oocyte_fwd
oocyte	fwd	rnd-1_family-13#DIRS	1444	1445	0.855	oocyte_fwd
oocyte	fwd	rnd-1_family-13#DIRS	1445	1446	0.765	oocyte_fwd
oocyte	fwd	rnd-1_family-13#DIRS	1446	1447	0.64	oocyte_fwd
oocyte	fwd	rnd-1_family-13#DIRS	1447	1448	0.63	oocyte_fwd
oocyte	fwd	rnd-1_family-13#DIRS	1448	1449	0.51	oocyte_fwd
oocyte	fwd	rnd-1_family-13#DIRS	1449	1450	0.51	oocyte_fwd
oocyte	fwd	rnd-1_family-13#DIRS	1450	1451	0.495	oocyte_fwd
oocyte	fwd	rnd-1_family-13#DIRS	1451	1452	0.475	oocyte_fwd
oocyte	fwd	rnd-1_family-13#DIRS	1452	1453	0.39	oocyte_fwd
oocyte	fwd	rnd-1_family-13#DIRS	1453	1454	0.385	oocyte_fwd
oocyte	fwd	rnd-1_family-13#DIRS	1454	1455	0.4	oocyte_fwd
oocyte	fwd	rnd-1_family-13#DIRS	1455	1456	0.405	oocyte_fwd
oocyte	fwd	rnd-1_family-13#DIRS	1456	1457	0.455	oocyte_fwd
oocyte	fwd	rnd-1_family-13#DIRS	1457	1458	0.44	oocyte_fwd
oocyte	fwd	rnd-1_family-13#DIRS	1458	1459	0.44	oocyte_fwd
oocyte	fwd	rnd-1_family-13#DIRS	1459	1460	0.44	oocyte_fwd
oocyte	fwd	rnd-1_family-13#DIRS	1460	1461	0.44	oocyte_fwd
oocyte	fwd	rnd-1_family-13#DIRS	1461	1462	0.44	oocyte_fwd
oocyte	fwd	rnd-1_family-13#DIRS	1462	1463	0.44	oocyte_fwd
oocyte	fwd	rnd-1_family-13#DIRS	1463	1464	0.44	oocyte_fwd
oocyte	fwd	rnd-1_family-13#DIRS	1464	1465	0.415	oocyte_fwd
oocyte	fwd	rnd-1_family-13#DIRS	1465	1466	0.41	oocyte_fwd
oocyte	fwd	rnd-1_family-13#DIRS	1466	1467	0.41	oocyte_fwd
oocyte	fwd	rnd-1_family-13#DIRS	1467	1468	0.39	oocyte_fwd
oocyte	fwd	rnd-1_family-13#DIRS	1468	1469	0.385	oocyte_fwd
oocyte	fwd	rnd-1_family-13#DIRS	1469	1470	0.385	oocyte_fwd
oocyte	fwd	rnd-1_family-13#DIRS	1470	1471	0.38	oocyte_fwd
oocyte	fwd	rnd-1_family-13#DIRS	1471	1472	0.38	oocyte_fwd
oocyte	fwd	rnd-1_family-13#DIRS	1472	1473	0.39	oocyte_fwd
oocyte	fwd	rnd-1_family-13#DIRS	1473	1474	0.405	oocyte_fwd
oocyte	fwd	rnd-1_family-13#DIRS	1474	1475	0.405	oocyte_fwd
oocyte	fwd	rnd-1_family-13#DIRS	1475	1476	0.395	oocyte_fwd
oocyte	fwd	rnd-1_family-13#DIRS	1476	1477	0.39	oocyte_fwd
oocyte	fwd	rnd-1_family-13#DIRS	1477	1478	0.39	oocyte_fwd
oocyte	fwd	rnd-1_family-13#DIRS	1478	1479	0.44	oocyte_fwd
oocyte	fwd	rnd-1_family-13#DIRS	1479	1480	0.45	oocyte_fwd
oocyte	fwd	rnd-1_family-13#DIRS	1480	1481	0.45	oocyte_fwd
oocyte	fwd	rnd-1_family-13#DIRS	1481	1482	0.415	oocyte_fwd
oocyte	fwd	rnd-1_family-13#DIRS	1482	1483	0.415	oocyte_fwd
oocyte	fwd	rnd-1_family-13#DIRS	1483	1484	0.425	oocyte_fwd
oocyte	fwd	rnd-1_family-13#DIRS	1484	1485	0.41	oocyte_fwd
oocyte	fwd	rnd-1_family-13#DIRS	1485	1486	0.405	oocyte_fwd
oocyte	fwd	rnd-1_family-13#DIRS	1486	1487	0.405	oocyte_fwd
oocyte	fwd	rnd-1_family-13#DIRS	1487	1488	0.405	oocyte_fwd
oocyte	fwd	rnd-1_family-13#DIRS	1488	1489	0.41	oocyte_fwd
oocyte	fwd	rnd-1_family-13#DIRS	1489	1490	0.41	oocyte_fwd
oocyte	fwd	rnd-1_family-13#DIRS	1490	1491	0.41	oocyte_fwd
oocyte	fwd	rnd-1_family-13#DIRS	1491	1492	0.405	oocyte_fwd
oocyte	fwd	rnd-1_family-13#DIRS	1492	1493	0.415	oocyte_fwd
oocyte	fwd	rnd-1_family-13#DIRS	1493	1494	0.415	oocyte_fwd
oocyte	fwd	rnd-1_family-13#DIRS	1494	1495	0.415	oocyte_fwd
oocyte	fwd	rnd-1_family-13#DIRS	1495	1496	0.415	oocyte_fwd
oocyte	fwd	rnd-1_family-13#DIRS	1496	1497	0.41	oocyte_fwd
oocyte	fwd	rnd-1_family-13#DIRS	1497	1498	0.4	oocyte_fwd
oocyte	fwd	rnd-1_family-13#DIRS	1498	1499	0.4	oocyte_fwd
oocyte	fwd	rnd-1_family-13#DIRS	1499	1500	0.41	oocyte_fwd
oocyte	fwd	rnd-1_family-13#DIRS	1500	1501	0.4	oocyte_fwd
oocyte	fwd	rnd-1_family-13#DIRS	1501	1502	0.375	oocyte_fwd
oocyte	fwd	rnd-1_family-13#DIRS	1502	1503	0.375	oocyte_fwd
oocyte	fwd	rnd-1_family-13#DIRS	1503	1504	0.39	oocyte_fwd
oocyte	fwd	rnd-1_family-13#DIRS	1504	1505	0.38	oocyte_fwd
oocyte	fwd	rnd-1_family-13#DIRS	1505	1506	0.355	oocyte_fwd
oocyte	fwd	rnd-1_family-13#DIRS	1506	1507	0.39	oocyte_fwd
oocyte	fwd	rnd-1_family-13#DIRS	1507	1508	0.39	oocyte_fwd
oocyte	fwd	rnd-1_family-13#DIRS	1508	1509	0.395	oocyte_fwd
oocyte	fwd	rnd-1_family-13#DIRS	1509	1510	0.395	oocyte_fwd
oocyte	fwd	rnd-1_family-13#DIRS	1510	1511	0.395	oocyte_fwd
oocyte	fwd	rnd-1_family-13#DIRS	1511	1512	0.395	oocyte_fwd
oocyte	fwd	rnd-1_family-13#DIRS	1512	1513	0.395	oocyte_fwd
oocyte	fwd	rnd-1_family-13#DIRS	1513	1514	0.395	oocyte_fwd
oocyte	fwd	rnd-1_family-13#DIRS	1514	1515	0.395	oocyte_fwd
oocyte	fwd	rnd-1_family-13#DIRS	1515	1516	0.39	oocyte_fwd
oocyte	fwd	rnd-1_family-13#DIRS	1516	1517	0.39	oocyte_fwd
oocyte	fwd	rnd-1_family-13#DIRS	1517	1518	0.375	oocyte_fwd
oocyte	fwd	rnd-1_family-13#DIRS	1518	1519	0.375	oocyte_fwd
oocyte	fwd	rnd-1_family-13#DIRS	1519	1520	0.565	oocyte_fwd
oocyte	fwd	rnd-1_family-13#DIRS	1520	1521	0.59	oocyte_fwd
oocyte	fwd	rnd-1_family-13#DIRS	1521	1522	0.605	oocyte_fwd
oocyte	fwd	rnd-1_family-13#DIRS	1522	1523	0.605	oocyte_fwd
oocyte	fwd	rnd-1_family-13#DIRS	1523	1524	0.555	oocyte_fwd
oocyte	fwd	rnd-1_family-13#DIRS	1524	1525	0.545	oocyte_fwd
oocyte	fwd	rnd-1_family-13#DIRS	1525	1526	0.555	oocyte_fwd
oocyte	fwd	rnd-1_family-13#DIRS	1526	1527	0.555	oocyte_fwd
oocyte	fwd	rnd-1_family-13#DIRS	1527	1528	0.71	oocyte_fwd
oocyte	fwd	rnd-1_family-13#DIRS	1528	1529	0.71	oocyte_fwd
oocyte	fwd	rnd-1_family-13#DIRS	1529	1530	0.715	oocyte_fwd
oocyte	fwd	rnd-1_family-13#DIRS	1530	1531	0.865	oocyte_fwd
oocyte	fwd	rnd-1_family-13#DIRS	1531	1532	0.865	oocyte_fwd
oocyte	fwd	rnd-1_family-13#DIRS	1532	1533	0.86	oocyte_fwd
oocyte	fwd	rnd-1_family-13#DIRS	1533	1534	0.86	oocyte_fwd
oocyte	fwd	rnd-1_family-13#DIRS	1534	1535	0.86	oocyte_fwd
oocyte	fwd	rnd-1_family-13#DIRS	1535	1536	0.86	oocyte_fwd
oocyte	fwd	rnd-1_family-13#DIRS	1536	1537	0.92	oocyte_fwd
oocyte	fwd	rnd-1_family-13#DIRS	1537	1538	0.955	oocyte_fwd
oocyte	fwd	rnd-1_family-13#DIRS	1538	1539	0.975	oocyte_fwd
oocyte	fwd	rnd-1_family-13#DIRS	1539	1540	0.97	oocyte_fwd
oocyte	fwd	rnd-1_family-13#DIRS	1540	1541	0.97	oocyte_fwd
oocyte	fwd	rnd-1_family-13#DIRS	1541	1542	0.97	oocyte_fwd
oocyte	fwd	rnd-1_family-13#DIRS	1542	1543	0.94	oocyte_fwd
oocyte	fwd	rnd-1_family-13#DIRS	1543	1544	0.935	oocyte_fwd
oocyte	fwd	rnd-1_family-13#DIRS	1544	1545	0.645	oocyte_fwd
oocyte	fwd	rnd-1_family-13#DIRS	1545	1546	0.97	oocyte_fwd
oocyte	fwd	rnd-1_family-13#DIRS	1546	1547	0.98	oocyte_fwd
oocyte	fwd	rnd-1_family-13#DIRS	1547	1548	0.95	oocyte_fwd
oocyte	fwd	rnd-1_family-13#DIRS	1548	1549	0.915	oocyte_fwd
oocyte	fwd	rnd-1_family-13#DIRS	1549	1550	0.915	oocyte_fwd
oocyte	fwd	rnd-1_family-13#DIRS	1550	1551	0.81	oocyte_fwd
oocyte	fwd	rnd-1_family-13#DIRS	1551	1552	0.815	oocyte_fwd
oocyte	fwd	rnd-1_family-13#DIRS	1552	1553	0.83	oocyte_fwd
oocyte	fwd	rnd-1_family-13#DIRS	1553	1554	0.825	oocyte_fwd
oocyte	fwd	rnd-1_family-13#DIRS	1554	1555	1.03	oocyte_fwd
oocyte	fwd	rnd-1_family-13#DIRS	1555	1556	1.025	oocyte_fwd
oocyte	fwd	rnd-1_family-13#DIRS	1556	1557	1.02	oocyte_fwd
oocyte	fwd	rnd-1_family-13#DIRS	1557	1558	1.02	oocyte_fwd
oocyte	fwd	rnd-1_family-13#DIRS	1558	1559	1.02	oocyte_fwd
oocyte	fwd	rnd-1_family-13#DIRS	1559	1560	1.03	oocyte_fwd
oocyte	fwd	rnd-1_family-13#DIRS	1560	1561	1.03	oocyte_fwd
oocyte	fwd	rnd-1_family-13#DIRS	1561	1562	1.03	oocyte_fwd
oocyte	fwd	rnd-1_family-13#DIRS	1562	1563	0.99	oocyte_fwd
oocyte	fwd	rnd-1_family-13#DIRS	1563	1564	0.975	oocyte_fwd
oocyte	fwd	rnd-1_family-13#DIRS	1564	1565	0.97	oocyte_fwd
oocyte	fwd	rnd-1_family-13#DIRS	1565	1566	0.955	oocyte_fwd
oocyte	fwd	rnd-1_family-13#DIRS	1566	1567	0.92	oocyte_fwd
oocyte	fwd	rnd-1_family-13#DIRS	1567	1568	0.92	oocyte_fwd
oocyte	fwd	rnd-1_family-13#DIRS	1568	1569	1.465	oocyte_fwd
oocyte	fwd	rnd-1_family-13#DIRS	1569	1570	1.535	oocyte_fwd
oocyte	fwd	rnd-1_family-13#DIRS	1570	1571	1.52	oocyte_fwd
oocyte	fwd	rnd-1_family-13#DIRS	1571	1572	1.455	oocyte_fwd
oocyte	fwd	rnd-1_family-13#DIRS	1572	1573	1.455	oocyte_fwd
oocyte	fwd	rnd-1_family-13#DIRS	1573	1574	1.255	oocyte_fwd
oocyte	fwd	rnd-1_family-13#DIRS	1574	1575	3.13	oocyte_fwd
oocyte	fwd	rnd-1_family-13#DIRS	1575	1576	3.205	oocyte_fwd
oocyte	fwd	rnd-1_family-13#DIRS	1576	1577	3.24	oocyte_fwd
oocyte	fwd	rnd-1_family-13#DIRS	1577	1578	3.24	oocyte_fwd
oocyte	fwd	rnd-1_family-13#DIRS	1578	1579	3.325	oocyte_fwd
oocyte	fwd	rnd-1_family-13#DIRS	1579	1580	3.29	oocyte_fwd
oocyte	fwd	rnd-1_family-13#DIRS	1580	1581	3.275	oocyte_fwd
oocyte	fwd	rnd-1_family-13#DIRS	1581	1582	3.28	oocyte_fwd
oocyte	fwd	rnd-1_family-13#DIRS	1582	1583	3.225	oocyte_fwd
oocyte	fwd	rnd-1_family-13#DIRS	1583	1584	3.205	oocyte_fwd
oocyte	fwd	rnd-1_family-13#DIRS	1584	1585	3.19	oocyte_fwd
oocyte	fwd	rnd-1_family-13#DIRS	1585	1586	3.18	oocyte_fwd
oocyte	fwd	rnd-1_family-13#DIRS	1586	1587	3.19	oocyte_fwd
oocyte	fwd	rnd-1_family-13#DIRS	1587	1588	3.415	oocyte_fwd
oocyte	fwd	rnd-1_family-13#DIRS	1588	1589	3.415	oocyte_fwd
oocyte	fwd	rnd-1_family-13#DIRS	1589	1590	3.39	oocyte_fwd
oocyte	fwd	rnd-1_family-13#DIRS	1590	1591	3.405	oocyte_fwd
oocyte	fwd	rnd-1_family-13#DIRS	1591	1592	3.4	oocyte_fwd
oocyte	fwd	rnd-1_family-13#DIRS	1592	1593	3.405	oocyte_fwd
oocyte	fwd	rnd-1_family-13#DIRS	1593	1594	3.36	oocyte_fwd
oocyte	fwd	rnd-1_family-13#DIRS	1594	1595	3.3	oocyte_fwd
oocyte	fwd	rnd-1_family-13#DIRS	1595	1596	2.995	oocyte_fwd
oocyte	fwd	rnd-1_family-13#DIRS	1596	1597	2.895	oocyte_fwd
oocyte	fwd	rnd-1_family-13#DIRS	1597	1598	2.71	oocyte_fwd
oocyte	fwd	rnd-1_family-13#DIRS	1598	1599	2.325	oocyte_fwd
oocyte	fwd	rnd-1_family-13#DIRS	1599	1600	1.555	oocyte_fwd
oocyte	fwd	rnd-1_family-13#DIRS	1600	1601	1.23	oocyte_fwd
oocyte	fwd	rnd-1_family-13#DIRS	1601	1602	0.77	oocyte_fwd
oocyte	fwd	rnd-1_family-13#DIRS	1602	1603	0.71	oocyte_fwd
oocyte	fwd	rnd-1_family-13#DIRS	1603	1604	0.66	oocyte_fwd
oocyte	fwd	rnd-1_family-13#DIRS	1604	1605	0.625	oocyte_fwd
oocyte	fwd	rnd-1_family-13#DIRS	1605	1606	0.605	oocyte_fwd
oocyte	fwd	rnd-1_family-13#DIRS	1606	1607	0.59	oocyte_fwd
oocyte	fwd	rnd-1_family-13#DIRS	1607	1608	0.545	oocyte_fwd
oocyte	fwd	rnd-1_family-13#DIRS	1608	1609	0.525	oocyte_fwd
oocyte	fwd	rnd-1_family-13#DIRS	1609	1610	0.525	oocyte_fwd
oocyte	fwd	rnd-1_family-13#DIRS	1610	1611	0.515	oocyte_fwd
oocyte	fwd	rnd-1_family-13#DIRS	1611	1612	0.495	oocyte_fwd
oocyte	fwd	rnd-1_family-13#DIRS	1612	1613	0.44	oocyte_fwd
oocyte	fwd	rnd-1_family-13#DIRS	1613	1614	0.41	oocyte_fwd
oocyte	fwd	rnd-1_family-13#DIRS	1614	1615	0.39	oocyte_fwd
oocyte	fwd	rnd-1_family-13#DIRS	1615	1616	0.37	oocyte_fwd
oocyte	fwd	rnd-1_family-13#DIRS	1616	1617	0.33	oocyte_fwd
oocyte	fwd	rnd-1_family-13#DIRS	1617	1618	0.32	oocyte_fwd
oocyte	fwd	rnd-1_family-13#DIRS	1618	1619	0.32	oocyte_fwd
oocyte	fwd	rnd-1_family-13#DIRS	1619	1620	0.32	oocyte_fwd
oocyte	fwd	rnd-1_family-13#DIRS	1620	1621	0.32	oocyte_fwd
oocyte	fwd	rnd-1_family-13#DIRS	1621	1622	0.305	oocyte_fwd
oocyte	fwd	rnd-1_family-13#DIRS	1622	1623	0.305	oocyte_fwd
oocyte	fwd	rnd-1_family-13#DIRS	1623	1624	0.315	oocyte_fwd
oocyte	fwd	rnd-1_family-13#DIRS	1624	1625	0.28	oocyte_fwd
oocyte	fwd	rnd-1_family-13#DIRS	1625	1626	0.285	oocyte_fwd
oocyte	fwd	rnd-1_family-13#DIRS	1626	1627	0.29	oocyte_fwd
oocyte	fwd	rnd-1_family-13#DIRS	1627	1628	0.29	oocyte_fwd
oocyte	fwd	rnd-1_family-13#DIRS	1628	1629	0.29	oocyte_fwd
oocyte	fwd	rnd-1_family-13#DIRS	1629	1630	0.305	oocyte_fwd
oocyte	fwd	rnd-1_family-13#DIRS	1630	1631	0.63	oocyte_fwd
oocyte	fwd	rnd-1_family-13#DIRS	1631	1632	0.63	oocyte_fwd
oocyte	fwd	rnd-1_family-13#DIRS	1632	1633	0.64	oocyte_fwd
oocyte	fwd	rnd-1_family-13#DIRS	1633	1634	0.65	oocyte_fwd
oocyte	fwd	rnd-1_family-13#DIRS	1634	1635	0.64	oocyte_fwd
oocyte	fwd	rnd-1_family-13#DIRS	1635	1636	0.645	oocyte_fwd
oocyte	fwd	rnd-1_family-13#DIRS	1636	1637	1.235	oocyte_fwd
oocyte	fwd	rnd-1_family-13#DIRS	1637	1638	1.29	oocyte_fwd
oocyte	fwd	rnd-1_family-13#DIRS	1638	1639	1.3	oocyte_fwd
oocyte	fwd	rnd-1_family-13#DIRS	1639	1640	1.315	oocyte_fwd
oocyte	fwd	rnd-1_family-13#DIRS	1640	1641	1.32	oocyte_fwd
oocyte	fwd	rnd-1_family-13#DIRS	1641	1642	1.44	oocyte_fwd
oocyte	fwd	rnd-1_family-13#DIRS	1642	1643	1.435	oocyte_fwd
oocyte	fwd	rnd-1_family-13#DIRS	1643	1644	1.435	oocyte_fwd
oocyte	fwd	rnd-1_family-13#DIRS	1644	1645	1.435	oocyte_fwd
oocyte	fwd	rnd-1_family-13#DIRS	1645	1646	1.435	oocyte_fwd
oocyte	fwd	rnd-1_family-13#DIRS	1646	1647	1.445	oocyte_fwd
oocyte	fwd	rnd-1_family-13#DIRS	1647	1648	1.44	oocyte_fwd
oocyte	fwd	rnd-1_family-13#DIRS	1648	1649	1.44	oocyte_fwd
oocyte	fwd	rnd-1_family-13#DIRS	1649	1650	1.43	oocyte_fwd
oocyte	fwd	rnd-1_family-13#DIRS	1650	1651	1.44	oocyte_fwd
oocyte	fwd	rnd-1_family-13#DIRS	1651	1652	1.425	oocyte_fwd
oocyte	fwd	rnd-1_family-13#DIRS	1652	1653	1.65	oocyte_fwd
oocyte	fwd	rnd-1_family-13#DIRS	1653	1654	1.65	oocyte_fwd
oocyte	fwd	rnd-1_family-13#DIRS	1654	1655	1.605	oocyte_fwd
oocyte	fwd	rnd-1_family-13#DIRS	1655	1656	1.52	oocyte_fwd
oocyte	fwd	rnd-1_family-13#DIRS	1656	1657	1.44	oocyte_fwd
oocyte	fwd	rnd-1_family-13#DIRS	1657	1658	1.44	oocyte_fwd
oocyte	fwd	rnd-1_family-13#DIRS	1658	1659	1.34	oocyte_fwd
oocyte	fwd	rnd-1_family-13#DIRS	1659	1660	1.345	oocyte_fwd
oocyte	fwd	rnd-1_family-13#DIRS	1660	1661	1.305	oocyte_fwd
oocyte	fwd	rnd-1_family-13#DIRS	1661	1662	1.235	oocyte_fwd
oocyte	fwd	rnd-1_family-13#DIRS	1662	1663	1.085	oocyte_fwd
oocyte	fwd	rnd-1_family-13#DIRS	1663	1664	1.07	oocyte_fwd
oocyte	fwd	rnd-1_family-13#DIRS	1664	1665	1.085	oocyte_fwd
oocyte	fwd	rnd-1_family-13#DIRS	1665	1666	1.955	oocyte_fwd
oocyte	fwd	rnd-1_family-13#DIRS	1666	1667	1.81	oocyte_fwd
oocyte	fwd	rnd-1_family-13#DIRS	1667	1668	1.79	oocyte_fwd
oocyte	fwd	rnd-1_family-13#DIRS	1668	1669	1.755	oocyte_fwd
oocyte	fwd	rnd-1_family-13#DIRS	1669	1670	1.745	oocyte_fwd
oocyte	fwd	rnd-1_family-13#DIRS	1670	1671	1.7	oocyte_fwd
oocyte	fwd	rnd-1_family-13#DIRS	1671	1672	1.69	oocyte_fwd
oocyte	fwd	rnd-1_family-13#DIRS	1672	1673	1.675	oocyte_fwd
oocyte	fwd	rnd-1_family-13#DIRS	1673	1674	1.57	oocyte_fwd
oocyte	fwd	rnd-1_family-13#DIRS	1674	1675	1.58	oocyte_fwd
oocyte	fwd	rnd-1_family-13#DIRS	1675	1676	1.57	oocyte_fwd
oocyte	fwd	rnd-1_family-13#DIRS	1676	1677	1.485	oocyte_fwd
oocyte	fwd	rnd-1_family-13#DIRS	1677	1678	1.475	oocyte_fwd
oocyte	fwd	rnd-1_family-13#DIRS	1678	1679	1.455	oocyte_fwd
oocyte	fwd	rnd-1_family-13#DIRS	1679	1680	1.44	oocyte_fwd
oocyte	fwd	rnd-1_family-13#DIRS	1680	1681	1.425	oocyte_fwd
oocyte	fwd	rnd-1_family-13#DIRS	1681	1682	1.4	oocyte_fwd
oocyte	fwd	rnd-1_family-13#DIRS	1682	1683	1.355	oocyte_fwd
oocyte	fwd	rnd-1_family-13#DIRS	1683	1684	1.35	oocyte_fwd
oocyte	fwd	rnd-1_family-13#DIRS	1684	1685	1.35	oocyte_fwd
oocyte	fwd	rnd-1_family-13#DIRS	1685	1686	1.35	oocyte_fwd
oocyte	fwd	rnd-1_family-13#DIRS	1686	1687	1.325	oocyte_fwd
oocyte	fwd	rnd-1_family-13#DIRS	1687	1688	1.3	oocyte_fwd
oocyte	fwd	rnd-1_family-13#DIRS	1688	1689	1.265	oocyte_fwd
oocyte	fwd	rnd-1_family-13#DIRS	1689	1690	1.27	oocyte_fwd
oocyte	fwd	rnd-1_family-13#DIRS	1690	1691	1.255	oocyte_fwd
oocyte	fwd	rnd-1_family-13#DIRS	1691	1692	1.1	oocyte_fwd
oocyte	fwd	rnd-1_family-13#DIRS	1692	1693	0.92	oocyte_fwd
oocyte	fwd	rnd-1_family-13#DIRS	1693	1694	0.84	oocyte_fwd
oocyte	fwd	rnd-1_family-13#DIRS	1694	1695	0.25	oocyte_fwd
oocyte	fwd	rnd-1_family-13#DIRS	1695	1696	0.245	oocyte_fwd
oocyte	fwd	rnd-1_family-13#DIRS	1696	1697	0.245	oocyte_fwd
oocyte	fwd	rnd-1_family-13#DIRS	1697	1698	0.245	oocyte_fwd
oocyte	fwd	rnd-1_family-13#DIRS	1698	1699	0.23	oocyte_fwd
oocyte	fwd	rnd-1_family-13#DIRS	1699	1700	0.6	oocyte_fwd
oocyte	fwd	rnd-1_family-13#DIRS	1700	1701	0.63	oocyte_fwd
oocyte	fwd	rnd-1_family-13#DIRS	1701	1702	0.7	oocyte_fwd
oocyte	fwd	rnd-1_family-13#DIRS	1702	1703	0.69	oocyte_fwd
oocyte	fwd	rnd-1_family-13#DIRS	1703	1704	0.715	oocyte_fwd
oocyte	fwd	rnd-1_family-13#DIRS	1704	1705	0.715	oocyte_fwd
oocyte	fwd	rnd-1_family-13#DIRS	1705	1706	0.73	oocyte_fwd
oocyte	fwd	rnd-1_family-13#DIRS	1706	1707	0.755	oocyte_fwd
oocyte	fwd	rnd-1_family-13#DIRS	1707	1708	0.755	oocyte_fwd
oocyte	fwd	rnd-1_family-13#DIRS	1708	1709	0.845	oocyte_fwd
oocyte	fwd	rnd-1_family-13#DIRS	1709	1710	0.845	oocyte_fwd
oocyte	fwd	rnd-1_family-13#DIRS	1710	1711	0.85	oocyte_fwd
oocyte	fwd	rnd-1_family-13#DIRS	1711	1712	0.865	oocyte_fwd
oocyte	fwd	rnd-1_family-13#DIRS	1712	1713	0.885	oocyte_fwd
oocyte	fwd	rnd-1_family-13#DIRS	1713	1714	0.915	oocyte_fwd
oocyte	fwd	rnd-1_family-13#DIRS	1714	1715	0.92	oocyte_fwd
oocyte	fwd	rnd-1_family-13#DIRS	1715	1716	0.915	oocyte_fwd
oocyte	fwd	rnd-1_family-13#DIRS	1716	1717	0.89	oocyte_fwd
oocyte	fwd	rnd-1_family-13#DIRS	1717	1718	0.915	oocyte_fwd
oocyte	fwd	rnd-1_family-13#DIRS	1718	1719	0.915	oocyte_fwd
oocyte	fwd	rnd-1_family-13#DIRS	1719	1720	0.91	oocyte_fwd
oocyte	fwd	rnd-1_family-13#DIRS	1720	1721	0.91	oocyte_fwd
oocyte	fwd	rnd-1_family-13#DIRS	1721	1722	0.895	oocyte_fwd
oocyte	fwd	rnd-1_family-13#DIRS	1722	1723	0.895	oocyte_fwd
oocyte	fwd	rnd-1_family-13#DIRS	1723	1724	0.85	oocyte_fwd
oocyte	fwd	rnd-1_family-13#DIRS	1724	1725	1.02	oocyte_fwd
oocyte	fwd	rnd-1_family-13#DIRS	1725	1726	1.065	oocyte_fwd
oocyte	fwd	rnd-1_family-13#DIRS	1726	1727	0.975	oocyte_fwd
oocyte	fwd	rnd-1_family-13#DIRS	1727	1728	0.9	oocyte_fwd
oocyte	fwd	rnd-1_family-13#DIRS	1728	1729	0.885	oocyte_fwd
oocyte	fwd	rnd-1_family-13#DIRS	1729	1730	0.92	oocyte_fwd
oocyte	fwd	rnd-1_family-13#DIRS	1730	1731	0.905	oocyte_fwd
oocyte	fwd	rnd-1_family-13#DIRS	1731	1732	0.91	oocyte_fwd
oocyte	fwd	rnd-1_family-13#DIRS	1732	1733	0.88	oocyte_fwd
oocyte	fwd	rnd-1_family-13#DIRS	1733	1734	0.845	oocyte_fwd
oocyte	fwd	rnd-1_family-13#DIRS	1734	1735	0.84	oocyte_fwd
oocyte	fwd	rnd-1_family-13#DIRS	1735	1736	0.84	oocyte_fwd
oocyte	fwd	rnd-1_family-13#DIRS	1736	1737	0.855	oocyte_fwd
oocyte	fwd	rnd-1_family-13#DIRS	1737	1738	0.825	oocyte_fwd
oocyte	fwd	rnd-1_family-13#DIRS	1738	1739	0.845	oocyte_fwd
oocyte	fwd	rnd-1_family-13#DIRS	1739	1740	0.835	oocyte_fwd
oocyte	fwd	rnd-1_family-13#DIRS	1740	1741	0.855	oocyte_fwd
oocyte	fwd	rnd-1_family-13#DIRS	1741	1742	0.88	oocyte_fwd
oocyte	fwd	rnd-1_family-13#DIRS	1742	1743	0.84	oocyte_fwd
oocyte	fwd	rnd-1_family-13#DIRS	1743	1744	0.845	oocyte_fwd
oocyte	fwd	rnd-1_family-13#DIRS	1744	1745	0.87	oocyte_fwd
oocyte	fwd	rnd-1_family-13#DIRS	1745	1746	0.87	oocyte_fwd
oocyte	fwd	rnd-1_family-13#DIRS	1746	1747	0.88	oocyte_fwd
oocyte	fwd	rnd-1_family-13#DIRS	1747	1748	0.86	oocyte_fwd
oocyte	fwd	rnd-1_family-13#DIRS	1748	1749	0.81	oocyte_fwd
oocyte	fwd	rnd-1_family-13#DIRS	1749	1750	0.665	oocyte_fwd
oocyte	fwd	rnd-1_family-13#DIRS	1750	1751	0.605	oocyte_fwd
oocyte	fwd	rnd-1_family-13#DIRS	1751	1752	0.595	oocyte_fwd
oocyte	fwd	rnd-1_family-13#DIRS	1752	1753	0.615	oocyte_fwd
oocyte	fwd	rnd-1_family-13#DIRS	1753	1754	0.655	oocyte_fwd
oocyte	fwd	rnd-1_family-13#DIRS	1754	1755	0.65	oocyte_fwd
oocyte	fwd	rnd-1_family-13#DIRS	1755	1756	0.6	oocyte_fwd
oocyte	fwd	rnd-1_family-13#DIRS	1756	1757	1.915	oocyte_fwd
oocyte	fwd	rnd-1_family-13#DIRS	1757	1758	1.97	oocyte_fwd
oocyte	fwd	rnd-1_family-13#DIRS	1758	1759	1.935	oocyte_fwd
oocyte	fwd	rnd-1_family-13#DIRS	1759	1760	1.92	oocyte_fwd
oocyte	fwd	rnd-1_family-13#DIRS	1760	1761	1.93	oocyte_fwd
oocyte	fwd	rnd-1_family-13#DIRS	1761	1762	2.045	oocyte_fwd
oocyte	fwd	rnd-1_family-13#DIRS	1762	1763	2.06	oocyte_fwd
oocyte	fwd	rnd-1_family-13#DIRS	1763	1764	2.03	oocyte_fwd
oocyte	fwd	rnd-1_family-13#DIRS	1764	1765	2.04	oocyte_fwd
oocyte	fwd	rnd-1_family-13#DIRS	1765	1766	2.02	oocyte_fwd
oocyte	fwd	rnd-1_family-13#DIRS	1766	1767	2.01	oocyte_fwd
oocyte	fwd	rnd-1_family-13#DIRS	1767	1768	2.045	oocyte_fwd
oocyte	fwd	rnd-1_family-13#DIRS	1768	1769	2.04	oocyte_fwd
oocyte	fwd	rnd-1_family-13#DIRS	1769	1770	2.03	oocyte_fwd
oocyte	fwd	rnd-1_family-13#DIRS	1770	1771	2.035	oocyte_fwd
oocyte	fwd	rnd-1_family-13#DIRS	1771	1772	2.035	oocyte_fwd
oocyte	fwd	rnd-1_family-13#DIRS	1772	1773	2.025	oocyte_fwd
oocyte	fwd	rnd-1_family-13#DIRS	1773	1774	2	oocyte_fwd
oocyte	fwd	rnd-1_family-13#DIRS	1774	1775	2.02	oocyte_fwd
oocyte	fwd	rnd-1_family-13#DIRS	1775	1776	1.995	oocyte_fwd
oocyte	fwd	rnd-1_family-13#DIRS	1776	1777	1.94	oocyte_fwd
oocyte	fwd	rnd-1_family-13#DIRS	1777	1778	1.905	oocyte_fwd
oocyte	fwd	rnd-1_family-13#DIRS	1778	1779	1.9	oocyte_fwd
oocyte	fwd	rnd-1_family-13#DIRS	1779	1780	1.845	oocyte_fwd
oocyte	fwd	rnd-1_family-13#DIRS	1780	1781	1.755	oocyte_fwd
oocyte	fwd	rnd-1_family-13#DIRS	1781	1782	1.62	oocyte_fwd
oocyte	fwd	rnd-1_family-13#DIRS	1782	1783	1.315	oocyte_fwd
oocyte	fwd	rnd-1_family-13#DIRS	1783	1784	0.74	oocyte_fwd
oocyte	fwd	rnd-1_family-13#DIRS	1784	1785	0.6	oocyte_fwd
oocyte	fwd	rnd-1_family-13#DIRS	1785	1786	0.39	oocyte_fwd
oocyte	fwd	rnd-1_family-13#DIRS	1786	1787	0.345	oocyte_fwd
oocyte	fwd	rnd-1_family-13#DIRS	1787	1788	0.265	oocyte_fwd
oocyte	fwd	rnd-1_family-13#DIRS	1788	1789	0.265	oocyte_fwd
oocyte	fwd	rnd-1_family-13#DIRS	1789	1790	0.26	oocyte_fwd
oocyte	fwd	rnd-1_family-13#DIRS	1790	1791	0.24	oocyte_fwd
oocyte	fwd	rnd-1_family-13#DIRS	1791	1792	0.22	oocyte_fwd
oocyte	fwd	rnd-1_family-13#DIRS	1792	1793	0.205	oocyte_fwd
oocyte	fwd	rnd-1_family-13#DIRS	1793	1794	0.205	oocyte_fwd
oocyte	fwd	rnd-1_family-13#DIRS	1794	1795	0.19	oocyte_fwd
oocyte	fwd	rnd-1_family-13#DIRS	1795	1796	0.19	oocyte_fwd
oocyte	fwd	rnd-1_family-13#DIRS	1796	1797	0.185	oocyte_fwd
oocyte	fwd	rnd-1_family-13#DIRS	1797	1798	0.225	oocyte_fwd
oocyte	fwd	rnd-1_family-13#DIRS	1798	1799	0.225	oocyte_fwd
oocyte	fwd	rnd-1_family-13#DIRS	1799	1800	0.225	oocyte_fwd
oocyte	fwd	rnd-1_family-13#DIRS	1800	1801	0.225	oocyte_fwd
oocyte	fwd	rnd-1_family-13#DIRS	1801	1802	0.25	oocyte_fwd
oocyte	fwd	rnd-1_family-13#DIRS	1802	1803	0.245	oocyte_fwd
oocyte	fwd	rnd-1_family-13#DIRS	1803	1804	0.245	oocyte_fwd
oocyte	fwd	rnd-1_family-13#DIRS	1804	1805	0.245	oocyte_fwd
oocyte	fwd	rnd-1_family-13#DIRS	1805	1806	0.245	oocyte_fwd
oocyte	fwd	rnd-1_family-13#DIRS	1806	1807	0.245	oocyte_fwd
oocyte	fwd	rnd-1_family-13#DIRS	1807	1808	0.245	oocyte_fwd
oocyte	fwd	rnd-1_family-13#DIRS	1808	1809	0.245	oocyte_fwd
oocyte	fwd	rnd-1_family-13#DIRS	1809	1810	0.245	oocyte_fwd
oocyte	fwd	rnd-1_family-13#DIRS	1810	1811	0.245	oocyte_fwd
oocyte	fwd	rnd-1_family-13#DIRS	1811	1812	0.24	oocyte_fwd
oocyte	fwd	rnd-1_family-13#DIRS	1812	1813	0.24	oocyte_fwd
oocyte	fwd	rnd-1_family-13#DIRS	1813	1814	0.24	oocyte_fwd
oocyte	fwd	rnd-1_family-13#DIRS	1814	1815	0.24	oocyte_fwd
oocyte	fwd	rnd-1_family-13#DIRS	1815	1816	0.24	oocyte_fwd
oocyte	fwd	rnd-1_family-13#DIRS	1816	1817	0.24	oocyte_fwd
oocyte	fwd	rnd-1_family-13#DIRS	1817	1818	0.24	oocyte_fwd
oocyte	fwd	rnd-1_family-13#DIRS	1818	1819	0.24	oocyte_fwd
oocyte	fwd	rnd-1_family-13#DIRS	1819	1820	0.235	oocyte_fwd
oocyte	fwd	rnd-1_family-13#DIRS	1820	1821	0.22	oocyte_fwd
oocyte	fwd	rnd-1_family-13#DIRS	1821	1822	0.22	oocyte_fwd
oocyte	fwd	rnd-1_family-13#DIRS	1822	1823	0.21	oocyte_fwd
oocyte	fwd	rnd-1_family-13#DIRS	1823	1824	0.21	oocyte_fwd
oocyte	fwd	rnd-1_family-13#DIRS	1824	1825	0.21	oocyte_fwd
oocyte	fwd	rnd-1_family-13#DIRS	1825	1826	0.21	oocyte_fwd
oocyte	fwd	rnd-1_family-13#DIRS	1826	1827	0.21	oocyte_fwd
oocyte	fwd	rnd-1_family-13#DIRS	1827	1828	0.21	oocyte_fwd
oocyte	fwd	rnd-1_family-13#DIRS	1828	1829	0.21	oocyte_fwd
oocyte	fwd	rnd-1_family-13#DIRS	1829	1830	0.21	oocyte_fwd
oocyte	fwd	rnd-1_family-13#DIRS	1830	1831	0.21	oocyte_fwd
oocyte	fwd	rnd-1_family-13#DIRS	1831	1832	0.21	oocyte_fwd
oocyte	fwd	rnd-1_family-13#DIRS	1832	1833	0.21	oocyte_fwd
oocyte	fwd	rnd-1_family-13#DIRS	1833	1834	0.21	oocyte_fwd
oocyte	fwd	rnd-1_family-13#DIRS	1834	1835	0.21	oocyte_fwd
oocyte	fwd	rnd-1_family-13#DIRS	1835	1836	0.21	oocyte_fwd
oocyte	fwd	rnd-1_family-13#DIRS	1836	1837	0.21	oocyte_fwd
oocyte	fwd	rnd-1_family-13#DIRS	1837	1838	0.21	oocyte_fwd
oocyte	fwd	rnd-1_family-13#DIRS	1838	1839	0.21	oocyte_fwd
oocyte	fwd	rnd-1_family-13#DIRS	1839	1840	0.21	oocyte_fwd
oocyte	fwd	rnd-1_family-13#DIRS	1840	1841	0.21	oocyte_fwd
oocyte	fwd	rnd-1_family-13#DIRS	1841	1842	0.22	oocyte_fwd
oocyte	fwd	rnd-1_family-13#DIRS	1842	1843	0.22	oocyte_fwd
oocyte	fwd	rnd-1_family-13#DIRS	1843	1844	0.22	oocyte_fwd
oocyte	fwd	rnd-1_family-13#DIRS	1844	1845	0.23	oocyte_fwd
oocyte	fwd	rnd-1_family-13#DIRS	1845	1846	0.245	oocyte_fwd
oocyte	fwd	rnd-1_family-13#DIRS	1846	1847	0.25	oocyte_fwd
oocyte	fwd	rnd-1_family-13#DIRS	1847	1848	0.25	oocyte_fwd
oocyte	fwd	rnd-1_family-13#DIRS	1848	1849	0.25	oocyte_fwd
oocyte	fwd	rnd-1_family-13#DIRS	1849	1850	0.25	oocyte_fwd
oocyte	fwd	rnd-1_family-13#DIRS	1850	1851	0.25	oocyte_fwd
oocyte	fwd	rnd-1_family-13#DIRS	1851	1852	0.25	oocyte_fwd
oocyte	fwd	rnd-1_family-13#DIRS	1852	1853	0.26	oocyte_fwd
oocyte	fwd	rnd-1_family-13#DIRS	1853	1854	0.26	oocyte_fwd
oocyte	fwd	rnd-1_family-13#DIRS	1854	1855	0.26	oocyte_fwd
oocyte	fwd	rnd-1_family-13#DIRS	1855	1856	0.26	oocyte_fwd
oocyte	fwd	rnd-1_family-13#DIRS	1856	1857	0.275	oocyte_fwd
oocyte	fwd	rnd-1_family-13#DIRS	1857	1858	0.275	oocyte_fwd
oocyte	fwd	rnd-1_family-13#DIRS	1858	1859	0.275	oocyte_fwd
oocyte	fwd	rnd-1_family-13#DIRS	1859	1860	0.275	oocyte_fwd
oocyte	fwd	rnd-1_family-13#DIRS	1860	1861	0.275	oocyte_fwd
oocyte	fwd	rnd-1_family-13#DIRS	1861	1862	0.305	oocyte_fwd
oocyte	fwd	rnd-1_family-13#DIRS	1862	1863	0.315	oocyte_fwd
oocyte	fwd	rnd-1_family-13#DIRS	1863	1864	0.315	oocyte_fwd
oocyte	fwd	rnd-1_family-13#DIRS	1864	1865	0.315	oocyte_fwd
oocyte	fwd	rnd-1_family-13#DIRS	1865	1866	0.44	oocyte_fwd
oocyte	fwd	rnd-1_family-13#DIRS	1866	1867	1.045	oocyte_fwd
oocyte	fwd	rnd-1_family-13#DIRS	1867	1868	1.185	oocyte_fwd
oocyte	fwd	rnd-1_family-13#DIRS	1868	1869	1.23	oocyte_fwd
oocyte	fwd	rnd-1_family-13#DIRS	1869	1870	1.26	oocyte_fwd
oocyte	fwd	rnd-1_family-13#DIRS	1870	1871	1.34	oocyte_fwd
oocyte	fwd	rnd-1_family-13#DIRS	1871	1872	1.475	oocyte_fwd
oocyte	fwd	rnd-1_family-13#DIRS	1872	1873	1.535	oocyte_fwd
oocyte	fwd	rnd-1_family-13#DIRS	1873	1874	1.635	oocyte_fwd
oocyte	fwd	rnd-1_family-13#DIRS	1874	1875	1.65	oocyte_fwd
oocyte	fwd	rnd-1_family-13#DIRS	1875	1876	1.65	oocyte_fwd
oocyte	fwd	rnd-1_family-13#DIRS	1876	1877	1.665	oocyte_fwd
oocyte	fwd	rnd-1_family-13#DIRS	1877	1878	1.685	oocyte_fwd
oocyte	fwd	rnd-1_family-13#DIRS	1878	1879	1.725	oocyte_fwd
oocyte	fwd	rnd-1_family-13#DIRS	1879	1880	1.725	oocyte_fwd
oocyte	fwd	rnd-1_family-13#DIRS	1880	1881	1.75	oocyte_fwd
oocyte	fwd	rnd-1_family-13#DIRS	1881	1882	1.715	oocyte_fwd
oocyte	fwd	rnd-1_family-13#DIRS	1882	1883	1.73	oocyte_fwd
oocyte	fwd	rnd-1_family-13#DIRS	1883	1884	1.72	oocyte_fwd
oocyte	fwd	rnd-1_family-13#DIRS	1884	1885	1.705	oocyte_fwd
oocyte	fwd	rnd-1_family-13#DIRS	1885	1886	1.695	oocyte_fwd
oocyte	fwd	rnd-1_family-13#DIRS	1886	1887	1.695	oocyte_fwd
oocyte	fwd	rnd-1_family-13#DIRS	1887	1888	1.695	oocyte_fwd
oocyte	fwd	rnd-1_family-13#DIRS	1888	1889	1.67	oocyte_fwd
oocyte	fwd	rnd-1_family-13#DIRS	1889	1890	1.605	oocyte_fwd
oocyte	fwd	rnd-1_family-13#DIRS	1890	1891	1.495	oocyte_fwd
oocyte	fwd	rnd-1_family-13#DIRS	1891	1892	1.405	oocyte_fwd
oocyte	fwd	rnd-1_family-13#DIRS	1892	1893	1.19	oocyte_fwd
oocyte	fwd	rnd-1_family-13#DIRS	1893	1894	1.635	oocyte_fwd
oocyte	fwd	rnd-1_family-13#DIRS	1894	1895	1.495	oocyte_fwd
oocyte	fwd	rnd-1_family-13#DIRS	1895	1896	1.49	oocyte_fwd
oocyte	fwd	rnd-1_family-13#DIRS	1896	1897	1.355	oocyte_fwd
oocyte	fwd	rnd-1_family-13#DIRS	1897	1898	1.35	oocyte_fwd
oocyte	fwd	rnd-1_family-13#DIRS	1898	1899	1.425	oocyte_fwd
oocyte	fwd	rnd-1_family-13#DIRS	1899	1900	1.455	oocyte_fwd
oocyte	fwd	rnd-1_family-13#DIRS	1900	1901	1.385	oocyte_fwd
oocyte	fwd	rnd-1_family-13#DIRS	1901	1902	1.455	oocyte_fwd
oocyte	fwd	rnd-1_family-13#DIRS	1902	1903	1.47	oocyte_fwd
oocyte	fwd	rnd-1_family-13#DIRS	1903	1904	1.41	oocyte_fwd
oocyte	fwd	rnd-1_family-13#DIRS	1904	1905	1.435	oocyte_fwd
oocyte	fwd	rnd-1_family-13#DIRS	1905	1906	1.445	oocyte_fwd
oocyte	fwd	rnd-1_family-13#DIRS	1906	1907	1.46	oocyte_fwd
oocyte	fwd	rnd-1_family-13#DIRS	1907	1908	1.46	oocyte_fwd
oocyte	fwd	rnd-1_family-13#DIRS	1908	1909	1.45	oocyte_fwd
oocyte	fwd	rnd-1_family-13#DIRS	1909	1910	1.545	oocyte_fwd
oocyte	fwd	rnd-1_family-13#DIRS	1910	1911	1.565	oocyte_fwd
oocyte	fwd	rnd-1_family-13#DIRS	1911	1912	1.58	oocyte_fwd
oocyte	fwd	rnd-1_family-13#DIRS	1912	1913	1.585	oocyte_fwd
oocyte	fwd	rnd-1_family-13#DIRS	1913	1914	1.57	oocyte_fwd
oocyte	fwd	rnd-1_family-13#DIRS	1914	1915	1.53	oocyte_fwd
oocyte	fwd	rnd-1_family-13#DIRS	1915	1916	1.505	oocyte_fwd
oocyte	fwd	rnd-1_family-13#DIRS	1916	1917	1.485	oocyte_fwd
oocyte	fwd	rnd-1_family-13#DIRS	1917	1918	1.195	oocyte_fwd
oocyte	fwd	rnd-1_family-13#DIRS	1918	1919	1.135	oocyte_fwd
oocyte	fwd	rnd-1_family-13#DIRS	1919	1920	1.09	oocyte_fwd
oocyte	fwd	rnd-1_family-13#DIRS	1920	1921	0.93	oocyte_fwd
oocyte	fwd	rnd-1_family-13#DIRS	1921	1922	0.935	oocyte_fwd
oocyte	fwd	rnd-1_family-13#DIRS	1922	1923	0.985	oocyte_fwd
oocyte	fwd	rnd-1_family-13#DIRS	1923	1924	0.96	oocyte_fwd
oocyte	fwd	rnd-1_family-13#DIRS	1924	1925	0.94	oocyte_fwd
oocyte	fwd	rnd-1_family-13#DIRS	1925	1926	0.93	oocyte_fwd
oocyte	fwd	rnd-1_family-13#DIRS	1926	1927	0.88	oocyte_fwd
oocyte	fwd	rnd-1_family-13#DIRS	1927	1928	0.9	oocyte_fwd
oocyte	fwd	rnd-1_family-13#DIRS	1928	1929	0.89	oocyte_fwd
oocyte	fwd	rnd-1_family-13#DIRS	1929	1930	0.87	oocyte_fwd
oocyte	fwd	rnd-1_family-13#DIRS	1930	1931	0.84	oocyte_fwd
oocyte	fwd	rnd-1_family-13#DIRS	1931	1932	0.765	oocyte_fwd
oocyte	fwd	rnd-1_family-13#DIRS	1932	1933	0.735	oocyte_fwd
oocyte	fwd	rnd-1_family-13#DIRS	1933	1934	0.775	oocyte_fwd
oocyte	fwd	rnd-1_family-13#DIRS	1934	1935	0.725	oocyte_fwd
oocyte	fwd	rnd-1_family-13#DIRS	1935	1936	0.73	oocyte_fwd
oocyte	fwd	rnd-1_family-13#DIRS	1936	1937	0.63	oocyte_fwd
oocyte	fwd	rnd-1_family-13#DIRS	1937	1938	0.535	oocyte_fwd
oocyte	fwd	rnd-1_family-13#DIRS	1938	1939	0.46	oocyte_fwd
oocyte	fwd	rnd-1_family-13#DIRS	1939	1940	0.44	oocyte_fwd
oocyte	fwd	rnd-1_family-13#DIRS	1940	1941	0.43	oocyte_fwd
oocyte	fwd	rnd-1_family-13#DIRS	1941	1942	0.37	oocyte_fwd
oocyte	fwd	rnd-1_family-13#DIRS	1942	1943	0.365	oocyte_fwd
oocyte	fwd	rnd-1_family-13#DIRS	1943	1944	0.365	oocyte_fwd
oocyte	fwd	rnd-1_family-13#DIRS	1944	1945	0.365	oocyte_fwd
oocyte	fwd	rnd-1_family-13#DIRS	1945	1946	0.36	oocyte_fwd
oocyte	fwd	rnd-1_family-13#DIRS	1946	1947	0.36	oocyte_fwd
oocyte	fwd	rnd-1_family-13#DIRS	1947	1948	0.335	oocyte_fwd
oocyte	fwd	rnd-1_family-13#DIRS	1948	1949	0.335	oocyte_fwd
oocyte	fwd	rnd-1_family-13#DIRS	1949	1950	0.33	oocyte_fwd
oocyte	fwd	rnd-1_family-13#DIRS	1950	1951	0.305	oocyte_fwd
oocyte	fwd	rnd-1_family-13#DIRS	1951	1952	0.3	oocyte_fwd
oocyte	fwd	rnd-1_family-13#DIRS	1952	1953	0.28	oocyte_fwd
oocyte	fwd	rnd-1_family-13#DIRS	1953	1954	0.265	oocyte_fwd
oocyte	fwd	rnd-1_family-13#DIRS	1954	1955	0.255	oocyte_fwd
oocyte	fwd	rnd-1_family-13#DIRS	1955	1956	0.245	oocyte_fwd
oocyte	fwd	rnd-1_family-13#DIRS	1956	1957	0.24	oocyte_fwd
oocyte	fwd	rnd-1_family-13#DIRS	1957	1958	0.24	oocyte_fwd
oocyte	fwd	rnd-1_family-13#DIRS	1958	1959	0.24	oocyte_fwd
oocyte	fwd	rnd-1_family-13#DIRS	1959	1960	0.215	oocyte_fwd
oocyte	fwd	rnd-1_family-13#DIRS	1960	1961	0.215	oocyte_fwd
oocyte	fwd	rnd-1_family-13#DIRS	1961	1962	0.215	oocyte_fwd
oocyte	fwd	rnd-1_family-13#DIRS	1962	1963	0.215	oocyte_fwd
oocyte	fwd	rnd-1_family-13#DIRS	1963	1964	0.21	oocyte_fwd
oocyte	fwd	rnd-1_family-13#DIRS	1964	1965	0.21	oocyte_fwd
oocyte	fwd	rnd-1_family-13#DIRS	1965	1966	0.21	oocyte_fwd
oocyte	fwd	rnd-1_family-13#DIRS	1966	1967	0.21	oocyte_fwd
oocyte	fwd	rnd-1_family-13#DIRS	1967	1968	0.21	oocyte_fwd
oocyte	fwd	rnd-1_family-13#DIRS	1968	1969	0.21	oocyte_fwd
oocyte	fwd	rnd-1_family-13#DIRS	1969	1970	0.21	oocyte_fwd
oocyte	fwd	rnd-1_family-13#DIRS	1970	1971	0.21	oocyte_fwd
oocyte	fwd	rnd-1_family-13#DIRS	1971	1972	0.21	oocyte_fwd
oocyte	fwd	rnd-1_family-13#DIRS	1972	1973	0.21	oocyte_fwd
oocyte	fwd	rnd-1_family-13#DIRS	1973	1974	0.225	oocyte_fwd
oocyte	fwd	rnd-1_family-13#DIRS	1974	1975	0.225	oocyte_fwd
oocyte	fwd	rnd-1_family-13#DIRS	1975	1976	0.225	oocyte_fwd
oocyte	fwd	rnd-1_family-13#DIRS	1976	1977	0.235	oocyte_fwd
oocyte	fwd	rnd-1_family-13#DIRS	1977	1978	0.28	oocyte_fwd
oocyte	fwd	rnd-1_family-13#DIRS	1978	1979	0.815	oocyte_fwd
oocyte	fwd	rnd-1_family-13#DIRS	1979	1980	0.82	oocyte_fwd
oocyte	fwd	rnd-1_family-13#DIRS	1980	1981	0.99	oocyte_fwd
oocyte	fwd	rnd-1_family-13#DIRS	1981	1982	1.445	oocyte_fwd
oocyte	fwd	rnd-1_family-13#DIRS	1982	1983	1.51	oocyte_fwd
oocyte	fwd	rnd-1_family-13#DIRS	1983	1984	1.525	oocyte_fwd
oocyte	fwd	rnd-1_family-13#DIRS	1984	1985	1.565	oocyte_fwd
oocyte	fwd	rnd-1_family-13#DIRS	1985	1986	1.565	oocyte_fwd
oocyte	fwd	rnd-1_family-13#DIRS	1986	1987	1.58	oocyte_fwd
oocyte	fwd	rnd-1_family-13#DIRS	1987	1988	1.6	oocyte_fwd
oocyte	fwd	rnd-1_family-13#DIRS	1988	1989	1.605	oocyte_fwd
oocyte	fwd	rnd-1_family-13#DIRS	1989	1990	1.595	oocyte_fwd
oocyte	fwd	rnd-1_family-13#DIRS	1990	1991	1.705	oocyte_fwd
oocyte	fwd	rnd-1_family-13#DIRS	1991	1992	1.705	oocyte_fwd
oocyte	fwd	rnd-1_family-13#DIRS	1992	1993	1.72	oocyte_fwd
oocyte	fwd	rnd-1_family-13#DIRS	1993	1994	1.72	oocyte_fwd
oocyte	fwd	rnd-1_family-13#DIRS	1994	1995	1.725	oocyte_fwd
oocyte	fwd	rnd-1_family-13#DIRS	1995	1996	1.72	oocyte_fwd
oocyte	fwd	rnd-1_family-13#DIRS	1996	1997	1.72	oocyte_fwd
oocyte	fwd	rnd-1_family-13#DIRS	1997	1998	1.68	oocyte_fwd
oocyte	fwd	rnd-1_family-13#DIRS	1998	1999	1.465	oocyte_fwd
[truncated: 10,593 more rows]
