# Supplementary material for: A mammalian-like piRNA pathway in Axolotl reveals the origins of piRNA-directed DNA methylation
Source: EMBO J. 2025 Nov 13;45(6):1933–56. doi: 10.1038/s44318-025-00631-w (PMC7618676; doi:10.1038/s44318-025-00631-w)
Supplement: Supplementary file 10 — Source data Fig. 4 [file 44318_2025_631_MOESM10_ESM.zip › Figure 4/4D/DNA.DNA-hAT.rnd-4_family-296.RPM_mean.csv]

condition	strand	TEID	start	end	RPM_mean	type
oocyte	fwd	rnd-4_family-296#DNA/hAT	0	1	0.08	oocyte_fwd
oocyte	fwd	rnd-4_family-296#DNA/hAT	1	2	0.08	oocyte_fwd
oocyte	fwd	rnd-4_family-296#DNA/hAT	2	3	0.08	oocyte_fwd
oocyte	fwd	rnd-4_family-296#DNA/hAT	3	4	0.09	oocyte_fwd
oocyte	fwd	rnd-4_family-296#DNA/hAT	4	5	0.09	oocyte_fwd
oocyte	fwd	rnd-4_family-296#DNA/hAT	5	6	0.195	oocyte_fwd
oocyte	fwd	rnd-4_family-296#DNA/hAT	6	7	0.26	oocyte_fwd
oocyte	fwd	rnd-4_family-296#DNA/hAT	7	8	0.28	oocyte_fwd
oocyte	fwd	rnd-4_family-296#DNA/hAT	8	9	0.31	oocyte_fwd
oocyte	fwd	rnd-4_family-296#DNA/hAT	9	10	0.32	oocyte_fwd
oocyte	fwd	rnd-4_family-296#DNA/hAT	10	11	0.335	oocyte_fwd
oocyte	fwd	rnd-4_family-296#DNA/hAT	11	12	0.335	oocyte_fwd
oocyte	fwd	rnd-4_family-296#DNA/hAT	12	13	0.335	oocyte_fwd
oocyte	fwd	rnd-4_family-296#DNA/hAT	13	14	0.335	oocyte_fwd
oocyte	fwd	rnd-4_family-296#DNA/hAT	14	15	0.335	oocyte_fwd
oocyte	fwd	rnd-4_family-296#DNA/hAT	15	16	0.34	oocyte_fwd
oocyte	fwd	rnd-4_family-296#DNA/hAT	16	17	0.36	oocyte_fwd
oocyte	fwd	rnd-4_family-296#DNA/hAT	17	18	0.395	oocyte_fwd
oocyte	fwd	rnd-4_family-296#DNA/hAT	18	19	1.75	oocyte_fwd
oocyte	fwd	rnd-4_family-296#DNA/hAT	19	20	3.01	oocyte_fwd
oocyte	fwd	rnd-4_family-296#DNA/hAT	20	21	3.055	oocyte_fwd
oocyte	fwd	rnd-4_family-296#DNA/hAT	21	22	3.055	oocyte_fwd
oocyte	fwd	rnd-4_family-296#DNA/hAT	22	23	3.05	oocyte_fwd
oocyte	fwd	rnd-4_family-296#DNA/hAT	23	24	3.065	oocyte_fwd
oocyte	fwd	rnd-4_family-296#DNA/hAT	24	25	3.08	oocyte_fwd
oocyte	fwd	rnd-4_family-296#DNA/hAT	25	26	3.08	oocyte_fwd
oocyte	fwd	rnd-4_family-296#DNA/hAT	26	27	3.055	oocyte_fwd
oocyte	fwd	rnd-4_family-296#DNA/hAT	27	28	3.09	oocyte_fwd
oocyte	fwd	rnd-4_family-296#DNA/hAT	28	29	3.1	oocyte_fwd
oocyte	fwd	rnd-4_family-296#DNA/hAT	29	30	3.1	oocyte_fwd
oocyte	fwd	rnd-4_family-296#DNA/hAT	30	31	3.1	oocyte_fwd
oocyte	fwd	rnd-4_family-296#DNA/hAT	31	32	3.1	oocyte_fwd
oocyte	fwd	rnd-4_family-296#DNA/hAT	32	33	3.06	oocyte_fwd
oocyte	fwd	rnd-4_family-296#DNA/hAT	33	34	3.035	oocyte_fwd
oocyte	fwd	rnd-4_family-296#DNA/hAT	34	35	2.985	oocyte_fwd
oocyte	fwd	rnd-4_family-296#DNA/hAT	35	36	2.895	oocyte_fwd
oocyte	fwd	rnd-4_family-296#DNA/hAT	36	37	2.83	oocyte_fwd
oocyte	fwd	rnd-4_family-296#DNA/hAT	37	38	2.765	oocyte_fwd
oocyte	fwd	rnd-4_family-296#DNA/hAT	38	39	2.805	oocyte_fwd
oocyte	fwd	rnd-4_family-296#DNA/hAT	39	40	2.785	oocyte_fwd
oocyte	fwd	rnd-4_family-296#DNA/hAT	40	41	2.775	oocyte_fwd
oocyte	fwd	rnd-4_family-296#DNA/hAT	41	42	2.805	oocyte_fwd
oocyte	fwd	rnd-4_family-296#DNA/hAT	42	43	2.815	oocyte_fwd
oocyte	fwd	rnd-4_family-296#DNA/hAT	43	44	2.405	oocyte_fwd
oocyte	fwd	rnd-4_family-296#DNA/hAT	44	45	1.995	oocyte_fwd
oocyte	fwd	rnd-4_family-296#DNA/hAT	45	46	1.675	oocyte_fwd
oocyte	fwd	rnd-4_family-296#DNA/hAT	46	47	1.505	oocyte_fwd
oocyte	fwd	rnd-4_family-296#DNA/hAT	47	48	0.95	oocyte_fwd
oocyte	fwd	rnd-4_family-296#DNA/hAT	48	49	0.345	oocyte_fwd
oocyte	fwd	rnd-4_family-296#DNA/hAT	49	50	0.205	oocyte_fwd
oocyte	fwd	rnd-4_family-296#DNA/hAT	50	51	0.21	oocyte_fwd
oocyte	fwd	rnd-4_family-296#DNA/hAT	51	52	0.24	oocyte_fwd
oocyte	fwd	rnd-4_family-296#DNA/hAT	52	53	0.225	oocyte_fwd
oocyte	fwd	rnd-4_family-296#DNA/hAT	53	54	0.2	oocyte_fwd
oocyte	fwd	rnd-4_family-296#DNA/hAT	54	55	0.185	oocyte_fwd
oocyte	fwd	rnd-4_family-296#DNA/hAT	55	56	0.2	oocyte_fwd
oocyte	fwd	rnd-4_family-296#DNA/hAT	56	57	0.2	oocyte_fwd
oocyte	fwd	rnd-4_family-296#DNA/hAT	57	58	0.215	oocyte_fwd
oocyte	fwd	rnd-4_family-296#DNA/hAT	58	59	0.215	oocyte_fwd
oocyte	fwd	rnd-4_family-296#DNA/hAT	59	60	0.29	oocyte_fwd
oocyte	fwd	rnd-4_family-296#DNA/hAT	60	61	0.805	oocyte_fwd
oocyte	fwd	rnd-4_family-296#DNA/hAT	61	62	0.91	oocyte_fwd
oocyte	fwd	rnd-4_family-296#DNA/hAT	62	63	1.355	oocyte_fwd
oocyte	fwd	rnd-4_family-296#DNA/hAT	63	64	2.53	oocyte_fwd
oocyte	fwd	rnd-4_family-296#DNA/hAT	64	65	2.88	oocyte_fwd
oocyte	fwd	rnd-4_family-296#DNA/hAT	65	66	3.22	oocyte_fwd
oocyte	fwd	rnd-4_family-296#DNA/hAT	66	67	3.22	oocyte_fwd
oocyte	fwd	rnd-4_family-296#DNA/hAT	67	68	3.225	oocyte_fwd
oocyte	fwd	rnd-4_family-296#DNA/hAT	68	69	3.22	oocyte_fwd
oocyte	fwd	rnd-4_family-296#DNA/hAT	69	70	3.325	oocyte_fwd
oocyte	fwd	rnd-4_family-296#DNA/hAT	70	71	3.325	oocyte_fwd
oocyte	fwd	rnd-4_family-296#DNA/hAT	71	72	3.375	oocyte_fwd
oocyte	fwd	rnd-4_family-296#DNA/hAT	72	73	3.38	oocyte_fwd
oocyte	fwd	rnd-4_family-296#DNA/hAT	73	74	3.385	oocyte_fwd
oocyte	fwd	rnd-4_family-296#DNA/hAT	74	75	3.44	oocyte_fwd
oocyte	fwd	rnd-4_family-296#DNA/hAT	75	76	3.525	oocyte_fwd
oocyte	fwd	rnd-4_family-296#DNA/hAT	76	77	4.09	oocyte_fwd
oocyte	fwd	rnd-4_family-296#DNA/hAT	77	78	4.15	oocyte_fwd
oocyte	fwd	rnd-4_family-296#DNA/hAT	78	79	4.22	oocyte_fwd
oocyte	fwd	rnd-4_family-296#DNA/hAT	79	80	5.215	oocyte_fwd
oocyte	fwd	rnd-4_family-296#DNA/hAT	80	81	5.25	oocyte_fwd
oocyte	fwd	rnd-4_family-296#DNA/hAT	81	82	5.24	oocyte_fwd
oocyte	fwd	rnd-4_family-296#DNA/hAT	82	83	5.09	oocyte_fwd
oocyte	fwd	rnd-4_family-296#DNA/hAT	83	84	5.315	oocyte_fwd
oocyte	fwd	rnd-4_family-296#DNA/hAT	84	85	5.33	oocyte_fwd
oocyte	fwd	rnd-4_family-296#DNA/hAT	85	86	5.315	oocyte_fwd
oocyte	fwd	rnd-4_family-296#DNA/hAT	86	87	4.795	oocyte_fwd
oocyte	fwd	rnd-4_family-296#DNA/hAT	87	88	4.84	oocyte_fwd
oocyte	fwd	rnd-4_family-296#DNA/hAT	88	89	4.8	oocyte_fwd
oocyte	fwd	rnd-4_family-296#DNA/hAT	89	90	4.335	oocyte_fwd
oocyte	fwd	rnd-4_family-296#DNA/hAT	90	91	4.105	oocyte_fwd
oocyte	fwd	rnd-4_family-296#DNA/hAT	91	92	3.575	oocyte_fwd
oocyte	fwd	rnd-4_family-296#DNA/hAT	92	93	3.355	oocyte_fwd
oocyte	fwd	rnd-4_family-296#DNA/hAT	93	94	2.875	oocyte_fwd
oocyte	fwd	rnd-4_family-296#DNA/hAT	94	95	2.655	oocyte_fwd
oocyte	fwd	rnd-4_family-296#DNA/hAT	95	96	2.605	oocyte_fwd
oocyte	fwd	rnd-4_family-296#DNA/hAT	96	97	2.565	oocyte_fwd
oocyte	fwd	rnd-4_family-296#DNA/hAT	97	98	2.56	oocyte_fwd
oocyte	fwd	rnd-4_family-296#DNA/hAT	98	99	2.535	oocyte_fwd
oocyte	fwd	rnd-4_family-296#DNA/hAT	99	100	4.26	oocyte_fwd
oocyte	fwd	rnd-4_family-296#DNA/hAT	100	101	4.26	oocyte_fwd
oocyte	fwd	rnd-4_family-296#DNA/hAT	101	102	4.505	oocyte_fwd
oocyte	fwd	rnd-4_family-296#DNA/hAT	102	103	4.125	oocyte_fwd
oocyte	fwd	rnd-4_family-296#DNA/hAT	103	104	4.19	oocyte_fwd
oocyte	fwd	rnd-4_family-296#DNA/hAT	104	105	3.845	oocyte_fwd
oocyte	fwd	rnd-4_family-296#DNA/hAT	105	106	2.945	oocyte_fwd
oocyte	fwd	rnd-4_family-296#DNA/hAT	106	107	2.86	oocyte_fwd
oocyte	fwd	rnd-4_family-296#DNA/hAT	107	108	2.84	oocyte_fwd
oocyte	fwd	rnd-4_family-296#DNA/hAT	108	109	2.725	oocyte_fwd
oocyte	fwd	rnd-4_family-296#DNA/hAT	109	110	2.71	oocyte_fwd
oocyte	fwd	rnd-4_family-296#DNA/hAT	110	111	2.695	oocyte_fwd
oocyte	fwd	rnd-4_family-296#DNA/hAT	111	112	2.665	oocyte_fwd
oocyte	fwd	rnd-4_family-296#DNA/hAT	112	113	2.55	oocyte_fwd
oocyte	fwd	rnd-4_family-296#DNA/hAT	113	114	2.615	oocyte_fwd
oocyte	fwd	rnd-4_family-296#DNA/hAT	114	115	2.52	oocyte_fwd
oocyte	fwd	rnd-4_family-296#DNA/hAT	115	116	2.48	oocyte_fwd
oocyte	fwd	rnd-4_family-296#DNA/hAT	116	117	2.48	oocyte_fwd
oocyte	fwd	rnd-4_family-296#DNA/hAT	117	118	2.48	oocyte_fwd
oocyte	fwd	rnd-4_family-296#DNA/hAT	118	119	2.49	oocyte_fwd
oocyte	fwd	rnd-4_family-296#DNA/hAT	119	120	2.485	oocyte_fwd
oocyte	fwd	rnd-4_family-296#DNA/hAT	120	121	2.495	oocyte_fwd
oocyte	fwd	rnd-4_family-296#DNA/hAT	121	122	2.485	oocyte_fwd
oocyte	fwd	rnd-4_family-296#DNA/hAT	122	123	2.475	oocyte_fwd
oocyte	fwd	rnd-4_family-296#DNA/hAT	123	124	2.395	oocyte_fwd
oocyte	fwd	rnd-4_family-296#DNA/hAT	124	125	2.285	oocyte_fwd
oocyte	fwd	rnd-4_family-296#DNA/hAT	125	126	2.27	oocyte_fwd
oocyte	fwd	rnd-4_family-296#DNA/hAT	126	127	2.27	oocyte_fwd
oocyte	fwd	rnd-4_family-296#DNA/hAT	127	128	1.785	oocyte_fwd
oocyte	fwd	rnd-4_family-296#DNA/hAT	128	129	1.475	oocyte_fwd
oocyte	fwd	rnd-4_family-296#DNA/hAT	129	130	0.565	oocyte_fwd
oocyte	fwd	rnd-4_family-296#DNA/hAT	130	131	0.565	oocyte_fwd
oocyte	fwd	rnd-4_family-296#DNA/hAT	131	132	0.455	oocyte_fwd
oocyte	fwd	rnd-4_family-296#DNA/hAT	132	133	0.375	oocyte_fwd
oocyte	fwd	rnd-4_family-296#DNA/hAT	133	134	0.345	oocyte_fwd
oocyte	fwd	rnd-4_family-296#DNA/hAT	134	135	0.335	oocyte_fwd
oocyte	fwd	rnd-4_family-296#DNA/hAT	135	136	0.375	oocyte_fwd
oocyte	fwd	rnd-4_family-296#DNA/hAT	136	137	0.375	oocyte_fwd
oocyte	fwd	rnd-4_family-296#DNA/hAT	137	138	0.43	oocyte_fwd
oocyte	fwd	rnd-4_family-296#DNA/hAT	138	139	0.42	oocyte_fwd
oocyte	fwd	rnd-4_family-296#DNA/hAT	139	140	0.425	oocyte_fwd
oocyte	fwd	rnd-4_family-296#DNA/hAT	140	141	0.4	oocyte_fwd
oocyte	fwd	rnd-4_family-296#DNA/hAT	141	142	0.355	oocyte_fwd
oocyte	fwd	rnd-4_family-296#DNA/hAT	142	143	0.36	oocyte_fwd
oocyte	fwd	rnd-4_family-296#DNA/hAT	143	144	0.355	oocyte_fwd
oocyte	fwd	rnd-4_family-296#DNA/hAT	144	145	0.355	oocyte_fwd
oocyte	fwd	rnd-4_family-296#DNA/hAT	145	146	0.345	oocyte_fwd
oocyte	fwd	rnd-4_family-296#DNA/hAT	146	147	0.345	oocyte_fwd
oocyte	fwd	rnd-4_family-296#DNA/hAT	147	148	0.34	oocyte_fwd
oocyte	fwd	rnd-4_family-296#DNA/hAT	148	149	0.33	oocyte_fwd
oocyte	fwd	rnd-4_family-296#DNA/hAT	149	150	0.33	oocyte_fwd
oocyte	fwd	rnd-4_family-296#DNA/hAT	150	151	0.325	oocyte_fwd
oocyte	fwd	rnd-4_family-296#DNA/hAT	151	152	0.325	oocyte_fwd
oocyte	fwd	rnd-4_family-296#DNA/hAT	152	153	0.34	oocyte_fwd
oocyte	fwd	rnd-4_family-296#DNA/hAT	153	154	0.425	oocyte_fwd
oocyte	fwd	rnd-4_family-296#DNA/hAT	154	155	0.44	oocyte_fwd
oocyte	fwd	rnd-4_family-296#DNA/hAT	155	156	0.44	oocyte_fwd
oocyte	fwd	rnd-4_family-296#DNA/hAT	156	157	0.455	oocyte_fwd
oocyte	fwd	rnd-4_family-296#DNA/hAT	157	158	0.45	oocyte_fwd
oocyte	fwd	rnd-4_family-296#DNA/hAT	158	159	0.35	oocyte_fwd
oocyte	fwd	rnd-4_family-296#DNA/hAT	159	160	0.39	oocyte_fwd
oocyte	fwd	rnd-4_family-296#DNA/hAT	160	161	0.495	oocyte_fwd
oocyte	fwd	rnd-4_family-296#DNA/hAT	161	162	0.665	oocyte_fwd
oocyte	fwd	rnd-4_family-296#DNA/hAT	162	163	0.67	oocyte_fwd
oocyte	fwd	rnd-4_family-296#DNA/hAT	163	164	0.67	oocyte_fwd
oocyte	fwd	rnd-4_family-296#DNA/hAT	164	165	0.705	oocyte_fwd
oocyte	fwd	rnd-4_family-296#DNA/hAT	165	166	0.745	oocyte_fwd
oocyte	fwd	rnd-4_family-296#DNA/hAT	166	167	0.735	oocyte_fwd
oocyte	fwd	rnd-4_family-296#DNA/hAT	167	168	0.77	oocyte_fwd
oocyte	fwd	rnd-4_family-296#DNA/hAT	168	169	0.815	oocyte_fwd
oocyte	fwd	rnd-4_family-296#DNA/hAT	169	170	0.845	oocyte_fwd
oocyte	fwd	rnd-4_family-296#DNA/hAT	170	171	0.85	oocyte_fwd
oocyte	fwd	rnd-4_family-296#DNA/hAT	171	172	0.98	oocyte_fwd
oocyte	fwd	rnd-4_family-296#DNA/hAT	172	173	1.005	oocyte_fwd
oocyte	fwd	rnd-4_family-296#DNA/hAT	173	174	1.005	oocyte_fwd
oocyte	fwd	rnd-4_family-296#DNA/hAT	174	175	1.015	oocyte_fwd
oocyte	fwd	rnd-4_family-296#DNA/hAT	175	176	1.03	oocyte_fwd
oocyte	fwd	rnd-4_family-296#DNA/hAT	176	177	3.58	oocyte_fwd
oocyte	fwd	rnd-4_family-296#DNA/hAT	177	178	3.695	oocyte_fwd
oocyte	fwd	rnd-4_family-296#DNA/hAT	178	179	3.705	oocyte_fwd
oocyte	fwd	rnd-4_family-296#DNA/hAT	179	180	3.725	oocyte_fwd
oocyte	fwd	rnd-4_family-296#DNA/hAT	180	181	3.66	oocyte_fwd
oocyte	fwd	rnd-4_family-296#DNA/hAT	181	182	3.56	oocyte_fwd
oocyte	fwd	rnd-4_family-296#DNA/hAT	182	183	3.55	oocyte_fwd
oocyte	fwd	rnd-4_family-296#DNA/hAT	183	184	3.54	oocyte_fwd
oocyte	fwd	rnd-4_family-296#DNA/hAT	184	185	3.535	oocyte_fwd
oocyte	fwd	rnd-4_family-296#DNA/hAT	185	186	3.52	oocyte_fwd
oocyte	fwd	rnd-4_family-296#DNA/hAT	186	187	3.505	oocyte_fwd
oocyte	fwd	rnd-4_family-296#DNA/hAT	187	188	3.54	oocyte_fwd
oocyte	fwd	rnd-4_family-296#DNA/hAT	188	189	3.335	oocyte_fwd
oocyte	fwd	rnd-4_family-296#DNA/hAT	189	190	3.215	oocyte_fwd
oocyte	fwd	rnd-4_family-296#DNA/hAT	190	191	3.15	oocyte_fwd
oocyte	fwd	rnd-4_family-296#DNA/hAT	191	192	3.15	oocyte_fwd
oocyte	fwd	rnd-4_family-296#DNA/hAT	192	193	3.115	oocyte_fwd
oocyte	fwd	rnd-4_family-296#DNA/hAT	193	194	3.135	oocyte_fwd
oocyte	fwd	rnd-4_family-296#DNA/hAT	194	195	3.13	oocyte_fwd
oocyte	fwd	rnd-4_family-296#DNA/hAT	195	196	3.105	oocyte_fwd
oocyte	fwd	rnd-4_family-296#DNA/hAT	196	197	3.055	oocyte_fwd
oocyte	fwd	rnd-4_family-296#DNA/hAT	197	198	2.995	oocyte_fwd
oocyte	fwd	rnd-4_family-296#DNA/hAT	198	199	2.94	oocyte_fwd
oocyte	fwd	rnd-4_family-296#DNA/hAT	199	200	2.615	oocyte_fwd
oocyte	fwd	rnd-4_family-296#DNA/hAT	200	201	2.555	oocyte_fwd
oocyte	fwd	rnd-4_family-296#DNA/hAT	201	202	2.525	oocyte_fwd
oocyte	fwd	rnd-4_family-296#DNA/hAT	202	203	2.44	oocyte_fwd
oocyte	fwd	rnd-4_family-296#DNA/hAT	203	204	3.165	oocyte_fwd
oocyte	fwd	rnd-4_family-296#DNA/hAT	204	205	4.32	oocyte_fwd
oocyte	fwd	rnd-4_family-296#DNA/hAT	205	206	4.32	oocyte_fwd
oocyte	fwd	rnd-4_family-296#DNA/hAT	206	207	2.53	oocyte_fwd
oocyte	fwd	rnd-4_family-296#DNA/hAT	207	208	2.53	oocyte_fwd
oocyte	fwd	rnd-4_family-296#DNA/hAT	208	209	2.55	oocyte_fwd
oocyte	fwd	rnd-4_family-296#DNA/hAT	209	210	2.575	oocyte_fwd
oocyte	fwd	rnd-4_family-296#DNA/hAT	210	211	2.6	oocyte_fwd
oocyte	fwd	rnd-4_family-296#DNA/hAT	211	212	2.6	oocyte_fwd
oocyte	fwd	rnd-4_family-296#DNA/hAT	212	213	2.6	oocyte_fwd
oocyte	fwd	rnd-4_family-296#DNA/hAT	213	214	2.63	oocyte_fwd
oocyte	fwd	rnd-4_family-296#DNA/hAT	214	215	2.65	oocyte_fwd
oocyte	fwd	rnd-4_family-296#DNA/hAT	215	216	2.705	oocyte_fwd
oocyte	fwd	rnd-4_family-296#DNA/hAT	216	217	2.875	oocyte_fwd
oocyte	fwd	rnd-4_family-296#DNA/hAT	217	218	2.845	oocyte_fwd
oocyte	fwd	rnd-4_family-296#DNA/hAT	218	219	2.89	oocyte_fwd
oocyte	fwd	rnd-4_family-296#DNA/hAT	219	220	2.905	oocyte_fwd
oocyte	fwd	rnd-4_family-296#DNA/hAT	220	221	2.9	oocyte_fwd
oocyte	fwd	rnd-4_family-296#DNA/hAT	221	222	2.89	oocyte_fwd
oocyte	fwd	rnd-4_family-296#DNA/hAT	222	223	2.845	oocyte_fwd
oocyte	fwd	rnd-4_family-296#DNA/hAT	223	224	2.26	oocyte_fwd
oocyte	fwd	rnd-4_family-296#DNA/hAT	224	225	2.165	oocyte_fwd
oocyte	fwd	rnd-4_family-296#DNA/hAT	225	226	2.07	oocyte_fwd
oocyte	fwd	rnd-4_family-296#DNA/hAT	226	227	2.07	oocyte_fwd
oocyte	fwd	rnd-4_family-296#DNA/hAT	227	228	2.03	oocyte_fwd
oocyte	fwd	rnd-4_family-296#DNA/hAT	228	229	2.07	oocyte_fwd
oocyte	fwd	rnd-4_family-296#DNA/hAT	229	230	2.09	oocyte_fwd
oocyte	fwd	rnd-4_family-296#DNA/hAT	230	231	2.06	oocyte_fwd
oocyte	fwd	rnd-4_family-296#DNA/hAT	231	232	1.98	oocyte_fwd
oocyte	fwd	rnd-4_family-296#DNA/hAT	232	233	1.94	oocyte_fwd
oocyte	fwd	rnd-4_family-296#DNA/hAT	233	234	1.655	oocyte_fwd
oocyte	fwd	rnd-4_family-296#DNA/hAT	234	235	0.745	oocyte_fwd
oocyte	fwd	rnd-4_family-296#DNA/hAT	235	236	0.7	oocyte_fwd
oocyte	fwd	rnd-4_family-296#DNA/hAT	236	237	0.62	oocyte_fwd
oocyte	fwd	rnd-4_family-296#DNA/hAT	237	238	0.59	oocyte_fwd
oocyte	fwd	rnd-4_family-296#DNA/hAT	238	239	0.565	oocyte_fwd
oocyte	fwd	rnd-4_family-296#DNA/hAT	239	240	0.345	oocyte_fwd
oocyte	fwd	rnd-4_family-296#DNA/hAT	240	241	0.33	oocyte_fwd
oocyte	fwd	rnd-4_family-296#DNA/hAT	241	242	0.285	oocyte_fwd
oocyte	fwd	rnd-4_family-296#DNA/hAT	242	243	0.285	oocyte_fwd
oocyte	fwd	rnd-4_family-296#DNA/hAT	243	244	0.29	oocyte_fwd
oocyte	fwd	rnd-4_family-296#DNA/hAT	244	245	0.27	oocyte_fwd
oocyte	fwd	rnd-4_family-296#DNA/hAT	245	246	0.27	oocyte_fwd
oocyte	fwd	rnd-4_family-296#DNA/hAT	246	247	0.25	oocyte_fwd
oocyte	fwd	rnd-4_family-296#DNA/hAT	247	248	0.225	oocyte_fwd
oocyte	fwd	rnd-4_family-296#DNA/hAT	248	249	0.205	oocyte_fwd
oocyte	fwd	rnd-4_family-296#DNA/hAT	249	250	0.195	oocyte_fwd
oocyte	fwd	rnd-4_family-296#DNA/hAT	250	251	0.19	oocyte_fwd
oocyte	fwd	rnd-4_family-296#DNA/hAT	251	252	0.19	oocyte_fwd
oocyte	fwd	rnd-4_family-296#DNA/hAT	252	253	0.19	oocyte_fwd
oocyte	fwd	rnd-4_family-296#DNA/hAT	253	254	0.19	oocyte_fwd
oocyte	fwd	rnd-4_family-296#DNA/hAT	254	255	0.175	oocyte_fwd
oocyte	fwd	rnd-4_family-296#DNA/hAT	255	256	0.175	oocyte_fwd
oocyte	fwd	rnd-4_family-296#DNA/hAT	256	257	0.175	oocyte_fwd
oocyte	fwd	rnd-4_family-296#DNA/hAT	257	258	0.175	oocyte_fwd
oocyte	fwd	rnd-4_family-296#DNA/hAT	258	259	0.19	oocyte_fwd
oocyte	fwd	rnd-4_family-296#DNA/hAT	259	260	0.165	oocyte_fwd
oocyte	fwd	rnd-4_family-296#DNA/hAT	260	261	0.165	oocyte_fwd
oocyte	fwd	rnd-4_family-296#DNA/hAT	261	262	0.165	oocyte_fwd
oocyte	fwd	rnd-4_family-296#DNA/hAT	262	263	0.17	oocyte_fwd
oocyte	fwd	rnd-4_family-296#DNA/hAT	263	264	0.17	oocyte_fwd
oocyte	fwd	rnd-4_family-296#DNA/hAT	264	265	0.17	oocyte_fwd
oocyte	fwd	rnd-4_family-296#DNA/hAT	265	266	0.175	oocyte_fwd
oocyte	fwd	rnd-4_family-296#DNA/hAT	266	267	0.21	oocyte_fwd
oocyte	fwd	rnd-4_family-296#DNA/hAT	267	268	0.24	oocyte_fwd
oocyte	fwd	rnd-4_family-296#DNA/hAT	268	269	0.24	oocyte_fwd
oocyte	fwd	rnd-4_family-296#DNA/hAT	269	270	0.24	oocyte_fwd
oocyte	fwd	rnd-4_family-296#DNA/hAT	270	271	0.285	oocyte_fwd
oocyte	fwd	rnd-4_family-296#DNA/hAT	271	272	0.3	oocyte_fwd
oocyte	fwd	rnd-4_family-296#DNA/hAT	272	273	0.355	oocyte_fwd
oocyte	fwd	rnd-4_family-296#DNA/hAT	273	274	2.44	oocyte_fwd
oocyte	fwd	rnd-4_family-296#DNA/hAT	274	275	2.665	oocyte_fwd
oocyte	fwd	rnd-4_family-296#DNA/hAT	275	276	2.68	oocyte_fwd
oocyte	fwd	rnd-4_family-296#DNA/hAT	276	277	2.86	oocyte_fwd
oocyte	fwd	rnd-4_family-296#DNA/hAT	277	278	2.86	oocyte_fwd
oocyte	fwd	rnd-4_family-296#DNA/hAT	278	279	2.895	oocyte_fwd
oocyte	fwd	rnd-4_family-296#DNA/hAT	279	280	2.955	oocyte_fwd
oocyte	fwd	rnd-4_family-296#DNA/hAT	280	281	2.955	oocyte_fwd
oocyte	fwd	rnd-4_family-296#DNA/hAT	281	282	2.97	oocyte_fwd
oocyte	fwd	rnd-4_family-296#DNA/hAT	282	283	3	oocyte_fwd
oocyte	fwd	rnd-4_family-296#DNA/hAT	283	284	3.035	oocyte_fwd
oocyte	fwd	rnd-4_family-296#DNA/hAT	284	285	4.915	oocyte_fwd
oocyte	fwd	rnd-4_family-296#DNA/hAT	285	286	5.02	oocyte_fwd
oocyte	fwd	rnd-4_family-296#DNA/hAT	286	287	6.25	oocyte_fwd
oocyte	fwd	rnd-4_family-296#DNA/hAT	287	288	6.525	oocyte_fwd
oocyte	fwd	rnd-4_family-296#DNA/hAT	288	289	7.285	oocyte_fwd
oocyte	fwd	rnd-4_family-296#DNA/hAT	289	290	7.305	oocyte_fwd
oocyte	fwd	rnd-4_family-296#DNA/hAT	290	291	7.29	oocyte_fwd
oocyte	fwd	rnd-4_family-296#DNA/hAT	291	292	7.265	oocyte_fwd
oocyte	fwd	rnd-4_family-296#DNA/hAT	292	293	7.25	oocyte_fwd
oocyte	fwd	rnd-4_family-296#DNA/hAT	293	294	7.265	oocyte_fwd
oocyte	fwd	rnd-4_family-296#DNA/hAT	294	295	7.205	oocyte_fwd
oocyte	fwd	rnd-4_family-296#DNA/hAT	295	296	7.205	oocyte_fwd
oocyte	fwd	rnd-4_family-296#DNA/hAT	296	297	7.16	oocyte_fwd
oocyte	fwd	rnd-4_family-296#DNA/hAT	297	298	6.825	oocyte_fwd
oocyte	fwd	rnd-4_family-296#DNA/hAT	298	299	6.84	oocyte_fwd
oocyte	fwd	rnd-4_family-296#DNA/hAT	299	300	6.795	oocyte_fwd
oocyte	fwd	rnd-4_family-296#DNA/hAT	300	301	6.195	oocyte_fwd
oocyte	fwd	rnd-4_family-296#DNA/hAT	301	302	6.225	oocyte_fwd
oocyte	fwd	rnd-4_family-296#DNA/hAT	302	303	5.225	oocyte_fwd
oocyte	fwd	rnd-4_family-296#DNA/hAT	303	304	4.905	oocyte_fwd
oocyte	fwd	rnd-4_family-296#DNA/hAT	304	305	4.815	oocyte_fwd
oocyte	fwd	rnd-4_family-296#DNA/hAT	305	306	4.74	oocyte_fwd
oocyte	fwd	rnd-4_family-296#DNA/hAT	306	307	4.615	oocyte_fwd
oocyte	fwd	rnd-4_family-296#DNA/hAT	307	308	4.61	oocyte_fwd
oocyte	fwd	rnd-4_family-296#DNA/hAT	308	309	4.57	oocyte_fwd
oocyte	fwd	rnd-4_family-296#DNA/hAT	309	310	4.53	oocyte_fwd
oocyte	fwd	rnd-4_family-296#DNA/hAT	310	311	4.37	oocyte_fwd
oocyte	fwd	rnd-4_family-296#DNA/hAT	311	312	3.695	oocyte_fwd
oocyte	fwd	rnd-4_family-296#DNA/hAT	312	313	3.495	oocyte_fwd
oocyte	fwd	rnd-4_family-296#DNA/hAT	313	314	2.645	oocyte_fwd
oocyte	fwd	rnd-4_family-296#DNA/hAT	314	315	0.645	oocyte_fwd
oocyte	fwd	rnd-4_family-296#DNA/hAT	315	316	0.39	oocyte_fwd
oocyte	fwd	rnd-4_family-296#DNA/hAT	316	317	0.4	oocyte_fwd
oocyte	fwd	rnd-4_family-296#DNA/hAT	317	318	0.37	oocyte_fwd
oocyte	fwd	rnd-4_family-296#DNA/hAT	318	319	0.355	oocyte_fwd
oocyte	fwd	rnd-4_family-296#DNA/hAT	319	320	0.355	oocyte_fwd
oocyte	fwd	rnd-4_family-296#DNA/hAT	320	321	0.325	oocyte_fwd
oocyte	fwd	rnd-4_family-296#DNA/hAT	321	322	0.31	oocyte_fwd
oocyte	fwd	rnd-4_family-296#DNA/hAT	322	323	0.31	oocyte_fwd
oocyte	fwd	rnd-4_family-296#DNA/hAT	323	324	0.305	oocyte_fwd
oocyte	fwd	rnd-4_family-296#DNA/hAT	324	325	0.305	oocyte_fwd
oocyte	fwd	rnd-4_family-296#DNA/hAT	325	326	0.32	oocyte_fwd
oocyte	fwd	rnd-4_family-296#DNA/hAT	326	327	0.295	oocyte_fwd
oocyte	fwd	rnd-4_family-296#DNA/hAT	327	328	0.28	oocyte_fwd
oocyte	fwd	rnd-4_family-296#DNA/hAT	328	329	0.28	oocyte_fwd
oocyte	fwd	rnd-4_family-296#DNA/hAT	329	330	0.265	oocyte_fwd
oocyte	fwd	rnd-4_family-296#DNA/hAT	330	331	0.235	oocyte_fwd
oocyte	fwd	rnd-4_family-296#DNA/hAT	331	332	0.245	oocyte_fwd
oocyte	fwd	rnd-4_family-296#DNA/hAT	332	333	0.245	oocyte_fwd
oocyte	fwd	rnd-4_family-296#DNA/hAT	333	334	0.245	oocyte_fwd
oocyte	fwd	rnd-4_family-296#DNA/hAT	334	335	0.275	oocyte_fwd
oocyte	fwd	rnd-4_family-296#DNA/hAT	335	336	0.275	oocyte_fwd
oocyte	fwd	rnd-4_family-296#DNA/hAT	336	337	0.28	oocyte_fwd
oocyte	fwd	rnd-4_family-296#DNA/hAT	337	338	0.26	oocyte_fwd
oocyte	fwd	rnd-4_family-296#DNA/hAT	338	339	0.26	oocyte_fwd
oocyte	fwd	rnd-4_family-296#DNA/hAT	339	340	0.26	oocyte_fwd
oocyte	fwd	rnd-4_family-296#DNA/hAT	340	341	0.265	oocyte_fwd
oocyte	fwd	rnd-4_family-296#DNA/hAT	341	342	0.25	oocyte_fwd
oocyte	fwd	rnd-4_family-296#DNA/hAT	342	343	0.245	oocyte_fwd
oocyte	fwd	rnd-4_family-296#DNA/hAT	343	344	0.255	oocyte_fwd
oocyte	fwd	rnd-4_family-296#DNA/hAT	344	345	0.255	oocyte_fwd
oocyte	fwd	rnd-4_family-296#DNA/hAT	345	346	0.26	oocyte_fwd
oocyte	fwd	rnd-4_family-296#DNA/hAT	346	347	0.255	oocyte_fwd
oocyte	fwd	rnd-4_family-296#DNA/hAT	347	348	0.245	oocyte_fwd
oocyte	fwd	rnd-4_family-296#DNA/hAT	348	349	0.245	oocyte_fwd
oocyte	fwd	rnd-4_family-296#DNA/hAT	349	350	0.265	oocyte_fwd
oocyte	fwd	rnd-4_family-296#DNA/hAT	350	351	0.265	oocyte_fwd
oocyte	fwd	rnd-4_family-296#DNA/hAT	351	352	0.265	oocyte_fwd
oocyte	fwd	rnd-4_family-296#DNA/hAT	352	353	0.265	oocyte_fwd
oocyte	fwd	rnd-4_family-296#DNA/hAT	353	354	0.23	oocyte_fwd
oocyte	fwd	rnd-4_family-296#DNA/hAT	354	355	0.22	oocyte_fwd
oocyte	fwd	rnd-4_family-296#DNA/hAT	355	356	0.21	oocyte_fwd
oocyte	fwd	rnd-4_family-296#DNA/hAT	356	357	0.205	oocyte_fwd
oocyte	fwd	rnd-4_family-296#DNA/hAT	357	358	0.2	oocyte_fwd
oocyte	fwd	rnd-4_family-296#DNA/hAT	358	359	0.2	oocyte_fwd
oocyte	fwd	rnd-4_family-296#DNA/hAT	359	360	0.205	oocyte_fwd
oocyte	fwd	rnd-4_family-296#DNA/hAT	360	361	0.195	oocyte_fwd
oocyte	fwd	rnd-4_family-296#DNA/hAT	361	362	0.185	oocyte_fwd
oocyte	fwd	rnd-4_family-296#DNA/hAT	362	363	0.185	oocyte_fwd
oocyte	fwd	rnd-4_family-296#DNA/hAT	363	364	0.195	oocyte_fwd
oocyte	fwd	rnd-4_family-296#DNA/hAT	364	365	0.195	oocyte_fwd
oocyte	fwd	rnd-4_family-296#DNA/hAT	365	366	0.21	oocyte_fwd
oocyte	fwd	rnd-4_family-296#DNA/hAT	366	367	0.21	oocyte_fwd
oocyte	fwd	rnd-4_family-296#DNA/hAT	367	368	0.2	oocyte_fwd
oocyte	fwd	rnd-4_family-296#DNA/hAT	368	369	0.2	oocyte_fwd
oocyte	fwd	rnd-4_family-296#DNA/hAT	369	370	0.215	oocyte_fwd
oocyte	fwd	rnd-4_family-296#DNA/hAT	370	371	0.2	oocyte_fwd
oocyte	fwd	rnd-4_family-296#DNA/hAT	371	372	0.2	oocyte_fwd
oocyte	fwd	rnd-4_family-296#DNA/hAT	372	373	0.235	oocyte_fwd
oocyte	fwd	rnd-4_family-296#DNA/hAT	373	374	0.255	oocyte_fwd
oocyte	fwd	rnd-4_family-296#DNA/hAT	374	375	0.27	oocyte_fwd
oocyte	fwd	rnd-4_family-296#DNA/hAT	375	376	0.32	oocyte_fwd
oocyte	fwd	rnd-4_family-296#DNA/hAT	376	377	0.32	oocyte_fwd
oocyte	fwd	rnd-4_family-296#DNA/hAT	377	378	0.34	oocyte_fwd
oocyte	fwd	rnd-4_family-296#DNA/hAT	378	379	0.36	oocyte_fwd
oocyte	fwd	rnd-4_family-296#DNA/hAT	379	380	0.365	oocyte_fwd
oocyte	fwd	rnd-4_family-296#DNA/hAT	380	381	0.37	oocyte_fwd
oocyte	fwd	rnd-4_family-296#DNA/hAT	381	382	0.37	oocyte_fwd
oocyte	fwd	rnd-4_family-296#DNA/hAT	382	383	0.355	oocyte_fwd
oocyte	fwd	rnd-4_family-296#DNA/hAT	383	384	0.37	oocyte_fwd
oocyte	fwd	rnd-4_family-296#DNA/hAT	384	385	0.37	oocyte_fwd
oocyte	fwd	rnd-4_family-296#DNA/hAT	385	386	0.75	oocyte_fwd
oocyte	fwd	rnd-4_family-296#DNA/hAT	386	387	0.755	oocyte_fwd
oocyte	fwd	rnd-4_family-296#DNA/hAT	387	388	0.78	oocyte_fwd
oocyte	fwd	rnd-4_family-296#DNA/hAT	388	389	0.795	oocyte_fwd
oocyte	fwd	rnd-4_family-296#DNA/hAT	389	390	0.785	oocyte_fwd
oocyte	fwd	rnd-4_family-296#DNA/hAT	390	391	0.84	oocyte_fwd
oocyte	fwd	rnd-4_family-296#DNA/hAT	391	392	0.875	oocyte_fwd
oocyte	fwd	rnd-4_family-296#DNA/hAT	392	393	0.87	oocyte_fwd
oocyte	fwd	rnd-4_family-296#DNA/hAT	393	394	0.95	oocyte_fwd
oocyte	fwd	rnd-4_family-296#DNA/hAT	394	395	0.96	oocyte_fwd
oocyte	fwd	rnd-4_family-296#DNA/hAT	395	396	0.96	oocyte_fwd
oocyte	fwd	rnd-4_family-296#DNA/hAT	396	397	0.96	oocyte_fwd
oocyte	fwd	rnd-4_family-296#DNA/hAT	397	398	1	oocyte_fwd
oocyte	fwd	rnd-4_family-296#DNA/hAT	398	399	0.99	oocyte_fwd
oocyte	fwd	rnd-4_family-296#DNA/hAT	399	400	0.98	oocyte_fwd
oocyte	fwd	rnd-4_family-296#DNA/hAT	400	401	0.965	oocyte_fwd
oocyte	fwd	rnd-4_family-296#DNA/hAT	401	402	0.915	oocyte_fwd
oocyte	fwd	rnd-4_family-296#DNA/hAT	402	403	0.91	oocyte_fwd
oocyte	fwd	rnd-4_family-296#DNA/hAT	403	404	0.91	oocyte_fwd
oocyte	fwd	rnd-4_family-296#DNA/hAT	404	405	0.93	oocyte_fwd
oocyte	fwd	rnd-4_family-296#DNA/hAT	405	406	0.9	oocyte_fwd
oocyte	fwd	rnd-4_family-296#DNA/hAT	406	407	0.885	oocyte_fwd
oocyte	fwd	rnd-4_family-296#DNA/hAT	407	408	0.97	oocyte_fwd
oocyte	fwd	rnd-4_family-296#DNA/hAT	408	409	0.91	oocyte_fwd
oocyte	fwd	rnd-4_family-296#DNA/hAT	409	410	0.91	oocyte_fwd
oocyte	fwd	rnd-4_family-296#DNA/hAT	410	411	0.905	oocyte_fwd
oocyte	fwd	rnd-4_family-296#DNA/hAT	411	412	0.905	oocyte_fwd
oocyte	fwd	rnd-4_family-296#DNA/hAT	412	413	0.68	oocyte_fwd
oocyte	fwd	rnd-4_family-296#DNA/hAT	413	414	0.59	oocyte_fwd
oocyte	fwd	rnd-4_family-296#DNA/hAT	414	415	0.59	oocyte_fwd
oocyte	fwd	rnd-4_family-296#DNA/hAT	415	416	0.55	oocyte_fwd
oocyte	fwd	rnd-4_family-296#DNA/hAT	416	417	0.545	oocyte_fwd
oocyte	fwd	rnd-4_family-296#DNA/hAT	417	418	0.535	oocyte_fwd
oocyte	fwd	rnd-4_family-296#DNA/hAT	418	419	0.555	oocyte_fwd
oocyte	fwd	rnd-4_family-296#DNA/hAT	419	420	0.54	oocyte_fwd
oocyte	fwd	rnd-4_family-296#DNA/hAT	420	421	0.54	oocyte_fwd
oocyte	fwd	rnd-4_family-296#DNA/hAT	421	422	0.535	oocyte_fwd
oocyte	fwd	rnd-4_family-296#DNA/hAT	422	423	0.515	oocyte_fwd
oocyte	fwd	rnd-4_family-296#DNA/hAT	423	424	0.525	oocyte_fwd
oocyte	fwd	rnd-4_family-296#DNA/hAT	424	425	0.525	oocyte_fwd
oocyte	fwd	rnd-4_family-296#DNA/hAT	425	426	0.545	oocyte_fwd
oocyte	fwd	rnd-4_family-296#DNA/hAT	426	427	0.545	oocyte_fwd
oocyte	fwd	rnd-4_family-296#DNA/hAT	427	428	0.545	oocyte_fwd
oocyte	fwd	rnd-4_family-296#DNA/hAT	428	429	0.545	oocyte_fwd
oocyte	fwd	rnd-4_family-296#DNA/hAT	429	430	0.56	oocyte_fwd
oocyte	fwd	rnd-4_family-296#DNA/hAT	430	431	0.56	oocyte_fwd
oocyte	fwd	rnd-4_family-296#DNA/hAT	431	432	0.57	oocyte_fwd
oocyte	fwd	rnd-4_family-296#DNA/hAT	432	433	0.535	oocyte_fwd
oocyte	fwd	rnd-4_family-296#DNA/hAT	433	434	0.505	oocyte_fwd
oocyte	fwd	rnd-4_family-296#DNA/hAT	434	435	0.515	oocyte_fwd
oocyte	fwd	rnd-4_family-296#DNA/hAT	435	436	0.515	oocyte_fwd
oocyte	fwd	rnd-4_family-296#DNA/hAT	436	437	0.455	oocyte_fwd
oocyte	fwd	rnd-4_family-296#DNA/hAT	437	438	0.425	oocyte_fwd
oocyte	fwd	rnd-4_family-296#DNA/hAT	438	439	0.405	oocyte_fwd
oocyte	fwd	rnd-4_family-296#DNA/hAT	439	440	0.39	oocyte_fwd
oocyte	fwd	rnd-4_family-296#DNA/hAT	440	441	0.375	oocyte_fwd
oocyte	fwd	rnd-4_family-296#DNA/hAT	441	442	0.345	oocyte_fwd
oocyte	fwd	rnd-4_family-296#DNA/hAT	442	443	0.345	oocyte_fwd
oocyte	fwd	rnd-4_family-296#DNA/hAT	443	444	0.34	oocyte_fwd
oocyte	fwd	rnd-4_family-296#DNA/hAT	444	445	0.345	oocyte_fwd
oocyte	fwd	rnd-4_family-296#DNA/hAT	445	446	0.34	oocyte_fwd
oocyte	fwd	rnd-4_family-296#DNA/hAT	446	447	0.34	oocyte_fwd
oocyte	fwd	rnd-4_family-296#DNA/hAT	447	448	0.31	oocyte_fwd
oocyte	fwd	rnd-4_family-296#DNA/hAT	448	449	0.3	oocyte_fwd
oocyte	fwd	rnd-4_family-296#DNA/hAT	449	450	0.285	oocyte_fwd
oocyte	fwd	rnd-4_family-296#DNA/hAT	450	451	0.285	oocyte_fwd
oocyte	fwd	rnd-4_family-296#DNA/hAT	451	452	0.285	oocyte_fwd
oocyte	fwd	rnd-4_family-296#DNA/hAT	452	453	0.285	oocyte_fwd
oocyte	fwd	rnd-4_family-296#DNA/hAT	453	454	0.285	oocyte_fwd
oocyte	fwd	rnd-4_family-296#DNA/hAT	454	455	0.26	oocyte_fwd
oocyte	fwd	rnd-4_family-296#DNA/hAT	455	456	0.26	oocyte_fwd
oocyte	fwd	rnd-4_family-296#DNA/hAT	456	457	0.25	oocyte_fwd
oocyte	fwd	rnd-4_family-296#DNA/hAT	457	458	0.25	oocyte_fwd
oocyte	fwd	rnd-4_family-296#DNA/hAT	458	459	0.25	oocyte_fwd
oocyte	fwd	rnd-4_family-296#DNA/hAT	459	460	0.235	oocyte_fwd
oocyte	fwd	rnd-4_family-296#DNA/hAT	460	461	0.235	oocyte_fwd
oocyte	fwd	rnd-4_family-296#DNA/hAT	461	462	0.235	oocyte_fwd
oocyte	fwd	rnd-4_family-296#DNA/hAT	462	463	0.215	oocyte_fwd
oocyte	fwd	rnd-4_family-296#DNA/hAT	463	464	0.225	oocyte_fwd
oocyte	fwd	rnd-4_family-296#DNA/hAT	464	465	0.225	oocyte_fwd
oocyte	fwd	rnd-4_family-296#DNA/hAT	465	466	0.225	oocyte_fwd
oocyte	fwd	rnd-4_family-296#DNA/hAT	466	467	0.225	oocyte_fwd
oocyte	fwd	rnd-4_family-296#DNA/hAT	467	468	0.225	oocyte_fwd
oocyte	fwd	rnd-4_family-296#DNA/hAT	468	469	0.225	oocyte_fwd
oocyte	fwd	rnd-4_family-296#DNA/hAT	469	470	0.225	oocyte_fwd
oocyte	fwd	rnd-4_family-296#DNA/hAT	470	471	0.225	oocyte_fwd
oocyte	fwd	rnd-4_family-296#DNA/hAT	471	472	0.235	oocyte_fwd
oocyte	fwd	rnd-4_family-296#DNA/hAT	472	473	0.235	oocyte_fwd
oocyte	fwd	rnd-4_family-296#DNA/hAT	473	474	0.225	oocyte_fwd
oocyte	fwd	rnd-4_family-296#DNA/hAT	474	475	0.225	oocyte_fwd
oocyte	fwd	rnd-4_family-296#DNA/hAT	475	476	0.225	oocyte_fwd
oocyte	fwd	rnd-4_family-296#DNA/hAT	476	477	0.23	oocyte_fwd
oocyte	fwd	rnd-4_family-296#DNA/hAT	477	478	0.23	oocyte_fwd
oocyte	fwd	rnd-4_family-296#DNA/hAT	478	479	0.23	oocyte_fwd
oocyte	fwd	rnd-4_family-296#DNA/hAT	479	480	0.23	oocyte_fwd
oocyte	fwd	rnd-4_family-296#DNA/hAT	480	481	0.23	oocyte_fwd
oocyte	fwd	rnd-4_family-296#DNA/hAT	481	482	0.23	oocyte_fwd
oocyte	fwd	rnd-4_family-296#DNA/hAT	482	483	0.24	oocyte_fwd
oocyte	fwd	rnd-4_family-296#DNA/hAT	483	484	0.24	oocyte_fwd
oocyte	fwd	rnd-4_family-296#DNA/hAT	484	485	0.225	oocyte_fwd
oocyte	fwd	rnd-4_family-296#DNA/hAT	485	486	0.215	oocyte_fwd
oocyte	fwd	rnd-4_family-296#DNA/hAT	486	487	0.215	oocyte_fwd
oocyte	fwd	rnd-4_family-296#DNA/hAT	487	488	0.215	oocyte_fwd
oocyte	fwd	rnd-4_family-296#DNA/hAT	488	489	0.215	oocyte_fwd
oocyte	fwd	rnd-4_family-296#DNA/hAT	489	490	0.215	oocyte_fwd
oocyte	fwd	rnd-4_family-296#DNA/hAT	490	491	0.215	oocyte_fwd
oocyte	fwd	rnd-4_family-296#DNA/hAT	491	492	0.215	oocyte_fwd
oocyte	fwd	rnd-4_family-296#DNA/hAT	492	493	0.485	oocyte_fwd
oocyte	fwd	rnd-4_family-296#DNA/hAT	493	494	0.515	oocyte_fwd
oocyte	fwd	rnd-4_family-296#DNA/hAT	494	495	0.515	oocyte_fwd
oocyte	fwd	rnd-4_family-296#DNA/hAT	495	496	0.51	oocyte_fwd
oocyte	fwd	rnd-4_family-296#DNA/hAT	496	497	0.51	oocyte_fwd
oocyte	fwd	rnd-4_family-296#DNA/hAT	497	498	0.515	oocyte_fwd
oocyte	fwd	rnd-4_family-296#DNA/hAT	498	499	0.645	oocyte_fwd
oocyte	fwd	rnd-4_family-296#DNA/hAT	499	500	0.67	oocyte_fwd
oocyte	fwd	rnd-4_family-296#DNA/hAT	500	501	0.67	oocyte_fwd
oocyte	fwd	rnd-4_family-296#DNA/hAT	501	502	1.025	oocyte_fwd
oocyte	fwd	rnd-4_family-296#DNA/hAT	502	503	1.04	oocyte_fwd
oocyte	fwd	rnd-4_family-296#DNA/hAT	503	504	1.24	oocyte_fwd
oocyte	fwd	rnd-4_family-296#DNA/hAT	504	505	1.315	oocyte_fwd
oocyte	fwd	rnd-4_family-296#DNA/hAT	505	506	1.32	oocyte_fwd
oocyte	fwd	rnd-4_family-296#DNA/hAT	506	507	1.345	oocyte_fwd
oocyte	fwd	rnd-4_family-296#DNA/hAT	507	508	1.37	oocyte_fwd
oocyte	fwd	rnd-4_family-296#DNA/hAT	508	509	1.44	oocyte_fwd
oocyte	fwd	rnd-4_family-296#DNA/hAT	509	510	1.44	oocyte_fwd
oocyte	fwd	rnd-4_family-296#DNA/hAT	510	511	1.44	oocyte_fwd
oocyte	fwd	rnd-4_family-296#DNA/hAT	511	512	1.44	oocyte_fwd
oocyte	fwd	rnd-4_family-296#DNA/hAT	512	513	1.445	oocyte_fwd
oocyte	fwd	rnd-4_family-296#DNA/hAT	513	514	1.445	oocyte_fwd
oocyte	fwd	rnd-4_family-296#DNA/hAT	514	515	1.44	oocyte_fwd
oocyte	fwd	rnd-4_family-296#DNA/hAT	515	516	1.405	oocyte_fwd
oocyte	fwd	rnd-4_family-296#DNA/hAT	516	517	1.38	oocyte_fwd
oocyte	fwd	rnd-4_family-296#DNA/hAT	517	518	1.35	oocyte_fwd
oocyte	fwd	rnd-4_family-296#DNA/hAT	518	519	1.13	oocyte_fwd
oocyte	fwd	rnd-4_family-296#DNA/hAT	519	520	1.105	oocyte_fwd
oocyte	fwd	rnd-4_family-296#DNA/hAT	520	521	1.105	oocyte_fwd
oocyte	fwd	rnd-4_family-296#DNA/hAT	521	522	1.08	oocyte_fwd
oocyte	fwd	rnd-4_family-296#DNA/hAT	522	523	1.005	oocyte_fwd
oocyte	fwd	rnd-4_family-296#DNA/hAT	523	524	0.89	oocyte_fwd
oocyte	fwd	rnd-4_family-296#DNA/hAT	524	525	0.77	oocyte_fwd
oocyte	fwd	rnd-4_family-296#DNA/hAT	525	526	0.725	oocyte_fwd
oocyte	fwd	rnd-4_family-296#DNA/hAT	526	527	0.685	oocyte_fwd
oocyte	fwd	rnd-4_family-296#DNA/hAT	527	528	0.67	oocyte_fwd
oocyte	fwd	rnd-4_family-296#DNA/hAT	528	529	0.59	oocyte_fwd
oocyte	fwd	rnd-4_family-296#DNA/hAT	529	530	0.565	oocyte_fwd
oocyte	fwd	rnd-4_family-296#DNA/hAT	530	531	0.325	oocyte_fwd
oocyte	fwd	rnd-4_family-296#DNA/hAT	531	532	0.325	oocyte_fwd
oocyte	fwd	rnd-4_family-296#DNA/hAT	532	533	0.33	oocyte_fwd
oocyte	fwd	rnd-4_family-296#DNA/hAT	533	534	0.315	oocyte_fwd
oocyte	fwd	rnd-4_family-296#DNA/hAT	534	535	0.295	oocyte_fwd
oocyte	fwd	rnd-4_family-296#DNA/hAT	535	536	0.295	oocyte_fwd
oocyte	fwd	rnd-4_family-296#DNA/hAT	536	537	0.29	oocyte_fwd
oocyte	fwd	rnd-4_family-296#DNA/hAT	537	538	0.275	oocyte_fwd
oocyte	fwd	rnd-4_family-296#DNA/hAT	538	539	0.275	oocyte_fwd
oocyte	fwd	rnd-4_family-296#DNA/hAT	539	540	0.275	oocyte_fwd
oocyte	fwd	rnd-4_family-296#DNA/hAT	540	541	1.95	oocyte_fwd
oocyte	fwd	rnd-4_family-296#DNA/hAT	541	542	1.98	oocyte_fwd
oocyte	fwd	rnd-4_family-296#DNA/hAT	542	543	2.135	oocyte_fwd
oocyte	fwd	rnd-4_family-296#DNA/hAT	543	544	2.135	oocyte_fwd
oocyte	fwd	rnd-4_family-296#DNA/hAT	544	545	2.145	oocyte_fwd
oocyte	fwd	rnd-4_family-296#DNA/hAT	545	546	2.145	oocyte_fwd
oocyte	fwd	rnd-4_family-296#DNA/hAT	546	547	2.145	oocyte_fwd
oocyte	fwd	rnd-4_family-296#DNA/hAT	547	548	2.175	oocyte_fwd
oocyte	fwd	rnd-4_family-296#DNA/hAT	548	549	2.2	oocyte_fwd
oocyte	fwd	rnd-4_family-296#DNA/hAT	549	550	2.18	oocyte_fwd
oocyte	fwd	rnd-4_family-296#DNA/hAT	550	551	2.18	oocyte_fwd
oocyte	fwd	rnd-4_family-296#DNA/hAT	551	552	2.18	oocyte_fwd
oocyte	fwd	rnd-4_family-296#DNA/hAT	552	553	2.18	oocyte_fwd
oocyte	fwd	rnd-4_family-296#DNA/hAT	553	554	2.19	oocyte_fwd
oocyte	fwd	rnd-4_family-296#DNA/hAT	554	555	2.2	oocyte_fwd
oocyte	fwd	rnd-4_family-296#DNA/hAT	555	556	2.25	oocyte_fwd
oocyte	fwd	rnd-4_family-296#DNA/hAT	556	557	2.37	oocyte_fwd
oocyte	fwd	rnd-4_family-296#DNA/hAT	557	558	2.455	oocyte_fwd
oocyte	fwd	rnd-4_family-296#DNA/hAT	558	559	2.47	oocyte_fwd
oocyte	fwd	rnd-4_family-296#DNA/hAT	559	560	2.47	oocyte_fwd
oocyte	fwd	rnd-4_family-296#DNA/hAT	560	561	2.47	oocyte_fwd
oocyte	fwd	rnd-4_family-296#DNA/hAT	561	562	2.465	oocyte_fwd
oocyte	fwd	rnd-4_family-296#DNA/hAT	562	563	2.45	oocyte_fwd
oocyte	fwd	rnd-4_family-296#DNA/hAT	563	564	2.535	oocyte_fwd
oocyte	fwd	rnd-4_family-296#DNA/hAT	564	565	2.52	oocyte_fwd
oocyte	fwd	rnd-4_family-296#DNA/hAT	565	566	2.52	oocyte_fwd
oocyte	fwd	rnd-4_family-296#DNA/hAT	566	567	2.515	oocyte_fwd
oocyte	fwd	rnd-4_family-296#DNA/hAT	567	568	2.075	oocyte_fwd
oocyte	fwd	rnd-4_family-296#DNA/hAT	568	569	1.84	oocyte_fwd
oocyte	fwd	rnd-4_family-296#DNA/hAT	569	570	1.735	oocyte_fwd
oocyte	fwd	rnd-4_family-296#DNA/hAT	570	571	1.395	oocyte_fwd
oocyte	fwd	rnd-4_family-296#DNA/hAT	571	572	0.83	oocyte_fwd
oocyte	fwd	rnd-4_family-296#DNA/hAT	572	573	1.835	oocyte_fwd
oocyte	fwd	rnd-4_family-296#DNA/hAT	573	574	1.85	oocyte_fwd
oocyte	fwd	rnd-4_family-296#DNA/hAT	574	575	1.835	oocyte_fwd
oocyte	fwd	rnd-4_family-296#DNA/hAT	575	576	1.805	oocyte_fwd
oocyte	fwd	rnd-4_family-296#DNA/hAT	576	577	1.83	oocyte_fwd
oocyte	fwd	rnd-4_family-296#DNA/hAT	577	578	1.82	oocyte_fwd
oocyte	fwd	rnd-4_family-296#DNA/hAT	578	579	1.82	oocyte_fwd
oocyte	fwd	rnd-4_family-296#DNA/hAT	579	580	1.815	oocyte_fwd
oocyte	fwd	rnd-4_family-296#DNA/hAT	580	581	1.815	oocyte_fwd
oocyte	fwd	rnd-4_family-296#DNA/hAT	581	582	1.815	oocyte_fwd
oocyte	fwd	rnd-4_family-296#DNA/hAT	582	583	1.81	oocyte_fwd
oocyte	fwd	rnd-4_family-296#DNA/hAT	583	584	1.765	oocyte_fwd
oocyte	fwd	rnd-4_family-296#DNA/hAT	584	585	1.715	oocyte_fwd
oocyte	fwd	rnd-4_family-296#DNA/hAT	585	586	1.67	oocyte_fwd
oocyte	fwd	rnd-4_family-296#DNA/hAT	586	587	1.68	oocyte_fwd
oocyte	fwd	rnd-4_family-296#DNA/hAT	587	588	1.65	oocyte_fwd
oocyte	fwd	rnd-4_family-296#DNA/hAT	588	589	1.63	oocyte_fwd
oocyte	fwd	rnd-4_family-296#DNA/hAT	589	590	1.61	oocyte_fwd
oocyte	fwd	rnd-4_family-296#DNA/hAT	590	591	1.605	oocyte_fwd
oocyte	fwd	rnd-4_family-296#DNA/hAT	591	592	1.605	oocyte_fwd
oocyte	fwd	rnd-4_family-296#DNA/hAT	592	593	1.865	oocyte_fwd
oocyte	fwd	rnd-4_family-296#DNA/hAT	593	594	1.835	oocyte_fwd
oocyte	fwd	rnd-4_family-296#DNA/hAT	594	595	1.715	oocyte_fwd
oocyte	fwd	rnd-4_family-296#DNA/hAT	595	596	1.865	oocyte_fwd
oocyte	fwd	rnd-4_family-296#DNA/hAT	596	597	1.915	oocyte_fwd
oocyte	fwd	rnd-4_family-296#DNA/hAT	597	598	1.8	oocyte_fwd
oocyte	fwd	rnd-4_family-296#DNA/hAT	598	599	2.435	oocyte_fwd
oocyte	fwd	rnd-4_family-296#DNA/hAT	599	600	2.455	oocyte_fwd
oocyte	fwd	rnd-4_family-296#DNA/hAT	600	601	2.255	oocyte_fwd
oocyte	fwd	rnd-4_family-296#DNA/hAT	601	602	1.925	oocyte_fwd
oocyte	fwd	rnd-4_family-296#DNA/hAT	602	603	1.745	oocyte_fwd
oocyte	fwd	rnd-4_family-296#DNA/hAT	603	604	1.85	oocyte_fwd
oocyte	fwd	rnd-4_family-296#DNA/hAT	604	605	3.4	oocyte_fwd
oocyte	fwd	rnd-4_family-296#DNA/hAT	605	606	3.46	oocyte_fwd
oocyte	fwd	rnd-4_family-296#DNA/hAT	606	607	3.595	oocyte_fwd
oocyte	fwd	rnd-4_family-296#DNA/hAT	607	608	3.61	oocyte_fwd
oocyte	fwd	rnd-4_family-296#DNA/hAT	608	609	3.67	oocyte_fwd
oocyte	fwd	rnd-4_family-296#DNA/hAT	609	610	3.715	oocyte_fwd
oocyte	fwd	rnd-4_family-296#DNA/hAT	610	611	3.86	oocyte_fwd
oocyte	fwd	rnd-4_family-296#DNA/hAT	611	612	3.925	oocyte_fwd
oocyte	fwd	rnd-4_family-296#DNA/hAT	612	613	12.075	oocyte_fwd
oocyte	fwd	rnd-4_family-296#DNA/hAT	613	614	12.64	oocyte_fwd
oocyte	fwd	rnd-4_family-296#DNA/hAT	614	615	12.74	oocyte_fwd
oocyte	fwd	rnd-4_family-296#DNA/hAT	615	616	13.965	oocyte_fwd
oocyte	fwd	rnd-4_family-296#DNA/hAT	616	617	13.985	oocyte_fwd
oocyte	fwd	rnd-4_family-296#DNA/hAT	617	618	13.94	oocyte_fwd
oocyte	fwd	rnd-4_family-296#DNA/hAT	618	619	13.98	oocyte_fwd
oocyte	fwd	rnd-4_family-296#DNA/hAT	619	620	14.095	oocyte_fwd
oocyte	fwd	rnd-4_family-296#DNA/hAT	620	621	15.24	oocyte_fwd
oocyte	fwd	rnd-4_family-296#DNA/hAT	621	622	15.125	oocyte_fwd
oocyte	fwd	rnd-4_family-296#DNA/hAT	622	623	14.92	oocyte_fwd
oocyte	fwd	rnd-4_family-296#DNA/hAT	623	624	14.945	oocyte_fwd
oocyte	fwd	rnd-4_family-296#DNA/hAT	624	625	14.87	oocyte_fwd
oocyte	fwd	rnd-4_family-296#DNA/hAT	625	626	14.685	oocyte_fwd
oocyte	fwd	rnd-4_family-296#DNA/hAT	626	627	14.625	oocyte_fwd
oocyte	fwd	rnd-4_family-296#DNA/hAT	627	628	14.39	oocyte_fwd
oocyte	fwd	rnd-4_family-296#DNA/hAT	628	629	14.02	oocyte_fwd
oocyte	fwd	rnd-4_family-296#DNA/hAT	629	630	13.725	oocyte_fwd
oocyte	fwd	rnd-4_family-296#DNA/hAT	630	631	13.415	oocyte_fwd
oocyte	fwd	rnd-4_family-296#DNA/hAT	631	632	12.78	oocyte_fwd
oocyte	fwd	rnd-4_family-296#DNA/hAT	632	633	12.405	oocyte_fwd
oocyte	fwd	rnd-4_family-296#DNA/hAT	633	634	11.96	oocyte_fwd
oocyte	fwd	rnd-4_family-296#DNA/hAT	634	635	11.425	oocyte_fwd
oocyte	fwd	rnd-4_family-296#DNA/hAT	635	636	11.35	oocyte_fwd
oocyte	fwd	rnd-4_family-296#DNA/hAT	636	637	11.08	oocyte_fwd
oocyte	fwd	rnd-4_family-296#DNA/hAT	637	638	10.6	oocyte_fwd
oocyte	fwd	rnd-4_family-296#DNA/hAT	638	639	10.215	oocyte_fwd
oocyte	fwd	rnd-4_family-296#DNA/hAT	639	640	9.095	oocyte_fwd
oocyte	fwd	rnd-4_family-296#DNA/hAT	640	641	6.32	oocyte_fwd
oocyte	fwd	rnd-4_family-296#DNA/hAT	641	642	3.11	oocyte_fwd
oocyte	fwd	rnd-4_family-296#DNA/hAT	642	643	2.83	oocyte_fwd
oocyte	fwd	rnd-4_family-296#DNA/hAT	643	644	2.44	oocyte_fwd
oocyte	fwd	rnd-4_family-296#DNA/hAT	644	645	2.085	oocyte_fwd
oocyte	fwd	rnd-4_family-296#DNA/hAT	645	646	1.66	oocyte_fwd
oocyte	fwd	rnd-4_family-296#DNA/hAT	646	647	1.74	oocyte_fwd
oocyte	fwd	rnd-4_family-296#DNA/hAT	647	648	1.75	oocyte_fwd
oocyte	fwd	rnd-4_family-296#DNA/hAT	648	649	1.285	oocyte_fwd
oocyte	fwd	rnd-4_family-296#DNA/hAT	649	650	0.74	oocyte_fwd
oocyte	fwd	rnd-4_family-296#DNA/hAT	650	651	0.76	oocyte_fwd
oocyte	fwd	rnd-4_family-296#DNA/hAT	651	652	0.78	oocyte_fwd
oocyte	fwd	rnd-4_family-296#DNA/hAT	652	653	0.79	oocyte_fwd
oocyte	fwd	rnd-4_family-296#DNA/hAT	653	654	0.795	oocyte_fwd
oocyte	fwd	rnd-4_family-296#DNA/hAT	654	655	0.875	oocyte_fwd
oocyte	fwd	rnd-4_family-296#DNA/hAT	655	656	0.945	oocyte_fwd
oocyte	fwd	rnd-4_family-296#DNA/hAT	656	657	1.18	oocyte_fwd
oocyte	fwd	rnd-4_family-296#DNA/hAT	657	658	1.135	oocyte_fwd
oocyte	fwd	rnd-4_family-296#DNA/hAT	658	659	1.18	oocyte_fwd
oocyte	fwd	rnd-4_family-296#DNA/hAT	659	660	1.2	oocyte_fwd
oocyte	fwd	rnd-4_family-296#DNA/hAT	660	661	1.515	oocyte_fwd
oocyte	fwd	rnd-4_family-296#DNA/hAT	661	662	2.085	oocyte_fwd
oocyte	fwd	rnd-4_family-296#DNA/hAT	662	663	2.15	oocyte_fwd
oocyte	fwd	rnd-4_family-296#DNA/hAT	663	664	2.135	oocyte_fwd
oocyte	fwd	rnd-4_family-296#DNA/hAT	664	665	2.125	oocyte_fwd
oocyte	fwd	rnd-4_family-296#DNA/hAT	665	666	2.13	oocyte_fwd
oocyte	fwd	rnd-4_family-296#DNA/hAT	666	667	2.175	oocyte_fwd
oocyte	fwd	rnd-4_family-296#DNA/hAT	667	668	2.165	oocyte_fwd
oocyte	fwd	rnd-4_family-296#DNA/hAT	668	669	2.14	oocyte_fwd
oocyte	fwd	rnd-4_family-296#DNA/hAT	669	670	2.125	oocyte_fwd
oocyte	fwd	rnd-4_family-296#DNA/hAT	670	671	2.205	oocyte_fwd
oocyte	fwd	rnd-4_family-296#DNA/hAT	671	672	2.145	oocyte_fwd
oocyte	fwd	rnd-4_family-296#DNA/hAT	672	673	2.245	oocyte_fwd
oocyte	fwd	rnd-4_family-296#DNA/hAT	673	674	10.64	oocyte_fwd
oocyte	fwd	rnd-4_family-296#DNA/hAT	674	675	10.76	oocyte_fwd
oocyte	fwd	rnd-4_family-296#DNA/hAT	675	676	11.6	oocyte_fwd
oocyte	fwd	rnd-4_family-296#DNA/hAT	676	677	11.89	oocyte_fwd
oocyte	fwd	rnd-4_family-296#DNA/hAT	677	678	14.775	oocyte_fwd
oocyte	fwd	rnd-4_family-296#DNA/hAT	678	679	14.965	oocyte_fwd
oocyte	fwd	rnd-4_family-296#DNA/hAT	679	680	14.99	oocyte_fwd
oocyte	fwd	rnd-4_family-296#DNA/hAT	680	681	15.055	oocyte_fwd
oocyte	fwd	rnd-4_family-296#DNA/hAT	681	682	15.18	oocyte_fwd
oocyte	fwd	rnd-4_family-296#DNA/hAT	682	683	15.21	oocyte_fwd
oocyte	fwd	rnd-4_family-296#DNA/hAT	683	684	15.255	oocyte_fwd
oocyte	fwd	rnd-4_family-296#DNA/hAT	684	685	15.195	oocyte_fwd
oocyte	fwd	rnd-4_family-296#DNA/hAT	685	686	15.055	oocyte_fwd
oocyte	fwd	rnd-4_family-296#DNA/hAT	686	687	14.995	oocyte_fwd
oocyte	fwd	rnd-4_family-296#DNA/hAT	687	688	14.935	oocyte_fwd
oocyte	fwd	rnd-4_family-296#DNA/hAT	688	689	14.87	oocyte_fwd
oocyte	fwd	rnd-4_family-296#DNA/hAT	689	690	14.69	oocyte_fwd
oocyte	fwd	rnd-4_family-296#DNA/hAT	690	691	14.31	oocyte_fwd
oocyte	fwd	rnd-4_family-296#DNA/hAT	691	692	14.085	oocyte_fwd
oocyte	fwd	rnd-4_family-296#DNA/hAT	692	693	14.025	oocyte_fwd
oocyte	fwd	rnd-4_family-296#DNA/hAT	693	694	13.59	oocyte_fwd
oocyte	fwd	rnd-4_family-296#DNA/hAT	694	695	13.52	oocyte_fwd
oocyte	fwd	rnd-4_family-296#DNA/hAT	695	696	13.42	oocyte_fwd
oocyte	fwd	rnd-4_family-296#DNA/hAT	696	697	13.29	oocyte_fwd
oocyte	fwd	rnd-4_family-296#DNA/hAT	697	698	13.075	oocyte_fwd
oocyte	fwd	rnd-4_family-296#DNA/hAT	698	699	12.765	oocyte_fwd
oocyte	fwd	rnd-4_family-296#DNA/hAT	699	700	12.525	oocyte_fwd
oocyte	fwd	rnd-4_family-296#DNA/hAT	700	701	11.93	oocyte_fwd
oocyte	fwd	rnd-4_family-296#DNA/hAT	701	702	10.865	oocyte_fwd
oocyte	fwd	rnd-4_family-296#DNA/hAT	702	703	8.025	oocyte_fwd
oocyte	fwd	rnd-4_family-296#DNA/hAT	703	704	4.06	oocyte_fwd
oocyte	fwd	rnd-4_family-296#DNA/hAT	704	705	0.695	oocyte_fwd
oocyte	fwd	rnd-4_family-296#DNA/hAT	705	706	0.63	oocyte_fwd
oocyte	fwd	rnd-4_family-296#DNA/hAT	706	707	0.665	oocyte_fwd
oocyte	fwd	rnd-4_family-296#DNA/hAT	707	708	0.56	oocyte_fwd
oocyte	fwd	rnd-4_family-296#DNA/hAT	708	709	0.56	oocyte_fwd
oocyte	fwd	rnd-4_family-296#DNA/hAT	709	710	0.54	oocyte_fwd
oocyte	fwd	rnd-4_family-296#DNA/hAT	710	711	0.475	oocyte_fwd
oocyte	fwd	rnd-4_family-296#DNA/hAT	711	712	0.495	oocyte_fwd
oocyte	fwd	rnd-4_family-296#DNA/hAT	712	713	0.48	oocyte_fwd
oocyte	fwd	rnd-4_family-296#DNA/hAT	713	714	0.515	oocyte_fwd
oocyte	fwd	rnd-4_family-296#DNA/hAT	714	715	0.54	oocyte_fwd
oocyte	fwd	rnd-4_family-296#DNA/hAT	715	716	0.54	oocyte_fwd
oocyte	fwd	rnd-4_family-296#DNA/hAT	716	717	0.54	oocyte_fwd
oocyte	fwd	rnd-4_family-296#DNA/hAT	717	718	0.55	oocyte_fwd
oocyte	fwd	rnd-4_family-296#DNA/hAT	718	719	0.545	oocyte_fwd
oocyte	fwd	rnd-4_family-296#DNA/hAT	719	720	0.525	oocyte_fwd
oocyte	fwd	rnd-4_family-296#DNA/hAT	720	721	0.58	oocyte_fwd
oocyte	fwd	rnd-4_family-296#DNA/hAT	721	722	0.605	oocyte_fwd
oocyte	fwd	rnd-4_family-296#DNA/hAT	722	723	0.605	oocyte_fwd
oocyte	fwd	rnd-4_family-296#DNA/hAT	723	724	0.62	oocyte_fwd
oocyte	fwd	rnd-4_family-296#DNA/hAT	724	725	0.64	oocyte_fwd
oocyte	fwd	rnd-4_family-296#DNA/hAT	725	726	1.61	oocyte_fwd
oocyte	fwd	rnd-4_family-296#DNA/hAT	726	727	1.705	oocyte_fwd
oocyte	fwd	rnd-4_family-296#DNA/hAT	727	728	1.675	oocyte_fwd
oocyte	fwd	rnd-4_family-296#DNA/hAT	728	729	2.685	oocyte_fwd
oocyte	fwd	rnd-4_family-296#DNA/hAT	729	730	12.885	oocyte_fwd
oocyte	fwd	rnd-4_family-296#DNA/hAT	730	731	13.12	oocyte_fwd
oocyte	fwd	rnd-4_family-296#DNA/hAT	731	732	13.43	oocyte_fwd
oocyte	fwd	rnd-4_family-296#DNA/hAT	732	733	13.585	oocyte_fwd
oocyte	fwd	rnd-4_family-296#DNA/hAT	733	734	13.725	oocyte_fwd
oocyte	fwd	rnd-4_family-296#DNA/hAT	734	735	13.755	oocyte_fwd
oocyte	fwd	rnd-4_family-296#DNA/hAT	735	736	13.785	oocyte_fwd
oocyte	fwd	rnd-4_family-296#DNA/hAT	736	737	13.8	oocyte_fwd
oocyte	fwd	rnd-4_family-296#DNA/hAT	737	738	13.8	oocyte_fwd
oocyte	fwd	rnd-4_family-296#DNA/hAT	738	739	13.79	oocyte_fwd
oocyte	fwd	rnd-4_family-296#DNA/hAT	739	740	13.73	oocyte_fwd
oocyte	fwd	rnd-4_family-296#DNA/hAT	740	741	13.72	oocyte_fwd
oocyte	fwd	rnd-4_family-296#DNA/hAT	741	742	13.72	oocyte_fwd
oocyte	fwd	rnd-4_family-296#DNA/hAT	742	743	13.655	oocyte_fwd
oocyte	fwd	rnd-4_family-296#DNA/hAT	743	744	13.64	oocyte_fwd
oocyte	fwd	rnd-4_family-296#DNA/hAT	744	745	13.635	oocyte_fwd
oocyte	fwd	rnd-4_family-296#DNA/hAT	745	746	13.66	oocyte_fwd
oocyte	fwd	rnd-4_family-296#DNA/hAT	746	747	13.635	oocyte_fwd
oocyte	fwd	rnd-4_family-296#DNA/hAT	747	748	13.4	oocyte_fwd
oocyte	fwd	rnd-4_family-296#DNA/hAT	748	749	13.45	oocyte_fwd
oocyte	fwd	rnd-4_family-296#DNA/hAT	749	750	13.185	oocyte_fwd
oocyte	fwd	rnd-4_family-296#DNA/hAT	750	751	13.115	oocyte_fwd
oocyte	fwd	rnd-4_family-296#DNA/hAT	751	752	13.13	oocyte_fwd
oocyte	fwd	rnd-4_family-296#DNA/hAT	752	753	12.86	oocyte_fwd
oocyte	fwd	rnd-4_family-296#DNA/hAT	753	754	12.56	oocyte_fwd
oocyte	fwd	rnd-4_family-296#DNA/hAT	754	755	11.375	oocyte_fwd
oocyte	fwd	rnd-4_family-296#DNA/hAT	755	756	8.1	oocyte_fwd
oocyte	fwd	rnd-4_family-296#DNA/hAT	756	757	7.94	oocyte_fwd
oocyte	fwd	rnd-4_family-296#DNA/hAT	757	758	7.755	oocyte_fwd
oocyte	fwd	rnd-4_family-296#DNA/hAT	758	759	1.185	oocyte_fwd
oocyte	fwd	rnd-4_family-296#DNA/hAT	759	760	0.555	oocyte_fwd
oocyte	fwd	rnd-4_family-296#DNA/hAT	760	761	0.545	oocyte_fwd
oocyte	fwd	rnd-4_family-296#DNA/hAT	761	762	0.48	oocyte_fwd
oocyte	fwd	rnd-4_family-296#DNA/hAT	762	763	0.71	oocyte_fwd
oocyte	fwd	rnd-4_family-296#DNA/hAT	763	764	0.725	oocyte_fwd
oocyte	fwd	rnd-4_family-296#DNA/hAT	764	765	0.7	oocyte_fwd
oocyte	fwd	rnd-4_family-296#DNA/hAT	765	766	0.71	oocyte_fwd
oocyte	fwd	rnd-4_family-296#DNA/hAT	766	767	1.03	oocyte_fwd
oocyte	fwd	rnd-4_family-296#DNA/hAT	767	768	1.025	oocyte_fwd
oocyte	fwd	rnd-4_family-296#DNA/hAT	768	769	1.015	oocyte_fwd
oocyte	fwd	rnd-4_family-296#DNA/hAT	769	770	0.99	oocyte_fwd
oocyte	fwd	rnd-4_family-296#DNA/hAT	770	771	1.05	oocyte_fwd
oocyte	fwd	rnd-4_family-296#DNA/hAT	771	772	1.08	oocyte_fwd
oocyte	fwd	rnd-4_family-296#DNA/hAT	772	773	1.39	oocyte_fwd
oocyte	fwd	rnd-4_family-296#DNA/hAT	773	774	1.39	oocyte_fwd
oocyte	fwd	rnd-4_family-296#DNA/hAT	774	775	1.39	oocyte_fwd
oocyte	fwd	rnd-4_family-296#DNA/hAT	775	776	1.39	oocyte_fwd
oocyte	fwd	rnd-4_family-296#DNA/hAT	776	777	1.37	oocyte_fwd
oocyte	fwd	rnd-4_family-296#DNA/hAT	777	778	1.385	oocyte_fwd
oocyte	fwd	rnd-4_family-296#DNA/hAT	778	779	1.385	oocyte_fwd
oocyte	fwd	rnd-4_family-296#DNA/hAT	779	780	1.365	oocyte_fwd
oocyte	fwd	rnd-4_family-296#DNA/hAT	780	781	1.35	oocyte_fwd
oocyte	fwd	rnd-4_family-296#DNA/hAT	781	782	1.34	oocyte_fwd
oocyte	fwd	rnd-4_family-296#DNA/hAT	782	783	1.495	oocyte_fwd
oocyte	fwd	rnd-4_family-296#DNA/hAT	783	784	1.55	oocyte_fwd
oocyte	fwd	rnd-4_family-296#DNA/hAT	784	785	1.365	oocyte_fwd
oocyte	fwd	rnd-4_family-296#DNA/hAT	785	786	1.345	oocyte_fwd
oocyte	fwd	rnd-4_family-296#DNA/hAT	786	787	1.35	oocyte_fwd
oocyte	fwd	rnd-4_family-296#DNA/hAT	787	788	1.35	oocyte_fwd
oocyte	fwd	rnd-4_family-296#DNA/hAT	788	789	1.33	oocyte_fwd
oocyte	fwd	rnd-4_family-296#DNA/hAT	789	790	1.335	oocyte_fwd
oocyte	fwd	rnd-4_family-296#DNA/hAT	790	791	1.27	oocyte_fwd
oocyte	fwd	rnd-4_family-296#DNA/hAT	791	792	1.11	oocyte_fwd
oocyte	fwd	rnd-4_family-296#DNA/hAT	792	793	1.14	oocyte_fwd
oocyte	fwd	rnd-4_family-296#DNA/hAT	793	794	1.13	oocyte_fwd
oocyte	fwd	rnd-4_family-296#DNA/hAT	794	795	0.965	oocyte_fwd
oocyte	fwd	rnd-4_family-296#DNA/hAT	795	796	0.82	oocyte_fwd
oocyte	fwd	rnd-4_family-296#DNA/hAT	796	797	0.82	oocyte_fwd
oocyte	fwd	rnd-4_family-296#DNA/hAT	797	798	0.845	oocyte_fwd
oocyte	fwd	rnd-4_family-296#DNA/hAT	798	799	0.91	oocyte_fwd
oocyte	fwd	rnd-4_family-296#DNA/hAT	799	800	0.895	oocyte_fwd
oocyte	fwd	rnd-4_family-296#DNA/hAT	800	801	0.865	oocyte_fwd
oocyte	fwd	rnd-4_family-296#DNA/hAT	801	802	0.845	oocyte_fwd
oocyte	fwd	rnd-4_family-296#DNA/hAT	802	803	0.845	oocyte_fwd
oocyte	fwd	rnd-4_family-296#DNA/hAT	803	804	0.83	oocyte_fwd
oocyte	fwd	rnd-4_family-296#DNA/hAT	804	805	0.815	oocyte_fwd
oocyte	fwd	rnd-4_family-296#DNA/hAT	805	806	0.8	oocyte_fwd
oocyte	fwd	rnd-4_family-296#DNA/hAT	806	807	0.805	oocyte_fwd
oocyte	fwd	rnd-4_family-296#DNA/hAT	807	808	0.82	oocyte_fwd
oocyte	fwd	rnd-4_family-296#DNA/hAT	808	809	0.81	oocyte_fwd
oocyte	fwd	rnd-4_family-296#DNA/hAT	809	810	0.795	oocyte_fwd
oocyte	fwd	rnd-4_family-296#DNA/hAT	810	811	0.795	oocyte_fwd
oocyte	fwd	rnd-4_family-296#DNA/hAT	811	812	0.775	oocyte_fwd
oocyte	fwd	rnd-4_family-296#DNA/hAT	812	813	0.75	oocyte_fwd
oocyte	fwd	rnd-4_family-296#DNA/hAT	813	814	0.735	oocyte_fwd
oocyte	fwd	rnd-4_family-296#DNA/hAT	814	815	0.73	oocyte_fwd
oocyte	fwd	rnd-4_family-296#DNA/hAT	815	816	0.655	oocyte_fwd
oocyte	fwd	rnd-4_family-296#DNA/hAT	816	817	0.655	oocyte_fwd
oocyte	fwd	rnd-4_family-296#DNA/hAT	817	818	0.675	oocyte_fwd
oocyte	fwd	rnd-4_family-296#DNA/hAT	818	819	0.675	oocyte_fwd
oocyte	fwd	rnd-4_family-296#DNA/hAT	819	820	0.605	oocyte_fwd
oocyte	fwd	rnd-4_family-296#DNA/hAT	820	821	0.605	oocyte_fwd
oocyte	fwd	rnd-4_family-296#DNA/hAT	821	822	0.62	oocyte_fwd
oocyte	fwd	rnd-4_family-296#DNA/hAT	822	823	0.635	oocyte_fwd
oocyte	fwd	rnd-4_family-296#DNA/hAT	823	824	0.635	oocyte_fwd
oocyte	fwd	rnd-4_family-296#DNA/hAT	824	825	0.61	oocyte_fwd
oocyte	fwd	rnd-4_family-296#DNA/hAT	825	826	0.595	oocyte_fwd
oocyte	fwd	rnd-4_family-296#DNA/hAT	826	827	0.565	oocyte_fwd
oocyte	fwd	rnd-4_family-296#DNA/hAT	827	828	0.48	oocyte_fwd
oocyte	fwd	rnd-4_family-296#DNA/hAT	828	829	0.475	oocyte_fwd
oocyte	fwd	rnd-4_family-296#DNA/hAT	829	830	0.465	oocyte_fwd
oocyte	fwd	rnd-4_family-296#DNA/hAT	830	831	0.44	oocyte_fwd
oocyte	fwd	rnd-4_family-296#DNA/hAT	831	832	0.425	oocyte_fwd
oocyte	fwd	rnd-4_family-296#DNA/hAT	832	833	0.425	oocyte_fwd
oocyte	fwd	rnd-4_family-296#DNA/hAT	833	834	0.425	oocyte_fwd
oocyte	fwd	rnd-4_family-296#DNA/hAT	834	835	0.41	oocyte_fwd
oocyte	fwd	rnd-4_family-296#DNA/hAT	835	836	0.345	oocyte_fwd
oocyte	fwd	rnd-4_family-296#DNA/hAT	836	837	0.445	oocyte_fwd
oocyte	fwd	rnd-4_family-296#DNA/hAT	837	838	0.43	oocyte_fwd
oocyte	fwd	rnd-4_family-296#DNA/hAT	838	839	0.625	oocyte_fwd
oocyte	fwd	rnd-4_family-296#DNA/hAT	839	840	0.6	oocyte_fwd
oocyte	fwd	rnd-4_family-296#DNA/hAT	840	841	0.69	oocyte_fwd
oocyte	fwd	rnd-4_family-296#DNA/hAT	841	842	0.665	oocyte_fwd
oocyte	fwd	rnd-4_family-296#DNA/hAT	842	843	0.695	oocyte_fwd
oocyte	fwd	rnd-4_family-296#DNA/hAT	843	844	0.7	oocyte_fwd
oocyte	fwd	rnd-4_family-296#DNA/hAT	844	845	0.715	oocyte_fwd
oocyte	fwd	rnd-4_family-296#DNA/hAT	845	846	0.715	oocyte_fwd
oocyte	fwd	rnd-4_family-296#DNA/hAT	846	847	0.715	oocyte_fwd
oocyte	fwd	rnd-4_family-296#DNA/hAT	847	848	0.71	oocyte_fwd
oocyte	fwd	rnd-4_family-296#DNA/hAT	848	849	0.67	oocyte_fwd
oocyte	fwd	rnd-4_family-296#DNA/hAT	849	850	0.67	oocyte_fwd
oocyte	fwd	rnd-4_family-296#DNA/hAT	850	851	0.68	oocyte_fwd
oocyte	fwd	rnd-4_family-296#DNA/hAT	851	852	0.68	oocyte_fwd
oocyte	fwd	rnd-4_family-296#DNA/hAT	852	853	0.68	oocyte_fwd
oocyte	fwd	rnd-4_family-296#DNA/hAT	853	854	0.68	oocyte_fwd
oocyte	fwd	rnd-4_family-296#DNA/hAT	854	855	0.68	oocyte_fwd
oocyte	fwd	rnd-4_family-296#DNA/hAT	855	856	0.68	oocyte_fwd
oocyte	fwd	rnd-4_family-296#DNA/hAT	856	857	0.74	oocyte_fwd
oocyte	fwd	rnd-4_family-296#DNA/hAT	857	858	0.745	oocyte_fwd
oocyte	fwd	rnd-4_family-296#DNA/hAT	858	859	0.8	oocyte_fwd
oocyte	fwd	rnd-4_family-296#DNA/hAT	859	860	0.885	oocyte_fwd
oocyte	fwd	rnd-4_family-296#DNA/hAT	860	861	0.885	oocyte_fwd
oocyte	fwd	rnd-4_family-296#DNA/hAT	861	862	0.9	oocyte_fwd
oocyte	fwd	rnd-4_family-296#DNA/hAT	862	863	0.935	oocyte_fwd
oocyte	fwd	rnd-4_family-296#DNA/hAT	863	864	0.935	oocyte_fwd
oocyte	fwd	rnd-4_family-296#DNA/hAT	864	865	0.935	oocyte_fwd
oocyte	fwd	rnd-4_family-296#DNA/hAT	865	866	0.89	oocyte_fwd
oocyte	fwd	rnd-4_family-296#DNA/hAT	866	867	0.815	oocyte_fwd
oocyte	fwd	rnd-4_family-296#DNA/hAT	867	868	0.735	oocyte_fwd
oocyte	fwd	rnd-4_family-296#DNA/hAT	868	869	0.64	oocyte_fwd
oocyte	fwd	rnd-4_family-296#DNA/hAT	869	870	0.63	oocyte_fwd
oocyte	fwd	rnd-4_family-296#DNA/hAT	870	871	0.58	oocyte_fwd
oocyte	fwd	rnd-4_family-296#DNA/hAT	871	872	0.6	oocyte_fwd
oocyte	fwd	rnd-4_family-296#DNA/hAT	872	873	0.61	oocyte_fwd
oocyte	fwd	rnd-4_family-296#DNA/hAT	873	874	0.6	oocyte_fwd
oocyte	fwd	rnd-4_family-296#DNA/hAT	874	875	0.59	oocyte_fwd
oocyte	fwd	rnd-4_family-296#DNA/hAT	875	876	0.59	oocyte_fwd
oocyte	fwd	rnd-4_family-296#DNA/hAT	876	877	0.58	oocyte_fwd
oocyte	fwd	rnd-4_family-296#DNA/hAT	877	878	0.58	oocyte_fwd
oocyte	fwd	rnd-4_family-296#DNA/hAT	878	879	0.58	oocyte_fwd
oocyte	fwd	rnd-4_family-296#DNA/hAT	879	880	0.61	oocyte_fwd
oocyte	fwd	rnd-4_family-296#DNA/hAT	880	881	0.61	oocyte_fwd
oocyte	fwd	rnd-4_family-296#DNA/hAT	881	882	0.6	oocyte_fwd
oocyte	fwd	rnd-4_family-296#DNA/hAT	882	883	0.615	oocyte_fwd
oocyte	fwd	rnd-4_family-296#DNA/hAT	883	884	0.625	oocyte_fwd
oocyte	fwd	rnd-4_family-296#DNA/hAT	884	885	0.625	oocyte_fwd
oocyte	fwd	rnd-4_family-296#DNA/hAT	885	886	0.59	oocyte_fwd
oocyte	fwd	rnd-4_family-296#DNA/hAT	886	887	0.51	oocyte_fwd
oocyte	fwd	rnd-4_family-296#DNA/hAT	887	888	0.47	oocyte_fwd
oocyte	fwd	rnd-4_family-296#DNA/hAT	888	889	0.445	oocyte_fwd
oocyte	fwd	rnd-4_family-296#DNA/hAT	889	890	0.46	oocyte_fwd
oocyte	fwd	rnd-4_family-296#DNA/hAT	890	891	0.615	oocyte_fwd
oocyte	fwd	rnd-4_family-296#DNA/hAT	891	892	0.56	oocyte_fwd
oocyte	fwd	rnd-4_family-296#DNA/hAT	892	893	0.665	oocyte_fwd
oocyte	fwd	rnd-4_family-296#DNA/hAT	893	894	0.825	oocyte_fwd
oocyte	fwd	rnd-4_family-296#DNA/hAT	894	895	0.875	oocyte_fwd
oocyte	fwd	rnd-4_family-296#DNA/hAT	895	896	0.965	oocyte_fwd
oocyte	fwd	rnd-4_family-296#DNA/hAT	896	897	0.96	oocyte_fwd
oocyte	fwd	rnd-4_family-296#DNA/hAT	897	898	0.95	oocyte_fwd
oocyte	fwd	rnd-4_family-296#DNA/hAT	898	899	0.92	oocyte_fwd
oocyte	fwd	rnd-4_family-296#DNA/hAT	899	900	0.935	oocyte_fwd
oocyte	fwd	rnd-4_family-296#DNA/hAT	900	901	0.95	oocyte_fwd
oocyte	fwd	rnd-4_family-296#DNA/hAT	901	902	0.95	oocyte_fwd
oocyte	fwd	rnd-4_family-296#DNA/hAT	902	903	0.975	oocyte_fwd
oocyte	fwd	rnd-4_family-296#DNA/hAT	903	904	0.955	oocyte_fwd
oocyte	fwd	rnd-4_family-296#DNA/hAT	904	905	1.105	oocyte_fwd
oocyte	fwd	rnd-4_family-296#DNA/hAT	905	906	1.115	oocyte_fwd
oocyte	fwd	rnd-4_family-296#DNA/hAT	906	907	1.13	oocyte_fwd
oocyte	fwd	rnd-4_family-296#DNA/hAT	907	908	1.15	oocyte_fwd
oocyte	fwd	rnd-4_family-296#DNA/hAT	908	909	1.14	oocyte_fwd
oocyte	fwd	rnd-4_family-296#DNA/hAT	909	910	1.125	oocyte_fwd
oocyte	fwd	rnd-4_family-296#DNA/hAT	910	911	1.13	oocyte_fwd
oocyte	fwd	rnd-4_family-296#DNA/hAT	911	912	1.105	oocyte_fwd
oocyte	fwd	rnd-4_family-296#DNA/hAT	912	913	1.1	oocyte_fwd
oocyte	fwd	rnd-4_family-296#DNA/hAT	913	914	1.09	oocyte_fwd
oocyte	fwd	rnd-4_family-296#DNA/hAT	914	915	1.085	oocyte_fwd
oocyte	fwd	rnd-4_family-296#DNA/hAT	915	916	1.74	oocyte_fwd
oocyte	fwd	rnd-4_family-296#DNA/hAT	916	917	2.735	oocyte_fwd
oocyte	fwd	rnd-4_family-296#DNA/hAT	917	918	2.85	oocyte_fwd
oocyte	fwd	rnd-4_family-296#DNA/hAT	918	919	3.05	oocyte_fwd
oocyte	fwd	rnd-4_family-296#DNA/hAT	919	920	2.945	oocyte_fwd
oocyte	fwd	rnd-4_family-296#DNA/hAT	920	921	2.785	oocyte_fwd
oocyte	fwd	rnd-4_family-296#DNA/hAT	921	922	2.73	oocyte_fwd
oocyte	fwd	rnd-4_family-296#DNA/hAT	922	923	2.71	oocyte_fwd
oocyte	fwd	rnd-4_family-296#DNA/hAT	923	924	2.71	oocyte_fwd
oocyte	fwd	rnd-4_family-296#DNA/hAT	924	925	2.84	oocyte_fwd
oocyte	fwd	rnd-4_family-296#DNA/hAT	925	926	2.875	oocyte_fwd
oocyte	fwd	rnd-4_family-296#DNA/hAT	926	927	3.495	oocyte_fwd
oocyte	fwd	rnd-4_family-296#DNA/hAT	927	928	3.595	oocyte_fwd
oocyte	fwd	rnd-4_family-296#DNA/hAT	928	929	3.585	oocyte_fwd
oocyte	fwd	rnd-4_family-296#DNA/hAT	929	930	3.6	oocyte_fwd
oocyte	fwd	rnd-4_family-296#DNA/hAT	930	931	3.6	oocyte_fwd
oocyte	fwd	rnd-4_family-296#DNA/hAT	931	932	3.575	oocyte_fwd
oocyte	fwd	rnd-4_family-296#DNA/hAT	932	933	3.425	oocyte_fwd
oocyte	fwd	rnd-4_family-296#DNA/hAT	933	934	3.4	oocyte_fwd
oocyte	fwd	rnd-4_family-296#DNA/hAT	934	935	3.4	oocyte_fwd
oocyte	fwd	rnd-4_family-296#DNA/hAT	935	936	3.315	oocyte_fwd
oocyte	fwd	rnd-4_family-296#DNA/hAT	936	937	3.315	oocyte_fwd
oocyte	fwd	rnd-4_family-296#DNA/hAT	937	938	3.315	oocyte_fwd
oocyte	fwd	rnd-4_family-296#DNA/hAT	938	939	3.32	oocyte_fwd
oocyte	fwd	rnd-4_family-296#DNA/hAT	939	940	3.285	oocyte_fwd
oocyte	fwd	rnd-4_family-296#DNA/hAT	940	941	3.145	oocyte_fwd
oocyte	fwd	rnd-4_family-296#DNA/hAT	941	942	3.08	oocyte_fwd
oocyte	fwd	rnd-4_family-296#DNA/hAT	942	943	2.975	oocyte_fwd
oocyte	fwd	rnd-4_family-296#DNA/hAT	943	944	2.85	oocyte_fwd
oocyte	fwd	rnd-4_family-296#DNA/hAT	944	945	2.16	oocyte_fwd
oocyte	fwd	rnd-4_family-296#DNA/hAT	945	946	1.365	oocyte_fwd
oocyte	fwd	rnd-4_family-296#DNA/hAT	946	947	1.32	oocyte_fwd
oocyte	fwd	rnd-4_family-296#DNA/hAT	947	948	1.225	oocyte_fwd
oocyte	fwd	rnd-4_family-296#DNA/hAT	948	949	1.255	oocyte_fwd
oocyte	fwd	rnd-4_family-296#DNA/hAT	949	950	1.13	oocyte_fwd
oocyte	fwd	rnd-4_family-296#DNA/hAT	950	951	1.04	oocyte_fwd
oocyte	fwd	rnd-4_family-296#DNA/hAT	951	952	1.02	oocyte_fwd
oocyte	fwd	rnd-4_family-296#DNA/hAT	952	953	0.48	oocyte_fwd
oocyte	fwd	rnd-4_family-296#DNA/hAT	953	954	0.485	oocyte_fwd
oocyte	fwd	rnd-4_family-296#DNA/hAT	954	955	0.43	oocyte_fwd
oocyte	fwd	rnd-4_family-296#DNA/hAT	955	956	0.44	oocyte_fwd
oocyte	fwd	rnd-4_family-296#DNA/hAT	956	957	0.43	oocyte_fwd
oocyte	fwd	rnd-4_family-296#DNA/hAT	957	958	0.445	oocyte_fwd
oocyte	fwd	rnd-4_family-296#DNA/hAT	958	959	0.445	oocyte_fwd
oocyte	fwd	rnd-4_family-296#DNA/hAT	959	960	0.44	oocyte_fwd
oocyte	fwd	rnd-4_family-296#DNA/hAT	960	961	0.44	oocyte_fwd
oocyte	fwd	rnd-4_family-296#DNA/hAT	961	962	0.415	oocyte_fwd
oocyte	fwd	rnd-4_family-296#DNA/hAT	962	963	0.415	oocyte_fwd
oocyte	fwd	rnd-4_family-296#DNA/hAT	963	964	0.415	oocyte_fwd
oocyte	fwd	rnd-4_family-296#DNA/hAT	964	965	0.485	oocyte_fwd
oocyte	fwd	rnd-4_family-296#DNA/hAT	965	966	0.48	oocyte_fwd
oocyte	fwd	rnd-4_family-296#DNA/hAT	966	967	0.48	oocyte_fwd
oocyte	fwd	rnd-4_family-296#DNA/hAT	967	968	0.515	oocyte_fwd
oocyte	fwd	rnd-4_family-296#DNA/hAT	968	969	0.505	oocyte_fwd
oocyte	fwd	rnd-4_family-296#DNA/hAT	969	970	0.515	oocyte_fwd
oocyte	fwd	rnd-4_family-296#DNA/hAT	970	971	0.535	oocyte_fwd
oocyte	fwd	rnd-4_family-296#DNA/hAT	971	972	0.535	oocyte_fwd
oocyte	fwd	rnd-4_family-296#DNA/hAT	972	973	0.63	oocyte_fwd
oocyte	fwd	rnd-4_family-296#DNA/hAT	973	974	0.69	oocyte_fwd
oocyte	fwd	rnd-4_family-296#DNA/hAT	974	975	0.71	oocyte_fwd
oocyte	fwd	rnd-4_family-296#DNA/hAT	975	976	0.75	oocyte_fwd
oocyte	fwd	rnd-4_family-296#DNA/hAT	976	977	0.755	oocyte_fwd
oocyte	fwd	rnd-4_family-296#DNA/hAT	977	978	0.765	oocyte_fwd
oocyte	fwd	rnd-4_family-296#DNA/hAT	978	979	0.84	oocyte_fwd
oocyte	fwd	rnd-4_family-296#DNA/hAT	979	980	0.88	oocyte_fwd
oocyte	fwd	rnd-4_family-296#DNA/hAT	980	981	1.62	oocyte_fwd
oocyte	fwd	rnd-4_family-296#DNA/hAT	981	982	1.745	oocyte_fwd
oocyte	fwd	rnd-4_family-296#DNA/hAT	982	983	3.575	oocyte_fwd
oocyte	fwd	rnd-4_family-296#DNA/hAT	983	984	3.625	oocyte_fwd
oocyte	fwd	rnd-4_family-296#DNA/hAT	984	985	3.625	oocyte_fwd
oocyte	fwd	rnd-4_family-296#DNA/hAT	985	986	3.64	oocyte_fwd
oocyte	fwd	rnd-4_family-296#DNA/hAT	986	987	3.675	oocyte_fwd
oocyte	fwd	rnd-4_family-296#DNA/hAT	987	988	3.705	oocyte_fwd
oocyte	fwd	rnd-4_family-296#DNA/hAT	988	989	3.695	oocyte_fwd
oocyte	fwd	rnd-4_family-296#DNA/hAT	989	990	3.695	oocyte_fwd
oocyte	fwd	rnd-4_family-296#DNA/hAT	990	991	3.695	oocyte_fwd
oocyte	fwd	rnd-4_family-296#DNA/hAT	991	992	3.67	oocyte_fwd
oocyte	fwd	rnd-4_family-296#DNA/hAT	992	993	3.615	oocyte_fwd
oocyte	fwd	rnd-4_family-296#DNA/hAT	993	994	3.645	oocyte_fwd
oocyte	fwd	rnd-4_family-296#DNA/hAT	994	995	3.665	oocyte_fwd
oocyte	fwd	rnd-4_family-296#DNA/hAT	995	996	3.685	oocyte_fwd
oocyte	fwd	rnd-4_family-296#DNA/hAT	996	997	3.685	oocyte_fwd
oocyte	fwd	rnd-4_family-296#DNA/hAT	997	998	3.65	oocyte_fwd
oocyte	fwd	rnd-4_family-296#DNA/hAT	998	999	3.685	oocyte_fwd
oocyte	fwd	rnd-4_family-296#DNA/hAT	999	1000	3.57	oocyte_fwd
oocyte	fwd	rnd-4_family-296#DNA/hAT	1000	1001	3.455	oocyte_fwd
oocyte	fwd	rnd-4_family-296#DNA/hAT	1001	1002	3.445	oocyte_fwd
oocyte	fwd	rnd-4_family-296#DNA/hAT	1002	1003	3.4	oocyte_fwd
oocyte	fwd	rnd-4_family-296#DNA/hAT	1003	1004	3.345	oocyte_fwd
oocyte	fwd	rnd-4_family-296#DNA/hAT	1004	1005	3.085	oocyte_fwd
oocyte	fwd	rnd-4_family-296#DNA/hAT	1005	1006	2.74	oocyte_fwd
oocyte	fwd	rnd-4_family-296#DNA/hAT	1006	1007	2.655	oocyte_fwd
oocyte	fwd	rnd-4_family-296#DNA/hAT	1007	1008	2.385	oocyte_fwd
oocyte	fwd	rnd-4_family-296#DNA/hAT	1008	1009	2.115	oocyte_fwd
oocyte	fwd	rnd-4_family-296#DNA/hAT	1009	1010	1.8	oocyte_fwd
oocyte	fwd	rnd-4_family-296#DNA/hAT	1010	1011	1.585	oocyte_fwd
oocyte	fwd	rnd-4_family-296#DNA/hAT	1011	1012	0.555	oocyte_fwd
oocyte	fwd	rnd-4_family-296#DNA/hAT	1012	1013	0.555	oocyte_fwd
oocyte	fwd	rnd-4_family-296#DNA/hAT	1013	1014	0.555	oocyte_fwd
oocyte	fwd	rnd-4_family-296#DNA/hAT	1014	1015	0.535	oocyte_fwd
oocyte	fwd	rnd-4_family-296#DNA/hAT	1015	1016	0.59	oocyte_fwd
oocyte	fwd	rnd-4_family-296#DNA/hAT	1016	1017	0.6	oocyte_fwd
oocyte	fwd	rnd-4_family-296#DNA/hAT	1017	1018	0.6	oocyte_fwd
oocyte	fwd	rnd-4_family-296#DNA/hAT	1018	1019	0.645	oocyte_fwd
oocyte	fwd	rnd-4_family-296#DNA/hAT	1019	1020	0.66	oocyte_fwd
oocyte	fwd	rnd-4_family-296#DNA/hAT	1020	1021	0.66	oocyte_fwd
oocyte	fwd	rnd-4_family-296#DNA/hAT	1021	1022	0.815	oocyte_fwd
oocyte	fwd	rnd-4_family-296#DNA/hAT	1022	1023	0.895	oocyte_fwd
oocyte	fwd	rnd-4_family-296#DNA/hAT	1023	1024	0.88	oocyte_fwd
oocyte	fwd	rnd-4_family-296#DNA/hAT	1024	1025	0.885	oocyte_fwd
oocyte	fwd	rnd-4_family-296#DNA/hAT	1025	1026	0.875	oocyte_fwd
oocyte	fwd	rnd-4_family-296#DNA/hAT	1026	1027	0.865	oocyte_fwd
oocyte	fwd	rnd-4_family-296#DNA/hAT	1027	1028	0.91	oocyte_fwd
oocyte	fwd	rnd-4_family-296#DNA/hAT	1028	1029	0.89	oocyte_fwd
oocyte	fwd	rnd-4_family-296#DNA/hAT	1029	1030	1.45	oocyte_fwd
oocyte	fwd	rnd-4_family-296#DNA/hAT	1030	1031	1.665	oocyte_fwd
oocyte	fwd	rnd-4_family-296#DNA/hAT	1031	1032	1.645	oocyte_fwd
oocyte	fwd	rnd-4_family-296#DNA/hAT	1032	1033	1.63	oocyte_fwd
oocyte	fwd	rnd-4_family-296#DNA/hAT	1033	1034	1.61	oocyte_fwd
oocyte	fwd	rnd-4_family-296#DNA/hAT	1034	1035	1.635	oocyte_fwd
oocyte	fwd	rnd-4_family-296#DNA/hAT	1035	1036	1.71	oocyte_fwd
oocyte	fwd	rnd-4_family-296#DNA/hAT	1036	1037	1.69	oocyte_fwd
oocyte	fwd	rnd-4_family-296#DNA/hAT	1037	1038	1.795	oocyte_fwd
oocyte	fwd	rnd-4_family-296#DNA/hAT	1038	1039	1.835	oocyte_fwd
oocyte	fwd	rnd-4_family-296#DNA/hAT	1039	1040	1.945	oocyte_fwd
oocyte	fwd	rnd-4_family-296#DNA/hAT	1040	1041	1.955	oocyte_fwd
oocyte	fwd	rnd-4_family-296#DNA/hAT	1041	1042	1.94	oocyte_fwd
oocyte	fwd	rnd-4_family-296#DNA/hAT	1042	1043	1.955	oocyte_fwd
oocyte	fwd	rnd-4_family-296#DNA/hAT	1043	1044	2.085	oocyte_fwd
oocyte	fwd	rnd-4_family-296#DNA/hAT	1044	1045	2.055	oocyte_fwd
oocyte	fwd	rnd-4_family-296#DNA/hAT	1045	1046	2.035	oocyte_fwd
oocyte	fwd	rnd-4_family-296#DNA/hAT	1046	1047	2.01	oocyte_fwd
oocyte	fwd	rnd-4_family-296#DNA/hAT	1047	1048	1.935	oocyte_fwd
oocyte	fwd	rnd-4_family-296#DNA/hAT	1048	1049	1.98	oocyte_fwd
oocyte	fwd	rnd-4_family-296#DNA/hAT	1049	1050	1.96	oocyte_fwd
oocyte	fwd	rnd-4_family-296#DNA/hAT	1050	1051	1.885	oocyte_fwd
oocyte	fwd	rnd-4_family-296#DNA/hAT	1051	1052	2.1	oocyte_fwd
oocyte	fwd	rnd-4_family-296#DNA/hAT	1052	1053	2.08	oocyte_fwd
oocyte	fwd	rnd-4_family-296#DNA/hAT	1053	1054	2.07	oocyte_fwd
oocyte	fwd	rnd-4_family-296#DNA/hAT	1054	1055	2.065	oocyte_fwd
oocyte	fwd	rnd-4_family-296#DNA/hAT	1055	1056	2.02	oocyte_fwd
oocyte	fwd	rnd-4_family-296#DNA/hAT	1056	1057	2	oocyte_fwd
oocyte	fwd	rnd-4_family-296#DNA/hAT	1057	1058	1.75	oocyte_fwd
oocyte	fwd	rnd-4_family-296#DNA/hAT	1058	1059	1.68	oocyte_fwd
oocyte	fwd	rnd-4_family-296#DNA/hAT	1059	1060	1.64	oocyte_fwd
oocyte	fwd	rnd-4_family-296#DNA/hAT	1060	1061	1.38	oocyte_fwd
oocyte	fwd	rnd-4_family-296#DNA/hAT	1061	1062	1.495	oocyte_fwd
oocyte	fwd	rnd-4_family-296#DNA/hAT	1062	1063	4.39	oocyte_fwd
oocyte	fwd	rnd-4_family-296#DNA/hAT	1063	1064	4.715	oocyte_fwd
oocyte	fwd	rnd-4_family-296#DNA/hAT	1064	1065	4.975	oocyte_fwd
oocyte	fwd	rnd-4_family-296#DNA/hAT	1065	1066	5.04	oocyte_fwd
oocyte	fwd	rnd-4_family-296#DNA/hAT	1066	1067	5.07	oocyte_fwd
oocyte	fwd	rnd-4_family-296#DNA/hAT	1067	1068	5.04	oocyte_fwd
oocyte	fwd	rnd-4_family-296#DNA/hAT	1068	1069	4.975	oocyte_fwd
oocyte	fwd	rnd-4_family-296#DNA/hAT	1069	1070	4.965	oocyte_fwd
oocyte	fwd	rnd-4_family-296#DNA/hAT	1070	1071	4.945	oocyte_fwd
oocyte	fwd	rnd-4_family-296#DNA/hAT	1071	1072	4.94	oocyte_fwd
oocyte	fwd	rnd-4_family-296#DNA/hAT	1072	1073	4.89	oocyte_fwd
oocyte	fwd	rnd-4_family-296#DNA/hAT	1073	1074	4.95	oocyte_fwd
oocyte	fwd	rnd-4_family-296#DNA/hAT	1074	1075	4.935	oocyte_fwd
oocyte	fwd	rnd-4_family-296#DNA/hAT	1075	1076	4.86	oocyte_fwd
oocyte	fwd	rnd-4_family-296#DNA/hAT	1076	1077	5.015	oocyte_fwd
oocyte	fwd	rnd-4_family-296#DNA/hAT	1077	1078	7.225	oocyte_fwd
oocyte	fwd	rnd-4_family-296#DNA/hAT	1078	1079	7.365	oocyte_fwd
oocyte	fwd	rnd-4_family-296#DNA/hAT	1079	1080	7.32	oocyte_fwd
oocyte	fwd	rnd-4_family-296#DNA/hAT	1080	1081	7.29	oocyte_fwd
oocyte	fwd	rnd-4_family-296#DNA/hAT	1081	1082	7.145	oocyte_fwd
oocyte	fwd	rnd-4_family-296#DNA/hAT	1082	1083	7.015	oocyte_fwd
oocyte	fwd	rnd-4_family-296#DNA/hAT	1083	1084	7.015	oocyte_fwd
oocyte	fwd	rnd-4_family-296#DNA/hAT	1084	1085	6.92	oocyte_fwd
oocyte	fwd	rnd-4_family-296#DNA/hAT	1085	1086	6.885	oocyte_fwd
oocyte	fwd	rnd-4_family-296#DNA/hAT	1086	1087	6.735	oocyte_fwd
oocyte	fwd	rnd-4_family-296#DNA/hAT	1087	1088	6.68	oocyte_fwd
oocyte	fwd	rnd-4_family-296#DNA/hAT	1088	1089	6.555	oocyte_fwd
oocyte	fwd	rnd-4_family-296#DNA/hAT	1089	1090	6.395	oocyte_fwd
oocyte	fwd	rnd-4_family-296#DNA/hAT	1090	1091	5.195	oocyte_fwd
oocyte	fwd	rnd-4_family-296#DNA/hAT	1091	1092	5.2	oocyte_fwd
oocyte	fwd	rnd-4_family-296#DNA/hAT	1092	1093	3.34	oocyte_fwd
oocyte	fwd	rnd-4_family-296#DNA/hAT	1093	1094	3.3	oocyte_fwd
oocyte	fwd	rnd-4_family-296#DNA/hAT	1094	1095	3.285	oocyte_fwd
oocyte	fwd	rnd-4_family-296#DNA/hAT	1095	1096	3.135	oocyte_fwd
oocyte	fwd	rnd-4_family-296#DNA/hAT	1096	1097	3.11	oocyte_fwd
oocyte	fwd	rnd-4_family-296#DNA/hAT	1097	1098	3.09	oocyte_fwd
oocyte	fwd	rnd-4_family-296#DNA/hAT	1098	1099	3.07	oocyte_fwd
oocyte	fwd	rnd-4_family-296#DNA/hAT	1099	1100	3.08	oocyte_fwd
oocyte	fwd	rnd-4_family-296#DNA/hAT	1100	1101	3.19	oocyte_fwd
oocyte	fwd	rnd-4_family-296#DNA/hAT	1101	1102	3.085	oocyte_fwd
oocyte	fwd	rnd-4_family-296#DNA/hAT	1102	1103	2.835	oocyte_fwd
oocyte	fwd	rnd-4_family-296#DNA/hAT	1103	1104	2.695	oocyte_fwd
oocyte	fwd	rnd-4_family-296#DNA/hAT	1104	1105	2.74	oocyte_fwd
oocyte	fwd	rnd-4_family-296#DNA/hAT	1105	1106	2.16	oocyte_fwd
oocyte	fwd	rnd-4_family-296#DNA/hAT	1106	1107	0.935	oocyte_fwd
oocyte	fwd	rnd-4_family-296#DNA/hAT	1107	1108	0.735	oocyte_fwd
oocyte	fwd	rnd-4_family-296#DNA/hAT	1108	1109	0.775	oocyte_fwd
oocyte	fwd	rnd-4_family-296#DNA/hAT	1109	1110	0.775	oocyte_fwd
oocyte	fwd	rnd-4_family-296#DNA/hAT	1110	1111	0.78	oocyte_fwd
oocyte	fwd	rnd-4_family-296#DNA/hAT	1111	1112	0.78	oocyte_fwd
oocyte	fwd	rnd-4_family-296#DNA/hAT	1112	1113	0.795	oocyte_fwd
oocyte	fwd	rnd-4_family-296#DNA/hAT	1113	1114	0.82	oocyte_fwd
oocyte	fwd	rnd-4_family-296#DNA/hAT	1114	1115	0.875	oocyte_fwd
oocyte	fwd	rnd-4_family-296#DNA/hAT	1115	1116	0.9	oocyte_fwd
oocyte	fwd	rnd-4_family-296#DNA/hAT	1116	1117	0.915	oocyte_fwd
oocyte	fwd	rnd-4_family-296#DNA/hAT	1117	1118	0.98	oocyte_fwd
oocyte	fwd	rnd-4_family-296#DNA/hAT	1118	1119	0.995	oocyte_fwd
oocyte	fwd	rnd-4_family-296#DNA/hAT	1119	1120	0.99	oocyte_fwd
oocyte	fwd	rnd-4_family-296#DNA/hAT	1120	1121	0.995	oocyte_fwd
oocyte	fwd	rnd-4_family-296#DNA/hAT	1121	1122	1.015	oocyte_fwd
oocyte	fwd	rnd-4_family-296#DNA/hAT	1122	1123	1.02	oocyte_fwd
oocyte	fwd	rnd-4_family-296#DNA/hAT	1123	1124	1.02	oocyte_fwd
oocyte	fwd	rnd-4_family-296#DNA/hAT	1124	1125	1.015	oocyte_fwd
oocyte	fwd	rnd-4_family-296#DNA/hAT	1125	1126	1.105	oocyte_fwd
oocyte	fwd	rnd-4_family-296#DNA/hAT	1126	1127	5.725	oocyte_fwd
oocyte	fwd	rnd-4_family-296#DNA/hAT	1127	1128	5.98	oocyte_fwd
oocyte	fwd	rnd-4_family-296#DNA/hAT	1128	1129	6.03	oocyte_fwd
oocyte	fwd	rnd-4_family-296#DNA/hAT	1129	1130	6.03	oocyte_fwd
oocyte	fwd	rnd-4_family-296#DNA/hAT	1130	1131	6.125	oocyte_fwd
oocyte	fwd	rnd-4_family-296#DNA/hAT	1131	1132	9.16	oocyte_fwd
oocyte	fwd	rnd-4_family-296#DNA/hAT	1132	1133	9.255	oocyte_fwd
oocyte	fwd	rnd-4_family-296#DNA/hAT	1133	1134	9.32	oocyte_fwd
oocyte	fwd	rnd-4_family-296#DNA/hAT	1134	1135	9.335	oocyte_fwd
oocyte	fwd	rnd-4_family-296#DNA/hAT	1135	1136	9.46	oocyte_fwd
oocyte	fwd	rnd-4_family-296#DNA/hAT	1136	1137	9.555	oocyte_fwd
oocyte	fwd	rnd-4_family-296#DNA/hAT	1137	1138	9.585	oocyte_fwd
oocyte	fwd	rnd-4_family-296#DNA/hAT	1138	1139	9.795	oocyte_fwd
oocyte	fwd	rnd-4_family-296#DNA/hAT	1139	1140	9.885	oocyte_fwd
oocyte	fwd	rnd-4_family-296#DNA/hAT	1140	1141	9.975	oocyte_fwd
oocyte	fwd	rnd-4_family-296#DNA/hAT	1141	1142	10.005	oocyte_fwd
oocyte	fwd	rnd-4_family-296#DNA/hAT	1142	1143	9.98	oocyte_fwd
oocyte	fwd	rnd-4_family-296#DNA/hAT	1143	1144	9.98	oocyte_fwd
oocyte	fwd	rnd-4_family-296#DNA/hAT	1144	1145	9.905	oocyte_fwd
oocyte	fwd	rnd-4_family-296#DNA/hAT	1145	1146	9.785	oocyte_fwd
oocyte	fwd	rnd-4_family-296#DNA/hAT	1146	1147	9.59	oocyte_fwd
oocyte	fwd	rnd-4_family-296#DNA/hAT	1147	1148	9.555	oocyte_fwd
oocyte	fwd	rnd-4_family-296#DNA/hAT	1148	1149	9.405	oocyte_fwd
oocyte	fwd	rnd-4_family-296#DNA/hAT	1149	1150	9.175	oocyte_fwd
oocyte	fwd	rnd-4_family-296#DNA/hAT	1150	1151	8.98	oocyte_fwd
oocyte	fwd	rnd-4_family-296#DNA/hAT	1151	1152	8.705	oocyte_fwd
oocyte	fwd	rnd-4_family-296#DNA/hAT	1152	1153	8.005	oocyte_fwd
oocyte	fwd	rnd-4_family-296#DNA/hAT	1153	1154	7.8	oocyte_fwd
oocyte	fwd	rnd-4_family-296#DNA/hAT	1154	1155	7.47	oocyte_fwd
oocyte	fwd	rnd-4_family-296#DNA/hAT	1155	1156	5.675	oocyte_fwd
oocyte	fwd	rnd-4_family-296#DNA/hAT	1156	1157	4.15	oocyte_fwd
oocyte	fwd	rnd-4_family-296#DNA/hAT	1157	1158	3.68	oocyte_fwd
oocyte	fwd	rnd-4_family-296#DNA/hAT	1158	1159	3.56	oocyte_fwd
oocyte	fwd	rnd-4_family-296#DNA/hAT	1159	1160	3.025	oocyte_fwd
oocyte	fwd	rnd-4_family-296#DNA/hAT	1160	1161	1.495	oocyte_fwd
oocyte	fwd	rnd-4_family-296#DNA/hAT	1161	1162	1.485	oocyte_fwd
oocyte	fwd	rnd-4_family-296#DNA/hAT	1162	1163	1.375	oocyte_fwd
oocyte	fwd	rnd-4_family-296#DNA/hAT	1163	1164	1.255	oocyte_fwd
oocyte	fwd	rnd-4_family-296#DNA/hAT	1164	1165	0.845	oocyte_fwd
oocyte	fwd	rnd-4_family-296#DNA/hAT	1165	1166	1.845	oocyte_fwd
oocyte	fwd	rnd-4_family-296#DNA/hAT	1166	1167	1.89	oocyte_fwd
oocyte	fwd	rnd-4_family-296#DNA/hAT	1167	1168	1.89	oocyte_fwd
oocyte	fwd	rnd-4_family-296#DNA/hAT	1168	1169	1.92	oocyte_fwd
oocyte	fwd	rnd-4_family-296#DNA/hAT	1169	1170	1.89	oocyte_fwd
oocyte	fwd	rnd-4_family-296#DNA/hAT	1170	1171	1.89	oocyte_fwd
oocyte	fwd	rnd-4_family-296#DNA/hAT	1171	1172	1.9	oocyte_fwd
oocyte	fwd	rnd-4_family-296#DNA/hAT	1172	1173	1.875	oocyte_fwd
oocyte	fwd	rnd-4_family-296#DNA/hAT	1173	1174	2.28	oocyte_fwd
oocyte	fwd	rnd-4_family-296#DNA/hAT	1174	1175	2.23	oocyte_fwd
oocyte	fwd	rnd-4_family-296#DNA/hAT	1175	1176	2.245	oocyte_fwd
oocyte	fwd	rnd-4_family-296#DNA/hAT	1176	1177	2.245	oocyte_fwd
oocyte	fwd	rnd-4_family-296#DNA/hAT	1177	1178	2.24	oocyte_fwd
oocyte	fwd	rnd-4_family-296#DNA/hAT	1178	1179	2.24	oocyte_fwd
oocyte	fwd	rnd-4_family-296#DNA/hAT	1179	1180	2.225	oocyte_fwd
oocyte	fwd	rnd-4_family-296#DNA/hAT	1180	1181	2.2	oocyte_fwd
oocyte	fwd	rnd-4_family-296#DNA/hAT	1181	1182	2.2	oocyte_fwd
oocyte	fwd	rnd-4_family-296#DNA/hAT	1182	1183	2.2	oocyte_fwd
oocyte	fwd	rnd-4_family-296#DNA/hAT	1183	1184	2.15	oocyte_fwd
oocyte	fwd	rnd-4_family-296#DNA/hAT	1184	1185	1.965	oocyte_fwd
oocyte	fwd	rnd-4_family-296#DNA/hAT	1185	1186	1.965	oocyte_fwd
oocyte	fwd	rnd-4_family-296#DNA/hAT	1186	1187	1.9	oocyte_fwd
oocyte	fwd	rnd-4_family-296#DNA/hAT	1187	1188	1.855	oocyte_fwd
oocyte	fwd	rnd-4_family-296#DNA/hAT	1188	1189	1.83	oocyte_fwd
oocyte	fwd	rnd-4_family-296#DNA/hAT	1189	1190	1.695	oocyte_fwd
oocyte	fwd	rnd-4_family-296#DNA/hAT	1190	1191	1.66	oocyte_fwd
oocyte	fwd	rnd-4_family-296#DNA/hAT	1191	1192	1.625	oocyte_fwd
oocyte	fwd	rnd-4_family-296#DNA/hAT	1192	1193	1.305	oocyte_fwd
oocyte	fwd	rnd-4_family-296#DNA/hAT	1193	1194	1.28	oocyte_fwd
oocyte	fwd	rnd-4_family-296#DNA/hAT	1194	1195	0.805	oocyte_fwd
oocyte	fwd	rnd-4_family-296#DNA/hAT	1195	1196	0.805	oocyte_fwd
oocyte	fwd	rnd-4_family-296#DNA/hAT	1196	1197	0.775	oocyte_fwd
oocyte	fwd	rnd-4_family-296#DNA/hAT	1197	1198	0.765	oocyte_fwd
oocyte	fwd	rnd-4_family-296#DNA/hAT	1198	1199	0.73	oocyte_fwd
oocyte	fwd	rnd-4_family-296#DNA/hAT	1199	1200	0.715	oocyte_fwd
oocyte	fwd	rnd-4_family-296#DNA/hAT	1200	1201	0.71	oocyte_fwd
oocyte	fwd	rnd-4_family-296#DNA/hAT	1201	1202	0.39	oocyte_fwd
oocyte	fwd	rnd-4_family-296#DNA/hAT	1202	1203	0.375	oocyte_fwd
oocyte	fwd	rnd-4_family-296#DNA/hAT	1203	1204	0.36	oocyte_fwd
oocyte	fwd	rnd-4_family-296#DNA/hAT	1204	1205	0.34	oocyte_fwd
oocyte	fwd	rnd-4_family-296#DNA/hAT	1205	1206	0.34	oocyte_fwd
oocyte	fwd	rnd-4_family-296#DNA/hAT	1206	1207	0.33	oocyte_fwd
oocyte	fwd	rnd-4_family-296#DNA/hAT	1207	1208	0.325	oocyte_fwd
oocyte	fwd	rnd-4_family-296#DNA/hAT	1208	1209	1.16	oocyte_fwd
oocyte	fwd	rnd-4_family-296#DNA/hAT	1209	1210	1.74	oocyte_fwd
oocyte	fwd	rnd-4_family-296#DNA/hAT	1210	1211	1.74	oocyte_fwd
oocyte	fwd	rnd-4_family-296#DNA/hAT	1211	1212	1.74	oocyte_fwd
oocyte	fwd	rnd-4_family-296#DNA/hAT	1212	1213	1.84	oocyte_fwd
oocyte	fwd	rnd-4_family-296#DNA/hAT	1213	1214	2.31	oocyte_fwd
oocyte	fwd	rnd-4_family-296#DNA/hAT	1214	1215	2.355	oocyte_fwd
oocyte	fwd	rnd-4_family-296#DNA/hAT	1215	1216	2.395	oocyte_fwd
oocyte	fwd	rnd-4_family-296#DNA/hAT	1216	1217	2.47	oocyte_fwd
oocyte	fwd	rnd-4_family-296#DNA/hAT	1217	1218	2.605	oocyte_fwd
oocyte	fwd	rnd-4_family-296#DNA/hAT	1218	1219	2.62	oocyte_fwd
oocyte	fwd	rnd-4_family-296#DNA/hAT	1219	1220	2.62	oocyte_fwd
oocyte	fwd	rnd-4_family-296#DNA/hAT	1220	1221	2.995	oocyte_fwd
oocyte	fwd	rnd-4_family-296#DNA/hAT	1221	1222	2.995	oocyte_fwd
oocyte	fwd	rnd-4_family-296#DNA/hAT	1222	1223	3	oocyte_fwd
oocyte	fwd	rnd-4_family-296#DNA/hAT	1223	1224	3.015	oocyte_fwd
oocyte	fwd	rnd-4_family-296#DNA/hAT	1224	1225	3.015	oocyte_fwd
oocyte	fwd	rnd-4_family-296#DNA/hAT	1225	1226	3.035	oocyte_fwd
oocyte	fwd	rnd-4_family-296#DNA/hAT	1226	1227	3.035	oocyte_fwd
oocyte	fwd	rnd-4_family-296#DNA/hAT	1227	1228	3.015	oocyte_fwd
oocyte	fwd	rnd-4_family-296#DNA/hAT	1228	1229	3	oocyte_fwd
oocyte	fwd	rnd-4_family-296#DNA/hAT	1229	1230	2.975	oocyte_fwd
oocyte	fwd	rnd-4_family-296#DNA/hAT	1230	1231	2.895	oocyte_fwd
oocyte	fwd	rnd-4_family-296#DNA/hAT	1231	1232	2.235	oocyte_fwd
oocyte	fwd	rnd-4_family-296#DNA/hAT	1232	1233	2.205	oocyte_fwd
oocyte	fwd	rnd-4_family-296#DNA/hAT	1233	1234	2.215	oocyte_fwd
oocyte	fwd	rnd-4_family-296#DNA/hAT	1234	1235	2.155	oocyte_fwd
oocyte	fwd	rnd-4_family-296#DNA/hAT	1235	1236	1.56	oocyte_fwd
oocyte	fwd	rnd-4_family-296#DNA/hAT	1236	1237	1.56	oocyte_fwd
oocyte	fwd	rnd-4_family-296#DNA/hAT	1237	1238	1.455	oocyte_fwd
oocyte	fwd	rnd-4_family-296#DNA/hAT	1238	1239	1.37	oocyte_fwd
oocyte	fwd	rnd-4_family-296#DNA/hAT	1239	1240	1.305	oocyte_fwd
oocyte	fwd	rnd-4_family-296#DNA/hAT	1240	1241	0.92	oocyte_fwd
oocyte	fwd	rnd-4_family-296#DNA/hAT	1241	1242	0.96	oocyte_fwd
oocyte	fwd	rnd-4_family-296#DNA/hAT	1242	1243	1.005	oocyte_fwd
oocyte	fwd	rnd-4_family-296#DNA/hAT	1243	1244	1	oocyte_fwd
oocyte	fwd	rnd-4_family-296#DNA/hAT	1244	1245	0.95	oocyte_fwd
oocyte	fwd	rnd-4_family-296#DNA/hAT	1245	1246	0.985	oocyte_fwd
oocyte	fwd	rnd-4_family-296#DNA/hAT	1246	1247	0.875	oocyte_fwd
oocyte	fwd	rnd-4_family-296#DNA/hAT	1247	1248	0.86	oocyte_fwd
oocyte	fwd	rnd-4_family-296#DNA/hAT	1248	1249	0.88	oocyte_fwd
oocyte	fwd	rnd-4_family-296#DNA/hAT	1249	1250	0.81	oocyte_fwd
oocyte	fwd	rnd-4_family-296#DNA/hAT	1250	1251	0.69	oocyte_fwd
oocyte	fwd	rnd-4_family-296#DNA/hAT	1251	1252	0.685	oocyte_fwd
oocyte	fwd	rnd-4_family-296#DNA/hAT	1252	1253	2.925	oocyte_fwd
oocyte	fwd	rnd-4_family-296#DNA/hAT	1253	1254	2.96	oocyte_fwd
oocyte	fwd	rnd-4_family-296#DNA/hAT	1254	1255	3.03	oocyte_fwd
oocyte	fwd	rnd-4_family-296#DNA/hAT	1255	1256	3.11	oocyte_fwd
oocyte	fwd	rnd-4_family-296#DNA/hAT	1256	1257	3.14	oocyte_fwd
oocyte	fwd	rnd-4_family-296#DNA/hAT	1257	1258	3.19	oocyte_fwd
oocyte	fwd	rnd-4_family-296#DNA/hAT	1258	1259	3.195	oocyte_fwd
oocyte	fwd	rnd-4_family-296#DNA/hAT	1259	1260	3.195	oocyte_fwd
oocyte	fwd	rnd-4_family-296#DNA/hAT	1260	1261	3.315	oocyte_fwd
oocyte	fwd	rnd-4_family-296#DNA/hAT	1261	1262	3.325	oocyte_fwd
oocyte	fwd	rnd-4_family-296#DNA/hAT	1262	1263	3.32	oocyte_fwd
oocyte	fwd	rnd-4_family-296#DNA/hAT	1263	1264	3.4	oocyte_fwd
oocyte	fwd	rnd-4_family-296#DNA/hAT	1264	1265	3.5	oocyte_fwd
oocyte	fwd	rnd-4_family-296#DNA/hAT	1265	1266	3.495	oocyte_fwd
oocyte	fwd	rnd-4_family-296#DNA/hAT	1266	1267	3.48	oocyte_fwd
oocyte	fwd	rnd-4_family-296#DNA/hAT	1267	1268	3.535	oocyte_fwd
oocyte	fwd	rnd-4_family-296#DNA/hAT	1268	1269	3.575	oocyte_fwd
oocyte	fwd	rnd-4_family-296#DNA/hAT	1269	1270	3.585	oocyte_fwd
oocyte	fwd	rnd-4_family-296#DNA/hAT	1270	1271	3.655	oocyte_fwd
oocyte	fwd	rnd-4_family-296#DNA/hAT	1271	1272	3.565	oocyte_fwd
oocyte	fwd	rnd-4_family-296#DNA/hAT	1272	1273	3.54	oocyte_fwd
oocyte	fwd	rnd-4_family-296#DNA/hAT	1273	1274	3.545	oocyte_fwd
oocyte	fwd	rnd-4_family-296#DNA/hAT	1274	1275	3.495	oocyte_fwd
oocyte	fwd	rnd-4_family-296#DNA/hAT	1275	1276	3.45	oocyte_fwd
oocyte	fwd	rnd-4_family-296#DNA/hAT	1276	1277	3.4	oocyte_fwd
oocyte	fwd	rnd-4_family-296#DNA/hAT	1277	1278	3.36	oocyte_fwd
oocyte	fwd	rnd-4_family-296#DNA/hAT	1278	1279	3.305	oocyte_fwd
oocyte	fwd	rnd-4_family-296#DNA/hAT	1279	1280	2.745	oocyte_fwd
oocyte	fwd	rnd-4_family-296#DNA/hAT	1280	1281	2.005	oocyte_fwd
oocyte	fwd	rnd-4_family-296#DNA/hAT	1281	1282	1.705	oocyte_fwd
oocyte	fwd	rnd-4_family-296#DNA/hAT	1282	1283	1.04	oocyte_fwd
oocyte	fwd	rnd-4_family-296#DNA/hAT	1283	1284	0.955	oocyte_fwd
oocyte	fwd	rnd-4_family-296#DNA/hAT	1284	1285	0.95	oocyte_fwd
oocyte	fwd	rnd-4_family-296#DNA/hAT	1285	1286	0.95	oocyte_fwd
oocyte	fwd	rnd-4_family-296#DNA/hAT	1286	1287	0.825	oocyte_fwd
oocyte	fwd	rnd-4_family-296#DNA/hAT	1287	1288	0.885	oocyte_fwd
oocyte	fwd	rnd-4_family-296#DNA/hAT	1288	1289	0.8	oocyte_fwd
oocyte	fwd	rnd-4_family-296#DNA/hAT	1289	1290	0.8	oocyte_fwd
oocyte	fwd	rnd-4_family-296#DNA/hAT	1290	1291	1.335	oocyte_fwd
oocyte	fwd	rnd-4_family-296#DNA/hAT	1291	1292	1.33	oocyte_fwd
oocyte	fwd	rnd-4_family-296#DNA/hAT	1292	1293	1.32	oocyte_fwd
oocyte	fwd	rnd-4_family-296#DNA/hAT	1293	1294	1.185	oocyte_fwd
oocyte	fwd	rnd-4_family-296#DNA/hAT	1294	1295	1.34	oocyte_fwd
oocyte	fwd	rnd-4_family-296#DNA/hAT	1295	1296	1.32	oocyte_fwd
oocyte	fwd	rnd-4_family-296#DNA/hAT	1296	1297	1.305	oocyte_fwd
oocyte	fwd	rnd-4_family-296#DNA/hAT	1297	1298	1.3	oocyte_fwd
oocyte	fwd	rnd-4_family-296#DNA/hAT	1298	1299	1.26	oocyte_fwd
oocyte	fwd	rnd-4_family-296#DNA/hAT	1299	1300	1.27	oocyte_fwd
oocyte	fwd	rnd-4_family-296#DNA/hAT	1300	1301	1.305	oocyte_fwd
oocyte	fwd	rnd-4_family-296#DNA/hAT	1301	1302	1.29	oocyte_fwd
oocyte	fwd	rnd-4_family-296#DNA/hAT	1302	1303	1.31	oocyte_fwd
oocyte	fwd	rnd-4_family-296#DNA/hAT	1303	1304	1.33	oocyte_fwd
oocyte	fwd	rnd-4_family-296#DNA/hAT	1304	1305	1.36	oocyte_fwd
oocyte	fwd	rnd-4_family-296#DNA/hAT	1305	1306	1.33	oocyte_fwd
oocyte	fwd	rnd-4_family-296#DNA/hAT	1306	1307	1.33	oocyte_fwd
oocyte	fwd	rnd-4_family-296#DNA/hAT	1307	1308	2.34	oocyte_fwd
oocyte	fwd	rnd-4_family-296#DNA/hAT	1308	1309	2.34	oocyte_fwd
oocyte	fwd	rnd-4_family-296#DNA/hAT	1309	1310	2.355	oocyte_fwd
oocyte	fwd	rnd-4_family-296#DNA/hAT	1310	1311	2.35	oocyte_fwd
oocyte	fwd	rnd-4_family-296#DNA/hAT	1311	1312	2.34	oocyte_fwd
oocyte	fwd	rnd-4_family-296#DNA/hAT	1312	1313	2.33	oocyte_fwd
oocyte	fwd	rnd-4_family-296#DNA/hAT	1313	1314	2.305	oocyte_fwd
oocyte	fwd	rnd-4_family-296#DNA/hAT	1314	1315	2.305	oocyte_fwd
oocyte	fwd	rnd-4_family-296#DNA/hAT	1315	1316	4.09	oocyte_fwd
oocyte	fwd	rnd-4_family-296#DNA/hAT	1316	1317	3.905	oocyte_fwd
oocyte	fwd	rnd-4_family-296#DNA/hAT	1317	1318	3.785	oocyte_fwd
oocyte	fwd	rnd-4_family-296#DNA/hAT	1318	1319	4.22	oocyte_fwd
oocyte	fwd	rnd-4_family-296#DNA/hAT	1319	1320	4.24	oocyte_fwd
oocyte	fwd	rnd-4_family-296#DNA/hAT	1320	1321	4.24	oocyte_fwd
oocyte	fwd	rnd-4_family-296#DNA/hAT	1321	1322	4.25	oocyte_fwd
oocyte	fwd	rnd-4_family-296#DNA/hAT	1322	1323	4.21	oocyte_fwd
oocyte	fwd	rnd-4_family-296#DNA/hAT	1323	1324	4.23	oocyte_fwd
oocyte	fwd	rnd-4_family-296#DNA/hAT	1324	1325	4.245	oocyte_fwd
oocyte	fwd	rnd-4_family-296#DNA/hAT	1325	1326	4.26	oocyte_fwd
oocyte	fwd	rnd-4_family-296#DNA/hAT	1326	1327	4.26	oocyte_fwd
oocyte	fwd	rnd-4_family-296#DNA/hAT	1327	1328	4.215	oocyte_fwd
oocyte	fwd	rnd-4_family-296#DNA/hAT	1328	1329	4.185	oocyte_fwd
oocyte	fwd	rnd-4_family-296#DNA/hAT	1329	1330	4.075	oocyte_fwd
oocyte	fwd	rnd-4_family-296#DNA/hAT	1330	1331	4.08	oocyte_fwd
oocyte	fwd	rnd-4_family-296#DNA/hAT	1331	1332	4.08	oocyte_fwd
oocyte	fwd	rnd-4_family-296#DNA/hAT	1332	1333	4.08	oocyte_fwd
oocyte	fwd	rnd-4_family-296#DNA/hAT	1333	1334	3.875	oocyte_fwd
oocyte	fwd	rnd-4_family-296#DNA/hAT	1334	1335	3.865	oocyte_fwd
oocyte	fwd	rnd-4_family-296#DNA/hAT	1335	1336	3.775	oocyte_fwd
oocyte	fwd	rnd-4_family-296#DNA/hAT	1336	1337	3.43	oocyte_fwd
oocyte	fwd	rnd-4_family-296#DNA/hAT	1337	1338	3.2	oocyte_fwd
oocyte	fwd	rnd-4_family-296#DNA/hAT	1338	1339	3.195	oocyte_fwd
oocyte	fwd	rnd-4_family-296#DNA/hAT	1339	1340	3.285	oocyte_fwd
oocyte	fwd	rnd-4_family-296#DNA/hAT	1340	1341	3.315	oocyte_fwd
oocyte	fwd	rnd-4_family-296#DNA/hAT	1341	1342	3.265	oocyte_fwd
oocyte	fwd	rnd-4_family-296#DNA/hAT	1342	1343	3.09	oocyte_fwd
oocyte	fwd	rnd-4_family-296#DNA/hAT	1343	1344	2.635	oocyte_fwd
oocyte	fwd	rnd-4_family-296#DNA/hAT	1344	1345	0.665	oocyte_fwd
oocyte	fwd	rnd-4_family-296#DNA/hAT	1345	1346	0.62	oocyte_fwd
oocyte	fwd	rnd-4_family-296#DNA/hAT	1346	1347	0.635	oocyte_fwd
oocyte	fwd	rnd-4_family-296#DNA/hAT	1347	1348	0.635	oocyte_fwd
oocyte	fwd	rnd-4_family-296#DNA/hAT	1348	1349	0.645	oocyte_fwd
oocyte	fwd	rnd-4_family-296#DNA/hAT	1349	1350	0.655	oocyte_fwd
oocyte	fwd	rnd-4_family-296#DNA/hAT	1350	1351	0.655	oocyte_fwd
oocyte	fwd	rnd-4_family-296#DNA/hAT	1351	1352	0.67	oocyte_fwd
oocyte	fwd	rnd-4_family-296#DNA/hAT	1352	1353	0.98	oocyte_fwd
oocyte	fwd	rnd-4_family-296#DNA/hAT	1353	1354	1.07	oocyte_fwd
oocyte	fwd	rnd-4_family-296#DNA/hAT	1354	1355	1.3	oocyte_fwd
oocyte	fwd	rnd-4_family-296#DNA/hAT	1355	1356	3.655	oocyte_fwd
oocyte	fwd	rnd-4_family-296#DNA/hAT	1356	1357	3.745	oocyte_fwd
oocyte	fwd	rnd-4_family-296#DNA/hAT	1357	1358	6.205	oocyte_fwd
oocyte	fwd	rnd-4_family-296#DNA/hAT	1358	1359	6.275	oocyte_fwd
oocyte	fwd	rnd-4_family-296#DNA/hAT	1359	1360	6.275	oocyte_fwd
oocyte	fwd	rnd-4_family-296#DNA/hAT	1360	1361	6.26	oocyte_fwd
oocyte	fwd	rnd-4_family-296#DNA/hAT	1361	1362	6.295	oocyte_fwd
oocyte	fwd	rnd-4_family-296#DNA/hAT	1362	1363	6.32	oocyte_fwd
oocyte	fwd	rnd-4_family-296#DNA/hAT	1363	1364	6.275	oocyte_fwd
oocyte	fwd	rnd-4_family-296#DNA/hAT	1364	1365	6.29	oocyte_fwd
oocyte	fwd	rnd-4_family-296#DNA/hAT	1365	1366	6.3	oocyte_fwd
oocyte	fwd	rnd-4_family-296#DNA/hAT	1366	1367	6.305	oocyte_fwd
oocyte	fwd	rnd-4_family-296#DNA/hAT	1367	1368	6.36	oocyte_fwd
oocyte	fwd	rnd-4_family-296#DNA/hAT	1368	1369	6.38	oocyte_fwd
oocyte	fwd	rnd-4_family-296#DNA/hAT	1369	1370	6.39	oocyte_fwd
oocyte	fwd	rnd-4_family-296#DNA/hAT	1370	1371	6.395	oocyte_fwd
oocyte	fwd	rnd-4_family-296#DNA/hAT	1371	1372	6.345	oocyte_fwd
oocyte	fwd	rnd-4_family-296#DNA/hAT	1372	1373	6.335	oocyte_fwd
oocyte	fwd	rnd-4_family-296#DNA/hAT	1373	1374	6.32	oocyte_fwd
oocyte	fwd	rnd-4_family-296#DNA/hAT	1374	1375	6.28	oocyte_fwd
oocyte	fwd	rnd-4_family-296#DNA/hAT	1375	1376	6.08	oocyte_fwd
oocyte	fwd	rnd-4_family-296#DNA/hAT	1376	1377	6.07	oocyte_fwd
oocyte	fwd	rnd-4_family-296#DNA/hAT	1377	1378	5.99	oocyte_fwd
oocyte	fwd	rnd-4_family-296#DNA/hAT	1378	1379	5.73	oocyte_fwd
oocyte	fwd	rnd-4_family-296#DNA/hAT	1379	1380	5.405	oocyte_fwd
oocyte	fwd	rnd-4_family-296#DNA/hAT	1380	1381	5.27	oocyte_fwd
oocyte	fwd	rnd-4_family-296#DNA/hAT	1381	1382	4.785	oocyte_fwd
oocyte	fwd	rnd-4_family-296#DNA/hAT	1382	1383	4.385	oocyte_fwd
oocyte	fwd	rnd-4_family-296#DNA/hAT	1383	1384	3.78	oocyte_fwd
oocyte	fwd	rnd-4_family-296#DNA/hAT	1384	1385	2.65	oocyte_fwd
oocyte	fwd	rnd-4_family-296#DNA/hAT	1385	1386	2.23	oocyte_fwd
oocyte	fwd	rnd-4_family-296#DNA/hAT	1386	1387	0.815	oocyte_fwd
oocyte	fwd	rnd-4_family-296#DNA/hAT	1387	1388	0.77	oocyte_fwd
oocyte	fwd	rnd-4_family-296#DNA/hAT	1388	1389	0.67	oocyte_fwd
oocyte	fwd	rnd-4_family-296#DNA/hAT	1389	1390	0.65	oocyte_fwd
oocyte	fwd	rnd-4_family-296#DNA/hAT	1390	1391	0.645	oocyte_fwd
oocyte	fwd	rnd-4_family-296#DNA/hAT	1391	1392	0.645	oocyte_fwd
oocyte	fwd	rnd-4_family-296#DNA/hAT	1392	1393	0.6	oocyte_fwd
oocyte	fwd	rnd-4_family-296#DNA/hAT	1393	1394	0.53	oocyte_fwd
oocyte	fwd	rnd-4_family-296#DNA/hAT	1394	1395	0.52	oocyte_fwd
oocyte	fwd	rnd-4_family-296#DNA/hAT	1395	1396	0.52	oocyte_fwd
oocyte	fwd	rnd-4_family-296#DNA/hAT	1396	1397	0.51	oocyte_fwd
oocyte	fwd	rnd-4_family-296#DNA/hAT	1397	1398	0.48	oocyte_fwd
oocyte	fwd	rnd-4_family-296#DNA/hAT	1398	1399	0.475	oocyte_fwd
oocyte	fwd	rnd-4_family-296#DNA/hAT	1399	1400	0.49	oocyte_fwd
oocyte	fwd	rnd-4_family-296#DNA/hAT	1400	1401	0.505	oocyte_fwd
oocyte	fwd	rnd-4_family-296#DNA/hAT	1401	1402	0.565	oocyte_fwd
oocyte	fwd	rnd-4_family-296#DNA/hAT	1402	1403	0.59	oocyte_fwd
oocyte	fwd	rnd-4_family-296#DNA/hAT	1403	1404	0.605	oocyte_fwd
oocyte	fwd	rnd-4_family-296#DNA/hAT	1404	1405	0.605	oocyte_fwd
oocyte	fwd	rnd-4_family-296#DNA/hAT	1405	1406	0.685	oocyte_fwd
oocyte	fwd	rnd-4_family-296#DNA/hAT	1406	1407	0.685	oocyte_fwd
oocyte	fwd	rnd-4_family-296#DNA/hAT	1407	1408	0.745	oocyte_fwd
oocyte	fwd	rnd-4_family-296#DNA/hAT	1408	1409	0.745	oocyte_fwd
oocyte	fwd	rnd-4_family-296#DNA/hAT	1409	1410	0.755	oocyte_fwd
oocyte	fwd	rnd-4_family-296#DNA/hAT	1410	1411	0.795	oocyte_fwd
oocyte	fwd	rnd-4_family-296#DNA/hAT	1411	1412	0.865	oocyte_fwd
oocyte	fwd	rnd-4_family-296#DNA/hAT	1412	1413	0.96	oocyte_fwd
oocyte	fwd	rnd-4_family-296#DNA/hAT	1413	1414	2.775	oocyte_fwd
oocyte	fwd	rnd-4_family-296#DNA/hAT	1414	1415	2.855	oocyte_fwd
oocyte	fwd	rnd-4_family-296#DNA/hAT	1415	1416	2.99	oocyte_fwd
oocyte	fwd	rnd-4_family-296#DNA/hAT	1416	1417	3.025	oocyte_fwd
oocyte	fwd	rnd-4_family-296#DNA/hAT	1417	1418	3.055	oocyte_fwd
oocyte	fwd	rnd-4_family-296#DNA/hAT	1418	1419	3.06	oocyte_fwd
oocyte	fwd	rnd-4_family-296#DNA/hAT	1419	1420	3.13	oocyte_fwd
oocyte	fwd	rnd-4_family-296#DNA/hAT	1420	1421	3.165	oocyte_fwd
oocyte	fwd	rnd-4_family-296#DNA/hAT	1421	1422	3.165	oocyte_fwd
oocyte	fwd	rnd-4_family-296#DNA/hAT	1422	1423	3.095	oocyte_fwd
oocyte	fwd	rnd-4_family-296#DNA/hAT	1423	1424	3.1	oocyte_fwd
oocyte	fwd	rnd-4_family-296#DNA/hAT	1424	1425	3.085	oocyte_fwd
oocyte	fwd	rnd-4_family-296#DNA/hAT	1425	1426	3.085	oocyte_fwd
oocyte	fwd	rnd-4_family-296#DNA/hAT	1426	1427	3.185	oocyte_fwd
oocyte	fwd	rnd-4_family-296#DNA/hAT	1427	1428	3.175	oocyte_fwd
oocyte	fwd	rnd-4_family-296#DNA/hAT	1428	1429	3.18	oocyte_fwd
oocyte	fwd	rnd-4_family-296#DNA/hAT	1429	1430	3.175	oocyte_fwd
oocyte	fwd	rnd-4_family-296#DNA/hAT	1430	1431	3.18	oocyte_fwd
oocyte	fwd	rnd-4_family-296#DNA/hAT	1431	1432	3.135	oocyte_fwd
oocyte	fwd	rnd-4_family-296#DNA/hAT	1432	1433	3.15	oocyte_fwd
oocyte	fwd	rnd-4_family-296#DNA/hAT	1433	1434	3.115	oocyte_fwd
oocyte	fwd	rnd-4_family-296#DNA/hAT	1434	1435	12.325	oocyte_fwd
oocyte	fwd	rnd-4_family-296#DNA/hAT	1435	1436	13.445	oocyte_fwd
oocyte	fwd	rnd-4_family-296#DNA/hAT	1436	1437	13.61	oocyte_fwd
oocyte	fwd	rnd-4_family-296#DNA/hAT	1437	1438	13.5	oocyte_fwd
oocyte	fwd	rnd-4_family-296#DNA/hAT	1438	1439	13.36	oocyte_fwd
oocyte	fwd	rnd-4_family-296#DNA/hAT	1439	1440	13.225	oocyte_fwd
oocyte	fwd	rnd-4_family-296#DNA/hAT	1440	1441	12.655	oocyte_fwd
oocyte	fwd	rnd-4_family-296#DNA/hAT	1441	1442	12.425	oocyte_fwd
oocyte	fwd	rnd-4_family-296#DNA/hAT	1442	1443	11.85	oocyte_fwd
oocyte	fwd	rnd-4_family-296#DNA/hAT	1443	1444	11.81	oocyte_fwd
oocyte	fwd	rnd-4_family-296#DNA/hAT	1444	1445	11.78	oocyte_fwd
oocyte	fwd	rnd-4_family-296#DNA/hAT	1445	1446	11.795	oocyte_fwd
oocyte	fwd	rnd-4_family-296#DNA/hAT	1446	1447	11.775	oocyte_fwd
oocyte	fwd	rnd-4_family-296#DNA/hAT	1447	1448	11.785	oocyte_fwd
oocyte	fwd	rnd-4_family-296#DNA/hAT	1448	1449	11.775	oocyte_fwd
oocyte	fwd	rnd-4_family-296#DNA/hAT	1449	1450	11.76	oocyte_fwd
oocyte	fwd	rnd-4_family-296#DNA/hAT	1450	1451	11.45	oocyte_fwd
oocyte	fwd	rnd-4_family-296#DNA/hAT	1451	1452	11.45	oocyte_fwd
oocyte	fwd	rnd-4_family-296#DNA/hAT	1452	1453	11.205	oocyte_fwd
oocyte	fwd	rnd-4_family-296#DNA/hAT	1453	1454	10.11	oocyte_fwd
oocyte	fwd	rnd-4_family-296#DNA/hAT	1454	1455	9.5	oocyte_fwd
oocyte	fwd	rnd-4_family-296#DNA/hAT	1455	1456	9.405	oocyte_fwd
oocyte	fwd	rnd-4_family-296#DNA/hAT	1456	1457	9.27	oocyte_fwd
oocyte	fwd	rnd-4_family-296#DNA/hAT	1457	1458	9.17	oocyte_fwd
oocyte	fwd	rnd-4_family-296#DNA/hAT	1458	1459	8.83	oocyte_fwd
oocyte	fwd	rnd-4_family-296#DNA/hAT	1459	1460	8.49	oocyte_fwd
oocyte	fwd	rnd-4_family-296#DNA/hAT	1460	1461	7.13	oocyte_fwd
oocyte	fwd	rnd-4_family-296#DNA/hAT	1461	1462	6.97	oocyte_fwd
oocyte	fwd	rnd-4_family-296#DNA/hAT	1462	1463	6.82	oocyte_fwd
oocyte	fwd	rnd-4_family-296#DNA/hAT	1463	1464	3.495	oocyte_fwd
oocyte	fwd	rnd-4_family-296#DNA/hAT	1464	1465	0.645	oocyte_fwd
oocyte	fwd	rnd-4_family-296#DNA/hAT	1465	1466	0.655	oocyte_fwd
oocyte	fwd	rnd-4_family-296#DNA/hAT	1466	1467	0.66	oocyte_fwd
oocyte	fwd	rnd-4_family-296#DNA/hAT	1467	1468	0.685	oocyte_fwd
oocyte	fwd	rnd-4_family-296#DNA/hAT	1468	1469	0.685	oocyte_fwd
oocyte	fwd	rnd-4_family-296#DNA/hAT	1469	1470	0.675	oocyte_fwd
oocyte	fwd	rnd-4_family-296#DNA/hAT	1470	1471	0.685	oocyte_fwd
oocyte	fwd	rnd-4_family-296#DNA/hAT	1471	1472	0.685	oocyte_fwd
oocyte	fwd	rnd-4_family-296#DNA/hAT	1472	1473	0.695	oocyte_fwd
oocyte	fwd	rnd-4_family-296#DNA/hAT	1473	1474	0.695	oocyte_fwd
oocyte	fwd	rnd-4_family-296#DNA/hAT	1474	1475	0.71	oocyte_fwd
oocyte	fwd	rnd-4_family-296#DNA/hAT	1475	1476	2.945	oocyte_fwd
oocyte	fwd	rnd-4_family-296#DNA/hAT	1476	1477	2.945	oocyte_fwd
oocyte	fwd	rnd-4_family-296#DNA/hAT	1477	1478	2.955	oocyte_fwd
oocyte	fwd	rnd-4_family-296#DNA/hAT	1478	1479	3.27	oocyte_fwd
oocyte	fwd	rnd-4_family-296#DNA/hAT	1479	1480	3.25	oocyte_fwd
oocyte	fwd	rnd-4_family-296#DNA/hAT	1480	1481	3.25	oocyte_fwd
oocyte	fwd	rnd-4_family-296#DNA/hAT	1481	1482	3.34	oocyte_fwd
oocyte	fwd	rnd-4_family-296#DNA/hAT	1482	1483	3.39	oocyte_fwd
oocyte	fwd	rnd-4_family-296#DNA/hAT	1483	1484	3.505	oocyte_fwd
oocyte	fwd	rnd-4_family-296#DNA/hAT	1484	1485	3.75	oocyte_fwd
oocyte	fwd	rnd-4_family-296#DNA/hAT	1485	1486	3.915	oocyte_fwd
oocyte	fwd	rnd-4_family-296#DNA/hAT	1486	1487	3.94	oocyte_fwd
oocyte	fwd	rnd-4_family-296#DNA/hAT	1487	1488	3.975	oocyte_fwd
oocyte	fwd	rnd-4_family-296#DNA/hAT	1488	1489	4.11	oocyte_fwd
oocyte	fwd	rnd-4_family-296#DNA/hAT	1489	1490	4.15	oocyte_fwd
oocyte	fwd	rnd-4_family-296#DNA/hAT	1490	1491	4.175	oocyte_fwd
oocyte	fwd	rnd-4_family-296#DNA/hAT	1491	1492	4.165	oocyte_fwd
oocyte	fwd	rnd-4_family-296#DNA/hAT	1492	1493	4.15	oocyte_fwd
oocyte	fwd	rnd-4_family-296#DNA/hAT	1493	1494	4.1	oocyte_fwd
oocyte	fwd	rnd-4_family-296#DNA/hAT	1494	1495	4.095	oocyte_fwd
oocyte	fwd	rnd-4_family-296#DNA/hAT	1495	1496	4.115	oocyte_fwd
oocyte	fwd	rnd-4_family-296#DNA/hAT	1496	1497	4.07	oocyte_fwd
oocyte	fwd	rnd-4_family-296#DNA/hAT	1497	1498	4.005	oocyte_fwd
oocyte	fwd	rnd-4_family-296#DNA/hAT	1498	1499	4.835	oocyte_fwd
oocyte	fwd	rnd-4_family-296#DNA/hAT	1499	1500	4.8	oocyte_fwd
oocyte	fwd	rnd-4_family-296#DNA/hAT	1500	1501	4.755	oocyte_fwd
oocyte	fwd	rnd-4_family-296#DNA/hAT	1501	1502	4.695	oocyte_fwd
oocyte	fwd	rnd-4_family-296#DNA/hAT	1502	1503	4.915	oocyte_fwd
oocyte	fwd	rnd-4_family-296#DNA/hAT	1503	1504	4.84	oocyte_fwd
oocyte	fwd	rnd-4_family-296#DNA/hAT	1504	1505	4.25	oocyte_fwd
oocyte	fwd	rnd-4_family-296#DNA/hAT	1505	1506	3.32	oocyte_fwd
oocyte	fwd	rnd-4_family-296#DNA/hAT	1506	1507	3.645	oocyte_fwd
oocyte	fwd	rnd-4_family-296#DNA/hAT	1507	1508	3.67	oocyte_fwd
oocyte	fwd	rnd-4_family-296#DNA/hAT	1508	1509	3.71	oocyte_fwd
oocyte	fwd	rnd-4_family-296#DNA/hAT	1509	1510	3.735	oocyte_fwd
oocyte	fwd	rnd-4_family-296#DNA/hAT	1510	1511	4.83	oocyte_fwd
oocyte	fwd	rnd-4_family-296#DNA/hAT	1511	1512	5.03	oocyte_fwd
oocyte	fwd	rnd-4_family-296#DNA/hAT	1512	1513	5.045	oocyte_fwd
oocyte	fwd	rnd-4_family-296#DNA/hAT	1513	1514	5.07	oocyte_fwd
oocyte	fwd	rnd-4_family-296#DNA/hAT	1514	1515	5.11	oocyte_fwd
oocyte	fwd	rnd-4_family-296#DNA/hAT	1515	1516	5.165	oocyte_fwd
oocyte	fwd	rnd-4_family-296#DNA/hAT	1516	1517	5.12	oocyte_fwd
oocyte	fwd	rnd-4_family-296#DNA/hAT	1517	1518	5.055	oocyte_fwd
oocyte	fwd	rnd-4_family-296#DNA/hAT	1518	1519	4.75	oocyte_fwd
oocyte	fwd	rnd-4_family-296#DNA/hAT	1519	1520	4.765	oocyte_fwd
oocyte	fwd	rnd-4_family-296#DNA/hAT	1520	1521	4.565	oocyte_fwd
oocyte	fwd	rnd-4_family-296#DNA/hAT	1521	1522	4.55	oocyte_fwd
oocyte	fwd	rnd-4_family-296#DNA/hAT	1522	1523	4.975	oocyte_fwd
oocyte	fwd	rnd-4_family-296#DNA/hAT	1523	1524	4.935	oocyte_fwd
oocyte	fwd	rnd-4_family-296#DNA/hAT	1524	1525	4.945	oocyte_fwd
oocyte	fwd	rnd-4_family-296#DNA/hAT	1525	1526	4.885	oocyte_fwd
oocyte	fwd	rnd-4_family-296#DNA/hAT	1526	1527	3.355	oocyte_fwd
oocyte	fwd	rnd-4_family-296#DNA/hAT	1527	1528	3.33	oocyte_fwd
oocyte	fwd	rnd-4_family-296#DNA/hAT	1528	1529	3.32	oocyte_fwd
oocyte	fwd	rnd-4_family-296#DNA/hAT	1529	1530	3.355	oocyte_fwd
oocyte	fwd	rnd-4_family-296#DNA/hAT	1530	1531	3.255	oocyte_fwd
oocyte	fwd	rnd-4_family-296#DNA/hAT	1531	1532	3.145	oocyte_fwd
oocyte	fwd	rnd-4_family-296#DNA/hAT	1532	1533	3.04	oocyte_fwd
oocyte	fwd	rnd-4_family-296#DNA/hAT	1533	1534	3.02	oocyte_fwd
oocyte	fwd	rnd-4_family-296#DNA/hAT	1534	1535	3.055	oocyte_fwd
oocyte	fwd	rnd-4_family-296#DNA/hAT	1535	1536	3.05	oocyte_fwd
oocyte	fwd	rnd-4_family-296#DNA/hAT	1536	1537	2.765	oocyte_fwd
oocyte	fwd	rnd-4_family-296#DNA/hAT	1537	1538	2.675	oocyte_fwd
oocyte	fwd	rnd-4_family-296#DNA/hAT	1538	1539	2.425	oocyte_fwd
oocyte	fwd	rnd-4_family-296#DNA/hAT	1539	1540	2.385	oocyte_fwd
oocyte	fwd	rnd-4_family-296#DNA/hAT	1540	1541	2.26	oocyte_fwd
oocyte	fwd	rnd-4_family-296#DNA/hAT	1541	1542	2.3	oocyte_fwd
oocyte	fwd	rnd-4_family-296#DNA/hAT	1542	1543	2.255	oocyte_fwd
oocyte	fwd	rnd-4_family-296#DNA/hAT	1543	1544	2.12	oocyte_fwd
oocyte	fwd	rnd-4_family-296#DNA/hAT	1544	1545	1.9	oocyte_fwd
oocyte	fwd	rnd-4_family-296#DNA/hAT	1545	1546	2.345	oocyte_fwd
oocyte	fwd	rnd-4_family-296#DNA/hAT	1546	1547	2.485	oocyte_fwd
oocyte	fwd	rnd-4_family-296#DNA/hAT	1547	1548	2.43	oocyte_fwd
oocyte	fwd	rnd-4_family-296#DNA/hAT	1548	1549	2.245	oocyte_fwd
oocyte	fwd	rnd-4_family-296#DNA/hAT	1549	1550	2.295	oocyte_fwd
oocyte	fwd	rnd-4_family-296#DNA/hAT	1550	1551	3.77	oocyte_fwd
oocyte	fwd	rnd-4_family-296#DNA/hAT	1551	1552	4.47	oocyte_fwd
oocyte	fwd	rnd-4_family-296#DNA/hAT	1552	1553	4.57	oocyte_fwd
oocyte	fwd	rnd-4_family-296#DNA/hAT	1553	1554	4.675	oocyte_fwd
oocyte	fwd	rnd-4_family-296#DNA/hAT	1554	1555	4.635	oocyte_fwd
oocyte	fwd	rnd-4_family-296#DNA/hAT	1555	1556	4.665	oocyte_fwd
oocyte	fwd	rnd-4_family-296#DNA/hAT	1556	1557	4.71	oocyte_fwd
oocyte	fwd	rnd-4_family-296#DNA/hAT	1557	1558	4.695	oocyte_fwd
oocyte	fwd	rnd-4_family-296#DNA/hAT	1558	1559	4.615	oocyte_fwd
oocyte	fwd	rnd-4_family-296#DNA/hAT	1559	1560	5.585	oocyte_fwd
oocyte	fwd	rnd-4_family-296#DNA/hAT	1560	1561	5.91	oocyte_fwd
oocyte	fwd	rnd-4_family-296#DNA/hAT	1561	1562	5.92	oocyte_fwd
oocyte	fwd	rnd-4_family-296#DNA/hAT	1562	1563	5.955	oocyte_fwd
oocyte	fwd	rnd-4_family-296#DNA/hAT	1563	1564	6.07	oocyte_fwd
oocyte	fwd	rnd-4_family-296#DNA/hAT	1564	1565	6.045	oocyte_fwd
oocyte	fwd	rnd-4_family-296#DNA/hAT	1565	1566	6.03	oocyte_fwd
oocyte	fwd	rnd-4_family-296#DNA/hAT	1566	1567	6.12	oocyte_fwd
oocyte	fwd	rnd-4_family-296#DNA/hAT	1567	1568	6.175	oocyte_fwd
oocyte	fwd	rnd-4_family-296#DNA/hAT	1568	1569	6.1	oocyte_fwd
oocyte	fwd	rnd-4_family-296#DNA/hAT	1569	1570	5.94	oocyte_fwd
oocyte	fwd	rnd-4_family-296#DNA/hAT	1570	1571	5.655	oocyte_fwd
oocyte	fwd	rnd-4_family-296#DNA/hAT	1571	1572	5.455	oocyte_fwd
oocyte	fwd	rnd-4_family-296#DNA/hAT	1572	1573	5.29	oocyte_fwd
oocyte	fwd	rnd-4_family-296#DNA/hAT	1573	1574	5.09	oocyte_fwd
oocyte	fwd	rnd-4_family-296#DNA/hAT	1574	1575	4.99	oocyte_fwd
oocyte	fwd	rnd-4_family-296#DNA/hAT	1575	1576	4.79	oocyte_fwd
oocyte	fwd	rnd-4_family-296#DNA/hAT	1576	1577	4.565	oocyte_fwd
oocyte	fwd	rnd-4_family-296#DNA/hAT	1577	1578	4.2	oocyte_fwd
oocyte	fwd	rnd-4_family-296#DNA/hAT	1578	1579	3.895	oocyte_fwd
oocyte	fwd	rnd-4_family-296#DNA/hAT	1579	1580	3.12	oocyte_fwd
oocyte	fwd	rnd-4_family-296#DNA/hAT	1580	1581	2.755	oocyte_fwd
oocyte	fwd	rnd-4_family-296#DNA/hAT	1581	1582	2.69	oocyte_fwd
oocyte	fwd	rnd-4_family-296#DNA/hAT	1582	1583	2.645	oocyte_fwd
oocyte	fwd	rnd-4_family-296#DNA/hAT	1583	1584	2.645	oocyte_fwd
oocyte	fwd	rnd-4_family-296#DNA/hAT	1584	1585	2.535	oocyte_fwd
oocyte	fwd	rnd-4_family-296#DNA/hAT	1585	1586	2.465	oocyte_fwd
oocyte	fwd	rnd-4_family-296#DNA/hAT	1586	1587	2.24	oocyte_fwd
oocyte	fwd	rnd-4_family-296#DNA/hAT	1587	1588	1.86	oocyte_fwd
oocyte	fwd	rnd-4_family-296#DNA/hAT	1588	1589	1.775	oocyte_fwd
oocyte	fwd	rnd-4_family-296#DNA/hAT	1589	1590	1.28	oocyte_fwd
oocyte	fwd	rnd-4_family-296#DNA/hAT	1590	1591	1.265	oocyte_fwd
oocyte	fwd	rnd-4_family-296#DNA/hAT	1591	1592	1.175	oocyte_fwd
oocyte	fwd	rnd-4_family-296#DNA/hAT	1592	1593	1.175	oocyte_fwd
oocyte	fwd	rnd-4_family-296#DNA/hAT	1593	1594	1.09	oocyte_fwd
oocyte	fwd	rnd-4_family-296#DNA/hAT	1594	1595	1.065	oocyte_fwd
oocyte	fwd	rnd-4_family-296#DNA/hAT	1595	1596	1.035	oocyte_fwd
oocyte	fwd	rnd-4_family-296#DNA/hAT	1596	1597	1.025	oocyte_fwd
oocyte	fwd	rnd-4_family-296#DNA/hAT	1597	1598	1.01	oocyte_fwd
oocyte	fwd	rnd-4_family-296#DNA/hAT	1598	1599	1.01	oocyte_fwd
oocyte	fwd	rnd-4_family-296#DNA/hAT	1599	1600	1.01	oocyte_fwd
oocyte	fwd	rnd-4_family-296#DNA/hAT	1600	1601	1.01	oocyte_fwd
oocyte	fwd	rnd-4_family-296#DNA/hAT	1601	1602	1.01	oocyte_fwd
oocyte	fwd	rnd-4_family-296#DNA/hAT	1602	1603	1.01	oocyte_fwd
oocyte	fwd	rnd-4_family-296#DNA/hAT	1603	1604	1.025	oocyte_fwd
oocyte	fwd	rnd-4_family-296#DNA/hAT	1604	1605	1.025	oocyte_fwd
oocyte	fwd	rnd-4_family-296#DNA/hAT	1605	1606	1.025	oocyte_fwd
oocyte	fwd	rnd-4_family-296#DNA/hAT	1606	1607	1.025	oocyte_fwd
oocyte	fwd	rnd-4_family-296#DNA/hAT	1607	1608	1.025	oocyte_fwd
oocyte	fwd	rnd-4_family-296#DNA/hAT	1608	1609	1.025	oocyte_fwd
oocyte	fwd	rnd-4_family-296#DNA/hAT	1609	1610	1.025	oocyte_fwd
oocyte	fwd	rnd-4_family-296#DNA/hAT	1610	1611	1.02	oocyte_fwd
oocyte	fwd	rnd-4_family-296#DNA/hAT	1611	1612	1.02	oocyte_fwd
oocyte	fwd	rnd-4_family-296#DNA/hAT	1612	1613	1.02	oocyte_fwd
oocyte	fwd	rnd-4_family-296#DNA/hAT	1613	1614	1.02	oocyte_fwd
oocyte	fwd	rnd-4_family-296#DNA/hAT	1614	1615	1.02	oocyte_fwd
oocyte	fwd	rnd-4_family-296#DNA/hAT	1615	1616	1.02	oocyte_fwd
oocyte	fwd	rnd-4_family-296#DNA/hAT	1616	1617	1.02	oocyte_fwd
oocyte	fwd	rnd-4_family-296#DNA/hAT	1617	1618	1.02	oocyte_fwd
oocyte	fwd	rnd-4_family-296#DNA/hAT	1618	1619	1.02	oocyte_fwd
oocyte	fwd	rnd-4_family-296#DNA/hAT	1619	1620	1.02	oocyte_fwd
oocyte	fwd	rnd-4_family-296#DNA/hAT	1620	1621	1.02	oocyte_fwd
oocyte	fwd	rnd-4_family-296#DNA/hAT	1621	1622	1.02	oocyte_fwd
oocyte	fwd	rnd-4_family-296#DNA/hAT	1622	1623	1.02	oocyte_fwd
oocyte	fwd	rnd-4_family-296#DNA/hAT	1623	1624	1.025	oocyte_fwd
oocyte	fwd	rnd-4_family-296#DNA/hAT	1624	1625	1.025	oocyte_fwd
oocyte	fwd	rnd-4_family-296#DNA/hAT	1625	1626	1.025	oocyte_fwd
oocyte	fwd	rnd-4_family-296#DNA/hAT	1626	1627	1.025	oocyte_fwd
oocyte	fwd	rnd-4_family-296#DNA/hAT	1627	1628	1.03	oocyte_fwd
oocyte	fwd	rnd-4_family-296#DNA/hAT	1628	1629	1.03	oocyte_fwd
oocyte	fwd	rnd-4_family-296#DNA/hAT	1629	1630	1.06	oocyte_fwd
oocyte	fwd	rnd-4_family-296#DNA/hAT	1630	1631	1.06	oocyte_fwd
oocyte	fwd	rnd-4_family-296#DNA/hAT	1631	1632	1.09	oocyte_fwd
oocyte	fwd	rnd-4_family-296#DNA/hAT	1632	1633	1.125	oocyte_fwd
oocyte	fwd	rnd-4_family-296#DNA/hAT	1633	1634	1.125	oocyte_fwd
oocyte	fwd	rnd-4_family-296#DNA/hAT	1634	1635	1.145	oocyte_fwd
oocyte	fwd	rnd-4_family-296#DNA/hAT	1635	1636	1.14	oocyte_fwd
oocyte	fwd	rnd-4_family-296#DNA/hAT	1636	1637	1.15	oocyte_fwd
oocyte	fwd	rnd-4_family-296#DNA/hAT	1637	1638	1.165	oocyte_fwd
oocyte	fwd	rnd-4_family-296#DNA/hAT	1638	1639	1.165	oocyte_fwd
oocyte	fwd	rnd-4_family-296#DNA/hAT	1639	1640	1.41	oocyte_fwd
oocyte	fwd	rnd-4_family-296#DNA/hAT	1640	1641	1.425	oocyte_fwd
oocyte	fwd	rnd-4_family-296#DNA/hAT	1641	1642	1.44	oocyte_fwd
oocyte	fwd	rnd-4_family-296#DNA/hAT	1642	1643	1.835	oocyte_fwd
oocyte	fwd	rnd-4_family-296#DNA/hAT	1643	1644	1.88	oocyte_fwd
oocyte	fwd	rnd-4_family-296#DNA/hAT	1644	1645	1.9	oocyte_fwd
oocyte	fwd	rnd-4_family-296#DNA/hAT	1645	1646	2.025	oocyte_fwd
oocyte	fwd	rnd-4_family-296#DNA/hAT	1646	1647	2.28	oocyte_fwd
oocyte	fwd	rnd-4_family-296#DNA/hAT	1647	1648	9.215	oocyte_fwd
oocyte	fwd	rnd-4_family-296#DNA/hAT	1648	1649	9.385	oocyte_fwd
oocyte	fwd	rnd-4_family-296#DNA/hAT	1649	1650	9.48	oocyte_fwd
oocyte	fwd	rnd-4_family-296#DNA/hAT	1650	1651	10.49	oocyte_fwd
oocyte	fwd	rnd-4_family-296#DNA/hAT	1651	1652	10.505	oocyte_fwd
oocyte	fwd	rnd-4_family-296#DNA/hAT	1652	1653	10.505	oocyte_fwd
oocyte	fwd	rnd-4_family-296#DNA/hAT	1653	1654	10.55	oocyte_fwd
oocyte	fwd	rnd-4_family-296#DNA/hAT	1654	1655	10.705	oocyte_fwd
oocyte	fwd	rnd-4_family-296#DNA/hAT	1655	1656	10.735	oocyte_fwd
oocyte	fwd	rnd-4_family-296#DNA/hAT	1656	1657	10.725	oocyte_fwd
oocyte	fwd	rnd-4_family-296#DNA/hAT	1657	1658	10.65	oocyte_fwd
oocyte	fwd	rnd-4_family-296#DNA/hAT	1658	1659	10.81	oocyte_fwd
oocyte	fwd	rnd-4_family-296#DNA/hAT	1659	1660	10.785	oocyte_fwd
oocyte	fwd	rnd-4_family-296#DNA/hAT	1660	1661	10.71	oocyte_fwd
oocyte	fwd	rnd-4_family-296#DNA/hAT	1661	1662	10.93	oocyte_fwd
oocyte	fwd	rnd-4_family-296#DNA/hAT	1662	1663	10.93	oocyte_fwd
oocyte	fwd	rnd-4_family-296#DNA/hAT	1663	1664	10.935	oocyte_fwd
oocyte	fwd	rnd-4_family-296#DNA/hAT	1664	1665	11.05	oocyte_fwd
oocyte	fwd	rnd-4_family-296#DNA/hAT	1665	1666	11.05	oocyte_fwd
oocyte	fwd	rnd-4_family-296#DNA/hAT	1666	1667	10.91	oocyte_fwd
oocyte	fwd	rnd-4_family-296#DNA/hAT	1667	1668	10.61	oocyte_fwd
oocyte	fwd	rnd-4_family-296#DNA/hAT	1668	1669	10.43	oocyte_fwd
oocyte	fwd	rnd-4_family-296#DNA/hAT	1669	1670	10.22	oocyte_fwd
oocyte	fwd	rnd-4_family-296#DNA/hAT	1670	1671	10.06	oocyte_fwd
oocyte	fwd	rnd-4_family-296#DNA/hAT	1671	1672	9.935	oocyte_fwd
oocyte	fwd	rnd-4_family-296#DNA/hAT	1672	1673	6.495	oocyte_fwd
oocyte	fwd	rnd-4_family-296#DNA/hAT	1673	1674	6.245	oocyte_fwd
oocyte	fwd	rnd-4_family-296#DNA/hAT	1674	1675	6.105	oocyte_fwd
oocyte	fwd	rnd-4_family-296#DNA/hAT	1675	1676	5.1	oocyte_fwd
oocyte	fwd	rnd-4_family-296#DNA/hAT	1676	1677	4.365	oocyte_fwd
oocyte	fwd	rnd-4_family-296#DNA/hAT	1677	1678	3.375	oocyte_fwd
oocyte	fwd	rnd-4_family-296#DNA/hAT	1678	1679	3.105	oocyte_fwd
oocyte	fwd	rnd-4_family-296#DNA/hAT	1679	1680	2.88	oocyte_fwd
oocyte	fwd	rnd-4_family-296#DNA/hAT	1680	1681	2.88	oocyte_fwd
oocyte	fwd	rnd-4_family-296#DNA/hAT	1681	1682	2.965	oocyte_fwd
oocyte	fwd	rnd-4_family-296#DNA/hAT	1682	1683	2.91	oocyte_fwd
oocyte	fwd	rnd-4_family-296#DNA/hAT	1683	1684	2.855	oocyte_fwd
oocyte	fwd	rnd-4_family-296#DNA/hAT	1684	1685	3.135	oocyte_fwd
oocyte	fwd	rnd-4_family-296#DNA/hAT	1685	1686	3.245	oocyte_fwd
oocyte	fwd	rnd-4_family-296#DNA/hAT	1686	1687	3.33	oocyte_fwd
oocyte	fwd	rnd-4_family-296#DNA/hAT	1687	1688	3.25	oocyte_fwd
oocyte	fwd	rnd-4_family-296#DNA/hAT	1688	1689	3.27	oocyte_fwd
oocyte	fwd	rnd-4_family-296#DNA/hAT	1689	1690	3.16	oocyte_fwd
oocyte	fwd	rnd-4_family-296#DNA/hAT	1690	1691	3.15	oocyte_fwd
oocyte	fwd	rnd-4_family-296#DNA/hAT	1691	1692	3.125	oocyte_fwd
oocyte	fwd	rnd-4_family-296#DNA/hAT	1692	1693	7.555	oocyte_fwd
oocyte	fwd	rnd-4_family-296#DNA/hAT	1693	1694	7.56	oocyte_fwd
oocyte	fwd	rnd-4_family-296#DNA/hAT	1694	1695	7.2	oocyte_fwd
oocyte	fwd	rnd-4_family-296#DNA/hAT	1695	1696	7.19	oocyte_fwd
oocyte	fwd	rnd-4_family-296#DNA/hAT	1696	1697	7.245	oocyte_fwd
oocyte	fwd	rnd-4_family-296#DNA/hAT	1697	1698	7.24	oocyte_fwd
oocyte	fwd	rnd-4_family-296#DNA/hAT	1698	1699	7.3	oocyte_fwd
oocyte	fwd	rnd-4_family-296#DNA/hAT	1699	1700	7.285	oocyte_fwd
oocyte	fwd	rnd-4_family-296#DNA/hAT	1700	1701	7.375	oocyte_fwd
oocyte	fwd	rnd-4_family-296#DNA/hAT	1701	1702	7.395	oocyte_fwd
oocyte	fwd	rnd-4_family-296#DNA/hAT	1702	1703	8.055	oocyte_fwd
oocyte	fwd	rnd-4_family-296#DNA/hAT	1703	1704	8.06	oocyte_fwd
oocyte	fwd	rnd-4_family-296#DNA/hAT	1704	1705	8.01	oocyte_fwd
oocyte	fwd	rnd-4_family-296#DNA/hAT	1705	1706	7.975	oocyte_fwd
oocyte	fwd	rnd-4_family-296#DNA/hAT	1706	1707	7.895	oocyte_fwd
oocyte	fwd	rnd-4_family-296#DNA/hAT	1707	1708	7.645	oocyte_fwd
oocyte	fwd	rnd-4_family-296#DNA/hAT	1708	1709	7.55	oocyte_fwd
oocyte	fwd	rnd-4_family-296#DNA/hAT	1709	1710	7.515	oocyte_fwd
oocyte	fwd	rnd-4_family-296#DNA/hAT	1710	1711	7.45	oocyte_fwd
oocyte	fwd	rnd-4_family-296#DNA/hAT	1711	1712	7.135	oocyte_fwd
oocyte	fwd	rnd-4_family-296#DNA/hAT	1712	1713	6.88	oocyte_fwd
oocyte	fwd	rnd-4_family-296#DNA/hAT	1713	1714	6.47	oocyte_fwd
oocyte	fwd	rnd-4_family-296#DNA/hAT	1714	1715	4.805	oocyte_fwd
oocyte	fwd	rnd-4_family-296#DNA/hAT	1715	1716	4.45	oocyte_fwd
oocyte	fwd	rnd-4_family-296#DNA/hAT	1716	1717	4.435	oocyte_fwd
oocyte	fwd	rnd-4_family-296#DNA/hAT	1717	1718	4.26	oocyte_fwd
oocyte	fwd	rnd-4_family-296#DNA/hAT	1718	1719	4.185	oocyte_fwd
oocyte	fwd	rnd-4_family-296#DNA/hAT	1719	1720	4.07	oocyte_fwd
oocyte	fwd	rnd-4_family-296#DNA/hAT	1720	1721	3.115	oocyte_fwd
oocyte	fwd	rnd-4_family-296#DNA/hAT	1721	1722	2.57	oocyte_fwd
oocyte	fwd	rnd-4_family-296#DNA/hAT	1722	1723	2.52	oocyte_fwd
oocyte	fwd	rnd-4_family-296#DNA/hAT	1723	1724	2.46	oocyte_fwd
oocyte	fwd	rnd-4_family-296#DNA/hAT	1724	1725	2.625	oocyte_fwd
oocyte	fwd	rnd-4_family-296#DNA/hAT	1725	1726	2.58	oocyte_fwd
oocyte	fwd	rnd-4_family-296#DNA/hAT	1726	1727	2.535	oocyte_fwd
oocyte	fwd	rnd-4_family-296#DNA/hAT	1727	1728	2.48	oocyte_fwd
oocyte	fwd	rnd-4_family-296#DNA/hAT	1728	1729	2.415	oocyte_fwd
oocyte	fwd	rnd-4_family-296#DNA/hAT	1729	1730	2.375	oocyte_fwd
oocyte	fwd	rnd-4_family-296#DNA/hAT	1730	1731	2.22	oocyte_fwd
oocyte	fwd	rnd-4_family-296#DNA/hAT	1731	1732	2.16	oocyte_fwd
oocyte	fwd	rnd-4_family-296#DNA/hAT	1732	1733	1.74	oocyte_fwd
oocyte	fwd	rnd-4_family-296#DNA/hAT	1733	1734	1.68	oocyte_fwd
oocyte	fwd	rnd-4_family-296#DNA/hAT	1734	1735	1.655	oocyte_fwd
oocyte	fwd	rnd-4_family-296#DNA/hAT	1735	1736	1.655	oocyte_fwd
oocyte	fwd	rnd-4_family-296#DNA/hAT	1736	1737	1.605	oocyte_fwd
oocyte	fwd	rnd-4_family-296#DNA/hAT	1737	1738	1.585	oocyte_fwd
oocyte	fwd	rnd-4_family-296#DNA/hAT	1738	1739	1.385	oocyte_fwd
oocyte	fwd	rnd-4_family-296#DNA/hAT	1739	1740	1.175	oocyte_fwd
oocyte	fwd	rnd-4_family-296#DNA/hAT	1740	1741	1.16	oocyte_fwd
oocyte	fwd	rnd-4_family-296#DNA/hAT	1741	1742	1.165	oocyte_fwd
oocyte	fwd	rnd-4_family-296#DNA/hAT	1742	1743	1.165	oocyte_fwd
oocyte	fwd	rnd-4_family-296#DNA/hAT	1743	1744	1.165	oocyte_fwd
oocyte	fwd	rnd-4_family-296#DNA/hAT	1744	1745	1.14	oocyte_fwd
oocyte	fwd	rnd-4_family-296#DNA/hAT	1745	1746	1.13	oocyte_fwd
oocyte	fwd	rnd-4_family-296#DNA/hAT	1746	1747	1.125	oocyte_fwd
oocyte	fwd	rnd-4_family-296#DNA/hAT	1747	1748	1.115	oocyte_fwd
oocyte	fwd	rnd-4_family-296#DNA/hAT	1748	1749	1.115	oocyte_fwd
oocyte	fwd	rnd-4_family-296#DNA/hAT	1749	1750	1.08	oocyte_fwd
oocyte	fwd	rnd-4_family-296#DNA/hAT	1750	1751	1.055	oocyte_fwd
oocyte	fwd	rnd-4_family-296#DNA/hAT	1751	1752	1.04	oocyte_fwd
oocyte	fwd	rnd-4_family-296#DNA/hAT	1752	1753	1.04	oocyte_fwd
oocyte	fwd	rnd-4_family-296#DNA/hAT	1753	1754	1.055	oocyte_fwd
oocyte	fwd	rnd-4_family-296#DNA/hAT	1754	1755	1.015	oocyte_fwd
oocyte	fwd	rnd-4_family-296#DNA/hAT	1755	1756	1	oocyte_fwd
oocyte	fwd	rnd-4_family-296#DNA/hAT	1756	1757	0.985	oocyte_fwd
oocyte	fwd	rnd-4_family-296#DNA/hAT	1757	1758	0.985	oocyte_fwd
oocyte	fwd	rnd-4_family-296#DNA/hAT	1758	1759	0.985	oocyte_fwd
oocyte	fwd	rnd-4_family-296#DNA/hAT	1759	1760	0.97	oocyte_fwd
oocyte	fwd	rnd-4_family-296#DNA/hAT	1760	1761	0.975	oocyte_fwd
oocyte	fwd	rnd-4_family-296#DNA/hAT	1761	1762	0.975	oocyte_fwd
oocyte	fwd	rnd-4_family-296#DNA/hAT	1762	1763	1.07	oocyte_fwd
oocyte	fwd	rnd-4_family-296#DNA/hAT	1763	1764	1.07	oocyte_fwd
oocyte	fwd	rnd-4_family-296#DNA/hAT	1764	1765	1.06	oocyte_fwd
oocyte	fwd	rnd-4_family-296#DNA/hAT	1765	1766	1.075	oocyte_fwd
oocyte	fwd	rnd-4_family-296#DNA/hAT	1766	1767	1.17	oocyte_fwd
oocyte	fwd	rnd-4_family-296#DNA/hAT	1767	1768	1.21	oocyte_fwd
oocyte	fwd	rnd-4_family-296#DNA/hAT	1768	1769	1.225	oocyte_fwd
oocyte	fwd	rnd-4_family-296#DNA/hAT	1769	1770	1.26	oocyte_fwd
oocyte	fwd	rnd-4_family-296#DNA/hAT	1770	1771	1.26	oocyte_fwd
oocyte	fwd	rnd-4_family-296#DNA/hAT	1771	1772	1.275	oocyte_fwd
oocyte	fwd	rnd-4_family-296#DNA/hAT	1772	1773	1.275	oocyte_fwd
oocyte	fwd	rnd-4_family-296#DNA/hAT	1773	1774	1.275	oocyte_fwd
oocyte	fwd	rnd-4_family-296#DNA/hAT	1774	1775	1.26	oocyte_fwd
oocyte	fwd	rnd-4_family-296#DNA/hAT	1775	1776	1.26	oocyte_fwd
oocyte	fwd	rnd-4_family-296#DNA/hAT	1776	1777	1.3	oocyte_fwd
oocyte	fwd	rnd-4_family-296#DNA/hAT	1777	1778	1.31	oocyte_fwd
oocyte	fwd	rnd-4_family-296#DNA/hAT	1778	1779	1.31	oocyte_fwd
oocyte	fwd	rnd-4_family-296#DNA/hAT	1779	1780	1.31	oocyte_fwd
oocyte	fwd	rnd-4_family-296#DNA/hAT	1780	1781	1.31	oocyte_fwd
oocyte	fwd	rnd-4_family-296#DNA/hAT	1781	1782	1.33	oocyte_fwd
oocyte	fwd	rnd-4_family-296#DNA/hAT	1782	1783	1.34	oocyte_fwd
oocyte	fwd	rnd-4_family-296#DNA/hAT	1783	1784	1.34	oocyte_fwd
oocyte	fwd	rnd-4_family-296#DNA/hAT	1784	1785	1.985	oocyte_fwd
oocyte	fwd	rnd-4_family-296#DNA/hAT	1785	1786	1.945	oocyte_fwd
oocyte	fwd	rnd-4_family-296#DNA/hAT	1786	1787	1.925	oocyte_fwd
oocyte	fwd	rnd-4_family-296#DNA/hAT	1787	1788	1.905	oocyte_fwd
oocyte	fwd	rnd-4_family-296#DNA/hAT	1788	1789	1.88	oocyte_fwd
oocyte	fwd	rnd-4_family-296#DNA/hAT	1789	1790	1.895	oocyte_fwd
oocyte	fwd	rnd-4_family-296#DNA/hAT	1790	1791	1.85	oocyte_fwd
oocyte	fwd	rnd-4_family-296#DNA/hAT	1791	1792	1.87	oocyte_fwd
oocyte	fwd	rnd-4_family-296#DNA/hAT	1792	1793	1.87	oocyte_fwd
oocyte	fwd	rnd-4_family-296#DNA/hAT	1793	1794	1.87	oocyte_fwd
oocyte	fwd	rnd-4_family-296#DNA/hAT	1794	1795	1.865	oocyte_fwd
oocyte	fwd	rnd-4_family-296#DNA/hAT	1795	1796	2.015	oocyte_fwd
oocyte	fwd	rnd-4_family-296#DNA/hAT	1796	1797	2.03	oocyte_fwd
oocyte	fwd	rnd-4_family-296#DNA/hAT	1797	1798	2.015	oocyte_fwd
oocyte	fwd	rnd-4_family-296#DNA/hAT	1798	1799	2.01	oocyte_fwd
oocyte	fwd	rnd-4_family-296#DNA/hAT	1799	1800	2	oocyte_fwd
oocyte	fwd	rnd-4_family-296#DNA/hAT	1800	1801	1.985	oocyte_fwd
oocyte	fwd	rnd-4_family-296#DNA/hAT	1801	1802	1.95	oocyte_fwd
oocyte	fwd	rnd-4_family-296#DNA/hAT	1802	1803	1.895	oocyte_fwd
oocyte	fwd	rnd-4_family-296#DNA/hAT	1803	1804	1.875	oocyte_fwd
oocyte	fwd	rnd-4_family-296#DNA/hAT	1804	1805	1.865	oocyte_fwd
oocyte	fwd	rnd-4_family-296#DNA/hAT	1805	1806	1.89	oocyte_fwd
oocyte	fwd	rnd-4_family-296#DNA/hAT	1806	1807	1.895	oocyte_fwd
oocyte	fwd	rnd-4_family-296#DNA/hAT	1807	1808	1.88	oocyte_fwd
oocyte	fwd	rnd-4_family-296#DNA/hAT	1808	1809	1.895	oocyte_fwd
oocyte	fwd	rnd-4_family-296#DNA/hAT	1809	1810	1.88	oocyte_fwd
oocyte	fwd	rnd-4_family-296#DNA/hAT	1810	1811	1.73	oocyte_fwd
oocyte	fwd	rnd-4_family-296#DNA/hAT	1811	1812	1.475	oocyte_fwd
oocyte	fwd	rnd-4_family-296#DNA/hAT	1812	1813	1.61	oocyte_fwd
oocyte	fwd	rnd-4_family-296#DNA/hAT	1813	1814	1.395	oocyte_fwd
oocyte	fwd	rnd-4_family-296#DNA/hAT	1814	1815	1.435	oocyte_fwd
oocyte	fwd	rnd-4_family-296#DNA/hAT	1815	1816	1.44	oocyte_fwd
oocyte	fwd	rnd-4_family-296#DNA/hAT	1816	1817	1.44	oocyte_fwd
oocyte	fwd	rnd-4_family-296#DNA/hAT	1817	1818	1.455	oocyte_fwd
oocyte	fwd	rnd-4_family-296#DNA/hAT	1818	1819	1.485	oocyte_fwd
oocyte	fwd	rnd-4_family-296#DNA/hAT	1819	1820	1.63	oocyte_fwd
oocyte	fwd	rnd-4_family-296#DNA/hAT	1820	1821	1.79	oocyte_fwd
oocyte	fwd	rnd-4_family-296#DNA/hAT	1821	1822	1.81	oocyte_fwd
oocyte	fwd	rnd-4_family-296#DNA/hAT	1822	1823	1.83	oocyte_fwd
oocyte	fwd	rnd-4_family-296#DNA/hAT	1823	1824	2.83	oocyte_fwd
oocyte	fwd	rnd-4_family-296#DNA/hAT	1824	1825	2.895	oocyte_fwd
oocyte	fwd	rnd-4_family-296#DNA/hAT	1825	1826	2.845	oocyte_fwd
oocyte	fwd	rnd-4_family-296#DNA/hAT	1826	1827	2.87	oocyte_fwd
oocyte	fwd	rnd-4_family-296#DNA/hAT	1827	1828	2.87	oocyte_fwd
oocyte	fwd	rnd-4_family-296#DNA/hAT	1828	1829	2.885	oocyte_fwd
oocyte	fwd	rnd-4_family-296#DNA/hAT	1829	1830	2.89	oocyte_fwd
oocyte	fwd	rnd-4_family-296#DNA/hAT	1830	1831	2.925	oocyte_fwd
oocyte	fwd	rnd-4_family-296#DNA/hAT	1831	1832	8.36	oocyte_fwd
oocyte	fwd	rnd-4_family-296#DNA/hAT	1832	1833	8.465	oocyte_fwd
oocyte	fwd	rnd-4_family-296#DNA/hAT	1833	1834	8.495	oocyte_fwd
oocyte	fwd	rnd-4_family-296#DNA/hAT	1834	1835	8.52	oocyte_fwd
oocyte	fwd	rnd-4_family-296#DNA/hAT	1835	1836	8.6	oocyte_fwd
oocyte	fwd	rnd-4_family-296#DNA/hAT	1836	1837	8.575	oocyte_fwd
oocyte	fwd	rnd-4_family-296#DNA/hAT	1837	1838	8.595	oocyte_fwd
oocyte	fwd	rnd-4_family-296#DNA/hAT	1838	1839	8.58	oocyte_fwd
oocyte	fwd	rnd-4_family-296#DNA/hAT	1839	1840	8.545	oocyte_fwd
oocyte	fwd	rnd-4_family-296#DNA/hAT	1840	1841	8.51	oocyte_fwd
oocyte	fwd	rnd-4_family-296#DNA/hAT	1841	1842	8.47	oocyte_fwd
oocyte	fwd	rnd-4_family-296#DNA/hAT	1842	1843	8.385	oocyte_fwd
oocyte	fwd	rnd-4_family-296#DNA/hAT	1843	1844	8.36	oocyte_fwd
oocyte	fwd	rnd-4_family-296#DNA/hAT	1844	1845	8.31	oocyte_fwd
oocyte	fwd	rnd-4_family-296#DNA/hAT	1845	1846	8.24	oocyte_fwd
oocyte	fwd	rnd-4_family-296#DNA/hAT	1846	1847	8.23	oocyte_fwd
oocyte	fwd	rnd-4_family-296#DNA/hAT	1847	1848	8.185	oocyte_fwd
oocyte	fwd	rnd-4_family-296#DNA/hAT	1848	1849	8.01	oocyte_fwd
oocyte	fwd	rnd-4_family-296#DNA/hAT	1849	1850	7.705	oocyte_fwd
oocyte	fwd	rnd-4_family-296#DNA/hAT	1850	1851	7.46	oocyte_fwd
oocyte	fwd	rnd-4_family-296#DNA/hAT	1851	1852	6.55	oocyte_fwd
oocyte	fwd	rnd-4_family-296#DNA/hAT	1852	1853	6.46	oocyte_fwd
oocyte	fwd	rnd-4_family-296#DNA/hAT	1853	1854	6.045	oocyte_fwd
oocyte	fwd	rnd-4_family-296#DNA/hAT	1854	1855	2.35	oocyte_fwd
oocyte	fwd	rnd-4_family-296#DNA/hAT	1855	1856	2.19	oocyte_fwd
oocyte	fwd	rnd-4_family-296#DNA/hAT	1856	1857	2.075	oocyte_fwd
oocyte	fwd	rnd-4_family-296#DNA/hAT	1857	1858	1.585	oocyte_fwd
oocyte	fwd	rnd-4_family-296#DNA/hAT	1858	1859	1.615	oocyte_fwd
oocyte	fwd	rnd-4_family-296#DNA/hAT	1859	1860	1.615	oocyte_fwd
oocyte	fwd	rnd-4_family-296#DNA/hAT	1860	1861	1.485	oocyte_fwd
oocyte	fwd	rnd-4_family-296#DNA/hAT	1861	1862	1.395	oocyte_fwd
oocyte	fwd	rnd-4_family-296#DNA/hAT	1862	1863	1.35	oocyte_fwd
oocyte	fwd	rnd-4_family-296#DNA/hAT	1863	1864	1.35	oocyte_fwd
oocyte	fwd	rnd-4_family-296#DNA/hAT	1864	1865	1.35	oocyte_fwd
oocyte	fwd	rnd-4_family-296#DNA/hAT	1865	1866	4.11	oocyte_fwd
oocyte	fwd	rnd-4_family-296#DNA/hAT	1866	1867	4.275	oocyte_fwd
oocyte	fwd	rnd-4_family-296#DNA/hAT	1867	1868	4.4	oocyte_fwd
oocyte	fwd	rnd-4_family-296#DNA/hAT	1868	1869	4.42	oocyte_fwd
oocyte	fwd	rnd-4_family-296#DNA/hAT	1869	1870	4.435	oocyte_fwd
oocyte	fwd	rnd-4_family-296#DNA/hAT	1870	1871	4.595	oocyte_fwd
oocyte	fwd	rnd-4_family-296#DNA/hAT	1871	1872	4.655	oocyte_fwd
oocyte	fwd	rnd-4_family-296#DNA/hAT	1872	1873	4.635	oocyte_fwd
oocyte	fwd	rnd-4_family-296#DNA/hAT	1873	1874	4.685	oocyte_fwd
oocyte	fwd	rnd-4_family-296#DNA/hAT	1874	1875	4.72	oocyte_fwd
oocyte	fwd	rnd-4_family-296#DNA/hAT	1875	1876	4.745	oocyte_fwd
oocyte	fwd	rnd-4_family-296#DNA/hAT	1876	1877	4.775	oocyte_fwd
oocyte	fwd	rnd-4_family-296#DNA/hAT	1877	1878	4.86	oocyte_fwd
oocyte	fwd	rnd-4_family-296#DNA/hAT	1878	1879	4.915	oocyte_fwd
oocyte	fwd	rnd-4_family-296#DNA/hAT	1879	1880	6.305	oocyte_fwd
oocyte	fwd	rnd-4_family-296#DNA/hAT	1880	1881	6.42	oocyte_fwd
oocyte	fwd	rnd-4_family-296#DNA/hAT	1881	1882	6.52	oocyte_fwd
oocyte	fwd	rnd-4_family-296#DNA/hAT	1882	1883	7.69	oocyte_fwd
oocyte	fwd	rnd-4_family-296#DNA/hAT	1883	1884	7.695	oocyte_fwd
oocyte	fwd	rnd-4_family-296#DNA/hAT	1884	1885	7.695	oocyte_fwd
oocyte	fwd	rnd-4_family-296#DNA/hAT	1885	1886	7.675	oocyte_fwd
oocyte	fwd	rnd-4_family-296#DNA/hAT	1886	1887	7.69	oocyte_fwd
oocyte	fwd	rnd-4_family-296#DNA/hAT	1887	1888	7.53	oocyte_fwd
oocyte	fwd	rnd-4_family-296#DNA/hAT	1888	1889	7.395	oocyte_fwd
oocyte	fwd	rnd-4_family-296#DNA/hAT	1889	1890	7.37	oocyte_fwd
oocyte	fwd	rnd-4_family-296#DNA/hAT	1890	1891	7.165	oocyte_fwd
oocyte	fwd	rnd-4_family-296#DNA/hAT	1891	1892	7.02	oocyte_fwd
oocyte	fwd	rnd-4_family-296#DNA/hAT	1892	1893	5.92	oocyte_fwd
oocyte	fwd	rnd-4_family-296#DNA/hAT	1893	1894	4.81	oocyte_fwd
oocyte	fwd	rnd-4_family-296#DNA/hAT	1894	1895	4.765	oocyte_fwd
oocyte	fwd	rnd-4_family-296#DNA/hAT	1895	1896	5.13	oocyte_fwd
oocyte	fwd	rnd-4_family-296#DNA/hAT	1896	1897	4.53	oocyte_fwd
oocyte	fwd	rnd-4_family-296#DNA/hAT	1897	1898	4.45	oocyte_fwd
oocyte	fwd	rnd-4_family-296#DNA/hAT	1898	1899	4.475	oocyte_fwd
oocyte	fwd	rnd-4_family-296#DNA/hAT	1899	1900	4.27	oocyte_fwd
oocyte	fwd	rnd-4_family-296#DNA/hAT	1900	1901	4.235	oocyte_fwd
oocyte	fwd	rnd-4_family-296#DNA/hAT	1901	1902	4.135	oocyte_fwd
oocyte	fwd	rnd-4_family-296#DNA/hAT	1902	1903	4.065	oocyte_fwd
oocyte	fwd	rnd-4_family-296#DNA/hAT	1903	1904	3.88	oocyte_fwd
oocyte	fwd	rnd-4_family-296#DNA/hAT	1904	1905	2.57	oocyte_fwd
oocyte	fwd	rnd-4_family-296#DNA/hAT	1905	1906	2.91	oocyte_fwd
oocyte	fwd	rnd-4_family-296#DNA/hAT	1906	1907	1.77	oocyte_fwd
oocyte	fwd	rnd-4_family-296#DNA/hAT	1907	1908	1.77	oocyte_fwd
oocyte	fwd	rnd-4_family-296#DNA/hAT	1908	1909	1.84	oocyte_fwd
oocyte	fwd	rnd-4_family-296#DNA/hAT	1909	1910	1.91	oocyte_fwd
oocyte	fwd	rnd-4_family-296#DNA/hAT	1910	1911	1.935	oocyte_fwd
oocyte	fwd	rnd-4_family-296#DNA/hAT	1911	1912	1.96	oocyte_fwd
oocyte	fwd	rnd-4_family-296#DNA/hAT	1912	1913	2.14	oocyte_fwd
oocyte	fwd	rnd-4_family-296#DNA/hAT	1913	1914	2.14	oocyte_fwd
oocyte	fwd	rnd-4_family-296#DNA/hAT	1914	1915	2.155	oocyte_fwd
oocyte	fwd	rnd-4_family-296#DNA/hAT	1915	1916	2.2	oocyte_fwd
oocyte	fwd	rnd-4_family-296#DNA/hAT	1916	1917	2.2	oocyte_fwd
oocyte	fwd	rnd-4_family-296#DNA/hAT	1917	1918	2.215	oocyte_fwd
oocyte	fwd	rnd-4_family-296#DNA/hAT	1918	1919	2.27	oocyte_fwd
oocyte	fwd	rnd-4_family-296#DNA/hAT	1919	1920	2.28	oocyte_fwd
oocyte	fwd	rnd-4_family-296#DNA/hAT	1920	1921	2.28	oocyte_fwd
oocyte	fwd	rnd-4_family-296#DNA/hAT	1921	1922	2.245	oocyte_fwd
oocyte	fwd	rnd-4_family-296#DNA/hAT	1922	1923	2.27	oocyte_fwd
oocyte	fwd	rnd-4_family-296#DNA/hAT	1923	1924	1.84	oocyte_fwd
oocyte	fwd	rnd-4_family-296#DNA/hAT	1924	1925	1.9	oocyte_fwd
oocyte	fwd	rnd-4_family-296#DNA/hAT	1925	1926	1.835	oocyte_fwd
oocyte	fwd	rnd-4_family-296#DNA/hAT	1926	1927	1.895	oocyte_fwd
oocyte	fwd	rnd-4_family-296#DNA/hAT	1927	1928	1.975	oocyte_fwd
oocyte	fwd	rnd-4_family-296#DNA/hAT	1928	1929	1.995	oocyte_fwd
oocyte	fwd	rnd-4_family-296#DNA/hAT	1929	1930	2.02	oocyte_fwd
oocyte	fwd	rnd-4_family-296#DNA/hAT	1930	1931	1.965	oocyte_fwd
oocyte	fwd	rnd-4_family-296#DNA/hAT	1931	1932	1.935	oocyte_fwd
oocyte	fwd	rnd-4_family-296#DNA/hAT	1932	1933	1.95	oocyte_fwd
oocyte	fwd	rnd-4_family-296#DNA/hAT	1933	1934	1.915	oocyte_fwd
oocyte	fwd	rnd-4_family-296#DNA/hAT	1934	1935	1.915	oocyte_fwd
oocyte	fwd	rnd-4_family-296#DNA/hAT	1935	1936	1.885	oocyte_fwd
oocyte	fwd	rnd-4_family-296#DNA/hAT	1936	1937	1.82	oocyte_fwd
oocyte	fwd	rnd-4_family-296#DNA/hAT	1937	1938	1.82	oocyte_fwd
oocyte	fwd	rnd-4_family-296#DNA/hAT	1938	1939	1.765	oocyte_fwd
oocyte	fwd	rnd-4_family-296#DNA/hAT	1939	1940	1.765	oocyte_fwd
oocyte	fwd	rnd-4_family-296#DNA/hAT	1940	1941	1.685	oocyte_fwd
oocyte	fwd	rnd-4_family-296#DNA/hAT	1941	1942	1.51	oocyte_fwd
oocyte	fwd	rnd-4_family-296#DNA/hAT	1942	1943	1.51	oocyte_fwd
oocyte	fwd	rnd-4_family-296#DNA/hAT	1943	1944	1.51	oocyte_fwd
oocyte	fwd	rnd-4_family-296#DNA/hAT	1944	1945	1.525	oocyte_fwd
oocyte	fwd	rnd-4_family-296#DNA/hAT	1945	1946	1.565	oocyte_fwd
oocyte	fwd	rnd-4_family-296#DNA/hAT	1946	1947	1.565	oocyte_fwd
oocyte	fwd	rnd-4_family-296#DNA/hAT	1947	1948	1.56	oocyte_fwd
oocyte	fwd	rnd-4_family-296#DNA/hAT	1948	1949	1.53	oocyte_fwd
oocyte	fwd	rnd-4_family-296#DNA/hAT	1949	1950	1.53	oocyte_fwd
oocyte	fwd	rnd-4_family-296#DNA/hAT	1950	1951	1.47	oocyte_fwd
oocyte	fwd	rnd-4_family-296#DNA/hAT	1951	1952	1.38	oocyte_fwd
oocyte	fwd	rnd-4_family-296#DNA/hAT	1952	1953	1.325	oocyte_fwd
oocyte	fwd	rnd-4_family-296#DNA/hAT	1953	1954	1.28	oocyte_fwd
oocyte	fwd	rnd-4_family-296#DNA/hAT	1954	1955	1.11	oocyte_fwd
oocyte	fwd	rnd-4_family-296#DNA/hAT	1955	1956	1.11	oocyte_fwd
oocyte	fwd	rnd-4_family-296#DNA/hAT	1956	1957	1.01	oocyte_fwd
oocyte	fwd	rnd-4_family-296#DNA/hAT	1957	1958	1.04	oocyte_fwd
oocyte	fwd	rnd-4_family-296#DNA/hAT	1958	1959	1.025	oocyte_fwd
oocyte	fwd	rnd-4_family-296#DNA/hAT	1959	1960	1.025	oocyte_fwd
oocyte	fwd	rnd-4_family-296#DNA/hAT	1960	1961	1.025	oocyte_fwd
oocyte	fwd	rnd-4_family-296#DNA/hAT	1961	1962	1.05	oocyte_fwd
oocyte	fwd	rnd-4_family-296#DNA/hAT	1962	1963	1.22	oocyte_fwd
oocyte	fwd	rnd-4_family-296#DNA/hAT	1963	1964	1.225	oocyte_fwd
oocyte	fwd	rnd-4_family-296#DNA/hAT	1964	1965	1.22	oocyte_fwd
oocyte	fwd	rnd-4_family-296#DNA/hAT	1965	1966	1.21	oocyte_fwd
oocyte	fwd	rnd-4_family-296#DNA/hAT	1966	1967	1.21	oocyte_fwd
oocyte	fwd	rnd-4_family-296#DNA/hAT	1967	1968	1.265	oocyte_fwd
oocyte	fwd	rnd-4_family-296#DNA/hAT	1968	1969	1.29	oocyte_fwd
oocyte	fwd	rnd-4_family-296#DNA/hAT	1969	1970	1.33	oocyte_fwd
oocyte	fwd	rnd-4_family-296#DNA/hAT	1970	1971	1.39	oocyte_fwd
oocyte	fwd	rnd-4_family-296#DNA/hAT	1971	1972	1.415	oocyte_fwd
oocyte	fwd	rnd-4_family-296#DNA/hAT	1972	1973	1.425	oocyte_fwd
oocyte	fwd	rnd-4_family-296#DNA/hAT	1973	1974	1.445	oocyte_fwd
oocyte	fwd	rnd-4_family-296#DNA/hAT	1974	1975	1.455	oocyte_fwd
oocyte	fwd	rnd-4_family-296#DNA/hAT	1975	1976	1.57	oocyte_fwd
oocyte	fwd	rnd-4_family-296#DNA/hAT	1976	1977	4.15	oocyte_fwd
oocyte	fwd	rnd-4_family-296#DNA/hAT	1977	1978	4.26	oocyte_fwd
oocyte	fwd	rnd-4_family-296#DNA/hAT	1978	1979	6.935	oocyte_fwd
oocyte	fwd	rnd-4_family-296#DNA/hAT	1979	1980	7.07	oocyte_fwd
oocyte	fwd	rnd-4_family-296#DNA/hAT	1980	1981	7.135	oocyte_fwd
oocyte	fwd	rnd-4_family-296#DNA/hAT	1981	1982	7.19	oocyte_fwd
oocyte	fwd	rnd-4_family-296#DNA/hAT	1982	1983	7.175	oocyte_fwd
oocyte	fwd	rnd-4_family-296#DNA/hAT	1983	1984	7.18	oocyte_fwd
oocyte	fwd	rnd-4_family-296#DNA/hAT	1984	1985	7.175	oocyte_fwd
oocyte	fwd	rnd-4_family-296#DNA/hAT	1985	1986	7.13	oocyte_fwd
oocyte	fwd	rnd-4_family-296#DNA/hAT	1986	1987	7.105	oocyte_fwd
oocyte	fwd	rnd-4_family-296#DNA/hAT	1987	1988	7.09	oocyte_fwd
oocyte	fwd	rnd-4_family-296#DNA/hAT	1988	1989	7.025	oocyte_fwd
oocyte	fwd	rnd-4_family-296#DNA/hAT	1989	1990	6.905	oocyte_fwd
oocyte	fwd	rnd-4_family-296#DNA/hAT	1990	1991	6.88	oocyte_fwd
oocyte	fwd	rnd-4_family-296#DNA/hAT	1991	1992	6.835	oocyte_fwd
oocyte	fwd	rnd-4_family-296#DNA/hAT	1992	1993	6.805	oocyte_fwd
oocyte	fwd	rnd-4_family-296#DNA/hAT	1993	1994	5.6	oocyte_fwd
oocyte	fwd	rnd-4_family-296#DNA/hAT	1994	1995	5.16	oocyte_fwd
oocyte	fwd	rnd-4_family-296#DNA/hAT	1995	1996	5.09	oocyte_fwd
oocyte	fwd	rnd-4_family-296#DNA/hAT	1996	1997	5.055	oocyte_fwd
oocyte	fwd	rnd-4_family-296#DNA/hAT	1997	1998	5.055	oocyte_fwd
oocyte	fwd	rnd-4_family-296#DNA/hAT	1998	1999	5.065	oocyte_fwd
[truncated: 9,809 more rows]
