# Supplementary material for: A mammalian-like piRNA pathway in Axolotl reveals the origins of piRNA-directed DNA methylation
Source: EMBO J. 2025 Nov 13;45(6):1933–56. doi: 10.1038/s44318-025-00631-w (PMC7618676; doi:10.1038/s44318-025-00631-w)
Supplement: Supplementary file 10 — Source data Fig. 4 [file 44318_2025_631_MOESM10_ESM.zip › Figure 4/4D/DNA.DNA-PIF-Harbinger.rnd-1_family-124.RPM_mean.csv]

condition	strand	TEID	start	end	RPM_mean	type
oocyte	fwd	rnd-1_family-124#DNA/PIF-Harbinger	0	1	0.02	oocyte_fwd
oocyte	fwd	rnd-1_family-124#DNA/PIF-Harbinger	1	2	0.045	oocyte_fwd
oocyte	fwd	rnd-1_family-124#DNA/PIF-Harbinger	2	3	0.05	oocyte_fwd
oocyte	fwd	rnd-1_family-124#DNA/PIF-Harbinger	3	4	0.055	oocyte_fwd
oocyte	fwd	rnd-1_family-124#DNA/PIF-Harbinger	4	5	0.075	oocyte_fwd
oocyte	fwd	rnd-1_family-124#DNA/PIF-Harbinger	5	6	0.11	oocyte_fwd
oocyte	fwd	rnd-1_family-124#DNA/PIF-Harbinger	6	7	0.425	oocyte_fwd
oocyte	fwd	rnd-1_family-124#DNA/PIF-Harbinger	7	8	0.485	oocyte_fwd
oocyte	fwd	rnd-1_family-124#DNA/PIF-Harbinger	8	9	0.515	oocyte_fwd
oocyte	fwd	rnd-1_family-124#DNA/PIF-Harbinger	9	10	0.525	oocyte_fwd
oocyte	fwd	rnd-1_family-124#DNA/PIF-Harbinger	10	11	0.535	oocyte_fwd
oocyte	fwd	rnd-1_family-124#DNA/PIF-Harbinger	11	12	0.54	oocyte_fwd
oocyte	fwd	rnd-1_family-124#DNA/PIF-Harbinger	12	13	0.545	oocyte_fwd
oocyte	fwd	rnd-1_family-124#DNA/PIF-Harbinger	13	14	0.55	oocyte_fwd
oocyte	fwd	rnd-1_family-124#DNA/PIF-Harbinger	14	15	0.565	oocyte_fwd
oocyte	fwd	rnd-1_family-124#DNA/PIF-Harbinger	15	16	0.57	oocyte_fwd
oocyte	fwd	rnd-1_family-124#DNA/PIF-Harbinger	16	17	0.585	oocyte_fwd
oocyte	fwd	rnd-1_family-124#DNA/PIF-Harbinger	17	18	0.58	oocyte_fwd
oocyte	fwd	rnd-1_family-124#DNA/PIF-Harbinger	18	19	0.58	oocyte_fwd
oocyte	fwd	rnd-1_family-124#DNA/PIF-Harbinger	19	20	0.58	oocyte_fwd
oocyte	fwd	rnd-1_family-124#DNA/PIF-Harbinger	20	21	0.585	oocyte_fwd
oocyte	fwd	rnd-1_family-124#DNA/PIF-Harbinger	21	22	0.575	oocyte_fwd
oocyte	fwd	rnd-1_family-124#DNA/PIF-Harbinger	22	23	0.565	oocyte_fwd
oocyte	fwd	rnd-1_family-124#DNA/PIF-Harbinger	23	24	0.535	oocyte_fwd
oocyte	fwd	rnd-1_family-124#DNA/PIF-Harbinger	24	25	0.47	oocyte_fwd
oocyte	fwd	rnd-1_family-124#DNA/PIF-Harbinger	25	26	0.425	oocyte_fwd
oocyte	fwd	rnd-1_family-124#DNA/PIF-Harbinger	26	27	0.385	oocyte_fwd
oocyte	fwd	rnd-1_family-124#DNA/PIF-Harbinger	27	28	0.295	oocyte_fwd
oocyte	fwd	rnd-1_family-124#DNA/PIF-Harbinger	28	29	0.3	oocyte_fwd
oocyte	fwd	rnd-1_family-124#DNA/PIF-Harbinger	29	30	0.295	oocyte_fwd
oocyte	fwd	rnd-1_family-124#DNA/PIF-Harbinger	30	31	0.195	oocyte_fwd
oocyte	fwd	rnd-1_family-124#DNA/PIF-Harbinger	31	32	0.105	oocyte_fwd
oocyte	fwd	rnd-1_family-124#DNA/PIF-Harbinger	32	33	0.06	oocyte_fwd
oocyte	fwd	rnd-1_family-124#DNA/PIF-Harbinger	33	34	0.05	oocyte_fwd
oocyte	fwd	rnd-1_family-124#DNA/PIF-Harbinger	34	35	0.065	oocyte_fwd
oocyte	fwd	rnd-1_family-124#DNA/PIF-Harbinger	35	36	0.09	oocyte_fwd
oocyte	fwd	rnd-1_family-124#DNA/PIF-Harbinger	36	37	0.095	oocyte_fwd
oocyte	fwd	rnd-1_family-124#DNA/PIF-Harbinger	37	38	0.1	oocyte_fwd
oocyte	fwd	rnd-1_family-124#DNA/PIF-Harbinger	38	39	0.115	oocyte_fwd
oocyte	fwd	rnd-1_family-124#DNA/PIF-Harbinger	39	40	0.15	oocyte_fwd
oocyte	fwd	rnd-1_family-124#DNA/PIF-Harbinger	40	41	0.465	oocyte_fwd
oocyte	fwd	rnd-1_family-124#DNA/PIF-Harbinger	41	42	0.535	oocyte_fwd
oocyte	fwd	rnd-1_family-124#DNA/PIF-Harbinger	42	43	0.57	oocyte_fwd
oocyte	fwd	rnd-1_family-124#DNA/PIF-Harbinger	43	44	0.585	oocyte_fwd
oocyte	fwd	rnd-1_family-124#DNA/PIF-Harbinger	44	45	0.595	oocyte_fwd
oocyte	fwd	rnd-1_family-124#DNA/PIF-Harbinger	45	46	0.605	oocyte_fwd
oocyte	fwd	rnd-1_family-124#DNA/PIF-Harbinger	46	47	0.615	oocyte_fwd
oocyte	fwd	rnd-1_family-124#DNA/PIF-Harbinger	47	48	0.63	oocyte_fwd
oocyte	fwd	rnd-1_family-124#DNA/PIF-Harbinger	48	49	0.67	oocyte_fwd
oocyte	fwd	rnd-1_family-124#DNA/PIF-Harbinger	49	50	0.685	oocyte_fwd
oocyte	fwd	rnd-1_family-124#DNA/PIF-Harbinger	50	51	0.715	oocyte_fwd
oocyte	fwd	rnd-1_family-124#DNA/PIF-Harbinger	51	52	0.71	oocyte_fwd
oocyte	fwd	rnd-1_family-124#DNA/PIF-Harbinger	52	53	0.74	oocyte_fwd
oocyte	fwd	rnd-1_family-124#DNA/PIF-Harbinger	53	54	0.735	oocyte_fwd
oocyte	fwd	rnd-1_family-124#DNA/PIF-Harbinger	54	55	0.725	oocyte_fwd
oocyte	fwd	rnd-1_family-124#DNA/PIF-Harbinger	55	56	0.72	oocyte_fwd
oocyte	fwd	rnd-1_family-124#DNA/PIF-Harbinger	56	57	0.705	oocyte_fwd
oocyte	fwd	rnd-1_family-124#DNA/PIF-Harbinger	57	58	0.675	oocyte_fwd
oocyte	fwd	rnd-1_family-124#DNA/PIF-Harbinger	58	59	0.64	oocyte_fwd
oocyte	fwd	rnd-1_family-124#DNA/PIF-Harbinger	59	60	0.59	oocyte_fwd
oocyte	fwd	rnd-1_family-124#DNA/PIF-Harbinger	60	61	0.555	oocyte_fwd
oocyte	fwd	rnd-1_family-124#DNA/PIF-Harbinger	61	62	0.46	oocyte_fwd
oocyte	fwd	rnd-1_family-124#DNA/PIF-Harbinger	62	63	0.465	oocyte_fwd
oocyte	fwd	rnd-1_family-124#DNA/PIF-Harbinger	63	64	0.45	oocyte_fwd
oocyte	fwd	rnd-1_family-124#DNA/PIF-Harbinger	64	65	0.35	oocyte_fwd
oocyte	fwd	rnd-1_family-124#DNA/PIF-Harbinger	65	66	0.285	oocyte_fwd
oocyte	fwd	rnd-1_family-124#DNA/PIF-Harbinger	66	67	0.255	oocyte_fwd
oocyte	fwd	rnd-1_family-124#DNA/PIF-Harbinger	67	68	0.225	oocyte_fwd
oocyte	fwd	rnd-1_family-124#DNA/PIF-Harbinger	68	69	0.215	oocyte_fwd
oocyte	fwd	rnd-1_family-124#DNA/PIF-Harbinger	69	70	0.215	oocyte_fwd
oocyte	fwd	rnd-1_family-124#DNA/PIF-Harbinger	70	71	0.21	oocyte_fwd
oocyte	fwd	rnd-1_family-124#DNA/PIF-Harbinger	71	72	0.21	oocyte_fwd
oocyte	fwd	rnd-1_family-124#DNA/PIF-Harbinger	72	73	0.2	oocyte_fwd
oocyte	fwd	rnd-1_family-124#DNA/PIF-Harbinger	73	74	0.225	oocyte_fwd
oocyte	fwd	rnd-1_family-124#DNA/PIF-Harbinger	74	75	0.255	oocyte_fwd
oocyte	fwd	rnd-1_family-124#DNA/PIF-Harbinger	75	76	0.55	oocyte_fwd
oocyte	fwd	rnd-1_family-124#DNA/PIF-Harbinger	76	77	0.59	oocyte_fwd
oocyte	fwd	rnd-1_family-124#DNA/PIF-Harbinger	77	78	0.615	oocyte_fwd
oocyte	fwd	rnd-1_family-124#DNA/PIF-Harbinger	78	79	0.615	oocyte_fwd
oocyte	fwd	rnd-1_family-124#DNA/PIF-Harbinger	79	80	0.61	oocyte_fwd
oocyte	fwd	rnd-1_family-124#DNA/PIF-Harbinger	80	81	0.61	oocyte_fwd
oocyte	fwd	rnd-1_family-124#DNA/PIF-Harbinger	81	82	0.615	oocyte_fwd
oocyte	fwd	rnd-1_family-124#DNA/PIF-Harbinger	82	83	0.605	oocyte_fwd
oocyte	fwd	rnd-1_family-124#DNA/PIF-Harbinger	83	84	0.615	oocyte_fwd
oocyte	fwd	rnd-1_family-124#DNA/PIF-Harbinger	84	85	0.615	oocyte_fwd
oocyte	fwd	rnd-1_family-124#DNA/PIF-Harbinger	85	86	0.615	oocyte_fwd
oocyte	fwd	rnd-1_family-124#DNA/PIF-Harbinger	86	87	0.61	oocyte_fwd
oocyte	fwd	rnd-1_family-124#DNA/PIF-Harbinger	87	88	0.605	oocyte_fwd
oocyte	fwd	rnd-1_family-124#DNA/PIF-Harbinger	88	89	0.605	oocyte_fwd
oocyte	fwd	rnd-1_family-124#DNA/PIF-Harbinger	89	90	0.6	oocyte_fwd
oocyte	fwd	rnd-1_family-124#DNA/PIF-Harbinger	90	91	0.59	oocyte_fwd
oocyte	fwd	rnd-1_family-124#DNA/PIF-Harbinger	91	92	0.57	oocyte_fwd
oocyte	fwd	rnd-1_family-124#DNA/PIF-Harbinger	92	93	0.54	oocyte_fwd
oocyte	fwd	rnd-1_family-124#DNA/PIF-Harbinger	93	94	0.475	oocyte_fwd
oocyte	fwd	rnd-1_family-124#DNA/PIF-Harbinger	94	95	0.425	oocyte_fwd
oocyte	fwd	rnd-1_family-124#DNA/PIF-Harbinger	95	96	0.385	oocyte_fwd
oocyte	fwd	rnd-1_family-124#DNA/PIF-Harbinger	96	97	0.295	oocyte_fwd
oocyte	fwd	rnd-1_family-124#DNA/PIF-Harbinger	97	98	0.3	oocyte_fwd
oocyte	fwd	rnd-1_family-124#DNA/PIF-Harbinger	98	99	0.295	oocyte_fwd
oocyte	fwd	rnd-1_family-124#DNA/PIF-Harbinger	99	100	0.195	oocyte_fwd
oocyte	fwd	rnd-1_family-124#DNA/PIF-Harbinger	100	101	0.105	oocyte_fwd
oocyte	fwd	rnd-1_family-124#DNA/PIF-Harbinger	101	102	0.06	oocyte_fwd
oocyte	fwd	rnd-1_family-124#DNA/PIF-Harbinger	102	103	0.05	oocyte_fwd
oocyte	fwd	rnd-1_family-124#DNA/PIF-Harbinger	103	104	0.065	oocyte_fwd
oocyte	fwd	rnd-1_family-124#DNA/PIF-Harbinger	104	105	0.09	oocyte_fwd
oocyte	fwd	rnd-1_family-124#DNA/PIF-Harbinger	105	106	0.095	oocyte_fwd
oocyte	fwd	rnd-1_family-124#DNA/PIF-Harbinger	106	107	0.1	oocyte_fwd
oocyte	fwd	rnd-1_family-124#DNA/PIF-Harbinger	107	108	0.115	oocyte_fwd
oocyte	fwd	rnd-1_family-124#DNA/PIF-Harbinger	108	109	0.15	oocyte_fwd
oocyte	fwd	rnd-1_family-124#DNA/PIF-Harbinger	109	110	0.46	oocyte_fwd
oocyte	fwd	rnd-1_family-124#DNA/PIF-Harbinger	110	111	0.515	oocyte_fwd
oocyte	fwd	rnd-1_family-124#DNA/PIF-Harbinger	111	112	0.555	oocyte_fwd
oocyte	fwd	rnd-1_family-124#DNA/PIF-Harbinger	112	113	0.565	oocyte_fwd
oocyte	fwd	rnd-1_family-124#DNA/PIF-Harbinger	113	114	0.565	oocyte_fwd
oocyte	fwd	rnd-1_family-124#DNA/PIF-Harbinger	114	115	0.57	oocyte_fwd
oocyte	fwd	rnd-1_family-124#DNA/PIF-Harbinger	115	116	0.59	oocyte_fwd
oocyte	fwd	rnd-1_family-124#DNA/PIF-Harbinger	116	117	0.585	oocyte_fwd
oocyte	fwd	rnd-1_family-124#DNA/PIF-Harbinger	117	118	0.6	oocyte_fwd
oocyte	fwd	rnd-1_family-124#DNA/PIF-Harbinger	118	119	0.6	oocyte_fwd
oocyte	fwd	rnd-1_family-124#DNA/PIF-Harbinger	119	120	0.61	oocyte_fwd
oocyte	fwd	rnd-1_family-124#DNA/PIF-Harbinger	120	121	0.605	oocyte_fwd
oocyte	fwd	rnd-1_family-124#DNA/PIF-Harbinger	121	122	0.6	oocyte_fwd
oocyte	fwd	rnd-1_family-124#DNA/PIF-Harbinger	122	123	0.6	oocyte_fwd
oocyte	fwd	rnd-1_family-124#DNA/PIF-Harbinger	123	124	0.595	oocyte_fwd
oocyte	fwd	rnd-1_family-124#DNA/PIF-Harbinger	124	125	0.595	oocyte_fwd
oocyte	fwd	rnd-1_family-124#DNA/PIF-Harbinger	125	126	0.575	oocyte_fwd
oocyte	fwd	rnd-1_family-124#DNA/PIF-Harbinger	126	127	0.55	oocyte_fwd
oocyte	fwd	rnd-1_family-124#DNA/PIF-Harbinger	127	128	0.485	oocyte_fwd
oocyte	fwd	rnd-1_family-124#DNA/PIF-Harbinger	128	129	0.435	oocyte_fwd
oocyte	fwd	rnd-1_family-124#DNA/PIF-Harbinger	129	130	0.4	oocyte_fwd
oocyte	fwd	rnd-1_family-124#DNA/PIF-Harbinger	130	131	0.31	oocyte_fwd
oocyte	fwd	rnd-1_family-124#DNA/PIF-Harbinger	131	132	0.325	oocyte_fwd
oocyte	fwd	rnd-1_family-124#DNA/PIF-Harbinger	132	133	0.31	oocyte_fwd
oocyte	fwd	rnd-1_family-124#DNA/PIF-Harbinger	133	134	0.2	oocyte_fwd
oocyte	fwd	rnd-1_family-124#DNA/PIF-Harbinger	134	135	0.1	oocyte_fwd
oocyte	fwd	rnd-1_family-124#DNA/PIF-Harbinger	135	136	0.09	oocyte_fwd
oocyte	fwd	rnd-1_family-124#DNA/PIF-Harbinger	136	137	0.105	oocyte_fwd
oocyte	fwd	rnd-1_family-124#DNA/PIF-Harbinger	137	138	0.12	oocyte_fwd
oocyte	fwd	rnd-1_family-124#DNA/PIF-Harbinger	138	139	0.12	oocyte_fwd
oocyte	fwd	rnd-1_family-124#DNA/PIF-Harbinger	139	140	0.115	oocyte_fwd
oocyte	fwd	rnd-1_family-124#DNA/PIF-Harbinger	140	141	0.135	oocyte_fwd
oocyte	fwd	rnd-1_family-124#DNA/PIF-Harbinger	141	142	0.165	oocyte_fwd
oocyte	fwd	rnd-1_family-124#DNA/PIF-Harbinger	142	143	0.47	oocyte_fwd
oocyte	fwd	rnd-1_family-124#DNA/PIF-Harbinger	143	144	0.52	oocyte_fwd
oocyte	fwd	rnd-1_family-124#DNA/PIF-Harbinger	144	145	0.555	oocyte_fwd
oocyte	fwd	rnd-1_family-124#DNA/PIF-Harbinger	145	146	0.565	oocyte_fwd
oocyte	fwd	rnd-1_family-124#DNA/PIF-Harbinger	146	147	0.565	oocyte_fwd
oocyte	fwd	rnd-1_family-124#DNA/PIF-Harbinger	147	148	0.575	oocyte_fwd
oocyte	fwd	rnd-1_family-124#DNA/PIF-Harbinger	148	149	0.59	oocyte_fwd
oocyte	fwd	rnd-1_family-124#DNA/PIF-Harbinger	149	150	0.59	oocyte_fwd
oocyte	fwd	rnd-1_family-124#DNA/PIF-Harbinger	150	151	0.605	oocyte_fwd
oocyte	fwd	rnd-1_family-124#DNA/PIF-Harbinger	151	152	0.605	oocyte_fwd
oocyte	fwd	rnd-1_family-124#DNA/PIF-Harbinger	152	153	0.61	oocyte_fwd
oocyte	fwd	rnd-1_family-124#DNA/PIF-Harbinger	153	154	0.605	oocyte_fwd
oocyte	fwd	rnd-1_family-124#DNA/PIF-Harbinger	154	155	0.6	oocyte_fwd
oocyte	fwd	rnd-1_family-124#DNA/PIF-Harbinger	155	156	0.6	oocyte_fwd
oocyte	fwd	rnd-1_family-124#DNA/PIF-Harbinger	156	157	0.595	oocyte_fwd
oocyte	fwd	rnd-1_family-124#DNA/PIF-Harbinger	157	158	0.595	oocyte_fwd
oocyte	fwd	rnd-1_family-124#DNA/PIF-Harbinger	158	159	0.575	oocyte_fwd
oocyte	fwd	rnd-1_family-124#DNA/PIF-Harbinger	159	160	0.55	oocyte_fwd
oocyte	fwd	rnd-1_family-124#DNA/PIF-Harbinger	160	161	0.485	oocyte_fwd
oocyte	fwd	rnd-1_family-124#DNA/PIF-Harbinger	161	162	0.435	oocyte_fwd
oocyte	fwd	rnd-1_family-124#DNA/PIF-Harbinger	162	163	0.4	oocyte_fwd
oocyte	fwd	rnd-1_family-124#DNA/PIF-Harbinger	163	164	0.31	oocyte_fwd
oocyte	fwd	rnd-1_family-124#DNA/PIF-Harbinger	164	165	0.325	oocyte_fwd
oocyte	fwd	rnd-1_family-124#DNA/PIF-Harbinger	165	166	0.31	oocyte_fwd
oocyte	fwd	rnd-1_family-124#DNA/PIF-Harbinger	166	167	0.2	oocyte_fwd
oocyte	fwd	rnd-1_family-124#DNA/PIF-Harbinger	167	168	0.1	oocyte_fwd
oocyte	fwd	rnd-1_family-124#DNA/PIF-Harbinger	168	169	0.09	oocyte_fwd
oocyte	fwd	rnd-1_family-124#DNA/PIF-Harbinger	169	170	0.105	oocyte_fwd
oocyte	fwd	rnd-1_family-124#DNA/PIF-Harbinger	170	171	0.12	oocyte_fwd
oocyte	fwd	rnd-1_family-124#DNA/PIF-Harbinger	171	172	0.12	oocyte_fwd
oocyte	fwd	rnd-1_family-124#DNA/PIF-Harbinger	172	173	0.115	oocyte_fwd
oocyte	fwd	rnd-1_family-124#DNA/PIF-Harbinger	173	174	0.135	oocyte_fwd
oocyte	fwd	rnd-1_family-124#DNA/PIF-Harbinger	174	175	0.165	oocyte_fwd
oocyte	fwd	rnd-1_family-124#DNA/PIF-Harbinger	175	176	0.47	oocyte_fwd
oocyte	fwd	rnd-1_family-124#DNA/PIF-Harbinger	176	177	0.52	oocyte_fwd
oocyte	fwd	rnd-1_family-124#DNA/PIF-Harbinger	177	178	0.555	oocyte_fwd
oocyte	fwd	rnd-1_family-124#DNA/PIF-Harbinger	178	179	0.565	oocyte_fwd
oocyte	fwd	rnd-1_family-124#DNA/PIF-Harbinger	179	180	0.565	oocyte_fwd
oocyte	fwd	rnd-1_family-124#DNA/PIF-Harbinger	180	181	0.575	oocyte_fwd
oocyte	fwd	rnd-1_family-124#DNA/PIF-Harbinger	181	182	0.59	oocyte_fwd
oocyte	fwd	rnd-1_family-124#DNA/PIF-Harbinger	182	183	0.59	oocyte_fwd
oocyte	fwd	rnd-1_family-124#DNA/PIF-Harbinger	183	184	0.605	oocyte_fwd
oocyte	fwd	rnd-1_family-124#DNA/PIF-Harbinger	184	185	0.605	oocyte_fwd
oocyte	fwd	rnd-1_family-124#DNA/PIF-Harbinger	185	186	0.61	oocyte_fwd
oocyte	fwd	rnd-1_family-124#DNA/PIF-Harbinger	186	187	0.605	oocyte_fwd
oocyte	fwd	rnd-1_family-124#DNA/PIF-Harbinger	187	188	0.6	oocyte_fwd
oocyte	fwd	rnd-1_family-124#DNA/PIF-Harbinger	188	189	0.6	oocyte_fwd
oocyte	fwd	rnd-1_family-124#DNA/PIF-Harbinger	189	190	0.595	oocyte_fwd
oocyte	fwd	rnd-1_family-124#DNA/PIF-Harbinger	190	191	0.595	oocyte_fwd
oocyte	fwd	rnd-1_family-124#DNA/PIF-Harbinger	191	192	0.575	oocyte_fwd
oocyte	fwd	rnd-1_family-124#DNA/PIF-Harbinger	192	193	0.55	oocyte_fwd
oocyte	fwd	rnd-1_family-124#DNA/PIF-Harbinger	193	194	0.485	oocyte_fwd
oocyte	fwd	rnd-1_family-124#DNA/PIF-Harbinger	194	195	0.435	oocyte_fwd
oocyte	fwd	rnd-1_family-124#DNA/PIF-Harbinger	195	196	0.4	oocyte_fwd
oocyte	fwd	rnd-1_family-124#DNA/PIF-Harbinger	196	197	0.31	oocyte_fwd
oocyte	fwd	rnd-1_family-124#DNA/PIF-Harbinger	197	198	0.325	oocyte_fwd
oocyte	fwd	rnd-1_family-124#DNA/PIF-Harbinger	198	199	0.31	oocyte_fwd
oocyte	fwd	rnd-1_family-124#DNA/PIF-Harbinger	199	200	0.2	oocyte_fwd
oocyte	fwd	rnd-1_family-124#DNA/PIF-Harbinger	200	201	0.1	oocyte_fwd
oocyte	fwd	rnd-1_family-124#DNA/PIF-Harbinger	201	202	0.09	oocyte_fwd
oocyte	fwd	rnd-1_family-124#DNA/PIF-Harbinger	202	203	0.105	oocyte_fwd
oocyte	fwd	rnd-1_family-124#DNA/PIF-Harbinger	203	204	0.12	oocyte_fwd
oocyte	fwd	rnd-1_family-124#DNA/PIF-Harbinger	204	205	0.12	oocyte_fwd
oocyte	fwd	rnd-1_family-124#DNA/PIF-Harbinger	205	206	0.115	oocyte_fwd
oocyte	fwd	rnd-1_family-124#DNA/PIF-Harbinger	206	207	0.13	oocyte_fwd
oocyte	fwd	rnd-1_family-124#DNA/PIF-Harbinger	207	208	0.165	oocyte_fwd
oocyte	fwd	rnd-1_family-124#DNA/PIF-Harbinger	208	209	0.51	oocyte_fwd
oocyte	fwd	rnd-1_family-124#DNA/PIF-Harbinger	209	210	0.55	oocyte_fwd
oocyte	fwd	rnd-1_family-124#DNA/PIF-Harbinger	210	211	0.59	oocyte_fwd
oocyte	fwd	rnd-1_family-124#DNA/PIF-Harbinger	211	212	0.6	oocyte_fwd
oocyte	fwd	rnd-1_family-124#DNA/PIF-Harbinger	212	213	0.605	oocyte_fwd
oocyte	fwd	rnd-1_family-124#DNA/PIF-Harbinger	213	214	0.605	oocyte_fwd
oocyte	fwd	rnd-1_family-124#DNA/PIF-Harbinger	214	215	0.625	oocyte_fwd
oocyte	fwd	rnd-1_family-124#DNA/PIF-Harbinger	215	216	0.63	oocyte_fwd
oocyte	fwd	rnd-1_family-124#DNA/PIF-Harbinger	216	217	0.635	oocyte_fwd
oocyte	fwd	rnd-1_family-124#DNA/PIF-Harbinger	217	218	0.66	oocyte_fwd
oocyte	fwd	rnd-1_family-124#DNA/PIF-Harbinger	218	219	0.66	oocyte_fwd
oocyte	fwd	rnd-1_family-124#DNA/PIF-Harbinger	219	220	0.65	oocyte_fwd
oocyte	fwd	rnd-1_family-124#DNA/PIF-Harbinger	220	221	0.65	oocyte_fwd
oocyte	fwd	rnd-1_family-124#DNA/PIF-Harbinger	221	222	0.64	oocyte_fwd
oocyte	fwd	rnd-1_family-124#DNA/PIF-Harbinger	222	223	0.675	oocyte_fwd
oocyte	fwd	rnd-1_family-124#DNA/PIF-Harbinger	223	224	0.7	oocyte_fwd
oocyte	fwd	rnd-1_family-124#DNA/PIF-Harbinger	224	225	0.68	oocyte_fwd
oocyte	fwd	rnd-1_family-124#DNA/PIF-Harbinger	225	226	0.65	oocyte_fwd
oocyte	fwd	rnd-1_family-124#DNA/PIF-Harbinger	226	227	0.585	oocyte_fwd
oocyte	fwd	rnd-1_family-124#DNA/PIF-Harbinger	227	228	0.515	oocyte_fwd
oocyte	fwd	rnd-1_family-124#DNA/PIF-Harbinger	228	229	0.475	oocyte_fwd
oocyte	fwd	rnd-1_family-124#DNA/PIF-Harbinger	229	230	0.32	oocyte_fwd
oocyte	fwd	rnd-1_family-124#DNA/PIF-Harbinger	230	231	0.34	oocyte_fwd
oocyte	fwd	rnd-1_family-124#DNA/PIF-Harbinger	231	232	0.335	oocyte_fwd
oocyte	fwd	rnd-1_family-124#DNA/PIF-Harbinger	232	233	0.315	oocyte_fwd
oocyte	fwd	rnd-1_family-124#DNA/PIF-Harbinger	233	234	0.25	oocyte_fwd
oocyte	fwd	rnd-1_family-124#DNA/PIF-Harbinger	234	235	0.215	oocyte_fwd
oocyte	fwd	rnd-1_family-124#DNA/PIF-Harbinger	235	236	0.21	oocyte_fwd
oocyte	fwd	rnd-1_family-124#DNA/PIF-Harbinger	236	237	0.255	oocyte_fwd
oocyte	fwd	rnd-1_family-124#DNA/PIF-Harbinger	237	238	0.205	oocyte_fwd
oocyte	fwd	rnd-1_family-124#DNA/PIF-Harbinger	238	239	0.19	oocyte_fwd
oocyte	fwd	rnd-1_family-124#DNA/PIF-Harbinger	239	240	0.175	oocyte_fwd
oocyte	fwd	rnd-1_family-124#DNA/PIF-Harbinger	240	241	0.16	oocyte_fwd
oocyte	fwd	rnd-1_family-124#DNA/PIF-Harbinger	241	242	0.455	oocyte_fwd
oocyte	fwd	rnd-1_family-124#DNA/PIF-Harbinger	242	243	0.5	oocyte_fwd
oocyte	fwd	rnd-1_family-124#DNA/PIF-Harbinger	243	244	0.53	oocyte_fwd
oocyte	fwd	rnd-1_family-124#DNA/PIF-Harbinger	244	245	0.53	oocyte_fwd
oocyte	fwd	rnd-1_family-124#DNA/PIF-Harbinger	245	246	0.525	oocyte_fwd
oocyte	fwd	rnd-1_family-124#DNA/PIF-Harbinger	246	247	0.525	oocyte_fwd
oocyte	fwd	rnd-1_family-124#DNA/PIF-Harbinger	247	248	0.52	oocyte_fwd
oocyte	fwd	rnd-1_family-124#DNA/PIF-Harbinger	248	249	0.52	oocyte_fwd
oocyte	fwd	rnd-1_family-124#DNA/PIF-Harbinger	249	250	0.52	oocyte_fwd
oocyte	fwd	rnd-1_family-124#DNA/PIF-Harbinger	250	251	0.49	oocyte_fwd
oocyte	fwd	rnd-1_family-124#DNA/PIF-Harbinger	251	252	0.49	oocyte_fwd
oocyte	fwd	rnd-1_family-124#DNA/PIF-Harbinger	252	253	0.49	oocyte_fwd
oocyte	fwd	rnd-1_family-124#DNA/PIF-Harbinger	253	254	0.49	oocyte_fwd
oocyte	fwd	rnd-1_family-124#DNA/PIF-Harbinger	254	255	0.505	oocyte_fwd
oocyte	fwd	rnd-1_family-124#DNA/PIF-Harbinger	255	256	0.505	oocyte_fwd
oocyte	fwd	rnd-1_family-124#DNA/PIF-Harbinger	256	257	0.49	oocyte_fwd
oocyte	fwd	rnd-1_family-124#DNA/PIF-Harbinger	257	258	0.5	oocyte_fwd
oocyte	fwd	rnd-1_family-124#DNA/PIF-Harbinger	258	259	0.5	oocyte_fwd
oocyte	fwd	rnd-1_family-124#DNA/PIF-Harbinger	259	260	0.49	oocyte_fwd
oocyte	fwd	rnd-1_family-124#DNA/PIF-Harbinger	260	261	0.49	oocyte_fwd
oocyte	fwd	rnd-1_family-124#DNA/PIF-Harbinger	261	262	0.46	oocyte_fwd
oocyte	fwd	rnd-1_family-124#DNA/PIF-Harbinger	262	263	0.46	oocyte_fwd
oocyte	fwd	rnd-1_family-124#DNA/PIF-Harbinger	263	264	0.46	oocyte_fwd
oocyte	fwd	rnd-1_family-124#DNA/PIF-Harbinger	264	265	0.455	oocyte_fwd
oocyte	fwd	rnd-1_family-124#DNA/PIF-Harbinger	265	266	0.445	oocyte_fwd
oocyte	fwd	rnd-1_family-124#DNA/PIF-Harbinger	266	267	0.41	oocyte_fwd
oocyte	fwd	rnd-1_family-124#DNA/PIF-Harbinger	267	268	0.155	oocyte_fwd
oocyte	fwd	rnd-1_family-124#DNA/PIF-Harbinger	268	269	0.155	oocyte_fwd
oocyte	fwd	rnd-1_family-124#DNA/PIF-Harbinger	269	270	0.165	oocyte_fwd
oocyte	fwd	rnd-1_family-124#DNA/PIF-Harbinger	270	271	0.135	oocyte_fwd
oocyte	fwd	rnd-1_family-124#DNA/PIF-Harbinger	271	272	0.075	oocyte_fwd
oocyte	fwd	rnd-1_family-124#DNA/PIF-Harbinger	272	273	0.2	oocyte_fwd
oocyte	fwd	rnd-1_family-124#DNA/PIF-Harbinger	273	274	1.195	oocyte_fwd
oocyte	fwd	rnd-1_family-124#DNA/PIF-Harbinger	274	275	2.315	oocyte_fwd
oocyte	fwd	rnd-1_family-124#DNA/PIF-Harbinger	275	276	2.48	oocyte_fwd
oocyte	fwd	rnd-1_family-124#DNA/PIF-Harbinger	276	277	2.53	oocyte_fwd
oocyte	fwd	rnd-1_family-124#DNA/PIF-Harbinger	277	278	2.68	oocyte_fwd
oocyte	fwd	rnd-1_family-124#DNA/PIF-Harbinger	278	279	2.69	oocyte_fwd
oocyte	fwd	rnd-1_family-124#DNA/PIF-Harbinger	279	280	2.74	oocyte_fwd
oocyte	fwd	rnd-1_family-124#DNA/PIF-Harbinger	280	281	2.76	oocyte_fwd
oocyte	fwd	rnd-1_family-124#DNA/PIF-Harbinger	281	282	2.805	oocyte_fwd
oocyte	fwd	rnd-1_family-124#DNA/PIF-Harbinger	282	283	2.805	oocyte_fwd
oocyte	fwd	rnd-1_family-124#DNA/PIF-Harbinger	283	284	2.89	oocyte_fwd
oocyte	fwd	rnd-1_family-124#DNA/PIF-Harbinger	284	285	2.89	oocyte_fwd
oocyte	fwd	rnd-1_family-124#DNA/PIF-Harbinger	285	286	2.905	oocyte_fwd
oocyte	fwd	rnd-1_family-124#DNA/PIF-Harbinger	286	287	2.91	oocyte_fwd
oocyte	fwd	rnd-1_family-124#DNA/PIF-Harbinger	287	288	3.14	oocyte_fwd
oocyte	fwd	rnd-1_family-124#DNA/PIF-Harbinger	288	289	3.18	oocyte_fwd
oocyte	fwd	rnd-1_family-124#DNA/PIF-Harbinger	289	290	3.17	oocyte_fwd
oocyte	fwd	rnd-1_family-124#DNA/PIF-Harbinger	290	291	3.185	oocyte_fwd
oocyte	fwd	rnd-1_family-124#DNA/PIF-Harbinger	291	292	3.17	oocyte_fwd
oocyte	fwd	rnd-1_family-124#DNA/PIF-Harbinger	292	293	3.165	oocyte_fwd
oocyte	fwd	rnd-1_family-124#DNA/PIF-Harbinger	293	294	3.175	oocyte_fwd
oocyte	fwd	rnd-1_family-124#DNA/PIF-Harbinger	294	295	3.25	oocyte_fwd
oocyte	fwd	rnd-1_family-124#DNA/PIF-Harbinger	295	296	3.285	oocyte_fwd
oocyte	fwd	rnd-1_family-124#DNA/PIF-Harbinger	296	297	3.235	oocyte_fwd
oocyte	fwd	rnd-1_family-124#DNA/PIF-Harbinger	297	298	3.155	oocyte_fwd
oocyte	fwd	rnd-1_family-124#DNA/PIF-Harbinger	298	299	2.945	oocyte_fwd
oocyte	fwd	rnd-1_family-124#DNA/PIF-Harbinger	299	300	2.275	oocyte_fwd
oocyte	fwd	rnd-1_family-124#DNA/PIF-Harbinger	300	301	2.005	oocyte_fwd
oocyte	fwd	rnd-1_family-124#DNA/PIF-Harbinger	301	302	1.85	oocyte_fwd
oocyte	fwd	rnd-1_family-124#DNA/PIF-Harbinger	302	303	1.47	oocyte_fwd
oocyte	fwd	rnd-1_family-124#DNA/PIF-Harbinger	303	304	0.935	oocyte_fwd
oocyte	fwd	rnd-1_family-124#DNA/PIF-Harbinger	304	305	0.86	oocyte_fwd
oocyte	fwd	rnd-1_family-124#DNA/PIF-Harbinger	305	306	0.715	oocyte_fwd
oocyte	fwd	rnd-1_family-124#DNA/PIF-Harbinger	306	307	0.73	oocyte_fwd
oocyte	fwd	rnd-1_family-124#DNA/PIF-Harbinger	307	308	0.74	oocyte_fwd
oocyte	fwd	rnd-1_family-124#DNA/PIF-Harbinger	308	309	0.745	oocyte_fwd
oocyte	fwd	rnd-1_family-124#DNA/PIF-Harbinger	309	310	0.725	oocyte_fwd
oocyte	fwd	rnd-1_family-124#DNA/PIF-Harbinger	310	311	0.625	oocyte_fwd
oocyte	fwd	rnd-1_family-124#DNA/PIF-Harbinger	311	312	0.835	oocyte_fwd
oocyte	fwd	rnd-1_family-124#DNA/PIF-Harbinger	312	313	0.835	oocyte_fwd
oocyte	fwd	rnd-1_family-124#DNA/PIF-Harbinger	313	314	0.75	oocyte_fwd
oocyte	fwd	rnd-1_family-124#DNA/PIF-Harbinger	314	315	0.79	oocyte_fwd
oocyte	fwd	rnd-1_family-124#DNA/PIF-Harbinger	315	316	0.78	oocyte_fwd
oocyte	fwd	rnd-1_family-124#DNA/PIF-Harbinger	316	317	0.7	oocyte_fwd
oocyte	fwd	rnd-1_family-124#DNA/PIF-Harbinger	317	318	0.755	oocyte_fwd
oocyte	fwd	rnd-1_family-124#DNA/PIF-Harbinger	318	319	0.88	oocyte_fwd
oocyte	fwd	rnd-1_family-124#DNA/PIF-Harbinger	319	320	0.945	oocyte_fwd
oocyte	fwd	rnd-1_family-124#DNA/PIF-Harbinger	320	321	0.98	oocyte_fwd
oocyte	fwd	rnd-1_family-124#DNA/PIF-Harbinger	321	322	0.82	oocyte_fwd
oocyte	fwd	rnd-1_family-124#DNA/PIF-Harbinger	322	323	0.82	oocyte_fwd
oocyte	fwd	rnd-1_family-124#DNA/PIF-Harbinger	323	324	0.82	oocyte_fwd
oocyte	fwd	rnd-1_family-124#DNA/PIF-Harbinger	324	325	0.795	oocyte_fwd
oocyte	fwd	rnd-1_family-124#DNA/PIF-Harbinger	325	326	0.78	oocyte_fwd
oocyte	fwd	rnd-1_family-124#DNA/PIF-Harbinger	326	327	0.62	oocyte_fwd
oocyte	fwd	rnd-1_family-124#DNA/PIF-Harbinger	327	328	1.11	oocyte_fwd
oocyte	fwd	rnd-1_family-124#DNA/PIF-Harbinger	328	329	2.26	oocyte_fwd
oocyte	fwd	rnd-1_family-124#DNA/PIF-Harbinger	329	330	2.42	oocyte_fwd
oocyte	fwd	rnd-1_family-124#DNA/PIF-Harbinger	330	331	2.435	oocyte_fwd
oocyte	fwd	rnd-1_family-124#DNA/PIF-Harbinger	331	332	2.405	oocyte_fwd
oocyte	fwd	rnd-1_family-124#DNA/PIF-Harbinger	332	333	2.405	oocyte_fwd
oocyte	fwd	rnd-1_family-124#DNA/PIF-Harbinger	333	334	2.38	oocyte_fwd
oocyte	fwd	rnd-1_family-124#DNA/PIF-Harbinger	334	335	2.38	oocyte_fwd
oocyte	fwd	rnd-1_family-124#DNA/PIF-Harbinger	335	336	2.385	oocyte_fwd
oocyte	fwd	rnd-1_family-124#DNA/PIF-Harbinger	336	337	2.355	oocyte_fwd
oocyte	fwd	rnd-1_family-124#DNA/PIF-Harbinger	337	338	2.43	oocyte_fwd
oocyte	fwd	rnd-1_family-124#DNA/PIF-Harbinger	338	339	2.395	oocyte_fwd
oocyte	fwd	rnd-1_family-124#DNA/PIF-Harbinger	339	340	2.39	oocyte_fwd
oocyte	fwd	rnd-1_family-124#DNA/PIF-Harbinger	340	341	2.355	oocyte_fwd
oocyte	fwd	rnd-1_family-124#DNA/PIF-Harbinger	341	342	2.355	oocyte_fwd
oocyte	fwd	rnd-1_family-124#DNA/PIF-Harbinger	342	343	2.34	oocyte_fwd
oocyte	fwd	rnd-1_family-124#DNA/PIF-Harbinger	343	344	2.305	oocyte_fwd
oocyte	fwd	rnd-1_family-124#DNA/PIF-Harbinger	344	345	2.275	oocyte_fwd
oocyte	fwd	rnd-1_family-124#DNA/PIF-Harbinger	345	346	2.275	oocyte_fwd
oocyte	fwd	rnd-1_family-124#DNA/PIF-Harbinger	346	347	2.22	oocyte_fwd
oocyte	fwd	rnd-1_family-124#DNA/PIF-Harbinger	347	348	2.155	oocyte_fwd
oocyte	fwd	rnd-1_family-124#DNA/PIF-Harbinger	348	349	2.14	oocyte_fwd
oocyte	fwd	rnd-1_family-124#DNA/PIF-Harbinger	349	350	2.14	oocyte_fwd
oocyte	fwd	rnd-1_family-124#DNA/PIF-Harbinger	350	351	2.14	oocyte_fwd
oocyte	fwd	rnd-1_family-124#DNA/PIF-Harbinger	351	352	2.17	oocyte_fwd
oocyte	fwd	rnd-1_family-124#DNA/PIF-Harbinger	352	353	2.075	oocyte_fwd
oocyte	fwd	rnd-1_family-124#DNA/PIF-Harbinger	353	354	2.015	oocyte_fwd
oocyte	fwd	rnd-1_family-124#DNA/PIF-Harbinger	354	355	1.93	oocyte_fwd
oocyte	fwd	rnd-1_family-124#DNA/PIF-Harbinger	355	356	1.725	oocyte_fwd
oocyte	fwd	rnd-1_family-124#DNA/PIF-Harbinger	356	357	1.14	oocyte_fwd
oocyte	fwd	rnd-1_family-124#DNA/PIF-Harbinger	357	358	0.255	oocyte_fwd
oocyte	fwd	rnd-1_family-124#DNA/PIF-Harbinger	358	359	0.21	oocyte_fwd
oocyte	fwd	rnd-1_family-124#DNA/PIF-Harbinger	359	360	0.21	oocyte_fwd
oocyte	fwd	rnd-1_family-124#DNA/PIF-Harbinger	360	361	0.21	oocyte_fwd
oocyte	fwd	rnd-1_family-124#DNA/PIF-Harbinger	361	362	0.225	oocyte_fwd
oocyte	fwd	rnd-1_family-124#DNA/PIF-Harbinger	362	363	0.245	oocyte_fwd
oocyte	fwd	rnd-1_family-124#DNA/PIF-Harbinger	363	364	0.26	oocyte_fwd
oocyte	fwd	rnd-1_family-124#DNA/PIF-Harbinger	364	365	0.26	oocyte_fwd
oocyte	fwd	rnd-1_family-124#DNA/PIF-Harbinger	365	366	0.3	oocyte_fwd
oocyte	fwd	rnd-1_family-124#DNA/PIF-Harbinger	366	367	0.305	oocyte_fwd
oocyte	fwd	rnd-1_family-124#DNA/PIF-Harbinger	367	368	0.3	oocyte_fwd
oocyte	fwd	rnd-1_family-124#DNA/PIF-Harbinger	368	369	0.3	oocyte_fwd
oocyte	fwd	rnd-1_family-124#DNA/PIF-Harbinger	369	370	0.3	oocyte_fwd
oocyte	fwd	rnd-1_family-124#DNA/PIF-Harbinger	370	371	0.235	oocyte_fwd
oocyte	fwd	rnd-1_family-124#DNA/PIF-Harbinger	371	372	0.38	oocyte_fwd
oocyte	fwd	rnd-1_family-124#DNA/PIF-Harbinger	372	373	0.455	oocyte_fwd
oocyte	fwd	rnd-1_family-124#DNA/PIF-Harbinger	373	374	0.44	oocyte_fwd
oocyte	fwd	rnd-1_family-124#DNA/PIF-Harbinger	374	375	0.435	oocyte_fwd
oocyte	fwd	rnd-1_family-124#DNA/PIF-Harbinger	375	376	0.53	oocyte_fwd
oocyte	fwd	rnd-1_family-124#DNA/PIF-Harbinger	376	377	0.53	oocyte_fwd
oocyte	fwd	rnd-1_family-124#DNA/PIF-Harbinger	377	378	0.535	oocyte_fwd
oocyte	fwd	rnd-1_family-124#DNA/PIF-Harbinger	378	379	0.545	oocyte_fwd
oocyte	fwd	rnd-1_family-124#DNA/PIF-Harbinger	379	380	0.545	oocyte_fwd
oocyte	fwd	rnd-1_family-124#DNA/PIF-Harbinger	380	381	0.615	oocyte_fwd
oocyte	fwd	rnd-1_family-124#DNA/PIF-Harbinger	381	382	0.675	oocyte_fwd
oocyte	fwd	rnd-1_family-124#DNA/PIF-Harbinger	382	383	0.675	oocyte_fwd
oocyte	fwd	rnd-1_family-124#DNA/PIF-Harbinger	383	384	0.69	oocyte_fwd
oocyte	fwd	rnd-1_family-124#DNA/PIF-Harbinger	384	385	0.665	oocyte_fwd
oocyte	fwd	rnd-1_family-124#DNA/PIF-Harbinger	385	386	0.69	oocyte_fwd
oocyte	fwd	rnd-1_family-124#DNA/PIF-Harbinger	386	387	0.725	oocyte_fwd
oocyte	fwd	rnd-1_family-124#DNA/PIF-Harbinger	387	388	0.725	oocyte_fwd
oocyte	fwd	rnd-1_family-124#DNA/PIF-Harbinger	388	389	0.715	oocyte_fwd
oocyte	fwd	rnd-1_family-124#DNA/PIF-Harbinger	389	390	0.715	oocyte_fwd
oocyte	fwd	rnd-1_family-124#DNA/PIF-Harbinger	390	391	0.715	oocyte_fwd
oocyte	fwd	rnd-1_family-124#DNA/PIF-Harbinger	391	392	0.73	oocyte_fwd
oocyte	fwd	rnd-1_family-124#DNA/PIF-Harbinger	392	393	0.71	oocyte_fwd
oocyte	fwd	rnd-1_family-124#DNA/PIF-Harbinger	393	394	0.7	oocyte_fwd
oocyte	fwd	rnd-1_family-124#DNA/PIF-Harbinger	394	395	0.655	oocyte_fwd
oocyte	fwd	rnd-1_family-124#DNA/PIF-Harbinger	395	396	0.665	oocyte_fwd
oocyte	fwd	rnd-1_family-124#DNA/PIF-Harbinger	396	397	0.63	oocyte_fwd
oocyte	fwd	rnd-1_family-124#DNA/PIF-Harbinger	397	398	0.545	oocyte_fwd
oocyte	fwd	rnd-1_family-124#DNA/PIF-Harbinger	398	399	0.79	oocyte_fwd
oocyte	fwd	rnd-1_family-124#DNA/PIF-Harbinger	399	400	0.725	oocyte_fwd
oocyte	fwd	rnd-1_family-124#DNA/PIF-Harbinger	400	401	0.825	oocyte_fwd
oocyte	fwd	rnd-1_family-124#DNA/PIF-Harbinger	401	402	1.025	oocyte_fwd
oocyte	fwd	rnd-1_family-124#DNA/PIF-Harbinger	402	403	1.46	oocyte_fwd
oocyte	fwd	rnd-1_family-124#DNA/PIF-Harbinger	403	404	1.61	oocyte_fwd
oocyte	fwd	rnd-1_family-124#DNA/PIF-Harbinger	404	405	1.575	oocyte_fwd
oocyte	fwd	rnd-1_family-124#DNA/PIF-Harbinger	405	406	1.535	oocyte_fwd
oocyte	fwd	rnd-1_family-124#DNA/PIF-Harbinger	406	407	1.545	oocyte_fwd
oocyte	fwd	rnd-1_family-124#DNA/PIF-Harbinger	407	408	1.515	oocyte_fwd
oocyte	fwd	rnd-1_family-124#DNA/PIF-Harbinger	408	409	1.535	oocyte_fwd
oocyte	fwd	rnd-1_family-124#DNA/PIF-Harbinger	409	410	1.53	oocyte_fwd
oocyte	fwd	rnd-1_family-124#DNA/PIF-Harbinger	410	411	1.44	oocyte_fwd
oocyte	fwd	rnd-1_family-124#DNA/PIF-Harbinger	411	412	1.72	oocyte_fwd
oocyte	fwd	rnd-1_family-124#DNA/PIF-Harbinger	412	413	1.72	oocyte_fwd
oocyte	fwd	rnd-1_family-124#DNA/PIF-Harbinger	413	414	1.745	oocyte_fwd
oocyte	fwd	rnd-1_family-124#DNA/PIF-Harbinger	414	415	1.745	oocyte_fwd
oocyte	fwd	rnd-1_family-124#DNA/PIF-Harbinger	415	416	1.755	oocyte_fwd
oocyte	fwd	rnd-1_family-124#DNA/PIF-Harbinger	416	417	1.715	oocyte_fwd
oocyte	fwd	rnd-1_family-124#DNA/PIF-Harbinger	417	418	1.7	oocyte_fwd
oocyte	fwd	rnd-1_family-124#DNA/PIF-Harbinger	418	419	1.7	oocyte_fwd
oocyte	fwd	rnd-1_family-124#DNA/PIF-Harbinger	419	420	1.715	oocyte_fwd
oocyte	fwd	rnd-1_family-124#DNA/PIF-Harbinger	420	421	1.725	oocyte_fwd
oocyte	fwd	rnd-1_family-124#DNA/PIF-Harbinger	421	422	1.7	oocyte_fwd
oocyte	fwd	rnd-1_family-124#DNA/PIF-Harbinger	422	423	1.69	oocyte_fwd
oocyte	fwd	rnd-1_family-124#DNA/PIF-Harbinger	423	424	1.625	oocyte_fwd
oocyte	fwd	rnd-1_family-124#DNA/PIF-Harbinger	424	425	1.59	oocyte_fwd
oocyte	fwd	rnd-1_family-124#DNA/PIF-Harbinger	425	426	1.495	oocyte_fwd
oocyte	fwd	rnd-1_family-124#DNA/PIF-Harbinger	426	427	1.39	oocyte_fwd
oocyte	fwd	rnd-1_family-124#DNA/PIF-Harbinger	427	428	1.22	oocyte_fwd
oocyte	fwd	rnd-1_family-124#DNA/PIF-Harbinger	428	429	1.04	oocyte_fwd
oocyte	fwd	rnd-1_family-124#DNA/PIF-Harbinger	429	430	1.035	oocyte_fwd
oocyte	fwd	rnd-1_family-124#DNA/PIF-Harbinger	430	431	0.84	oocyte_fwd
oocyte	fwd	rnd-1_family-124#DNA/PIF-Harbinger	431	432	0.75	oocyte_fwd
oocyte	fwd	rnd-1_family-124#DNA/PIF-Harbinger	432	433	0.55	oocyte_fwd
oocyte	fwd	rnd-1_family-124#DNA/PIF-Harbinger	433	434	0.365	oocyte_fwd
oocyte	fwd	rnd-1_family-124#DNA/PIF-Harbinger	434	435	0.34	oocyte_fwd
oocyte	fwd	rnd-1_family-124#DNA/PIF-Harbinger	435	436	0.34	oocyte_fwd
oocyte	fwd	rnd-1_family-124#DNA/PIF-Harbinger	436	437	0.34	oocyte_fwd
oocyte	fwd	rnd-1_family-124#DNA/PIF-Harbinger	437	438	0.32	oocyte_fwd
oocyte	fwd	rnd-1_family-124#DNA/PIF-Harbinger	438	439	0.275	oocyte_fwd
oocyte	fwd	rnd-1_family-124#DNA/PIF-Harbinger	439	440	0.29	oocyte_fwd
oocyte	fwd	rnd-1_family-124#DNA/PIF-Harbinger	440	441	0.255	oocyte_fwd
oocyte	fwd	rnd-1_family-124#DNA/PIF-Harbinger	441	442	0.21	oocyte_fwd
oocyte	fwd	rnd-1_family-124#DNA/PIF-Harbinger	442	443	0.255	oocyte_fwd
oocyte	fwd	rnd-1_family-124#DNA/PIF-Harbinger	443	444	0.23	oocyte_fwd
oocyte	fwd	rnd-1_family-124#DNA/PIF-Harbinger	444	445	0.26	oocyte_fwd
oocyte	fwd	rnd-1_family-124#DNA/PIF-Harbinger	445	446	0.26	oocyte_fwd
oocyte	fwd	rnd-1_family-124#DNA/PIF-Harbinger	446	447	0.265	oocyte_fwd
oocyte	fwd	rnd-1_family-124#DNA/PIF-Harbinger	447	448	0.84	oocyte_fwd
oocyte	fwd	rnd-1_family-124#DNA/PIF-Harbinger	448	449	0.855	oocyte_fwd
oocyte	fwd	rnd-1_family-124#DNA/PIF-Harbinger	449	450	0.87	oocyte_fwd
oocyte	fwd	rnd-1_family-124#DNA/PIF-Harbinger	450	451	0.85	oocyte_fwd
oocyte	fwd	rnd-1_family-124#DNA/PIF-Harbinger	451	452	1.1	oocyte_fwd
oocyte	fwd	rnd-1_family-124#DNA/PIF-Harbinger	452	453	1.105	oocyte_fwd
oocyte	fwd	rnd-1_family-124#DNA/PIF-Harbinger	453	454	1.145	oocyte_fwd
oocyte	fwd	rnd-1_family-124#DNA/PIF-Harbinger	454	455	1.165	oocyte_fwd
oocyte	fwd	rnd-1_family-124#DNA/PIF-Harbinger	455	456	1.205	oocyte_fwd
oocyte	fwd	rnd-1_family-124#DNA/PIF-Harbinger	456	457	1.205	oocyte_fwd
oocyte	fwd	rnd-1_family-124#DNA/PIF-Harbinger	457	458	1.21	oocyte_fwd
oocyte	fwd	rnd-1_family-124#DNA/PIF-Harbinger	458	459	1.21	oocyte_fwd
oocyte	fwd	rnd-1_family-124#DNA/PIF-Harbinger	459	460	1.21	oocyte_fwd
oocyte	fwd	rnd-1_family-124#DNA/PIF-Harbinger	460	461	1.24	oocyte_fwd
oocyte	fwd	rnd-1_family-124#DNA/PIF-Harbinger	461	462	1.275	oocyte_fwd
oocyte	fwd	rnd-1_family-124#DNA/PIF-Harbinger	462	463	1.275	oocyte_fwd
oocyte	fwd	rnd-1_family-124#DNA/PIF-Harbinger	463	464	1.285	oocyte_fwd
oocyte	fwd	rnd-1_family-124#DNA/PIF-Harbinger	464	465	1.285	oocyte_fwd
oocyte	fwd	rnd-1_family-124#DNA/PIF-Harbinger	465	466	1.295	oocyte_fwd
oocyte	fwd	rnd-1_family-124#DNA/PIF-Harbinger	466	467	1.295	oocyte_fwd
oocyte	fwd	rnd-1_family-124#DNA/PIF-Harbinger	467	468	1.295	oocyte_fwd
oocyte	fwd	rnd-1_family-124#DNA/PIF-Harbinger	468	469	1.28	oocyte_fwd
oocyte	fwd	rnd-1_family-124#DNA/PIF-Harbinger	469	470	1.225	oocyte_fwd
oocyte	fwd	rnd-1_family-124#DNA/PIF-Harbinger	470	471	1.21	oocyte_fwd
oocyte	fwd	rnd-1_family-124#DNA/PIF-Harbinger	471	472	1.15	oocyte_fwd
oocyte	fwd	rnd-1_family-124#DNA/PIF-Harbinger	472	473	1.12	oocyte_fwd
oocyte	fwd	rnd-1_family-124#DNA/PIF-Harbinger	473	474	1.095	oocyte_fwd
oocyte	fwd	rnd-1_family-124#DNA/PIF-Harbinger	474	475	1.07	oocyte_fwd
oocyte	fwd	rnd-1_family-124#DNA/PIF-Harbinger	475	476	1.055	oocyte_fwd
oocyte	fwd	rnd-1_family-124#DNA/PIF-Harbinger	476	477	0.435	oocyte_fwd
oocyte	fwd	rnd-1_family-124#DNA/PIF-Harbinger	477	478	0.445	oocyte_fwd
oocyte	fwd	rnd-1_family-124#DNA/PIF-Harbinger	478	479	0.46	oocyte_fwd
oocyte	fwd	rnd-1_family-124#DNA/PIF-Harbinger	479	480	0.42	oocyte_fwd
oocyte	fwd	rnd-1_family-124#DNA/PIF-Harbinger	480	481	0.32	oocyte_fwd
oocyte	fwd	rnd-1_family-124#DNA/PIF-Harbinger	481	482	0.27	oocyte_fwd
oocyte	fwd	rnd-1_family-124#DNA/PIF-Harbinger	482	483	0.28	oocyte_fwd
oocyte	fwd	rnd-1_family-124#DNA/PIF-Harbinger	483	484	0.275	oocyte_fwd
oocyte	fwd	rnd-1_family-124#DNA/PIF-Harbinger	484	485	0.32	oocyte_fwd
oocyte	fwd	rnd-1_family-124#DNA/PIF-Harbinger	485	486	0.33	oocyte_fwd
oocyte	fwd	rnd-1_family-124#DNA/PIF-Harbinger	486	487	0.34	oocyte_fwd
oocyte	fwd	rnd-1_family-124#DNA/PIF-Harbinger	487	488	0.335	oocyte_fwd
oocyte	fwd	rnd-1_family-124#DNA/PIF-Harbinger	488	489	0.28	oocyte_fwd
oocyte	fwd	rnd-1_family-124#DNA/PIF-Harbinger	489	490	0.28	oocyte_fwd
oocyte	fwd	rnd-1_family-124#DNA/PIF-Harbinger	490	491	0.68	oocyte_fwd
oocyte	fwd	rnd-1_family-124#DNA/PIF-Harbinger	491	492	11.79	oocyte_fwd
oocyte	fwd	rnd-1_family-124#DNA/PIF-Harbinger	492	493	12.205	oocyte_fwd
oocyte	fwd	rnd-1_family-124#DNA/PIF-Harbinger	493	494	12.54	oocyte_fwd
oocyte	fwd	rnd-1_family-124#DNA/PIF-Harbinger	494	495	12.855	oocyte_fwd
oocyte	fwd	rnd-1_family-124#DNA/PIF-Harbinger	495	496	14.94	oocyte_fwd
oocyte	fwd	rnd-1_family-124#DNA/PIF-Harbinger	496	497	15.045	oocyte_fwd
oocyte	fwd	rnd-1_family-124#DNA/PIF-Harbinger	497	498	15.14	oocyte_fwd
oocyte	fwd	rnd-1_family-124#DNA/PIF-Harbinger	498	499	15.205	oocyte_fwd
oocyte	fwd	rnd-1_family-124#DNA/PIF-Harbinger	499	500	15.21	oocyte_fwd
oocyte	fwd	rnd-1_family-124#DNA/PIF-Harbinger	500	501	15.235	oocyte_fwd
oocyte	fwd	rnd-1_family-124#DNA/PIF-Harbinger	501	502	15.235	oocyte_fwd
oocyte	fwd	rnd-1_family-124#DNA/PIF-Harbinger	502	503	15.245	oocyte_fwd
oocyte	fwd	rnd-1_family-124#DNA/PIF-Harbinger	503	504	15.27	oocyte_fwd
oocyte	fwd	rnd-1_family-124#DNA/PIF-Harbinger	504	505	15.345	oocyte_fwd
oocyte	fwd	rnd-1_family-124#DNA/PIF-Harbinger	505	506	15.515	oocyte_fwd
oocyte	fwd	rnd-1_family-124#DNA/PIF-Harbinger	506	507	15.68	oocyte_fwd
oocyte	fwd	rnd-1_family-124#DNA/PIF-Harbinger	507	508	15.735	oocyte_fwd
oocyte	fwd	rnd-1_family-124#DNA/PIF-Harbinger	508	509	15.785	oocyte_fwd
oocyte	fwd	rnd-1_family-124#DNA/PIF-Harbinger	509	510	15.785	oocyte_fwd
oocyte	fwd	rnd-1_family-124#DNA/PIF-Harbinger	510	511	15.725	oocyte_fwd
oocyte	fwd	rnd-1_family-124#DNA/PIF-Harbinger	511	512	15.765	oocyte_fwd
oocyte	fwd	rnd-1_family-124#DNA/PIF-Harbinger	512	513	15.825	oocyte_fwd
oocyte	fwd	rnd-1_family-124#DNA/PIF-Harbinger	513	514	15.75	oocyte_fwd
oocyte	fwd	rnd-1_family-124#DNA/PIF-Harbinger	514	515	15.62	oocyte_fwd
oocyte	fwd	rnd-1_family-124#DNA/PIF-Harbinger	515	516	15.395	oocyte_fwd
oocyte	fwd	rnd-1_family-124#DNA/PIF-Harbinger	516	517	15.09	oocyte_fwd
oocyte	fwd	rnd-1_family-124#DNA/PIF-Harbinger	517	518	14.925	oocyte_fwd
oocyte	fwd	rnd-1_family-124#DNA/PIF-Harbinger	518	519	14.6	oocyte_fwd
oocyte	fwd	rnd-1_family-124#DNA/PIF-Harbinger	519	520	13.23	oocyte_fwd
oocyte	fwd	rnd-1_family-124#DNA/PIF-Harbinger	520	521	11.97	oocyte_fwd
oocyte	fwd	rnd-1_family-124#DNA/PIF-Harbinger	521	522	6.6	oocyte_fwd
oocyte	fwd	rnd-1_family-124#DNA/PIF-Harbinger	522	523	2.89	oocyte_fwd
oocyte	fwd	rnd-1_family-124#DNA/PIF-Harbinger	523	524	2.225	oocyte_fwd
oocyte	fwd	rnd-1_family-124#DNA/PIF-Harbinger	524	525	1.39	oocyte_fwd
oocyte	fwd	rnd-1_family-124#DNA/PIF-Harbinger	525	526	0.785	oocyte_fwd
oocyte	fwd	rnd-1_family-124#DNA/PIF-Harbinger	526	527	0.705	oocyte_fwd
oocyte	fwd	rnd-1_family-124#DNA/PIF-Harbinger	527	528	0.68	oocyte_fwd
oocyte	fwd	rnd-1_family-124#DNA/PIF-Harbinger	528	529	0.67	oocyte_fwd
oocyte	fwd	rnd-1_family-124#DNA/PIF-Harbinger	529	530	0.685	oocyte_fwd
oocyte	fwd	rnd-1_family-124#DNA/PIF-Harbinger	530	531	1.325	oocyte_fwd
oocyte	fwd	rnd-1_family-124#DNA/PIF-Harbinger	531	532	1.295	oocyte_fwd
oocyte	fwd	rnd-1_family-124#DNA/PIF-Harbinger	532	533	1.295	oocyte_fwd
oocyte	fwd	rnd-1_family-124#DNA/PIF-Harbinger	533	534	1.295	oocyte_fwd
oocyte	fwd	rnd-1_family-124#DNA/PIF-Harbinger	534	535	1.28	oocyte_fwd
oocyte	fwd	rnd-1_family-124#DNA/PIF-Harbinger	535	536	1.2	oocyte_fwd
oocyte	fwd	rnd-1_family-124#DNA/PIF-Harbinger	536	537	1.12	oocyte_fwd
oocyte	fwd	rnd-1_family-124#DNA/PIF-Harbinger	537	538	1.115	oocyte_fwd
oocyte	fwd	rnd-1_family-124#DNA/PIF-Harbinger	538	539	1.035	oocyte_fwd
oocyte	fwd	rnd-1_family-124#DNA/PIF-Harbinger	539	540	0.995	oocyte_fwd
oocyte	fwd	rnd-1_family-124#DNA/PIF-Harbinger	540	541	0.95	oocyte_fwd
oocyte	fwd	rnd-1_family-124#DNA/PIF-Harbinger	541	542	0.91	oocyte_fwd
oocyte	fwd	rnd-1_family-124#DNA/PIF-Harbinger	542	543	0.89	oocyte_fwd
oocyte	fwd	rnd-1_family-124#DNA/PIF-Harbinger	543	544	0.885	oocyte_fwd
oocyte	fwd	rnd-1_family-124#DNA/PIF-Harbinger	544	545	0.875	oocyte_fwd
oocyte	fwd	rnd-1_family-124#DNA/PIF-Harbinger	545	546	0.835	oocyte_fwd
oocyte	fwd	rnd-1_family-124#DNA/PIF-Harbinger	546	547	0.815	oocyte_fwd
oocyte	fwd	rnd-1_family-124#DNA/PIF-Harbinger	547	548	0.78	oocyte_fwd
oocyte	fwd	rnd-1_family-124#DNA/PIF-Harbinger	548	549	0.65	oocyte_fwd
oocyte	fwd	rnd-1_family-124#DNA/PIF-Harbinger	549	550	0.65	oocyte_fwd
oocyte	fwd	rnd-1_family-124#DNA/PIF-Harbinger	550	551	0.65	oocyte_fwd
oocyte	fwd	rnd-1_family-124#DNA/PIF-Harbinger	551	552	0.655	oocyte_fwd
oocyte	fwd	rnd-1_family-124#DNA/PIF-Harbinger	552	553	0.68	oocyte_fwd
oocyte	fwd	rnd-1_family-124#DNA/PIF-Harbinger	553	554	0.69	oocyte_fwd
oocyte	fwd	rnd-1_family-124#DNA/PIF-Harbinger	554	555	0.8	oocyte_fwd
oocyte	fwd	rnd-1_family-124#DNA/PIF-Harbinger	555	556	0.945	oocyte_fwd
oocyte	fwd	rnd-1_family-124#DNA/PIF-Harbinger	556	557	1.425	oocyte_fwd
oocyte	fwd	rnd-1_family-124#DNA/PIF-Harbinger	557	558	7.545	oocyte_fwd
oocyte	fwd	rnd-1_family-124#DNA/PIF-Harbinger	558	559	8.08	oocyte_fwd
oocyte	fwd	rnd-1_family-124#DNA/PIF-Harbinger	559	560	8.155	oocyte_fwd
oocyte	fwd	rnd-1_family-124#DNA/PIF-Harbinger	560	561	8.095	oocyte_fwd
oocyte	fwd	rnd-1_family-124#DNA/PIF-Harbinger	561	562	8.05	oocyte_fwd
oocyte	fwd	rnd-1_family-124#DNA/PIF-Harbinger	562	563	8.58	oocyte_fwd
oocyte	fwd	rnd-1_family-124#DNA/PIF-Harbinger	563	564	8.575	oocyte_fwd
oocyte	fwd	rnd-1_family-124#DNA/PIF-Harbinger	564	565	8.565	oocyte_fwd
oocyte	fwd	rnd-1_family-124#DNA/PIF-Harbinger	565	566	8.59	oocyte_fwd
oocyte	fwd	rnd-1_family-124#DNA/PIF-Harbinger	566	567	8.6	oocyte_fwd
oocyte	fwd	rnd-1_family-124#DNA/PIF-Harbinger	567	568	8.675	oocyte_fwd
oocyte	fwd	rnd-1_family-124#DNA/PIF-Harbinger	568	569	8.745	oocyte_fwd
oocyte	fwd	rnd-1_family-124#DNA/PIF-Harbinger	569	570	8.74	oocyte_fwd
oocyte	fwd	rnd-1_family-124#DNA/PIF-Harbinger	570	571	8.715	oocyte_fwd
oocyte	fwd	rnd-1_family-124#DNA/PIF-Harbinger	571	572	8.725	oocyte_fwd
oocyte	fwd	rnd-1_family-124#DNA/PIF-Harbinger	572	573	8.725	oocyte_fwd
oocyte	fwd	rnd-1_family-124#DNA/PIF-Harbinger	573	574	8.655	oocyte_fwd
oocyte	fwd	rnd-1_family-124#DNA/PIF-Harbinger	574	575	8.66	oocyte_fwd
oocyte	fwd	rnd-1_family-124#DNA/PIF-Harbinger	575	576	8.645	oocyte_fwd
oocyte	fwd	rnd-1_family-124#DNA/PIF-Harbinger	576	577	8.62	oocyte_fwd
oocyte	fwd	rnd-1_family-124#DNA/PIF-Harbinger	577	578	8.53	oocyte_fwd
oocyte	fwd	rnd-1_family-124#DNA/PIF-Harbinger	578	579	8.56	oocyte_fwd
oocyte	fwd	rnd-1_family-124#DNA/PIF-Harbinger	579	580	8.475	oocyte_fwd
oocyte	fwd	rnd-1_family-124#DNA/PIF-Harbinger	580	581	8.38	oocyte_fwd
oocyte	fwd	rnd-1_family-124#DNA/PIF-Harbinger	581	582	8.22	oocyte_fwd
oocyte	fwd	rnd-1_family-124#DNA/PIF-Harbinger	582	583	7.95	oocyte_fwd
oocyte	fwd	rnd-1_family-124#DNA/PIF-Harbinger	583	584	7.015	oocyte_fwd
oocyte	fwd	rnd-1_family-124#DNA/PIF-Harbinger	584	585	6.065	oocyte_fwd
oocyte	fwd	rnd-1_family-124#DNA/PIF-Harbinger	585	586	5.385	oocyte_fwd
oocyte	fwd	rnd-1_family-124#DNA/PIF-Harbinger	586	587	1.125	oocyte_fwd
oocyte	fwd	rnd-1_family-124#DNA/PIF-Harbinger	587	588	0.96	oocyte_fwd
oocyte	fwd	rnd-1_family-124#DNA/PIF-Harbinger	588	589	0.89	oocyte_fwd
oocyte	fwd	rnd-1_family-124#DNA/PIF-Harbinger	589	590	0.785	oocyte_fwd
oocyte	fwd	rnd-1_family-124#DNA/PIF-Harbinger	590	591	0.66	oocyte_fwd
oocyte	fwd	rnd-1_family-124#DNA/PIF-Harbinger	591	592	0.525	oocyte_fwd
oocyte	fwd	rnd-1_family-124#DNA/PIF-Harbinger	592	593	0.385	oocyte_fwd
oocyte	fwd	rnd-1_family-124#DNA/PIF-Harbinger	593	594	0.365	oocyte_fwd
oocyte	fwd	rnd-1_family-124#DNA/PIF-Harbinger	594	595	0.335	oocyte_fwd
oocyte	fwd	rnd-1_family-124#DNA/PIF-Harbinger	595	596	0.33	oocyte_fwd
oocyte	fwd	rnd-1_family-124#DNA/PIF-Harbinger	596	597	0.32	oocyte_fwd
oocyte	fwd	rnd-1_family-124#DNA/PIF-Harbinger	597	598	0.265	oocyte_fwd
oocyte	fwd	rnd-1_family-124#DNA/PIF-Harbinger	598	599	0.24	oocyte_fwd
oocyte	fwd	rnd-1_family-124#DNA/PIF-Harbinger	599	600	0.23	oocyte_fwd
oocyte	fwd	rnd-1_family-124#DNA/PIF-Harbinger	600	601	0.225	oocyte_fwd
oocyte	fwd	rnd-1_family-124#DNA/PIF-Harbinger	601	602	0.225	oocyte_fwd
oocyte	fwd	rnd-1_family-124#DNA/PIF-Harbinger	602	603	0.225	oocyte_fwd
oocyte	fwd	rnd-1_family-124#DNA/PIF-Harbinger	603	604	0.21	oocyte_fwd
oocyte	fwd	rnd-1_family-124#DNA/PIF-Harbinger	604	605	0.165	oocyte_fwd
oocyte	fwd	rnd-1_family-124#DNA/PIF-Harbinger	605	606	0.145	oocyte_fwd
oocyte	fwd	rnd-1_family-124#DNA/PIF-Harbinger	606	607	0.115	oocyte_fwd
oocyte	fwd	rnd-1_family-124#DNA/PIF-Harbinger	607	608	0.08	oocyte_fwd
oocyte	fwd	rnd-1_family-124#DNA/PIF-Harbinger	608	609	0.06	oocyte_fwd
oocyte	fwd	rnd-1_family-124#DNA/PIF-Harbinger	609	610	0.075	oocyte_fwd
oocyte	fwd	rnd-1_family-124#DNA/PIF-Harbinger	610	611	0.07	oocyte_fwd
oocyte	fwd	rnd-1_family-124#DNA/PIF-Harbinger	611	612	0.095	oocyte_fwd
oocyte	fwd	rnd-1_family-124#DNA/PIF-Harbinger	612	613	0.115	oocyte_fwd
oocyte	fwd	rnd-1_family-124#DNA/PIF-Harbinger	613	614	0.115	oocyte_fwd
oocyte	fwd	rnd-1_family-124#DNA/PIF-Harbinger	614	615	0.115	oocyte_fwd
oocyte	fwd	rnd-1_family-124#DNA/PIF-Harbinger	615	616	0.115	oocyte_fwd
oocyte	fwd	rnd-1_family-124#DNA/PIF-Harbinger	616	617	0.115	oocyte_fwd
oocyte	fwd	rnd-1_family-124#DNA/PIF-Harbinger	617	618	0.125	oocyte_fwd
oocyte	fwd	rnd-1_family-124#DNA/PIF-Harbinger	618	619	0.125	oocyte_fwd
oocyte	fwd	rnd-1_family-124#DNA/PIF-Harbinger	619	620	0.115	oocyte_fwd
oocyte	fwd	rnd-1_family-124#DNA/PIF-Harbinger	620	621	0.115	oocyte_fwd
oocyte	fwd	rnd-1_family-124#DNA/PIF-Harbinger	621	622	0.11	oocyte_fwd
oocyte	fwd	rnd-1_family-124#DNA/PIF-Harbinger	622	623	0.08	oocyte_fwd
oocyte	fwd	rnd-1_family-124#DNA/PIF-Harbinger	623	624	0.08	oocyte_fwd
oocyte	fwd	rnd-1_family-124#DNA/PIF-Harbinger	624	625	NA	oocyte_fwd
oocyte	fwd	rnd-1_family-124#DNA/PIF-Harbinger	625	626	NA	oocyte_fwd
oocyte	fwd	rnd-1_family-124#DNA/PIF-Harbinger	626	627	NA	oocyte_fwd
oocyte	fwd	rnd-1_family-124#DNA/PIF-Harbinger	627	628	NA	oocyte_fwd
oocyte	fwd	rnd-1_family-124#DNA/PIF-Harbinger	628	629	0.105	oocyte_fwd
oocyte	fwd	rnd-1_family-124#DNA/PIF-Harbinger	629	630	0.195	oocyte_fwd
oocyte	fwd	rnd-1_family-124#DNA/PIF-Harbinger	630	631	0.36	oocyte_fwd
oocyte	fwd	rnd-1_family-124#DNA/PIF-Harbinger	631	632	0.34	oocyte_fwd
oocyte	fwd	rnd-1_family-124#DNA/PIF-Harbinger	632	633	0.36	oocyte_fwd
oocyte	fwd	rnd-1_family-124#DNA/PIF-Harbinger	633	634	0.37	oocyte_fwd
oocyte	fwd	rnd-1_family-124#DNA/PIF-Harbinger	634	635	0.44	oocyte_fwd
oocyte	fwd	rnd-1_family-124#DNA/PIF-Harbinger	635	636	0.475	oocyte_fwd
oocyte	fwd	rnd-1_family-124#DNA/PIF-Harbinger	636	637	0.505	oocyte_fwd
oocyte	fwd	rnd-1_family-124#DNA/PIF-Harbinger	637	638	0.52	oocyte_fwd
oocyte	fwd	rnd-1_family-124#DNA/PIF-Harbinger	638	639	0.535	oocyte_fwd
oocyte	fwd	rnd-1_family-124#DNA/PIF-Harbinger	639	640	0.69	oocyte_fwd
oocyte	fwd	rnd-1_family-124#DNA/PIF-Harbinger	640	641	0.69	oocyte_fwd
oocyte	fwd	rnd-1_family-124#DNA/PIF-Harbinger	641	642	0.7	oocyte_fwd
oocyte	fwd	rnd-1_family-124#DNA/PIF-Harbinger	642	643	0.7	oocyte_fwd
oocyte	fwd	rnd-1_family-124#DNA/PIF-Harbinger	643	644	0.7	oocyte_fwd
oocyte	fwd	rnd-1_family-124#DNA/PIF-Harbinger	644	645	0.7	oocyte_fwd
oocyte	fwd	rnd-1_family-124#DNA/PIF-Harbinger	645	646	0.705	oocyte_fwd
oocyte	fwd	rnd-1_family-124#DNA/PIF-Harbinger	646	647	0.715	oocyte_fwd
oocyte	fwd	rnd-1_family-124#DNA/PIF-Harbinger	647	648	0.725	oocyte_fwd
oocyte	fwd	rnd-1_family-124#DNA/PIF-Harbinger	648	649	0.715	oocyte_fwd
oocyte	fwd	rnd-1_family-124#DNA/PIF-Harbinger	649	650	0.715	oocyte_fwd
oocyte	fwd	rnd-1_family-124#DNA/PIF-Harbinger	650	651	0.7	oocyte_fwd
oocyte	fwd	rnd-1_family-124#DNA/PIF-Harbinger	651	652	0.7	oocyte_fwd
oocyte	fwd	rnd-1_family-124#DNA/PIF-Harbinger	652	653	0.65	oocyte_fwd
oocyte	fwd	rnd-1_family-124#DNA/PIF-Harbinger	653	654	0.66	oocyte_fwd
oocyte	fwd	rnd-1_family-124#DNA/PIF-Harbinger	654	655	0.605	oocyte_fwd
oocyte	fwd	rnd-1_family-124#DNA/PIF-Harbinger	655	656	0.6	oocyte_fwd
oocyte	fwd	rnd-1_family-124#DNA/PIF-Harbinger	656	657	0.55	oocyte_fwd
oocyte	fwd	rnd-1_family-124#DNA/PIF-Harbinger	657	658	0.56	oocyte_fwd
oocyte	fwd	rnd-1_family-124#DNA/PIF-Harbinger	658	659	0.655	oocyte_fwd
oocyte	fwd	rnd-1_family-124#DNA/PIF-Harbinger	659	660	1.39	oocyte_fwd
oocyte	fwd	rnd-1_family-124#DNA/PIF-Harbinger	660	661	1.45	oocyte_fwd
oocyte	fwd	rnd-1_family-124#DNA/PIF-Harbinger	661	662	1.425	oocyte_fwd
oocyte	fwd	rnd-1_family-124#DNA/PIF-Harbinger	662	663	1.375	oocyte_fwd
oocyte	fwd	rnd-1_family-124#DNA/PIF-Harbinger	663	664	1.35	oocyte_fwd
oocyte	fwd	rnd-1_family-124#DNA/PIF-Harbinger	664	665	1.36	oocyte_fwd
oocyte	fwd	rnd-1_family-124#DNA/PIF-Harbinger	665	666	1.34	oocyte_fwd
oocyte	fwd	rnd-1_family-124#DNA/PIF-Harbinger	666	667	1.345	oocyte_fwd
oocyte	fwd	rnd-1_family-124#DNA/PIF-Harbinger	667	668	1.27	oocyte_fwd
oocyte	fwd	rnd-1_family-124#DNA/PIF-Harbinger	668	669	1.205	oocyte_fwd
oocyte	fwd	rnd-1_family-124#DNA/PIF-Harbinger	669	670	1.2	oocyte_fwd
oocyte	fwd	rnd-1_family-124#DNA/PIF-Harbinger	670	671	1.19	oocyte_fwd
oocyte	fwd	rnd-1_family-124#DNA/PIF-Harbinger	671	672	1.19	oocyte_fwd
oocyte	fwd	rnd-1_family-124#DNA/PIF-Harbinger	672	673	1.22	oocyte_fwd
oocyte	fwd	rnd-1_family-124#DNA/PIF-Harbinger	673	674	1.25	oocyte_fwd
oocyte	fwd	rnd-1_family-124#DNA/PIF-Harbinger	674	675	1.425	oocyte_fwd
oocyte	fwd	rnd-1_family-124#DNA/PIF-Harbinger	675	676	14.59	oocyte_fwd
oocyte	fwd	rnd-1_family-124#DNA/PIF-Harbinger	676	677	14.755	oocyte_fwd
oocyte	fwd	rnd-1_family-124#DNA/PIF-Harbinger	677	678	14.95	oocyte_fwd
oocyte	fwd	rnd-1_family-124#DNA/PIF-Harbinger	678	679	15.035	oocyte_fwd
oocyte	fwd	rnd-1_family-124#DNA/PIF-Harbinger	679	680	15.07	oocyte_fwd
oocyte	fwd	rnd-1_family-124#DNA/PIF-Harbinger	680	681	14.09	oocyte_fwd
oocyte	fwd	rnd-1_family-124#DNA/PIF-Harbinger	681	682	14.12	oocyte_fwd
oocyte	fwd	rnd-1_family-124#DNA/PIF-Harbinger	682	683	14.32	oocyte_fwd
oocyte	fwd	rnd-1_family-124#DNA/PIF-Harbinger	683	684	14.345	oocyte_fwd
oocyte	fwd	rnd-1_family-124#DNA/PIF-Harbinger	684	685	14.385	oocyte_fwd
oocyte	fwd	rnd-1_family-124#DNA/PIF-Harbinger	685	686	14.385	oocyte_fwd
oocyte	fwd	rnd-1_family-124#DNA/PIF-Harbinger	686	687	14.38	oocyte_fwd
oocyte	fwd	rnd-1_family-124#DNA/PIF-Harbinger	687	688	14.395	oocyte_fwd
oocyte	fwd	rnd-1_family-124#DNA/PIF-Harbinger	688	689	14.395	oocyte_fwd
oocyte	fwd	rnd-1_family-124#DNA/PIF-Harbinger	689	690	14.395	oocyte_fwd
oocyte	fwd	rnd-1_family-124#DNA/PIF-Harbinger	690	691	14.395	oocyte_fwd
oocyte	fwd	rnd-1_family-124#DNA/PIF-Harbinger	691	692	14.075	oocyte_fwd
oocyte	fwd	rnd-1_family-124#DNA/PIF-Harbinger	692	693	14.035	oocyte_fwd
oocyte	fwd	rnd-1_family-124#DNA/PIF-Harbinger	693	694	13.94	oocyte_fwd
oocyte	fwd	rnd-1_family-124#DNA/PIF-Harbinger	694	695	13.905	oocyte_fwd
oocyte	fwd	rnd-1_family-124#DNA/PIF-Harbinger	695	696	13.86	oocyte_fwd
oocyte	fwd	rnd-1_family-124#DNA/PIF-Harbinger	696	697	13.75	oocyte_fwd
oocyte	fwd	rnd-1_family-124#DNA/PIF-Harbinger	697	698	13.705	oocyte_fwd
oocyte	fwd	rnd-1_family-124#DNA/PIF-Harbinger	698	699	13.51	oocyte_fwd
oocyte	fwd	rnd-1_family-124#DNA/PIF-Harbinger	699	700	13.125	oocyte_fwd
oocyte	fwd	rnd-1_family-124#DNA/PIF-Harbinger	700	701	12.39	oocyte_fwd
oocyte	fwd	rnd-1_family-124#DNA/PIF-Harbinger	701	702	10.865	oocyte_fwd
oocyte	rev	rnd-1_family-124#DNA/PIF-Harbinger	0	1	-0.025	oocyte_rev
oocyte	rev	rnd-1_family-124#DNA/PIF-Harbinger	1	2	-0.045	oocyte_rev
oocyte	rev	rnd-1_family-124#DNA/PIF-Harbinger	2	3	-0.045	oocyte_rev
oocyte	rev	rnd-1_family-124#DNA/PIF-Harbinger	3	4	-0.05	oocyte_rev
oocyte	rev	rnd-1_family-124#DNA/PIF-Harbinger	4	5	-0.055	oocyte_rev
oocyte	rev	rnd-1_family-124#DNA/PIF-Harbinger	5	6	-0.055	oocyte_rev
oocyte	rev	rnd-1_family-124#DNA/PIF-Harbinger	6	7	-0.06	oocyte_rev
oocyte	rev	rnd-1_family-124#DNA/PIF-Harbinger	7	8	-0.065	oocyte_rev
oocyte	rev	rnd-1_family-124#DNA/PIF-Harbinger	8	9	-0.065	oocyte_rev
oocyte	rev	rnd-1_family-124#DNA/PIF-Harbinger	9	10	-0.11	oocyte_rev
oocyte	rev	rnd-1_family-124#DNA/PIF-Harbinger	10	11	-0.11	oocyte_rev
oocyte	rev	rnd-1_family-124#DNA/PIF-Harbinger	11	12	-0.11	oocyte_rev
oocyte	rev	rnd-1_family-124#DNA/PIF-Harbinger	12	13	-0.11	oocyte_rev
oocyte	rev	rnd-1_family-124#DNA/PIF-Harbinger	13	14	-0.115	oocyte_rev
oocyte	rev	rnd-1_family-124#DNA/PIF-Harbinger	14	15	-0.115	oocyte_rev
oocyte	rev	rnd-1_family-124#DNA/PIF-Harbinger	15	16	-0.13	oocyte_rev
oocyte	rev	rnd-1_family-124#DNA/PIF-Harbinger	16	17	-0.1	oocyte_rev
oocyte	rev	rnd-1_family-124#DNA/PIF-Harbinger	17	18	-0.1	oocyte_rev
oocyte	rev	rnd-1_family-124#DNA/PIF-Harbinger	18	19	-0.1	oocyte_rev
oocyte	rev	rnd-1_family-124#DNA/PIF-Harbinger	19	20	-0.11	oocyte_rev
oocyte	rev	rnd-1_family-124#DNA/PIF-Harbinger	20	21	-0.11	oocyte_rev
oocyte	rev	rnd-1_family-124#DNA/PIF-Harbinger	21	22	-0.115	oocyte_rev
oocyte	rev	rnd-1_family-124#DNA/PIF-Harbinger	22	23	-0.145	oocyte_rev
oocyte	rev	rnd-1_family-124#DNA/PIF-Harbinger	23	24	-0.185	oocyte_rev
oocyte	rev	rnd-1_family-124#DNA/PIF-Harbinger	24	25	-0.195	oocyte_rev
oocyte	rev	rnd-1_family-124#DNA/PIF-Harbinger	25	26	-0.195	oocyte_rev
oocyte	rev	rnd-1_family-124#DNA/PIF-Harbinger	26	27	-0.22	oocyte_rev
oocyte	rev	rnd-1_family-124#DNA/PIF-Harbinger	27	28	-0.5	oocyte_rev
oocyte	rev	rnd-1_family-124#DNA/PIF-Harbinger	28	29	-0.56	oocyte_rev
oocyte	rev	rnd-1_family-124#DNA/PIF-Harbinger	29	30	-0.59	oocyte_rev
oocyte	rev	rnd-1_family-124#DNA/PIF-Harbinger	30	31	-0.62	oocyte_rev
oocyte	rev	rnd-1_family-124#DNA/PIF-Harbinger	31	32	-0.635	oocyte_rev
oocyte	rev	rnd-1_family-124#DNA/PIF-Harbinger	32	33	-0.645	oocyte_rev
oocyte	rev	rnd-1_family-124#DNA/PIF-Harbinger	33	34	-0.67	oocyte_rev
oocyte	rev	rnd-1_family-124#DNA/PIF-Harbinger	34	35	-0.675	oocyte_rev
oocyte	rev	rnd-1_family-124#DNA/PIF-Harbinger	35	36	-0.69	oocyte_rev
oocyte	rev	rnd-1_family-124#DNA/PIF-Harbinger	36	37	-0.68	oocyte_rev
oocyte	rev	rnd-1_family-124#DNA/PIF-Harbinger	37	38	-0.69	oocyte_rev
oocyte	rev	rnd-1_family-124#DNA/PIF-Harbinger	38	39	-0.69	oocyte_rev
oocyte	rev	rnd-1_family-124#DNA/PIF-Harbinger	39	40	-0.69	oocyte_rev
oocyte	rev	rnd-1_family-124#DNA/PIF-Harbinger	40	41	-0.7	oocyte_rev
oocyte	rev	rnd-1_family-124#DNA/PIF-Harbinger	41	42	-0.7	oocyte_rev
oocyte	rev	rnd-1_family-124#DNA/PIF-Harbinger	42	43	-0.69	oocyte_rev
oocyte	rev	rnd-1_family-124#DNA/PIF-Harbinger	43	44	-0.73	oocyte_rev
oocyte	rev	rnd-1_family-124#DNA/PIF-Harbinger	44	45	-0.73	oocyte_rev
oocyte	rev	rnd-1_family-124#DNA/PIF-Harbinger	45	46	-0.725	oocyte_rev
oocyte	rev	rnd-1_family-124#DNA/PIF-Harbinger	46	47	-0.725	oocyte_rev
oocyte	rev	rnd-1_family-124#DNA/PIF-Harbinger	47	48	-0.735	oocyte_rev
oocyte	rev	rnd-1_family-124#DNA/PIF-Harbinger	48	49	-0.725	oocyte_rev
oocyte	rev	rnd-1_family-124#DNA/PIF-Harbinger	49	50	-0.735	oocyte_rev
oocyte	rev	rnd-1_family-124#DNA/PIF-Harbinger	50	51	-0.22	oocyte_rev
oocyte	rev	rnd-1_family-124#DNA/PIF-Harbinger	51	52	-0.21	oocyte_rev
oocyte	rev	rnd-1_family-124#DNA/PIF-Harbinger	52	53	-0.22	oocyte_rev
oocyte	rev	rnd-1_family-124#DNA/PIF-Harbinger	53	54	-0.215	oocyte_rev
oocyte	rev	rnd-1_family-124#DNA/PIF-Harbinger	54	55	-0.25	oocyte_rev
oocyte	rev	rnd-1_family-124#DNA/PIF-Harbinger	55	56	-0.42	oocyte_rev
oocyte	rev	rnd-1_family-124#DNA/PIF-Harbinger	56	57	-0.885	oocyte_rev
oocyte	rev	rnd-1_family-124#DNA/PIF-Harbinger	57	58	-1.265	oocyte_rev
oocyte	rev	rnd-1_family-124#DNA/PIF-Harbinger	58	59	-1.475	oocyte_rev
oocyte	rev	rnd-1_family-124#DNA/PIF-Harbinger	59	60	-1.53	oocyte_rev
oocyte	rev	rnd-1_family-124#DNA/PIF-Harbinger	60	61	-1.545	oocyte_rev
oocyte	rev	rnd-1_family-124#DNA/PIF-Harbinger	61	62	-1.535	oocyte_rev
oocyte	rev	rnd-1_family-124#DNA/PIF-Harbinger	62	63	-1.77	oocyte_rev
oocyte	rev	rnd-1_family-124#DNA/PIF-Harbinger	63	64	-1.82	oocyte_rev
oocyte	rev	rnd-1_family-124#DNA/PIF-Harbinger	64	65	-1.855	oocyte_rev
oocyte	rev	rnd-1_family-124#DNA/PIF-Harbinger	65	66	-1.885	oocyte_rev
oocyte	rev	rnd-1_family-124#DNA/PIF-Harbinger	66	67	-1.895	oocyte_rev
oocyte	rev	rnd-1_family-124#DNA/PIF-Harbinger	67	68	-1.905	oocyte_rev
oocyte	rev	rnd-1_family-124#DNA/PIF-Harbinger	68	69	-1.93	oocyte_rev
oocyte	rev	rnd-1_family-124#DNA/PIF-Harbinger	69	70	-1.94	oocyte_rev
oocyte	rev	rnd-1_family-124#DNA/PIF-Harbinger	70	71	-1.94	oocyte_rev
oocyte	rev	rnd-1_family-124#DNA/PIF-Harbinger	71	72	-1.925	oocyte_rev
oocyte	rev	rnd-1_family-124#DNA/PIF-Harbinger	72	73	-1.935	oocyte_rev
oocyte	rev	rnd-1_family-124#DNA/PIF-Harbinger	73	74	-1.925	oocyte_rev
oocyte	rev	rnd-1_family-124#DNA/PIF-Harbinger	74	75	-1.925	oocyte_rev
oocyte	rev	rnd-1_family-124#DNA/PIF-Harbinger	75	76	-1.925	oocyte_rev
oocyte	rev	rnd-1_family-124#DNA/PIF-Harbinger	76	77	-1.92	oocyte_rev
oocyte	rev	rnd-1_family-124#DNA/PIF-Harbinger	77	78	-1.88	oocyte_rev
oocyte	rev	rnd-1_family-124#DNA/PIF-Harbinger	78	79	-1.91	oocyte_rev
oocyte	rev	rnd-1_family-124#DNA/PIF-Harbinger	79	80	-1.85	oocyte_rev
oocyte	rev	rnd-1_family-124#DNA/PIF-Harbinger	80	81	-1.85	oocyte_rev
oocyte	rev	rnd-1_family-124#DNA/PIF-Harbinger	81	82	-1.835	oocyte_rev
oocyte	rev	rnd-1_family-124#DNA/PIF-Harbinger	82	83	-1.84	oocyte_rev
oocyte	rev	rnd-1_family-124#DNA/PIF-Harbinger	83	84	-1.83	oocyte_rev
oocyte	rev	rnd-1_family-124#DNA/PIF-Harbinger	84	85	-1.72	oocyte_rev
oocyte	rev	rnd-1_family-124#DNA/PIF-Harbinger	85	86	-0.25	oocyte_rev
oocyte	rev	rnd-1_family-124#DNA/PIF-Harbinger	86	87	-0.23	oocyte_rev
oocyte	rev	rnd-1_family-124#DNA/PIF-Harbinger	87	88	-0.21	oocyte_rev
oocyte	rev	rnd-1_family-124#DNA/PIF-Harbinger	88	89	-0.21	oocyte_rev
oocyte	rev	rnd-1_family-124#DNA/PIF-Harbinger	89	90	-0.21	oocyte_rev
oocyte	rev	rnd-1_family-124#DNA/PIF-Harbinger	90	91	-0.2	oocyte_rev
oocyte	rev	rnd-1_family-124#DNA/PIF-Harbinger	91	92	-0.23	oocyte_rev
oocyte	rev	rnd-1_family-124#DNA/PIF-Harbinger	92	93	-0.26	oocyte_rev
oocyte	rev	rnd-1_family-124#DNA/PIF-Harbinger	93	94	-0.275	oocyte_rev
oocyte	rev	rnd-1_family-124#DNA/PIF-Harbinger	94	95	-0.27	oocyte_rev
oocyte	rev	rnd-1_family-124#DNA/PIF-Harbinger	95	96	-0.285	oocyte_rev
oocyte	rev	rnd-1_family-124#DNA/PIF-Harbinger	96	97	-0.57	oocyte_rev
oocyte	rev	rnd-1_family-124#DNA/PIF-Harbinger	97	98	-0.63	oocyte_rev
oocyte	rev	rnd-1_family-124#DNA/PIF-Harbinger	98	99	-0.66	oocyte_rev
oocyte	rev	rnd-1_family-124#DNA/PIF-Harbinger	99	100	-0.685	oocyte_rev
oocyte	rev	rnd-1_family-124#DNA/PIF-Harbinger	100	101	-0.705	oocyte_rev
oocyte	rev	rnd-1_family-124#DNA/PIF-Harbinger	101	102	-0.705	oocyte_rev
oocyte	rev	rnd-1_family-124#DNA/PIF-Harbinger	102	103	-0.735	oocyte_rev
oocyte	rev	rnd-1_family-124#DNA/PIF-Harbinger	103	104	-0.745	oocyte_rev
oocyte	rev	rnd-1_family-124#DNA/PIF-Harbinger	104	105	-0.755	oocyte_rev
oocyte	rev	rnd-1_family-124#DNA/PIF-Harbinger	105	106	-0.745	oocyte_rev
oocyte	rev	rnd-1_family-124#DNA/PIF-Harbinger	106	107	-0.755	oocyte_rev
oocyte	rev	rnd-1_family-124#DNA/PIF-Harbinger	107	108	-0.76	oocyte_rev
oocyte	rev	rnd-1_family-124#DNA/PIF-Harbinger	108	109	-0.76	oocyte_rev
oocyte	rev	rnd-1_family-124#DNA/PIF-Harbinger	109	110	-0.76	oocyte_rev
oocyte	rev	rnd-1_family-124#DNA/PIF-Harbinger	110	111	-0.76	oocyte_rev
oocyte	rev	rnd-1_family-124#DNA/PIF-Harbinger	111	112	-0.75	oocyte_rev
oocyte	rev	rnd-1_family-124#DNA/PIF-Harbinger	112	113	-0.77	oocyte_rev
oocyte	rev	rnd-1_family-124#DNA/PIF-Harbinger	113	114	-0.77	oocyte_rev
oocyte	rev	rnd-1_family-124#DNA/PIF-Harbinger	114	115	-0.765	oocyte_rev
oocyte	rev	rnd-1_family-124#DNA/PIF-Harbinger	115	116	-0.765	oocyte_rev
oocyte	rev	rnd-1_family-124#DNA/PIF-Harbinger	116	117	-0.77	oocyte_rev
oocyte	rev	rnd-1_family-124#DNA/PIF-Harbinger	117	118	-0.755	oocyte_rev
oocyte	rev	rnd-1_family-124#DNA/PIF-Harbinger	118	119	-0.735	oocyte_rev
oocyte	rev	rnd-1_family-124#DNA/PIF-Harbinger	119	120	-0.21	oocyte_rev
oocyte	rev	rnd-1_family-124#DNA/PIF-Harbinger	120	121	-0.205	oocyte_rev
oocyte	rev	rnd-1_family-124#DNA/PIF-Harbinger	121	122	-0.22	oocyte_rev
oocyte	rev	rnd-1_family-124#DNA/PIF-Harbinger	122	123	-0.295	oocyte_rev
oocyte	rev	rnd-1_family-124#DNA/PIF-Harbinger	123	124	-0.555	oocyte_rev
oocyte	rev	rnd-1_family-124#DNA/PIF-Harbinger	124	125	-1.005	oocyte_rev
oocyte	rev	rnd-1_family-124#DNA/PIF-Harbinger	125	126	-1.21	oocyte_rev
oocyte	rev	rnd-1_family-124#DNA/PIF-Harbinger	126	127	-1.465	oocyte_rev
oocyte	rev	rnd-1_family-124#DNA/PIF-Harbinger	127	128	-1.735	oocyte_rev
oocyte	rev	rnd-1_family-124#DNA/PIF-Harbinger	128	129	-1.87	oocyte_rev
oocyte	rev	rnd-1_family-124#DNA/PIF-Harbinger	129	130	-2.065	oocyte_rev
oocyte	rev	rnd-1_family-124#DNA/PIF-Harbinger	130	131	-2.11	oocyte_rev
oocyte	rev	rnd-1_family-124#DNA/PIF-Harbinger	131	132	-2.135	oocyte_rev
oocyte	rev	rnd-1_family-124#DNA/PIF-Harbinger	132	133	-2.16	oocyte_rev
oocyte	rev	rnd-1_family-124#DNA/PIF-Harbinger	133	134	-2.175	oocyte_rev
oocyte	rev	rnd-1_family-124#DNA/PIF-Harbinger	134	135	-2.18	oocyte_rev
oocyte	rev	rnd-1_family-124#DNA/PIF-Harbinger	135	136	-2.205	oocyte_rev
oocyte	rev	rnd-1_family-124#DNA/PIF-Harbinger	136	137	-2.215	oocyte_rev
oocyte	rev	rnd-1_family-124#DNA/PIF-Harbinger	137	138	-2.225	oocyte_rev
oocyte	rev	rnd-1_family-124#DNA/PIF-Harbinger	138	139	-2.225	oocyte_rev
oocyte	rev	rnd-1_family-124#DNA/PIF-Harbinger	139	140	-2.235	oocyte_rev
oocyte	rev	rnd-1_family-124#DNA/PIF-Harbinger	140	141	-2.225	oocyte_rev
oocyte	rev	rnd-1_family-124#DNA/PIF-Harbinger	141	142	-2.22	oocyte_rev
oocyte	rev	rnd-1_family-124#DNA/PIF-Harbinger	142	143	-2.225	oocyte_rev
oocyte	rev	rnd-1_family-124#DNA/PIF-Harbinger	143	144	-2.225	oocyte_rev
oocyte	rev	rnd-1_family-124#DNA/PIF-Harbinger	144	145	-2.22	oocyte_rev
oocyte	rev	rnd-1_family-124#DNA/PIF-Harbinger	145	146	-2.235	oocyte_rev
oocyte	rev	rnd-1_family-124#DNA/PIF-Harbinger	146	147	-2.22	oocyte_rev
oocyte	rev	rnd-1_family-124#DNA/PIF-Harbinger	147	148	-2.21	oocyte_rev
oocyte	rev	rnd-1_family-124#DNA/PIF-Harbinger	148	149	-2.205	oocyte_rev
oocyte	rev	rnd-1_family-124#DNA/PIF-Harbinger	149	150	-2.205	oocyte_rev
oocyte	rev	rnd-1_family-124#DNA/PIF-Harbinger	150	151	-2.18	oocyte_rev
oocyte	rev	rnd-1_family-124#DNA/PIF-Harbinger	151	152	-2.08	oocyte_rev
oocyte	rev	rnd-1_family-124#DNA/PIF-Harbinger	152	153	-0.235	oocyte_rev
oocyte	rev	rnd-1_family-124#DNA/PIF-Harbinger	153	154	-0.195	oocyte_rev
oocyte	rev	rnd-1_family-124#DNA/PIF-Harbinger	154	155	-0.205	oocyte_rev
oocyte	rev	rnd-1_family-124#DNA/PIF-Harbinger	155	156	-0.275	oocyte_rev
oocyte	rev	rnd-1_family-124#DNA/PIF-Harbinger	156	157	-0.535	oocyte_rev
oocyte	rev	rnd-1_family-124#DNA/PIF-Harbinger	157	158	-0.99	oocyte_rev
oocyte	rev	rnd-1_family-124#DNA/PIF-Harbinger	158	159	-1.2	oocyte_rev
oocyte	rev	rnd-1_family-124#DNA/PIF-Harbinger	159	160	-1.45	oocyte_rev
oocyte	rev	rnd-1_family-124#DNA/PIF-Harbinger	160	161	-1.725	oocyte_rev
oocyte	rev	rnd-1_family-124#DNA/PIF-Harbinger	161	162	-1.86	oocyte_rev
oocyte	rev	rnd-1_family-124#DNA/PIF-Harbinger	162	163	-2.045	oocyte_rev
oocyte	rev	rnd-1_family-124#DNA/PIF-Harbinger	163	164	-2.095	oocyte_rev
oocyte	rev	rnd-1_family-124#DNA/PIF-Harbinger	164	165	-2.115	oocyte_rev
oocyte	rev	rnd-1_family-124#DNA/PIF-Harbinger	165	166	-2.14	oocyte_rev
oocyte	rev	rnd-1_family-124#DNA/PIF-Harbinger	166	167	-2.16	oocyte_rev
oocyte	rev	rnd-1_family-124#DNA/PIF-Harbinger	167	168	-2.165	oocyte_rev
oocyte	rev	rnd-1_family-124#DNA/PIF-Harbinger	168	169	-2.195	oocyte_rev
oocyte	rev	rnd-1_family-124#DNA/PIF-Harbinger	169	170	-2.195	oocyte_rev
oocyte	rev	rnd-1_family-124#DNA/PIF-Harbinger	170	171	-2.21	oocyte_rev
oocyte	rev	rnd-1_family-124#DNA/PIF-Harbinger	171	172	-2.21	oocyte_rev
oocyte	rev	rnd-1_family-124#DNA/PIF-Harbinger	172	173	-2.215	oocyte_rev
oocyte	rev	rnd-1_family-124#DNA/PIF-Harbinger	173	174	-2.21	oocyte_rev
oocyte	rev	rnd-1_family-124#DNA/PIF-Harbinger	174	175	-2.21	oocyte_rev
oocyte	rev	rnd-1_family-124#DNA/PIF-Harbinger	175	176	-2.21	oocyte_rev
oocyte	rev	rnd-1_family-124#DNA/PIF-Harbinger	176	177	-2.21	oocyte_rev
oocyte	rev	rnd-1_family-124#DNA/PIF-Harbinger	177	178	-2.205	oocyte_rev
oocyte	rev	rnd-1_family-124#DNA/PIF-Harbinger	178	179	-2.205	oocyte_rev
oocyte	rev	rnd-1_family-124#DNA/PIF-Harbinger	179	180	-2.195	oocyte_rev
oocyte	rev	rnd-1_family-124#DNA/PIF-Harbinger	180	181	-2.19	oocyte_rev
oocyte	rev	rnd-1_family-124#DNA/PIF-Harbinger	181	182	-2.18	oocyte_rev
oocyte	rev	rnd-1_family-124#DNA/PIF-Harbinger	182	183	-2.175	oocyte_rev
oocyte	rev	rnd-1_family-124#DNA/PIF-Harbinger	183	184	-2.15	oocyte_rev
oocyte	rev	rnd-1_family-124#DNA/PIF-Harbinger	184	185	-2.05	oocyte_rev
oocyte	rev	rnd-1_family-124#DNA/PIF-Harbinger	185	186	-0.195	oocyte_rev
oocyte	rev	rnd-1_family-124#DNA/PIF-Harbinger	186	187	-0.16	oocyte_rev
oocyte	rev	rnd-1_family-124#DNA/PIF-Harbinger	187	188	-0.17	oocyte_rev
oocyte	rev	rnd-1_family-124#DNA/PIF-Harbinger	188	189	-0.24	oocyte_rev
oocyte	rev	rnd-1_family-124#DNA/PIF-Harbinger	189	190	-0.5	oocyte_rev
oocyte	rev	rnd-1_family-124#DNA/PIF-Harbinger	190	191	-0.955	oocyte_rev
oocyte	rev	rnd-1_family-124#DNA/PIF-Harbinger	191	192	-1.16	oocyte_rev
oocyte	rev	rnd-1_family-124#DNA/PIF-Harbinger	192	193	-1.415	oocyte_rev
oocyte	rev	rnd-1_family-124#DNA/PIF-Harbinger	193	194	-1.69	oocyte_rev
oocyte	rev	rnd-1_family-124#DNA/PIF-Harbinger	194	195	-1.82	oocyte_rev
oocyte	rev	rnd-1_family-124#DNA/PIF-Harbinger	195	196	-2.01	oocyte_rev
oocyte	rev	rnd-1_family-124#DNA/PIF-Harbinger	196	197	-2.06	oocyte_rev
oocyte	rev	rnd-1_family-124#DNA/PIF-Harbinger	197	198	-2.08	oocyte_rev
oocyte	rev	rnd-1_family-124#DNA/PIF-Harbinger	198	199	-2.105	oocyte_rev
oocyte	rev	rnd-1_family-124#DNA/PIF-Harbinger	199	200	-2.12	oocyte_rev
oocyte	rev	rnd-1_family-124#DNA/PIF-Harbinger	200	201	-2.125	oocyte_rev
oocyte	rev	rnd-1_family-124#DNA/PIF-Harbinger	201	202	-2.16	oocyte_rev
oocyte	rev	rnd-1_family-124#DNA/PIF-Harbinger	202	203	-2.16	oocyte_rev
oocyte	rev	rnd-1_family-124#DNA/PIF-Harbinger	203	204	-2.17	oocyte_rev
oocyte	rev	rnd-1_family-124#DNA/PIF-Harbinger	204	205	-2.17	oocyte_rev
oocyte	rev	rnd-1_family-124#DNA/PIF-Harbinger	205	206	-2.19	oocyte_rev
oocyte	rev	rnd-1_family-124#DNA/PIF-Harbinger	206	207	-2.19	oocyte_rev
oocyte	rev	rnd-1_family-124#DNA/PIF-Harbinger	207	208	-2.185	oocyte_rev
oocyte	rev	rnd-1_family-124#DNA/PIF-Harbinger	208	209	-2.185	oocyte_rev
oocyte	rev	rnd-1_family-124#DNA/PIF-Harbinger	209	210	-2.185	oocyte_rev
oocyte	rev	rnd-1_family-124#DNA/PIF-Harbinger	210	211	-2.2	oocyte_rev
oocyte	rev	rnd-1_family-124#DNA/PIF-Harbinger	211	212	-2.2	oocyte_rev
oocyte	rev	rnd-1_family-124#DNA/PIF-Harbinger	212	213	-2.185	oocyte_rev
oocyte	rev	rnd-1_family-124#DNA/PIF-Harbinger	213	214	-2.19	oocyte_rev
oocyte	rev	rnd-1_family-124#DNA/PIF-Harbinger	214	215	-2.18	oocyte_rev
oocyte	rev	rnd-1_family-124#DNA/PIF-Harbinger	215	216	-2.175	oocyte_rev
oocyte	rev	rnd-1_family-124#DNA/PIF-Harbinger	216	217	-2.185	oocyte_rev
oocyte	rev	rnd-1_family-124#DNA/PIF-Harbinger	217	218	-2.095	oocyte_rev
oocyte	rev	rnd-1_family-124#DNA/PIF-Harbinger	218	219	-0.23	oocyte_rev
oocyte	rev	rnd-1_family-124#DNA/PIF-Harbinger	219	220	-0.205	oocyte_rev
oocyte	rev	rnd-1_family-124#DNA/PIF-Harbinger	220	221	-0.24	oocyte_rev
oocyte	rev	rnd-1_family-124#DNA/PIF-Harbinger	221	222	-0.295	oocyte_rev
oocyte	rev	rnd-1_family-124#DNA/PIF-Harbinger	222	223	-0.38	oocyte_rev
oocyte	rev	rnd-1_family-124#DNA/PIF-Harbinger	223	224	-0.505	oocyte_rev
oocyte	rev	rnd-1_family-124#DNA/PIF-Harbinger	224	225	-0.595	oocyte_rev
oocyte	rev	rnd-1_family-124#DNA/PIF-Harbinger	225	226	-0.625	oocyte_rev
oocyte	rev	rnd-1_family-124#DNA/PIF-Harbinger	226	227	-0.655	oocyte_rev
oocyte	rev	rnd-1_family-124#DNA/PIF-Harbinger	227	228	-0.695	oocyte_rev
oocyte	rev	rnd-1_family-124#DNA/PIF-Harbinger	228	229	-0.725	oocyte_rev
oocyte	rev	rnd-1_family-124#DNA/PIF-Harbinger	229	230	-0.73	oocyte_rev
oocyte	rev	rnd-1_family-124#DNA/PIF-Harbinger	230	231	-0.765	oocyte_rev
oocyte	rev	rnd-1_family-124#DNA/PIF-Harbinger	231	232	-0.76	oocyte_rev
oocyte	rev	rnd-1_family-124#DNA/PIF-Harbinger	232	233	-0.76	oocyte_rev
oocyte	rev	rnd-1_family-124#DNA/PIF-Harbinger	233	234	-0.74	oocyte_rev
oocyte	rev	rnd-1_family-124#DNA/PIF-Harbinger	234	235	-0.745	oocyte_rev
oocyte	rev	rnd-1_family-124#DNA/PIF-Harbinger	235	236	-0.745	oocyte_rev
oocyte	rev	rnd-1_family-124#DNA/PIF-Harbinger	236	237	-0.785	oocyte_rev
oocyte	rev	rnd-1_family-124#DNA/PIF-Harbinger	237	238	-0.83	oocyte_rev
oocyte	rev	rnd-1_family-124#DNA/PIF-Harbinger	238	239	-0.85	oocyte_rev
oocyte	rev	rnd-1_family-124#DNA/PIF-Harbinger	239	240	-0.825	oocyte_rev
oocyte	rev	rnd-1_family-124#DNA/PIF-Harbinger	240	241	-0.815	oocyte_rev
oocyte	rev	rnd-1_family-124#DNA/PIF-Harbinger	241	242	-0.83	oocyte_rev
oocyte	rev	rnd-1_family-124#DNA/PIF-Harbinger	242	243	-0.83	oocyte_rev
oocyte	rev	rnd-1_family-124#DNA/PIF-Harbinger	243	244	-0.83	oocyte_rev
oocyte	rev	rnd-1_family-124#DNA/PIF-Harbinger	244	245	-0.815	oocyte_rev
oocyte	rev	rnd-1_family-124#DNA/PIF-Harbinger	245	246	-0.735	oocyte_rev
oocyte	rev	rnd-1_family-124#DNA/PIF-Harbinger	246	247	-0.82	oocyte_rev
oocyte	rev	rnd-1_family-124#DNA/PIF-Harbinger	247	248	-0.83	oocyte_rev
oocyte	rev	rnd-1_family-124#DNA/PIF-Harbinger	248	249	-0.87	oocyte_rev
oocyte	rev	rnd-1_family-124#DNA/PIF-Harbinger	249	250	-0.85	oocyte_rev
oocyte	rev	rnd-1_family-124#DNA/PIF-Harbinger	250	251	-0.475	oocyte_rev
oocyte	rev	rnd-1_family-124#DNA/PIF-Harbinger	251	252	-0.445	oocyte_rev
oocyte	rev	rnd-1_family-124#DNA/PIF-Harbinger	252	253	-1.475	oocyte_rev
oocyte	rev	rnd-1_family-124#DNA/PIF-Harbinger	253	254	-1.535	oocyte_rev
oocyte	rev	rnd-1_family-124#DNA/PIF-Harbinger	254	255	-4.295	oocyte_rev
oocyte	rev	rnd-1_family-124#DNA/PIF-Harbinger	255	256	-5.83	oocyte_rev
oocyte	rev	rnd-1_family-124#DNA/PIF-Harbinger	256	257	-7.1	oocyte_rev
oocyte	rev	rnd-1_family-124#DNA/PIF-Harbinger	257	258	-7.98	oocyte_rev
oocyte	rev	rnd-1_family-124#DNA/PIF-Harbinger	258	259	-8.18	oocyte_rev
oocyte	rev	rnd-1_family-124#DNA/PIF-Harbinger	259	260	-8.255	oocyte_rev
oocyte	rev	rnd-1_family-124#DNA/PIF-Harbinger	260	261	-8.29	oocyte_rev
oocyte	rev	rnd-1_family-124#DNA/PIF-Harbinger	261	262	-8.33	oocyte_rev
oocyte	rev	rnd-1_family-124#DNA/PIF-Harbinger	262	263	-8.35	oocyte_rev
oocyte	rev	rnd-1_family-124#DNA/PIF-Harbinger	263	264	-8.42	oocyte_rev
oocyte	rev	rnd-1_family-124#DNA/PIF-Harbinger	264	265	-8.47	oocyte_rev
oocyte	rev	rnd-1_family-124#DNA/PIF-Harbinger	265	266	-8.54	oocyte_rev
oocyte	rev	rnd-1_family-124#DNA/PIF-Harbinger	266	267	-8.525	oocyte_rev
oocyte	rev	rnd-1_family-124#DNA/PIF-Harbinger	267	268	-8.475	oocyte_rev
oocyte	rev	rnd-1_family-124#DNA/PIF-Harbinger	268	269	-8.555	oocyte_rev
oocyte	rev	rnd-1_family-124#DNA/PIF-Harbinger	269	270	-8.625	oocyte_rev
oocyte	rev	rnd-1_family-124#DNA/PIF-Harbinger	270	271	-8.615	oocyte_rev
oocyte	rev	rnd-1_family-124#DNA/PIF-Harbinger	271	272	-8.6	oocyte_rev
oocyte	rev	rnd-1_family-124#DNA/PIF-Harbinger	272	273	-8.655	oocyte_rev
oocyte	rev	rnd-1_family-124#DNA/PIF-Harbinger	273	274	-8.645	oocyte_rev
oocyte	rev	rnd-1_family-124#DNA/PIF-Harbinger	274	275	-8.745	oocyte_rev
oocyte	rev	rnd-1_family-124#DNA/PIF-Harbinger	275	276	-9.08	oocyte_rev
oocyte	rev	rnd-1_family-124#DNA/PIF-Harbinger	276	277	-9.29	oocyte_rev
oocyte	rev	rnd-1_family-124#DNA/PIF-Harbinger	277	278	-9.255	oocyte_rev
oocyte	rev	rnd-1_family-124#DNA/PIF-Harbinger	278	279	-9.215	oocyte_rev
oocyte	rev	rnd-1_family-124#DNA/PIF-Harbinger	279	280	-9.195	oocyte_rev
oocyte	rev	rnd-1_family-124#DNA/PIF-Harbinger	280	281	-9.21	oocyte_rev
oocyte	rev	rnd-1_family-124#DNA/PIF-Harbinger	281	282	-9.235	oocyte_rev
oocyte	rev	rnd-1_family-124#DNA/PIF-Harbinger	282	283	-8.75	oocyte_rev
oocyte	rev	rnd-1_family-124#DNA/PIF-Harbinger	283	284	-4.085	oocyte_rev
oocyte	rev	rnd-1_family-124#DNA/PIF-Harbinger	284	285	-1.535	oocyte_rev
oocyte	rev	rnd-1_family-124#DNA/PIF-Harbinger	285	286	-1.4	oocyte_rev
oocyte	rev	rnd-1_family-124#DNA/PIF-Harbinger	286	287	-1.4	oocyte_rev
oocyte	rev	rnd-1_family-124#DNA/PIF-Harbinger	287	288	-1.34	oocyte_rev
oocyte	rev	rnd-1_family-124#DNA/PIF-Harbinger	288	289	-1.34	oocyte_rev
oocyte	rev	rnd-1_family-124#DNA/PIF-Harbinger	289	290	-1.345	oocyte_rev
oocyte	rev	rnd-1_family-124#DNA/PIF-Harbinger	290	291	-1.33	oocyte_rev
oocyte	rev	rnd-1_family-124#DNA/PIF-Harbinger	291	292	-1.31	oocyte_rev
oocyte	rev	rnd-1_family-124#DNA/PIF-Harbinger	292	293	-1.31	oocyte_rev
oocyte	rev	rnd-1_family-124#DNA/PIF-Harbinger	293	294	-1.23	oocyte_rev
oocyte	rev	rnd-1_family-124#DNA/PIF-Harbinger	294	295	-1.225	oocyte_rev
oocyte	rev	rnd-1_family-124#DNA/PIF-Harbinger	295	296	-1.225	oocyte_rev
oocyte	rev	rnd-1_family-124#DNA/PIF-Harbinger	296	297	-1.22	oocyte_rev
oocyte	rev	rnd-1_family-124#DNA/PIF-Harbinger	297	298	-1.25	oocyte_rev
oocyte	rev	rnd-1_family-124#DNA/PIF-Harbinger	298	299	-1.265	oocyte_rev
oocyte	rev	rnd-1_family-124#DNA/PIF-Harbinger	299	300	-1.25	oocyte_rev
oocyte	rev	rnd-1_family-124#DNA/PIF-Harbinger	300	301	-1.205	oocyte_rev
oocyte	rev	rnd-1_family-124#DNA/PIF-Harbinger	301	302	-1.17	oocyte_rev
oocyte	rev	rnd-1_family-124#DNA/PIF-Harbinger	302	303	-0.94	oocyte_rev
oocyte	rev	rnd-1_family-124#DNA/PIF-Harbinger	303	304	-0.91	oocyte_rev
oocyte	rev	rnd-1_family-124#DNA/PIF-Harbinger	304	305	-0.745	oocyte_rev
oocyte	rev	rnd-1_family-124#DNA/PIF-Harbinger	305	306	-0.605	oocyte_rev
oocyte	rev	rnd-1_family-124#DNA/PIF-Harbinger	306	307	-0.425	oocyte_rev
oocyte	rev	rnd-1_family-124#DNA/PIF-Harbinger	307	308	-0.485	oocyte_rev
oocyte	rev	rnd-1_family-124#DNA/PIF-Harbinger	308	309	-0.78	oocyte_rev
oocyte	rev	rnd-1_family-124#DNA/PIF-Harbinger	309	310	-0.85	oocyte_rev
oocyte	rev	rnd-1_family-124#DNA/PIF-Harbinger	310	311	-3.955	oocyte_rev
oocyte	rev	rnd-1_family-124#DNA/PIF-Harbinger	311	312	-4.235	oocyte_rev
oocyte	rev	rnd-1_family-124#DNA/PIF-Harbinger	312	313	-4.415	oocyte_rev
oocyte	rev	rnd-1_family-124#DNA/PIF-Harbinger	313	314	-4.415	oocyte_rev
oocyte	rev	rnd-1_family-124#DNA/PIF-Harbinger	314	315	-4.425	oocyte_rev
oocyte	rev	rnd-1_family-124#DNA/PIF-Harbinger	315	316	-4.425	oocyte_rev
oocyte	rev	rnd-1_family-124#DNA/PIF-Harbinger	316	317	-4.425	oocyte_rev
oocyte	rev	rnd-1_family-124#DNA/PIF-Harbinger	317	318	-4.815	oocyte_rev
oocyte	rev	rnd-1_family-124#DNA/PIF-Harbinger	318	319	-4.885	oocyte_rev
oocyte	rev	rnd-1_family-124#DNA/PIF-Harbinger	319	320	-4.93	oocyte_rev
oocyte	rev	rnd-1_family-124#DNA/PIF-Harbinger	320	321	-4.95	oocyte_rev
oocyte	rev	rnd-1_family-124#DNA/PIF-Harbinger	321	322	-4.835	oocyte_rev
oocyte	rev	rnd-1_family-124#DNA/PIF-Harbinger	322	323	-4.835	oocyte_rev
oocyte	rev	rnd-1_family-124#DNA/PIF-Harbinger	323	324	-4.81	oocyte_rev
oocyte	rev	rnd-1_family-124#DNA/PIF-Harbinger	324	325	-4.835	oocyte_rev
oocyte	rev	rnd-1_family-124#DNA/PIF-Harbinger	325	326	-5.05	oocyte_rev
oocyte	rev	rnd-1_family-124#DNA/PIF-Harbinger	326	327	-5.055	oocyte_rev
oocyte	rev	rnd-1_family-124#DNA/PIF-Harbinger	327	328	-5.07	oocyte_rev
oocyte	rev	rnd-1_family-124#DNA/PIF-Harbinger	328	329	-5.035	oocyte_rev
oocyte	rev	rnd-1_family-124#DNA/PIF-Harbinger	329	330	-5.03	oocyte_rev
oocyte	rev	rnd-1_family-124#DNA/PIF-Harbinger	330	331	-5.045	oocyte_rev
oocyte	rev	rnd-1_family-124#DNA/PIF-Harbinger	331	332	-5.035	oocyte_rev
oocyte	rev	rnd-1_family-124#DNA/PIF-Harbinger	332	333	-5.065	oocyte_rev
oocyte	rev	rnd-1_family-124#DNA/PIF-Harbinger	333	334	-5.04	oocyte_rev
oocyte	rev	rnd-1_family-124#DNA/PIF-Harbinger	334	335	-5.025	oocyte_rev
oocyte	rev	rnd-1_family-124#DNA/PIF-Harbinger	335	336	-4.985	oocyte_rev
oocyte	rev	rnd-1_family-124#DNA/PIF-Harbinger	336	337	-4.985	oocyte_rev
oocyte	rev	rnd-1_family-124#DNA/PIF-Harbinger	337	338	-4.54	oocyte_rev
oocyte	rev	rnd-1_family-124#DNA/PIF-Harbinger	338	339	-0.96	oocyte_rev
oocyte	rev	rnd-1_family-124#DNA/PIF-Harbinger	339	340	-0.81	oocyte_rev
oocyte	rev	rnd-1_family-124#DNA/PIF-Harbinger	340	341	-0.855	oocyte_rev
oocyte	rev	rnd-1_family-124#DNA/PIF-Harbinger	341	342	-0.94	oocyte_rev
oocyte	rev	rnd-1_family-124#DNA/PIF-Harbinger	342	343	-0.955	oocyte_rev
oocyte	rev	rnd-1_family-124#DNA/PIF-Harbinger	343	344	-0.57	oocyte_rev
oocyte	rev	rnd-1_family-124#DNA/PIF-Harbinger	344	345	-0.565	oocyte_rev
oocyte	rev	rnd-1_family-124#DNA/PIF-Harbinger	345	346	-0.58	oocyte_rev
oocyte	rev	rnd-1_family-124#DNA/PIF-Harbinger	346	347	-0.665	oocyte_rev
oocyte	rev	rnd-1_family-124#DNA/PIF-Harbinger	347	348	-0.68	oocyte_rev
oocyte	rev	rnd-1_family-124#DNA/PIF-Harbinger	348	349	-0.785	oocyte_rev
oocyte	rev	rnd-1_family-124#DNA/PIF-Harbinger	349	350	-0.795	oocyte_rev
oocyte	rev	rnd-1_family-124#DNA/PIF-Harbinger	350	351	-0.78	oocyte_rev
oocyte	rev	rnd-1_family-124#DNA/PIF-Harbinger	351	352	-0.88	oocyte_rev
oocyte	rev	rnd-1_family-124#DNA/PIF-Harbinger	352	353	-0.99	oocyte_rev
oocyte	rev	rnd-1_family-124#DNA/PIF-Harbinger	353	354	-1.035	oocyte_rev
oocyte	rev	rnd-1_family-124#DNA/PIF-Harbinger	354	355	-1.14	oocyte_rev
oocyte	rev	rnd-1_family-124#DNA/PIF-Harbinger	355	356	-1.165	oocyte_rev
oocyte	rev	rnd-1_family-124#DNA/PIF-Harbinger	356	357	-1.22	oocyte_rev
oocyte	rev	rnd-1_family-124#DNA/PIF-Harbinger	357	358	-1.42	oocyte_rev
oocyte	rev	rnd-1_family-124#DNA/PIF-Harbinger	358	359	-1.62	oocyte_rev
oocyte	rev	rnd-1_family-124#DNA/PIF-Harbinger	359	360	-1.65	oocyte_rev
oocyte	rev	rnd-1_family-124#DNA/PIF-Harbinger	360	361	-1.89	oocyte_rev
oocyte	rev	rnd-1_family-124#DNA/PIF-Harbinger	361	362	-2.025	oocyte_rev
oocyte	rev	rnd-1_family-124#DNA/PIF-Harbinger	362	363	-2.43	oocyte_rev
oocyte	rev	rnd-1_family-124#DNA/PIF-Harbinger	363	364	-2.48	oocyte_rev
oocyte	rev	rnd-1_family-124#DNA/PIF-Harbinger	364	365	-2.465	oocyte_rev
oocyte	rev	rnd-1_family-124#DNA/PIF-Harbinger	365	366	-2.51	oocyte_rev
oocyte	rev	rnd-1_family-124#DNA/PIF-Harbinger	366	367	-2.565	oocyte_rev
oocyte	rev	rnd-1_family-124#DNA/PIF-Harbinger	367	368	-2.62	oocyte_rev
oocyte	rev	rnd-1_family-124#DNA/PIF-Harbinger	368	369	-2.6	oocyte_rev
oocyte	rev	rnd-1_family-124#DNA/PIF-Harbinger	369	370	-2.565	oocyte_rev
oocyte	rev	rnd-1_family-124#DNA/PIF-Harbinger	370	371	-2.485	oocyte_rev
oocyte	rev	rnd-1_family-124#DNA/PIF-Harbinger	371	372	-2.485	oocyte_rev
oocyte	rev	rnd-1_family-124#DNA/PIF-Harbinger	372	373	-2.44	oocyte_rev
oocyte	rev	rnd-1_family-124#DNA/PIF-Harbinger	373	374	-2.44	oocyte_rev
oocyte	rev	rnd-1_family-124#DNA/PIF-Harbinger	374	375	-2.44	oocyte_rev
oocyte	rev	rnd-1_family-124#DNA/PIF-Harbinger	375	376	-2.185	oocyte_rev
oocyte	rev	rnd-1_family-124#DNA/PIF-Harbinger	376	377	-2.16	oocyte_rev
oocyte	rev	rnd-1_family-124#DNA/PIF-Harbinger	377	378	-1.965	oocyte_rev
oocyte	rev	rnd-1_family-124#DNA/PIF-Harbinger	378	379	-2.29	oocyte_rev
oocyte	rev	rnd-1_family-124#DNA/PIF-Harbinger	379	380	-2.24	oocyte_rev
oocyte	rev	rnd-1_family-124#DNA/PIF-Harbinger	380	381	-3.21	oocyte_rev
oocyte	rev	rnd-1_family-124#DNA/PIF-Harbinger	381	382	-3.365	oocyte_rev
oocyte	rev	rnd-1_family-124#DNA/PIF-Harbinger	382	383	-4.34	oocyte_rev
oocyte	rev	rnd-1_family-124#DNA/PIF-Harbinger	383	384	-4.935	oocyte_rev
oocyte	rev	rnd-1_family-124#DNA/PIF-Harbinger	384	385	-5.15	oocyte_rev
oocyte	rev	rnd-1_family-124#DNA/PIF-Harbinger	385	386	-4.815	oocyte_rev
oocyte	rev	rnd-1_family-124#DNA/PIF-Harbinger	386	387	-4.915	oocyte_rev
oocyte	rev	rnd-1_family-124#DNA/PIF-Harbinger	387	388	-4.905	oocyte_rev
oocyte	rev	rnd-1_family-124#DNA/PIF-Harbinger	388	389	-4.905	oocyte_rev
oocyte	rev	rnd-1_family-124#DNA/PIF-Harbinger	389	390	-5.07	oocyte_rev
oocyte	rev	rnd-1_family-124#DNA/PIF-Harbinger	390	391	-4.865	oocyte_rev
oocyte	rev	rnd-1_family-124#DNA/PIF-Harbinger	391	392	-4.425	oocyte_rev
oocyte	rev	rnd-1_family-124#DNA/PIF-Harbinger	392	393	-4.475	oocyte_rev
oocyte	rev	rnd-1_family-124#DNA/PIF-Harbinger	393	394	-4.46	oocyte_rev
oocyte	rev	rnd-1_family-124#DNA/PIF-Harbinger	394	395	-4.5	oocyte_rev
oocyte	rev	rnd-1_family-124#DNA/PIF-Harbinger	395	396	-4.53	oocyte_rev
oocyte	rev	rnd-1_family-124#DNA/PIF-Harbinger	396	397	-4.53	oocyte_rev
oocyte	rev	rnd-1_family-124#DNA/PIF-Harbinger	397	398	-4.615	oocyte_rev
oocyte	rev	rnd-1_family-124#DNA/PIF-Harbinger	398	399	-4.625	oocyte_rev
oocyte	rev	rnd-1_family-124#DNA/PIF-Harbinger	399	400	-4.625	oocyte_rev
oocyte	rev	rnd-1_family-124#DNA/PIF-Harbinger	400	401	-4.645	oocyte_rev
oocyte	rev	rnd-1_family-124#DNA/PIF-Harbinger	401	402	-4.63	oocyte_rev
oocyte	rev	rnd-1_family-124#DNA/PIF-Harbinger	402	403	-4.63	oocyte_rev
oocyte	rev	rnd-1_family-124#DNA/PIF-Harbinger	403	404	-4.545	oocyte_rev
oocyte	rev	rnd-1_family-124#DNA/PIF-Harbinger	404	405	-4.5	oocyte_rev
oocyte	rev	rnd-1_family-124#DNA/PIF-Harbinger	405	406	-4.475	oocyte_rev
oocyte	rev	rnd-1_family-124#DNA/PIF-Harbinger	406	407	-4.45	oocyte_rev
oocyte	rev	rnd-1_family-124#DNA/PIF-Harbinger	407	408	-4.21	oocyte_rev
oocyte	rev	rnd-1_family-124#DNA/PIF-Harbinger	408	409	-2.65	oocyte_rev
oocyte	rev	rnd-1_family-124#DNA/PIF-Harbinger	409	410	-2.535	oocyte_rev
oocyte	rev	rnd-1_family-124#DNA/PIF-Harbinger	410	411	-2.19	oocyte_rev
oocyte	rev	rnd-1_family-124#DNA/PIF-Harbinger	411	412	-2.08	oocyte_rev
oocyte	rev	rnd-1_family-124#DNA/PIF-Harbinger	412	413	-0.77	oocyte_rev
oocyte	rev	rnd-1_family-124#DNA/PIF-Harbinger	413	414	-0.755	oocyte_rev
oocyte	rev	rnd-1_family-124#DNA/PIF-Harbinger	414	415	-0.745	oocyte_rev
oocyte	rev	rnd-1_family-124#DNA/PIF-Harbinger	415	416	-0.76	oocyte_rev
oocyte	rev	rnd-1_family-124#DNA/PIF-Harbinger	416	417	-0.725	oocyte_rev
oocyte	rev	rnd-1_family-124#DNA/PIF-Harbinger	417	418	-0.745	oocyte_rev
oocyte	rev	rnd-1_family-124#DNA/PIF-Harbinger	418	419	-0.685	oocyte_rev
oocyte	rev	rnd-1_family-124#DNA/PIF-Harbinger	419	420	-0.62	oocyte_rev
oocyte	rev	rnd-1_family-124#DNA/PIF-Harbinger	420	421	-0.435	oocyte_rev
oocyte	rev	rnd-1_family-124#DNA/PIF-Harbinger	421	422	-0.285	oocyte_rev
oocyte	rev	rnd-1_family-124#DNA/PIF-Harbinger	422	423	-0.285	oocyte_rev
oocyte	rev	rnd-1_family-124#DNA/PIF-Harbinger	423	424	-0.275	oocyte_rev
oocyte	rev	rnd-1_family-124#DNA/PIF-Harbinger	424	425	-0.255	oocyte_rev
oocyte	rev	rnd-1_family-124#DNA/PIF-Harbinger	425	426	-0.255	oocyte_rev
oocyte	rev	rnd-1_family-124#DNA/PIF-Harbinger	426	427	-0.255	oocyte_rev
oocyte	rev	rnd-1_family-124#DNA/PIF-Harbinger	427	428	-0.255	oocyte_rev
oocyte	rev	rnd-1_family-124#DNA/PIF-Harbinger	428	429	-0.265	oocyte_rev
oocyte	rev	rnd-1_family-124#DNA/PIF-Harbinger	429	430	-0.27	oocyte_rev
oocyte	rev	rnd-1_family-124#DNA/PIF-Harbinger	430	431	-0.27	oocyte_rev
oocyte	rev	rnd-1_family-124#DNA/PIF-Harbinger	431	432	-0.29	oocyte_rev
oocyte	rev	rnd-1_family-124#DNA/PIF-Harbinger	432	433	-0.26	oocyte_rev
oocyte	rev	rnd-1_family-124#DNA/PIF-Harbinger	433	434	-0.26	oocyte_rev
oocyte	rev	rnd-1_family-124#DNA/PIF-Harbinger	434	435	-0.255	oocyte_rev
oocyte	rev	rnd-1_family-124#DNA/PIF-Harbinger	435	436	-0.305	oocyte_rev
oocyte	rev	rnd-1_family-124#DNA/PIF-Harbinger	436	437	-0.325	oocyte_rev
oocyte	rev	rnd-1_family-124#DNA/PIF-Harbinger	437	438	-0.305	oocyte_rev
oocyte	rev	rnd-1_family-124#DNA/PIF-Harbinger	438	439	-0.325	oocyte_rev
oocyte	rev	rnd-1_family-124#DNA/PIF-Harbinger	439	440	-0.41	oocyte_rev
oocyte	rev	rnd-1_family-124#DNA/PIF-Harbinger	440	441	-0.42	oocyte_rev
oocyte	rev	rnd-1_family-124#DNA/PIF-Harbinger	441	442	-0.44	oocyte_rev
oocyte	rev	rnd-1_family-124#DNA/PIF-Harbinger	442	443	-0.445	oocyte_rev
oocyte	rev	rnd-1_family-124#DNA/PIF-Harbinger	443	444	-0.45	oocyte_rev
oocyte	rev	rnd-1_family-124#DNA/PIF-Harbinger	444	445	-0.45	oocyte_rev
oocyte	rev	rnd-1_family-124#DNA/PIF-Harbinger	445	446	-0.415	oocyte_rev
oocyte	rev	rnd-1_family-124#DNA/PIF-Harbinger	446	447	-0.42	oocyte_rev
oocyte	rev	rnd-1_family-124#DNA/PIF-Harbinger	447	448	-0.435	oocyte_rev
oocyte	rev	rnd-1_family-124#DNA/PIF-Harbinger	448	449	-0.435	oocyte_rev
oocyte	rev	rnd-1_family-124#DNA/PIF-Harbinger	449	450	-0.415	oocyte_rev
oocyte	rev	rnd-1_family-124#DNA/PIF-Harbinger	450	451	-0.415	oocyte_rev
oocyte	rev	rnd-1_family-124#DNA/PIF-Harbinger	451	452	-0.415	oocyte_rev
oocyte	rev	rnd-1_family-124#DNA/PIF-Harbinger	452	453	-0.38	oocyte_rev
oocyte	rev	rnd-1_family-124#DNA/PIF-Harbinger	453	454	-0.38	oocyte_rev
oocyte	rev	rnd-1_family-124#DNA/PIF-Harbinger	454	455	-0.385	oocyte_rev
oocyte	rev	rnd-1_family-124#DNA/PIF-Harbinger	455	456	-0.41	oocyte_rev
oocyte	rev	rnd-1_family-124#DNA/PIF-Harbinger	456	457	-0.41	oocyte_rev
oocyte	rev	rnd-1_family-124#DNA/PIF-Harbinger	457	458	-0.39	oocyte_rev
oocyte	rev	rnd-1_family-124#DNA/PIF-Harbinger	458	459	-0.325	oocyte_rev
oocyte	rev	rnd-1_family-124#DNA/PIF-Harbinger	459	460	-0.32	oocyte_rev
oocyte	rev	rnd-1_family-124#DNA/PIF-Harbinger	460	461	-0.32	oocyte_rev
oocyte	rev	rnd-1_family-124#DNA/PIF-Harbinger	461	462	-0.325	oocyte_rev
oocyte	rev	rnd-1_family-124#DNA/PIF-Harbinger	462	463	-0.3	oocyte_rev
oocyte	rev	rnd-1_family-124#DNA/PIF-Harbinger	463	464	-0.215	oocyte_rev
oocyte	rev	rnd-1_family-124#DNA/PIF-Harbinger	464	465	-0.18	oocyte_rev
oocyte	rev	rnd-1_family-124#DNA/PIF-Harbinger	465	466	-0.205	oocyte_rev
oocyte	rev	rnd-1_family-124#DNA/PIF-Harbinger	466	467	-0.22	oocyte_rev
oocyte	rev	rnd-1_family-124#DNA/PIF-Harbinger	467	468	-0.22	oocyte_rev
oocyte	rev	rnd-1_family-124#DNA/PIF-Harbinger	468	469	-0.22	oocyte_rev
oocyte	rev	rnd-1_family-124#DNA/PIF-Harbinger	469	470	-0.215	oocyte_rev
oocyte	rev	rnd-1_family-124#DNA/PIF-Harbinger	470	471	-0.22	oocyte_rev
oocyte	rev	rnd-1_family-124#DNA/PIF-Harbinger	471	472	-0.225	oocyte_rev
oocyte	rev	rnd-1_family-124#DNA/PIF-Harbinger	472	473	-0.395	oocyte_rev
oocyte	rev	rnd-1_family-124#DNA/PIF-Harbinger	473	474	-0.785	oocyte_rev
oocyte	rev	rnd-1_family-124#DNA/PIF-Harbinger	474	475	-1.465	oocyte_rev
oocyte	rev	rnd-1_family-124#DNA/PIF-Harbinger	475	476	-1.835	oocyte_rev
oocyte	rev	rnd-1_family-124#DNA/PIF-Harbinger	476	477	-2.63	oocyte_rev
oocyte	rev	rnd-1_family-124#DNA/PIF-Harbinger	477	478	-4.01	oocyte_rev
oocyte	rev	rnd-1_family-124#DNA/PIF-Harbinger	478	479	-6.53	oocyte_rev
oocyte	rev	rnd-1_family-124#DNA/PIF-Harbinger	479	480	-6.945	oocyte_rev
oocyte	rev	rnd-1_family-124#DNA/PIF-Harbinger	480	481	-7.035	oocyte_rev
oocyte	rev	rnd-1_family-124#DNA/PIF-Harbinger	481	482	-7.11	oocyte_rev
oocyte	rev	rnd-1_family-124#DNA/PIF-Harbinger	482	483	-7.26	oocyte_rev
oocyte	rev	rnd-1_family-124#DNA/PIF-Harbinger	483	484	-7.305	oocyte_rev
oocyte	rev	rnd-1_family-124#DNA/PIF-Harbinger	484	485	-7.305	oocyte_rev
oocyte	rev	rnd-1_family-124#DNA/PIF-Harbinger	485	486	-7.335	oocyte_rev
oocyte	rev	rnd-1_family-124#DNA/PIF-Harbinger	486	487	-7.345	oocyte_rev
oocyte	rev	rnd-1_family-124#DNA/PIF-Harbinger	487	488	-7.45	oocyte_rev
oocyte	rev	rnd-1_family-124#DNA/PIF-Harbinger	488	489	-7.545	oocyte_rev
oocyte	rev	rnd-1_family-124#DNA/PIF-Harbinger	489	490	-7.625	oocyte_rev
oocyte	rev	rnd-1_family-124#DNA/PIF-Harbinger	490	491	-7.595	oocyte_rev
oocyte	rev	rnd-1_family-124#DNA/PIF-Harbinger	491	492	-7.605	oocyte_rev
oocyte	rev	rnd-1_family-124#DNA/PIF-Harbinger	492	493	-7.59	oocyte_rev
oocyte	rev	rnd-1_family-124#DNA/PIF-Harbinger	493	494	-7.715	oocyte_rev
oocyte	rev	rnd-1_family-124#DNA/PIF-Harbinger	494	495	-7.835	oocyte_rev
oocyte	rev	rnd-1_family-124#DNA/PIF-Harbinger	495	496	-7.86	oocyte_rev
oocyte	rev	rnd-1_family-124#DNA/PIF-Harbinger	496	497	-7.885	oocyte_rev
oocyte	rev	rnd-1_family-124#DNA/PIF-Harbinger	497	498	-7.855	oocyte_rev
oocyte	rev	rnd-1_family-124#DNA/PIF-Harbinger	498	499	-7.835	oocyte_rev
oocyte	rev	rnd-1_family-124#DNA/PIF-Harbinger	499	500	-7.695	oocyte_rev
oocyte	rev	rnd-1_family-124#DNA/PIF-Harbinger	500	501	-7.645	oocyte_rev
oocyte	rev	rnd-1_family-124#DNA/PIF-Harbinger	501	502	-7.36	oocyte_rev
oocyte	rev	rnd-1_family-124#DNA/PIF-Harbinger	502	503	-7.285	oocyte_rev
oocyte	rev	rnd-1_family-124#DNA/PIF-Harbinger	503	504	-7.12	oocyte_rev
oocyte	rev	rnd-1_family-124#DNA/PIF-Harbinger	504	505	-5.68	oocyte_rev
oocyte	rev	rnd-1_family-124#DNA/PIF-Harbinger	505	506	-0.925	oocyte_rev
oocyte	rev	rnd-1_family-124#DNA/PIF-Harbinger	506	507	-0.86	oocyte_rev
oocyte	rev	rnd-1_family-124#DNA/PIF-Harbinger	507	508	-0.855	oocyte_rev
oocyte	rev	rnd-1_family-124#DNA/PIF-Harbinger	508	509	-0.92	oocyte_rev
oocyte	rev	rnd-1_family-124#DNA/PIF-Harbinger	509	510	-0.92	oocyte_rev
oocyte	rev	rnd-1_family-124#DNA/PIF-Harbinger	510	511	-0.975	oocyte_rev
oocyte	rev	rnd-1_family-124#DNA/PIF-Harbinger	511	512	-1.035	oocyte_rev
oocyte	rev	rnd-1_family-124#DNA/PIF-Harbinger	512	513	-1.045	oocyte_rev
oocyte	rev	rnd-1_family-124#DNA/PIF-Harbinger	513	514	-1.11	oocyte_rev
oocyte	rev	rnd-1_family-124#DNA/PIF-Harbinger	514	515	-1.095	oocyte_rev
oocyte	rev	rnd-1_family-124#DNA/PIF-Harbinger	515	516	-1.1	oocyte_rev
oocyte	rev	rnd-1_family-124#DNA/PIF-Harbinger	516	517	-1.04	oocyte_rev
oocyte	rev	rnd-1_family-124#DNA/PIF-Harbinger	517	518	-0.675	oocyte_rev
oocyte	rev	rnd-1_family-124#DNA/PIF-Harbinger	518	519	-0.63	oocyte_rev
oocyte	rev	rnd-1_family-124#DNA/PIF-Harbinger	519	520	-0.62	oocyte_rev
oocyte	rev	rnd-1_family-124#DNA/PIF-Harbinger	520	521	-0.62	oocyte_rev
oocyte	rev	rnd-1_family-124#DNA/PIF-Harbinger	521	522	-0.62	oocyte_rev
oocyte	rev	rnd-1_family-124#DNA/PIF-Harbinger	522	523	-0.63	oocyte_rev
oocyte	rev	rnd-1_family-124#DNA/PIF-Harbinger	523	524	-0.58	oocyte_rev
oocyte	rev	rnd-1_family-124#DNA/PIF-Harbinger	524	525	-0.545	oocyte_rev
oocyte	rev	rnd-1_family-124#DNA/PIF-Harbinger	525	526	-0.555	oocyte_rev
oocyte	rev	rnd-1_family-124#DNA/PIF-Harbinger	526	527	-0.535	oocyte_rev
oocyte	rev	rnd-1_family-124#DNA/PIF-Harbinger	527	528	-0.52	oocyte_rev
oocyte	rev	rnd-1_family-124#DNA/PIF-Harbinger	528	529	-0.51	oocyte_rev
oocyte	rev	rnd-1_family-124#DNA/PIF-Harbinger	529	530	-0.485	oocyte_rev
oocyte	rev	rnd-1_family-124#DNA/PIF-Harbinger	530	531	-0.485	oocyte_rev
oocyte	rev	rnd-1_family-124#DNA/PIF-Harbinger	531	532	-0.485	oocyte_rev
oocyte	rev	rnd-1_family-124#DNA/PIF-Harbinger	532	533	-0.515	oocyte_rev
oocyte	rev	rnd-1_family-124#DNA/PIF-Harbinger	533	534	-0.525	oocyte_rev
oocyte	rev	rnd-1_family-124#DNA/PIF-Harbinger	534	535	-0.525	oocyte_rev
oocyte	rev	rnd-1_family-124#DNA/PIF-Harbinger	535	536	-0.815	oocyte_rev
oocyte	rev	rnd-1_family-124#DNA/PIF-Harbinger	536	537	-1.255	oocyte_rev
oocyte	rev	rnd-1_family-124#DNA/PIF-Harbinger	537	538	-1.43	oocyte_rev
oocyte	rev	rnd-1_family-124#DNA/PIF-Harbinger	538	539	-2.21	oocyte_rev
oocyte	rev	rnd-1_family-124#DNA/PIF-Harbinger	539	540	-2.41	oocyte_rev
oocyte	rev	rnd-1_family-124#DNA/PIF-Harbinger	540	541	-2.565	oocyte_rev
oocyte	rev	rnd-1_family-124#DNA/PIF-Harbinger	541	542	-8.055	oocyte_rev
oocyte	rev	rnd-1_family-124#DNA/PIF-Harbinger	542	543	-8.265	oocyte_rev
oocyte	rev	rnd-1_family-124#DNA/PIF-Harbinger	543	544	-8.54	oocyte_rev
oocyte	rev	rnd-1_family-124#DNA/PIF-Harbinger	544	545	-9.125	oocyte_rev
oocyte	rev	rnd-1_family-124#DNA/PIF-Harbinger	545	546	-11.505	oocyte_rev
oocyte	rev	rnd-1_family-124#DNA/PIF-Harbinger	546	547	-11.535	oocyte_rev
oocyte	rev	rnd-1_family-124#DNA/PIF-Harbinger	547	548	-11.535	oocyte_rev
oocyte	rev	rnd-1_family-124#DNA/PIF-Harbinger	548	549	-11.67	oocyte_rev
oocyte	rev	rnd-1_family-124#DNA/PIF-Harbinger	549	550	-11.88	oocyte_rev
oocyte	rev	rnd-1_family-124#DNA/PIF-Harbinger	550	551	-12.59	oocyte_rev
oocyte	rev	rnd-1_family-124#DNA/PIF-Harbinger	551	552	-12.655	oocyte_rev
oocyte	rev	rnd-1_family-124#DNA/PIF-Harbinger	552	553	-13.06	oocyte_rev
oocyte	rev	rnd-1_family-124#DNA/PIF-Harbinger	553	554	-13.065	oocyte_rev
oocyte	rev	rnd-1_family-124#DNA/PIF-Harbinger	554	555	-13.09	oocyte_rev
oocyte	rev	rnd-1_family-124#DNA/PIF-Harbinger	555	556	-13.135	oocyte_rev
oocyte	rev	rnd-1_family-124#DNA/PIF-Harbinger	556	557	-13.15	oocyte_rev
oocyte	rev	rnd-1_family-124#DNA/PIF-Harbinger	557	558	-13.16	oocyte_rev
oocyte	rev	rnd-1_family-124#DNA/PIF-Harbinger	558	559	-13.12	oocyte_rev
oocyte	rev	rnd-1_family-124#DNA/PIF-Harbinger	559	560	-13.05	oocyte_rev
oocyte	rev	rnd-1_family-124#DNA/PIF-Harbinger	560	561	-13.04	oocyte_rev
oocyte	rev	rnd-1_family-124#DNA/PIF-Harbinger	561	562	-12.995	oocyte_rev
oocyte	rev	rnd-1_family-124#DNA/PIF-Harbinger	562	563	-12.87	oocyte_rev
oocyte	rev	rnd-1_family-124#DNA/PIF-Harbinger	563	564	-12.83	oocyte_rev
oocyte	rev	rnd-1_family-124#DNA/PIF-Harbinger	564	565	-12.685	oocyte_rev
oocyte	rev	rnd-1_family-124#DNA/PIF-Harbinger	565	566	-12.49	oocyte_rev
oocyte	rev	rnd-1_family-124#DNA/PIF-Harbinger	566	567	-11.93	oocyte_rev
oocyte	rev	rnd-1_family-124#DNA/PIF-Harbinger	567	568	-3.59	oocyte_rev
oocyte	rev	rnd-1_family-124#DNA/PIF-Harbinger	568	569	-2.8	oocyte_rev
oocyte	rev	rnd-1_family-124#DNA/PIF-Harbinger	569	570	-2.485	oocyte_rev
oocyte	rev	rnd-1_family-124#DNA/PIF-Harbinger	570	571	-1.355	oocyte_rev
oocyte	rev	rnd-1_family-124#DNA/PIF-Harbinger	571	572	-1.195	oocyte_rev
oocyte	rev	rnd-1_family-124#DNA/PIF-Harbinger	572	573	-0.37	oocyte_rev
oocyte	rev	rnd-1_family-124#DNA/PIF-Harbinger	573	574	-0.32	oocyte_rev
oocyte	rev	rnd-1_family-124#DNA/PIF-Harbinger	574	575	-0.325	oocyte_rev
oocyte	rev	rnd-1_family-124#DNA/PIF-Harbinger	575	576	-0.305	oocyte_rev
oocyte	rev	rnd-1_family-124#DNA/PIF-Harbinger	576	577	-0.28	oocyte_rev
oocyte	rev	rnd-1_family-124#DNA/PIF-Harbinger	577	578	-0.115	oocyte_rev
oocyte	rev	rnd-1_family-124#DNA/PIF-Harbinger	578	579	-0.105	oocyte_rev
oocyte	rev	rnd-1_family-124#DNA/PIF-Harbinger	579	580	-0.105	oocyte_rev
oocyte	rev	rnd-1_family-124#DNA/PIF-Harbinger	580	581	-0.145	oocyte_rev
oocyte	rev	rnd-1_family-124#DNA/PIF-Harbinger	581	582	-0.145	oocyte_rev
oocyte	rev	rnd-1_family-124#DNA/PIF-Harbinger	582	583	-0.15	oocyte_rev
oocyte	rev	rnd-1_family-124#DNA/PIF-Harbinger	583	584	-0.16	oocyte_rev
oocyte	rev	rnd-1_family-124#DNA/PIF-Harbinger	584	585	-0.165	oocyte_rev
oocyte	rev	rnd-1_family-124#DNA/PIF-Harbinger	585	586	-0.16	oocyte_rev
oocyte	rev	rnd-1_family-124#DNA/PIF-Harbinger	586	587	-0.16	oocyte_rev
oocyte	rev	rnd-1_family-124#DNA/PIF-Harbinger	587	588	-0.15	oocyte_rev
oocyte	rev	rnd-1_family-124#DNA/PIF-Harbinger	588	589	-0.15	oocyte_rev
oocyte	rev	rnd-1_family-124#DNA/PIF-Harbinger	589	590	-0.15	oocyte_rev
oocyte	rev	rnd-1_family-124#DNA/PIF-Harbinger	590	591	-0.145	oocyte_rev
oocyte	rev	rnd-1_family-124#DNA/PIF-Harbinger	591	592	-0.13	oocyte_rev
oocyte	rev	rnd-1_family-124#DNA/PIF-Harbinger	592	593	-0.12	oocyte_rev
oocyte	rev	rnd-1_family-124#DNA/PIF-Harbinger	593	594	-0.12	oocyte_rev
oocyte	rev	rnd-1_family-124#DNA/PIF-Harbinger	594	595	-0.12	oocyte_rev
oocyte	rev	rnd-1_family-124#DNA/PIF-Harbinger	595	596	-0.12	oocyte_rev
oocyte	rev	rnd-1_family-124#DNA/PIF-Harbinger	596	597	-0.115	oocyte_rev
oocyte	rev	rnd-1_family-124#DNA/PIF-Harbinger	597	598	-0.085	oocyte_rev
oocyte	rev	rnd-1_family-124#DNA/PIF-Harbinger	598	599	-0.085	oocyte_rev
oocyte	rev	rnd-1_family-124#DNA/PIF-Harbinger	599	600	-0.085	oocyte_rev
oocyte	rev	rnd-1_family-124#DNA/PIF-Harbinger	600	601	-0.085	oocyte_rev
oocyte	rev	rnd-1_family-124#DNA/PIF-Harbinger	601	602	-0.085	oocyte_rev
oocyte	rev	rnd-1_family-124#DNA/PIF-Harbinger	602	603	-0.075	oocyte_rev
oocyte	rev	rnd-1_family-124#DNA/PIF-Harbinger	603	604	-0.055	oocyte_rev
oocyte	rev	rnd-1_family-124#DNA/PIF-Harbinger	604	605	-0.06	oocyte_rev
oocyte	rev	rnd-1_family-124#DNA/PIF-Harbinger	605	606	-0.06	oocyte_rev
oocyte	rev	rnd-1_family-124#DNA/PIF-Harbinger	606	607	-0.06	oocyte_rev
oocyte	rev	rnd-1_family-124#DNA/PIF-Harbinger	607	608	-0.06	oocyte_rev
oocyte	rev	rnd-1_family-124#DNA/PIF-Harbinger	608	609	-0.05	oocyte_rev
oocyte	rev	rnd-1_family-124#DNA/PIF-Harbinger	609	610	-0.05	oocyte_rev
oocyte	rev	rnd-1_family-124#DNA/PIF-Harbinger	610	611	-0.065	oocyte_rev
oocyte	rev	rnd-1_family-124#DNA/PIF-Harbinger	611	612	-0.08	oocyte_rev
oocyte	rev	rnd-1_family-124#DNA/PIF-Harbinger	612	613	-0.1	oocyte_rev
oocyte	rev	rnd-1_family-124#DNA/PIF-Harbinger	613	614	-0.15	oocyte_rev
oocyte	rev	rnd-1_family-124#DNA/PIF-Harbinger	614	615	-0.15	oocyte_rev
oocyte	rev	rnd-1_family-124#DNA/PIF-Harbinger	615	616	-0.185	oocyte_rev
oocyte	rev	rnd-1_family-124#DNA/PIF-Harbinger	616	617	-0.28	oocyte_rev
oocyte	rev	rnd-1_family-124#DNA/PIF-Harbinger	617	618	-0.39	oocyte_rev
oocyte	rev	rnd-1_family-124#DNA/PIF-Harbinger	618	619	-0.455	oocyte_rev
oocyte	rev	rnd-1_family-124#DNA/PIF-Harbinger	619	620	-0.51	oocyte_rev
oocyte	rev	rnd-1_family-124#DNA/PIF-Harbinger	620	621	-0.555	oocyte_rev
oocyte	rev	rnd-1_family-124#DNA/PIF-Harbinger	621	622	-0.555	oocyte_rev
oocyte	rev	rnd-1_family-124#DNA/PIF-Harbinger	622	623	-0.595	oocyte_rev
oocyte	rev	rnd-1_family-124#DNA/PIF-Harbinger	623	624	-0.625	oocyte_rev
oocyte	rev	rnd-1_family-124#DNA/PIF-Harbinger	624	625	-0.635	oocyte_rev
oocyte	rev	rnd-1_family-124#DNA/PIF-Harbinger	625	626	-0.635	oocyte_rev
oocyte	rev	rnd-1_family-124#DNA/PIF-Harbinger	626	627	-0.645	oocyte_rev
oocyte	rev	rnd-1_family-124#DNA/PIF-Harbinger	627	628	-0.645	oocyte_rev
oocyte	rev	rnd-1_family-124#DNA/PIF-Harbinger	628	629	-0.645	oocyte_rev
oocyte	rev	rnd-1_family-124#DNA/PIF-Harbinger	629	630	-0.67	oocyte_rev
oocyte	rev	rnd-1_family-124#DNA/PIF-Harbinger	630	631	-0.69	oocyte_rev
oocyte	rev	rnd-1_family-124#DNA/PIF-Harbinger	631	632	-0.695	oocyte_rev
oocyte	rev	rnd-1_family-124#DNA/PIF-Harbinger	632	633	-0.675	oocyte_rev
oocyte	rev	rnd-1_family-124#DNA/PIF-Harbinger	633	634	-0.675	oocyte_rev
oocyte	rev	rnd-1_family-124#DNA/PIF-Harbinger	634	635	-0.675	oocyte_rev
oocyte	rev	rnd-1_family-124#DNA/PIF-Harbinger	635	636	-0.675	oocyte_rev
oocyte	rev	rnd-1_family-124#DNA/PIF-Harbinger	636	637	-0.695	oocyte_rev
oocyte	rev	rnd-1_family-124#DNA/PIF-Harbinger	637	638	-0.68	oocyte_rev
oocyte	rev	rnd-1_family-124#DNA/PIF-Harbinger	638	639	-0.695	oocyte_rev
oocyte	rev	rnd-1_family-124#DNA/PIF-Harbinger	639	640	-0.655	oocyte_rev
oocyte	rev	rnd-1_family-124#DNA/PIF-Harbinger	640	641	-0.55	oocyte_rev
oocyte	rev	rnd-1_family-124#DNA/PIF-Harbinger	641	642	-0.55	oocyte_rev
oocyte	rev	rnd-1_family-124#DNA/PIF-Harbinger	642	643	-0.57	oocyte_rev
oocyte	rev	rnd-1_family-124#DNA/PIF-Harbinger	643	644	-0.55	oocyte_rev
oocyte	rev	rnd-1_family-124#DNA/PIF-Harbinger	644	645	-0.325	oocyte_rev
oocyte	rev	rnd-1_family-124#DNA/PIF-Harbinger	645	646	-0.29	oocyte_rev
oocyte	rev	rnd-1_family-124#DNA/PIF-Harbinger	646	647	-0.29	oocyte_rev
oocyte	rev	rnd-1_family-124#DNA/PIF-Harbinger	647	648	-0.235	oocyte_rev
oocyte	rev	rnd-1_family-124#DNA/PIF-Harbinger	648	649	-0.22	oocyte_rev
oocyte	rev	rnd-1_family-124#DNA/PIF-Harbinger	649	650	-0.155	oocyte_rev
oocyte	rev	rnd-1_family-124#DNA/PIF-Harbinger	650	651	-0.13	oocyte_rev
oocyte	rev	rnd-1_family-124#DNA/PIF-Harbinger	651	652	-0.13	oocyte_rev
oocyte	rev	rnd-1_family-124#DNA/PIF-Harbinger	652	653	-0.13	oocyte_rev
oocyte	rev	rnd-1_family-124#DNA/PIF-Harbinger	653	654	-0.25	oocyte_rev
oocyte	rev	rnd-1_family-124#DNA/PIF-Harbinger	654	655	-0.385	oocyte_rev
oocyte	rev	rnd-1_family-124#DNA/PIF-Harbinger	655	656	-0.605	oocyte_rev
oocyte	rev	rnd-1_family-124#DNA/PIF-Harbinger	656	657	-4.23	oocyte_rev
oocyte	rev	rnd-1_family-124#DNA/PIF-Harbinger	657	658	-5.37	oocyte_rev
oocyte	rev	rnd-1_family-124#DNA/PIF-Harbinger	658	659	-13.615	oocyte_rev
oocyte	rev	rnd-1_family-124#DNA/PIF-Harbinger	659	660	-15.645	oocyte_rev
oocyte	rev	rnd-1_family-124#DNA/PIF-Harbinger	660	661	-16.765	oocyte_rev
oocyte	rev	rnd-1_family-124#DNA/PIF-Harbinger	661	662	-17.695	oocyte_rev
oocyte	rev	rnd-1_family-124#DNA/PIF-Harbinger	662	663	-17.87	oocyte_rev
oocyte	rev	rnd-1_family-124#DNA/PIF-Harbinger	663	664	-17.95	oocyte_rev
oocyte	rev	rnd-1_family-124#DNA/PIF-Harbinger	664	665	-18.1	oocyte_rev
oocyte	rev	rnd-1_family-124#DNA/PIF-Harbinger	665	666	-18.125	oocyte_rev
oocyte	rev	rnd-1_family-124#DNA/PIF-Harbinger	666	667	-18.235	oocyte_rev
oocyte	rev	rnd-1_family-124#DNA/PIF-Harbinger	667	668	-18.33	oocyte_rev
oocyte	rev	rnd-1_family-124#DNA/PIF-Harbinger	668	669	-18.405	oocyte_rev
oocyte	rev	rnd-1_family-124#DNA/PIF-Harbinger	669	670	-18.435	oocyte_rev
oocyte	rev	rnd-1_family-124#DNA/PIF-Harbinger	670	671	-18.425	oocyte_rev
oocyte	rev	rnd-1_family-124#DNA/PIF-Harbinger	671	672	-18.435	oocyte_rev
oocyte	rev	rnd-1_family-124#DNA/PIF-Harbinger	672	673	-18.45	oocyte_rev
oocyte	rev	rnd-1_family-124#DNA/PIF-Harbinger	673	674	-18.455	oocyte_rev
oocyte	rev	rnd-1_family-124#DNA/PIF-Harbinger	674	675	-18.455	oocyte_rev
oocyte	rev	rnd-1_family-124#DNA/PIF-Harbinger	675	676	-18.46	oocyte_rev
oocyte	rev	rnd-1_family-124#DNA/PIF-Harbinger	676	677	-18.42	oocyte_rev
oocyte	rev	rnd-1_family-124#DNA/PIF-Harbinger	677	678	-18.37	oocyte_rev
oocyte	rev	rnd-1_family-124#DNA/PIF-Harbinger	678	679	-18.335	oocyte_rev
oocyte	rev	rnd-1_family-124#DNA/PIF-Harbinger	679	680	-17.43	oocyte_rev
oocyte	rev	rnd-1_family-124#DNA/PIF-Harbinger	680	681	-17.405	oocyte_rev
oocyte	rev	rnd-1_family-124#DNA/PIF-Harbinger	681	682	-17.39	oocyte_rev
oocyte	rev	rnd-1_family-124#DNA/PIF-Harbinger	682	683	-17.32	oocyte_rev
oocyte	rev	rnd-1_family-124#DNA/PIF-Harbinger	683	684	-17.155	oocyte_rev
oocyte	rev	rnd-1_family-124#DNA/PIF-Harbinger	684	685	-16.44	oocyte_rev
oocyte	rev	rnd-1_family-124#DNA/PIF-Harbinger	685	686	-0.63	oocyte_rev
oocyte	rev	rnd-1_family-124#DNA/PIF-Harbinger	686	687	-0.435	oocyte_rev
oocyte	rev	rnd-1_family-124#DNA/PIF-Harbinger	687	688	-0.325	oocyte_rev
oocyte	rev	rnd-1_family-124#DNA/PIF-Harbinger	688	689	-0.27	oocyte_rev
oocyte	rev	rnd-1_family-124#DNA/PIF-Harbinger	689	690	-0.24	oocyte_rev
oocyte	rev	rnd-1_family-124#DNA/PIF-Harbinger	690	691	-0.23	oocyte_rev
oocyte	rev	rnd-1_family-124#DNA/PIF-Harbinger	691	692	-0.2	oocyte_rev
oocyte	rev	rnd-1_family-124#DNA/PIF-Harbinger	692	693	-0.185	oocyte_rev
oocyte	rev	rnd-1_family-124#DNA/PIF-Harbinger	693	694	-0.155	oocyte_rev
oocyte	rev	rnd-1_family-124#DNA/PIF-Harbinger	694	695	-0.155	oocyte_rev
oocyte	rev	rnd-1_family-124#DNA/PIF-Harbinger	695	696	-0.135	oocyte_rev
oocyte	rev	rnd-1_family-124#DNA/PIF-Harbinger	696	697	-0.09	oocyte_rev
oocyte	rev	rnd-1_family-124#DNA/PIF-Harbinger	697	698	-0.06	oocyte_rev
oocyte	rev	rnd-1_family-124#DNA/PIF-Harbinger	698	699	-0.06	oocyte_rev
oocyte	rev	rnd-1_family-124#DNA/PIF-Harbinger	699	700	-0.055	oocyte_rev
oocyte	rev	rnd-1_family-124#DNA/PIF-Harbinger	700	701	-0.05	oocyte_rev
oocyte	rev	rnd-1_family-124#DNA/PIF-Harbinger	701	702	-0.035	oocyte_rev
testis	fwd	rnd-1_family-124#DNA/PIF-Harbinger	0	1	0.045	testis_fwd
testis	fwd	rnd-1_family-124#DNA/PIF-Harbinger	1	2	0.1	testis_fwd
testis	fwd	rnd-1_family-124#DNA/PIF-Harbinger	2	3	0.105	testis_fwd
testis	fwd	rnd-1_family-124#DNA/PIF-Harbinger	3	4	0.11	testis_fwd
testis	fwd	rnd-1_family-124#DNA/PIF-Harbinger	4	5	0.115	testis_fwd
testis	fwd	rnd-1_family-124#DNA/PIF-Harbinger	5	6	0.13	testis_fwd
testis	fwd	rnd-1_family-124#DNA/PIF-Harbinger	6	7	0.68	testis_fwd
testis	fwd	rnd-1_family-124#DNA/PIF-Harbinger	7	8	0.715	testis_fwd
testis	fwd	rnd-1_family-124#DNA/PIF-Harbinger	8	9	0.825	testis_fwd
testis	fwd	rnd-1_family-124#DNA/PIF-Harbinger	9	10	0.83	testis_fwd
testis	fwd	rnd-1_family-124#DNA/PIF-Harbinger	10	11	0.835	testis_fwd
testis	fwd	rnd-1_family-124#DNA/PIF-Harbinger	11	12	0.85	testis_fwd
testis	fwd	rnd-1_family-124#DNA/PIF-Harbinger	12	13	0.865	testis_fwd
testis	fwd	rnd-1_family-124#DNA/PIF-Harbinger	13	14	0.875	testis_fwd
testis	fwd	rnd-1_family-124#DNA/PIF-Harbinger	14	15	0.89	testis_fwd
testis	fwd	rnd-1_family-124#DNA/PIF-Harbinger	15	16	0.895	testis_fwd
testis	fwd	rnd-1_family-124#DNA/PIF-Harbinger	16	17	0.93	testis_fwd
testis	fwd	rnd-1_family-124#DNA/PIF-Harbinger	17	18	0.93	testis_fwd
testis	fwd	rnd-1_family-124#DNA/PIF-Harbinger	18	19	0.935	testis_fwd
testis	fwd	rnd-1_family-124#DNA/PIF-Harbinger	19	20	0.94	testis_fwd
testis	fwd	rnd-1_family-124#DNA/PIF-Harbinger	20	21	0.935	testis_fwd
testis	fwd	rnd-1_family-124#DNA/PIF-Harbinger	21	22	0.915	testis_fwd
testis	fwd	rnd-1_family-124#DNA/PIF-Harbinger	22	23	0.88	testis_fwd
testis	fwd	rnd-1_family-124#DNA/PIF-Harbinger	23	24	0.815	testis_fwd
testis	fwd	rnd-1_family-124#DNA/PIF-Harbinger	24	25	0.68	testis_fwd
testis	fwd	rnd-1_family-124#DNA/PIF-Harbinger	25	26	0.58	testis_fwd
testis	fwd	rnd-1_family-124#DNA/PIF-Harbinger	26	27	0.52	testis_fwd
testis	fwd	rnd-1_family-124#DNA/PIF-Harbinger	27	28	0.41	testis_fwd
testis	fwd	rnd-1_family-124#DNA/PIF-Harbinger	28	29	0.395	testis_fwd
testis	fwd	rnd-1_family-124#DNA/PIF-Harbinger	29	30	0.395	testis_fwd
testis	fwd	rnd-1_family-124#DNA/PIF-Harbinger	30	31	0.295	testis_fwd
testis	fwd	rnd-1_family-124#DNA/PIF-Harbinger	31	32	0.21	testis_fwd
testis	fwd	rnd-1_family-124#DNA/PIF-Harbinger	32	33	0.14	testis_fwd
testis	fwd	rnd-1_family-124#DNA/PIF-Harbinger	33	34	0.13	testis_fwd
testis	fwd	rnd-1_family-124#DNA/PIF-Harbinger	34	35	0.16	testis_fwd
testis	fwd	rnd-1_family-124#DNA/PIF-Harbinger	35	36	0.195	testis_fwd
testis	fwd	rnd-1_family-124#DNA/PIF-Harbinger	36	37	0.205	testis_fwd
testis	fwd	rnd-1_family-124#DNA/PIF-Harbinger	37	38	0.215	testis_fwd
testis	fwd	rnd-1_family-124#DNA/PIF-Harbinger	38	39	0.22	testis_fwd
testis	fwd	rnd-1_family-124#DNA/PIF-Harbinger	39	40	0.235	testis_fwd
testis	fwd	rnd-1_family-124#DNA/PIF-Harbinger	40	41	0.78	testis_fwd
testis	fwd	rnd-1_family-124#DNA/PIF-Harbinger	41	42	0.815	testis_fwd
testis	fwd	rnd-1_family-124#DNA/PIF-Harbinger	42	43	0.93	testis_fwd
testis	fwd	rnd-1_family-124#DNA/PIF-Harbinger	43	44	0.94	testis_fwd
testis	fwd	rnd-1_family-124#DNA/PIF-Harbinger	44	45	0.935	testis_fwd
testis	fwd	rnd-1_family-124#DNA/PIF-Harbinger	45	46	0.965	testis_fwd
testis	fwd	rnd-1_family-124#DNA/PIF-Harbinger	46	47	1.015	testis_fwd
testis	fwd	rnd-1_family-124#DNA/PIF-Harbinger	47	48	1.07	testis_fwd
testis	fwd	rnd-1_family-124#DNA/PIF-Harbinger	48	49	1.1	testis_fwd
testis	fwd	rnd-1_family-124#DNA/PIF-Harbinger	49	50	1.115	testis_fwd
testis	fwd	rnd-1_family-124#DNA/PIF-Harbinger	50	51	1.16	testis_fwd
testis	fwd	rnd-1_family-124#DNA/PIF-Harbinger	51	52	1.165	testis_fwd
testis	fwd	rnd-1_family-124#DNA/PIF-Harbinger	52	53	1.185	testis_fwd
testis	fwd	rnd-1_family-124#DNA/PIF-Harbinger	53	54	1.19	testis_fwd
testis	fwd	rnd-1_family-124#DNA/PIF-Harbinger	54	55	1.23	testis_fwd
testis	fwd	rnd-1_family-124#DNA/PIF-Harbinger	55	56	1.215	testis_fwd
testis	fwd	rnd-1_family-124#DNA/PIF-Harbinger	56	57	1.19	testis_fwd
testis	fwd	rnd-1_family-124#DNA/PIF-Harbinger	57	58	1.13	testis_fwd
testis	fwd	rnd-1_family-124#DNA/PIF-Harbinger	58	59	1.005	testis_fwd
testis	fwd	rnd-1_family-124#DNA/PIF-Harbinger	59	60	0.905	testis_fwd
testis	fwd	rnd-1_family-124#DNA/PIF-Harbinger	60	61	0.84	testis_fwd
testis	fwd	rnd-1_family-124#DNA/PIF-Harbinger	61	62	0.715	testis_fwd
testis	fwd	rnd-1_family-124#DNA/PIF-Harbinger	62	63	0.705	testis_fwd
testis	fwd	rnd-1_family-124#DNA/PIF-Harbinger	63	64	0.68	testis_fwd
testis	fwd	rnd-1_family-124#DNA/PIF-Harbinger	64	65	0.61	testis_fwd
testis	fwd	rnd-1_family-124#DNA/PIF-Harbinger	65	66	0.52	testis_fwd
testis	fwd	rnd-1_family-124#DNA/PIF-Harbinger	66	67	0.47	testis_fwd
testis	fwd	rnd-1_family-124#DNA/PIF-Harbinger	67	68	0.43	testis_fwd
testis	fwd	rnd-1_family-124#DNA/PIF-Harbinger	68	69	0.355	testis_fwd
testis	fwd	rnd-1_family-124#DNA/PIF-Harbinger	69	70	0.355	testis_fwd
testis	fwd	rnd-1_family-124#DNA/PIF-Harbinger	70	71	0.375	testis_fwd
testis	fwd	rnd-1_family-124#DNA/PIF-Harbinger	71	72	0.35	testis_fwd
testis	fwd	rnd-1_family-124#DNA/PIF-Harbinger	72	73	0.34	testis_fwd
testis	fwd	rnd-1_family-124#DNA/PIF-Harbinger	73	74	0.33	testis_fwd
testis	fwd	rnd-1_family-124#DNA/PIF-Harbinger	74	75	0.31	testis_fwd
testis	fwd	rnd-1_family-124#DNA/PIF-Harbinger	75	76	0.785	testis_fwd
testis	fwd	rnd-1_family-124#DNA/PIF-Harbinger	76	77	0.81	testis_fwd
testis	fwd	rnd-1_family-124#DNA/PIF-Harbinger	77	78	0.905	testis_fwd
testis	fwd	rnd-1_family-124#DNA/PIF-Harbinger	78	79	0.91	testis_fwd
testis	fwd	rnd-1_family-124#DNA/PIF-Harbinger	79	80	0.915	testis_fwd
testis	fwd	rnd-1_family-124#DNA/PIF-Harbinger	80	81	0.93	testis_fwd
testis	fwd	rnd-1_family-124#DNA/PIF-Harbinger	81	82	0.935	testis_fwd
testis	fwd	rnd-1_family-124#DNA/PIF-Harbinger	82	83	0.945	testis_fwd
testis	fwd	rnd-1_family-124#DNA/PIF-Harbinger	83	84	0.95	testis_fwd
testis	fwd	rnd-1_family-124#DNA/PIF-Harbinger	84	85	0.96	testis_fwd
testis	fwd	rnd-1_family-124#DNA/PIF-Harbinger	85	86	0.985	testis_fwd
testis	fwd	rnd-1_family-124#DNA/PIF-Harbinger	86	87	0.98	testis_fwd
testis	fwd	rnd-1_family-124#DNA/PIF-Harbinger	87	88	0.975	testis_fwd
testis	fwd	rnd-1_family-124#DNA/PIF-Harbinger	88	89	0.97	testis_fwd
testis	fwd	rnd-1_family-124#DNA/PIF-Harbinger	89	90	0.955	testis_fwd
testis	fwd	rnd-1_family-124#DNA/PIF-Harbinger	90	91	0.925	testis_fwd
testis	fwd	rnd-1_family-124#DNA/PIF-Harbinger	91	92	0.885	testis_fwd
testis	fwd	rnd-1_family-124#DNA/PIF-Harbinger	92	93	0.82	testis_fwd
testis	fwd	rnd-1_family-124#DNA/PIF-Harbinger	93	94	0.69	testis_fwd
testis	fwd	rnd-1_family-124#DNA/PIF-Harbinger	94	95	0.585	testis_fwd
testis	fwd	rnd-1_family-124#DNA/PIF-Harbinger	95	96	0.52	testis_fwd
testis	fwd	rnd-1_family-124#DNA/PIF-Harbinger	96	97	0.415	testis_fwd
testis	fwd	rnd-1_family-124#DNA/PIF-Harbinger	97	98	0.395	testis_fwd
testis	fwd	rnd-1_family-124#DNA/PIF-Harbinger	98	99	0.395	testis_fwd
testis	fwd	rnd-1_family-124#DNA/PIF-Harbinger	99	100	0.295	testis_fwd
testis	fwd	rnd-1_family-124#DNA/PIF-Harbinger	100	101	0.215	testis_fwd
testis	fwd	rnd-1_family-124#DNA/PIF-Harbinger	101	102	0.145	testis_fwd
testis	fwd	rnd-1_family-124#DNA/PIF-Harbinger	102	103	0.13	testis_fwd
testis	fwd	rnd-1_family-124#DNA/PIF-Harbinger	103	104	0.16	testis_fwd
testis	fwd	rnd-1_family-124#DNA/PIF-Harbinger	104	105	0.2	testis_fwd
testis	fwd	rnd-1_family-124#DNA/PIF-Harbinger	105	106	0.205	testis_fwd
testis	fwd	rnd-1_family-124#DNA/PIF-Harbinger	106	107	0.21	testis_fwd
testis	fwd	rnd-1_family-124#DNA/PIF-Harbinger	107	108	0.215	testis_fwd
testis	fwd	rnd-1_family-124#DNA/PIF-Harbinger	108	109	0.23	testis_fwd
testis	fwd	rnd-1_family-124#DNA/PIF-Harbinger	109	110	0.77	testis_fwd
testis	fwd	rnd-1_family-124#DNA/PIF-Harbinger	110	111	0.8	testis_fwd
testis	fwd	rnd-1_family-124#DNA/PIF-Harbinger	111	112	0.895	testis_fwd
testis	fwd	rnd-1_family-124#DNA/PIF-Harbinger	112	113	0.905	testis_fwd
testis	fwd	rnd-1_family-124#DNA/PIF-Harbinger	113	114	0.905	testis_fwd
testis	fwd	rnd-1_family-124#DNA/PIF-Harbinger	114	115	0.915	testis_fwd
testis	fwd	rnd-1_family-124#DNA/PIF-Harbinger	115	116	0.925	testis_fwd
testis	fwd	rnd-1_family-124#DNA/PIF-Harbinger	116	117	0.935	testis_fwd
testis	fwd	rnd-1_family-124#DNA/PIF-Harbinger	117	118	0.945	testis_fwd
testis	fwd	rnd-1_family-124#DNA/PIF-Harbinger	118	119	0.95	testis_fwd
testis	fwd	rnd-1_family-124#DNA/PIF-Harbinger	119	120	0.97	testis_fwd
testis	fwd	rnd-1_family-124#DNA/PIF-Harbinger	120	121	0.955	testis_fwd
testis	fwd	rnd-1_family-124#DNA/PIF-Harbinger	121	122	0.955	testis_fwd
testis	fwd	rnd-1_family-124#DNA/PIF-Harbinger	122	123	0.945	testis_fwd
testis	fwd	rnd-1_family-124#DNA/PIF-Harbinger	123	124	0.935	testis_fwd
testis	fwd	rnd-1_family-124#DNA/PIF-Harbinger	124	125	0.92	testis_fwd
testis	fwd	rnd-1_family-124#DNA/PIF-Harbinger	125	126	0.89	testis_fwd
testis	fwd	rnd-1_family-124#DNA/PIF-Harbinger	126	127	0.825	testis_fwd
testis	fwd	rnd-1_family-124#DNA/PIF-Harbinger	127	128	0.695	testis_fwd
testis	fwd	rnd-1_family-124#DNA/PIF-Harbinger	128	129	0.6	testis_fwd
testis	fwd	rnd-1_family-124#DNA/PIF-Harbinger	129	130	0.545	testis_fwd
testis	fwd	rnd-1_family-124#DNA/PIF-Harbinger	130	131	0.43	testis_fwd
testis	fwd	rnd-1_family-124#DNA/PIF-Harbinger	131	132	0.43	testis_fwd
testis	fwd	rnd-1_family-124#DNA/PIF-Harbinger	132	133	0.4	testis_fwd
testis	fwd	rnd-1_family-124#DNA/PIF-Harbinger	133	134	0.31	testis_fwd
testis	fwd	rnd-1_family-124#DNA/PIF-Harbinger	134	135	0.175	testis_fwd
testis	fwd	rnd-1_family-124#DNA/PIF-Harbinger	135	136	0.17	testis_fwd
testis	fwd	rnd-1_family-124#DNA/PIF-Harbinger	136	137	0.21	testis_fwd
testis	fwd	rnd-1_family-124#DNA/PIF-Harbinger	137	138	0.255	testis_fwd
testis	fwd	rnd-1_family-124#DNA/PIF-Harbinger	138	139	0.255	testis_fwd
testis	fwd	rnd-1_family-124#DNA/PIF-Harbinger	139	140	0.255	testis_fwd
testis	fwd	rnd-1_family-124#DNA/PIF-Harbinger	140	141	0.25	testis_fwd
testis	fwd	rnd-1_family-124#DNA/PIF-Harbinger	141	142	0.25	testis_fwd
testis	fwd	rnd-1_family-124#DNA/PIF-Harbinger	142	143	0.775	testis_fwd
testis	fwd	rnd-1_family-124#DNA/PIF-Harbinger	143	144	0.805	testis_fwd
testis	fwd	rnd-1_family-124#DNA/PIF-Harbinger	144	145	0.905	testis_fwd
testis	fwd	rnd-1_family-124#DNA/PIF-Harbinger	145	146	0.91	testis_fwd
testis	fwd	rnd-1_family-124#DNA/PIF-Harbinger	146	147	0.915	testis_fwd
testis	fwd	rnd-1_family-124#DNA/PIF-Harbinger	147	148	0.92	testis_fwd
testis	fwd	rnd-1_family-124#DNA/PIF-Harbinger	148	149	0.935	testis_fwd
testis	fwd	rnd-1_family-124#DNA/PIF-Harbinger	149	150	0.94	testis_fwd
testis	fwd	rnd-1_family-124#DNA/PIF-Harbinger	150	151	0.95	testis_fwd
testis	fwd	rnd-1_family-124#DNA/PIF-Harbinger	151	152	0.95	testis_fwd
testis	fwd	rnd-1_family-124#DNA/PIF-Harbinger	152	153	0.97	testis_fwd
testis	fwd	rnd-1_family-124#DNA/PIF-Harbinger	153	154	0.955	testis_fwd
testis	fwd	rnd-1_family-124#DNA/PIF-Harbinger	154	155	0.955	testis_fwd
testis	fwd	rnd-1_family-124#DNA/PIF-Harbinger	155	156	0.945	testis_fwd
testis	fwd	rnd-1_family-124#DNA/PIF-Harbinger	156	157	0.94	testis_fwd
testis	fwd	rnd-1_family-124#DNA/PIF-Harbinger	157	158	0.925	testis_fwd
testis	fwd	rnd-1_family-124#DNA/PIF-Harbinger	158	159	0.895	testis_fwd
testis	fwd	rnd-1_family-124#DNA/PIF-Harbinger	159	160	0.825	testis_fwd
testis	fwd	rnd-1_family-124#DNA/PIF-Harbinger	160	161	0.695	testis_fwd
testis	fwd	rnd-1_family-124#DNA/PIF-Harbinger	161	162	0.6	testis_fwd
testis	fwd	rnd-1_family-124#DNA/PIF-Harbinger	162	163	0.545	testis_fwd
testis	fwd	rnd-1_family-124#DNA/PIF-Harbinger	163	164	0.43	testis_fwd
testis	fwd	rnd-1_family-124#DNA/PIF-Harbinger	164	165	0.435	testis_fwd
testis	fwd	rnd-1_family-124#DNA/PIF-Harbinger	165	166	0.405	testis_fwd
testis	fwd	rnd-1_family-124#DNA/PIF-Harbinger	166	167	0.31	testis_fwd
testis	fwd	rnd-1_family-124#DNA/PIF-Harbinger	167	168	0.18	testis_fwd
testis	fwd	rnd-1_family-124#DNA/PIF-Harbinger	168	169	0.175	testis_fwd
testis	fwd	rnd-1_family-124#DNA/PIF-Harbinger	169	170	0.215	testis_fwd
testis	fwd	rnd-1_family-124#DNA/PIF-Harbinger	170	171	0.255	testis_fwd
testis	fwd	rnd-1_family-124#DNA/PIF-Harbinger	171	172	0.255	testis_fwd
testis	fwd	rnd-1_family-124#DNA/PIF-Harbinger	172	173	0.26	testis_fwd
testis	fwd	rnd-1_family-124#DNA/PIF-Harbinger	173	174	0.25	testis_fwd
testis	fwd	rnd-1_family-124#DNA/PIF-Harbinger	174	175	0.25	testis_fwd
testis	fwd	rnd-1_family-124#DNA/PIF-Harbinger	175	176	0.775	testis_fwd
testis	fwd	rnd-1_family-124#DNA/PIF-Harbinger	176	177	0.805	testis_fwd
testis	fwd	rnd-1_family-124#DNA/PIF-Harbinger	177	178	0.91	testis_fwd
testis	fwd	rnd-1_family-124#DNA/PIF-Harbinger	178	179	0.91	testis_fwd
testis	fwd	rnd-1_family-124#DNA/PIF-Harbinger	179	180	0.915	testis_fwd
testis	fwd	rnd-1_family-124#DNA/PIF-Harbinger	180	181	0.925	testis_fwd
testis	fwd	rnd-1_family-124#DNA/PIF-Harbinger	181	182	0.935	testis_fwd
testis	fwd	rnd-1_family-124#DNA/PIF-Harbinger	182	183	0.945	testis_fwd
testis	fwd	rnd-1_family-124#DNA/PIF-Harbinger	183	184	0.955	testis_fwd
testis	fwd	rnd-1_family-124#DNA/PIF-Harbinger	184	185	0.95	testis_fwd
testis	fwd	rnd-1_family-124#DNA/PIF-Harbinger	185	186	0.97	testis_fwd
testis	fwd	rnd-1_family-124#DNA/PIF-Harbinger	186	187	0.955	testis_fwd
testis	fwd	rnd-1_family-124#DNA/PIF-Harbinger	187	188	0.96	testis_fwd
testis	fwd	rnd-1_family-124#DNA/PIF-Harbinger	188	189	0.945	testis_fwd
testis	fwd	rnd-1_family-124#DNA/PIF-Harbinger	189	190	0.94	testis_fwd
testis	fwd	rnd-1_family-124#DNA/PIF-Harbinger	190	191	0.925	testis_fwd
testis	fwd	rnd-1_family-124#DNA/PIF-Harbinger	191	192	0.895	testis_fwd
testis	fwd	rnd-1_family-124#DNA/PIF-Harbinger	192	193	0.83	testis_fwd
testis	fwd	rnd-1_family-124#DNA/PIF-Harbinger	193	194	0.695	testis_fwd
testis	fwd	rnd-1_family-124#DNA/PIF-Harbinger	194	195	0.605	testis_fwd
testis	fwd	rnd-1_family-124#DNA/PIF-Harbinger	195	196	0.55	testis_fwd
testis	fwd	rnd-1_family-124#DNA/PIF-Harbinger	196	197	0.43	testis_fwd
testis	fwd	rnd-1_family-124#DNA/PIF-Harbinger	197	198	0.435	testis_fwd
testis	fwd	rnd-1_family-124#DNA/PIF-Harbinger	198	199	0.405	testis_fwd
testis	fwd	rnd-1_family-124#DNA/PIF-Harbinger	199	200	0.315	testis_fwd
testis	fwd	rnd-1_family-124#DNA/PIF-Harbinger	200	201	0.18	testis_fwd
testis	fwd	rnd-1_family-124#DNA/PIF-Harbinger	201	202	0.175	testis_fwd
testis	fwd	rnd-1_family-124#DNA/PIF-Harbinger	202	203	0.215	testis_fwd
testis	fwd	rnd-1_family-124#DNA/PIF-Harbinger	203	204	0.255	testis_fwd
testis	fwd	rnd-1_family-124#DNA/PIF-Harbinger	204	205	0.255	testis_fwd
testis	fwd	rnd-1_family-124#DNA/PIF-Harbinger	205	206	0.26	testis_fwd
testis	fwd	rnd-1_family-124#DNA/PIF-Harbinger	206	207	0.25	testis_fwd
testis	fwd	rnd-1_family-124#DNA/PIF-Harbinger	207	208	0.25	testis_fwd
testis	fwd	rnd-1_family-124#DNA/PIF-Harbinger	208	209	0.825	testis_fwd
testis	fwd	rnd-1_family-124#DNA/PIF-Harbinger	209	210	0.86	testis_fwd
testis	fwd	rnd-1_family-124#DNA/PIF-Harbinger	210	211	0.97	testis_fwd
testis	fwd	rnd-1_family-124#DNA/PIF-Harbinger	211	212	0.97	testis_fwd
testis	fwd	rnd-1_family-124#DNA/PIF-Harbinger	212	213	0.98	testis_fwd
testis	fwd	rnd-1_family-124#DNA/PIF-Harbinger	213	214	1.015	testis_fwd
testis	fwd	rnd-1_family-124#DNA/PIF-Harbinger	214	215	1.035	testis_fwd
testis	fwd	rnd-1_family-124#DNA/PIF-Harbinger	215	216	1.05	testis_fwd
testis	fwd	rnd-1_family-124#DNA/PIF-Harbinger	216	217	1.105	testis_fwd
testis	fwd	rnd-1_family-124#DNA/PIF-Harbinger	217	218	1.135	testis_fwd
testis	fwd	rnd-1_family-124#DNA/PIF-Harbinger	218	219	1.125	testis_fwd
testis	fwd	rnd-1_family-124#DNA/PIF-Harbinger	219	220	1.115	testis_fwd
testis	fwd	rnd-1_family-124#DNA/PIF-Harbinger	220	221	1.105	testis_fwd
testis	fwd	rnd-1_family-124#DNA/PIF-Harbinger	221	222	1.105	testis_fwd
testis	fwd	rnd-1_family-124#DNA/PIF-Harbinger	222	223	1.275	testis_fwd
testis	fwd	rnd-1_family-124#DNA/PIF-Harbinger	223	224	1.29	testis_fwd
testis	fwd	rnd-1_family-124#DNA/PIF-Harbinger	224	225	1.255	testis_fwd
testis	fwd	rnd-1_family-124#DNA/PIF-Harbinger	225	226	1.195	testis_fwd
testis	fwd	rnd-1_family-124#DNA/PIF-Harbinger	226	227	1.06	testis_fwd
testis	fwd	rnd-1_family-124#DNA/PIF-Harbinger	227	228	0.94	testis_fwd
testis	fwd	rnd-1_family-124#DNA/PIF-Harbinger	228	229	0.875	testis_fwd
testis	fwd	rnd-1_family-124#DNA/PIF-Harbinger	229	230	0.695	testis_fwd
testis	fwd	rnd-1_family-124#DNA/PIF-Harbinger	230	231	0.67	testis_fwd
testis	fwd	rnd-1_family-124#DNA/PIF-Harbinger	231	232	0.645	testis_fwd
testis	fwd	rnd-1_family-124#DNA/PIF-Harbinger	232	233	0.595	testis_fwd
testis	fwd	rnd-1_family-124#DNA/PIF-Harbinger	233	234	0.49	testis_fwd
testis	fwd	rnd-1_family-124#DNA/PIF-Harbinger	234	235	0.42	testis_fwd
testis	fwd	rnd-1_family-124#DNA/PIF-Harbinger	235	236	0.45	testis_fwd
testis	fwd	rnd-1_family-124#DNA/PIF-Harbinger	236	237	0.47	testis_fwd
testis	fwd	rnd-1_family-124#DNA/PIF-Harbinger	237	238	0.46	testis_fwd
testis	fwd	rnd-1_family-124#DNA/PIF-Harbinger	238	239	0.45	testis_fwd
testis	fwd	rnd-1_family-124#DNA/PIF-Harbinger	239	240	0.435	testis_fwd
testis	fwd	rnd-1_family-124#DNA/PIF-Harbinger	240	241	0.195	testis_fwd
testis	fwd	rnd-1_family-124#DNA/PIF-Harbinger	241	242	0.36	testis_fwd
testis	fwd	rnd-1_family-124#DNA/PIF-Harbinger	242	243	0.38	testis_fwd
testis	fwd	rnd-1_family-124#DNA/PIF-Harbinger	243	244	0.41	testis_fwd
testis	fwd	rnd-1_family-124#DNA/PIF-Harbinger	244	245	0.4	testis_fwd
testis	fwd	rnd-1_family-124#DNA/PIF-Harbinger	245	246	0.395	testis_fwd
testis	fwd	rnd-1_family-124#DNA/PIF-Harbinger	246	247	0.395	testis_fwd
testis	fwd	rnd-1_family-124#DNA/PIF-Harbinger	247	248	0.39	testis_fwd
testis	fwd	rnd-1_family-124#DNA/PIF-Harbinger	248	249	0.39	testis_fwd
testis	fwd	rnd-1_family-124#DNA/PIF-Harbinger	249	250	0.42	testis_fwd
testis	fwd	rnd-1_family-124#DNA/PIF-Harbinger	250	251	0.405	testis_fwd
testis	fwd	rnd-1_family-124#DNA/PIF-Harbinger	251	252	0.405	testis_fwd
testis	fwd	rnd-1_family-124#DNA/PIF-Harbinger	252	253	0.415	testis_fwd
testis	fwd	rnd-1_family-124#DNA/PIF-Harbinger	253	254	0.415	testis_fwd
testis	fwd	rnd-1_family-124#DNA/PIF-Harbinger	254	255	0.42	testis_fwd
testis	fwd	rnd-1_family-124#DNA/PIF-Harbinger	255	256	0.42	testis_fwd
testis	fwd	rnd-1_family-124#DNA/PIF-Harbinger	256	257	0.42	testis_fwd
testis	fwd	rnd-1_family-124#DNA/PIF-Harbinger	257	258	0.42	testis_fwd
testis	fwd	rnd-1_family-124#DNA/PIF-Harbinger	258	259	0.42	testis_fwd
testis	fwd	rnd-1_family-124#DNA/PIF-Harbinger	259	260	0.41	testis_fwd
testis	fwd	rnd-1_family-124#DNA/PIF-Harbinger	260	261	0.4	testis_fwd
testis	fwd	rnd-1_family-124#DNA/PIF-Harbinger	261	262	0.36	testis_fwd
testis	fwd	rnd-1_family-124#DNA/PIF-Harbinger	262	263	0.35	testis_fwd
testis	fwd	rnd-1_family-124#DNA/PIF-Harbinger	263	264	0.325	testis_fwd
testis	fwd	rnd-1_family-124#DNA/PIF-Harbinger	264	265	0.32	testis_fwd
testis	fwd	rnd-1_family-124#DNA/PIF-Harbinger	265	266	0.31	testis_fwd
testis	fwd	rnd-1_family-124#DNA/PIF-Harbinger	266	267	0.28	testis_fwd
testis	fwd	rnd-1_family-124#DNA/PIF-Harbinger	267	268	0.235	testis_fwd
testis	fwd	rnd-1_family-124#DNA/PIF-Harbinger	268	269	0.235	testis_fwd
testis	fwd	rnd-1_family-124#DNA/PIF-Harbinger	269	270	0.17	testis_fwd
testis	fwd	rnd-1_family-124#DNA/PIF-Harbinger	270	271	0.15	testis_fwd
testis	fwd	rnd-1_family-124#DNA/PIF-Harbinger	271	272	0.15	testis_fwd
testis	fwd	rnd-1_family-124#DNA/PIF-Harbinger	272	273	0.2	testis_fwd
testis	fwd	rnd-1_family-124#DNA/PIF-Harbinger	273	274	0.415	testis_fwd
testis	fwd	rnd-1_family-124#DNA/PIF-Harbinger	274	275	0.81	testis_fwd
testis	fwd	rnd-1_family-124#DNA/PIF-Harbinger	275	276	0.84	testis_fwd
testis	fwd	rnd-1_family-124#DNA/PIF-Harbinger	276	277	0.87	testis_fwd
testis	fwd	rnd-1_family-124#DNA/PIF-Harbinger	277	278	0.93	testis_fwd
testis	fwd	rnd-1_family-124#DNA/PIF-Harbinger	278	279	0.905	testis_fwd
testis	fwd	rnd-1_family-124#DNA/PIF-Harbinger	279	280	0.915	testis_fwd
testis	fwd	rnd-1_family-124#DNA/PIF-Harbinger	280	281	0.935	testis_fwd
testis	fwd	rnd-1_family-124#DNA/PIF-Harbinger	281	282	0.945	testis_fwd
testis	fwd	rnd-1_family-124#DNA/PIF-Harbinger	282	283	0.95	testis_fwd
testis	fwd	rnd-1_family-124#DNA/PIF-Harbinger	283	284	1.005	testis_fwd
testis	fwd	rnd-1_family-124#DNA/PIF-Harbinger	284	285	1.005	testis_fwd
testis	fwd	rnd-1_family-124#DNA/PIF-Harbinger	285	286	1.005	testis_fwd
testis	fwd	rnd-1_family-124#DNA/PIF-Harbinger	286	287	1.005	testis_fwd
testis	fwd	rnd-1_family-124#DNA/PIF-Harbinger	287	288	1.005	testis_fwd
testis	fwd	rnd-1_family-124#DNA/PIF-Harbinger	288	289	1.01	testis_fwd
testis	fwd	rnd-1_family-124#DNA/PIF-Harbinger	289	290	1.01	testis_fwd
testis	fwd	rnd-1_family-124#DNA/PIF-Harbinger	290	291	1.015	testis_fwd
testis	fwd	rnd-1_family-124#DNA/PIF-Harbinger	291	292	0.995	testis_fwd
testis	fwd	rnd-1_family-124#DNA/PIF-Harbinger	292	293	0.98	testis_fwd
testis	fwd	rnd-1_family-124#DNA/PIF-Harbinger	293	294	0.945	testis_fwd
testis	fwd	rnd-1_family-124#DNA/PIF-Harbinger	294	295	0.955	testis_fwd
testis	fwd	rnd-1_family-124#DNA/PIF-Harbinger	295	296	0.915	testis_fwd
testis	fwd	rnd-1_family-124#DNA/PIF-Harbinger	296	297	0.86	testis_fwd
testis	fwd	rnd-1_family-124#DNA/PIF-Harbinger	297	298	0.815	testis_fwd
testis	fwd	rnd-1_family-124#DNA/PIF-Harbinger	298	299	0.765	testis_fwd
testis	fwd	rnd-1_family-124#DNA/PIF-Harbinger	299	300	0.665	testis_fwd
testis	fwd	rnd-1_family-124#DNA/PIF-Harbinger	300	301	0.52	testis_fwd
testis	fwd	rnd-1_family-124#DNA/PIF-Harbinger	301	302	0.475	testis_fwd
testis	fwd	rnd-1_family-124#DNA/PIF-Harbinger	302	303	0.48	testis_fwd
testis	fwd	rnd-1_family-124#DNA/PIF-Harbinger	303	304	0.395	testis_fwd
testis	fwd	rnd-1_family-124#DNA/PIF-Harbinger	304	305	0.405	testis_fwd
testis	fwd	rnd-1_family-124#DNA/PIF-Harbinger	305	306	0.375	testis_fwd
testis	fwd	rnd-1_family-124#DNA/PIF-Harbinger	306	307	0.37	testis_fwd
testis	fwd	rnd-1_family-124#DNA/PIF-Harbinger	307	308	0.34	testis_fwd
testis	fwd	rnd-1_family-124#DNA/PIF-Harbinger	308	309	0.43	testis_fwd
testis	fwd	rnd-1_family-124#DNA/PIF-Harbinger	309	310	0.445	testis_fwd
testis	fwd	rnd-1_family-124#DNA/PIF-Harbinger	310	311	0.54	testis_fwd
testis	fwd	rnd-1_family-124#DNA/PIF-Harbinger	311	312	0.615	testis_fwd
testis	fwd	rnd-1_family-124#DNA/PIF-Harbinger	312	313	0.645	testis_fwd
testis	fwd	rnd-1_family-124#DNA/PIF-Harbinger	313	314	0.66	testis_fwd
testis	fwd	rnd-1_family-124#DNA/PIF-Harbinger	314	315	0.655	testis_fwd
testis	fwd	rnd-1_family-124#DNA/PIF-Harbinger	315	316	0.655	testis_fwd
testis	fwd	rnd-1_family-124#DNA/PIF-Harbinger	316	317	0.685	testis_fwd
testis	fwd	rnd-1_family-124#DNA/PIF-Harbinger	317	318	0.86	testis_fwd
testis	fwd	rnd-1_family-124#DNA/PIF-Harbinger	318	319	0.91	testis_fwd
testis	fwd	rnd-1_family-124#DNA/PIF-Harbinger	319	320	1.02	testis_fwd
testis	fwd	rnd-1_family-124#DNA/PIF-Harbinger	320	321	1.055	testis_fwd
testis	fwd	rnd-1_family-124#DNA/PIF-Harbinger	321	322	1.025	testis_fwd
testis	fwd	rnd-1_family-124#DNA/PIF-Harbinger	322	323	1.025	testis_fwd
testis	fwd	rnd-1_family-124#DNA/PIF-Harbinger	323	324	1.01	testis_fwd
testis	fwd	rnd-1_family-124#DNA/PIF-Harbinger	324	325	0.98	testis_fwd
testis	fwd	rnd-1_family-124#DNA/PIF-Harbinger	325	326	0.99	testis_fwd
testis	fwd	rnd-1_family-124#DNA/PIF-Harbinger	326	327	0.985	testis_fwd
testis	fwd	rnd-1_family-124#DNA/PIF-Harbinger	327	328	1	testis_fwd
testis	fwd	rnd-1_family-124#DNA/PIF-Harbinger	328	329	1.12	testis_fwd
testis	fwd	rnd-1_family-124#DNA/PIF-Harbinger	329	330	1.165	testis_fwd
testis	fwd	rnd-1_family-124#DNA/PIF-Harbinger	330	331	1.16	testis_fwd
testis	fwd	rnd-1_family-124#DNA/PIF-Harbinger	331	332	1.265	testis_fwd
testis	fwd	rnd-1_family-124#DNA/PIF-Harbinger	332	333	1.265	testis_fwd
testis	fwd	rnd-1_family-124#DNA/PIF-Harbinger	333	334	1.25	testis_fwd
testis	fwd	rnd-1_family-124#DNA/PIF-Harbinger	334	335	1.195	testis_fwd
testis	fwd	rnd-1_family-124#DNA/PIF-Harbinger	335	336	1.26	testis_fwd
testis	fwd	rnd-1_family-124#DNA/PIF-Harbinger	336	337	1.23	testis_fwd
testis	fwd	rnd-1_family-124#DNA/PIF-Harbinger	337	338	1.175	testis_fwd
testis	fwd	rnd-1_family-124#DNA/PIF-Harbinger	338	339	1.09	testis_fwd
testis	fwd	rnd-1_family-124#DNA/PIF-Harbinger	339	340	1.01	testis_fwd
testis	fwd	rnd-1_family-124#DNA/PIF-Harbinger	340	341	0.925	testis_fwd
testis	fwd	rnd-1_family-124#DNA/PIF-Harbinger	341	342	0.93	testis_fwd
testis	fwd	rnd-1_family-124#DNA/PIF-Harbinger	342	343	0.86	testis_fwd
testis	fwd	rnd-1_family-124#DNA/PIF-Harbinger	343	344	0.84	testis_fwd
testis	fwd	rnd-1_family-124#DNA/PIF-Harbinger	344	345	0.8	testis_fwd
testis	fwd	rnd-1_family-124#DNA/PIF-Harbinger	345	346	0.745	testis_fwd
testis	fwd	rnd-1_family-124#DNA/PIF-Harbinger	346	347	0.69	testis_fwd
testis	fwd	rnd-1_family-124#DNA/PIF-Harbinger	347	348	0.7	testis_fwd
testis	fwd	rnd-1_family-124#DNA/PIF-Harbinger	348	349	1.005	testis_fwd
testis	fwd	rnd-1_family-124#DNA/PIF-Harbinger	349	350	0.99	testis_fwd
testis	fwd	rnd-1_family-124#DNA/PIF-Harbinger	350	351	0.99	testis_fwd
testis	fwd	rnd-1_family-124#DNA/PIF-Harbinger	351	352	1.05	testis_fwd
testis	fwd	rnd-1_family-124#DNA/PIF-Harbinger	352	353	1.005	testis_fwd
testis	fwd	rnd-1_family-124#DNA/PIF-Harbinger	353	354	0.97	testis_fwd
testis	fwd	rnd-1_family-124#DNA/PIF-Harbinger	354	355	0.92	testis_fwd
testis	fwd	rnd-1_family-124#DNA/PIF-Harbinger	355	356	0.86	testis_fwd
testis	fwd	rnd-1_family-124#DNA/PIF-Harbinger	356	357	0.87	testis_fwd
testis	fwd	rnd-1_family-124#DNA/PIF-Harbinger	357	358	0.8	testis_fwd
testis	fwd	rnd-1_family-124#DNA/PIF-Harbinger	358	359	0.75	testis_fwd
testis	fwd	rnd-1_family-124#DNA/PIF-Harbinger	359	360	0.685	testis_fwd
testis	fwd	rnd-1_family-124#DNA/PIF-Harbinger	360	361	0.67	testis_fwd
testis	fwd	rnd-1_family-124#DNA/PIF-Harbinger	361	362	0.655	testis_fwd
testis	fwd	rnd-1_family-124#DNA/PIF-Harbinger	362	363	0.65	testis_fwd
testis	fwd	rnd-1_family-124#DNA/PIF-Harbinger	363	364	0.64	testis_fwd
testis	fwd	rnd-1_family-124#DNA/PIF-Harbinger	364	365	0.625	testis_fwd
testis	fwd	rnd-1_family-124#DNA/PIF-Harbinger	365	366	0.62	testis_fwd
testis	fwd	rnd-1_family-124#DNA/PIF-Harbinger	366	367	0.62	testis_fwd
testis	fwd	rnd-1_family-124#DNA/PIF-Harbinger	367	368	0.615	testis_fwd
testis	fwd	rnd-1_family-124#DNA/PIF-Harbinger	368	369	0.615	testis_fwd
testis	fwd	rnd-1_family-124#DNA/PIF-Harbinger	369	370	0.605	testis_fwd
testis	fwd	rnd-1_family-124#DNA/PIF-Harbinger	370	371	0.595	testis_fwd
testis	fwd	rnd-1_family-124#DNA/PIF-Harbinger	371	372	0.645	testis_fwd
testis	fwd	rnd-1_family-124#DNA/PIF-Harbinger	372	373	0.66	testis_fwd
testis	fwd	rnd-1_family-124#DNA/PIF-Harbinger	373	374	0.645	testis_fwd
testis	fwd	rnd-1_family-124#DNA/PIF-Harbinger	374	375	0.585	testis_fwd
testis	fwd	rnd-1_family-124#DNA/PIF-Harbinger	375	376	0.57	testis_fwd
testis	fwd	rnd-1_family-124#DNA/PIF-Harbinger	376	377	0.545	testis_fwd
testis	fwd	rnd-1_family-124#DNA/PIF-Harbinger	377	378	0.425	testis_fwd
testis	fwd	rnd-1_family-124#DNA/PIF-Harbinger	378	379	0.445	testis_fwd
testis	fwd	rnd-1_family-124#DNA/PIF-Harbinger	379	380	0.425	testis_fwd
testis	fwd	rnd-1_family-124#DNA/PIF-Harbinger	380	381	0.475	testis_fwd
testis	fwd	rnd-1_family-124#DNA/PIF-Harbinger	381	382	0.515	testis_fwd
testis	fwd	rnd-1_family-124#DNA/PIF-Harbinger	382	383	0.53	testis_fwd
testis	fwd	rnd-1_family-124#DNA/PIF-Harbinger	383	384	0.575	testis_fwd
testis	fwd	rnd-1_family-124#DNA/PIF-Harbinger	384	385	0.555	testis_fwd
testis	fwd	rnd-1_family-124#DNA/PIF-Harbinger	385	386	0.64	testis_fwd
testis	fwd	rnd-1_family-124#DNA/PIF-Harbinger	386	387	0.73	testis_fwd
testis	fwd	rnd-1_family-124#DNA/PIF-Harbinger	387	388	0.705	testis_fwd
testis	fwd	rnd-1_family-124#DNA/PIF-Harbinger	388	389	0.705	testis_fwd
testis	fwd	rnd-1_family-124#DNA/PIF-Harbinger	389	390	0.705	testis_fwd
testis	fwd	rnd-1_family-124#DNA/PIF-Harbinger	390	391	0.72	testis_fwd
testis	fwd	rnd-1_family-124#DNA/PIF-Harbinger	391	392	0.75	testis_fwd
testis	fwd	rnd-1_family-124#DNA/PIF-Harbinger	392	393	0.74	testis_fwd
testis	fwd	rnd-1_family-124#DNA/PIF-Harbinger	393	394	0.815	testis_fwd
testis	fwd	rnd-1_family-124#DNA/PIF-Harbinger	394	395	0.805	testis_fwd
testis	fwd	rnd-1_family-124#DNA/PIF-Harbinger	395	396	0.785	testis_fwd
testis	fwd	rnd-1_family-124#DNA/PIF-Harbinger	396	397	0.78	testis_fwd
testis	fwd	rnd-1_family-124#DNA/PIF-Harbinger	397	398	0.76	testis_fwd
testis	fwd	rnd-1_family-124#DNA/PIF-Harbinger	398	399	0.77	testis_fwd
testis	fwd	rnd-1_family-124#DNA/PIF-Harbinger	399	400	0.76	testis_fwd
testis	fwd	rnd-1_family-124#DNA/PIF-Harbinger	400	401	0.765	testis_fwd
testis	fwd	rnd-1_family-124#DNA/PIF-Harbinger	401	402	0.795	testis_fwd
testis	fwd	rnd-1_family-124#DNA/PIF-Harbinger	402	403	0.79	testis_fwd
testis	fwd	rnd-1_family-124#DNA/PIF-Harbinger	403	404	0.825	testis_fwd
testis	fwd	rnd-1_family-124#DNA/PIF-Harbinger	404	405	0.775	testis_fwd
testis	fwd	rnd-1_family-124#DNA/PIF-Harbinger	405	406	0.77	testis_fwd
testis	fwd	rnd-1_family-124#DNA/PIF-Harbinger	406	407	0.715	testis_fwd
testis	fwd	rnd-1_family-124#DNA/PIF-Harbinger	407	408	0.715	testis_fwd
testis	fwd	rnd-1_family-124#DNA/PIF-Harbinger	408	409	0.765	testis_fwd
testis	fwd	rnd-1_family-124#DNA/PIF-Harbinger	409	410	0.725	testis_fwd
testis	fwd	rnd-1_family-124#DNA/PIF-Harbinger	410	411	0.65	testis_fwd
testis	fwd	rnd-1_family-124#DNA/PIF-Harbinger	411	412	0.72	testis_fwd
testis	fwd	rnd-1_family-124#DNA/PIF-Harbinger	412	413	0.695	testis_fwd
testis	fwd	rnd-1_family-124#DNA/PIF-Harbinger	413	414	0.655	testis_fwd
testis	fwd	rnd-1_family-124#DNA/PIF-Harbinger	414	415	0.605	testis_fwd
testis	fwd	rnd-1_family-124#DNA/PIF-Harbinger	415	416	0.55	testis_fwd
testis	fwd	rnd-1_family-124#DNA/PIF-Harbinger	416	417	0.535	testis_fwd
testis	fwd	rnd-1_family-124#DNA/PIF-Harbinger	417	418	0.515	testis_fwd
testis	fwd	rnd-1_family-124#DNA/PIF-Harbinger	418	419	0.515	testis_fwd
testis	fwd	rnd-1_family-124#DNA/PIF-Harbinger	419	420	0.565	testis_fwd
testis	fwd	rnd-1_family-124#DNA/PIF-Harbinger	420	421	0.555	testis_fwd
testis	fwd	rnd-1_family-124#DNA/PIF-Harbinger	421	422	0.545	testis_fwd
testis	fwd	rnd-1_family-124#DNA/PIF-Harbinger	422	423	0.545	testis_fwd
testis	fwd	rnd-1_family-124#DNA/PIF-Harbinger	423	424	0.575	testis_fwd
testis	fwd	rnd-1_family-124#DNA/PIF-Harbinger	424	425	0.615	testis_fwd
testis	fwd	rnd-1_family-124#DNA/PIF-Harbinger	425	426	0.605	testis_fwd
testis	fwd	rnd-1_family-124#DNA/PIF-Harbinger	426	427	0.605	testis_fwd
testis	fwd	rnd-1_family-124#DNA/PIF-Harbinger	427	428	0.575	testis_fwd
testis	fwd	rnd-1_family-124#DNA/PIF-Harbinger	428	429	0.555	testis_fwd
testis	fwd	rnd-1_family-124#DNA/PIF-Harbinger	429	430	0.535	testis_fwd
testis	fwd	rnd-1_family-124#DNA/PIF-Harbinger	430	431	0.545	testis_fwd
testis	fwd	rnd-1_family-124#DNA/PIF-Harbinger	431	432	0.56	testis_fwd
testis	fwd	rnd-1_family-124#DNA/PIF-Harbinger	432	433	0.55	testis_fwd
testis	fwd	rnd-1_family-124#DNA/PIF-Harbinger	433	434	0.555	testis_fwd
testis	fwd	rnd-1_family-124#DNA/PIF-Harbinger	434	435	0.555	testis_fwd
testis	fwd	rnd-1_family-124#DNA/PIF-Harbinger	435	436	0.59	testis_fwd
testis	fwd	rnd-1_family-124#DNA/PIF-Harbinger	436	437	0.585	testis_fwd
testis	fwd	rnd-1_family-124#DNA/PIF-Harbinger	437	438	0.58	testis_fwd
testis	fwd	rnd-1_family-124#DNA/PIF-Harbinger	438	439	0.61	testis_fwd
testis	fwd	rnd-1_family-124#DNA/PIF-Harbinger	439	440	0.59	testis_fwd
testis	fwd	rnd-1_family-124#DNA/PIF-Harbinger	440	441	0.61	testis_fwd
testis	fwd	rnd-1_family-124#DNA/PIF-Harbinger	441	442	0.63	testis_fwd
testis	fwd	rnd-1_family-124#DNA/PIF-Harbinger	442	443	0.675	testis_fwd
testis	fwd	rnd-1_family-124#DNA/PIF-Harbinger	443	444	0.685	testis_fwd
testis	fwd	rnd-1_family-124#DNA/PIF-Harbinger	444	445	0.725	testis_fwd
testis	fwd	rnd-1_family-124#DNA/PIF-Harbinger	445	446	0.7	testis_fwd
testis	fwd	rnd-1_family-124#DNA/PIF-Harbinger	446	447	0.68	testis_fwd
testis	fwd	rnd-1_family-124#DNA/PIF-Harbinger	447	448	0.66	testis_fwd
testis	fwd	rnd-1_family-124#DNA/PIF-Harbinger	448	449	0.66	testis_fwd
testis	fwd	rnd-1_family-124#DNA/PIF-Harbinger	449	450	0.67	testis_fwd
testis	fwd	rnd-1_family-124#DNA/PIF-Harbinger	450	451	0.675	testis_fwd
testis	fwd	rnd-1_family-124#DNA/PIF-Harbinger	451	452	0.68	testis_fwd
testis	fwd	rnd-1_family-124#DNA/PIF-Harbinger	452	453	0.72	testis_fwd
testis	fwd	rnd-1_family-124#DNA/PIF-Harbinger	453	454	0.695	testis_fwd
testis	fwd	rnd-1_family-124#DNA/PIF-Harbinger	454	455	0.74	testis_fwd
testis	fwd	rnd-1_family-124#DNA/PIF-Harbinger	455	456	0.775	testis_fwd
testis	fwd	rnd-1_family-124#DNA/PIF-Harbinger	456	457	0.76	testis_fwd
testis	fwd	rnd-1_family-124#DNA/PIF-Harbinger	457	458	0.815	testis_fwd
testis	fwd	rnd-1_family-124#DNA/PIF-Harbinger	458	459	0.8	testis_fwd
testis	fwd	rnd-1_family-124#DNA/PIF-Harbinger	459	460	0.77	testis_fwd
testis	fwd	rnd-1_family-124#DNA/PIF-Harbinger	460	461	0.775	testis_fwd
testis	fwd	rnd-1_family-124#DNA/PIF-Harbinger	461	462	0.795	testis_fwd
testis	fwd	rnd-1_family-124#DNA/PIF-Harbinger	462	463	0.79	testis_fwd
testis	fwd	rnd-1_family-124#DNA/PIF-Harbinger	463	464	0.79	testis_fwd
testis	fwd	rnd-1_family-124#DNA/PIF-Harbinger	464	465	0.815	testis_fwd
testis	fwd	rnd-1_family-124#DNA/PIF-Harbinger	465	466	0.88	testis_fwd
testis	fwd	rnd-1_family-124#DNA/PIF-Harbinger	466	467	0.84	testis_fwd
testis	fwd	rnd-1_family-124#DNA/PIF-Harbinger	467	468	0.835	testis_fwd
testis	fwd	rnd-1_family-124#DNA/PIF-Harbinger	468	469	0.86	testis_fwd
testis	fwd	rnd-1_family-124#DNA/PIF-Harbinger	469	470	0.83	testis_fwd
testis	fwd	rnd-1_family-124#DNA/PIF-Harbinger	470	471	0.845	testis_fwd
testis	fwd	rnd-1_family-124#DNA/PIF-Harbinger	471	472	0.88	testis_fwd
testis	fwd	rnd-1_family-124#DNA/PIF-Harbinger	472	473	0.85	testis_fwd
testis	fwd	rnd-1_family-124#DNA/PIF-Harbinger	473	474	0.825	testis_fwd
testis	fwd	rnd-1_family-124#DNA/PIF-Harbinger	474	475	0.8	testis_fwd
testis	fwd	rnd-1_family-124#DNA/PIF-Harbinger	475	476	0.82	testis_fwd
testis	fwd	rnd-1_family-124#DNA/PIF-Harbinger	476	477	0.8	testis_fwd
testis	fwd	rnd-1_family-124#DNA/PIF-Harbinger	477	478	0.855	testis_fwd
testis	fwd	rnd-1_family-124#DNA/PIF-Harbinger	478	479	0.89	testis_fwd
testis	fwd	rnd-1_family-124#DNA/PIF-Harbinger	479	480	0.915	testis_fwd
testis	fwd	rnd-1_family-124#DNA/PIF-Harbinger	480	481	0.92	testis_fwd
testis	fwd	rnd-1_family-124#DNA/PIF-Harbinger	481	482	0.985	testis_fwd
testis	fwd	rnd-1_family-124#DNA/PIF-Harbinger	482	483	1	testis_fwd
testis	fwd	rnd-1_family-124#DNA/PIF-Harbinger	483	484	0.995	testis_fwd
testis	fwd	rnd-1_family-124#DNA/PIF-Harbinger	484	485	1.185	testis_fwd
testis	fwd	rnd-1_family-124#DNA/PIF-Harbinger	485	486	1.21	testis_fwd
testis	fwd	rnd-1_family-124#DNA/PIF-Harbinger	486	487	1.26	testis_fwd
testis	fwd	rnd-1_family-124#DNA/PIF-Harbinger	487	488	1.255	testis_fwd
testis	fwd	rnd-1_family-124#DNA/PIF-Harbinger	488	489	1.195	testis_fwd
testis	fwd	rnd-1_family-124#DNA/PIF-Harbinger	489	490	1.205	testis_fwd
testis	fwd	rnd-1_family-124#DNA/PIF-Harbinger	490	491	1.355	testis_fwd
testis	fwd	rnd-1_family-124#DNA/PIF-Harbinger	491	492	1.955	testis_fwd
testis	fwd	rnd-1_family-124#DNA/PIF-Harbinger	492	493	2.02	testis_fwd
testis	fwd	rnd-1_family-124#DNA/PIF-Harbinger	493	494	2.21	testis_fwd
testis	fwd	rnd-1_family-124#DNA/PIF-Harbinger	494	495	2.565	testis_fwd
testis	fwd	rnd-1_family-124#DNA/PIF-Harbinger	495	496	3.05	testis_fwd
testis	fwd	rnd-1_family-124#DNA/PIF-Harbinger	496	497	3.035	testis_fwd
testis	fwd	rnd-1_family-124#DNA/PIF-Harbinger	497	498	3.005	testis_fwd
testis	fwd	rnd-1_family-124#DNA/PIF-Harbinger	498	499	3.08	testis_fwd
testis	fwd	rnd-1_family-124#DNA/PIF-Harbinger	499	500	3.08	testis_fwd
testis	fwd	rnd-1_family-124#DNA/PIF-Harbinger	500	501	3.075	testis_fwd
testis	fwd	rnd-1_family-124#DNA/PIF-Harbinger	501	502	3.105	testis_fwd
testis	fwd	rnd-1_family-124#DNA/PIF-Harbinger	502	503	3.09	testis_fwd
testis	fwd	rnd-1_family-124#DNA/PIF-Harbinger	503	504	3.075	testis_fwd
testis	fwd	rnd-1_family-124#DNA/PIF-Harbinger	504	505	3.075	testis_fwd
testis	fwd	rnd-1_family-124#DNA/PIF-Harbinger	505	506	3.055	testis_fwd
testis	fwd	rnd-1_family-124#DNA/PIF-Harbinger	506	507	3.045	testis_fwd
testis	fwd	rnd-1_family-124#DNA/PIF-Harbinger	507	508	3.135	testis_fwd
testis	fwd	rnd-1_family-124#DNA/PIF-Harbinger	508	509	3.09	testis_fwd
testis	fwd	rnd-1_family-124#DNA/PIF-Harbinger	509	510	3.07	testis_fwd
testis	fwd	rnd-1_family-124#DNA/PIF-Harbinger	510	511	3.065	testis_fwd
testis	fwd	rnd-1_family-124#DNA/PIF-Harbinger	511	512	3.145	testis_fwd
testis	fwd	rnd-1_family-124#DNA/PIF-Harbinger	512	513	3.145	testis_fwd
testis	fwd	rnd-1_family-124#DNA/PIF-Harbinger	513	514	3.225	testis_fwd
testis	fwd	rnd-1_family-124#DNA/PIF-Harbinger	514	515	3.11	testis_fwd
testis	fwd	rnd-1_family-124#DNA/PIF-Harbinger	515	516	3.075	testis_fwd
testis	fwd	rnd-1_family-124#DNA/PIF-Harbinger	516	517	2.93	testis_fwd
testis	fwd	rnd-1_family-124#DNA/PIF-Harbinger	517	518	2.765	testis_fwd
testis	fwd	rnd-1_family-124#DNA/PIF-Harbinger	518	519	2.39	testis_fwd
testis	fwd	rnd-1_family-124#DNA/PIF-Harbinger	519	520	2.05	testis_fwd
testis	fwd	rnd-1_family-124#DNA/PIF-Harbinger	520	521	1.86	testis_fwd
testis	fwd	rnd-1_family-124#DNA/PIF-Harbinger	521	522	1.6	testis_fwd
testis	fwd	rnd-1_family-124#DNA/PIF-Harbinger	522	523	1.535	testis_fwd
testis	fwd	rnd-1_family-124#DNA/PIF-Harbinger	523	524	1.395	testis_fwd
testis	fwd	rnd-1_family-124#DNA/PIF-Harbinger	524	525	1.535	testis_fwd
testis	fwd	rnd-1_family-124#DNA/PIF-Harbinger	525	526	1.53	testis_fwd
testis	fwd	rnd-1_family-124#DNA/PIF-Harbinger	526	527	1.565	testis_fwd
testis	fwd	rnd-1_family-124#DNA/PIF-Harbinger	527	528	1.555	testis_fwd
testis	fwd	rnd-1_family-124#DNA/PIF-Harbinger	528	529	1.5	testis_fwd
testis	fwd	rnd-1_family-124#DNA/PIF-Harbinger	529	530	1.485	testis_fwd
testis	fwd	rnd-1_family-124#DNA/PIF-Harbinger	530	531	1.5	testis_fwd
testis	fwd	rnd-1_family-124#DNA/PIF-Harbinger	531	532	1.46	testis_fwd
testis	fwd	rnd-1_family-124#DNA/PIF-Harbinger	532	533	1.375	testis_fwd
testis	fwd	rnd-1_family-124#DNA/PIF-Harbinger	533	534	1.425	testis_fwd
testis	fwd	rnd-1_family-124#DNA/PIF-Harbinger	534	535	1.36	testis_fwd
testis	fwd	rnd-1_family-124#DNA/PIF-Harbinger	535	536	1.285	testis_fwd
testis	fwd	rnd-1_family-124#DNA/PIF-Harbinger	536	537	1.22	testis_fwd
testis	fwd	rnd-1_family-124#DNA/PIF-Harbinger	537	538	1.18	testis_fwd
testis	fwd	rnd-1_family-124#DNA/PIF-Harbinger	538	539	1.13	testis_fwd
testis	fwd	rnd-1_family-124#DNA/PIF-Harbinger	539	540	1.08	testis_fwd
testis	fwd	rnd-1_family-124#DNA/PIF-Harbinger	540	541	1.145	testis_fwd
testis	fwd	rnd-1_family-124#DNA/PIF-Harbinger	541	542	1.11	testis_fwd
testis	fwd	rnd-1_family-124#DNA/PIF-Harbinger	542	543	1.065	testis_fwd
testis	fwd	rnd-1_family-124#DNA/PIF-Harbinger	543	544	1.055	testis_fwd
testis	fwd	rnd-1_family-124#DNA/PIF-Harbinger	544	545	1.03	testis_fwd
testis	fwd	rnd-1_family-124#DNA/PIF-Harbinger	545	546	0.96	testis_fwd
testis	fwd	rnd-1_family-124#DNA/PIF-Harbinger	546	547	0.915	testis_fwd
testis	fwd	rnd-1_family-124#DNA/PIF-Harbinger	547	548	0.775	testis_fwd
testis	fwd	rnd-1_family-124#DNA/PIF-Harbinger	548	549	0.675	testis_fwd
testis	fwd	rnd-1_family-124#DNA/PIF-Harbinger	549	550	0.76	testis_fwd
testis	fwd	rnd-1_family-124#DNA/PIF-Harbinger	550	551	0.775	testis_fwd
testis	fwd	rnd-1_family-124#DNA/PIF-Harbinger	551	552	0.86	testis_fwd
testis	fwd	rnd-1_family-124#DNA/PIF-Harbinger	552	553	1.09	testis_fwd
testis	fwd	rnd-1_family-124#DNA/PIF-Harbinger	553	554	1.06	testis_fwd
testis	fwd	rnd-1_family-124#DNA/PIF-Harbinger	554	555	1.23	testis_fwd
testis	fwd	rnd-1_family-124#DNA/PIF-Harbinger	555	556	1.285	testis_fwd
testis	fwd	rnd-1_family-124#DNA/PIF-Harbinger	556	557	1.36	testis_fwd
testis	fwd	rnd-1_family-124#DNA/PIF-Harbinger	557	558	1.58	testis_fwd
testis	fwd	rnd-1_family-124#DNA/PIF-Harbinger	558	559	1.625	testis_fwd
testis	fwd	rnd-1_family-124#DNA/PIF-Harbinger	559	560	1.65	testis_fwd
testis	fwd	rnd-1_family-124#DNA/PIF-Harbinger	560	561	1.81	testis_fwd
testis	fwd	rnd-1_family-124#DNA/PIF-Harbinger	561	562	1.9	testis_fwd
testis	fwd	rnd-1_family-124#DNA/PIF-Harbinger	562	563	1.98	testis_fwd
testis	fwd	rnd-1_family-124#DNA/PIF-Harbinger	563	564	2.01	testis_fwd
testis	fwd	rnd-1_family-124#DNA/PIF-Harbinger	564	565	2.025	testis_fwd
testis	fwd	rnd-1_family-124#DNA/PIF-Harbinger	565	566	2.01	testis_fwd
testis	fwd	rnd-1_family-124#DNA/PIF-Harbinger	566	567	2.075	testis_fwd
testis	fwd	rnd-1_family-124#DNA/PIF-Harbinger	567	568	2.25	testis_fwd
testis	fwd	rnd-1_family-124#DNA/PIF-Harbinger	568	569	2.34	testis_fwd
testis	fwd	rnd-1_family-124#DNA/PIF-Harbinger	569	570	2.28	testis_fwd
testis	fwd	rnd-1_family-124#DNA/PIF-Harbinger	570	571	2.22	testis_fwd
testis	fwd	rnd-1_family-124#DNA/PIF-Harbinger	571	572	2.245	testis_fwd
testis	fwd	rnd-1_family-124#DNA/PIF-Harbinger	572	573	2.25	testis_fwd
testis	fwd	rnd-1_family-124#DNA/PIF-Harbinger	573	574	2.21	testis_fwd
testis	fwd	rnd-1_family-124#DNA/PIF-Harbinger	574	575	2.22	testis_fwd
testis	fwd	rnd-1_family-124#DNA/PIF-Harbinger	575	576	2.225	testis_fwd
testis	fwd	rnd-1_family-124#DNA/PIF-Harbinger	576	577	2.195	testis_fwd
testis	fwd	rnd-1_family-124#DNA/PIF-Harbinger	577	578	2.145	testis_fwd
testis	fwd	rnd-1_family-124#DNA/PIF-Harbinger	578	579	2.14	testis_fwd
testis	fwd	rnd-1_family-124#DNA/PIF-Harbinger	579	580	1.95	testis_fwd
testis	fwd	rnd-1_family-124#DNA/PIF-Harbinger	580	581	1.825	testis_fwd
testis	fwd	rnd-1_family-124#DNA/PIF-Harbinger	581	582	1.635	testis_fwd
testis	fwd	rnd-1_family-124#DNA/PIF-Harbinger	582	583	1.61	testis_fwd
testis	fwd	rnd-1_family-124#DNA/PIF-Harbinger	583	584	1.44	testis_fwd
testis	fwd	rnd-1_family-124#DNA/PIF-Harbinger	584	585	1.4	testis_fwd
testis	fwd	rnd-1_family-124#DNA/PIF-Harbinger	585	586	1.31	testis_fwd
testis	fwd	rnd-1_family-124#DNA/PIF-Harbinger	586	587	1.065	testis_fwd
testis	fwd	rnd-1_family-124#DNA/PIF-Harbinger	587	588	1.04	testis_fwd
testis	fwd	rnd-1_family-124#DNA/PIF-Harbinger	588	589	1.01	testis_fwd
testis	fwd	rnd-1_family-124#DNA/PIF-Harbinger	589	590	0.935	testis_fwd
testis	fwd	rnd-1_family-124#DNA/PIF-Harbinger	590	591	0.9	testis_fwd
testis	fwd	rnd-1_family-124#DNA/PIF-Harbinger	591	592	0.825	testis_fwd
testis	fwd	rnd-1_family-124#DNA/PIF-Harbinger	592	593	0.76	testis_fwd
testis	fwd	rnd-1_family-124#DNA/PIF-Harbinger	593	594	0.77	testis_fwd
testis	fwd	rnd-1_family-124#DNA/PIF-Harbinger	594	595	0.675	testis_fwd
[truncated: 809 more rows]
