# Supplementary material for: A mammalian-like piRNA pathway in Axolotl reveals the origins of piRNA-directed DNA methylation
Source: EMBO J. 2025 Nov 13;45(6):1933–56. doi: 10.1038/s44318-025-00631-w (PMC7618676; doi:10.1038/s44318-025-00631-w)
Supplement: Supplementary file 10 — Source data Fig. 4 [file 44318_2025_631_MOESM10_ESM.zip › Figure 4/4D/LINE.LINE-L1.rnd-6_family-1544.RPM_mean.csv]

condition	strand	TEID	start	end	RPM_mean	type
oocyte	fwd	rnd-6_family-1544#LINE/L1	0	1	0	oocyte_fwd
oocyte	fwd	rnd-6_family-1544#LINE/L1	1	2	0	oocyte_fwd
oocyte	fwd	rnd-6_family-1544#LINE/L1	2	3	0	oocyte_fwd
oocyte	fwd	rnd-6_family-1544#LINE/L1	3	4	0.04	oocyte_fwd
oocyte	fwd	rnd-6_family-1544#LINE/L1	4	5	0.04	oocyte_fwd
oocyte	fwd	rnd-6_family-1544#LINE/L1	5	6	0.04	oocyte_fwd
oocyte	fwd	rnd-6_family-1544#LINE/L1	6	7	0.04	oocyte_fwd
oocyte	fwd	rnd-6_family-1544#LINE/L1	7	8	0.04	oocyte_fwd
oocyte	fwd	rnd-6_family-1544#LINE/L1	8	9	0.04	oocyte_fwd
oocyte	fwd	rnd-6_family-1544#LINE/L1	9	10	0.055	oocyte_fwd
oocyte	fwd	rnd-6_family-1544#LINE/L1	10	11	0.055	oocyte_fwd
oocyte	fwd	rnd-6_family-1544#LINE/L1	11	12	0.055	oocyte_fwd
oocyte	fwd	rnd-6_family-1544#LINE/L1	12	13	0.055	oocyte_fwd
oocyte	fwd	rnd-6_family-1544#LINE/L1	13	14	0.055	oocyte_fwd
oocyte	fwd	rnd-6_family-1544#LINE/L1	14	15	0.055	oocyte_fwd
oocyte	fwd	rnd-6_family-1544#LINE/L1	15	16	0.055	oocyte_fwd
oocyte	fwd	rnd-6_family-1544#LINE/L1	16	17	0.055	oocyte_fwd
oocyte	fwd	rnd-6_family-1544#LINE/L1	17	18	0.055	oocyte_fwd
oocyte	fwd	rnd-6_family-1544#LINE/L1	18	19	0.055	oocyte_fwd
oocyte	fwd	rnd-6_family-1544#LINE/L1	19	20	0.055	oocyte_fwd
oocyte	fwd	rnd-6_family-1544#LINE/L1	20	21	0.055	oocyte_fwd
oocyte	fwd	rnd-6_family-1544#LINE/L1	21	22	0.02	oocyte_fwd
oocyte	fwd	rnd-6_family-1544#LINE/L1	22	23	0.015	oocyte_fwd
oocyte	fwd	rnd-6_family-1544#LINE/L1	23	24	0.015	oocyte_fwd
oocyte	fwd	rnd-6_family-1544#LINE/L1	24	25	0.015	oocyte_fwd
oocyte	fwd	rnd-6_family-1544#LINE/L1	25	26	0.015	oocyte_fwd
oocyte	fwd	rnd-6_family-1544#LINE/L1	26	27	0.015	oocyte_fwd
oocyte	fwd	rnd-6_family-1544#LINE/L1	27	28	0.015	oocyte_fwd
oocyte	fwd	rnd-6_family-1544#LINE/L1	28	29	0.015	oocyte_fwd
oocyte	fwd	rnd-6_family-1544#LINE/L1	29	30	0.015	oocyte_fwd
oocyte	fwd	rnd-6_family-1544#LINE/L1	30	31	0.015	oocyte_fwd
oocyte	fwd	rnd-6_family-1544#LINE/L1	31	32	0.015	oocyte_fwd
oocyte	fwd	rnd-6_family-1544#LINE/L1	32	33	0.02	oocyte_fwd
oocyte	fwd	rnd-6_family-1544#LINE/L1	33	34	0.02	oocyte_fwd
oocyte	fwd	rnd-6_family-1544#LINE/L1	34	35	0.02	oocyte_fwd
oocyte	fwd	rnd-6_family-1544#LINE/L1	35	36	0.03	oocyte_fwd
oocyte	fwd	rnd-6_family-1544#LINE/L1	36	37	0.015	oocyte_fwd
oocyte	fwd	rnd-6_family-1544#LINE/L1	37	38	0.015	oocyte_fwd
oocyte	fwd	rnd-6_family-1544#LINE/L1	38	39	0.015	oocyte_fwd
oocyte	fwd	rnd-6_family-1544#LINE/L1	39	40	0.015	oocyte_fwd
oocyte	fwd	rnd-6_family-1544#LINE/L1	40	41	0.015	oocyte_fwd
oocyte	fwd	rnd-6_family-1544#LINE/L1	41	42	0.015	oocyte_fwd
oocyte	fwd	rnd-6_family-1544#LINE/L1	42	43	0.015	oocyte_fwd
oocyte	fwd	rnd-6_family-1544#LINE/L1	43	44	0.015	oocyte_fwd
oocyte	fwd	rnd-6_family-1544#LINE/L1	44	45	0.03	oocyte_fwd
oocyte	fwd	rnd-6_family-1544#LINE/L1	45	46	0.03	oocyte_fwd
oocyte	fwd	rnd-6_family-1544#LINE/L1	46	47	0.22	oocyte_fwd
oocyte	fwd	rnd-6_family-1544#LINE/L1	47	48	0.245	oocyte_fwd
oocyte	fwd	rnd-6_family-1544#LINE/L1	48	49	0.265	oocyte_fwd
oocyte	fwd	rnd-6_family-1544#LINE/L1	49	50	0.265	oocyte_fwd
oocyte	fwd	rnd-6_family-1544#LINE/L1	50	51	0.28	oocyte_fwd
oocyte	fwd	rnd-6_family-1544#LINE/L1	51	52	0.285	oocyte_fwd
oocyte	fwd	rnd-6_family-1544#LINE/L1	52	53	0.285	oocyte_fwd
oocyte	fwd	rnd-6_family-1544#LINE/L1	53	54	0.285	oocyte_fwd
oocyte	fwd	rnd-6_family-1544#LINE/L1	54	55	0.285	oocyte_fwd
oocyte	fwd	rnd-6_family-1544#LINE/L1	55	56	0.285	oocyte_fwd
oocyte	fwd	rnd-6_family-1544#LINE/L1	56	57	0.285	oocyte_fwd
oocyte	fwd	rnd-6_family-1544#LINE/L1	57	58	0.285	oocyte_fwd
oocyte	fwd	rnd-6_family-1544#LINE/L1	58	59	0.295	oocyte_fwd
oocyte	fwd	rnd-6_family-1544#LINE/L1	59	60	0.295	oocyte_fwd
oocyte	fwd	rnd-6_family-1544#LINE/L1	60	61	0.295	oocyte_fwd
oocyte	fwd	rnd-6_family-1544#LINE/L1	61	62	0.295	oocyte_fwd
oocyte	fwd	rnd-6_family-1544#LINE/L1	62	63	0.295	oocyte_fwd
oocyte	fwd	rnd-6_family-1544#LINE/L1	63	64	0.295	oocyte_fwd
oocyte	fwd	rnd-6_family-1544#LINE/L1	64	65	0.285	oocyte_fwd
oocyte	fwd	rnd-6_family-1544#LINE/L1	65	66	0.285	oocyte_fwd
oocyte	fwd	rnd-6_family-1544#LINE/L1	66	67	0.285	oocyte_fwd
oocyte	fwd	rnd-6_family-1544#LINE/L1	67	68	0.285	oocyte_fwd
oocyte	fwd	rnd-6_family-1544#LINE/L1	68	69	0.285	oocyte_fwd
oocyte	fwd	rnd-6_family-1544#LINE/L1	69	70	0.28	oocyte_fwd
oocyte	fwd	rnd-6_family-1544#LINE/L1	70	71	0.28	oocyte_fwd
oocyte	fwd	rnd-6_family-1544#LINE/L1	71	72	0.21	oocyte_fwd
oocyte	fwd	rnd-6_family-1544#LINE/L1	72	73	0.18	oocyte_fwd
oocyte	fwd	rnd-6_family-1544#LINE/L1	73	74	0.095	oocyte_fwd
oocyte	fwd	rnd-6_family-1544#LINE/L1	74	75	0.03	oocyte_fwd
oocyte	fwd	rnd-6_family-1544#LINE/L1	75	76	0.03	oocyte_fwd
oocyte	fwd	rnd-6_family-1544#LINE/L1	76	77	0.03	oocyte_fwd
oocyte	fwd	rnd-6_family-1544#LINE/L1	77	78	0.025	oocyte_fwd
oocyte	fwd	rnd-6_family-1544#LINE/L1	78	79	0.025	oocyte_fwd
oocyte	fwd	rnd-6_family-1544#LINE/L1	79	80	0.025	oocyte_fwd
oocyte	fwd	rnd-6_family-1544#LINE/L1	80	81	0.025	oocyte_fwd
oocyte	fwd	rnd-6_family-1544#LINE/L1	81	82	0.015	oocyte_fwd
oocyte	fwd	rnd-6_family-1544#LINE/L1	82	83	0.03	oocyte_fwd
oocyte	fwd	rnd-6_family-1544#LINE/L1	83	84	0.04	oocyte_fwd
oocyte	fwd	rnd-6_family-1544#LINE/L1	84	85	0.045	oocyte_fwd
oocyte	fwd	rnd-6_family-1544#LINE/L1	85	86	0.045	oocyte_fwd
oocyte	fwd	rnd-6_family-1544#LINE/L1	86	87	0.06	oocyte_fwd
oocyte	fwd	rnd-6_family-1544#LINE/L1	87	88	0.06	oocyte_fwd
oocyte	fwd	rnd-6_family-1544#LINE/L1	88	89	0.065	oocyte_fwd
oocyte	fwd	rnd-6_family-1544#LINE/L1	89	90	0.075	oocyte_fwd
oocyte	fwd	rnd-6_family-1544#LINE/L1	90	91	0.09	oocyte_fwd
oocyte	fwd	rnd-6_family-1544#LINE/L1	91	92	0.1	oocyte_fwd
oocyte	fwd	rnd-6_family-1544#LINE/L1	92	93	2.18	oocyte_fwd
oocyte	fwd	rnd-6_family-1544#LINE/L1	93	94	2.635	oocyte_fwd
oocyte	fwd	rnd-6_family-1544#LINE/L1	94	95	2.735	oocyte_fwd
oocyte	fwd	rnd-6_family-1544#LINE/L1	95	96	2.755	oocyte_fwd
oocyte	fwd	rnd-6_family-1544#LINE/L1	96	97	2.775	oocyte_fwd
oocyte	fwd	rnd-6_family-1544#LINE/L1	97	98	2.78	oocyte_fwd
oocyte	fwd	rnd-6_family-1544#LINE/L1	98	99	2.82	oocyte_fwd
oocyte	fwd	rnd-6_family-1544#LINE/L1	99	100	2.825	oocyte_fwd
oocyte	fwd	rnd-6_family-1544#LINE/L1	100	101	2.91	oocyte_fwd
oocyte	fwd	rnd-6_family-1544#LINE/L1	101	102	2.94	oocyte_fwd
oocyte	fwd	rnd-6_family-1544#LINE/L1	102	103	2.95	oocyte_fwd
oocyte	fwd	rnd-6_family-1544#LINE/L1	103	104	2.95	oocyte_fwd
oocyte	fwd	rnd-6_family-1544#LINE/L1	104	105	2.96	oocyte_fwd
oocyte	fwd	rnd-6_family-1544#LINE/L1	105	106	2.96	oocyte_fwd
oocyte	fwd	rnd-6_family-1544#LINE/L1	106	107	2.965	oocyte_fwd
oocyte	fwd	rnd-6_family-1544#LINE/L1	107	108	2.965	oocyte_fwd
oocyte	fwd	rnd-6_family-1544#LINE/L1	108	109	2.955	oocyte_fwd
oocyte	fwd	rnd-6_family-1544#LINE/L1	109	110	2.925	oocyte_fwd
oocyte	fwd	rnd-6_family-1544#LINE/L1	110	111	2.91	oocyte_fwd
oocyte	fwd	rnd-6_family-1544#LINE/L1	111	112	2.885	oocyte_fwd
oocyte	fwd	rnd-6_family-1544#LINE/L1	112	113	2.86	oocyte_fwd
oocyte	fwd	rnd-6_family-1544#LINE/L1	113	114	2.76	oocyte_fwd
oocyte	fwd	rnd-6_family-1544#LINE/L1	114	115	2.575	oocyte_fwd
oocyte	fwd	rnd-6_family-1544#LINE/L1	115	116	2.06	oocyte_fwd
oocyte	fwd	rnd-6_family-1544#LINE/L1	116	117	1.365	oocyte_fwd
oocyte	fwd	rnd-6_family-1544#LINE/L1	117	118	0.77	oocyte_fwd
oocyte	fwd	rnd-6_family-1544#LINE/L1	118	119	0.495	oocyte_fwd
oocyte	fwd	rnd-6_family-1544#LINE/L1	119	120	0.385	oocyte_fwd
oocyte	fwd	rnd-6_family-1544#LINE/L1	120	121	0.175	oocyte_fwd
oocyte	fwd	rnd-6_family-1544#LINE/L1	121	122	0.175	oocyte_fwd
oocyte	fwd	rnd-6_family-1544#LINE/L1	122	123	0.185	oocyte_fwd
oocyte	fwd	rnd-6_family-1544#LINE/L1	123	124	0.17	oocyte_fwd
oocyte	fwd	rnd-6_family-1544#LINE/L1	124	125	0.14	oocyte_fwd
oocyte	fwd	rnd-6_family-1544#LINE/L1	125	126	0.095	oocyte_fwd
oocyte	fwd	rnd-6_family-1544#LINE/L1	126	127	0.08	oocyte_fwd
oocyte	fwd	rnd-6_family-1544#LINE/L1	127	128	0.075	oocyte_fwd
oocyte	fwd	rnd-6_family-1544#LINE/L1	128	129	0.065	oocyte_fwd
oocyte	fwd	rnd-6_family-1544#LINE/L1	129	130	0.06	oocyte_fwd
oocyte	fwd	rnd-6_family-1544#LINE/L1	130	131	0.06	oocyte_fwd
oocyte	fwd	rnd-6_family-1544#LINE/L1	131	132	0.12	oocyte_fwd
oocyte	fwd	rnd-6_family-1544#LINE/L1	132	133	0.12	oocyte_fwd
oocyte	fwd	rnd-6_family-1544#LINE/L1	133	134	0.415	oocyte_fwd
oocyte	fwd	rnd-6_family-1544#LINE/L1	134	135	0.415	oocyte_fwd
oocyte	fwd	rnd-6_family-1544#LINE/L1	135	136	0.42	oocyte_fwd
oocyte	fwd	rnd-6_family-1544#LINE/L1	136	137	0.435	oocyte_fwd
oocyte	fwd	rnd-6_family-1544#LINE/L1	137	138	0.435	oocyte_fwd
oocyte	fwd	rnd-6_family-1544#LINE/L1	138	139	0.445	oocyte_fwd
oocyte	fwd	rnd-6_family-1544#LINE/L1	139	140	0.45	oocyte_fwd
oocyte	fwd	rnd-6_family-1544#LINE/L1	140	141	0.465	oocyte_fwd
oocyte	fwd	rnd-6_family-1544#LINE/L1	141	142	0.47	oocyte_fwd
oocyte	fwd	rnd-6_family-1544#LINE/L1	142	143	0.47	oocyte_fwd
oocyte	fwd	rnd-6_family-1544#LINE/L1	143	144	0.475	oocyte_fwd
oocyte	fwd	rnd-6_family-1544#LINE/L1	144	145	0.48	oocyte_fwd
oocyte	fwd	rnd-6_family-1544#LINE/L1	145	146	0.49	oocyte_fwd
oocyte	fwd	rnd-6_family-1544#LINE/L1	146	147	0.49	oocyte_fwd
oocyte	fwd	rnd-6_family-1544#LINE/L1	147	148	0.48	oocyte_fwd
oocyte	fwd	rnd-6_family-1544#LINE/L1	148	149	0.42	oocyte_fwd
oocyte	fwd	rnd-6_family-1544#LINE/L1	149	150	0.215	oocyte_fwd
oocyte	fwd	rnd-6_family-1544#LINE/L1	150	151	0.215	oocyte_fwd
oocyte	fwd	rnd-6_family-1544#LINE/L1	151	152	0.195	oocyte_fwd
oocyte	fwd	rnd-6_family-1544#LINE/L1	152	153	0.185	oocyte_fwd
oocyte	fwd	rnd-6_family-1544#LINE/L1	153	154	0.17	oocyte_fwd
oocyte	fwd	rnd-6_family-1544#LINE/L1	154	155	0.145	oocyte_fwd
oocyte	fwd	rnd-6_family-1544#LINE/L1	155	156	0.14	oocyte_fwd
oocyte	fwd	rnd-6_family-1544#LINE/L1	156	157	0.14	oocyte_fwd
oocyte	fwd	rnd-6_family-1544#LINE/L1	157	158	0.16	oocyte_fwd
oocyte	fwd	rnd-6_family-1544#LINE/L1	158	159	0.155	oocyte_fwd
oocyte	fwd	rnd-6_family-1544#LINE/L1	159	160	0.17	oocyte_fwd
oocyte	fwd	rnd-6_family-1544#LINE/L1	160	161	0.17	oocyte_fwd
oocyte	fwd	rnd-6_family-1544#LINE/L1	161	162	0.17	oocyte_fwd
oocyte	fwd	rnd-6_family-1544#LINE/L1	162	163	0.16	oocyte_fwd
oocyte	fwd	rnd-6_family-1544#LINE/L1	163	164	0.145	oocyte_fwd
oocyte	fwd	rnd-6_family-1544#LINE/L1	164	165	0.145	oocyte_fwd
oocyte	fwd	rnd-6_family-1544#LINE/L1	165	166	0.14	oocyte_fwd
oocyte	fwd	rnd-6_family-1544#LINE/L1	166	167	0.135	oocyte_fwd
oocyte	fwd	rnd-6_family-1544#LINE/L1	167	168	0.135	oocyte_fwd
oocyte	fwd	rnd-6_family-1544#LINE/L1	168	169	0.135	oocyte_fwd
oocyte	fwd	rnd-6_family-1544#LINE/L1	169	170	0.15	oocyte_fwd
oocyte	fwd	rnd-6_family-1544#LINE/L1	170	171	0.155	oocyte_fwd
oocyte	fwd	rnd-6_family-1544#LINE/L1	171	172	0.145	oocyte_fwd
oocyte	fwd	rnd-6_family-1544#LINE/L1	172	173	0.13	oocyte_fwd
oocyte	fwd	rnd-6_family-1544#LINE/L1	173	174	0.115	oocyte_fwd
oocyte	fwd	rnd-6_family-1544#LINE/L1	174	175	0.115	oocyte_fwd
oocyte	fwd	rnd-6_family-1544#LINE/L1	175	176	0.115	oocyte_fwd
oocyte	fwd	rnd-6_family-1544#LINE/L1	176	177	0.125	oocyte_fwd
oocyte	fwd	rnd-6_family-1544#LINE/L1	177	178	0.115	oocyte_fwd
oocyte	fwd	rnd-6_family-1544#LINE/L1	178	179	0.12	oocyte_fwd
oocyte	fwd	rnd-6_family-1544#LINE/L1	179	180	0.12	oocyte_fwd
oocyte	fwd	rnd-6_family-1544#LINE/L1	180	181	0.12	oocyte_fwd
oocyte	fwd	rnd-6_family-1544#LINE/L1	181	182	0.115	oocyte_fwd
oocyte	fwd	rnd-6_family-1544#LINE/L1	182	183	0.135	oocyte_fwd
oocyte	fwd	rnd-6_family-1544#LINE/L1	183	184	0.13	oocyte_fwd
oocyte	fwd	rnd-6_family-1544#LINE/L1	184	185	0.13	oocyte_fwd
oocyte	fwd	rnd-6_family-1544#LINE/L1	185	186	0.11	oocyte_fwd
oocyte	fwd	rnd-6_family-1544#LINE/L1	186	187	0.11	oocyte_fwd
oocyte	fwd	rnd-6_family-1544#LINE/L1	187	188	0.11	oocyte_fwd
oocyte	fwd	rnd-6_family-1544#LINE/L1	188	189	0.1	oocyte_fwd
oocyte	fwd	rnd-6_family-1544#LINE/L1	189	190	0.1	oocyte_fwd
oocyte	fwd	rnd-6_family-1544#LINE/L1	190	191	0.105	oocyte_fwd
oocyte	fwd	rnd-6_family-1544#LINE/L1	191	192	0.1	oocyte_fwd
oocyte	fwd	rnd-6_family-1544#LINE/L1	192	193	0.095	oocyte_fwd
oocyte	fwd	rnd-6_family-1544#LINE/L1	193	194	0.085	oocyte_fwd
oocyte	fwd	rnd-6_family-1544#LINE/L1	194	195	0.085	oocyte_fwd
oocyte	fwd	rnd-6_family-1544#LINE/L1	195	196	0.09	oocyte_fwd
oocyte	fwd	rnd-6_family-1544#LINE/L1	196	197	0.09	oocyte_fwd
oocyte	fwd	rnd-6_family-1544#LINE/L1	197	198	0.1	oocyte_fwd
oocyte	fwd	rnd-6_family-1544#LINE/L1	198	199	0.1	oocyte_fwd
oocyte	fwd	rnd-6_family-1544#LINE/L1	199	200	0.1	oocyte_fwd
oocyte	fwd	rnd-6_family-1544#LINE/L1	200	201	0.15	oocyte_fwd
oocyte	fwd	rnd-6_family-1544#LINE/L1	201	202	0.145	oocyte_fwd
oocyte	fwd	rnd-6_family-1544#LINE/L1	202	203	0.135	oocyte_fwd
oocyte	fwd	rnd-6_family-1544#LINE/L1	203	204	0.15	oocyte_fwd
oocyte	fwd	rnd-6_family-1544#LINE/L1	204	205	0.15	oocyte_fwd
oocyte	fwd	rnd-6_family-1544#LINE/L1	205	206	0.155	oocyte_fwd
oocyte	fwd	rnd-6_family-1544#LINE/L1	206	207	0.155	oocyte_fwd
oocyte	fwd	rnd-6_family-1544#LINE/L1	207	208	0.155	oocyte_fwd
oocyte	fwd	rnd-6_family-1544#LINE/L1	208	209	0.155	oocyte_fwd
oocyte	fwd	rnd-6_family-1544#LINE/L1	209	210	0.21	oocyte_fwd
oocyte	fwd	rnd-6_family-1544#LINE/L1	210	211	0.21	oocyte_fwd
oocyte	fwd	rnd-6_family-1544#LINE/L1	211	212	0.21	oocyte_fwd
oocyte	fwd	rnd-6_family-1544#LINE/L1	212	213	0.205	oocyte_fwd
oocyte	fwd	rnd-6_family-1544#LINE/L1	213	214	0.205	oocyte_fwd
oocyte	fwd	rnd-6_family-1544#LINE/L1	214	215	0.2	oocyte_fwd
oocyte	fwd	rnd-6_family-1544#LINE/L1	215	216	0.2	oocyte_fwd
oocyte	fwd	rnd-6_family-1544#LINE/L1	216	217	0.19	oocyte_fwd
oocyte	fwd	rnd-6_family-1544#LINE/L1	217	218	0.19	oocyte_fwd
oocyte	fwd	rnd-6_family-1544#LINE/L1	218	219	0.185	oocyte_fwd
oocyte	fwd	rnd-6_family-1544#LINE/L1	219	220	0.15	oocyte_fwd
oocyte	fwd	rnd-6_family-1544#LINE/L1	220	221	0.16	oocyte_fwd
oocyte	fwd	rnd-6_family-1544#LINE/L1	221	222	0.145	oocyte_fwd
oocyte	fwd	rnd-6_family-1544#LINE/L1	222	223	0.095	oocyte_fwd
oocyte	fwd	rnd-6_family-1544#LINE/L1	223	224	0.095	oocyte_fwd
oocyte	fwd	rnd-6_family-1544#LINE/L1	224	225	0.095	oocyte_fwd
oocyte	fwd	rnd-6_family-1544#LINE/L1	225	226	0.095	oocyte_fwd
oocyte	fwd	rnd-6_family-1544#LINE/L1	226	227	0.095	oocyte_fwd
oocyte	fwd	rnd-6_family-1544#LINE/L1	227	228	0.11	oocyte_fwd
oocyte	fwd	rnd-6_family-1544#LINE/L1	228	229	0.11	oocyte_fwd
oocyte	fwd	rnd-6_family-1544#LINE/L1	229	230	0.11	oocyte_fwd
oocyte	fwd	rnd-6_family-1544#LINE/L1	230	231	0.11	oocyte_fwd
oocyte	fwd	rnd-6_family-1544#LINE/L1	231	232	0.11	oocyte_fwd
oocyte	fwd	rnd-6_family-1544#LINE/L1	232	233	0.105	oocyte_fwd
oocyte	fwd	rnd-6_family-1544#LINE/L1	233	234	0.105	oocyte_fwd
oocyte	fwd	rnd-6_family-1544#LINE/L1	234	235	0.105	oocyte_fwd
oocyte	fwd	rnd-6_family-1544#LINE/L1	235	236	0.105	oocyte_fwd
oocyte	fwd	rnd-6_family-1544#LINE/L1	236	237	0.105	oocyte_fwd
oocyte	fwd	rnd-6_family-1544#LINE/L1	237	238	0.095	oocyte_fwd
oocyte	fwd	rnd-6_family-1544#LINE/L1	238	239	0.095	oocyte_fwd
oocyte	fwd	rnd-6_family-1544#LINE/L1	239	240	0.095	oocyte_fwd
oocyte	fwd	rnd-6_family-1544#LINE/L1	240	241	0.095	oocyte_fwd
oocyte	fwd	rnd-6_family-1544#LINE/L1	241	242	0.095	oocyte_fwd
oocyte	fwd	rnd-6_family-1544#LINE/L1	242	243	0.095	oocyte_fwd
oocyte	fwd	rnd-6_family-1544#LINE/L1	243	244	0.095	oocyte_fwd
oocyte	fwd	rnd-6_family-1544#LINE/L1	244	245	0.095	oocyte_fwd
oocyte	fwd	rnd-6_family-1544#LINE/L1	245	246	0.095	oocyte_fwd
oocyte	fwd	rnd-6_family-1544#LINE/L1	246	247	0.095	oocyte_fwd
oocyte	fwd	rnd-6_family-1544#LINE/L1	247	248	0.095	oocyte_fwd
oocyte	fwd	rnd-6_family-1544#LINE/L1	248	249	0.095	oocyte_fwd
oocyte	fwd	rnd-6_family-1544#LINE/L1	249	250	0.095	oocyte_fwd
oocyte	fwd	rnd-6_family-1544#LINE/L1	250	251	0.095	oocyte_fwd
oocyte	fwd	rnd-6_family-1544#LINE/L1	251	252	0.095	oocyte_fwd
oocyte	fwd	rnd-6_family-1544#LINE/L1	252	253	0.095	oocyte_fwd
oocyte	fwd	rnd-6_family-1544#LINE/L1	253	254	0.095	oocyte_fwd
oocyte	fwd	rnd-6_family-1544#LINE/L1	254	255	0.095	oocyte_fwd
oocyte	fwd	rnd-6_family-1544#LINE/L1	255	256	0.095	oocyte_fwd
oocyte	fwd	rnd-6_family-1544#LINE/L1	256	257	0.095	oocyte_fwd
oocyte	fwd	rnd-6_family-1544#LINE/L1	257	258	0.095	oocyte_fwd
oocyte	fwd	rnd-6_family-1544#LINE/L1	258	259	0.095	oocyte_fwd
oocyte	fwd	rnd-6_family-1544#LINE/L1	259	260	0.095	oocyte_fwd
oocyte	fwd	rnd-6_family-1544#LINE/L1	260	261	0.095	oocyte_fwd
oocyte	fwd	rnd-6_family-1544#LINE/L1	261	262	0.095	oocyte_fwd
oocyte	fwd	rnd-6_family-1544#LINE/L1	262	263	0.095	oocyte_fwd
oocyte	fwd	rnd-6_family-1544#LINE/L1	263	264	0.095	oocyte_fwd
oocyte	fwd	rnd-6_family-1544#LINE/L1	264	265	0.095	oocyte_fwd
oocyte	fwd	rnd-6_family-1544#LINE/L1	265	266	0.095	oocyte_fwd
oocyte	fwd	rnd-6_family-1544#LINE/L1	266	267	0.095	oocyte_fwd
oocyte	fwd	rnd-6_family-1544#LINE/L1	267	268	0.095	oocyte_fwd
oocyte	fwd	rnd-6_family-1544#LINE/L1	268	269	0.095	oocyte_fwd
oocyte	fwd	rnd-6_family-1544#LINE/L1	269	270	0.095	oocyte_fwd
oocyte	fwd	rnd-6_family-1544#LINE/L1	270	271	0.095	oocyte_fwd
oocyte	fwd	rnd-6_family-1544#LINE/L1	271	272	0.095	oocyte_fwd
oocyte	fwd	rnd-6_family-1544#LINE/L1	272	273	0.095	oocyte_fwd
oocyte	fwd	rnd-6_family-1544#LINE/L1	273	274	0.095	oocyte_fwd
oocyte	fwd	rnd-6_family-1544#LINE/L1	274	275	0.095	oocyte_fwd
oocyte	fwd	rnd-6_family-1544#LINE/L1	275	276	0.095	oocyte_fwd
oocyte	fwd	rnd-6_family-1544#LINE/L1	276	277	0.095	oocyte_fwd
oocyte	fwd	rnd-6_family-1544#LINE/L1	277	278	0.095	oocyte_fwd
oocyte	fwd	rnd-6_family-1544#LINE/L1	278	279	0.16	oocyte_fwd
oocyte	fwd	rnd-6_family-1544#LINE/L1	279	280	0.16	oocyte_fwd
oocyte	fwd	rnd-6_family-1544#LINE/L1	280	281	0.16	oocyte_fwd
oocyte	fwd	rnd-6_family-1544#LINE/L1	281	282	0.16	oocyte_fwd
oocyte	fwd	rnd-6_family-1544#LINE/L1	282	283	0.16	oocyte_fwd
oocyte	fwd	rnd-6_family-1544#LINE/L1	283	284	0.16	oocyte_fwd
oocyte	fwd	rnd-6_family-1544#LINE/L1	284	285	0.16	oocyte_fwd
oocyte	fwd	rnd-6_family-1544#LINE/L1	285	286	0.16	oocyte_fwd
oocyte	fwd	rnd-6_family-1544#LINE/L1	286	287	0.16	oocyte_fwd
oocyte	fwd	rnd-6_family-1544#LINE/L1	287	288	0.16	oocyte_fwd
oocyte	fwd	rnd-6_family-1544#LINE/L1	288	289	0.16	oocyte_fwd
oocyte	fwd	rnd-6_family-1544#LINE/L1	289	290	0.19	oocyte_fwd
oocyte	fwd	rnd-6_family-1544#LINE/L1	290	291	0.195	oocyte_fwd
oocyte	fwd	rnd-6_family-1544#LINE/L1	291	292	0.195	oocyte_fwd
oocyte	fwd	rnd-6_family-1544#LINE/L1	292	293	0.195	oocyte_fwd
oocyte	fwd	rnd-6_family-1544#LINE/L1	293	294	0.195	oocyte_fwd
oocyte	fwd	rnd-6_family-1544#LINE/L1	294	295	0.195	oocyte_fwd
oocyte	fwd	rnd-6_family-1544#LINE/L1	295	296	0.195	oocyte_fwd
oocyte	fwd	rnd-6_family-1544#LINE/L1	296	297	0.195	oocyte_fwd
oocyte	fwd	rnd-6_family-1544#LINE/L1	297	298	0.195	oocyte_fwd
oocyte	fwd	rnd-6_family-1544#LINE/L1	298	299	0.195	oocyte_fwd
oocyte	fwd	rnd-6_family-1544#LINE/L1	299	300	0.2	oocyte_fwd
oocyte	fwd	rnd-6_family-1544#LINE/L1	300	301	0.2	oocyte_fwd
oocyte	fwd	rnd-6_family-1544#LINE/L1	301	302	0.2	oocyte_fwd
oocyte	fwd	rnd-6_family-1544#LINE/L1	302	303	0.16	oocyte_fwd
oocyte	fwd	rnd-6_family-1544#LINE/L1	303	304	0.16	oocyte_fwd
oocyte	fwd	rnd-6_family-1544#LINE/L1	304	305	0.13	oocyte_fwd
oocyte	fwd	rnd-6_family-1544#LINE/L1	305	306	0.13	oocyte_fwd
oocyte	fwd	rnd-6_family-1544#LINE/L1	306	307	0.105	oocyte_fwd
oocyte	fwd	rnd-6_family-1544#LINE/L1	307	308	0.105	oocyte_fwd
oocyte	fwd	rnd-6_family-1544#LINE/L1	308	309	0.105	oocyte_fwd
oocyte	fwd	rnd-6_family-1544#LINE/L1	309	310	0.105	oocyte_fwd
oocyte	fwd	rnd-6_family-1544#LINE/L1	310	311	0.105	oocyte_fwd
oocyte	fwd	rnd-6_family-1544#LINE/L1	311	312	0.105	oocyte_fwd
oocyte	fwd	rnd-6_family-1544#LINE/L1	312	313	0.105	oocyte_fwd
oocyte	fwd	rnd-6_family-1544#LINE/L1	313	314	0.105	oocyte_fwd
oocyte	fwd	rnd-6_family-1544#LINE/L1	314	315	0.095	oocyte_fwd
oocyte	fwd	rnd-6_family-1544#LINE/L1	315	316	0.095	oocyte_fwd
oocyte	fwd	rnd-6_family-1544#LINE/L1	316	317	0.095	oocyte_fwd
oocyte	fwd	rnd-6_family-1544#LINE/L1	317	318	0.095	oocyte_fwd
oocyte	fwd	rnd-6_family-1544#LINE/L1	318	319	0.095	oocyte_fwd
oocyte	fwd	rnd-6_family-1544#LINE/L1	319	320	0.095	oocyte_fwd
oocyte	fwd	rnd-6_family-1544#LINE/L1	320	321	0.095	oocyte_fwd
oocyte	fwd	rnd-6_family-1544#LINE/L1	321	322	0.095	oocyte_fwd
oocyte	fwd	rnd-6_family-1544#LINE/L1	322	323	0.095	oocyte_fwd
oocyte	fwd	rnd-6_family-1544#LINE/L1	323	324	0.095	oocyte_fwd
oocyte	fwd	rnd-6_family-1544#LINE/L1	324	325	0.095	oocyte_fwd
oocyte	fwd	rnd-6_family-1544#LINE/L1	325	326	0.095	oocyte_fwd
oocyte	fwd	rnd-6_family-1544#LINE/L1	326	327	0.095	oocyte_fwd
oocyte	fwd	rnd-6_family-1544#LINE/L1	327	328	0.095	oocyte_fwd
oocyte	fwd	rnd-6_family-1544#LINE/L1	328	329	0.085	oocyte_fwd
oocyte	fwd	rnd-6_family-1544#LINE/L1	329	330	0.085	oocyte_fwd
oocyte	fwd	rnd-6_family-1544#LINE/L1	330	331	0.085	oocyte_fwd
oocyte	fwd	rnd-6_family-1544#LINE/L1	331	332	0.085	oocyte_fwd
oocyte	fwd	rnd-6_family-1544#LINE/L1	332	333	0.085	oocyte_fwd
oocyte	fwd	rnd-6_family-1544#LINE/L1	333	334	0.085	oocyte_fwd
oocyte	fwd	rnd-6_family-1544#LINE/L1	334	335	0.095	oocyte_fwd
oocyte	fwd	rnd-6_family-1544#LINE/L1	335	336	0.095	oocyte_fwd
oocyte	fwd	rnd-6_family-1544#LINE/L1	336	337	0.095	oocyte_fwd
oocyte	fwd	rnd-6_family-1544#LINE/L1	337	338	0.095	oocyte_fwd
oocyte	fwd	rnd-6_family-1544#LINE/L1	338	339	0.095	oocyte_fwd
oocyte	fwd	rnd-6_family-1544#LINE/L1	339	340	0.095	oocyte_fwd
oocyte	fwd	rnd-6_family-1544#LINE/L1	340	341	0.095	oocyte_fwd
oocyte	fwd	rnd-6_family-1544#LINE/L1	341	342	0.095	oocyte_fwd
oocyte	fwd	rnd-6_family-1544#LINE/L1	342	343	0.105	oocyte_fwd
oocyte	fwd	rnd-6_family-1544#LINE/L1	343	344	0.105	oocyte_fwd
oocyte	fwd	rnd-6_family-1544#LINE/L1	344	345	0.105	oocyte_fwd
oocyte	fwd	rnd-6_family-1544#LINE/L1	345	346	0.105	oocyte_fwd
oocyte	fwd	rnd-6_family-1544#LINE/L1	346	347	0.105	oocyte_fwd
oocyte	fwd	rnd-6_family-1544#LINE/L1	347	348	0.115	oocyte_fwd
oocyte	fwd	rnd-6_family-1544#LINE/L1	348	349	0.115	oocyte_fwd
oocyte	fwd	rnd-6_family-1544#LINE/L1	349	350	0.285	oocyte_fwd
oocyte	fwd	rnd-6_family-1544#LINE/L1	350	351	0.365	oocyte_fwd
oocyte	fwd	rnd-6_family-1544#LINE/L1	351	352	0.365	oocyte_fwd
oocyte	fwd	rnd-6_family-1544#LINE/L1	352	353	0.37	oocyte_fwd
oocyte	fwd	rnd-6_family-1544#LINE/L1	353	354	0.38	oocyte_fwd
oocyte	fwd	rnd-6_family-1544#LINE/L1	354	355	0.375	oocyte_fwd
oocyte	fwd	rnd-6_family-1544#LINE/L1	355	356	0.375	oocyte_fwd
oocyte	fwd	rnd-6_family-1544#LINE/L1	356	357	0.375	oocyte_fwd
oocyte	fwd	rnd-6_family-1544#LINE/L1	357	358	0.39	oocyte_fwd
oocyte	fwd	rnd-6_family-1544#LINE/L1	358	359	0.395	oocyte_fwd
oocyte	fwd	rnd-6_family-1544#LINE/L1	359	360	0.39	oocyte_fwd
oocyte	fwd	rnd-6_family-1544#LINE/L1	360	361	0.45	oocyte_fwd
oocyte	fwd	rnd-6_family-1544#LINE/L1	361	362	0.45	oocyte_fwd
oocyte	fwd	rnd-6_family-1544#LINE/L1	362	363	0.62	oocyte_fwd
oocyte	fwd	rnd-6_family-1544#LINE/L1	363	364	0.62	oocyte_fwd
oocyte	fwd	rnd-6_family-1544#LINE/L1	364	365	0.655	oocyte_fwd
oocyte	fwd	rnd-6_family-1544#LINE/L1	365	366	1.13	oocyte_fwd
oocyte	fwd	rnd-6_family-1544#LINE/L1	366	367	1.165	oocyte_fwd
oocyte	fwd	rnd-6_family-1544#LINE/L1	367	368	1.165	oocyte_fwd
oocyte	fwd	rnd-6_family-1544#LINE/L1	368	369	1.165	oocyte_fwd
oocyte	fwd	rnd-6_family-1544#LINE/L1	369	370	1.165	oocyte_fwd
oocyte	fwd	rnd-6_family-1544#LINE/L1	370	371	1.155	oocyte_fwd
oocyte	fwd	rnd-6_family-1544#LINE/L1	371	372	1.14	oocyte_fwd
oocyte	fwd	rnd-6_family-1544#LINE/L1	372	373	1.14	oocyte_fwd
oocyte	fwd	rnd-6_family-1544#LINE/L1	373	374	0.925	oocyte_fwd
oocyte	fwd	rnd-6_family-1544#LINE/L1	374	375	0.96	oocyte_fwd
oocyte	fwd	rnd-6_family-1544#LINE/L1	375	376	0.95	oocyte_fwd
oocyte	fwd	rnd-6_family-1544#LINE/L1	376	377	0.94	oocyte_fwd
oocyte	fwd	rnd-6_family-1544#LINE/L1	377	378	0.945	oocyte_fwd
oocyte	fwd	rnd-6_family-1544#LINE/L1	378	379	0.94	oocyte_fwd
oocyte	fwd	rnd-6_family-1544#LINE/L1	379	380	0.895	oocyte_fwd
oocyte	fwd	rnd-6_family-1544#LINE/L1	380	381	0.9	oocyte_fwd
oocyte	fwd	rnd-6_family-1544#LINE/L1	381	382	0.98	oocyte_fwd
oocyte	fwd	rnd-6_family-1544#LINE/L1	382	383	0.99	oocyte_fwd
oocyte	fwd	rnd-6_family-1544#LINE/L1	383	384	0.995	oocyte_fwd
oocyte	fwd	rnd-6_family-1544#LINE/L1	384	385	0.995	oocyte_fwd
oocyte	fwd	rnd-6_family-1544#LINE/L1	385	386	0.94	oocyte_fwd
oocyte	fwd	rnd-6_family-1544#LINE/L1	386	387	0.895	oocyte_fwd
oocyte	fwd	rnd-6_family-1544#LINE/L1	387	388	0.855	oocyte_fwd
oocyte	fwd	rnd-6_family-1544#LINE/L1	388	389	0.815	oocyte_fwd
oocyte	fwd	rnd-6_family-1544#LINE/L1	389	390	0.78	oocyte_fwd
oocyte	fwd	rnd-6_family-1544#LINE/L1	390	391	0.665	oocyte_fwd
oocyte	fwd	rnd-6_family-1544#LINE/L1	391	392	0.465	oocyte_fwd
oocyte	fwd	rnd-6_family-1544#LINE/L1	392	393	0.46	oocyte_fwd
oocyte	fwd	rnd-6_family-1544#LINE/L1	393	394	0.515	oocyte_fwd
oocyte	fwd	rnd-6_family-1544#LINE/L1	394	395	0.46	oocyte_fwd
oocyte	fwd	rnd-6_family-1544#LINE/L1	395	396	0.51	oocyte_fwd
oocyte	fwd	rnd-6_family-1544#LINE/L1	396	397	0.555	oocyte_fwd
oocyte	fwd	rnd-6_family-1544#LINE/L1	397	398	0.565	oocyte_fwd
oocyte	fwd	rnd-6_family-1544#LINE/L1	398	399	0.575	oocyte_fwd
oocyte	fwd	rnd-6_family-1544#LINE/L1	399	400	0.58	oocyte_fwd
oocyte	fwd	rnd-6_family-1544#LINE/L1	400	401	0.665	oocyte_fwd
oocyte	fwd	rnd-6_family-1544#LINE/L1	401	402	0.73	oocyte_fwd
oocyte	fwd	rnd-6_family-1544#LINE/L1	402	403	0.715	oocyte_fwd
oocyte	fwd	rnd-6_family-1544#LINE/L1	403	404	0.755	oocyte_fwd
oocyte	fwd	rnd-6_family-1544#LINE/L1	404	405	0.865	oocyte_fwd
oocyte	fwd	rnd-6_family-1544#LINE/L1	405	406	0.84	oocyte_fwd
oocyte	fwd	rnd-6_family-1544#LINE/L1	406	407	0.84	oocyte_fwd
oocyte	fwd	rnd-6_family-1544#LINE/L1	407	408	0.795	oocyte_fwd
oocyte	fwd	rnd-6_family-1544#LINE/L1	408	409	0.87	oocyte_fwd
oocyte	fwd	rnd-6_family-1544#LINE/L1	409	410	0.89	oocyte_fwd
oocyte	fwd	rnd-6_family-1544#LINE/L1	410	411	0.905	oocyte_fwd
oocyte	fwd	rnd-6_family-1544#LINE/L1	411	412	0.895	oocyte_fwd
oocyte	fwd	rnd-6_family-1544#LINE/L1	412	413	0.89	oocyte_fwd
oocyte	fwd	rnd-6_family-1544#LINE/L1	413	414	0.85	oocyte_fwd
oocyte	fwd	rnd-6_family-1544#LINE/L1	414	415	0.865	oocyte_fwd
oocyte	fwd	rnd-6_family-1544#LINE/L1	415	416	0.865	oocyte_fwd
oocyte	fwd	rnd-6_family-1544#LINE/L1	416	417	0.87	oocyte_fwd
oocyte	fwd	rnd-6_family-1544#LINE/L1	417	418	0.88	oocyte_fwd
oocyte	fwd	rnd-6_family-1544#LINE/L1	418	419	0.855	oocyte_fwd
oocyte	fwd	rnd-6_family-1544#LINE/L1	419	420	0.865	oocyte_fwd
oocyte	fwd	rnd-6_family-1544#LINE/L1	420	421	0.875	oocyte_fwd
oocyte	fwd	rnd-6_family-1544#LINE/L1	421	422	0.86	oocyte_fwd
oocyte	fwd	rnd-6_family-1544#LINE/L1	422	423	0.755	oocyte_fwd
oocyte	fwd	rnd-6_family-1544#LINE/L1	423	424	0.76	oocyte_fwd
oocyte	fwd	rnd-6_family-1544#LINE/L1	424	425	0.705	oocyte_fwd
oocyte	fwd	rnd-6_family-1544#LINE/L1	425	426	0.705	oocyte_fwd
oocyte	fwd	rnd-6_family-1544#LINE/L1	426	427	0.67	oocyte_fwd
oocyte	fwd	rnd-6_family-1544#LINE/L1	427	428	0.65	oocyte_fwd
oocyte	fwd	rnd-6_family-1544#LINE/L1	428	429	0.665	oocyte_fwd
oocyte	fwd	rnd-6_family-1544#LINE/L1	429	430	0.595	oocyte_fwd
oocyte	fwd	rnd-6_family-1544#LINE/L1	430	431	0.58	oocyte_fwd
oocyte	fwd	rnd-6_family-1544#LINE/L1	431	432	0.655	oocyte_fwd
oocyte	fwd	rnd-6_family-1544#LINE/L1	432	433	0.655	oocyte_fwd
oocyte	fwd	rnd-6_family-1544#LINE/L1	433	434	0.595	oocyte_fwd
oocyte	fwd	rnd-6_family-1544#LINE/L1	434	435	0.58	oocyte_fwd
oocyte	fwd	rnd-6_family-1544#LINE/L1	435	436	0.565	oocyte_fwd
oocyte	fwd	rnd-6_family-1544#LINE/L1	436	437	0.525	oocyte_fwd
oocyte	fwd	rnd-6_family-1544#LINE/L1	437	438	0.465	oocyte_fwd
oocyte	fwd	rnd-6_family-1544#LINE/L1	438	439	0.465	oocyte_fwd
oocyte	fwd	rnd-6_family-1544#LINE/L1	439	440	0.465	oocyte_fwd
oocyte	fwd	rnd-6_family-1544#LINE/L1	440	441	0.46	oocyte_fwd
oocyte	fwd	rnd-6_family-1544#LINE/L1	441	442	0.445	oocyte_fwd
oocyte	fwd	rnd-6_family-1544#LINE/L1	442	443	0.43	oocyte_fwd
oocyte	fwd	rnd-6_family-1544#LINE/L1	443	444	0.43	oocyte_fwd
oocyte	fwd	rnd-6_family-1544#LINE/L1	444	445	0.43	oocyte_fwd
oocyte	fwd	rnd-6_family-1544#LINE/L1	445	446	0.42	oocyte_fwd
oocyte	fwd	rnd-6_family-1544#LINE/L1	446	447	0.42	oocyte_fwd
oocyte	fwd	rnd-6_family-1544#LINE/L1	447	448	0.47	oocyte_fwd
oocyte	fwd	rnd-6_family-1544#LINE/L1	448	449	0.435	oocyte_fwd
oocyte	fwd	rnd-6_family-1544#LINE/L1	449	450	0.42	oocyte_fwd
oocyte	fwd	rnd-6_family-1544#LINE/L1	450	451	0.435	oocyte_fwd
oocyte	fwd	rnd-6_family-1544#LINE/L1	451	452	0.435	oocyte_fwd
oocyte	fwd	rnd-6_family-1544#LINE/L1	452	453	0.435	oocyte_fwd
oocyte	fwd	rnd-6_family-1544#LINE/L1	453	454	0.435	oocyte_fwd
oocyte	fwd	rnd-6_family-1544#LINE/L1	454	455	0.435	oocyte_fwd
oocyte	fwd	rnd-6_family-1544#LINE/L1	455	456	0.435	oocyte_fwd
oocyte	fwd	rnd-6_family-1544#LINE/L1	456	457	0.435	oocyte_fwd
oocyte	fwd	rnd-6_family-1544#LINE/L1	457	458	0.415	oocyte_fwd
oocyte	fwd	rnd-6_family-1544#LINE/L1	458	459	0.445	oocyte_fwd
oocyte	fwd	rnd-6_family-1544#LINE/L1	459	460	0.41	oocyte_fwd
oocyte	fwd	rnd-6_family-1544#LINE/L1	460	461	0.335	oocyte_fwd
oocyte	fwd	rnd-6_family-1544#LINE/L1	461	462	0.335	oocyte_fwd
oocyte	fwd	rnd-6_family-1544#LINE/L1	462	463	0.335	oocyte_fwd
oocyte	fwd	rnd-6_family-1544#LINE/L1	463	464	0.285	oocyte_fwd
oocyte	fwd	rnd-6_family-1544#LINE/L1	464	465	0.285	oocyte_fwd
oocyte	fwd	rnd-6_family-1544#LINE/L1	465	466	0.285	oocyte_fwd
oocyte	fwd	rnd-6_family-1544#LINE/L1	466	467	0.28	oocyte_fwd
oocyte	fwd	rnd-6_family-1544#LINE/L1	467	468	0.28	oocyte_fwd
oocyte	fwd	rnd-6_family-1544#LINE/L1	468	469	0.3	oocyte_fwd
oocyte	fwd	rnd-6_family-1544#LINE/L1	469	470	0.3	oocyte_fwd
oocyte	fwd	rnd-6_family-1544#LINE/L1	470	471	0.29	oocyte_fwd
oocyte	fwd	rnd-6_family-1544#LINE/L1	471	472	0.3	oocyte_fwd
oocyte	fwd	rnd-6_family-1544#LINE/L1	472	473	0.29	oocyte_fwd
oocyte	fwd	rnd-6_family-1544#LINE/L1	473	474	0.29	oocyte_fwd
oocyte	fwd	rnd-6_family-1544#LINE/L1	474	475	0.29	oocyte_fwd
oocyte	fwd	rnd-6_family-1544#LINE/L1	475	476	0.28	oocyte_fwd
oocyte	fwd	rnd-6_family-1544#LINE/L1	476	477	0.375	oocyte_fwd
oocyte	fwd	rnd-6_family-1544#LINE/L1	477	478	0.385	oocyte_fwd
oocyte	fwd	rnd-6_family-1544#LINE/L1	478	479	0.395	oocyte_fwd
oocyte	fwd	rnd-6_family-1544#LINE/L1	479	480	0.395	oocyte_fwd
oocyte	fwd	rnd-6_family-1544#LINE/L1	480	481	0.395	oocyte_fwd
oocyte	fwd	rnd-6_family-1544#LINE/L1	481	482	0.4	oocyte_fwd
oocyte	fwd	rnd-6_family-1544#LINE/L1	482	483	0.41	oocyte_fwd
oocyte	fwd	rnd-6_family-1544#LINE/L1	483	484	0.38	oocyte_fwd
oocyte	fwd	rnd-6_family-1544#LINE/L1	484	485	0.375	oocyte_fwd
oocyte	fwd	rnd-6_family-1544#LINE/L1	485	486	0.375	oocyte_fwd
oocyte	fwd	rnd-6_family-1544#LINE/L1	486	487	0.4	oocyte_fwd
oocyte	fwd	rnd-6_family-1544#LINE/L1	487	488	0.41	oocyte_fwd
oocyte	fwd	rnd-6_family-1544#LINE/L1	488	489	0.41	oocyte_fwd
oocyte	fwd	rnd-6_family-1544#LINE/L1	489	490	0.415	oocyte_fwd
oocyte	fwd	rnd-6_family-1544#LINE/L1	490	491	0.44	oocyte_fwd
oocyte	fwd	rnd-6_family-1544#LINE/L1	491	492	0.445	oocyte_fwd
oocyte	fwd	rnd-6_family-1544#LINE/L1	492	493	0.475	oocyte_fwd
oocyte	fwd	rnd-6_family-1544#LINE/L1	493	494	0.465	oocyte_fwd
oocyte	fwd	rnd-6_family-1544#LINE/L1	494	495	0.395	oocyte_fwd
oocyte	fwd	rnd-6_family-1544#LINE/L1	495	496	0.4	oocyte_fwd
oocyte	fwd	rnd-6_family-1544#LINE/L1	496	497	0.395	oocyte_fwd
oocyte	fwd	rnd-6_family-1544#LINE/L1	497	498	0.415	oocyte_fwd
oocyte	fwd	rnd-6_family-1544#LINE/L1	498	499	0.4	oocyte_fwd
oocyte	fwd	rnd-6_family-1544#LINE/L1	499	500	0.395	oocyte_fwd
oocyte	fwd	rnd-6_family-1544#LINE/L1	500	501	0.42	oocyte_fwd
oocyte	fwd	rnd-6_family-1544#LINE/L1	501	502	0.43	oocyte_fwd
oocyte	fwd	rnd-6_family-1544#LINE/L1	502	503	0.43	oocyte_fwd
oocyte	fwd	rnd-6_family-1544#LINE/L1	503	504	0.425	oocyte_fwd
oocyte	fwd	rnd-6_family-1544#LINE/L1	504	505	0.425	oocyte_fwd
oocyte	fwd	rnd-6_family-1544#LINE/L1	505	506	0.42	oocyte_fwd
oocyte	fwd	rnd-6_family-1544#LINE/L1	506	507	0.4	oocyte_fwd
oocyte	fwd	rnd-6_family-1544#LINE/L1	507	508	0.395	oocyte_fwd
oocyte	fwd	rnd-6_family-1544#LINE/L1	508	509	0.38	oocyte_fwd
oocyte	fwd	rnd-6_family-1544#LINE/L1	509	510	0.365	oocyte_fwd
oocyte	fwd	rnd-6_family-1544#LINE/L1	510	511	0.315	oocyte_fwd
oocyte	fwd	rnd-6_family-1544#LINE/L1	511	512	0.31	oocyte_fwd
oocyte	fwd	rnd-6_family-1544#LINE/L1	512	513	0.305	oocyte_fwd
oocyte	fwd	rnd-6_family-1544#LINE/L1	513	514	0.305	oocyte_fwd
oocyte	fwd	rnd-6_family-1544#LINE/L1	514	515	0.28	oocyte_fwd
oocyte	fwd	rnd-6_family-1544#LINE/L1	515	516	0.27	oocyte_fwd
oocyte	fwd	rnd-6_family-1544#LINE/L1	516	517	0.26	oocyte_fwd
oocyte	fwd	rnd-6_family-1544#LINE/L1	517	518	0.26	oocyte_fwd
oocyte	fwd	rnd-6_family-1544#LINE/L1	518	519	0.26	oocyte_fwd
oocyte	fwd	rnd-6_family-1544#LINE/L1	519	520	0.265	oocyte_fwd
oocyte	fwd	rnd-6_family-1544#LINE/L1	520	521	0.315	oocyte_fwd
oocyte	fwd	rnd-6_family-1544#LINE/L1	521	522	0.31	oocyte_fwd
oocyte	fwd	rnd-6_family-1544#LINE/L1	522	523	0.3	oocyte_fwd
oocyte	fwd	rnd-6_family-1544#LINE/L1	523	524	0.29	oocyte_fwd
oocyte	fwd	rnd-6_family-1544#LINE/L1	524	525	0.305	oocyte_fwd
oocyte	fwd	rnd-6_family-1544#LINE/L1	525	526	0.32	oocyte_fwd
oocyte	fwd	rnd-6_family-1544#LINE/L1	526	527	0.305	oocyte_fwd
oocyte	fwd	rnd-6_family-1544#LINE/L1	527	528	0.305	oocyte_fwd
oocyte	fwd	rnd-6_family-1544#LINE/L1	528	529	0.305	oocyte_fwd
oocyte	fwd	rnd-6_family-1544#LINE/L1	529	530	0.3	oocyte_fwd
oocyte	fwd	rnd-6_family-1544#LINE/L1	530	531	0.3	oocyte_fwd
oocyte	fwd	rnd-6_family-1544#LINE/L1	531	532	0.3	oocyte_fwd
oocyte	fwd	rnd-6_family-1544#LINE/L1	532	533	0.305	oocyte_fwd
oocyte	fwd	rnd-6_family-1544#LINE/L1	533	534	0.305	oocyte_fwd
oocyte	fwd	rnd-6_family-1544#LINE/L1	534	535	0.305	oocyte_fwd
oocyte	fwd	rnd-6_family-1544#LINE/L1	535	536	0.305	oocyte_fwd
oocyte	fwd	rnd-6_family-1544#LINE/L1	536	537	0.305	oocyte_fwd
oocyte	fwd	rnd-6_family-1544#LINE/L1	537	538	0.305	oocyte_fwd
oocyte	fwd	rnd-6_family-1544#LINE/L1	538	539	0.305	oocyte_fwd
oocyte	fwd	rnd-6_family-1544#LINE/L1	539	540	0.305	oocyte_fwd
oocyte	fwd	rnd-6_family-1544#LINE/L1	540	541	0.305	oocyte_fwd
oocyte	fwd	rnd-6_family-1544#LINE/L1	541	542	0.29	oocyte_fwd
oocyte	fwd	rnd-6_family-1544#LINE/L1	542	543	0.34	oocyte_fwd
oocyte	fwd	rnd-6_family-1544#LINE/L1	543	544	0.34	oocyte_fwd
oocyte	fwd	rnd-6_family-1544#LINE/L1	544	545	0.34	oocyte_fwd
oocyte	fwd	rnd-6_family-1544#LINE/L1	545	546	0.325	oocyte_fwd
oocyte	fwd	rnd-6_family-1544#LINE/L1	546	547	0.325	oocyte_fwd
oocyte	fwd	rnd-6_family-1544#LINE/L1	547	548	0.305	oocyte_fwd
oocyte	fwd	rnd-6_family-1544#LINE/L1	548	549	0.29	oocyte_fwd
oocyte	fwd	rnd-6_family-1544#LINE/L1	549	550	0.29	oocyte_fwd
oocyte	fwd	rnd-6_family-1544#LINE/L1	550	551	0.29	oocyte_fwd
oocyte	fwd	rnd-6_family-1544#LINE/L1	551	552	0.3	oocyte_fwd
oocyte	fwd	rnd-6_family-1544#LINE/L1	552	553	0.29	oocyte_fwd
oocyte	fwd	rnd-6_family-1544#LINE/L1	553	554	0.29	oocyte_fwd
oocyte	fwd	rnd-6_family-1544#LINE/L1	554	555	0.29	oocyte_fwd
oocyte	fwd	rnd-6_family-1544#LINE/L1	555	556	0.435	oocyte_fwd
oocyte	fwd	rnd-6_family-1544#LINE/L1	556	557	0.505	oocyte_fwd
oocyte	fwd	rnd-6_family-1544#LINE/L1	557	558	0.555	oocyte_fwd
oocyte	fwd	rnd-6_family-1544#LINE/L1	558	559	0.57	oocyte_fwd
oocyte	fwd	rnd-6_family-1544#LINE/L1	559	560	0.57	oocyte_fwd
oocyte	fwd	rnd-6_family-1544#LINE/L1	560	561	0.57	oocyte_fwd
oocyte	fwd	rnd-6_family-1544#LINE/L1	561	562	0.575	oocyte_fwd
oocyte	fwd	rnd-6_family-1544#LINE/L1	562	563	0.575	oocyte_fwd
oocyte	fwd	rnd-6_family-1544#LINE/L1	563	564	0.575	oocyte_fwd
oocyte	fwd	rnd-6_family-1544#LINE/L1	564	565	0.575	oocyte_fwd
oocyte	fwd	rnd-6_family-1544#LINE/L1	565	566	0.575	oocyte_fwd
oocyte	fwd	rnd-6_family-1544#LINE/L1	566	567	0.6	oocyte_fwd
oocyte	fwd	rnd-6_family-1544#LINE/L1	567	568	0.6	oocyte_fwd
oocyte	fwd	rnd-6_family-1544#LINE/L1	568	569	0.585	oocyte_fwd
oocyte	fwd	rnd-6_family-1544#LINE/L1	569	570	0.6	oocyte_fwd
oocyte	fwd	rnd-6_family-1544#LINE/L1	570	571	0.6	oocyte_fwd
oocyte	fwd	rnd-6_family-1544#LINE/L1	571	572	0.59	oocyte_fwd
oocyte	fwd	rnd-6_family-1544#LINE/L1	572	573	0.605	oocyte_fwd
oocyte	fwd	rnd-6_family-1544#LINE/L1	573	574	0.65	oocyte_fwd
oocyte	fwd	rnd-6_family-1544#LINE/L1	574	575	0.66	oocyte_fwd
oocyte	fwd	rnd-6_family-1544#LINE/L1	575	576	0.66	oocyte_fwd
oocyte	fwd	rnd-6_family-1544#LINE/L1	576	577	0.66	oocyte_fwd
oocyte	fwd	rnd-6_family-1544#LINE/L1	577	578	0.57	oocyte_fwd
oocyte	fwd	rnd-6_family-1544#LINE/L1	578	579	0.57	oocyte_fwd
oocyte	fwd	rnd-6_family-1544#LINE/L1	579	580	0.56	oocyte_fwd
oocyte	fwd	rnd-6_family-1544#LINE/L1	580	581	0.54	oocyte_fwd
oocyte	fwd	rnd-6_family-1544#LINE/L1	581	582	0.485	oocyte_fwd
oocyte	fwd	rnd-6_family-1544#LINE/L1	582	583	0.44	oocyte_fwd
oocyte	fwd	rnd-6_family-1544#LINE/L1	583	584	0.385	oocyte_fwd
oocyte	fwd	rnd-6_family-1544#LINE/L1	584	585	0.385	oocyte_fwd
oocyte	fwd	rnd-6_family-1544#LINE/L1	585	586	0.38	oocyte_fwd
oocyte	fwd	rnd-6_family-1544#LINE/L1	586	587	0.37	oocyte_fwd
oocyte	fwd	rnd-6_family-1544#LINE/L1	587	588	0.365	oocyte_fwd
oocyte	fwd	rnd-6_family-1544#LINE/L1	588	589	0.365	oocyte_fwd
oocyte	fwd	rnd-6_family-1544#LINE/L1	589	590	0.365	oocyte_fwd
oocyte	fwd	rnd-6_family-1544#LINE/L1	590	591	0.365	oocyte_fwd
oocyte	fwd	rnd-6_family-1544#LINE/L1	591	592	0.355	oocyte_fwd
oocyte	fwd	rnd-6_family-1544#LINE/L1	592	593	0.355	oocyte_fwd
oocyte	fwd	rnd-6_family-1544#LINE/L1	593	594	0.34	oocyte_fwd
oocyte	fwd	rnd-6_family-1544#LINE/L1	594	595	0.325	oocyte_fwd
oocyte	fwd	rnd-6_family-1544#LINE/L1	595	596	0.325	oocyte_fwd
oocyte	fwd	rnd-6_family-1544#LINE/L1	596	597	0.26	oocyte_fwd
oocyte	fwd	rnd-6_family-1544#LINE/L1	597	598	0.245	oocyte_fwd
oocyte	fwd	rnd-6_family-1544#LINE/L1	598	599	0.245	oocyte_fwd
oocyte	fwd	rnd-6_family-1544#LINE/L1	599	600	0.245	oocyte_fwd
oocyte	fwd	rnd-6_family-1544#LINE/L1	600	601	0.245	oocyte_fwd
oocyte	fwd	rnd-6_family-1544#LINE/L1	601	602	0.25	oocyte_fwd
oocyte	fwd	rnd-6_family-1544#LINE/L1	602	603	0.265	oocyte_fwd
oocyte	fwd	rnd-6_family-1544#LINE/L1	603	604	0.265	oocyte_fwd
oocyte	fwd	rnd-6_family-1544#LINE/L1	604	605	0.265	oocyte_fwd
oocyte	fwd	rnd-6_family-1544#LINE/L1	605	606	0.265	oocyte_fwd
oocyte	fwd	rnd-6_family-1544#LINE/L1	606	607	0.265	oocyte_fwd
oocyte	fwd	rnd-6_family-1544#LINE/L1	607	608	0.265	oocyte_fwd
oocyte	fwd	rnd-6_family-1544#LINE/L1	608	609	0.265	oocyte_fwd
oocyte	fwd	rnd-6_family-1544#LINE/L1	609	610	0.265	oocyte_fwd
oocyte	fwd	rnd-6_family-1544#LINE/L1	610	611	0.27	oocyte_fwd
oocyte	fwd	rnd-6_family-1544#LINE/L1	611	612	0.27	oocyte_fwd
oocyte	fwd	rnd-6_family-1544#LINE/L1	612	613	0.27	oocyte_fwd
oocyte	fwd	rnd-6_family-1544#LINE/L1	613	614	0.27	oocyte_fwd
oocyte	fwd	rnd-6_family-1544#LINE/L1	614	615	0.28	oocyte_fwd
oocyte	fwd	rnd-6_family-1544#LINE/L1	615	616	0.285	oocyte_fwd
oocyte	fwd	rnd-6_family-1544#LINE/L1	616	617	0.305	oocyte_fwd
oocyte	fwd	rnd-6_family-1544#LINE/L1	617	618	0.315	oocyte_fwd
oocyte	fwd	rnd-6_family-1544#LINE/L1	618	619	0.34	oocyte_fwd
oocyte	fwd	rnd-6_family-1544#LINE/L1	619	620	0.335	oocyte_fwd
oocyte	fwd	rnd-6_family-1544#LINE/L1	620	621	0.335	oocyte_fwd
oocyte	fwd	rnd-6_family-1544#LINE/L1	621	622	0.335	oocyte_fwd
oocyte	fwd	rnd-6_family-1544#LINE/L1	622	623	0.315	oocyte_fwd
oocyte	fwd	rnd-6_family-1544#LINE/L1	623	624	0.315	oocyte_fwd
oocyte	fwd	rnd-6_family-1544#LINE/L1	624	625	0.32	oocyte_fwd
oocyte	fwd	rnd-6_family-1544#LINE/L1	625	626	0.32	oocyte_fwd
oocyte	fwd	rnd-6_family-1544#LINE/L1	626	627	0.325	oocyte_fwd
oocyte	fwd	rnd-6_family-1544#LINE/L1	627	628	0.335	oocyte_fwd
oocyte	fwd	rnd-6_family-1544#LINE/L1	628	629	0.335	oocyte_fwd
oocyte	fwd	rnd-6_family-1544#LINE/L1	629	630	0.335	oocyte_fwd
oocyte	fwd	rnd-6_family-1544#LINE/L1	630	631	0.33	oocyte_fwd
oocyte	fwd	rnd-6_family-1544#LINE/L1	631	632	0.33	oocyte_fwd
oocyte	fwd	rnd-6_family-1544#LINE/L1	632	633	0.335	oocyte_fwd
oocyte	fwd	rnd-6_family-1544#LINE/L1	633	634	0.335	oocyte_fwd
oocyte	fwd	rnd-6_family-1544#LINE/L1	634	635	0.325	oocyte_fwd
oocyte	fwd	rnd-6_family-1544#LINE/L1	635	636	0.325	oocyte_fwd
oocyte	fwd	rnd-6_family-1544#LINE/L1	636	637	0.335	oocyte_fwd
oocyte	fwd	rnd-6_family-1544#LINE/L1	637	638	0.35	oocyte_fwd
oocyte	fwd	rnd-6_family-1544#LINE/L1	638	639	0.33	oocyte_fwd
oocyte	fwd	rnd-6_family-1544#LINE/L1	639	640	0.32	oocyte_fwd
oocyte	fwd	rnd-6_family-1544#LINE/L1	640	641	0.31	oocyte_fwd
oocyte	fwd	rnd-6_family-1544#LINE/L1	641	642	0.305	oocyte_fwd
oocyte	fwd	rnd-6_family-1544#LINE/L1	642	643	0.29	oocyte_fwd
oocyte	fwd	rnd-6_family-1544#LINE/L1	643	644	0.29	oocyte_fwd
oocyte	fwd	rnd-6_family-1544#LINE/L1	644	645	0.3	oocyte_fwd
oocyte	fwd	rnd-6_family-1544#LINE/L1	645	646	0.305	oocyte_fwd
oocyte	fwd	rnd-6_family-1544#LINE/L1	646	647	0.295	oocyte_fwd
oocyte	fwd	rnd-6_family-1544#LINE/L1	647	648	0.415	oocyte_fwd
oocyte	fwd	rnd-6_family-1544#LINE/L1	648	649	0.41	oocyte_fwd
oocyte	fwd	rnd-6_family-1544#LINE/L1	649	650	0.41	oocyte_fwd
oocyte	fwd	rnd-6_family-1544#LINE/L1	650	651	0.41	oocyte_fwd
oocyte	fwd	rnd-6_family-1544#LINE/L1	651	652	0.41	oocyte_fwd
oocyte	fwd	rnd-6_family-1544#LINE/L1	652	653	0.395	oocyte_fwd
oocyte	fwd	rnd-6_family-1544#LINE/L1	653	654	0.445	oocyte_fwd
oocyte	fwd	rnd-6_family-1544#LINE/L1	654	655	0.48	oocyte_fwd
oocyte	fwd	rnd-6_family-1544#LINE/L1	655	656	0.495	oocyte_fwd
oocyte	fwd	rnd-6_family-1544#LINE/L1	656	657	0.495	oocyte_fwd
oocyte	fwd	rnd-6_family-1544#LINE/L1	657	658	0.495	oocyte_fwd
oocyte	fwd	rnd-6_family-1544#LINE/L1	658	659	0.5	oocyte_fwd
oocyte	fwd	rnd-6_family-1544#LINE/L1	659	660	0.53	oocyte_fwd
oocyte	fwd	rnd-6_family-1544#LINE/L1	660	661	0.545	oocyte_fwd
oocyte	fwd	rnd-6_family-1544#LINE/L1	661	662	0.555	oocyte_fwd
oocyte	fwd	rnd-6_family-1544#LINE/L1	662	663	0.54	oocyte_fwd
oocyte	fwd	rnd-6_family-1544#LINE/L1	663	664	0.54	oocyte_fwd
oocyte	fwd	rnd-6_family-1544#LINE/L1	664	665	0.54	oocyte_fwd
oocyte	fwd	rnd-6_family-1544#LINE/L1	665	666	0.54	oocyte_fwd
oocyte	fwd	rnd-6_family-1544#LINE/L1	666	667	0.54	oocyte_fwd
oocyte	fwd	rnd-6_family-1544#LINE/L1	667	668	0.485	oocyte_fwd
oocyte	fwd	rnd-6_family-1544#LINE/L1	668	669	0.505	oocyte_fwd
oocyte	fwd	rnd-6_family-1544#LINE/L1	669	670	0.505	oocyte_fwd
oocyte	fwd	rnd-6_family-1544#LINE/L1	670	671	0.485	oocyte_fwd
oocyte	fwd	rnd-6_family-1544#LINE/L1	671	672	0.455	oocyte_fwd
oocyte	fwd	rnd-6_family-1544#LINE/L1	672	673	0.455	oocyte_fwd
oocyte	fwd	rnd-6_family-1544#LINE/L1	673	674	0.44	oocyte_fwd
oocyte	fwd	rnd-6_family-1544#LINE/L1	674	675	0.46	oocyte_fwd
oocyte	fwd	rnd-6_family-1544#LINE/L1	675	676	0.435	oocyte_fwd
oocyte	fwd	rnd-6_family-1544#LINE/L1	676	677	0.475	oocyte_fwd
oocyte	fwd	rnd-6_family-1544#LINE/L1	677	678	0.475	oocyte_fwd
oocyte	fwd	rnd-6_family-1544#LINE/L1	678	679	0.475	oocyte_fwd
oocyte	fwd	rnd-6_family-1544#LINE/L1	679	680	0.475	oocyte_fwd
oocyte	fwd	rnd-6_family-1544#LINE/L1	680	681	0.42	oocyte_fwd
oocyte	fwd	rnd-6_family-1544#LINE/L1	681	682	0.42	oocyte_fwd
oocyte	fwd	rnd-6_family-1544#LINE/L1	682	683	0.42	oocyte_fwd
oocyte	fwd	rnd-6_family-1544#LINE/L1	683	684	0.41	oocyte_fwd
oocyte	fwd	rnd-6_family-1544#LINE/L1	684	685	0.395	oocyte_fwd
oocyte	fwd	rnd-6_family-1544#LINE/L1	685	686	0.4	oocyte_fwd
oocyte	fwd	rnd-6_family-1544#LINE/L1	686	687	0.38	oocyte_fwd
oocyte	fwd	rnd-6_family-1544#LINE/L1	687	688	0.38	oocyte_fwd
oocyte	fwd	rnd-6_family-1544#LINE/L1	688	689	0.38	oocyte_fwd
oocyte	fwd	rnd-6_family-1544#LINE/L1	689	690	0.38	oocyte_fwd
oocyte	fwd	rnd-6_family-1544#LINE/L1	690	691	0.38	oocyte_fwd
oocyte	fwd	rnd-6_family-1544#LINE/L1	691	692	0.39	oocyte_fwd
oocyte	fwd	rnd-6_family-1544#LINE/L1	692	693	0.385	oocyte_fwd
oocyte	fwd	rnd-6_family-1544#LINE/L1	693	694	0.4	oocyte_fwd
oocyte	fwd	rnd-6_family-1544#LINE/L1	694	695	0.4	oocyte_fwd
oocyte	fwd	rnd-6_family-1544#LINE/L1	695	696	0.415	oocyte_fwd
oocyte	fwd	rnd-6_family-1544#LINE/L1	696	697	0.425	oocyte_fwd
oocyte	fwd	rnd-6_family-1544#LINE/L1	697	698	0.425	oocyte_fwd
oocyte	fwd	rnd-6_family-1544#LINE/L1	698	699	0.425	oocyte_fwd
oocyte	fwd	rnd-6_family-1544#LINE/L1	699	700	0.425	oocyte_fwd
oocyte	fwd	rnd-6_family-1544#LINE/L1	700	701	0.42	oocyte_fwd
oocyte	fwd	rnd-6_family-1544#LINE/L1	701	702	0.395	oocyte_fwd
oocyte	fwd	rnd-6_family-1544#LINE/L1	702	703	0.355	oocyte_fwd
oocyte	fwd	rnd-6_family-1544#LINE/L1	703	704	0.355	oocyte_fwd
oocyte	fwd	rnd-6_family-1544#LINE/L1	704	705	0.355	oocyte_fwd
oocyte	fwd	rnd-6_family-1544#LINE/L1	705	706	0.345	oocyte_fwd
oocyte	fwd	rnd-6_family-1544#LINE/L1	706	707	0.33	oocyte_fwd
oocyte	fwd	rnd-6_family-1544#LINE/L1	707	708	0.33	oocyte_fwd
oocyte	fwd	rnd-6_family-1544#LINE/L1	708	709	0.33	oocyte_fwd
oocyte	fwd	rnd-6_family-1544#LINE/L1	709	710	0.325	oocyte_fwd
oocyte	fwd	rnd-6_family-1544#LINE/L1	710	711	0.315	oocyte_fwd
oocyte	fwd	rnd-6_family-1544#LINE/L1	711	712	0.31	oocyte_fwd
oocyte	fwd	rnd-6_family-1544#LINE/L1	712	713	0.31	oocyte_fwd
oocyte	fwd	rnd-6_family-1544#LINE/L1	713	714	0.3	oocyte_fwd
oocyte	fwd	rnd-6_family-1544#LINE/L1	714	715	0.3	oocyte_fwd
oocyte	fwd	rnd-6_family-1544#LINE/L1	715	716	0.3	oocyte_fwd
oocyte	fwd	rnd-6_family-1544#LINE/L1	716	717	0.285	oocyte_fwd
oocyte	fwd	rnd-6_family-1544#LINE/L1	717	718	0.28	oocyte_fwd
oocyte	fwd	rnd-6_family-1544#LINE/L1	718	719	0.28	oocyte_fwd
oocyte	fwd	rnd-6_family-1544#LINE/L1	719	720	0.28	oocyte_fwd
oocyte	fwd	rnd-6_family-1544#LINE/L1	720	721	0.28	oocyte_fwd
oocyte	fwd	rnd-6_family-1544#LINE/L1	721	722	0.3	oocyte_fwd
oocyte	fwd	rnd-6_family-1544#LINE/L1	722	723	0.3	oocyte_fwd
oocyte	fwd	rnd-6_family-1544#LINE/L1	723	724	0.295	oocyte_fwd
oocyte	fwd	rnd-6_family-1544#LINE/L1	724	725	0.295	oocyte_fwd
oocyte	fwd	rnd-6_family-1544#LINE/L1	725	726	0.295	oocyte_fwd
oocyte	fwd	rnd-6_family-1544#LINE/L1	726	727	0.295	oocyte_fwd
oocyte	fwd	rnd-6_family-1544#LINE/L1	727	728	0.295	oocyte_fwd
oocyte	fwd	rnd-6_family-1544#LINE/L1	728	729	0.295	oocyte_fwd
oocyte	fwd	rnd-6_family-1544#LINE/L1	729	730	0.295	oocyte_fwd
oocyte	fwd	rnd-6_family-1544#LINE/L1	730	731	0.295	oocyte_fwd
oocyte	fwd	rnd-6_family-1544#LINE/L1	731	732	0.295	oocyte_fwd
oocyte	fwd	rnd-6_family-1544#LINE/L1	732	733	0.295	oocyte_fwd
oocyte	fwd	rnd-6_family-1544#LINE/L1	733	734	0.295	oocyte_fwd
oocyte	fwd	rnd-6_family-1544#LINE/L1	734	735	0.295	oocyte_fwd
oocyte	fwd	rnd-6_family-1544#LINE/L1	735	736	0.295	oocyte_fwd
oocyte	fwd	rnd-6_family-1544#LINE/L1	736	737	0.295	oocyte_fwd
oocyte	fwd	rnd-6_family-1544#LINE/L1	737	738	0.295	oocyte_fwd
oocyte	fwd	rnd-6_family-1544#LINE/L1	738	739	0.295	oocyte_fwd
oocyte	fwd	rnd-6_family-1544#LINE/L1	739	740	0.265	oocyte_fwd
oocyte	fwd	rnd-6_family-1544#LINE/L1	740	741	0.265	oocyte_fwd
oocyte	fwd	rnd-6_family-1544#LINE/L1	741	742	0.265	oocyte_fwd
oocyte	fwd	rnd-6_family-1544#LINE/L1	742	743	0.265	oocyte_fwd
oocyte	fwd	rnd-6_family-1544#LINE/L1	743	744	0.265	oocyte_fwd
oocyte	fwd	rnd-6_family-1544#LINE/L1	744	745	0.265	oocyte_fwd
oocyte	fwd	rnd-6_family-1544#LINE/L1	745	746	0.265	oocyte_fwd
oocyte	fwd	rnd-6_family-1544#LINE/L1	746	747	0.265	oocyte_fwd
oocyte	fwd	rnd-6_family-1544#LINE/L1	747	748	0.265	oocyte_fwd
oocyte	fwd	rnd-6_family-1544#LINE/L1	748	749	0.265	oocyte_fwd
oocyte	fwd	rnd-6_family-1544#LINE/L1	749	750	0.265	oocyte_fwd
oocyte	fwd	rnd-6_family-1544#LINE/L1	750	751	0.265	oocyte_fwd
oocyte	fwd	rnd-6_family-1544#LINE/L1	751	752	0.265	oocyte_fwd
oocyte	fwd	rnd-6_family-1544#LINE/L1	752	753	0.27	oocyte_fwd
oocyte	fwd	rnd-6_family-1544#LINE/L1	753	754	0.285	oocyte_fwd
oocyte	fwd	rnd-6_family-1544#LINE/L1	754	755	0.285	oocyte_fwd
oocyte	fwd	rnd-6_family-1544#LINE/L1	755	756	0.285	oocyte_fwd
oocyte	fwd	rnd-6_family-1544#LINE/L1	756	757	0.285	oocyte_fwd
oocyte	fwd	rnd-6_family-1544#LINE/L1	757	758	0.355	oocyte_fwd
oocyte	fwd	rnd-6_family-1544#LINE/L1	758	759	0.41	oocyte_fwd
oocyte	fwd	rnd-6_family-1544#LINE/L1	759	760	0.41	oocyte_fwd
oocyte	fwd	rnd-6_family-1544#LINE/L1	760	761	0.45	oocyte_fwd
oocyte	fwd	rnd-6_family-1544#LINE/L1	761	762	0.47	oocyte_fwd
oocyte	fwd	rnd-6_family-1544#LINE/L1	762	763	0.475	oocyte_fwd
oocyte	fwd	rnd-6_family-1544#LINE/L1	763	764	0.5	oocyte_fwd
oocyte	fwd	rnd-6_family-1544#LINE/L1	764	765	0.515	oocyte_fwd
oocyte	fwd	rnd-6_family-1544#LINE/L1	765	766	0.55	oocyte_fwd
oocyte	fwd	rnd-6_family-1544#LINE/L1	766	767	0.565	oocyte_fwd
oocyte	fwd	rnd-6_family-1544#LINE/L1	767	768	0.565	oocyte_fwd
oocyte	fwd	rnd-6_family-1544#LINE/L1	768	769	0.595	oocyte_fwd
oocyte	fwd	rnd-6_family-1544#LINE/L1	769	770	1.065	oocyte_fwd
oocyte	fwd	rnd-6_family-1544#LINE/L1	770	771	1.06	oocyte_fwd
oocyte	fwd	rnd-6_family-1544#LINE/L1	771	772	1.065	oocyte_fwd
oocyte	fwd	rnd-6_family-1544#LINE/L1	772	773	1.14	oocyte_fwd
oocyte	fwd	rnd-6_family-1544#LINE/L1	773	774	1.14	oocyte_fwd
oocyte	fwd	rnd-6_family-1544#LINE/L1	774	775	1.14	oocyte_fwd
oocyte	fwd	rnd-6_family-1544#LINE/L1	775	776	1.14	oocyte_fwd
oocyte	fwd	rnd-6_family-1544#LINE/L1	776	777	1.155	oocyte_fwd
oocyte	fwd	rnd-6_family-1544#LINE/L1	777	778	1.145	oocyte_fwd
oocyte	fwd	rnd-6_family-1544#LINE/L1	778	779	1.145	oocyte_fwd
oocyte	fwd	rnd-6_family-1544#LINE/L1	779	780	1.16	oocyte_fwd
oocyte	fwd	rnd-6_family-1544#LINE/L1	780	781	1.14	oocyte_fwd
oocyte	fwd	rnd-6_family-1544#LINE/L1	781	782	1.155	oocyte_fwd
oocyte	fwd	rnd-6_family-1544#LINE/L1	782	783	1.12	oocyte_fwd
oocyte	fwd	rnd-6_family-1544#LINE/L1	783	784	1.07	oocyte_fwd
oocyte	fwd	rnd-6_family-1544#LINE/L1	784	785	1.13	oocyte_fwd
oocyte	fwd	rnd-6_family-1544#LINE/L1	785	786	1.115	oocyte_fwd
oocyte	fwd	rnd-6_family-1544#LINE/L1	786	787	1.12	oocyte_fwd
oocyte	fwd	rnd-6_family-1544#LINE/L1	787	788	1.12	oocyte_fwd
oocyte	fwd	rnd-6_family-1544#LINE/L1	788	789	1.12	oocyte_fwd
oocyte	fwd	rnd-6_family-1544#LINE/L1	789	790	1.085	oocyte_fwd
oocyte	fwd	rnd-6_family-1544#LINE/L1	790	791	1.065	oocyte_fwd
oocyte	fwd	rnd-6_family-1544#LINE/L1	791	792	1.125	oocyte_fwd
oocyte	fwd	rnd-6_family-1544#LINE/L1	792	793	1.08	oocyte_fwd
oocyte	fwd	rnd-6_family-1544#LINE/L1	793	794	1.11	oocyte_fwd
oocyte	fwd	rnd-6_family-1544#LINE/L1	794	795	1.035	oocyte_fwd
oocyte	fwd	rnd-6_family-1544#LINE/L1	795	796	0.885	oocyte_fwd
oocyte	fwd	rnd-6_family-1544#LINE/L1	796	797	0.78	oocyte_fwd
oocyte	fwd	rnd-6_family-1544#LINE/L1	797	798	0.72	oocyte_fwd
oocyte	fwd	rnd-6_family-1544#LINE/L1	798	799	0.555	oocyte_fwd
oocyte	fwd	rnd-6_family-1544#LINE/L1	799	800	0.555	oocyte_fwd
oocyte	fwd	rnd-6_family-1544#LINE/L1	800	801	0.555	oocyte_fwd
oocyte	fwd	rnd-6_family-1544#LINE/L1	801	802	0.545	oocyte_fwd
oocyte	fwd	rnd-6_family-1544#LINE/L1	802	803	0.545	oocyte_fwd
oocyte	fwd	rnd-6_family-1544#LINE/L1	803	804	0.545	oocyte_fwd
oocyte	fwd	rnd-6_family-1544#LINE/L1	804	805	0.53	oocyte_fwd
oocyte	fwd	rnd-6_family-1544#LINE/L1	805	806	0.545	oocyte_fwd
oocyte	fwd	rnd-6_family-1544#LINE/L1	806	807	0.545	oocyte_fwd
oocyte	fwd	rnd-6_family-1544#LINE/L1	807	808	0.54	oocyte_fwd
oocyte	fwd	rnd-6_family-1544#LINE/L1	808	809	0.455	oocyte_fwd
oocyte	fwd	rnd-6_family-1544#LINE/L1	809	810	0.455	oocyte_fwd
oocyte	fwd	rnd-6_family-1544#LINE/L1	810	811	0.455	oocyte_fwd
oocyte	fwd	rnd-6_family-1544#LINE/L1	811	812	0.455	oocyte_fwd
oocyte	fwd	rnd-6_family-1544#LINE/L1	812	813	0.395	oocyte_fwd
oocyte	fwd	rnd-6_family-1544#LINE/L1	813	814	0.395	oocyte_fwd
oocyte	fwd	rnd-6_family-1544#LINE/L1	814	815	0.395	oocyte_fwd
oocyte	fwd	rnd-6_family-1544#LINE/L1	815	816	0.395	oocyte_fwd
oocyte	fwd	rnd-6_family-1544#LINE/L1	816	817	0.34	oocyte_fwd
oocyte	fwd	rnd-6_family-1544#LINE/L1	817	818	0.335	oocyte_fwd
oocyte	fwd	rnd-6_family-1544#LINE/L1	818	819	0.335	oocyte_fwd
oocyte	fwd	rnd-6_family-1544#LINE/L1	819	820	0.335	oocyte_fwd
oocyte	fwd	rnd-6_family-1544#LINE/L1	820	821	0.32	oocyte_fwd
oocyte	fwd	rnd-6_family-1544#LINE/L1	821	822	0.32	oocyte_fwd
oocyte	fwd	rnd-6_family-1544#LINE/L1	822	823	0.295	oocyte_fwd
oocyte	fwd	rnd-6_family-1544#LINE/L1	823	824	0.32	oocyte_fwd
oocyte	fwd	rnd-6_family-1544#LINE/L1	824	825	0.335	oocyte_fwd
oocyte	fwd	rnd-6_family-1544#LINE/L1	825	826	0.335	oocyte_fwd
oocyte	fwd	rnd-6_family-1544#LINE/L1	826	827	0.335	oocyte_fwd
oocyte	fwd	rnd-6_family-1544#LINE/L1	827	828	0.335	oocyte_fwd
oocyte	fwd	rnd-6_family-1544#LINE/L1	828	829	0.325	oocyte_fwd
oocyte	fwd	rnd-6_family-1544#LINE/L1	829	830	0.325	oocyte_fwd
oocyte	fwd	rnd-6_family-1544#LINE/L1	830	831	0.405	oocyte_fwd
oocyte	fwd	rnd-6_family-1544#LINE/L1	831	832	0.415	oocyte_fwd
oocyte	fwd	rnd-6_family-1544#LINE/L1	832	833	0.415	oocyte_fwd
oocyte	fwd	rnd-6_family-1544#LINE/L1	833	834	0.43	oocyte_fwd
oocyte	fwd	rnd-6_family-1544#LINE/L1	834	835	0.43	oocyte_fwd
oocyte	fwd	rnd-6_family-1544#LINE/L1	835	836	0.43	oocyte_fwd
oocyte	fwd	rnd-6_family-1544#LINE/L1	836	837	0.44	oocyte_fwd
oocyte	fwd	rnd-6_family-1544#LINE/L1	837	838	0.515	oocyte_fwd
oocyte	fwd	rnd-6_family-1544#LINE/L1	838	839	0.515	oocyte_fwd
oocyte	fwd	rnd-6_family-1544#LINE/L1	839	840	0.525	oocyte_fwd
oocyte	fwd	rnd-6_family-1544#LINE/L1	840	841	0.525	oocyte_fwd
oocyte	fwd	rnd-6_family-1544#LINE/L1	841	842	0.525	oocyte_fwd
oocyte	fwd	rnd-6_family-1544#LINE/L1	842	843	0.525	oocyte_fwd
oocyte	fwd	rnd-6_family-1544#LINE/L1	843	844	0.525	oocyte_fwd
oocyte	fwd	rnd-6_family-1544#LINE/L1	844	845	0.525	oocyte_fwd
oocyte	fwd	rnd-6_family-1544#LINE/L1	845	846	0.51	oocyte_fwd
oocyte	fwd	rnd-6_family-1544#LINE/L1	846	847	0.45	oocyte_fwd
oocyte	fwd	rnd-6_family-1544#LINE/L1	847	848	0.45	oocyte_fwd
oocyte	fwd	rnd-6_family-1544#LINE/L1	848	849	0.45	oocyte_fwd
oocyte	fwd	rnd-6_family-1544#LINE/L1	849	850	0.445	oocyte_fwd
oocyte	fwd	rnd-6_family-1544#LINE/L1	850	851	0.445	oocyte_fwd
oocyte	fwd	rnd-6_family-1544#LINE/L1	851	852	0.43	oocyte_fwd
oocyte	fwd	rnd-6_family-1544#LINE/L1	852	853	0.41	oocyte_fwd
oocyte	fwd	rnd-6_family-1544#LINE/L1	853	854	0.375	oocyte_fwd
oocyte	fwd	rnd-6_family-1544#LINE/L1	854	855	0.375	oocyte_fwd
oocyte	fwd	rnd-6_family-1544#LINE/L1	855	856	0.355	oocyte_fwd
oocyte	fwd	rnd-6_family-1544#LINE/L1	856	857	0.34	oocyte_fwd
oocyte	fwd	rnd-6_family-1544#LINE/L1	857	858	0.35	oocyte_fwd
oocyte	fwd	rnd-6_family-1544#LINE/L1	858	859	0.345	oocyte_fwd
oocyte	fwd	rnd-6_family-1544#LINE/L1	859	860	0.295	oocyte_fwd
oocyte	fwd	rnd-6_family-1544#LINE/L1	860	861	0.295	oocyte_fwd
oocyte	fwd	rnd-6_family-1544#LINE/L1	861	862	0.25	oocyte_fwd
oocyte	fwd	rnd-6_family-1544#LINE/L1	862	863	0.23	oocyte_fwd
oocyte	fwd	rnd-6_family-1544#LINE/L1	863	864	0.24	oocyte_fwd
oocyte	fwd	rnd-6_family-1544#LINE/L1	864	865	0.23	oocyte_fwd
oocyte	fwd	rnd-6_family-1544#LINE/L1	865	866	0.23	oocyte_fwd
oocyte	fwd	rnd-6_family-1544#LINE/L1	866	867	0.23	oocyte_fwd
oocyte	fwd	rnd-6_family-1544#LINE/L1	867	868	0.205	oocyte_fwd
oocyte	fwd	rnd-6_family-1544#LINE/L1	868	869	0.205	oocyte_fwd
oocyte	fwd	rnd-6_family-1544#LINE/L1	869	870	0.195	oocyte_fwd
oocyte	fwd	rnd-6_family-1544#LINE/L1	870	871	0.195	oocyte_fwd
oocyte	fwd	rnd-6_family-1544#LINE/L1	871	872	0.36	oocyte_fwd
oocyte	fwd	rnd-6_family-1544#LINE/L1	872	873	0.375	oocyte_fwd
oocyte	fwd	rnd-6_family-1544#LINE/L1	873	874	0.405	oocyte_fwd
oocyte	fwd	rnd-6_family-1544#LINE/L1	874	875	0.42	oocyte_fwd
oocyte	fwd	rnd-6_family-1544#LINE/L1	875	876	0.43	oocyte_fwd
oocyte	fwd	rnd-6_family-1544#LINE/L1	876	877	0.405	oocyte_fwd
oocyte	fwd	rnd-6_family-1544#LINE/L1	877	878	0.405	oocyte_fwd
oocyte	fwd	rnd-6_family-1544#LINE/L1	878	879	0.405	oocyte_fwd
oocyte	fwd	rnd-6_family-1544#LINE/L1	879	880	0.405	oocyte_fwd
oocyte	fwd	rnd-6_family-1544#LINE/L1	880	881	0.4	oocyte_fwd
oocyte	fwd	rnd-6_family-1544#LINE/L1	881	882	0.4	oocyte_fwd
oocyte	fwd	rnd-6_family-1544#LINE/L1	882	883	0.4	oocyte_fwd
oocyte	fwd	rnd-6_family-1544#LINE/L1	883	884	0.4	oocyte_fwd
oocyte	fwd	rnd-6_family-1544#LINE/L1	884	885	0.4	oocyte_fwd
oocyte	fwd	rnd-6_family-1544#LINE/L1	885	886	0.4	oocyte_fwd
oocyte	fwd	rnd-6_family-1544#LINE/L1	886	887	0.415	oocyte_fwd
oocyte	fwd	rnd-6_family-1544#LINE/L1	887	888	0.415	oocyte_fwd
oocyte	fwd	rnd-6_family-1544#LINE/L1	888	889	0.415	oocyte_fwd
oocyte	fwd	rnd-6_family-1544#LINE/L1	889	890	0.385	oocyte_fwd
oocyte	fwd	rnd-6_family-1544#LINE/L1	890	891	0.385	oocyte_fwd
oocyte	fwd	rnd-6_family-1544#LINE/L1	891	892	0.385	oocyte_fwd
oocyte	fwd	rnd-6_family-1544#LINE/L1	892	893	0.375	oocyte_fwd
oocyte	fwd	rnd-6_family-1544#LINE/L1	893	894	0.37	oocyte_fwd
oocyte	fwd	rnd-6_family-1544#LINE/L1	894	895	0.22	oocyte_fwd
oocyte	fwd	rnd-6_family-1544#LINE/L1	895	896	0.175	oocyte_fwd
oocyte	fwd	rnd-6_family-1544#LINE/L1	896	897	0.175	oocyte_fwd
oocyte	fwd	rnd-6_family-1544#LINE/L1	897	898	0.175	oocyte_fwd
oocyte	fwd	rnd-6_family-1544#LINE/L1	898	899	0.175	oocyte_fwd
oocyte	fwd	rnd-6_family-1544#LINE/L1	899	900	0.19	oocyte_fwd
oocyte	fwd	rnd-6_family-1544#LINE/L1	900	901	0.225	oocyte_fwd
oocyte	fwd	rnd-6_family-1544#LINE/L1	901	902	0.29	oocyte_fwd
oocyte	fwd	rnd-6_family-1544#LINE/L1	902	903	0.29	oocyte_fwd
oocyte	fwd	rnd-6_family-1544#LINE/L1	903	904	0.29	oocyte_fwd
oocyte	fwd	rnd-6_family-1544#LINE/L1	904	905	0.305	oocyte_fwd
oocyte	fwd	rnd-6_family-1544#LINE/L1	905	906	0.44	oocyte_fwd
oocyte	fwd	rnd-6_family-1544#LINE/L1	906	907	0.425	oocyte_fwd
oocyte	fwd	rnd-6_family-1544#LINE/L1	907	908	0.465	oocyte_fwd
oocyte	fwd	rnd-6_family-1544#LINE/L1	908	909	0.475	oocyte_fwd
oocyte	fwd	rnd-6_family-1544#LINE/L1	909	910	0.475	oocyte_fwd
oocyte	fwd	rnd-6_family-1544#LINE/L1	910	911	0.54	oocyte_fwd
oocyte	fwd	rnd-6_family-1544#LINE/L1	911	912	0.54	oocyte_fwd
oocyte	fwd	rnd-6_family-1544#LINE/L1	912	913	0.54	oocyte_fwd
oocyte	fwd	rnd-6_family-1544#LINE/L1	913	914	0.54	oocyte_fwd
oocyte	fwd	rnd-6_family-1544#LINE/L1	914	915	0.54	oocyte_fwd
oocyte	fwd	rnd-6_family-1544#LINE/L1	915	916	0.54	oocyte_fwd
oocyte	fwd	rnd-6_family-1544#LINE/L1	916	917	0.525	oocyte_fwd
oocyte	fwd	rnd-6_family-1544#LINE/L1	917	918	0.525	oocyte_fwd
oocyte	fwd	rnd-6_family-1544#LINE/L1	918	919	0.525	oocyte_fwd
oocyte	fwd	rnd-6_family-1544#LINE/L1	919	920	0.525	oocyte_fwd
oocyte	fwd	rnd-6_family-1544#LINE/L1	920	921	0.525	oocyte_fwd
oocyte	fwd	rnd-6_family-1544#LINE/L1	921	922	0.525	oocyte_fwd
oocyte	fwd	rnd-6_family-1544#LINE/L1	922	923	0.525	oocyte_fwd
oocyte	fwd	rnd-6_family-1544#LINE/L1	923	924	0.525	oocyte_fwd
oocyte	fwd	rnd-6_family-1544#LINE/L1	924	925	0.445	oocyte_fwd
oocyte	fwd	rnd-6_family-1544#LINE/L1	925	926	0.445	oocyte_fwd
oocyte	fwd	rnd-6_family-1544#LINE/L1	926	927	0.42	oocyte_fwd
oocyte	fwd	rnd-6_family-1544#LINE/L1	927	928	0.38	oocyte_fwd
oocyte	fwd	rnd-6_family-1544#LINE/L1	928	929	0.38	oocyte_fwd
oocyte	fwd	rnd-6_family-1544#LINE/L1	929	930	0.33	oocyte_fwd
oocyte	fwd	rnd-6_family-1544#LINE/L1	930	931	0.295	oocyte_fwd
oocyte	fwd	rnd-6_family-1544#LINE/L1	931	932	0.295	oocyte_fwd
oocyte	fwd	rnd-6_family-1544#LINE/L1	932	933	0.245	oocyte_fwd
oocyte	fwd	rnd-6_family-1544#LINE/L1	933	934	0.2	oocyte_fwd
oocyte	fwd	rnd-6_family-1544#LINE/L1	934	935	0.2	oocyte_fwd
oocyte	fwd	rnd-6_family-1544#LINE/L1	935	936	0.185	oocyte_fwd
oocyte	fwd	rnd-6_family-1544#LINE/L1	936	937	0.17	oocyte_fwd
oocyte	fwd	rnd-6_family-1544#LINE/L1	937	938	0.17	oocyte_fwd
oocyte	fwd	rnd-6_family-1544#LINE/L1	938	939	0.17	oocyte_fwd
oocyte	fwd	rnd-6_family-1544#LINE/L1	939	940	0.185	oocyte_fwd
oocyte	fwd	rnd-6_family-1544#LINE/L1	940	941	0.185	oocyte_fwd
oocyte	fwd	rnd-6_family-1544#LINE/L1	941	942	0.205	oocyte_fwd
oocyte	fwd	rnd-6_family-1544#LINE/L1	942	943	0.205	oocyte_fwd
oocyte	fwd	rnd-6_family-1544#LINE/L1	943	944	0.205	oocyte_fwd
oocyte	fwd	rnd-6_family-1544#LINE/L1	944	945	0.295	oocyte_fwd
oocyte	fwd	rnd-6_family-1544#LINE/L1	945	946	0.295	oocyte_fwd
oocyte	fwd	rnd-6_family-1544#LINE/L1	946	947	0.805	oocyte_fwd
oocyte	fwd	rnd-6_family-1544#LINE/L1	947	948	0.98	oocyte_fwd
oocyte	fwd	rnd-6_family-1544#LINE/L1	948	949	0.98	oocyte_fwd
oocyte	fwd	rnd-6_family-1544#LINE/L1	949	950	0.99	oocyte_fwd
oocyte	fwd	rnd-6_family-1544#LINE/L1	950	951	0.99	oocyte_fwd
oocyte	fwd	rnd-6_family-1544#LINE/L1	951	952	1.005	oocyte_fwd
oocyte	fwd	rnd-6_family-1544#LINE/L1	952	953	1.005	oocyte_fwd
oocyte	fwd	rnd-6_family-1544#LINE/L1	953	954	1.005	oocyte_fwd
oocyte	fwd	rnd-6_family-1544#LINE/L1	954	955	1.01	oocyte_fwd
oocyte	fwd	rnd-6_family-1544#LINE/L1	955	956	1.01	oocyte_fwd
oocyte	fwd	rnd-6_family-1544#LINE/L1	956	957	1.01	oocyte_fwd
oocyte	fwd	rnd-6_family-1544#LINE/L1	957	958	1.015	oocyte_fwd
oocyte	fwd	rnd-6_family-1544#LINE/L1	958	959	1.015	oocyte_fwd
oocyte	fwd	rnd-6_family-1544#LINE/L1	959	960	1.015	oocyte_fwd
oocyte	fwd	rnd-6_family-1544#LINE/L1	960	961	1.015	oocyte_fwd
oocyte	fwd	rnd-6_family-1544#LINE/L1	961	962	1.01	oocyte_fwd
oocyte	fwd	rnd-6_family-1544#LINE/L1	962	963	1.045	oocyte_fwd
oocyte	fwd	rnd-6_family-1544#LINE/L1	963	964	1.045	oocyte_fwd
oocyte	fwd	rnd-6_family-1544#LINE/L1	964	965	1.045	oocyte_fwd
oocyte	fwd	rnd-6_family-1544#LINE/L1	965	966	1.045	oocyte_fwd
oocyte	fwd	rnd-6_family-1544#LINE/L1	966	967	1.01	oocyte_fwd
oocyte	fwd	rnd-6_family-1544#LINE/L1	967	968	0.88	oocyte_fwd
oocyte	fwd	rnd-6_family-1544#LINE/L1	968	969	0.88	oocyte_fwd
oocyte	fwd	rnd-6_family-1544#LINE/L1	969	970	0.825	oocyte_fwd
oocyte	fwd	rnd-6_family-1544#LINE/L1	970	971	0.765	oocyte_fwd
oocyte	fwd	rnd-6_family-1544#LINE/L1	971	972	0.76	oocyte_fwd
oocyte	fwd	rnd-6_family-1544#LINE/L1	972	973	0.34	oocyte_fwd
oocyte	fwd	rnd-6_family-1544#LINE/L1	973	974	0.33	oocyte_fwd
oocyte	fwd	rnd-6_family-1544#LINE/L1	974	975	0.345	oocyte_fwd
oocyte	fwd	rnd-6_family-1544#LINE/L1	975	976	0.265	oocyte_fwd
oocyte	fwd	rnd-6_family-1544#LINE/L1	976	977	0.255	oocyte_fwd
oocyte	fwd	rnd-6_family-1544#LINE/L1	977	978	0.27	oocyte_fwd
oocyte	fwd	rnd-6_family-1544#LINE/L1	978	979	0.27	oocyte_fwd
oocyte	fwd	rnd-6_family-1544#LINE/L1	979	980	0.265	oocyte_fwd
oocyte	fwd	rnd-6_family-1544#LINE/L1	980	981	0.32	oocyte_fwd
oocyte	fwd	rnd-6_family-1544#LINE/L1	981	982	0.32	oocyte_fwd
oocyte	fwd	rnd-6_family-1544#LINE/L1	982	983	0.32	oocyte_fwd
oocyte	fwd	rnd-6_family-1544#LINE/L1	983	984	0.32	oocyte_fwd
oocyte	fwd	rnd-6_family-1544#LINE/L1	984	985	0.32	oocyte_fwd
oocyte	fwd	rnd-6_family-1544#LINE/L1	985	986	0.32	oocyte_fwd
oocyte	fwd	rnd-6_family-1544#LINE/L1	986	987	0.29	oocyte_fwd
oocyte	fwd	rnd-6_family-1544#LINE/L1	987	988	0.3	oocyte_fwd
oocyte	fwd	rnd-6_family-1544#LINE/L1	988	989	0.3	oocyte_fwd
oocyte	fwd	rnd-6_family-1544#LINE/L1	989	990	0.3	oocyte_fwd
oocyte	fwd	rnd-6_family-1544#LINE/L1	990	991	0.315	oocyte_fwd
oocyte	fwd	rnd-6_family-1544#LINE/L1	991	992	0.315	oocyte_fwd
oocyte	fwd	rnd-6_family-1544#LINE/L1	992	993	0.315	oocyte_fwd
oocyte	fwd	rnd-6_family-1544#LINE/L1	993	994	0.3	oocyte_fwd
oocyte	fwd	rnd-6_family-1544#LINE/L1	994	995	0.315	oocyte_fwd
oocyte	fwd	rnd-6_family-1544#LINE/L1	995	996	0.34	oocyte_fwd
oocyte	fwd	rnd-6_family-1544#LINE/L1	996	997	0.41	oocyte_fwd
oocyte	fwd	rnd-6_family-1544#LINE/L1	997	998	0.495	oocyte_fwd
oocyte	fwd	rnd-6_family-1544#LINE/L1	998	999	0.495	oocyte_fwd
oocyte	fwd	rnd-6_family-1544#LINE/L1	999	1000	0.505	oocyte_fwd
oocyte	fwd	rnd-6_family-1544#LINE/L1	1000	1001	0.595	oocyte_fwd
oocyte	fwd	rnd-6_family-1544#LINE/L1	1001	1002	0.595	oocyte_fwd
oocyte	fwd	rnd-6_family-1544#LINE/L1	1002	1003	0.595	oocyte_fwd
oocyte	fwd	rnd-6_family-1544#LINE/L1	1003	1004	0.595	oocyte_fwd
oocyte	fwd	rnd-6_family-1544#LINE/L1	1004	1005	0.595	oocyte_fwd
oocyte	fwd	rnd-6_family-1544#LINE/L1	1005	1006	0.595	oocyte_fwd
oocyte	fwd	rnd-6_family-1544#LINE/L1	1006	1007	0.6	oocyte_fwd
oocyte	fwd	rnd-6_family-1544#LINE/L1	1007	1008	0.6	oocyte_fwd
oocyte	fwd	rnd-6_family-1544#LINE/L1	1008	1009	0.58	oocyte_fwd
oocyte	fwd	rnd-6_family-1544#LINE/L1	1009	1010	0.58	oocyte_fwd
oocyte	fwd	rnd-6_family-1544#LINE/L1	1010	1011	0.58	oocyte_fwd
oocyte	fwd	rnd-6_family-1544#LINE/L1	1011	1012	0.585	oocyte_fwd
oocyte	fwd	rnd-6_family-1544#LINE/L1	1012	1013	0.59	oocyte_fwd
oocyte	fwd	rnd-6_family-1544#LINE/L1	1013	1014	0.69	oocyte_fwd
oocyte	fwd	rnd-6_family-1544#LINE/L1	1014	1015	0.695	oocyte_fwd
oocyte	fwd	rnd-6_family-1544#LINE/L1	1015	1016	0.785	oocyte_fwd
oocyte	fwd	rnd-6_family-1544#LINE/L1	1016	1017	0.885	oocyte_fwd
oocyte	fwd	rnd-6_family-1544#LINE/L1	1017	1018	0.88	oocyte_fwd
oocyte	fwd	rnd-6_family-1544#LINE/L1	1018	1019	0.87	oocyte_fwd
oocyte	fwd	rnd-6_family-1544#LINE/L1	1019	1020	0.87	oocyte_fwd
oocyte	fwd	rnd-6_family-1544#LINE/L1	1020	1021	0.775	oocyte_fwd
oocyte	fwd	rnd-6_family-1544#LINE/L1	1021	1022	0.775	oocyte_fwd
oocyte	fwd	rnd-6_family-1544#LINE/L1	1022	1023	0.745	oocyte_fwd
oocyte	fwd	rnd-6_family-1544#LINE/L1	1023	1024	0.705	oocyte_fwd
oocyte	fwd	rnd-6_family-1544#LINE/L1	1024	1025	0.705	oocyte_fwd
oocyte	fwd	rnd-6_family-1544#LINE/L1	1025	1026	0.685	oocyte_fwd
oocyte	fwd	rnd-6_family-1544#LINE/L1	1026	1027	0.65	oocyte_fwd
oocyte	fwd	rnd-6_family-1544#LINE/L1	1027	1028	0.65	oocyte_fwd
oocyte	fwd	rnd-6_family-1544#LINE/L1	1028	1029	0.65	oocyte_fwd
oocyte	fwd	rnd-6_family-1544#LINE/L1	1029	1030	0.62	oocyte_fwd
oocyte	fwd	rnd-6_family-1544#LINE/L1	1030	1031	0.62	oocyte_fwd
oocyte	fwd	rnd-6_family-1544#LINE/L1	1031	1032	0.615	oocyte_fwd
oocyte	fwd	rnd-6_family-1544#LINE/L1	1032	1033	0.605	oocyte_fwd
oocyte	fwd	rnd-6_family-1544#LINE/L1	1033	1034	0.6	oocyte_fwd
oocyte	fwd	rnd-6_family-1544#LINE/L1	1034	1035	0.6	oocyte_fwd
oocyte	fwd	rnd-6_family-1544#LINE/L1	1035	1036	0.6	oocyte_fwd
oocyte	fwd	rnd-6_family-1544#LINE/L1	1036	1037	0.6	oocyte_fwd
oocyte	fwd	rnd-6_family-1544#LINE/L1	1037	1038	0.565	oocyte_fwd
oocyte	fwd	rnd-6_family-1544#LINE/L1	1038	1039	0.52	oocyte_fwd
oocyte	fwd	rnd-6_family-1544#LINE/L1	1039	1040	0.43	oocyte_fwd
oocyte	fwd	rnd-6_family-1544#LINE/L1	1040	1041	0.415	oocyte_fwd
oocyte	fwd	rnd-6_family-1544#LINE/L1	1041	1042	0.36	oocyte_fwd
oocyte	fwd	rnd-6_family-1544#LINE/L1	1042	1043	0.305	oocyte_fwd
oocyte	fwd	rnd-6_family-1544#LINE/L1	1043	1044	0.305	oocyte_fwd
oocyte	fwd	rnd-6_family-1544#LINE/L1	1044	1045	0.3	oocyte_fwd
oocyte	fwd	rnd-6_family-1544#LINE/L1	1045	1046	0.285	oocyte_fwd
oocyte	fwd	rnd-6_family-1544#LINE/L1	1046	1047	0.285	oocyte_fwd
oocyte	fwd	rnd-6_family-1544#LINE/L1	1047	1048	0.285	oocyte_fwd
oocyte	fwd	rnd-6_family-1544#LINE/L1	1048	1049	0.27	oocyte_fwd
oocyte	fwd	rnd-6_family-1544#LINE/L1	1049	1050	0.27	oocyte_fwd
oocyte	fwd	rnd-6_family-1544#LINE/L1	1050	1051	0.27	oocyte_fwd
oocyte	fwd	rnd-6_family-1544#LINE/L1	1051	1052	0.27	oocyte_fwd
oocyte	fwd	rnd-6_family-1544#LINE/L1	1052	1053	0.27	oocyte_fwd
oocyte	fwd	rnd-6_family-1544#LINE/L1	1053	1054	0.27	oocyte_fwd
oocyte	fwd	rnd-6_family-1544#LINE/L1	1054	1055	0.27	oocyte_fwd
oocyte	fwd	rnd-6_family-1544#LINE/L1	1055	1056	0.27	oocyte_fwd
oocyte	fwd	rnd-6_family-1544#LINE/L1	1056	1057	0.28	oocyte_fwd
oocyte	fwd	rnd-6_family-1544#LINE/L1	1057	1058	0.28	oocyte_fwd
oocyte	fwd	rnd-6_family-1544#LINE/L1	1058	1059	0.28	oocyte_fwd
oocyte	fwd	rnd-6_family-1544#LINE/L1	1059	1060	0.3	oocyte_fwd
oocyte	fwd	rnd-6_family-1544#LINE/L1	1060	1061	0.31	oocyte_fwd
oocyte	fwd	rnd-6_family-1544#LINE/L1	1061	1062	0.31	oocyte_fwd
oocyte	fwd	rnd-6_family-1544#LINE/L1	1062	1063	0.31	oocyte_fwd
oocyte	fwd	rnd-6_family-1544#LINE/L1	1063	1064	0.31	oocyte_fwd
oocyte	fwd	rnd-6_family-1544#LINE/L1	1064	1065	0.31	oocyte_fwd
oocyte	fwd	rnd-6_family-1544#LINE/L1	1065	1066	0.31	oocyte_fwd
oocyte	fwd	rnd-6_family-1544#LINE/L1	1066	1067	0.305	oocyte_fwd
oocyte	fwd	rnd-6_family-1544#LINE/L1	1067	1068	0.305	oocyte_fwd
oocyte	fwd	rnd-6_family-1544#LINE/L1	1068	1069	0.315	oocyte_fwd
oocyte	fwd	rnd-6_family-1544#LINE/L1	1069	1070	0.315	oocyte_fwd
oocyte	fwd	rnd-6_family-1544#LINE/L1	1070	1071	0.35	oocyte_fwd
oocyte	fwd	rnd-6_family-1544#LINE/L1	1071	1072	0.35	oocyte_fwd
oocyte	fwd	rnd-6_family-1544#LINE/L1	1072	1073	0.42	oocyte_fwd
oocyte	fwd	rnd-6_family-1544#LINE/L1	1073	1074	0.415	oocyte_fwd
oocyte	fwd	rnd-6_family-1544#LINE/L1	1074	1075	0.76	oocyte_fwd
oocyte	fwd	rnd-6_family-1544#LINE/L1	1075	1076	0.77	oocyte_fwd
oocyte	fwd	rnd-6_family-1544#LINE/L1	1076	1077	0.78	oocyte_fwd
oocyte	fwd	rnd-6_family-1544#LINE/L1	1077	1078	0.785	oocyte_fwd
oocyte	fwd	rnd-6_family-1544#LINE/L1	1078	1079	0.785	oocyte_fwd
oocyte	fwd	rnd-6_family-1544#LINE/L1	1079	1080	0.82	oocyte_fwd
oocyte	fwd	rnd-6_family-1544#LINE/L1	1080	1081	0.835	oocyte_fwd
oocyte	fwd	rnd-6_family-1544#LINE/L1	1081	1082	0.835	oocyte_fwd
oocyte	fwd	rnd-6_family-1544#LINE/L1	1082	1083	0.83	oocyte_fwd
oocyte	fwd	rnd-6_family-1544#LINE/L1	1083	1084	0.815	oocyte_fwd
oocyte	fwd	rnd-6_family-1544#LINE/L1	1084	1085	0.815	oocyte_fwd
oocyte	fwd	rnd-6_family-1544#LINE/L1	1085	1086	0.815	oocyte_fwd
oocyte	fwd	rnd-6_family-1544#LINE/L1	1086	1087	0.815	oocyte_fwd
oocyte	fwd	rnd-6_family-1544#LINE/L1	1087	1088	0.815	oocyte_fwd
oocyte	fwd	rnd-6_family-1544#LINE/L1	1088	1089	0.815	oocyte_fwd
oocyte	fwd	rnd-6_family-1544#LINE/L1	1089	1090	0.815	oocyte_fwd
oocyte	fwd	rnd-6_family-1544#LINE/L1	1090	1091	0.835	oocyte_fwd
oocyte	fwd	rnd-6_family-1544#LINE/L1	1091	1092	0.865	oocyte_fwd
oocyte	fwd	rnd-6_family-1544#LINE/L1	1092	1093	0.865	oocyte_fwd
oocyte	fwd	rnd-6_family-1544#LINE/L1	1093	1094	0.865	oocyte_fwd
oocyte	fwd	rnd-6_family-1544#LINE/L1	1094	1095	0.865	oocyte_fwd
oocyte	fwd	rnd-6_family-1544#LINE/L1	1095	1096	0.865	oocyte_fwd
oocyte	fwd	rnd-6_family-1544#LINE/L1	1096	1097	0.865	oocyte_fwd
oocyte	fwd	rnd-6_family-1544#LINE/L1	1097	1098	0.74	oocyte_fwd
oocyte	fwd	rnd-6_family-1544#LINE/L1	1098	1099	0.71	oocyte_fwd
oocyte	fwd	rnd-6_family-1544#LINE/L1	1099	1100	0.665	oocyte_fwd
oocyte	fwd	rnd-6_family-1544#LINE/L1	1100	1101	0.52	oocyte_fwd
oocyte	fwd	rnd-6_family-1544#LINE/L1	1101	1102	0.56	oocyte_fwd
oocyte	fwd	rnd-6_family-1544#LINE/L1	1102	1103	0.455	oocyte_fwd
oocyte	fwd	rnd-6_family-1544#LINE/L1	1103	1104	0.44	oocyte_fwd
oocyte	fwd	rnd-6_family-1544#LINE/L1	1104	1105	0.445	oocyte_fwd
oocyte	fwd	rnd-6_family-1544#LINE/L1	1105	1106	0.415	oocyte_fwd
oocyte	fwd	rnd-6_family-1544#LINE/L1	1106	1107	0.395	oocyte_fwd
oocyte	fwd	rnd-6_family-1544#LINE/L1	1107	1108	0.395	oocyte_fwd
oocyte	fwd	rnd-6_family-1544#LINE/L1	1108	1109	0.395	oocyte_fwd
oocyte	fwd	rnd-6_family-1544#LINE/L1	1109	1110	0.395	oocyte_fwd
oocyte	fwd	rnd-6_family-1544#LINE/L1	1110	1111	0.62	oocyte_fwd
oocyte	fwd	rnd-6_family-1544#LINE/L1	1111	1112	0.63	oocyte_fwd
oocyte	fwd	rnd-6_family-1544#LINE/L1	1112	1113	0.63	oocyte_fwd
oocyte	fwd	rnd-6_family-1544#LINE/L1	1113	1114	0.63	oocyte_fwd
oocyte	fwd	rnd-6_family-1544#LINE/L1	1114	1115	0.64	oocyte_fwd
oocyte	fwd	rnd-6_family-1544#LINE/L1	1115	1116	0.655	oocyte_fwd
oocyte	fwd	rnd-6_family-1544#LINE/L1	1116	1117	0.655	oocyte_fwd
oocyte	fwd	rnd-6_family-1544#LINE/L1	1117	1118	0.625	oocyte_fwd
oocyte	fwd	rnd-6_family-1544#LINE/L1	1118	1119	0.615	oocyte_fwd
oocyte	fwd	rnd-6_family-1544#LINE/L1	1119	1120	0.615	oocyte_fwd
oocyte	fwd	rnd-6_family-1544#LINE/L1	1120	1121	0.61	oocyte_fwd
oocyte	fwd	rnd-6_family-1544#LINE/L1	1121	1122	0.575	oocyte_fwd
oocyte	fwd	rnd-6_family-1544#LINE/L1	1122	1123	0.575	oocyte_fwd
oocyte	fwd	rnd-6_family-1544#LINE/L1	1123	1124	0.575	oocyte_fwd
oocyte	fwd	rnd-6_family-1544#LINE/L1	1124	1125	0.53	oocyte_fwd
oocyte	fwd	rnd-6_family-1544#LINE/L1	1125	1126	0.53	oocyte_fwd
oocyte	fwd	rnd-6_family-1544#LINE/L1	1126	1127	0.53	oocyte_fwd
oocyte	fwd	rnd-6_family-1544#LINE/L1	1127	1128	0.52	oocyte_fwd
oocyte	fwd	rnd-6_family-1544#LINE/L1	1128	1129	0.52	oocyte_fwd
oocyte	fwd	rnd-6_family-1544#LINE/L1	1129	1130	0.52	oocyte_fwd
oocyte	fwd	rnd-6_family-1544#LINE/L1	1130	1131	0.51	oocyte_fwd
oocyte	fwd	rnd-6_family-1544#LINE/L1	1131	1132	0.5	oocyte_fwd
oocyte	fwd	rnd-6_family-1544#LINE/L1	1132	1133	0.505	oocyte_fwd
oocyte	fwd	rnd-6_family-1544#LINE/L1	1133	1134	0.47	oocyte_fwd
oocyte	fwd	rnd-6_family-1544#LINE/L1	1134	1135	0.415	oocyte_fwd
oocyte	fwd	rnd-6_family-1544#LINE/L1	1135	1136	0.415	oocyte_fwd
oocyte	fwd	rnd-6_family-1544#LINE/L1	1136	1137	0.27	oocyte_fwd
oocyte	fwd	rnd-6_family-1544#LINE/L1	1137	1138	0.27	oocyte_fwd
oocyte	fwd	rnd-6_family-1544#LINE/L1	1138	1139	0.27	oocyte_fwd
oocyte	fwd	rnd-6_family-1544#LINE/L1	1139	1140	0.275	oocyte_fwd
oocyte	fwd	rnd-6_family-1544#LINE/L1	1140	1141	0.275	oocyte_fwd
oocyte	fwd	rnd-6_family-1544#LINE/L1	1141	1142	0.275	oocyte_fwd
oocyte	fwd	rnd-6_family-1544#LINE/L1	1142	1143	0.275	oocyte_fwd
oocyte	fwd	rnd-6_family-1544#LINE/L1	1143	1144	0.275	oocyte_fwd
oocyte	fwd	rnd-6_family-1544#LINE/L1	1144	1145	0.29	oocyte_fwd
oocyte	fwd	rnd-6_family-1544#LINE/L1	1145	1146	0.29	oocyte_fwd
oocyte	fwd	rnd-6_family-1544#LINE/L1	1146	1147	0.29	oocyte_fwd
oocyte	fwd	rnd-6_family-1544#LINE/L1	1147	1148	0.29	oocyte_fwd
oocyte	fwd	rnd-6_family-1544#LINE/L1	1148	1149	0.315	oocyte_fwd
oocyte	fwd	rnd-6_family-1544#LINE/L1	1149	1150	0.315	oocyte_fwd
oocyte	fwd	rnd-6_family-1544#LINE/L1	1150	1151	0.315	oocyte_fwd
oocyte	fwd	rnd-6_family-1544#LINE/L1	1151	1152	0.35	oocyte_fwd
oocyte	fwd	rnd-6_family-1544#LINE/L1	1152	1153	0.35	oocyte_fwd
oocyte	fwd	rnd-6_family-1544#LINE/L1	1153	1154	0.35	oocyte_fwd
oocyte	fwd	rnd-6_family-1544#LINE/L1	1154	1155	0.35	oocyte_fwd
oocyte	fwd	rnd-6_family-1544#LINE/L1	1155	1156	0.465	oocyte_fwd
oocyte	fwd	rnd-6_family-1544#LINE/L1	1156	1157	0.455	oocyte_fwd
oocyte	fwd	rnd-6_family-1544#LINE/L1	1157	1158	0.455	oocyte_fwd
oocyte	fwd	rnd-6_family-1544#LINE/L1	1158	1159	0.455	oocyte_fwd
oocyte	fwd	rnd-6_family-1544#LINE/L1	1159	1160	0.455	oocyte_fwd
oocyte	fwd	rnd-6_family-1544#LINE/L1	1160	1161	0.485	oocyte_fwd
oocyte	fwd	rnd-6_family-1544#LINE/L1	1161	1162	0.485	oocyte_fwd
oocyte	fwd	rnd-6_family-1544#LINE/L1	1162	1163	0.485	oocyte_fwd
oocyte	fwd	rnd-6_family-1544#LINE/L1	1163	1164	0.5	oocyte_fwd
oocyte	fwd	rnd-6_family-1544#LINE/L1	1164	1165	0.485	oocyte_fwd
oocyte	fwd	rnd-6_family-1544#LINE/L1	1165	1166	0.485	oocyte_fwd
oocyte	fwd	rnd-6_family-1544#LINE/L1	1166	1167	0.49	oocyte_fwd
oocyte	fwd	rnd-6_family-1544#LINE/L1	1167	1168	0.49	oocyte_fwd
oocyte	fwd	rnd-6_family-1544#LINE/L1	1168	1169	0.47	oocyte_fwd
oocyte	fwd	rnd-6_family-1544#LINE/L1	1169	1170	0.47	oocyte_fwd
oocyte	fwd	rnd-6_family-1544#LINE/L1	1170	1171	0.465	oocyte_fwd
oocyte	fwd	rnd-6_family-1544#LINE/L1	1171	1172	0.445	oocyte_fwd
oocyte	fwd	rnd-6_family-1544#LINE/L1	1172	1173	0.34	oocyte_fwd
oocyte	fwd	rnd-6_family-1544#LINE/L1	1173	1174	0.35	oocyte_fwd
oocyte	fwd	rnd-6_family-1544#LINE/L1	1174	1175	0.35	oocyte_fwd
oocyte	fwd	rnd-6_family-1544#LINE/L1	1175	1176	0.335	oocyte_fwd
oocyte	fwd	rnd-6_family-1544#LINE/L1	1176	1177	0.335	oocyte_fwd
oocyte	fwd	rnd-6_family-1544#LINE/L1	1177	1178	0.325	oocyte_fwd
oocyte	fwd	rnd-6_family-1544#LINE/L1	1178	1179	0.35	oocyte_fwd
oocyte	fwd	rnd-6_family-1544#LINE/L1	1179	1180	0.35	oocyte_fwd
oocyte	fwd	rnd-6_family-1544#LINE/L1	1180	1181	0.35	oocyte_fwd
oocyte	fwd	rnd-6_family-1544#LINE/L1	1181	1182	0.35	oocyte_fwd
oocyte	fwd	rnd-6_family-1544#LINE/L1	1182	1183	0.35	oocyte_fwd
oocyte	fwd	rnd-6_family-1544#LINE/L1	1183	1184	0.35	oocyte_fwd
oocyte	fwd	rnd-6_family-1544#LINE/L1	1184	1185	0.36	oocyte_fwd
oocyte	fwd	rnd-6_family-1544#LINE/L1	1185	1186	0.35	oocyte_fwd
oocyte	fwd	rnd-6_family-1544#LINE/L1	1186	1187	0.335	oocyte_fwd
oocyte	fwd	rnd-6_family-1544#LINE/L1	1187	1188	0.335	oocyte_fwd
oocyte	fwd	rnd-6_family-1544#LINE/L1	1188	1189	0.39	oocyte_fwd
oocyte	fwd	rnd-6_family-1544#LINE/L1	1189	1190	0.39	oocyte_fwd
oocyte	fwd	rnd-6_family-1544#LINE/L1	1190	1191	0.41	oocyte_fwd
oocyte	fwd	rnd-6_family-1544#LINE/L1	1191	1192	0.44	oocyte_fwd
oocyte	fwd	rnd-6_family-1544#LINE/L1	1192	1193	0.455	oocyte_fwd
oocyte	fwd	rnd-6_family-1544#LINE/L1	1193	1194	0.465	oocyte_fwd
oocyte	fwd	rnd-6_family-1544#LINE/L1	1194	1195	0.465	oocyte_fwd
oocyte	fwd	rnd-6_family-1544#LINE/L1	1195	1196	0.465	oocyte_fwd
oocyte	fwd	rnd-6_family-1544#LINE/L1	1196	1197	0.755	oocyte_fwd
oocyte	fwd	rnd-6_family-1544#LINE/L1	1197	1198	0.87	oocyte_fwd
oocyte	fwd	rnd-6_family-1544#LINE/L1	1198	1199	0.875	oocyte_fwd
oocyte	fwd	rnd-6_family-1544#LINE/L1	1199	1200	0.93	oocyte_fwd
oocyte	fwd	rnd-6_family-1544#LINE/L1	1200	1201	0.93	oocyte_fwd
oocyte	fwd	rnd-6_family-1544#LINE/L1	1201	1202	0.955	oocyte_fwd
oocyte	fwd	rnd-6_family-1544#LINE/L1	1202	1203	0.985	oocyte_fwd
oocyte	fwd	rnd-6_family-1544#LINE/L1	1203	1204	0.985	oocyte_fwd
oocyte	fwd	rnd-6_family-1544#LINE/L1	1204	1205	0.985	oocyte_fwd
oocyte	fwd	rnd-6_family-1544#LINE/L1	1205	1206	0.98	oocyte_fwd
oocyte	fwd	rnd-6_family-1544#LINE/L1	1206	1207	0.97	oocyte_fwd
oocyte	fwd	rnd-6_family-1544#LINE/L1	1207	1208	0.965	oocyte_fwd
oocyte	fwd	rnd-6_family-1544#LINE/L1	1208	1209	0.955	oocyte_fwd
oocyte	fwd	rnd-6_family-1544#LINE/L1	1209	1210	0.96	oocyte_fwd
oocyte	fwd	rnd-6_family-1544#LINE/L1	1210	1211	0.955	oocyte_fwd
oocyte	fwd	rnd-6_family-1544#LINE/L1	1211	1212	0.96	oocyte_fwd
oocyte	fwd	rnd-6_family-1544#LINE/L1	1212	1213	0.96	oocyte_fwd
oocyte	fwd	rnd-6_family-1544#LINE/L1	1213	1214	0.885	oocyte_fwd
oocyte	fwd	rnd-6_family-1544#LINE/L1	1214	1215	0.865	oocyte_fwd
oocyte	fwd	rnd-6_family-1544#LINE/L1	1215	1216	0.85	oocyte_fwd
oocyte	fwd	rnd-6_family-1544#LINE/L1	1216	1217	0.825	oocyte_fwd
oocyte	fwd	rnd-6_family-1544#LINE/L1	1217	1218	0.805	oocyte_fwd
oocyte	fwd	rnd-6_family-1544#LINE/L1	1218	1219	0.805	oocyte_fwd
oocyte	fwd	rnd-6_family-1544#LINE/L1	1219	1220	0.765	oocyte_fwd
oocyte	fwd	rnd-6_family-1544#LINE/L1	1220	1221	0.755	oocyte_fwd
oocyte	fwd	rnd-6_family-1544#LINE/L1	1221	1222	0.705	oocyte_fwd
oocyte	fwd	rnd-6_family-1544#LINE/L1	1222	1223	0.485	oocyte_fwd
oocyte	fwd	rnd-6_family-1544#LINE/L1	1223	1224	0.375	oocyte_fwd
oocyte	fwd	rnd-6_family-1544#LINE/L1	1224	1225	0.34	oocyte_fwd
oocyte	fwd	rnd-6_family-1544#LINE/L1	1225	1226	0.32	oocyte_fwd
oocyte	fwd	rnd-6_family-1544#LINE/L1	1226	1227	0.315	oocyte_fwd
oocyte	fwd	rnd-6_family-1544#LINE/L1	1227	1228	0.315	oocyte_fwd
oocyte	fwd	rnd-6_family-1544#LINE/L1	1228	1229	0.305	oocyte_fwd
oocyte	fwd	rnd-6_family-1544#LINE/L1	1229	1230	0.305	oocyte_fwd
oocyte	fwd	rnd-6_family-1544#LINE/L1	1230	1231	0.305	oocyte_fwd
oocyte	fwd	rnd-6_family-1544#LINE/L1	1231	1232	0.305	oocyte_fwd
oocyte	fwd	rnd-6_family-1544#LINE/L1	1232	1233	0.32	oocyte_fwd
oocyte	fwd	rnd-6_family-1544#LINE/L1	1233	1234	0.34	oocyte_fwd
oocyte	fwd	rnd-6_family-1544#LINE/L1	1234	1235	0.34	oocyte_fwd
oocyte	fwd	rnd-6_family-1544#LINE/L1	1235	1236	0.35	oocyte_fwd
oocyte	fwd	rnd-6_family-1544#LINE/L1	1236	1237	0.34	oocyte_fwd
oocyte	fwd	rnd-6_family-1544#LINE/L1	1237	1238	0.34	oocyte_fwd
oocyte	fwd	rnd-6_family-1544#LINE/L1	1238	1239	0.34	oocyte_fwd
oocyte	fwd	rnd-6_family-1544#LINE/L1	1239	1240	0.345	oocyte_fwd
oocyte	fwd	rnd-6_family-1544#LINE/L1	1240	1241	0.345	oocyte_fwd
oocyte	fwd	rnd-6_family-1544#LINE/L1	1241	1242	0.35	oocyte_fwd
oocyte	fwd	rnd-6_family-1544#LINE/L1	1242	1243	0.35	oocyte_fwd
oocyte	fwd	rnd-6_family-1544#LINE/L1	1243	1244	0.35	oocyte_fwd
oocyte	fwd	rnd-6_family-1544#LINE/L1	1244	1245	0.35	oocyte_fwd
oocyte	fwd	rnd-6_family-1544#LINE/L1	1245	1246	0.35	oocyte_fwd
oocyte	fwd	rnd-6_family-1544#LINE/L1	1246	1247	0.34	oocyte_fwd
oocyte	fwd	rnd-6_family-1544#LINE/L1	1247	1248	0.34	oocyte_fwd
oocyte	fwd	rnd-6_family-1544#LINE/L1	1248	1249	0.365	oocyte_fwd
oocyte	fwd	rnd-6_family-1544#LINE/L1	1249	1250	0.365	oocyte_fwd
oocyte	fwd	rnd-6_family-1544#LINE/L1	1250	1251	0.375	oocyte_fwd
oocyte	fwd	rnd-6_family-1544#LINE/L1	1251	1252	0.375	oocyte_fwd
oocyte	fwd	rnd-6_family-1544#LINE/L1	1252	1253	0.385	oocyte_fwd
oocyte	fwd	rnd-6_family-1544#LINE/L1	1253	1254	0.405	oocyte_fwd
oocyte	fwd	rnd-6_family-1544#LINE/L1	1254	1255	0.405	oocyte_fwd
oocyte	fwd	rnd-6_family-1544#LINE/L1	1255	1256	0.405	oocyte_fwd
oocyte	fwd	rnd-6_family-1544#LINE/L1	1256	1257	0.4	oocyte_fwd
oocyte	fwd	rnd-6_family-1544#LINE/L1	1257	1258	0.41	oocyte_fwd
oocyte	fwd	rnd-6_family-1544#LINE/L1	1258	1259	0.37	oocyte_fwd
oocyte	fwd	rnd-6_family-1544#LINE/L1	1259	1260	0.37	oocyte_fwd
oocyte	fwd	rnd-6_family-1544#LINE/L1	1260	1261	0.42	oocyte_fwd
oocyte	fwd	rnd-6_family-1544#LINE/L1	1261	1262	0.42	oocyte_fwd
oocyte	fwd	rnd-6_family-1544#LINE/L1	1262	1263	0.42	oocyte_fwd
oocyte	fwd	rnd-6_family-1544#LINE/L1	1263	1264	0.41	oocyte_fwd
oocyte	fwd	rnd-6_family-1544#LINE/L1	1264	1265	0.41	oocyte_fwd
oocyte	fwd	rnd-6_family-1544#LINE/L1	1265	1266	0.41	oocyte_fwd
oocyte	fwd	rnd-6_family-1544#LINE/L1	1266	1267	0.41	oocyte_fwd
oocyte	fwd	rnd-6_family-1544#LINE/L1	1267	1268	0.41	oocyte_fwd
oocyte	fwd	rnd-6_family-1544#LINE/L1	1268	1269	0.41	oocyte_fwd
oocyte	fwd	rnd-6_family-1544#LINE/L1	1269	1270	0.4	oocyte_fwd
oocyte	fwd	rnd-6_family-1544#LINE/L1	1270	1271	0.4	oocyte_fwd
oocyte	fwd	rnd-6_family-1544#LINE/L1	1271	1272	0.4	oocyte_fwd
oocyte	fwd	rnd-6_family-1544#LINE/L1	1272	1273	0.4	oocyte_fwd
oocyte	fwd	rnd-6_family-1544#LINE/L1	1273	1274	0.385	oocyte_fwd
oocyte	fwd	rnd-6_family-1544#LINE/L1	1274	1275	0.37	oocyte_fwd
oocyte	fwd	rnd-6_family-1544#LINE/L1	1275	1276	0.37	oocyte_fwd
oocyte	fwd	rnd-6_family-1544#LINE/L1	1276	1277	0.37	oocyte_fwd
oocyte	fwd	rnd-6_family-1544#LINE/L1	1277	1278	0.365	oocyte_fwd
oocyte	fwd	rnd-6_family-1544#LINE/L1	1278	1279	0.31	oocyte_fwd
oocyte	fwd	rnd-6_family-1544#LINE/L1	1279	1280	0.31	oocyte_fwd
oocyte	fwd	rnd-6_family-1544#LINE/L1	1280	1281	0.305	oocyte_fwd
oocyte	fwd	rnd-6_family-1544#LINE/L1	1281	1282	0.305	oocyte_fwd
oocyte	fwd	rnd-6_family-1544#LINE/L1	1282	1283	0.305	oocyte_fwd
oocyte	fwd	rnd-6_family-1544#LINE/L1	1283	1284	0.305	oocyte_fwd
oocyte	fwd	rnd-6_family-1544#LINE/L1	1284	1285	0.305	oocyte_fwd
oocyte	fwd	rnd-6_family-1544#LINE/L1	1285	1286	0.305	oocyte_fwd
oocyte	fwd	rnd-6_family-1544#LINE/L1	1286	1287	0.305	oocyte_fwd
oocyte	fwd	rnd-6_family-1544#LINE/L1	1287	1288	0.305	oocyte_fwd
oocyte	fwd	rnd-6_family-1544#LINE/L1	1288	1289	0.305	oocyte_fwd
oocyte	fwd	rnd-6_family-1544#LINE/L1	1289	1290	0.305	oocyte_fwd
oocyte	fwd	rnd-6_family-1544#LINE/L1	1290	1291	0.305	oocyte_fwd
oocyte	fwd	rnd-6_family-1544#LINE/L1	1291	1292	0.305	oocyte_fwd
oocyte	fwd	rnd-6_family-1544#LINE/L1	1292	1293	0.305	oocyte_fwd
oocyte	fwd	rnd-6_family-1544#LINE/L1	1293	1294	0.305	oocyte_fwd
oocyte	fwd	rnd-6_family-1544#LINE/L1	1294	1295	0.305	oocyte_fwd
oocyte	fwd	rnd-6_family-1544#LINE/L1	1295	1296	0.305	oocyte_fwd
oocyte	fwd	rnd-6_family-1544#LINE/L1	1296	1297	0.305	oocyte_fwd
oocyte	fwd	rnd-6_family-1544#LINE/L1	1297	1298	0.305	oocyte_fwd
oocyte	fwd	rnd-6_family-1544#LINE/L1	1298	1299	0.305	oocyte_fwd
oocyte	fwd	rnd-6_family-1544#LINE/L1	1299	1300	0.305	oocyte_fwd
oocyte	fwd	rnd-6_family-1544#LINE/L1	1300	1301	0.305	oocyte_fwd
oocyte	fwd	rnd-6_family-1544#LINE/L1	1301	1302	0.305	oocyte_fwd
oocyte	fwd	rnd-6_family-1544#LINE/L1	1302	1303	0.305	oocyte_fwd
oocyte	fwd	rnd-6_family-1544#LINE/L1	1303	1304	0.305	oocyte_fwd
oocyte	fwd	rnd-6_family-1544#LINE/L1	1304	1305	0.305	oocyte_fwd
oocyte	fwd	rnd-6_family-1544#LINE/L1	1305	1306	0.305	oocyte_fwd
oocyte	fwd	rnd-6_family-1544#LINE/L1	1306	1307	0.305	oocyte_fwd
oocyte	fwd	rnd-6_family-1544#LINE/L1	1307	1308	0.305	oocyte_fwd
oocyte	fwd	rnd-6_family-1544#LINE/L1	1308	1309	0.305	oocyte_fwd
oocyte	fwd	rnd-6_family-1544#LINE/L1	1309	1310	0.305	oocyte_fwd
oocyte	fwd	rnd-6_family-1544#LINE/L1	1310	1311	0.305	oocyte_fwd
oocyte	fwd	rnd-6_family-1544#LINE/L1	1311	1312	0.3	oocyte_fwd
oocyte	fwd	rnd-6_family-1544#LINE/L1	1312	1313	0.3	oocyte_fwd
oocyte	fwd	rnd-6_family-1544#LINE/L1	1313	1314	0.3	oocyte_fwd
oocyte	fwd	rnd-6_family-1544#LINE/L1	1314	1315	0.3	oocyte_fwd
oocyte	fwd	rnd-6_family-1544#LINE/L1	1315	1316	0.3	oocyte_fwd
oocyte	fwd	rnd-6_family-1544#LINE/L1	1316	1317	0.3	oocyte_fwd
oocyte	fwd	rnd-6_family-1544#LINE/L1	1317	1318	0.3	oocyte_fwd
oocyte	fwd	rnd-6_family-1544#LINE/L1	1318	1319	0.3	oocyte_fwd
oocyte	fwd	rnd-6_family-1544#LINE/L1	1319	1320	0.295	oocyte_fwd
oocyte	fwd	rnd-6_family-1544#LINE/L1	1320	1321	0.295	oocyte_fwd
oocyte	fwd	rnd-6_family-1544#LINE/L1	1321	1322	0.295	oocyte_fwd
oocyte	fwd	rnd-6_family-1544#LINE/L1	1322	1323	0.295	oocyte_fwd
oocyte	fwd	rnd-6_family-1544#LINE/L1	1323	1324	0.295	oocyte_fwd
oocyte	fwd	rnd-6_family-1544#LINE/L1	1324	1325	0.295	oocyte_fwd
oocyte	fwd	rnd-6_family-1544#LINE/L1	1325	1326	0.295	oocyte_fwd
oocyte	fwd	rnd-6_family-1544#LINE/L1	1326	1327	0.295	oocyte_fwd
oocyte	fwd	rnd-6_family-1544#LINE/L1	1327	1328	0.295	oocyte_fwd
oocyte	fwd	rnd-6_family-1544#LINE/L1	1328	1329	0.295	oocyte_fwd
oocyte	fwd	rnd-6_family-1544#LINE/L1	1329	1330	0.295	oocyte_fwd
oocyte	fwd	rnd-6_family-1544#LINE/L1	1330	1331	0.295	oocyte_fwd
oocyte	fwd	rnd-6_family-1544#LINE/L1	1331	1332	0.31	oocyte_fwd
oocyte	fwd	rnd-6_family-1544#LINE/L1	1332	1333	0.33	oocyte_fwd
oocyte	fwd	rnd-6_family-1544#LINE/L1	1333	1334	0.33	oocyte_fwd
oocyte	fwd	rnd-6_family-1544#LINE/L1	1334	1335	0.33	oocyte_fwd
oocyte	fwd	rnd-6_family-1544#LINE/L1	1335	1336	0.33	oocyte_fwd
oocyte	fwd	rnd-6_family-1544#LINE/L1	1336	1337	0.33	oocyte_fwd
oocyte	fwd	rnd-6_family-1544#LINE/L1	1337	1338	0.335	oocyte_fwd
oocyte	fwd	rnd-6_family-1544#LINE/L1	1338	1339	0.335	oocyte_fwd
oocyte	fwd	rnd-6_family-1544#LINE/L1	1339	1340	0.335	oocyte_fwd
oocyte	fwd	rnd-6_family-1544#LINE/L1	1340	1341	0.335	oocyte_fwd
oocyte	fwd	rnd-6_family-1544#LINE/L1	1341	1342	0.335	oocyte_fwd
oocyte	fwd	rnd-6_family-1544#LINE/L1	1342	1343	0.335	oocyte_fwd
oocyte	fwd	rnd-6_family-1544#LINE/L1	1343	1344	0.335	oocyte_fwd
oocyte	fwd	rnd-6_family-1544#LINE/L1	1344	1345	0.34	oocyte_fwd
oocyte	fwd	rnd-6_family-1544#LINE/L1	1345	1346	0.34	oocyte_fwd
oocyte	fwd	rnd-6_family-1544#LINE/L1	1346	1347	0.34	oocyte_fwd
oocyte	fwd	rnd-6_family-1544#LINE/L1	1347	1348	0.345	oocyte_fwd
oocyte	fwd	rnd-6_family-1544#LINE/L1	1348	1349	0.345	oocyte_fwd
oocyte	fwd	rnd-6_family-1544#LINE/L1	1349	1350	0.36	oocyte_fwd
oocyte	fwd	rnd-6_family-1544#LINE/L1	1350	1351	0.36	oocyte_fwd
oocyte	fwd	rnd-6_family-1544#LINE/L1	1351	1352	0.36	oocyte_fwd
oocyte	fwd	rnd-6_family-1544#LINE/L1	1352	1353	0.36	oocyte_fwd
oocyte	fwd	rnd-6_family-1544#LINE/L1	1353	1354	0.36	oocyte_fwd
oocyte	fwd	rnd-6_family-1544#LINE/L1	1354	1355	0.355	oocyte_fwd
oocyte	fwd	rnd-6_family-1544#LINE/L1	1355	1356	0.325	oocyte_fwd
oocyte	fwd	rnd-6_family-1544#LINE/L1	1356	1357	0.325	oocyte_fwd
oocyte	fwd	rnd-6_family-1544#LINE/L1	1357	1358	0.31	oocyte_fwd
oocyte	fwd	rnd-6_family-1544#LINE/L1	1358	1359	0.31	oocyte_fwd
oocyte	fwd	rnd-6_family-1544#LINE/L1	1359	1360	0.31	oocyte_fwd
oocyte	fwd	rnd-6_family-1544#LINE/L1	1360	1361	0.31	oocyte_fwd
oocyte	fwd	rnd-6_family-1544#LINE/L1	1361	1362	0.31	oocyte_fwd
oocyte	fwd	rnd-6_family-1544#LINE/L1	1362	1363	0.335	oocyte_fwd
oocyte	fwd	rnd-6_family-1544#LINE/L1	1363	1364	0.355	oocyte_fwd
oocyte	fwd	rnd-6_family-1544#LINE/L1	1364	1365	0.36	oocyte_fwd
oocyte	fwd	rnd-6_family-1544#LINE/L1	1365	1366	0.365	oocyte_fwd
oocyte	fwd	rnd-6_family-1544#LINE/L1	1366	1367	0.375	oocyte_fwd
oocyte	fwd	rnd-6_family-1544#LINE/L1	1367	1368	0.375	oocyte_fwd
oocyte	fwd	rnd-6_family-1544#LINE/L1	1368	1369	0.375	oocyte_fwd
oocyte	fwd	rnd-6_family-1544#LINE/L1	1369	1370	0.375	oocyte_fwd
oocyte	fwd	rnd-6_family-1544#LINE/L1	1370	1371	0.375	oocyte_fwd
oocyte	fwd	rnd-6_family-1544#LINE/L1	1371	1372	0.375	oocyte_fwd
oocyte	fwd	rnd-6_family-1544#LINE/L1	1372	1373	0.375	oocyte_fwd
oocyte	fwd	rnd-6_family-1544#LINE/L1	1373	1374	0.39	oocyte_fwd
oocyte	fwd	rnd-6_family-1544#LINE/L1	1374	1375	0.39	oocyte_fwd
oocyte	fwd	rnd-6_family-1544#LINE/L1	1375	1376	0.39	oocyte_fwd
oocyte	fwd	rnd-6_family-1544#LINE/L1	1376	1377	0.435	oocyte_fwd
oocyte	fwd	rnd-6_family-1544#LINE/L1	1377	1378	0.425	oocyte_fwd
oocyte	fwd	rnd-6_family-1544#LINE/L1	1378	1379	0.425	oocyte_fwd
oocyte	fwd	rnd-6_family-1544#LINE/L1	1379	1380	0.47	oocyte_fwd
oocyte	fwd	rnd-6_family-1544#LINE/L1	1380	1381	0.455	oocyte_fwd
oocyte	fwd	rnd-6_family-1544#LINE/L1	1381	1382	0.455	oocyte_fwd
oocyte	fwd	rnd-6_family-1544#LINE/L1	1382	1383	0.45	oocyte_fwd
oocyte	fwd	rnd-6_family-1544#LINE/L1	1383	1384	0.875	oocyte_fwd
oocyte	fwd	rnd-6_family-1544#LINE/L1	1384	1385	0.875	oocyte_fwd
oocyte	fwd	rnd-6_family-1544#LINE/L1	1385	1386	0.93	oocyte_fwd
oocyte	fwd	rnd-6_family-1544#LINE/L1	1386	1387	1	oocyte_fwd
oocyte	fwd	rnd-6_family-1544#LINE/L1	1387	1388	1	oocyte_fwd
oocyte	fwd	rnd-6_family-1544#LINE/L1	1388	1389	1.115	oocyte_fwd
oocyte	fwd	rnd-6_family-1544#LINE/L1	1389	1390	1.115	oocyte_fwd
oocyte	fwd	rnd-6_family-1544#LINE/L1	1390	1391	1.115	oocyte_fwd
oocyte	fwd	rnd-6_family-1544#LINE/L1	1391	1392	1.12	oocyte_fwd
oocyte	fwd	rnd-6_family-1544#LINE/L1	1392	1393	1.14	oocyte_fwd
oocyte	fwd	rnd-6_family-1544#LINE/L1	1393	1394	1.14	oocyte_fwd
oocyte	fwd	rnd-6_family-1544#LINE/L1	1394	1395	1.145	oocyte_fwd
oocyte	fwd	rnd-6_family-1544#LINE/L1	1395	1396	1.17	oocyte_fwd
oocyte	fwd	rnd-6_family-1544#LINE/L1	1396	1397	1.17	oocyte_fwd
oocyte	fwd	rnd-6_family-1544#LINE/L1	1397	1398	1.18	oocyte_fwd
oocyte	fwd	rnd-6_family-1544#LINE/L1	1398	1399	1.16	oocyte_fwd
oocyte	fwd	rnd-6_family-1544#LINE/L1	1399	1400	1.16	oocyte_fwd
oocyte	fwd	rnd-6_family-1544#LINE/L1	1400	1401	1.18	oocyte_fwd
oocyte	fwd	rnd-6_family-1544#LINE/L1	1401	1402	1.17	oocyte_fwd
oocyte	fwd	rnd-6_family-1544#LINE/L1	1402	1403	1.125	oocyte_fwd
oocyte	fwd	rnd-6_family-1544#LINE/L1	1403	1404	1.125	oocyte_fwd
oocyte	fwd	rnd-6_family-1544#LINE/L1	1404	1405	1.18	oocyte_fwd
oocyte	fwd	rnd-6_family-1544#LINE/L1	1405	1406	1.15	oocyte_fwd
oocyte	fwd	rnd-6_family-1544#LINE/L1	1406	1407	1.16	oocyte_fwd
oocyte	fwd	rnd-6_family-1544#LINE/L1	1407	1408	1.2	oocyte_fwd
oocyte	fwd	rnd-6_family-1544#LINE/L1	1408	1409	1.21	oocyte_fwd
oocyte	fwd	rnd-6_family-1544#LINE/L1	1409	1410	1.175	oocyte_fwd
oocyte	fwd	rnd-6_family-1544#LINE/L1	1410	1411	0.86	oocyte_fwd
oocyte	fwd	rnd-6_family-1544#LINE/L1	1411	1412	0.845	oocyte_fwd
oocyte	fwd	rnd-6_family-1544#LINE/L1	1412	1413	0.68	oocyte_fwd
oocyte	fwd	rnd-6_family-1544#LINE/L1	1413	1414	0.65	oocyte_fwd
oocyte	fwd	rnd-6_family-1544#LINE/L1	1414	1415	0.64	oocyte_fwd
oocyte	fwd	rnd-6_family-1544#LINE/L1	1415	1416	0.665	oocyte_fwd
oocyte	fwd	rnd-6_family-1544#LINE/L1	1416	1417	0.65	oocyte_fwd
oocyte	fwd	rnd-6_family-1544#LINE/L1	1417	1418	0.625	oocyte_fwd
oocyte	fwd	rnd-6_family-1544#LINE/L1	1418	1419	0.625	oocyte_fwd
oocyte	fwd	rnd-6_family-1544#LINE/L1	1419	1420	0.62	oocyte_fwd
oocyte	fwd	rnd-6_family-1544#LINE/L1	1420	1421	0.61	oocyte_fwd
oocyte	fwd	rnd-6_family-1544#LINE/L1	1421	1422	0.62	oocyte_fwd
oocyte	fwd	rnd-6_family-1544#LINE/L1	1422	1423	0.655	oocyte_fwd
oocyte	fwd	rnd-6_family-1544#LINE/L1	1423	1424	0.67	oocyte_fwd
oocyte	fwd	rnd-6_family-1544#LINE/L1	1424	1425	0.675	oocyte_fwd
oocyte	fwd	rnd-6_family-1544#LINE/L1	1425	1426	0.695	oocyte_fwd
oocyte	fwd	rnd-6_family-1544#LINE/L1	1426	1427	0.69	oocyte_fwd
oocyte	fwd	rnd-6_family-1544#LINE/L1	1427	1428	0.67	oocyte_fwd
oocyte	fwd	rnd-6_family-1544#LINE/L1	1428	1429	0.67	oocyte_fwd
oocyte	fwd	rnd-6_family-1544#LINE/L1	1429	1430	0.635	oocyte_fwd
oocyte	fwd	rnd-6_family-1544#LINE/L1	1430	1431	0.63	oocyte_fwd
oocyte	fwd	rnd-6_family-1544#LINE/L1	1431	1432	0.615	oocyte_fwd
oocyte	fwd	rnd-6_family-1544#LINE/L1	1432	1433	0.615	oocyte_fwd
oocyte	fwd	rnd-6_family-1544#LINE/L1	1433	1434	0.56	oocyte_fwd
oocyte	fwd	rnd-6_family-1544#LINE/L1	1434	1435	0.56	oocyte_fwd
oocyte	fwd	rnd-6_family-1544#LINE/L1	1435	1436	0.515	oocyte_fwd
oocyte	fwd	rnd-6_family-1544#LINE/L1	1436	1437	0.515	oocyte_fwd
oocyte	fwd	rnd-6_family-1544#LINE/L1	1437	1438	0.505	oocyte_fwd
oocyte	fwd	rnd-6_family-1544#LINE/L1	1438	1439	0.495	oocyte_fwd
oocyte	fwd	rnd-6_family-1544#LINE/L1	1439	1440	0.49	oocyte_fwd
oocyte	fwd	rnd-6_family-1544#LINE/L1	1440	1441	0.49	oocyte_fwd
oocyte	fwd	rnd-6_family-1544#LINE/L1	1441	1442	0.46	oocyte_fwd
oocyte	fwd	rnd-6_family-1544#LINE/L1	1442	1443	0.46	oocyte_fwd
oocyte	fwd	rnd-6_family-1544#LINE/L1	1443	1444	0.46	oocyte_fwd
oocyte	fwd	rnd-6_family-1544#LINE/L1	1444	1445	0.46	oocyte_fwd
oocyte	fwd	rnd-6_family-1544#LINE/L1	1445	1446	0.425	oocyte_fwd
oocyte	fwd	rnd-6_family-1544#LINE/L1	1446	1447	0.41	oocyte_fwd
oocyte	fwd	rnd-6_family-1544#LINE/L1	1447	1448	0.335	oocyte_fwd
oocyte	fwd	rnd-6_family-1544#LINE/L1	1448	1449	0.335	oocyte_fwd
oocyte	fwd	rnd-6_family-1544#LINE/L1	1449	1450	0.34	oocyte_fwd
oocyte	fwd	rnd-6_family-1544#LINE/L1	1450	1451	0.34	oocyte_fwd
oocyte	fwd	rnd-6_family-1544#LINE/L1	1451	1452	0.335	oocyte_fwd
oocyte	fwd	rnd-6_family-1544#LINE/L1	1452	1453	0.5	oocyte_fwd
oocyte	fwd	rnd-6_family-1544#LINE/L1	1453	1454	0.5	oocyte_fwd
oocyte	fwd	rnd-6_family-1544#LINE/L1	1454	1455	0.53	oocyte_fwd
oocyte	fwd	rnd-6_family-1544#LINE/L1	1455	1456	0.545	oocyte_fwd
oocyte	fwd	rnd-6_family-1544#LINE/L1	1456	1457	0.545	oocyte_fwd
oocyte	fwd	rnd-6_family-1544#LINE/L1	1457	1458	0.545	oocyte_fwd
oocyte	fwd	rnd-6_family-1544#LINE/L1	1458	1459	0.635	oocyte_fwd
oocyte	fwd	rnd-6_family-1544#LINE/L1	1459	1460	0.745	oocyte_fwd
oocyte	fwd	rnd-6_family-1544#LINE/L1	1460	1461	0.92	oocyte_fwd
oocyte	fwd	rnd-6_family-1544#LINE/L1	1461	1462	0.92	oocyte_fwd
oocyte	fwd	rnd-6_family-1544#LINE/L1	1462	1463	0.92	oocyte_fwd
oocyte	fwd	rnd-6_family-1544#LINE/L1	1463	1464	0.92	oocyte_fwd
oocyte	fwd	rnd-6_family-1544#LINE/L1	1464	1465	0.92	oocyte_fwd
oocyte	fwd	rnd-6_family-1544#LINE/L1	1465	1466	0.92	oocyte_fwd
oocyte	fwd	rnd-6_family-1544#LINE/L1	1466	1467	0.905	oocyte_fwd
oocyte	fwd	rnd-6_family-1544#LINE/L1	1467	1468	0.905	oocyte_fwd
oocyte	fwd	rnd-6_family-1544#LINE/L1	1468	1469	0.905	oocyte_fwd
oocyte	fwd	rnd-6_family-1544#LINE/L1	1469	1470	0.895	oocyte_fwd
oocyte	fwd	rnd-6_family-1544#LINE/L1	1470	1471	0.895	oocyte_fwd
oocyte	fwd	rnd-6_family-1544#LINE/L1	1471	1472	0.895	oocyte_fwd
oocyte	fwd	rnd-6_family-1544#LINE/L1	1472	1473	0.895	oocyte_fwd
oocyte	fwd	rnd-6_family-1544#LINE/L1	1473	1474	0.895	oocyte_fwd
oocyte	fwd	rnd-6_family-1544#LINE/L1	1474	1475	0.885	oocyte_fwd
oocyte	fwd	rnd-6_family-1544#LINE/L1	1475	1476	0.87	oocyte_fwd
oocyte	fwd	rnd-6_family-1544#LINE/L1	1476	1477	0.86	oocyte_fwd
oocyte	fwd	rnd-6_family-1544#LINE/L1	1477	1478	0.77	oocyte_fwd
oocyte	fwd	rnd-6_family-1544#LINE/L1	1478	1479	0.68	oocyte_fwd
oocyte	fwd	rnd-6_family-1544#LINE/L1	1479	1480	0.67	oocyte_fwd
oocyte	fwd	rnd-6_family-1544#LINE/L1	1480	1481	0.64	oocyte_fwd
oocyte	fwd	rnd-6_family-1544#LINE/L1	1481	1482	0.565	oocyte_fwd
oocyte	fwd	rnd-6_family-1544#LINE/L1	1482	1483	0.54	oocyte_fwd
oocyte	fwd	rnd-6_family-1544#LINE/L1	1483	1484	0.5	oocyte_fwd
oocyte	fwd	rnd-6_family-1544#LINE/L1	1484	1485	0.5	oocyte_fwd
oocyte	fwd	rnd-6_family-1544#LINE/L1	1485	1486	0.39	oocyte_fwd
oocyte	fwd	rnd-6_family-1544#LINE/L1	1486	1487	0.35	oocyte_fwd
oocyte	fwd	rnd-6_family-1544#LINE/L1	1487	1488	0.335	oocyte_fwd
oocyte	fwd	rnd-6_family-1544#LINE/L1	1488	1489	0.315	oocyte_fwd
oocyte	fwd	rnd-6_family-1544#LINE/L1	1489	1490	0.315	oocyte_fwd
oocyte	fwd	rnd-6_family-1544#LINE/L1	1490	1491	0.315	oocyte_fwd
oocyte	fwd	rnd-6_family-1544#LINE/L1	1491	1492	0.315	oocyte_fwd
oocyte	fwd	rnd-6_family-1544#LINE/L1	1492	1493	0.315	oocyte_fwd
oocyte	fwd	rnd-6_family-1544#LINE/L1	1493	1494	0.315	oocyte_fwd
oocyte	fwd	rnd-6_family-1544#LINE/L1	1494	1495	0.315	oocyte_fwd
oocyte	fwd	rnd-6_family-1544#LINE/L1	1495	1496	0.315	oocyte_fwd
oocyte	fwd	rnd-6_family-1544#LINE/L1	1496	1497	0.315	oocyte_fwd
oocyte	fwd	rnd-6_family-1544#LINE/L1	1497	1498	0.315	oocyte_fwd
oocyte	fwd	rnd-6_family-1544#LINE/L1	1498	1499	0.315	oocyte_fwd
oocyte	fwd	rnd-6_family-1544#LINE/L1	1499	1500	0.31	oocyte_fwd
oocyte	fwd	rnd-6_family-1544#LINE/L1	1500	1501	0.31	oocyte_fwd
oocyte	fwd	rnd-6_family-1544#LINE/L1	1501	1502	0.31	oocyte_fwd
oocyte	fwd	rnd-6_family-1544#LINE/L1	1502	1503	0.31	oocyte_fwd
oocyte	fwd	rnd-6_family-1544#LINE/L1	1503	1504	0.31	oocyte_fwd
oocyte	fwd	rnd-6_family-1544#LINE/L1	1504	1505	0.3	oocyte_fwd
oocyte	fwd	rnd-6_family-1544#LINE/L1	1505	1506	0.3	oocyte_fwd
oocyte	fwd	rnd-6_family-1544#LINE/L1	1506	1507	0.3	oocyte_fwd
oocyte	fwd	rnd-6_family-1544#LINE/L1	1507	1508	0.28	oocyte_fwd
oocyte	fwd	rnd-6_family-1544#LINE/L1	1508	1509	0.285	oocyte_fwd
oocyte	fwd	rnd-6_family-1544#LINE/L1	1509	1510	0.285	oocyte_fwd
oocyte	fwd	rnd-6_family-1544#LINE/L1	1510	1511	0.28	oocyte_fwd
oocyte	fwd	rnd-6_family-1544#LINE/L1	1511	1512	0.28	oocyte_fwd
oocyte	fwd	rnd-6_family-1544#LINE/L1	1512	1513	0.28	oocyte_fwd
oocyte	fwd	rnd-6_family-1544#LINE/L1	1513	1514	0.28	oocyte_fwd
oocyte	fwd	rnd-6_family-1544#LINE/L1	1514	1515	0.28	oocyte_fwd
oocyte	fwd	rnd-6_family-1544#LINE/L1	1515	1516	0.28	oocyte_fwd
oocyte	fwd	rnd-6_family-1544#LINE/L1	1516	1517	0.28	oocyte_fwd
oocyte	fwd	rnd-6_family-1544#LINE/L1	1517	1518	0.28	oocyte_fwd
oocyte	fwd	rnd-6_family-1544#LINE/L1	1518	1519	0.285	oocyte_fwd
oocyte	fwd	rnd-6_family-1544#LINE/L1	1519	1520	0.315	oocyte_fwd
oocyte	fwd	rnd-6_family-1544#LINE/L1	1520	1521	0.315	oocyte_fwd
oocyte	fwd	rnd-6_family-1544#LINE/L1	1521	1522	0.315	oocyte_fwd
oocyte	fwd	rnd-6_family-1544#LINE/L1	1522	1523	0.325	oocyte_fwd
oocyte	fwd	rnd-6_family-1544#LINE/L1	1523	1524	0.325	oocyte_fwd
oocyte	fwd	rnd-6_family-1544#LINE/L1	1524	1525	0.325	oocyte_fwd
oocyte	fwd	rnd-6_family-1544#LINE/L1	1525	1526	0.325	oocyte_fwd
oocyte	fwd	rnd-6_family-1544#LINE/L1	1526	1527	0.325	oocyte_fwd
oocyte	fwd	rnd-6_family-1544#LINE/L1	1527	1528	0.325	oocyte_fwd
oocyte	fwd	rnd-6_family-1544#LINE/L1	1528	1529	0.325	oocyte_fwd
oocyte	fwd	rnd-6_family-1544#LINE/L1	1529	1530	0.33	oocyte_fwd
oocyte	fwd	rnd-6_family-1544#LINE/L1	1530	1531	0.33	oocyte_fwd
oocyte	fwd	rnd-6_family-1544#LINE/L1	1531	1532	0.34	oocyte_fwd
oocyte	fwd	rnd-6_family-1544#LINE/L1	1532	1533	0.34	oocyte_fwd
oocyte	fwd	rnd-6_family-1544#LINE/L1	1533	1534	0.34	oocyte_fwd
oocyte	fwd	rnd-6_family-1544#LINE/L1	1534	1535	0.33	oocyte_fwd
oocyte	fwd	rnd-6_family-1544#LINE/L1	1535	1536	0.33	oocyte_fwd
oocyte	fwd	rnd-6_family-1544#LINE/L1	1536	1537	0.365	oocyte_fwd
oocyte	fwd	rnd-6_family-1544#LINE/L1	1537	1538	0.365	oocyte_fwd
oocyte	fwd	rnd-6_family-1544#LINE/L1	1538	1539	0.365	oocyte_fwd
oocyte	fwd	rnd-6_family-1544#LINE/L1	1539	1540	0.35	oocyte_fwd
oocyte	fwd	rnd-6_family-1544#LINE/L1	1540	1541	0.35	oocyte_fwd
oocyte	fwd	rnd-6_family-1544#LINE/L1	1541	1542	0.35	oocyte_fwd
oocyte	fwd	rnd-6_family-1544#LINE/L1	1542	1543	0.35	oocyte_fwd
oocyte	fwd	rnd-6_family-1544#LINE/L1	1543	1544	0.35	oocyte_fwd
oocyte	fwd	rnd-6_family-1544#LINE/L1	1544	1545	0.34	oocyte_fwd
oocyte	fwd	rnd-6_family-1544#LINE/L1	1545	1546	0.335	oocyte_fwd
oocyte	fwd	rnd-6_family-1544#LINE/L1	1546	1547	0.335	oocyte_fwd
oocyte	fwd	rnd-6_family-1544#LINE/L1	1547	1548	0.33	oocyte_fwd
oocyte	fwd	rnd-6_family-1544#LINE/L1	1548	1549	0.295	oocyte_fwd
oocyte	fwd	rnd-6_family-1544#LINE/L1	1549	1550	0.295	oocyte_fwd
oocyte	fwd	rnd-6_family-1544#LINE/L1	1550	1551	0.295	oocyte_fwd
oocyte	fwd	rnd-6_family-1544#LINE/L1	1551	1552	0.295	oocyte_fwd
oocyte	fwd	rnd-6_family-1544#LINE/L1	1552	1553	0.33	oocyte_fwd
oocyte	fwd	rnd-6_family-1544#LINE/L1	1553	1554	0.33	oocyte_fwd
oocyte	fwd	rnd-6_family-1544#LINE/L1	1554	1555	0.33	oocyte_fwd
oocyte	fwd	rnd-6_family-1544#LINE/L1	1555	1556	0.315	oocyte_fwd
oocyte	fwd	rnd-6_family-1544#LINE/L1	1556	1557	0.315	oocyte_fwd
oocyte	fwd	rnd-6_family-1544#LINE/L1	1557	1558	0.315	oocyte_fwd
oocyte	fwd	rnd-6_family-1544#LINE/L1	1558	1559	0.32	oocyte_fwd
oocyte	fwd	rnd-6_family-1544#LINE/L1	1559	1560	0.325	oocyte_fwd
oocyte	fwd	rnd-6_family-1544#LINE/L1	1560	1561	0.325	oocyte_fwd
oocyte	fwd	rnd-6_family-1544#LINE/L1	1561	1562	0.325	oocyte_fwd
oocyte	fwd	rnd-6_family-1544#LINE/L1	1562	1563	0.325	oocyte_fwd
oocyte	fwd	rnd-6_family-1544#LINE/L1	1563	1564	0.325	oocyte_fwd
oocyte	fwd	rnd-6_family-1544#LINE/L1	1564	1565	0.325	oocyte_fwd
oocyte	fwd	rnd-6_family-1544#LINE/L1	1565	1566	0.325	oocyte_fwd
oocyte	fwd	rnd-6_family-1544#LINE/L1	1566	1567	0.325	oocyte_fwd
oocyte	fwd	rnd-6_family-1544#LINE/L1	1567	1568	0.325	oocyte_fwd
oocyte	fwd	rnd-6_family-1544#LINE/L1	1568	1569	0.325	oocyte_fwd
oocyte	fwd	rnd-6_family-1544#LINE/L1	1569	1570	0.325	oocyte_fwd
oocyte	fwd	rnd-6_family-1544#LINE/L1	1570	1571	0.325	oocyte_fwd
oocyte	fwd	rnd-6_family-1544#LINE/L1	1571	1572	0.325	oocyte_fwd
oocyte	fwd	rnd-6_family-1544#LINE/L1	1572	1573	0.33	oocyte_fwd
oocyte	fwd	rnd-6_family-1544#LINE/L1	1573	1574	0.33	oocyte_fwd
oocyte	fwd	rnd-6_family-1544#LINE/L1	1574	1575	0.33	oocyte_fwd
oocyte	fwd	rnd-6_family-1544#LINE/L1	1575	1576	0.335	oocyte_fwd
oocyte	fwd	rnd-6_family-1544#LINE/L1	1576	1577	0.32	oocyte_fwd
oocyte	fwd	rnd-6_family-1544#LINE/L1	1577	1578	0.305	oocyte_fwd
oocyte	fwd	rnd-6_family-1544#LINE/L1	1578	1579	0.3	oocyte_fwd
oocyte	fwd	rnd-6_family-1544#LINE/L1	1579	1580	0.3	oocyte_fwd
oocyte	fwd	rnd-6_family-1544#LINE/L1	1580	1581	0.29	oocyte_fwd
oocyte	fwd	rnd-6_family-1544#LINE/L1	1581	1582	0.29	oocyte_fwd
oocyte	fwd	rnd-6_family-1544#LINE/L1	1582	1583	0.29	oocyte_fwd
oocyte	fwd	rnd-6_family-1544#LINE/L1	1583	1584	0.29	oocyte_fwd
oocyte	fwd	rnd-6_family-1544#LINE/L1	1584	1585	0.29	oocyte_fwd
oocyte	fwd	rnd-6_family-1544#LINE/L1	1585	1586	0.29	oocyte_fwd
oocyte	fwd	rnd-6_family-1544#LINE/L1	1586	1587	0.29	oocyte_fwd
oocyte	fwd	rnd-6_family-1544#LINE/L1	1587	1588	0.29	oocyte_fwd
oocyte	fwd	rnd-6_family-1544#LINE/L1	1588	1589	0.29	oocyte_fwd
oocyte	fwd	rnd-6_family-1544#LINE/L1	1589	1590	0.29	oocyte_fwd
oocyte	fwd	rnd-6_family-1544#LINE/L1	1590	1591	0.29	oocyte_fwd
oocyte	fwd	rnd-6_family-1544#LINE/L1	1591	1592	0.29	oocyte_fwd
oocyte	fwd	rnd-6_family-1544#LINE/L1	1592	1593	0.29	oocyte_fwd
oocyte	fwd	rnd-6_family-1544#LINE/L1	1593	1594	0.28	oocyte_fwd
oocyte	fwd	rnd-6_family-1544#LINE/L1	1594	1595	0.29	oocyte_fwd
oocyte	fwd	rnd-6_family-1544#LINE/L1	1595	1596	0.29	oocyte_fwd
oocyte	fwd	rnd-6_family-1544#LINE/L1	1596	1597	0.29	oocyte_fwd
oocyte	fwd	rnd-6_family-1544#LINE/L1	1597	1598	0.29	oocyte_fwd
oocyte	fwd	rnd-6_family-1544#LINE/L1	1598	1599	0.29	oocyte_fwd
oocyte	fwd	rnd-6_family-1544#LINE/L1	1599	1600	0.29	oocyte_fwd
oocyte	fwd	rnd-6_family-1544#LINE/L1	1600	1601	0.29	oocyte_fwd
oocyte	fwd	rnd-6_family-1544#LINE/L1	1601	1602	0.29	oocyte_fwd
oocyte	fwd	rnd-6_family-1544#LINE/L1	1602	1603	0.29	oocyte_fwd
oocyte	fwd	rnd-6_family-1544#LINE/L1	1603	1604	0.295	oocyte_fwd
oocyte	fwd	rnd-6_family-1544#LINE/L1	1604	1605	0.295	oocyte_fwd
oocyte	fwd	rnd-6_family-1544#LINE/L1	1605	1606	0.305	oocyte_fwd
oocyte	fwd	rnd-6_family-1544#LINE/L1	1606	1607	0.305	oocyte_fwd
oocyte	fwd	rnd-6_family-1544#LINE/L1	1607	1608	0.305	oocyte_fwd
oocyte	fwd	rnd-6_family-1544#LINE/L1	1608	1609	0.31	oocyte_fwd
oocyte	fwd	rnd-6_family-1544#LINE/L1	1609	1610	0.31	oocyte_fwd
oocyte	fwd	rnd-6_family-1544#LINE/L1	1610	1611	0.325	oocyte_fwd
oocyte	fwd	rnd-6_family-1544#LINE/L1	1611	1612	0.32	oocyte_fwd
oocyte	fwd	rnd-6_family-1544#LINE/L1	1612	1613	0.32	oocyte_fwd
oocyte	fwd	rnd-6_family-1544#LINE/L1	1613	1614	0.32	oocyte_fwd
oocyte	fwd	rnd-6_family-1544#LINE/L1	1614	1615	0.32	oocyte_fwd
oocyte	fwd	rnd-6_family-1544#LINE/L1	1615	1616	0.33	oocyte_fwd
oocyte	fwd	rnd-6_family-1544#LINE/L1	1616	1617	0.345	oocyte_fwd
oocyte	fwd	rnd-6_family-1544#LINE/L1	1617	1618	0.36	oocyte_fwd
oocyte	fwd	rnd-6_family-1544#LINE/L1	1618	1619	0.39	oocyte_fwd
oocyte	fwd	rnd-6_family-1544#LINE/L1	1619	1620	0.39	oocyte_fwd
oocyte	fwd	rnd-6_family-1544#LINE/L1	1620	1621	0.4	oocyte_fwd
oocyte	fwd	rnd-6_family-1544#LINE/L1	1621	1622	0.4	oocyte_fwd
oocyte	fwd	rnd-6_family-1544#LINE/L1	1622	1623	0.405	oocyte_fwd
oocyte	fwd	rnd-6_family-1544#LINE/L1	1623	1624	0.405	oocyte_fwd
oocyte	fwd	rnd-6_family-1544#LINE/L1	1624	1625	0.395	oocyte_fwd
oocyte	fwd	rnd-6_family-1544#LINE/L1	1625	1626	0.395	oocyte_fwd
oocyte	fwd	rnd-6_family-1544#LINE/L1	1626	1627	0.395	oocyte_fwd
oocyte	fwd	rnd-6_family-1544#LINE/L1	1627	1628	0.395	oocyte_fwd
oocyte	fwd	rnd-6_family-1544#LINE/L1	1628	1629	0.395	oocyte_fwd
oocyte	fwd	rnd-6_family-1544#LINE/L1	1629	1630	0.395	oocyte_fwd
oocyte	fwd	rnd-6_family-1544#LINE/L1	1630	1631	0.365	oocyte_fwd
oocyte	fwd	rnd-6_family-1544#LINE/L1	1631	1632	0.315	oocyte_fwd
oocyte	fwd	rnd-6_family-1544#LINE/L1	1632	1633	0.335	oocyte_fwd
oocyte	fwd	rnd-6_family-1544#LINE/L1	1633	1634	0.465	oocyte_fwd
oocyte	fwd	rnd-6_family-1544#LINE/L1	1634	1635	0.88	oocyte_fwd
oocyte	fwd	rnd-6_family-1544#LINE/L1	1635	1636	0.88	oocyte_fwd
oocyte	fwd	rnd-6_family-1544#LINE/L1	1636	1637	0.87	oocyte_fwd
oocyte	fwd	rnd-6_family-1544#LINE/L1	1637	1638	0.87	oocyte_fwd
oocyte	fwd	rnd-6_family-1544#LINE/L1	1638	1639	0.89	oocyte_fwd
oocyte	fwd	rnd-6_family-1544#LINE/L1	1639	1640	0.905	oocyte_fwd
oocyte	fwd	rnd-6_family-1544#LINE/L1	1640	1641	0.905	oocyte_fwd
oocyte	fwd	rnd-6_family-1544#LINE/L1	1641	1642	0.9	oocyte_fwd
oocyte	fwd	rnd-6_family-1544#LINE/L1	1642	1643	0.875	oocyte_fwd
oocyte	fwd	rnd-6_family-1544#LINE/L1	1643	1644	0.875	oocyte_fwd
oocyte	fwd	rnd-6_family-1544#LINE/L1	1644	1645	0.865	oocyte_fwd
oocyte	fwd	rnd-6_family-1544#LINE/L1	1645	1646	0.86	oocyte_fwd
oocyte	fwd	rnd-6_family-1544#LINE/L1	1646	1647	0.925	oocyte_fwd
oocyte	fwd	rnd-6_family-1544#LINE/L1	1647	1648	1.065	oocyte_fwd
oocyte	fwd	rnd-6_family-1544#LINE/L1	1648	1649	1.065	oocyte_fwd
oocyte	fwd	rnd-6_family-1544#LINE/L1	1649	1650	1.215	oocyte_fwd
oocyte	fwd	rnd-6_family-1544#LINE/L1	1650	1651	1.23	oocyte_fwd
oocyte	fwd	rnd-6_family-1544#LINE/L1	1651	1652	1.23	oocyte_fwd
oocyte	fwd	rnd-6_family-1544#LINE/L1	1652	1653	1.23	oocyte_fwd
oocyte	fwd	rnd-6_family-1544#LINE/L1	1653	1654	1.23	oocyte_fwd
oocyte	fwd	rnd-6_family-1544#LINE/L1	1654	1655	1.16	oocyte_fwd
oocyte	fwd	rnd-6_family-1544#LINE/L1	1655	1656	1.16	oocyte_fwd
oocyte	fwd	rnd-6_family-1544#LINE/L1	1656	1657	1.12	oocyte_fwd
oocyte	fwd	rnd-6_family-1544#LINE/L1	1657	1658	1.105	oocyte_fwd
oocyte	fwd	rnd-6_family-1544#LINE/L1	1658	1659	1.025	oocyte_fwd
oocyte	fwd	rnd-6_family-1544#LINE/L1	1659	1660	0.98	oocyte_fwd
oocyte	fwd	rnd-6_family-1544#LINE/L1	1660	1661	0.69	oocyte_fwd
oocyte	fwd	rnd-6_family-1544#LINE/L1	1661	1662	0.705	oocyte_fwd
oocyte	fwd	rnd-6_family-1544#LINE/L1	1662	1663	0.68	oocyte_fwd
oocyte	fwd	rnd-6_family-1544#LINE/L1	1663	1664	0.62	oocyte_fwd
oocyte	fwd	rnd-6_family-1544#LINE/L1	1664	1665	0.42	oocyte_fwd
oocyte	fwd	rnd-6_family-1544#LINE/L1	1665	1666	0.41	oocyte_fwd
oocyte	fwd	rnd-6_family-1544#LINE/L1	1666	1667	0.29	oocyte_fwd
oocyte	fwd	rnd-6_family-1544#LINE/L1	1667	1668	0.32	oocyte_fwd
oocyte	fwd	rnd-6_family-1544#LINE/L1	1668	1669	0.355	oocyte_fwd
oocyte	fwd	rnd-6_family-1544#LINE/L1	1669	1670	0.355	oocyte_fwd
oocyte	fwd	rnd-6_family-1544#LINE/L1	1670	1671	0.355	oocyte_fwd
oocyte	fwd	rnd-6_family-1544#LINE/L1	1671	1672	0.36	oocyte_fwd
oocyte	fwd	rnd-6_family-1544#LINE/L1	1672	1673	0.335	oocyte_fwd
oocyte	fwd	rnd-6_family-1544#LINE/L1	1673	1674	0.335	oocyte_fwd
oocyte	fwd	rnd-6_family-1544#LINE/L1	1674	1675	0.33	oocyte_fwd
oocyte	fwd	rnd-6_family-1544#LINE/L1	1675	1676	0.33	oocyte_fwd
oocyte	fwd	rnd-6_family-1544#LINE/L1	1676	1677	0.35	oocyte_fwd
oocyte	fwd	rnd-6_family-1544#LINE/L1	1677	1678	0.425	oocyte_fwd
oocyte	fwd	rnd-6_family-1544#LINE/L1	1678	1679	0.425	oocyte_fwd
oocyte	fwd	rnd-6_family-1544#LINE/L1	1679	1680	0.45	oocyte_fwd
oocyte	fwd	rnd-6_family-1544#LINE/L1	1680	1681	0.45	oocyte_fwd
oocyte	fwd	rnd-6_family-1544#LINE/L1	1681	1682	0.45	oocyte_fwd
oocyte	fwd	rnd-6_family-1544#LINE/L1	1682	1683	0.47	oocyte_fwd
oocyte	fwd	rnd-6_family-1544#LINE/L1	1683	1684	0.48	oocyte_fwd
oocyte	fwd	rnd-6_family-1544#LINE/L1	1684	1685	0.505	oocyte_fwd
oocyte	fwd	rnd-6_family-1544#LINE/L1	1685	1686	0.515	oocyte_fwd
oocyte	fwd	rnd-6_family-1544#LINE/L1	1686	1687	0.515	oocyte_fwd
oocyte	fwd	rnd-6_family-1544#LINE/L1	1687	1688	0.515	oocyte_fwd
oocyte	fwd	rnd-6_family-1544#LINE/L1	1688	1689	0.515	oocyte_fwd
oocyte	fwd	rnd-6_family-1544#LINE/L1	1689	1690	0.515	oocyte_fwd
oocyte	fwd	rnd-6_family-1544#LINE/L1	1690	1691	0.52	oocyte_fwd
oocyte	fwd	rnd-6_family-1544#LINE/L1	1691	1692	0.53	oocyte_fwd
oocyte	fwd	rnd-6_family-1544#LINE/L1	1692	1693	0.52	oocyte_fwd
oocyte	fwd	rnd-6_family-1544#LINE/L1	1693	1694	0.435	oocyte_fwd
oocyte	fwd	rnd-6_family-1544#LINE/L1	1694	1695	0.415	oocyte_fwd
oocyte	fwd	rnd-6_family-1544#LINE/L1	1695	1696	0.405	oocyte_fwd
oocyte	fwd	rnd-6_family-1544#LINE/L1	1696	1697	0.38	oocyte_fwd
oocyte	fwd	rnd-6_family-1544#LINE/L1	1697	1698	0.4	oocyte_fwd
oocyte	fwd	rnd-6_family-1544#LINE/L1	1698	1699	0.39	oocyte_fwd
oocyte	fwd	rnd-6_family-1544#LINE/L1	1699	1700	0.375	oocyte_fwd
oocyte	fwd	rnd-6_family-1544#LINE/L1	1700	1701	0.38	oocyte_fwd
oocyte	fwd	rnd-6_family-1544#LINE/L1	1701	1702	0.41	oocyte_fwd
oocyte	fwd	rnd-6_family-1544#LINE/L1	1702	1703	0.39	oocyte_fwd
oocyte	fwd	rnd-6_family-1544#LINE/L1	1703	1704	0.455	oocyte_fwd
oocyte	fwd	rnd-6_family-1544#LINE/L1	1704	1705	0.465	oocyte_fwd
oocyte	fwd	rnd-6_family-1544#LINE/L1	1705	1706	0.44	oocyte_fwd
oocyte	fwd	rnd-6_family-1544#LINE/L1	1706	1707	0.44	oocyte_fwd
oocyte	fwd	rnd-6_family-1544#LINE/L1	1707	1708	0.425	oocyte_fwd
oocyte	fwd	rnd-6_family-1544#LINE/L1	1708	1709	0.425	oocyte_fwd
oocyte	fwd	rnd-6_family-1544#LINE/L1	1709	1710	0.425	oocyte_fwd
oocyte	fwd	rnd-6_family-1544#LINE/L1	1710	1711	0.41	oocyte_fwd
oocyte	fwd	rnd-6_family-1544#LINE/L1	1711	1712	0.4	oocyte_fwd
oocyte	fwd	rnd-6_family-1544#LINE/L1	1712	1713	0.385	oocyte_fwd
oocyte	fwd	rnd-6_family-1544#LINE/L1	1713	1714	0.39	oocyte_fwd
oocyte	fwd	rnd-6_family-1544#LINE/L1	1714	1715	0.365	oocyte_fwd
oocyte	fwd	rnd-6_family-1544#LINE/L1	1715	1716	0.41	oocyte_fwd
oocyte	fwd	rnd-6_family-1544#LINE/L1	1716	1717	0.41	oocyte_fwd
oocyte	fwd	rnd-6_family-1544#LINE/L1	1717	1718	0.405	oocyte_fwd
oocyte	fwd	rnd-6_family-1544#LINE/L1	1718	1719	0.475	oocyte_fwd
oocyte	fwd	rnd-6_family-1544#LINE/L1	1719	1720	0.475	oocyte_fwd
oocyte	fwd	rnd-6_family-1544#LINE/L1	1720	1721	0.47	oocyte_fwd
oocyte	fwd	rnd-6_family-1544#LINE/L1	1721	1722	0.47	oocyte_fwd
oocyte	fwd	rnd-6_family-1544#LINE/L1	1722	1723	0.47	oocyte_fwd
oocyte	fwd	rnd-6_family-1544#LINE/L1	1723	1724	0.495	oocyte_fwd
oocyte	fwd	rnd-6_family-1544#LINE/L1	1724	1725	0.475	oocyte_fwd
oocyte	fwd	rnd-6_family-1544#LINE/L1	1725	1726	0.475	oocyte_fwd
oocyte	fwd	rnd-6_family-1544#LINE/L1	1726	1727	0.475	oocyte_fwd
oocyte	fwd	rnd-6_family-1544#LINE/L1	1727	1728	0.475	oocyte_fwd
oocyte	fwd	rnd-6_family-1544#LINE/L1	1728	1729	0.395	oocyte_fwd
oocyte	fwd	rnd-6_family-1544#LINE/L1	1729	1730	0.395	oocyte_fwd
oocyte	fwd	rnd-6_family-1544#LINE/L1	1730	1731	0.395	oocyte_fwd
oocyte	fwd	rnd-6_family-1544#LINE/L1	1731	1732	0.395	oocyte_fwd
oocyte	fwd	rnd-6_family-1544#LINE/L1	1732	1733	0.395	oocyte_fwd
oocyte	fwd	rnd-6_family-1544#LINE/L1	1733	1734	0.39	oocyte_fwd
oocyte	fwd	rnd-6_family-1544#LINE/L1	1734	1735	0.39	oocyte_fwd
oocyte	fwd	rnd-6_family-1544#LINE/L1	1735	1736	0.39	oocyte_fwd
oocyte	fwd	rnd-6_family-1544#LINE/L1	1736	1737	0.385	oocyte_fwd
oocyte	fwd	rnd-6_family-1544#LINE/L1	1737	1738	0.385	oocyte_fwd
oocyte	fwd	rnd-6_family-1544#LINE/L1	1738	1739	0.37	oocyte_fwd
oocyte	fwd	rnd-6_family-1544#LINE/L1	1739	1740	0.345	oocyte_fwd
oocyte	fwd	rnd-6_family-1544#LINE/L1	1740	1741	0.345	oocyte_fwd
oocyte	fwd	rnd-6_family-1544#LINE/L1	1741	1742	0.29	oocyte_fwd
oocyte	fwd	rnd-6_family-1544#LINE/L1	1742	1743	0.29	oocyte_fwd
oocyte	fwd	rnd-6_family-1544#LINE/L1	1743	1744	0.29	oocyte_fwd
oocyte	fwd	rnd-6_family-1544#LINE/L1	1744	1745	0.29	oocyte_fwd
oocyte	fwd	rnd-6_family-1544#LINE/L1	1745	1746	0.275	oocyte_fwd
oocyte	fwd	rnd-6_family-1544#LINE/L1	1746	1747	0.355	oocyte_fwd
oocyte	fwd	rnd-6_family-1544#LINE/L1	1747	1748	0.37	oocyte_fwd
oocyte	fwd	rnd-6_family-1544#LINE/L1	1748	1749	0.36	oocyte_fwd
oocyte	fwd	rnd-6_family-1544#LINE/L1	1749	1750	0.36	oocyte_fwd
oocyte	fwd	rnd-6_family-1544#LINE/L1	1750	1751	0.35	oocyte_fwd
oocyte	fwd	rnd-6_family-1544#LINE/L1	1751	1752	0.35	oocyte_fwd
oocyte	fwd	rnd-6_family-1544#LINE/L1	1752	1753	0.35	oocyte_fwd
oocyte	fwd	rnd-6_family-1544#LINE/L1	1753	1754	0.36	oocyte_fwd
oocyte	fwd	rnd-6_family-1544#LINE/L1	1754	1755	0.365	oocyte_fwd
oocyte	fwd	rnd-6_family-1544#LINE/L1	1755	1756	0.455	oocyte_fwd
oocyte	fwd	rnd-6_family-1544#LINE/L1	1756	1757	0.48	oocyte_fwd
oocyte	fwd	rnd-6_family-1544#LINE/L1	1757	1758	0.49	oocyte_fwd
oocyte	fwd	rnd-6_family-1544#LINE/L1	1758	1759	0.49	oocyte_fwd
oocyte	fwd	rnd-6_family-1544#LINE/L1	1759	1760	0.51	oocyte_fwd
oocyte	fwd	rnd-6_family-1544#LINE/L1	1760	1761	0.51	oocyte_fwd
oocyte	fwd	rnd-6_family-1544#LINE/L1	1761	1762	0.51	oocyte_fwd
oocyte	fwd	rnd-6_family-1544#LINE/L1	1762	1763	0.515	oocyte_fwd
oocyte	fwd	rnd-6_family-1544#LINE/L1	1763	1764	0.515	oocyte_fwd
oocyte	fwd	rnd-6_family-1544#LINE/L1	1764	1765	0.515	oocyte_fwd
oocyte	fwd	rnd-6_family-1544#LINE/L1	1765	1766	0.515	oocyte_fwd
oocyte	fwd	rnd-6_family-1544#LINE/L1	1766	1767	0.515	oocyte_fwd
oocyte	fwd	rnd-6_family-1544#LINE/L1	1767	1768	0.515	oocyte_fwd
oocyte	fwd	rnd-6_family-1544#LINE/L1	1768	1769	0.515	oocyte_fwd
oocyte	fwd	rnd-6_family-1544#LINE/L1	1769	1770	0.515	oocyte_fwd
oocyte	fwd	rnd-6_family-1544#LINE/L1	1770	1771	0.525	oocyte_fwd
oocyte	fwd	rnd-6_family-1544#LINE/L1	1771	1772	0.475	oocyte_fwd
oocyte	fwd	rnd-6_family-1544#LINE/L1	1772	1773	0.455	oocyte_fwd
oocyte	fwd	rnd-6_family-1544#LINE/L1	1773	1774	0.46	oocyte_fwd
oocyte	fwd	rnd-6_family-1544#LINE/L1	1774	1775	0.455	oocyte_fwd
oocyte	fwd	rnd-6_family-1544#LINE/L1	1775	1776	0.44	oocyte_fwd
oocyte	fwd	rnd-6_family-1544#LINE/L1	1776	1777	0.42	oocyte_fwd
oocyte	fwd	rnd-6_family-1544#LINE/L1	1777	1778	0.415	oocyte_fwd
oocyte	fwd	rnd-6_family-1544#LINE/L1	1778	1779	0.415	oocyte_fwd
oocyte	fwd	rnd-6_family-1544#LINE/L1	1779	1780	0.4	oocyte_fwd
oocyte	fwd	rnd-6_family-1544#LINE/L1	1780	1781	0.36	oocyte_fwd
oocyte	fwd	rnd-6_family-1544#LINE/L1	1781	1782	0.33	oocyte_fwd
oocyte	fwd	rnd-6_family-1544#LINE/L1	1782	1783	0.34	oocyte_fwd
oocyte	fwd	rnd-6_family-1544#LINE/L1	1783	1784	0.325	oocyte_fwd
oocyte	fwd	rnd-6_family-1544#LINE/L1	1784	1785	0.325	oocyte_fwd
oocyte	fwd	rnd-6_family-1544#LINE/L1	1785	1786	0.31	oocyte_fwd
oocyte	fwd	rnd-6_family-1544#LINE/L1	1786	1787	0.285	oocyte_fwd
oocyte	fwd	rnd-6_family-1544#LINE/L1	1787	1788	0.285	oocyte_fwd
oocyte	fwd	rnd-6_family-1544#LINE/L1	1788	1789	0.295	oocyte_fwd
oocyte	fwd	rnd-6_family-1544#LINE/L1	1789	1790	0.285	oocyte_fwd
oocyte	fwd	rnd-6_family-1544#LINE/L1	1790	1791	0.285	oocyte_fwd
oocyte	fwd	rnd-6_family-1544#LINE/L1	1791	1792	0.285	oocyte_fwd
oocyte	fwd	rnd-6_family-1544#LINE/L1	1792	1793	0.285	oocyte_fwd
oocyte	fwd	rnd-6_family-1544#LINE/L1	1793	1794	0.3	oocyte_fwd
oocyte	fwd	rnd-6_family-1544#LINE/L1	1794	1795	0.31	oocyte_fwd
oocyte	fwd	rnd-6_family-1544#LINE/L1	1795	1796	0.325	oocyte_fwd
oocyte	fwd	rnd-6_family-1544#LINE/L1	1796	1797	0.33	oocyte_fwd
oocyte	fwd	rnd-6_family-1544#LINE/L1	1797	1798	0.315	oocyte_fwd
oocyte	fwd	rnd-6_family-1544#LINE/L1	1798	1799	0.29	oocyte_fwd
oocyte	fwd	rnd-6_family-1544#LINE/L1	1799	1800	0.325	oocyte_fwd
oocyte	fwd	rnd-6_family-1544#LINE/L1	1800	1801	0.325	oocyte_fwd
oocyte	fwd	rnd-6_family-1544#LINE/L1	1801	1802	0.31	oocyte_fwd
oocyte	fwd	rnd-6_family-1544#LINE/L1	1802	1803	0.325	oocyte_fwd
oocyte	fwd	rnd-6_family-1544#LINE/L1	1803	1804	1.29	oocyte_fwd
oocyte	fwd	rnd-6_family-1544#LINE/L1	1804	1805	1.36	oocyte_fwd
oocyte	fwd	rnd-6_family-1544#LINE/L1	1805	1806	1.36	oocyte_fwd
oocyte	fwd	rnd-6_family-1544#LINE/L1	1806	1807	1.385	oocyte_fwd
oocyte	fwd	rnd-6_family-1544#LINE/L1	1807	1808	1.385	oocyte_fwd
oocyte	fwd	rnd-6_family-1544#LINE/L1	1808	1809	1.405	oocyte_fwd
oocyte	fwd	rnd-6_family-1544#LINE/L1	1809	1810	1.425	oocyte_fwd
oocyte	fwd	rnd-6_family-1544#LINE/L1	1810	1811	1.425	oocyte_fwd
oocyte	fwd	rnd-6_family-1544#LINE/L1	1811	1812	1.445	oocyte_fwd
oocyte	fwd	rnd-6_family-1544#LINE/L1	1812	1813	1.445	oocyte_fwd
oocyte	fwd	rnd-6_family-1544#LINE/L1	1813	1814	1.445	oocyte_fwd
oocyte	fwd	rnd-6_family-1544#LINE/L1	1814	1815	1.445	oocyte_fwd
oocyte	fwd	rnd-6_family-1544#LINE/L1	1815	1816	1.435	oocyte_fwd
oocyte	fwd	rnd-6_family-1544#LINE/L1	1816	1817	1.435	oocyte_fwd
oocyte	fwd	rnd-6_family-1544#LINE/L1	1817	1818	1.435	oocyte_fwd
oocyte	fwd	rnd-6_family-1544#LINE/L1	1818	1819	1.435	oocyte_fwd
oocyte	fwd	rnd-6_family-1544#LINE/L1	1819	1820	1.425	oocyte_fwd
oocyte	fwd	rnd-6_family-1544#LINE/L1	1820	1821	1.42	oocyte_fwd
oocyte	fwd	rnd-6_family-1544#LINE/L1	1821	1822	1.42	oocyte_fwd
oocyte	fwd	rnd-6_family-1544#LINE/L1	1822	1823	1.385	oocyte_fwd
oocyte	fwd	rnd-6_family-1544#LINE/L1	1823	1824	1.275	oocyte_fwd
oocyte	fwd	rnd-6_family-1544#LINE/L1	1824	1825	1.265	oocyte_fwd
oocyte	fwd	rnd-6_family-1544#LINE/L1	1825	1826	1.23	oocyte_fwd
oocyte	fwd	rnd-6_family-1544#LINE/L1	1826	1827	1.185	oocyte_fwd
oocyte	fwd	rnd-6_family-1544#LINE/L1	1827	1828	1.13	oocyte_fwd
oocyte	fwd	rnd-6_family-1544#LINE/L1	1828	1829	0.705	oocyte_fwd
oocyte	fwd	rnd-6_family-1544#LINE/L1	1829	1830	0.615	oocyte_fwd
oocyte	fwd	rnd-6_family-1544#LINE/L1	1830	1831	0.55	oocyte_fwd
oocyte	fwd	rnd-6_family-1544#LINE/L1	1831	1832	0.405	oocyte_fwd
oocyte	fwd	rnd-6_family-1544#LINE/L1	1832	1833	0.25	oocyte_fwd
oocyte	fwd	rnd-6_family-1544#LINE/L1	1833	1834	0.235	oocyte_fwd
oocyte	fwd	rnd-6_family-1544#LINE/L1	1834	1835	0.235	oocyte_fwd
oocyte	fwd	rnd-6_family-1544#LINE/L1	1835	1836	0.235	oocyte_fwd
oocyte	fwd	rnd-6_family-1544#LINE/L1	1836	1837	0.235	oocyte_fwd
oocyte	fwd	rnd-6_family-1544#LINE/L1	1837	1838	0.235	oocyte_fwd
oocyte	fwd	rnd-6_family-1544#LINE/L1	1838	1839	0.235	oocyte_fwd
oocyte	fwd	rnd-6_family-1544#LINE/L1	1839	1840	0.23	oocyte_fwd
oocyte	fwd	rnd-6_family-1544#LINE/L1	1840	1841	0.295	oocyte_fwd
oocyte	fwd	rnd-6_family-1544#LINE/L1	1841	1842	0.29	oocyte_fwd
oocyte	fwd	rnd-6_family-1544#LINE/L1	1842	1843	0.29	oocyte_fwd
oocyte	fwd	rnd-6_family-1544#LINE/L1	1843	1844	0.29	oocyte_fwd
oocyte	fwd	rnd-6_family-1544#LINE/L1	1844	1845	0.305	oocyte_fwd
oocyte	fwd	rnd-6_family-1544#LINE/L1	1845	1846	0.305	oocyte_fwd
oocyte	fwd	rnd-6_family-1544#LINE/L1	1846	1847	0.295	oocyte_fwd
oocyte	fwd	rnd-6_family-1544#LINE/L1	1847	1848	0.295	oocyte_fwd
oocyte	fwd	rnd-6_family-1544#LINE/L1	1848	1849	0.32	oocyte_fwd
oocyte	fwd	rnd-6_family-1544#LINE/L1	1849	1850	0.32	oocyte_fwd
oocyte	fwd	rnd-6_family-1544#LINE/L1	1850	1851	0.33	oocyte_fwd
oocyte	fwd	rnd-6_family-1544#LINE/L1	1851	1852	0.32	oocyte_fwd
oocyte	fwd	rnd-6_family-1544#LINE/L1	1852	1853	0.32	oocyte_fwd
oocyte	fwd	rnd-6_family-1544#LINE/L1	1853	1854	0.32	oocyte_fwd
oocyte	fwd	rnd-6_family-1544#LINE/L1	1854	1855	0.32	oocyte_fwd
oocyte	fwd	rnd-6_family-1544#LINE/L1	1855	1856	0.335	oocyte_fwd
oocyte	fwd	rnd-6_family-1544#LINE/L1	1856	1857	0.335	oocyte_fwd
oocyte	fwd	rnd-6_family-1544#LINE/L1	1857	1858	0.335	oocyte_fwd
oocyte	fwd	rnd-6_family-1544#LINE/L1	1858	1859	0.335	oocyte_fwd
oocyte	fwd	rnd-6_family-1544#LINE/L1	1859	1860	0.335	oocyte_fwd
oocyte	fwd	rnd-6_family-1544#LINE/L1	1860	1861	0.335	oocyte_fwd
oocyte	fwd	rnd-6_family-1544#LINE/L1	1861	1862	0.335	oocyte_fwd
oocyte	fwd	rnd-6_family-1544#LINE/L1	1862	1863	0.335	oocyte_fwd
oocyte	fwd	rnd-6_family-1544#LINE/L1	1863	1864	0.345	oocyte_fwd
oocyte	fwd	rnd-6_family-1544#LINE/L1	1864	1865	0.36	oocyte_fwd
oocyte	fwd	rnd-6_family-1544#LINE/L1	1865	1866	0.36	oocyte_fwd
oocyte	fwd	rnd-6_family-1544#LINE/L1	1866	1867	0.36	oocyte_fwd
oocyte	fwd	rnd-6_family-1544#LINE/L1	1867	1868	0.335	oocyte_fwd
oocyte	fwd	rnd-6_family-1544#LINE/L1	1868	1869	0.335	oocyte_fwd
oocyte	fwd	rnd-6_family-1544#LINE/L1	1869	1870	0.315	oocyte_fwd
oocyte	fwd	rnd-6_family-1544#LINE/L1	1870	1871	0.255	oocyte_fwd
oocyte	fwd	rnd-6_family-1544#LINE/L1	1871	1872	0.385	oocyte_fwd
oocyte	fwd	rnd-6_family-1544#LINE/L1	1872	1873	0.375	oocyte_fwd
oocyte	fwd	rnd-6_family-1544#LINE/L1	1873	1874	0.39	oocyte_fwd
oocyte	fwd	rnd-6_family-1544#LINE/L1	1874	1875	0.39	oocyte_fwd
oocyte	fwd	rnd-6_family-1544#LINE/L1	1875	1876	0.39	oocyte_fwd
oocyte	fwd	rnd-6_family-1544#LINE/L1	1876	1877	0.39	oocyte_fwd
oocyte	fwd	rnd-6_family-1544#LINE/L1	1877	1878	0.4	oocyte_fwd
oocyte	fwd	rnd-6_family-1544#LINE/L1	1878	1879	0.4	oocyte_fwd
oocyte	fwd	rnd-6_family-1544#LINE/L1	1879	1880	0.4	oocyte_fwd
oocyte	fwd	rnd-6_family-1544#LINE/L1	1880	1881	0.395	oocyte_fwd
oocyte	fwd	rnd-6_family-1544#LINE/L1	1881	1882	0.395	oocyte_fwd
oocyte	fwd	rnd-6_family-1544#LINE/L1	1882	1883	0.395	oocyte_fwd
oocyte	fwd	rnd-6_family-1544#LINE/L1	1883	1884	0.4	oocyte_fwd
oocyte	fwd	rnd-6_family-1544#LINE/L1	1884	1885	0.38	oocyte_fwd
oocyte	fwd	rnd-6_family-1544#LINE/L1	1885	1886	0.38	oocyte_fwd
oocyte	fwd	rnd-6_family-1544#LINE/L1	1886	1887	0.38	oocyte_fwd
oocyte	fwd	rnd-6_family-1544#LINE/L1	1887	1888	0.38	oocyte_fwd
oocyte	fwd	rnd-6_family-1544#LINE/L1	1888	1889	0.375	oocyte_fwd
oocyte	fwd	rnd-6_family-1544#LINE/L1	1889	1890	0.375	oocyte_fwd
oocyte	fwd	rnd-6_family-1544#LINE/L1	1890	1891	0.35	oocyte_fwd
oocyte	fwd	rnd-6_family-1544#LINE/L1	1891	1892	0.365	oocyte_fwd
oocyte	fwd	rnd-6_family-1544#LINE/L1	1892	1893	0.395	oocyte_fwd
oocyte	fwd	rnd-6_family-1544#LINE/L1	1893	1894	0.395	oocyte_fwd
oocyte	fwd	rnd-6_family-1544#LINE/L1	1894	1895	0.365	oocyte_fwd
oocyte	fwd	rnd-6_family-1544#LINE/L1	1895	1896	0.325	oocyte_fwd
oocyte	fwd	rnd-6_family-1544#LINE/L1	1896	1897	0.28	oocyte_fwd
oocyte	fwd	rnd-6_family-1544#LINE/L1	1897	1898	0.265	oocyte_fwd
oocyte	fwd	rnd-6_family-1544#LINE/L1	1898	1899	0.28	oocyte_fwd
oocyte	fwd	rnd-6_family-1544#LINE/L1	1899	1900	0.365	oocyte_fwd
oocyte	fwd	rnd-6_family-1544#LINE/L1	1900	1901	0.365	oocyte_fwd
oocyte	fwd	rnd-6_family-1544#LINE/L1	1901	1902	0.34	oocyte_fwd
oocyte	fwd	rnd-6_family-1544#LINE/L1	1902	1903	0.35	oocyte_fwd
oocyte	fwd	rnd-6_family-1544#LINE/L1	1903	1904	0.35	oocyte_fwd
oocyte	fwd	rnd-6_family-1544#LINE/L1	1904	1905	0.35	oocyte_fwd
oocyte	fwd	rnd-6_family-1544#LINE/L1	1905	1906	0.35	oocyte_fwd
oocyte	fwd	rnd-6_family-1544#LINE/L1	1906	1907	0.35	oocyte_fwd
oocyte	fwd	rnd-6_family-1544#LINE/L1	1907	1908	0.35	oocyte_fwd
oocyte	fwd	rnd-6_family-1544#LINE/L1	1908	1909	0.335	oocyte_fwd
oocyte	fwd	rnd-6_family-1544#LINE/L1	1909	1910	0.335	oocyte_fwd
oocyte	fwd	rnd-6_family-1544#LINE/L1	1910	1911	0.34	oocyte_fwd
oocyte	fwd	rnd-6_family-1544#LINE/L1	1911	1912	0.34	oocyte_fwd
oocyte	fwd	rnd-6_family-1544#LINE/L1	1912	1913	0.34	oocyte_fwd
oocyte	fwd	rnd-6_family-1544#LINE/L1	1913	1914	0.345	oocyte_fwd
oocyte	fwd	rnd-6_family-1544#LINE/L1	1914	1915	0.345	oocyte_fwd
oocyte	fwd	rnd-6_family-1544#LINE/L1	1915	1916	0.325	oocyte_fwd
oocyte	fwd	rnd-6_family-1544#LINE/L1	1916	1917	0.365	oocyte_fwd
oocyte	fwd	rnd-6_family-1544#LINE/L1	1917	1918	0.365	oocyte_fwd
oocyte	fwd	rnd-6_family-1544#LINE/L1	1918	1919	0.37	oocyte_fwd
oocyte	fwd	rnd-6_family-1544#LINE/L1	1919	1920	0.375	oocyte_fwd
oocyte	fwd	rnd-6_family-1544#LINE/L1	1920	1921	0.4	oocyte_fwd
oocyte	fwd	rnd-6_family-1544#LINE/L1	1921	1922	0.405	oocyte_fwd
oocyte	fwd	rnd-6_family-1544#LINE/L1	1922	1923	0.39	oocyte_fwd
oocyte	fwd	rnd-6_family-1544#LINE/L1	1923	1924	0.545	oocyte_fwd
oocyte	fwd	rnd-6_family-1544#LINE/L1	1924	1925	0.555	oocyte_fwd
oocyte	fwd	rnd-6_family-1544#LINE/L1	1925	1926	0.58	oocyte_fwd
oocyte	fwd	rnd-6_family-1544#LINE/L1	1926	1927	0.97	oocyte_fwd
oocyte	fwd	rnd-6_family-1544#LINE/L1	1927	1928	0.965	oocyte_fwd
oocyte	fwd	rnd-6_family-1544#LINE/L1	1928	1929	1.035	oocyte_fwd
oocyte	fwd	rnd-6_family-1544#LINE/L1	1929	1930	1.035	oocyte_fwd
oocyte	fwd	rnd-6_family-1544#LINE/L1	1930	1931	1.035	oocyte_fwd
oocyte	fwd	rnd-6_family-1544#LINE/L1	1931	1932	1.075	oocyte_fwd
oocyte	fwd	rnd-6_family-1544#LINE/L1	1932	1933	1.075	oocyte_fwd
oocyte	fwd	rnd-6_family-1544#LINE/L1	1933	1934	1.075	oocyte_fwd
oocyte	fwd	rnd-6_family-1544#LINE/L1	1934	1935	1.08	oocyte_fwd
oocyte	fwd	rnd-6_family-1544#LINE/L1	1935	1936	1.08	oocyte_fwd
oocyte	fwd	rnd-6_family-1544#LINE/L1	1936	1937	1.315	oocyte_fwd
oocyte	fwd	rnd-6_family-1544#LINE/L1	1937	1938	1.475	oocyte_fwd
oocyte	fwd	rnd-6_family-1544#LINE/L1	1938	1939	1.535	oocyte_fwd
oocyte	fwd	rnd-6_family-1544#LINE/L1	1939	1940	1.525	oocyte_fwd
oocyte	fwd	rnd-6_family-1544#LINE/L1	1940	1941	1.53	oocyte_fwd
oocyte	fwd	rnd-6_family-1544#LINE/L1	1941	1942	1.525	oocyte_fwd
oocyte	fwd	rnd-6_family-1544#LINE/L1	1942	1943	1.54	oocyte_fwd
oocyte	fwd	rnd-6_family-1544#LINE/L1	1943	1944	1.515	oocyte_fwd
oocyte	fwd	rnd-6_family-1544#LINE/L1	1944	1945	1.49	oocyte_fwd
oocyte	fwd	rnd-6_family-1544#LINE/L1	1945	1946	1.395	oocyte_fwd
oocyte	fwd	rnd-6_family-1544#LINE/L1	1946	1947	1.38	oocyte_fwd
oocyte	fwd	rnd-6_family-1544#LINE/L1	1947	1948	1.37	oocyte_fwd
oocyte	fwd	rnd-6_family-1544#LINE/L1	1948	1949	1.305	oocyte_fwd
oocyte	fwd	rnd-6_family-1544#LINE/L1	1949	1950	1.305	oocyte_fwd
oocyte	fwd	rnd-6_family-1544#LINE/L1	1950	1951	1.235	oocyte_fwd
oocyte	fwd	rnd-6_family-1544#LINE/L1	1951	1952	1.195	oocyte_fwd
oocyte	fwd	rnd-6_family-1544#LINE/L1	1952	1953	1.185	oocyte_fwd
oocyte	fwd	rnd-6_family-1544#LINE/L1	1953	1954	1.125	oocyte_fwd
oocyte	fwd	rnd-6_family-1544#LINE/L1	1954	1955	1.035	oocyte_fwd
oocyte	fwd	rnd-6_family-1544#LINE/L1	1955	1956	0.95	oocyte_fwd
oocyte	fwd	rnd-6_family-1544#LINE/L1	1956	1957	0.905	oocyte_fwd
oocyte	fwd	rnd-6_family-1544#LINE/L1	1957	1958	0.85	oocyte_fwd
oocyte	fwd	rnd-6_family-1544#LINE/L1	1958	1959	0.855	oocyte_fwd
oocyte	fwd	rnd-6_family-1544#LINE/L1	1959	1960	0.9	oocyte_fwd
oocyte	fwd	rnd-6_family-1544#LINE/L1	1960	1961	0.875	oocyte_fwd
oocyte	fwd	rnd-6_family-1544#LINE/L1	1961	1962	0.76	oocyte_fwd
oocyte	fwd	rnd-6_family-1544#LINE/L1	1962	1963	0.67	oocyte_fwd
oocyte	fwd	rnd-6_family-1544#LINE/L1	1963	1964	0.45	oocyte_fwd
oocyte	fwd	rnd-6_family-1544#LINE/L1	1964	1965	0.42	oocyte_fwd
oocyte	fwd	rnd-6_family-1544#LINE/L1	1965	1966	0.405	oocyte_fwd
oocyte	fwd	rnd-6_family-1544#LINE/L1	1966	1967	0.4	oocyte_fwd
oocyte	fwd	rnd-6_family-1544#LINE/L1	1967	1968	0.4	oocyte_fwd
oocyte	fwd	rnd-6_family-1544#LINE/L1	1968	1969	0.4	oocyte_fwd
oocyte	fwd	rnd-6_family-1544#LINE/L1	1969	1970	0.4	oocyte_fwd
oocyte	fwd	rnd-6_family-1544#LINE/L1	1970	1971	0.375	oocyte_fwd
oocyte	fwd	rnd-6_family-1544#LINE/L1	1971	1972	0.375	oocyte_fwd
oocyte	fwd	rnd-6_family-1544#LINE/L1	1972	1973	0.395	oocyte_fwd
oocyte	fwd	rnd-6_family-1544#LINE/L1	1973	1974	0.37	oocyte_fwd
oocyte	fwd	rnd-6_family-1544#LINE/L1	1974	1975	0.37	oocyte_fwd
oocyte	fwd	rnd-6_family-1544#LINE/L1	1975	1976	0.36	oocyte_fwd
oocyte	fwd	rnd-6_family-1544#LINE/L1	1976	1977	0.345	oocyte_fwd
oocyte	fwd	rnd-6_family-1544#LINE/L1	1977	1978	0.335	oocyte_fwd
oocyte	fwd	rnd-6_family-1544#LINE/L1	1978	1979	0.335	oocyte_fwd
oocyte	fwd	rnd-6_family-1544#LINE/L1	1979	1980	0.335	oocyte_fwd
oocyte	fwd	rnd-6_family-1544#LINE/L1	1980	1981	0.335	oocyte_fwd
oocyte	fwd	rnd-6_family-1544#LINE/L1	1981	1982	0.315	oocyte_fwd
oocyte	fwd	rnd-6_family-1544#LINE/L1	1982	1983	0.3	oocyte_fwd
oocyte	fwd	rnd-6_family-1544#LINE/L1	1983	1984	0.3	oocyte_fwd
oocyte	fwd	rnd-6_family-1544#LINE/L1	1984	1985	0.215	oocyte_fwd
oocyte	fwd	rnd-6_family-1544#LINE/L1	1985	1986	0.25	oocyte_fwd
oocyte	fwd	rnd-6_family-1544#LINE/L1	1986	1987	0.25	oocyte_fwd
oocyte	fwd	rnd-6_family-1544#LINE/L1	1987	1988	0.27	oocyte_fwd
oocyte	fwd	rnd-6_family-1544#LINE/L1	1988	1989	0.27	oocyte_fwd
oocyte	fwd	rnd-6_family-1544#LINE/L1	1989	1990	0.27	oocyte_fwd
oocyte	fwd	rnd-6_family-1544#LINE/L1	1990	1991	0.27	oocyte_fwd
oocyte	fwd	rnd-6_family-1544#LINE/L1	1991	1992	0.29	oocyte_fwd
oocyte	fwd	rnd-6_family-1544#LINE/L1	1992	1993	0.32	oocyte_fwd
oocyte	fwd	rnd-6_family-1544#LINE/L1	1993	1994	0.335	oocyte_fwd
oocyte	fwd	rnd-6_family-1544#LINE/L1	1994	1995	0.4	oocyte_fwd
oocyte	fwd	rnd-6_family-1544#LINE/L1	1995	1996	0.53	oocyte_fwd
oocyte	fwd	rnd-6_family-1544#LINE/L1	1996	1997	0.53	oocyte_fwd
oocyte	fwd	rnd-6_family-1544#LINE/L1	1997	1998	0.545	oocyte_fwd
oocyte	fwd	rnd-6_family-1544#LINE/L1	1998	1999	0.665	oocyte_fwd
[truncated: 15,265 more rows]
