# Supplementary material for: A mammalian-like piRNA pathway in Axolotl reveals the origins of piRNA-directed DNA methylation
Source: EMBO J. 2025 Nov 13;45(6):1933–56. doi: 10.1038/s44318-025-00631-w (PMC7618676; doi:10.1038/s44318-025-00631-w)
Supplement: Supplementary file 10 — Source data Fig. 4 [file 44318_2025_631_MOESM10_ESM.zip › Figure 4/4D/LINE.LINE-RTE.rnd-1_family-931.RPM_mean.csv]

condition	strand	TEID	start	end	RPM_mean	type
oocyte	fwd	rnd-1_family-931#LINE/RTE	0	1	0.11	oocyte_fwd
oocyte	fwd	rnd-1_family-931#LINE/RTE	1	2	0.11	oocyte_fwd
oocyte	fwd	rnd-1_family-931#LINE/RTE	2	3	0.12	oocyte_fwd
oocyte	fwd	rnd-1_family-931#LINE/RTE	3	4	0.12	oocyte_fwd
oocyte	fwd	rnd-1_family-931#LINE/RTE	4	5	0.12	oocyte_fwd
oocyte	fwd	rnd-1_family-931#LINE/RTE	5	6	0.14	oocyte_fwd
oocyte	fwd	rnd-1_family-931#LINE/RTE	6	7	0.14	oocyte_fwd
oocyte	fwd	rnd-1_family-931#LINE/RTE	7	8	0.15	oocyte_fwd
oocyte	fwd	rnd-1_family-931#LINE/RTE	8	9	0.185	oocyte_fwd
oocyte	fwd	rnd-1_family-931#LINE/RTE	9	10	1.075	oocyte_fwd
oocyte	fwd	rnd-1_family-931#LINE/RTE	10	11	1.09	oocyte_fwd
oocyte	fwd	rnd-1_family-931#LINE/RTE	11	12	1.105	oocyte_fwd
oocyte	fwd	rnd-1_family-931#LINE/RTE	12	13	1.16	oocyte_fwd
oocyte	fwd	rnd-1_family-931#LINE/RTE	13	14	1.17	oocyte_fwd
oocyte	fwd	rnd-1_family-931#LINE/RTE	14	15	1.175	oocyte_fwd
oocyte	fwd	rnd-1_family-931#LINE/RTE	15	16	1.22	oocyte_fwd
oocyte	fwd	rnd-1_family-931#LINE/RTE	16	17	1.24	oocyte_fwd
oocyte	fwd	rnd-1_family-931#LINE/RTE	17	18	1.245	oocyte_fwd
oocyte	fwd	rnd-1_family-931#LINE/RTE	18	19	1.31	oocyte_fwd
oocyte	fwd	rnd-1_family-931#LINE/RTE	19	20	1.31	oocyte_fwd
oocyte	fwd	rnd-1_family-931#LINE/RTE	20	21	1.325	oocyte_fwd
oocyte	fwd	rnd-1_family-931#LINE/RTE	21	22	1.355	oocyte_fwd
oocyte	fwd	rnd-1_family-931#LINE/RTE	22	23	1.35	oocyte_fwd
oocyte	fwd	rnd-1_family-931#LINE/RTE	23	24	1.32	oocyte_fwd
oocyte	fwd	rnd-1_family-931#LINE/RTE	24	25	1.325	oocyte_fwd
oocyte	fwd	rnd-1_family-931#LINE/RTE	25	26	2.105	oocyte_fwd
oocyte	fwd	rnd-1_family-931#LINE/RTE	26	27	2.145	oocyte_fwd
oocyte	fwd	rnd-1_family-931#LINE/RTE	27	28	2.18	oocyte_fwd
oocyte	fwd	rnd-1_family-931#LINE/RTE	28	29	2.235	oocyte_fwd
oocyte	fwd	rnd-1_family-931#LINE/RTE	29	30	2.225	oocyte_fwd
oocyte	fwd	rnd-1_family-931#LINE/RTE	30	31	2.21	oocyte_fwd
oocyte	fwd	rnd-1_family-931#LINE/RTE	31	32	2.13	oocyte_fwd
oocyte	fwd	rnd-1_family-931#LINE/RTE	32	33	2.04	oocyte_fwd
oocyte	fwd	rnd-1_family-931#LINE/RTE	33	34	1.99	oocyte_fwd
oocyte	fwd	rnd-1_family-931#LINE/RTE	34	35	1.925	oocyte_fwd
oocyte	fwd	rnd-1_family-931#LINE/RTE	35	36	2.015	oocyte_fwd
oocyte	fwd	rnd-1_family-931#LINE/RTE	36	37	8.22	oocyte_fwd
oocyte	fwd	rnd-1_family-931#LINE/RTE	37	38	9.385	oocyte_fwd
oocyte	fwd	rnd-1_family-931#LINE/RTE	38	39	42.29	oocyte_fwd
oocyte	fwd	rnd-1_family-931#LINE/RTE	39	40	45.825	oocyte_fwd
oocyte	fwd	rnd-1_family-931#LINE/RTE	40	41	46.175	oocyte_fwd
oocyte	fwd	rnd-1_family-931#LINE/RTE	41	42	46.51	oocyte_fwd
oocyte	fwd	rnd-1_family-931#LINE/RTE	42	43	46.675	oocyte_fwd
oocyte	fwd	rnd-1_family-931#LINE/RTE	43	44	47.035	oocyte_fwd
oocyte	fwd	rnd-1_family-931#LINE/RTE	44	45	47.16	oocyte_fwd
oocyte	fwd	rnd-1_family-931#LINE/RTE	45	46	47.305	oocyte_fwd
oocyte	fwd	rnd-1_family-931#LINE/RTE	46	47	48.355	oocyte_fwd
oocyte	fwd	rnd-1_family-931#LINE/RTE	47	48	48.465	oocyte_fwd
oocyte	fwd	rnd-1_family-931#LINE/RTE	48	49	48.635	oocyte_fwd
oocyte	fwd	rnd-1_family-931#LINE/RTE	49	50	48.575	oocyte_fwd
oocyte	fwd	rnd-1_family-931#LINE/RTE	50	51	48.4	oocyte_fwd
oocyte	fwd	rnd-1_family-931#LINE/RTE	51	52	48.235	oocyte_fwd
oocyte	fwd	rnd-1_family-931#LINE/RTE	52	53	48.07	oocyte_fwd
oocyte	fwd	rnd-1_family-931#LINE/RTE	53	54	47.825	oocyte_fwd
oocyte	fwd	rnd-1_family-931#LINE/RTE	54	55	47.26	oocyte_fwd
oocyte	fwd	rnd-1_family-931#LINE/RTE	55	56	46.99	oocyte_fwd
oocyte	fwd	rnd-1_family-931#LINE/RTE	56	57	46.735	oocyte_fwd
oocyte	fwd	rnd-1_family-931#LINE/RTE	57	58	37.02	oocyte_fwd
oocyte	fwd	rnd-1_family-931#LINE/RTE	58	59	37.035	oocyte_fwd
oocyte	fwd	rnd-1_family-931#LINE/RTE	59	60	36.955	oocyte_fwd
oocyte	fwd	rnd-1_family-931#LINE/RTE	60	61	36.805	oocyte_fwd
oocyte	fwd	rnd-1_family-931#LINE/RTE	61	62	35.58	oocyte_fwd
oocyte	fwd	rnd-1_family-931#LINE/RTE	62	63	34.36	oocyte_fwd
oocyte	fwd	rnd-1_family-931#LINE/RTE	63	64	32.765	oocyte_fwd
oocyte	fwd	rnd-1_family-931#LINE/RTE	64	65	31.57	oocyte_fwd
oocyte	fwd	rnd-1_family-931#LINE/RTE	65	66	29.995	oocyte_fwd
oocyte	fwd	rnd-1_family-931#LINE/RTE	66	67	24.22	oocyte_fwd
oocyte	fwd	rnd-1_family-931#LINE/RTE	67	68	11.355	oocyte_fwd
oocyte	fwd	rnd-1_family-931#LINE/RTE	68	69	2.11	oocyte_fwd
oocyte	fwd	rnd-1_family-931#LINE/RTE	69	70	1.975	oocyte_fwd
oocyte	fwd	rnd-1_family-931#LINE/RTE	70	71	1.78	oocyte_fwd
oocyte	fwd	rnd-1_family-931#LINE/RTE	71	72	1.68	oocyte_fwd
oocyte	fwd	rnd-1_family-931#LINE/RTE	72	73	1.575	oocyte_fwd
oocyte	fwd	rnd-1_family-931#LINE/RTE	73	74	0.32	oocyte_fwd
oocyte	fwd	rnd-1_family-931#LINE/RTE	74	75	0.29	oocyte_fwd
oocyte	fwd	rnd-1_family-931#LINE/RTE	75	76	0.285	oocyte_fwd
oocyte	fwd	rnd-1_family-931#LINE/RTE	76	77	0.285	oocyte_fwd
oocyte	fwd	rnd-1_family-931#LINE/RTE	77	78	0.285	oocyte_fwd
oocyte	fwd	rnd-1_family-931#LINE/RTE	78	79	0.245	oocyte_fwd
oocyte	fwd	rnd-1_family-931#LINE/RTE	79	80	0.23	oocyte_fwd
oocyte	fwd	rnd-1_family-931#LINE/RTE	80	81	0.24	oocyte_fwd
oocyte	fwd	rnd-1_family-931#LINE/RTE	81	82	0.27	oocyte_fwd
oocyte	fwd	rnd-1_family-931#LINE/RTE	82	83	0.27	oocyte_fwd
oocyte	fwd	rnd-1_family-931#LINE/RTE	83	84	0.27	oocyte_fwd
oocyte	fwd	rnd-1_family-931#LINE/RTE	84	85	0.27	oocyte_fwd
oocyte	fwd	rnd-1_family-931#LINE/RTE	85	86	0.29	oocyte_fwd
oocyte	fwd	rnd-1_family-931#LINE/RTE	86	87	0.29	oocyte_fwd
oocyte	fwd	rnd-1_family-931#LINE/RTE	87	88	0.3	oocyte_fwd
oocyte	fwd	rnd-1_family-931#LINE/RTE	88	89	0.26	oocyte_fwd
oocyte	fwd	rnd-1_family-931#LINE/RTE	89	90	0.24	oocyte_fwd
oocyte	fwd	rnd-1_family-931#LINE/RTE	90	91	0.27	oocyte_fwd
oocyte	fwd	rnd-1_family-931#LINE/RTE	91	92	0.255	oocyte_fwd
oocyte	fwd	rnd-1_family-931#LINE/RTE	92	93	0.29	oocyte_fwd
oocyte	fwd	rnd-1_family-931#LINE/RTE	93	94	0.455	oocyte_fwd
oocyte	fwd	rnd-1_family-931#LINE/RTE	94	95	0.445	oocyte_fwd
oocyte	fwd	rnd-1_family-931#LINE/RTE	95	96	0.455	oocyte_fwd
oocyte	fwd	rnd-1_family-931#LINE/RTE	96	97	0.46	oocyte_fwd
oocyte	fwd	rnd-1_family-931#LINE/RTE	97	98	0.455	oocyte_fwd
oocyte	fwd	rnd-1_family-931#LINE/RTE	98	99	0.455	oocyte_fwd
oocyte	fwd	rnd-1_family-931#LINE/RTE	99	100	0.455	oocyte_fwd
oocyte	fwd	rnd-1_family-931#LINE/RTE	100	101	0.44	oocyte_fwd
oocyte	fwd	rnd-1_family-931#LINE/RTE	101	102	0.43	oocyte_fwd
oocyte	fwd	rnd-1_family-931#LINE/RTE	102	103	0.405	oocyte_fwd
oocyte	fwd	rnd-1_family-931#LINE/RTE	103	104	0.425	oocyte_fwd
oocyte	fwd	rnd-1_family-931#LINE/RTE	104	105	0.425	oocyte_fwd
oocyte	fwd	rnd-1_family-931#LINE/RTE	105	106	0.425	oocyte_fwd
oocyte	fwd	rnd-1_family-931#LINE/RTE	106	107	0.35	oocyte_fwd
oocyte	fwd	rnd-1_family-931#LINE/RTE	107	108	0.36	oocyte_fwd
oocyte	fwd	rnd-1_family-931#LINE/RTE	108	109	0.36	oocyte_fwd
oocyte	fwd	rnd-1_family-931#LINE/RTE	109	110	0.365	oocyte_fwd
oocyte	fwd	rnd-1_family-931#LINE/RTE	110	111	0.26	oocyte_fwd
oocyte	fwd	rnd-1_family-931#LINE/RTE	111	112	0.325	oocyte_fwd
oocyte	fwd	rnd-1_family-931#LINE/RTE	112	113	0.365	oocyte_fwd
oocyte	fwd	rnd-1_family-931#LINE/RTE	113	114	0.345	oocyte_fwd
oocyte	fwd	rnd-1_family-931#LINE/RTE	114	115	0.465	oocyte_fwd
oocyte	fwd	rnd-1_family-931#LINE/RTE	115	116	5.6	oocyte_fwd
oocyte	fwd	rnd-1_family-931#LINE/RTE	116	117	6.975	oocyte_fwd
oocyte	fwd	rnd-1_family-931#LINE/RTE	117	118	13.32	oocyte_fwd
oocyte	fwd	rnd-1_family-931#LINE/RTE	118	119	13.51	oocyte_fwd
oocyte	fwd	rnd-1_family-931#LINE/RTE	119	120	13.615	oocyte_fwd
oocyte	fwd	rnd-1_family-931#LINE/RTE	120	121	13.65	oocyte_fwd
oocyte	fwd	rnd-1_family-931#LINE/RTE	121	122	13.845	oocyte_fwd
oocyte	fwd	rnd-1_family-931#LINE/RTE	122	123	14.02	oocyte_fwd
oocyte	fwd	rnd-1_family-931#LINE/RTE	123	124	14.2	oocyte_fwd
oocyte	fwd	rnd-1_family-931#LINE/RTE	124	125	14.39	oocyte_fwd
oocyte	fwd	rnd-1_family-931#LINE/RTE	125	126	15.185	oocyte_fwd
oocyte	fwd	rnd-1_family-931#LINE/RTE	126	127	15.455	oocyte_fwd
oocyte	fwd	rnd-1_family-931#LINE/RTE	127	128	15.59	oocyte_fwd
oocyte	fwd	rnd-1_family-931#LINE/RTE	128	129	15.635	oocyte_fwd
oocyte	fwd	rnd-1_family-931#LINE/RTE	129	130	15.79	oocyte_fwd
oocyte	fwd	rnd-1_family-931#LINE/RTE	130	131	15.8	oocyte_fwd
oocyte	fwd	rnd-1_family-931#LINE/RTE	131	132	15.8	oocyte_fwd
oocyte	fwd	rnd-1_family-931#LINE/RTE	132	133	15.785	oocyte_fwd
oocyte	fwd	rnd-1_family-931#LINE/RTE	133	134	15.72	oocyte_fwd
oocyte	fwd	rnd-1_family-931#LINE/RTE	134	135	15.535	oocyte_fwd
oocyte	fwd	rnd-1_family-931#LINE/RTE	135	136	15.435	oocyte_fwd
oocyte	fwd	rnd-1_family-931#LINE/RTE	136	137	14.915	oocyte_fwd
oocyte	fwd	rnd-1_family-931#LINE/RTE	137	138	14.445	oocyte_fwd
oocyte	fwd	rnd-1_family-931#LINE/RTE	138	139	14.12	oocyte_fwd
oocyte	fwd	rnd-1_family-931#LINE/RTE	139	140	12.195	oocyte_fwd
oocyte	fwd	rnd-1_family-931#LINE/RTE	140	141	11.545	oocyte_fwd
oocyte	fwd	rnd-1_family-931#LINE/RTE	141	142	8.74	oocyte_fwd
oocyte	fwd	rnd-1_family-931#LINE/RTE	142	143	7.65	oocyte_fwd
oocyte	fwd	rnd-1_family-931#LINE/RTE	143	144	6.7	oocyte_fwd
oocyte	fwd	rnd-1_family-931#LINE/RTE	144	145	4.46	oocyte_fwd
oocyte	fwd	rnd-1_family-931#LINE/RTE	145	146	2.98	oocyte_fwd
oocyte	fwd	rnd-1_family-931#LINE/RTE	146	147	2.725	oocyte_fwd
oocyte	fwd	rnd-1_family-931#LINE/RTE	147	148	2.565	oocyte_fwd
oocyte	fwd	rnd-1_family-931#LINE/RTE	148	149	2.705	oocyte_fwd
oocyte	fwd	rnd-1_family-931#LINE/RTE	149	150	2.995	oocyte_fwd
oocyte	fwd	rnd-1_family-931#LINE/RTE	150	151	3.16	oocyte_fwd
oocyte	fwd	rnd-1_family-931#LINE/RTE	151	152	3.155	oocyte_fwd
oocyte	fwd	rnd-1_family-931#LINE/RTE	152	153	3.215	oocyte_fwd
oocyte	fwd	rnd-1_family-931#LINE/RTE	153	154	3.205	oocyte_fwd
oocyte	fwd	rnd-1_family-931#LINE/RTE	154	155	3.415	oocyte_fwd
oocyte	fwd	rnd-1_family-931#LINE/RTE	155	156	3.62	oocyte_fwd
oocyte	fwd	rnd-1_family-931#LINE/RTE	156	157	3.785	oocyte_fwd
oocyte	fwd	rnd-1_family-931#LINE/RTE	157	158	3.785	oocyte_fwd
oocyte	fwd	rnd-1_family-931#LINE/RTE	158	159	8.605	oocyte_fwd
oocyte	fwd	rnd-1_family-931#LINE/RTE	159	160	8.58	oocyte_fwd
oocyte	fwd	rnd-1_family-931#LINE/RTE	160	161	8.7	oocyte_fwd
oocyte	fwd	rnd-1_family-931#LINE/RTE	161	162	8.8	oocyte_fwd
oocyte	fwd	rnd-1_family-931#LINE/RTE	162	163	8.955	oocyte_fwd
oocyte	fwd	rnd-1_family-931#LINE/RTE	163	164	9.095	oocyte_fwd
oocyte	fwd	rnd-1_family-931#LINE/RTE	164	165	9.185	oocyte_fwd
oocyte	fwd	rnd-1_family-931#LINE/RTE	165	166	9.5	oocyte_fwd
oocyte	fwd	rnd-1_family-931#LINE/RTE	166	167	9.55	oocyte_fwd
oocyte	fwd	rnd-1_family-931#LINE/RTE	167	168	9.55	oocyte_fwd
oocyte	fwd	rnd-1_family-931#LINE/RTE	168	169	9.455	oocyte_fwd
oocyte	fwd	rnd-1_family-931#LINE/RTE	169	170	9.355	oocyte_fwd
oocyte	fwd	rnd-1_family-931#LINE/RTE	170	171	9.32	oocyte_fwd
oocyte	fwd	rnd-1_family-931#LINE/RTE	171	172	9.315	oocyte_fwd
oocyte	fwd	rnd-1_family-931#LINE/RTE	172	173	9.285	oocyte_fwd
oocyte	fwd	rnd-1_family-931#LINE/RTE	173	174	8.98	oocyte_fwd
oocyte	fwd	rnd-1_family-931#LINE/RTE	174	175	8.855	oocyte_fwd
oocyte	fwd	rnd-1_family-931#LINE/RTE	175	176	8.625	oocyte_fwd
oocyte	fwd	rnd-1_family-931#LINE/RTE	176	177	8.495	oocyte_fwd
oocyte	fwd	rnd-1_family-931#LINE/RTE	177	178	7.705	oocyte_fwd
oocyte	fwd	rnd-1_family-931#LINE/RTE	178	179	6.96	oocyte_fwd
oocyte	fwd	rnd-1_family-931#LINE/RTE	179	180	6.855	oocyte_fwd
oocyte	fwd	rnd-1_family-931#LINE/RTE	180	181	6.425	oocyte_fwd
oocyte	fwd	rnd-1_family-931#LINE/RTE	181	182	5.94	oocyte_fwd
oocyte	fwd	rnd-1_family-931#LINE/RTE	182	183	4.89	oocyte_fwd
oocyte	fwd	rnd-1_family-931#LINE/RTE	183	184	3.49	oocyte_fwd
oocyte	fwd	rnd-1_family-931#LINE/RTE	184	185	5.845	oocyte_fwd
oocyte	fwd	rnd-1_family-931#LINE/RTE	185	186	8.1	oocyte_fwd
oocyte	fwd	rnd-1_family-931#LINE/RTE	186	187	9.045	oocyte_fwd
oocyte	fwd	rnd-1_family-931#LINE/RTE	187	188	9.585	oocyte_fwd
oocyte	fwd	rnd-1_family-931#LINE/RTE	188	189	9.535	oocyte_fwd
oocyte	fwd	rnd-1_family-931#LINE/RTE	189	190	9.47	oocyte_fwd
oocyte	fwd	rnd-1_family-931#LINE/RTE	190	191	9.43	oocyte_fwd
oocyte	fwd	rnd-1_family-931#LINE/RTE	191	192	9.035	oocyte_fwd
oocyte	fwd	rnd-1_family-931#LINE/RTE	192	193	9.035	oocyte_fwd
oocyte	fwd	rnd-1_family-931#LINE/RTE	193	194	8.955	oocyte_fwd
oocyte	fwd	rnd-1_family-931#LINE/RTE	194	195	8.95	oocyte_fwd
oocyte	fwd	rnd-1_family-931#LINE/RTE	195	196	8.965	oocyte_fwd
oocyte	fwd	rnd-1_family-931#LINE/RTE	196	197	8.97	oocyte_fwd
oocyte	fwd	rnd-1_family-931#LINE/RTE	197	198	8.98	oocyte_fwd
oocyte	fwd	rnd-1_family-931#LINE/RTE	198	199	9.03	oocyte_fwd
oocyte	fwd	rnd-1_family-931#LINE/RTE	199	200	9.035	oocyte_fwd
oocyte	fwd	rnd-1_family-931#LINE/RTE	200	201	9.005	oocyte_fwd
oocyte	fwd	rnd-1_family-931#LINE/RTE	201	202	8.975	oocyte_fwd
oocyte	fwd	rnd-1_family-931#LINE/RTE	202	203	9.08	oocyte_fwd
oocyte	fwd	rnd-1_family-931#LINE/RTE	203	204	9.13	oocyte_fwd
oocyte	fwd	rnd-1_family-931#LINE/RTE	204	205	9.105	oocyte_fwd
oocyte	fwd	rnd-1_family-931#LINE/RTE	205	206	9.365	oocyte_fwd
oocyte	fwd	rnd-1_family-931#LINE/RTE	206	207	9.345	oocyte_fwd
oocyte	fwd	rnd-1_family-931#LINE/RTE	207	208	9.33	oocyte_fwd
oocyte	fwd	rnd-1_family-931#LINE/RTE	208	209	9.275	oocyte_fwd
oocyte	fwd	rnd-1_family-931#LINE/RTE	209	210	2.2	oocyte_fwd
oocyte	fwd	rnd-1_family-931#LINE/RTE	210	211	2.21	oocyte_fwd
oocyte	fwd	rnd-1_family-931#LINE/RTE	211	212	2.21	oocyte_fwd
oocyte	fwd	rnd-1_family-931#LINE/RTE	212	213	1.445	oocyte_fwd
oocyte	fwd	rnd-1_family-931#LINE/RTE	213	214	1.515	oocyte_fwd
oocyte	fwd	rnd-1_family-931#LINE/RTE	214	215	1.535	oocyte_fwd
oocyte	fwd	rnd-1_family-931#LINE/RTE	215	216	1.515	oocyte_fwd
oocyte	fwd	rnd-1_family-931#LINE/RTE	216	217	1.2	oocyte_fwd
oocyte	fwd	rnd-1_family-931#LINE/RTE	217	218	1.155	oocyte_fwd
oocyte	fwd	rnd-1_family-931#LINE/RTE	218	219	1.165	oocyte_fwd
oocyte	fwd	rnd-1_family-931#LINE/RTE	219	220	1.165	oocyte_fwd
oocyte	fwd	rnd-1_family-931#LINE/RTE	220	221	1.16	oocyte_fwd
oocyte	fwd	rnd-1_family-931#LINE/RTE	221	222	1.135	oocyte_fwd
oocyte	fwd	rnd-1_family-931#LINE/RTE	222	223	1.025	oocyte_fwd
oocyte	fwd	rnd-1_family-931#LINE/RTE	223	224	0.995	oocyte_fwd
oocyte	fwd	rnd-1_family-931#LINE/RTE	224	225	0.95	oocyte_fwd
oocyte	fwd	rnd-1_family-931#LINE/RTE	225	226	0.83	oocyte_fwd
oocyte	fwd	rnd-1_family-931#LINE/RTE	226	227	0.765	oocyte_fwd
oocyte	fwd	rnd-1_family-931#LINE/RTE	227	228	0.58	oocyte_fwd
oocyte	fwd	rnd-1_family-931#LINE/RTE	228	229	0.525	oocyte_fwd
oocyte	fwd	rnd-1_family-931#LINE/RTE	229	230	0.545	oocyte_fwd
oocyte	fwd	rnd-1_family-931#LINE/RTE	230	231	0.565	oocyte_fwd
oocyte	fwd	rnd-1_family-931#LINE/RTE	231	232	0.56	oocyte_fwd
oocyte	fwd	rnd-1_family-931#LINE/RTE	232	233	0.545	oocyte_fwd
oocyte	fwd	rnd-1_family-931#LINE/RTE	233	234	0.515	oocyte_fwd
oocyte	fwd	rnd-1_family-931#LINE/RTE	234	235	0.495	oocyte_fwd
oocyte	fwd	rnd-1_family-931#LINE/RTE	235	236	0.44	oocyte_fwd
oocyte	fwd	rnd-1_family-931#LINE/RTE	236	237	0.43	oocyte_fwd
oocyte	fwd	rnd-1_family-931#LINE/RTE	237	238	0.295	oocyte_fwd
oocyte	fwd	rnd-1_family-931#LINE/RTE	238	239	0.255	oocyte_fwd
oocyte	fwd	rnd-1_family-931#LINE/RTE	239	240	0.255	oocyte_fwd
oocyte	fwd	rnd-1_family-931#LINE/RTE	240	241	0.255	oocyte_fwd
oocyte	fwd	rnd-1_family-931#LINE/RTE	241	242	0.27	oocyte_fwd
oocyte	fwd	rnd-1_family-931#LINE/RTE	242	243	0.28	oocyte_fwd
oocyte	fwd	rnd-1_family-931#LINE/RTE	243	244	1.91	oocyte_fwd
oocyte	fwd	rnd-1_family-931#LINE/RTE	244	245	1.93	oocyte_fwd
oocyte	fwd	rnd-1_family-931#LINE/RTE	245	246	1.965	oocyte_fwd
oocyte	fwd	rnd-1_family-931#LINE/RTE	246	247	1.975	oocyte_fwd
oocyte	fwd	rnd-1_family-931#LINE/RTE	247	248	2.24	oocyte_fwd
oocyte	fwd	rnd-1_family-931#LINE/RTE	248	249	4.595	oocyte_fwd
oocyte	fwd	rnd-1_family-931#LINE/RTE	249	250	10.825	oocyte_fwd
oocyte	fwd	rnd-1_family-931#LINE/RTE	250	251	11.27	oocyte_fwd
oocyte	fwd	rnd-1_family-931#LINE/RTE	251	252	11.98	oocyte_fwd
oocyte	fwd	rnd-1_family-931#LINE/RTE	252	253	12.12	oocyte_fwd
oocyte	fwd	rnd-1_family-931#LINE/RTE	253	254	12.185	oocyte_fwd
oocyte	fwd	rnd-1_family-931#LINE/RTE	254	255	12.205	oocyte_fwd
oocyte	fwd	rnd-1_family-931#LINE/RTE	255	256	12.54	oocyte_fwd
oocyte	fwd	rnd-1_family-931#LINE/RTE	256	257	12.715	oocyte_fwd
oocyte	fwd	rnd-1_family-931#LINE/RTE	257	258	12.7	oocyte_fwd
oocyte	fwd	rnd-1_family-931#LINE/RTE	258	259	12.985	oocyte_fwd
oocyte	fwd	rnd-1_family-931#LINE/RTE	259	260	13.06	oocyte_fwd
oocyte	fwd	rnd-1_family-931#LINE/RTE	260	261	13.195	oocyte_fwd
oocyte	fwd	rnd-1_family-931#LINE/RTE	261	262	13.185	oocyte_fwd
oocyte	fwd	rnd-1_family-931#LINE/RTE	262	263	13.195	oocyte_fwd
oocyte	fwd	rnd-1_family-931#LINE/RTE	263	264	13.19	oocyte_fwd
oocyte	fwd	rnd-1_family-931#LINE/RTE	264	265	13.185	oocyte_fwd
oocyte	fwd	rnd-1_family-931#LINE/RTE	265	266	13.13	oocyte_fwd
oocyte	fwd	rnd-1_family-931#LINE/RTE	266	267	13.09	oocyte_fwd
oocyte	fwd	rnd-1_family-931#LINE/RTE	267	268	13.05	oocyte_fwd
oocyte	fwd	rnd-1_family-931#LINE/RTE	268	269	12.865	oocyte_fwd
oocyte	fwd	rnd-1_family-931#LINE/RTE	269	270	12.62	oocyte_fwd
oocyte	fwd	rnd-1_family-931#LINE/RTE	270	271	11.585	oocyte_fwd
oocyte	fwd	rnd-1_family-931#LINE/RTE	271	272	11.28	oocyte_fwd
oocyte	fwd	rnd-1_family-931#LINE/RTE	272	273	10.835	oocyte_fwd
oocyte	fwd	rnd-1_family-931#LINE/RTE	273	274	10.185	oocyte_fwd
oocyte	fwd	rnd-1_family-931#LINE/RTE	274	275	8.88	oocyte_fwd
oocyte	fwd	rnd-1_family-931#LINE/RTE	275	276	7.275	oocyte_fwd
oocyte	fwd	rnd-1_family-931#LINE/RTE	276	277	5.32	oocyte_fwd
oocyte	fwd	rnd-1_family-931#LINE/RTE	277	278	4.805	oocyte_fwd
oocyte	fwd	rnd-1_family-931#LINE/RTE	278	279	1.83	oocyte_fwd
oocyte	fwd	rnd-1_family-931#LINE/RTE	279	280	1.21	oocyte_fwd
oocyte	fwd	rnd-1_family-931#LINE/RTE	280	281	1.16	oocyte_fwd
oocyte	fwd	rnd-1_family-931#LINE/RTE	281	282	0.96	oocyte_fwd
oocyte	fwd	rnd-1_family-931#LINE/RTE	282	283	0.91	oocyte_fwd
oocyte	fwd	rnd-1_family-931#LINE/RTE	283	284	0.87	oocyte_fwd
oocyte	fwd	rnd-1_family-931#LINE/RTE	284	285	0.845	oocyte_fwd
oocyte	fwd	rnd-1_family-931#LINE/RTE	285	286	0.795	oocyte_fwd
oocyte	fwd	rnd-1_family-931#LINE/RTE	286	287	0.915	oocyte_fwd
oocyte	fwd	rnd-1_family-931#LINE/RTE	287	288	0.81	oocyte_fwd
oocyte	fwd	rnd-1_family-931#LINE/RTE	288	289	0.755	oocyte_fwd
oocyte	fwd	rnd-1_family-931#LINE/RTE	289	290	1.37	oocyte_fwd
oocyte	fwd	rnd-1_family-931#LINE/RTE	290	291	1.4	oocyte_fwd
oocyte	fwd	rnd-1_family-931#LINE/RTE	291	292	1.42	oocyte_fwd
oocyte	fwd	rnd-1_family-931#LINE/RTE	292	293	1.47	oocyte_fwd
oocyte	fwd	rnd-1_family-931#LINE/RTE	293	294	1.505	oocyte_fwd
oocyte	fwd	rnd-1_family-931#LINE/RTE	294	295	1.525	oocyte_fwd
oocyte	fwd	rnd-1_family-931#LINE/RTE	295	296	1.66	oocyte_fwd
oocyte	fwd	rnd-1_family-931#LINE/RTE	296	297	3.58	oocyte_fwd
oocyte	fwd	rnd-1_family-931#LINE/RTE	297	298	3.91	oocyte_fwd
oocyte	fwd	rnd-1_family-931#LINE/RTE	298	299	3.945	oocyte_fwd
oocyte	fwd	rnd-1_family-931#LINE/RTE	299	300	4.005	oocyte_fwd
oocyte	fwd	rnd-1_family-931#LINE/RTE	300	301	4.055	oocyte_fwd
oocyte	fwd	rnd-1_family-931#LINE/RTE	301	302	4.745	oocyte_fwd
oocyte	fwd	rnd-1_family-931#LINE/RTE	302	303	4.8	oocyte_fwd
oocyte	fwd	rnd-1_family-931#LINE/RTE	303	304	4.825	oocyte_fwd
oocyte	fwd	rnd-1_family-931#LINE/RTE	304	305	4.83	oocyte_fwd
oocyte	fwd	rnd-1_family-931#LINE/RTE	305	306	4.745	oocyte_fwd
oocyte	fwd	rnd-1_family-931#LINE/RTE	306	307	4.735	oocyte_fwd
oocyte	fwd	rnd-1_family-931#LINE/RTE	307	308	4.755	oocyte_fwd
oocyte	fwd	rnd-1_family-931#LINE/RTE	308	309	5.06	oocyte_fwd
oocyte	fwd	rnd-1_family-931#LINE/RTE	309	310	5.045	oocyte_fwd
oocyte	fwd	rnd-1_family-931#LINE/RTE	310	311	5.3	oocyte_fwd
oocyte	fwd	rnd-1_family-931#LINE/RTE	311	312	5.305	oocyte_fwd
oocyte	fwd	rnd-1_family-931#LINE/RTE	312	313	5.3	oocyte_fwd
oocyte	fwd	rnd-1_family-931#LINE/RTE	313	314	5.285	oocyte_fwd
oocyte	fwd	rnd-1_family-931#LINE/RTE	314	315	5.315	oocyte_fwd
oocyte	fwd	rnd-1_family-931#LINE/RTE	315	316	5.395	oocyte_fwd
oocyte	fwd	rnd-1_family-931#LINE/RTE	316	317	6.145	oocyte_fwd
oocyte	fwd	rnd-1_family-931#LINE/RTE	317	318	5.84	oocyte_fwd
oocyte	fwd	rnd-1_family-931#LINE/RTE	318	319	7.19	oocyte_fwd
oocyte	fwd	rnd-1_family-931#LINE/RTE	319	320	8.65	oocyte_fwd
oocyte	fwd	rnd-1_family-931#LINE/RTE	320	321	8.86	oocyte_fwd
oocyte	fwd	rnd-1_family-931#LINE/RTE	321	322	8.68	oocyte_fwd
oocyte	fwd	rnd-1_family-931#LINE/RTE	322	323	7.595	oocyte_fwd
oocyte	fwd	rnd-1_family-931#LINE/RTE	323	324	7.535	oocyte_fwd
oocyte	fwd	rnd-1_family-931#LINE/RTE	324	325	7.465	oocyte_fwd
oocyte	fwd	rnd-1_family-931#LINE/RTE	325	326	6.64	oocyte_fwd
oocyte	fwd	rnd-1_family-931#LINE/RTE	326	327	6.55	oocyte_fwd
oocyte	fwd	rnd-1_family-931#LINE/RTE	327	328	6.21	oocyte_fwd
oocyte	fwd	rnd-1_family-931#LINE/RTE	328	329	6.125	oocyte_fwd
oocyte	fwd	rnd-1_family-931#LINE/RTE	329	330	5.99	oocyte_fwd
oocyte	fwd	rnd-1_family-931#LINE/RTE	330	331	5.85	oocyte_fwd
oocyte	fwd	rnd-1_family-931#LINE/RTE	331	332	5.73	oocyte_fwd
oocyte	fwd	rnd-1_family-931#LINE/RTE	332	333	5.83	oocyte_fwd
oocyte	fwd	rnd-1_family-931#LINE/RTE	333	334	5.715	oocyte_fwd
oocyte	fwd	rnd-1_family-931#LINE/RTE	334	335	6.35	oocyte_fwd
oocyte	fwd	rnd-1_family-931#LINE/RTE	335	336	6.245	oocyte_fwd
oocyte	fwd	rnd-1_family-931#LINE/RTE	336	337	6.23	oocyte_fwd
oocyte	fwd	rnd-1_family-931#LINE/RTE	337	338	6.09	oocyte_fwd
oocyte	fwd	rnd-1_family-931#LINE/RTE	338	339	6.045	oocyte_fwd
oocyte	fwd	rnd-1_family-931#LINE/RTE	339	340	6.2	oocyte_fwd
oocyte	fwd	rnd-1_family-931#LINE/RTE	340	341	6.21	oocyte_fwd
oocyte	fwd	rnd-1_family-931#LINE/RTE	341	342	6.215	oocyte_fwd
oocyte	fwd	rnd-1_family-931#LINE/RTE	342	343	5.2	oocyte_fwd
oocyte	fwd	rnd-1_family-931#LINE/RTE	343	344	3.79	oocyte_fwd
oocyte	fwd	rnd-1_family-931#LINE/RTE	344	345	4.265	oocyte_fwd
oocyte	fwd	rnd-1_family-931#LINE/RTE	345	346	4.685	oocyte_fwd
oocyte	fwd	rnd-1_family-931#LINE/RTE	346	347	4.195	oocyte_fwd
oocyte	fwd	rnd-1_family-931#LINE/RTE	347	348	3.925	oocyte_fwd
oocyte	fwd	rnd-1_family-931#LINE/RTE	348	349	9.325	oocyte_fwd
oocyte	fwd	rnd-1_family-931#LINE/RTE	349	350	14.805	oocyte_fwd
oocyte	fwd	rnd-1_family-931#LINE/RTE	350	351	14.93	oocyte_fwd
oocyte	fwd	rnd-1_family-931#LINE/RTE	351	352	15.01	oocyte_fwd
oocyte	fwd	rnd-1_family-931#LINE/RTE	352	353	15.355	oocyte_fwd
oocyte	fwd	rnd-1_family-931#LINE/RTE	353	354	15.45	oocyte_fwd
oocyte	fwd	rnd-1_family-931#LINE/RTE	354	355	15.44	oocyte_fwd
oocyte	fwd	rnd-1_family-931#LINE/RTE	355	356	15.49	oocyte_fwd
oocyte	fwd	rnd-1_family-931#LINE/RTE	356	357	15.565	oocyte_fwd
oocyte	fwd	rnd-1_family-931#LINE/RTE	357	358	15.465	oocyte_fwd
oocyte	fwd	rnd-1_family-931#LINE/RTE	358	359	15.27	oocyte_fwd
oocyte	fwd	rnd-1_family-931#LINE/RTE	359	360	15.21	oocyte_fwd
oocyte	fwd	rnd-1_family-931#LINE/RTE	360	361	14.905	oocyte_fwd
oocyte	fwd	rnd-1_family-931#LINE/RTE	361	362	14.815	oocyte_fwd
oocyte	fwd	rnd-1_family-931#LINE/RTE	362	363	14.76	oocyte_fwd
oocyte	fwd	rnd-1_family-931#LINE/RTE	363	364	14.605	oocyte_fwd
oocyte	fwd	rnd-1_family-931#LINE/RTE	364	365	14.535	oocyte_fwd
oocyte	fwd	rnd-1_family-931#LINE/RTE	365	366	14.44	oocyte_fwd
oocyte	fwd	rnd-1_family-931#LINE/RTE	366	367	14.015	oocyte_fwd
oocyte	fwd	rnd-1_family-931#LINE/RTE	367	368	13.975	oocyte_fwd
oocyte	fwd	rnd-1_family-931#LINE/RTE	368	369	13.825	oocyte_fwd
oocyte	fwd	rnd-1_family-931#LINE/RTE	369	370	14.075	oocyte_fwd
oocyte	fwd	rnd-1_family-931#LINE/RTE	370	371	13.9	oocyte_fwd
oocyte	fwd	rnd-1_family-931#LINE/RTE	371	372	13.635	oocyte_fwd
oocyte	fwd	rnd-1_family-931#LINE/RTE	372	373	10.375	oocyte_fwd
oocyte	fwd	rnd-1_family-931#LINE/RTE	373	374	10.705	oocyte_fwd
oocyte	fwd	rnd-1_family-931#LINE/RTE	374	375	23.2	oocyte_fwd
oocyte	fwd	rnd-1_family-931#LINE/RTE	375	376	21.95	oocyte_fwd
oocyte	fwd	rnd-1_family-931#LINE/RTE	376	377	18.975	oocyte_fwd
oocyte	fwd	rnd-1_family-931#LINE/RTE	377	378	18.13	oocyte_fwd
oocyte	fwd	rnd-1_family-931#LINE/RTE	378	379	17.895	oocyte_fwd
oocyte	fwd	rnd-1_family-931#LINE/RTE	379	380	18.395	oocyte_fwd
oocyte	fwd	rnd-1_family-931#LINE/RTE	380	381	18.39	oocyte_fwd
oocyte	fwd	rnd-1_family-931#LINE/RTE	381	382	18.39	oocyte_fwd
oocyte	fwd	rnd-1_family-931#LINE/RTE	382	383	18.36	oocyte_fwd
oocyte	fwd	rnd-1_family-931#LINE/RTE	383	384	18.35	oocyte_fwd
oocyte	fwd	rnd-1_family-931#LINE/RTE	384	385	18.33	oocyte_fwd
oocyte	fwd	rnd-1_family-931#LINE/RTE	385	386	18.285	oocyte_fwd
oocyte	fwd	rnd-1_family-931#LINE/RTE	386	387	18.225	oocyte_fwd
oocyte	fwd	rnd-1_family-931#LINE/RTE	387	388	18.255	oocyte_fwd
oocyte	fwd	rnd-1_family-931#LINE/RTE	388	389	18.245	oocyte_fwd
oocyte	fwd	rnd-1_family-931#LINE/RTE	389	390	18.25	oocyte_fwd
oocyte	fwd	rnd-1_family-931#LINE/RTE	390	391	18.245	oocyte_fwd
oocyte	fwd	rnd-1_family-931#LINE/RTE	391	392	18.21	oocyte_fwd
oocyte	fwd	rnd-1_family-931#LINE/RTE	392	393	18.21	oocyte_fwd
oocyte	fwd	rnd-1_family-931#LINE/RTE	393	394	18.09	oocyte_fwd
oocyte	fwd	rnd-1_family-931#LINE/RTE	394	395	17.9	oocyte_fwd
oocyte	fwd	rnd-1_family-931#LINE/RTE	395	396	17.475	oocyte_fwd
oocyte	fwd	rnd-1_family-931#LINE/RTE	396	397	16.915	oocyte_fwd
oocyte	fwd	rnd-1_family-931#LINE/RTE	397	398	9.285	oocyte_fwd
oocyte	fwd	rnd-1_family-931#LINE/RTE	398	399	9.475	oocyte_fwd
oocyte	fwd	rnd-1_family-931#LINE/RTE	399	400	9.455	oocyte_fwd
oocyte	fwd	rnd-1_family-931#LINE/RTE	400	401	7.885	oocyte_fwd
oocyte	fwd	rnd-1_family-931#LINE/RTE	401	402	5.63	oocyte_fwd
oocyte	fwd	rnd-1_family-931#LINE/RTE	402	403	5.395	oocyte_fwd
oocyte	fwd	rnd-1_family-931#LINE/RTE	403	404	3.61	oocyte_fwd
oocyte	fwd	rnd-1_family-931#LINE/RTE	404	405	2.65	oocyte_fwd
oocyte	fwd	rnd-1_family-931#LINE/RTE	405	406	2.635	oocyte_fwd
oocyte	fwd	rnd-1_family-931#LINE/RTE	406	407	1.915	oocyte_fwd
oocyte	fwd	rnd-1_family-931#LINE/RTE	407	408	1.675	oocyte_fwd
oocyte	fwd	rnd-1_family-931#LINE/RTE	408	409	1.655	oocyte_fwd
oocyte	fwd	rnd-1_family-931#LINE/RTE	409	410	1.66	oocyte_fwd
oocyte	fwd	rnd-1_family-931#LINE/RTE	410	411	1.635	oocyte_fwd
oocyte	fwd	rnd-1_family-931#LINE/RTE	411	412	1.61	oocyte_fwd
oocyte	fwd	rnd-1_family-931#LINE/RTE	412	413	1.605	oocyte_fwd
oocyte	fwd	rnd-1_family-931#LINE/RTE	413	414	1.635	oocyte_fwd
oocyte	fwd	rnd-1_family-931#LINE/RTE	414	415	1.625	oocyte_fwd
oocyte	fwd	rnd-1_family-931#LINE/RTE	415	416	1.655	oocyte_fwd
oocyte	fwd	rnd-1_family-931#LINE/RTE	416	417	1.66	oocyte_fwd
oocyte	fwd	rnd-1_family-931#LINE/RTE	417	418	1.655	oocyte_fwd
oocyte	fwd	rnd-1_family-931#LINE/RTE	418	419	1.655	oocyte_fwd
oocyte	fwd	rnd-1_family-931#LINE/RTE	419	420	1.64	oocyte_fwd
oocyte	fwd	rnd-1_family-931#LINE/RTE	420	421	1.65	oocyte_fwd
oocyte	fwd	rnd-1_family-931#LINE/RTE	421	422	1.72	oocyte_fwd
oocyte	fwd	rnd-1_family-931#LINE/RTE	422	423	1.81	oocyte_fwd
oocyte	fwd	rnd-1_family-931#LINE/RTE	423	424	2.175	oocyte_fwd
oocyte	fwd	rnd-1_family-931#LINE/RTE	424	425	1.9	oocyte_fwd
oocyte	fwd	rnd-1_family-931#LINE/RTE	425	426	1.8	oocyte_fwd
oocyte	fwd	rnd-1_family-931#LINE/RTE	426	427	1.61	oocyte_fwd
oocyte	fwd	rnd-1_family-931#LINE/RTE	427	428	1.58	oocyte_fwd
oocyte	fwd	rnd-1_family-931#LINE/RTE	428	429	1.85	oocyte_fwd
oocyte	fwd	rnd-1_family-931#LINE/RTE	429	430	1.82	oocyte_fwd
oocyte	fwd	rnd-1_family-931#LINE/RTE	430	431	2.145	oocyte_fwd
oocyte	fwd	rnd-1_family-931#LINE/RTE	431	432	2.765	oocyte_fwd
oocyte	fwd	rnd-1_family-931#LINE/RTE	432	433	2.605	oocyte_fwd
oocyte	fwd	rnd-1_family-931#LINE/RTE	433	434	2.645	oocyte_fwd
oocyte	fwd	rnd-1_family-931#LINE/RTE	434	435	2.61	oocyte_fwd
oocyte	fwd	rnd-1_family-931#LINE/RTE	435	436	2.57	oocyte_fwd
oocyte	fwd	rnd-1_family-931#LINE/RTE	436	437	2.535	oocyte_fwd
oocyte	fwd	rnd-1_family-931#LINE/RTE	437	438	2.525	oocyte_fwd
oocyte	fwd	rnd-1_family-931#LINE/RTE	438	439	2.52	oocyte_fwd
oocyte	fwd	rnd-1_family-931#LINE/RTE	439	440	2.515	oocyte_fwd
oocyte	fwd	rnd-1_family-931#LINE/RTE	440	441	2.505	oocyte_fwd
oocyte	fwd	rnd-1_family-931#LINE/RTE	441	442	2.465	oocyte_fwd
oocyte	fwd	rnd-1_family-931#LINE/RTE	442	443	2.415	oocyte_fwd
oocyte	fwd	rnd-1_family-931#LINE/RTE	443	444	2.395	oocyte_fwd
oocyte	fwd	rnd-1_family-931#LINE/RTE	444	445	2.345	oocyte_fwd
oocyte	fwd	rnd-1_family-931#LINE/RTE	445	446	2.115	oocyte_fwd
oocyte	fwd	rnd-1_family-931#LINE/RTE	446	447	2.11	oocyte_fwd
oocyte	fwd	rnd-1_family-931#LINE/RTE	447	448	2.01	oocyte_fwd
oocyte	fwd	rnd-1_family-931#LINE/RTE	448	449	1.98	oocyte_fwd
oocyte	fwd	rnd-1_family-931#LINE/RTE	449	450	1.925	oocyte_fwd
oocyte	fwd	rnd-1_family-931#LINE/RTE	450	451	1.86	oocyte_fwd
oocyte	fwd	rnd-1_family-931#LINE/RTE	451	452	1.835	oocyte_fwd
oocyte	fwd	rnd-1_family-931#LINE/RTE	452	453	1.68	oocyte_fwd
oocyte	fwd	rnd-1_family-931#LINE/RTE	453	454	1.52	oocyte_fwd
oocyte	fwd	rnd-1_family-931#LINE/RTE	454	455	1.49	oocyte_fwd
oocyte	fwd	rnd-1_family-931#LINE/RTE	455	456	1.395	oocyte_fwd
oocyte	fwd	rnd-1_family-931#LINE/RTE	456	457	1.31	oocyte_fwd
oocyte	fwd	rnd-1_family-931#LINE/RTE	457	458	1.08	oocyte_fwd
oocyte	fwd	rnd-1_family-931#LINE/RTE	458	459	0.685	oocyte_fwd
oocyte	fwd	rnd-1_family-931#LINE/RTE	459	460	0.165	oocyte_fwd
oocyte	fwd	rnd-1_family-931#LINE/RTE	460	461	0.165	oocyte_fwd
oocyte	fwd	rnd-1_family-931#LINE/RTE	461	462	0.42	oocyte_fwd
oocyte	fwd	rnd-1_family-931#LINE/RTE	462	463	0.475	oocyte_fwd
oocyte	fwd	rnd-1_family-931#LINE/RTE	463	464	0.485	oocyte_fwd
oocyte	fwd	rnd-1_family-931#LINE/RTE	464	465	0.495	oocyte_fwd
oocyte	fwd	rnd-1_family-931#LINE/RTE	465	466	0.495	oocyte_fwd
oocyte	fwd	rnd-1_family-931#LINE/RTE	466	467	0.52	oocyte_fwd
oocyte	fwd	rnd-1_family-931#LINE/RTE	467	468	0.52	oocyte_fwd
oocyte	fwd	rnd-1_family-931#LINE/RTE	468	469	0.62	oocyte_fwd
oocyte	fwd	rnd-1_family-931#LINE/RTE	469	470	0.63	oocyte_fwd
oocyte	fwd	rnd-1_family-931#LINE/RTE	470	471	0.67	oocyte_fwd
oocyte	fwd	rnd-1_family-931#LINE/RTE	471	472	0.675	oocyte_fwd
oocyte	fwd	rnd-1_family-931#LINE/RTE	472	473	0.88	oocyte_fwd
oocyte	fwd	rnd-1_family-931#LINE/RTE	473	474	1.055	oocyte_fwd
oocyte	fwd	rnd-1_family-931#LINE/RTE	474	475	1.14	oocyte_fwd
oocyte	fwd	rnd-1_family-931#LINE/RTE	475	476	1.15	oocyte_fwd
oocyte	fwd	rnd-1_family-931#LINE/RTE	476	477	1.19	oocyte_fwd
oocyte	fwd	rnd-1_family-931#LINE/RTE	477	478	1.19	oocyte_fwd
oocyte	fwd	rnd-1_family-931#LINE/RTE	478	479	1.545	oocyte_fwd
oocyte	fwd	rnd-1_family-931#LINE/RTE	479	480	1.55	oocyte_fwd
oocyte	fwd	rnd-1_family-931#LINE/RTE	480	481	1.505	oocyte_fwd
oocyte	fwd	rnd-1_family-931#LINE/RTE	481	482	1.485	oocyte_fwd
oocyte	fwd	rnd-1_family-931#LINE/RTE	482	483	1.47	oocyte_fwd
oocyte	fwd	rnd-1_family-931#LINE/RTE	483	484	1.345	oocyte_fwd
oocyte	fwd	rnd-1_family-931#LINE/RTE	484	485	1.375	oocyte_fwd
oocyte	fwd	rnd-1_family-931#LINE/RTE	485	486	1.42	oocyte_fwd
oocyte	fwd	rnd-1_family-931#LINE/RTE	486	487	1.89	oocyte_fwd
oocyte	fwd	rnd-1_family-931#LINE/RTE	487	488	1.93	oocyte_fwd
oocyte	fwd	rnd-1_family-931#LINE/RTE	488	489	1.885	oocyte_fwd
oocyte	fwd	rnd-1_family-931#LINE/RTE	489	490	1.9	oocyte_fwd
oocyte	fwd	rnd-1_family-931#LINE/RTE	490	491	1.955	oocyte_fwd
oocyte	fwd	rnd-1_family-931#LINE/RTE	491	492	1.95	oocyte_fwd
oocyte	fwd	rnd-1_family-931#LINE/RTE	492	493	1.92	oocyte_fwd
oocyte	fwd	rnd-1_family-931#LINE/RTE	493	494	1.9	oocyte_fwd
oocyte	fwd	rnd-1_family-931#LINE/RTE	494	495	1.86	oocyte_fwd
oocyte	fwd	rnd-1_family-931#LINE/RTE	495	496	1.835	oocyte_fwd
oocyte	fwd	rnd-1_family-931#LINE/RTE	496	497	1.895	oocyte_fwd
oocyte	fwd	rnd-1_family-931#LINE/RTE	497	498	1.83	oocyte_fwd
oocyte	fwd	rnd-1_family-931#LINE/RTE	498	499	1.75	oocyte_fwd
oocyte	fwd	rnd-1_family-931#LINE/RTE	499	500	1.76	oocyte_fwd
oocyte	fwd	rnd-1_family-931#LINE/RTE	500	501	3.97	oocyte_fwd
oocyte	fwd	rnd-1_family-931#LINE/RTE	501	502	4.05	oocyte_fwd
oocyte	fwd	rnd-1_family-931#LINE/RTE	502	503	4.12	oocyte_fwd
oocyte	fwd	rnd-1_family-931#LINE/RTE	503	504	4.15	oocyte_fwd
oocyte	fwd	rnd-1_family-931#LINE/RTE	504	505	4.225	oocyte_fwd
oocyte	fwd	rnd-1_family-931#LINE/RTE	505	506	4.29	oocyte_fwd
oocyte	fwd	rnd-1_family-931#LINE/RTE	506	507	4.405	oocyte_fwd
oocyte	fwd	rnd-1_family-931#LINE/RTE	507	508	6.35	oocyte_fwd
oocyte	fwd	rnd-1_family-931#LINE/RTE	508	509	6.405	oocyte_fwd
oocyte	fwd	rnd-1_family-931#LINE/RTE	509	510	6.4	oocyte_fwd
oocyte	fwd	rnd-1_family-931#LINE/RTE	510	511	6.38	oocyte_fwd
oocyte	fwd	rnd-1_family-931#LINE/RTE	511	512	6.35	oocyte_fwd
oocyte	fwd	rnd-1_family-931#LINE/RTE	512	513	6.235	oocyte_fwd
oocyte	fwd	rnd-1_family-931#LINE/RTE	513	514	6.21	oocyte_fwd
oocyte	fwd	rnd-1_family-931#LINE/RTE	514	515	6.145	oocyte_fwd
oocyte	fwd	rnd-1_family-931#LINE/RTE	515	516	6.11	oocyte_fwd
oocyte	fwd	rnd-1_family-931#LINE/RTE	516	517	6.09	oocyte_fwd
oocyte	fwd	rnd-1_family-931#LINE/RTE	517	518	6.08	oocyte_fwd
oocyte	fwd	rnd-1_family-931#LINE/RTE	518	519	6.09	oocyte_fwd
oocyte	fwd	rnd-1_family-931#LINE/RTE	519	520	6.015	oocyte_fwd
oocyte	fwd	rnd-1_family-931#LINE/RTE	520	521	6.005	oocyte_fwd
oocyte	fwd	rnd-1_family-931#LINE/RTE	521	522	5.93	oocyte_fwd
oocyte	fwd	rnd-1_family-931#LINE/RTE	522	523	5.925	oocyte_fwd
oocyte	fwd	rnd-1_family-931#LINE/RTE	523	524	6.57	oocyte_fwd
oocyte	fwd	rnd-1_family-931#LINE/RTE	524	525	6.545	oocyte_fwd
oocyte	fwd	rnd-1_family-931#LINE/RTE	525	526	6.32	oocyte_fwd
oocyte	fwd	rnd-1_family-931#LINE/RTE	526	527	5.665	oocyte_fwd
oocyte	fwd	rnd-1_family-931#LINE/RTE	527	528	5.61	oocyte_fwd
oocyte	fwd	rnd-1_family-931#LINE/RTE	528	529	5.56	oocyte_fwd
oocyte	fwd	rnd-1_family-931#LINE/RTE	529	530	2.91	oocyte_fwd
oocyte	fwd	rnd-1_family-931#LINE/RTE	530	531	2.82	oocyte_fwd
oocyte	fwd	rnd-1_family-931#LINE/RTE	531	532	2.825	oocyte_fwd
oocyte	fwd	rnd-1_family-931#LINE/RTE	532	533	2.6	oocyte_fwd
oocyte	fwd	rnd-1_family-931#LINE/RTE	533	534	2.515	oocyte_fwd
oocyte	fwd	rnd-1_family-931#LINE/RTE	534	535	2.295	oocyte_fwd
oocyte	fwd	rnd-1_family-931#LINE/RTE	535	536	1.77	oocyte_fwd
oocyte	fwd	rnd-1_family-931#LINE/RTE	536	537	1.3	oocyte_fwd
oocyte	fwd	rnd-1_family-931#LINE/RTE	537	538	1.31	oocyte_fwd
oocyte	fwd	rnd-1_family-931#LINE/RTE	538	539	1.475	oocyte_fwd
oocyte	fwd	rnd-1_family-931#LINE/RTE	539	540	1.505	oocyte_fwd
oocyte	fwd	rnd-1_family-931#LINE/RTE	540	541	1.505	oocyte_fwd
oocyte	fwd	rnd-1_family-931#LINE/RTE	541	542	1.475	oocyte_fwd
oocyte	fwd	rnd-1_family-931#LINE/RTE	542	543	1.545	oocyte_fwd
oocyte	fwd	rnd-1_family-931#LINE/RTE	543	544	1.715	oocyte_fwd
oocyte	fwd	rnd-1_family-931#LINE/RTE	544	545	1.755	oocyte_fwd
oocyte	fwd	rnd-1_family-931#LINE/RTE	545	546	1.725	oocyte_fwd
oocyte	fwd	rnd-1_family-931#LINE/RTE	546	547	1.675	oocyte_fwd
oocyte	fwd	rnd-1_family-931#LINE/RTE	547	548	1.62	oocyte_fwd
oocyte	fwd	rnd-1_family-931#LINE/RTE	548	549	1.635	oocyte_fwd
oocyte	fwd	rnd-1_family-931#LINE/RTE	549	550	1.65	oocyte_fwd
oocyte	fwd	rnd-1_family-931#LINE/RTE	550	551	1.605	oocyte_fwd
oocyte	fwd	rnd-1_family-931#LINE/RTE	551	552	1.71	oocyte_fwd
oocyte	fwd	rnd-1_family-931#LINE/RTE	552	553	1.31	oocyte_fwd
oocyte	fwd	rnd-1_family-931#LINE/RTE	553	554	17.795	oocyte_fwd
oocyte	fwd	rnd-1_family-931#LINE/RTE	554	555	18.765	oocyte_fwd
oocyte	fwd	rnd-1_family-931#LINE/RTE	555	556	18.975	oocyte_fwd
oocyte	fwd	rnd-1_family-931#LINE/RTE	556	557	19.215	oocyte_fwd
oocyte	fwd	rnd-1_family-931#LINE/RTE	557	558	19.35	oocyte_fwd
oocyte	fwd	rnd-1_family-931#LINE/RTE	558	559	19.38	oocyte_fwd
oocyte	fwd	rnd-1_family-931#LINE/RTE	559	560	19.405	oocyte_fwd
oocyte	fwd	rnd-1_family-931#LINE/RTE	560	561	19.865	oocyte_fwd
oocyte	fwd	rnd-1_family-931#LINE/RTE	561	562	20.475	oocyte_fwd
oocyte	fwd	rnd-1_family-931#LINE/RTE	562	563	21.055	oocyte_fwd
oocyte	fwd	rnd-1_family-931#LINE/RTE	563	564	21.075	oocyte_fwd
oocyte	fwd	rnd-1_family-931#LINE/RTE	564	565	21.425	oocyte_fwd
oocyte	fwd	rnd-1_family-931#LINE/RTE	565	566	21.45	oocyte_fwd
oocyte	fwd	rnd-1_family-931#LINE/RTE	566	567	21.39	oocyte_fwd
oocyte	fwd	rnd-1_family-931#LINE/RTE	567	568	21.27	oocyte_fwd
oocyte	fwd	rnd-1_family-931#LINE/RTE	568	569	21.185	oocyte_fwd
oocyte	fwd	rnd-1_family-931#LINE/RTE	569	570	21.175	oocyte_fwd
oocyte	fwd	rnd-1_family-931#LINE/RTE	570	571	21.805	oocyte_fwd
oocyte	fwd	rnd-1_family-931#LINE/RTE	571	572	22.45	oocyte_fwd
oocyte	fwd	rnd-1_family-931#LINE/RTE	572	573	32.51	oocyte_fwd
oocyte	fwd	rnd-1_family-931#LINE/RTE	573	574	32.685	oocyte_fwd
oocyte	fwd	rnd-1_family-931#LINE/RTE	574	575	32.59	oocyte_fwd
oocyte	fwd	rnd-1_family-931#LINE/RTE	575	576	32.58	oocyte_fwd
oocyte	fwd	rnd-1_family-931#LINE/RTE	576	577	32.465	oocyte_fwd
oocyte	fwd	rnd-1_family-931#LINE/RTE	577	578	31.865	oocyte_fwd
oocyte	fwd	rnd-1_family-931#LINE/RTE	578	579	29.275	oocyte_fwd
oocyte	fwd	rnd-1_family-931#LINE/RTE	579	580	27	oocyte_fwd
oocyte	fwd	rnd-1_family-931#LINE/RTE	580	581	26.25	oocyte_fwd
oocyte	fwd	rnd-1_family-931#LINE/RTE	581	582	22.24	oocyte_fwd
oocyte	fwd	rnd-1_family-931#LINE/RTE	582	583	20.925	oocyte_fwd
oocyte	fwd	rnd-1_family-931#LINE/RTE	583	584	18.355	oocyte_fwd
oocyte	fwd	rnd-1_family-931#LINE/RTE	584	585	18.375	oocyte_fwd
oocyte	fwd	rnd-1_family-931#LINE/RTE	585	586	20.27	oocyte_fwd
oocyte	fwd	rnd-1_family-931#LINE/RTE	586	587	22.92	oocyte_fwd
oocyte	fwd	rnd-1_family-931#LINE/RTE	587	588	23.01	oocyte_fwd
oocyte	fwd	rnd-1_family-931#LINE/RTE	588	589	22.785	oocyte_fwd
oocyte	fwd	rnd-1_family-931#LINE/RTE	589	590	22.435	oocyte_fwd
oocyte	fwd	rnd-1_family-931#LINE/RTE	590	591	22.185	oocyte_fwd
oocyte	fwd	rnd-1_family-931#LINE/RTE	591	592	24.725	oocyte_fwd
oocyte	fwd	rnd-1_family-931#LINE/RTE	592	593	24.655	oocyte_fwd
oocyte	fwd	rnd-1_family-931#LINE/RTE	593	594	24.63	oocyte_fwd
oocyte	fwd	rnd-1_family-931#LINE/RTE	594	595	24.52	oocyte_fwd
oocyte	fwd	rnd-1_family-931#LINE/RTE	595	596	24.84	oocyte_fwd
oocyte	fwd	rnd-1_family-931#LINE/RTE	596	597	24.705	oocyte_fwd
oocyte	fwd	rnd-1_family-931#LINE/RTE	597	598	23.525	oocyte_fwd
oocyte	fwd	rnd-1_family-931#LINE/RTE	598	599	18.235	oocyte_fwd
oocyte	fwd	rnd-1_family-931#LINE/RTE	599	600	17.35	oocyte_fwd
oocyte	fwd	rnd-1_family-931#LINE/RTE	600	601	16.46	oocyte_fwd
oocyte	fwd	rnd-1_family-931#LINE/RTE	601	602	20.045	oocyte_fwd
oocyte	fwd	rnd-1_family-931#LINE/RTE	602	603	18.615	oocyte_fwd
oocyte	fwd	rnd-1_family-931#LINE/RTE	603	604	18.365	oocyte_fwd
oocyte	fwd	rnd-1_family-931#LINE/RTE	604	605	18.375	oocyte_fwd
oocyte	fwd	rnd-1_family-931#LINE/RTE	605	606	18.07	oocyte_fwd
oocyte	fwd	rnd-1_family-931#LINE/RTE	606	607	17.835	oocyte_fwd
oocyte	fwd	rnd-1_family-931#LINE/RTE	607	608	17.72	oocyte_fwd
oocyte	fwd	rnd-1_family-931#LINE/RTE	608	609	20.875	oocyte_fwd
oocyte	fwd	rnd-1_family-931#LINE/RTE	609	610	20.645	oocyte_fwd
oocyte	fwd	rnd-1_family-931#LINE/RTE	610	611	20.79	oocyte_fwd
oocyte	fwd	rnd-1_family-931#LINE/RTE	611	612	20.385	oocyte_fwd
oocyte	fwd	rnd-1_family-931#LINE/RTE	612	613	19.69	oocyte_fwd
oocyte	fwd	rnd-1_family-931#LINE/RTE	613	614	18.85	oocyte_fwd
oocyte	fwd	rnd-1_family-931#LINE/RTE	614	615	17.87	oocyte_fwd
oocyte	fwd	rnd-1_family-931#LINE/RTE	615	616	17.225	oocyte_fwd
oocyte	fwd	rnd-1_family-931#LINE/RTE	616	617	15.43	oocyte_fwd
oocyte	fwd	rnd-1_family-931#LINE/RTE	617	618	15.445	oocyte_fwd
oocyte	fwd	rnd-1_family-931#LINE/RTE	618	619	15.265	oocyte_fwd
oocyte	fwd	rnd-1_family-931#LINE/RTE	619	620	14.51	oocyte_fwd
oocyte	fwd	rnd-1_family-931#LINE/RTE	620	621	12.525	oocyte_fwd
oocyte	fwd	rnd-1_family-931#LINE/RTE	621	622	12.11	oocyte_fwd
oocyte	fwd	rnd-1_family-931#LINE/RTE	622	623	10.98	oocyte_fwd
oocyte	fwd	rnd-1_family-931#LINE/RTE	623	624	10.135	oocyte_fwd
oocyte	fwd	rnd-1_family-931#LINE/RTE	624	625	9.01	oocyte_fwd
oocyte	fwd	rnd-1_family-931#LINE/RTE	625	626	7.38	oocyte_fwd
oocyte	fwd	rnd-1_family-931#LINE/RTE	626	627	6.4	oocyte_fwd
oocyte	fwd	rnd-1_family-931#LINE/RTE	627	628	6.095	oocyte_fwd
oocyte	fwd	rnd-1_family-931#LINE/RTE	628	629	6.06	oocyte_fwd
oocyte	fwd	rnd-1_family-931#LINE/RTE	629	630	6.505	oocyte_fwd
oocyte	fwd	rnd-1_family-931#LINE/RTE	630	631	3.1	oocyte_fwd
oocyte	fwd	rnd-1_family-931#LINE/RTE	631	632	2.92	oocyte_fwd
oocyte	fwd	rnd-1_family-931#LINE/RTE	632	633	2.895	oocyte_fwd
oocyte	fwd	rnd-1_family-931#LINE/RTE	633	634	2.735	oocyte_fwd
oocyte	fwd	rnd-1_family-931#LINE/RTE	634	635	2.62	oocyte_fwd
oocyte	fwd	rnd-1_family-931#LINE/RTE	635	636	2.895	oocyte_fwd
oocyte	fwd	rnd-1_family-931#LINE/RTE	636	637	4.555	oocyte_fwd
oocyte	fwd	rnd-1_family-931#LINE/RTE	637	638	4.355	oocyte_fwd
oocyte	fwd	rnd-1_family-931#LINE/RTE	638	639	4.81	oocyte_fwd
oocyte	fwd	rnd-1_family-931#LINE/RTE	639	640	4.765	oocyte_fwd
oocyte	fwd	rnd-1_family-931#LINE/RTE	640	641	4.565	oocyte_fwd
oocyte	fwd	rnd-1_family-931#LINE/RTE	641	642	4.565	oocyte_fwd
oocyte	fwd	rnd-1_family-931#LINE/RTE	642	643	4.79	oocyte_fwd
oocyte	fwd	rnd-1_family-931#LINE/RTE	643	644	4.78	oocyte_fwd
oocyte	fwd	rnd-1_family-931#LINE/RTE	644	645	5.645	oocyte_fwd
oocyte	fwd	rnd-1_family-931#LINE/RTE	645	646	5.66	oocyte_fwd
oocyte	fwd	rnd-1_family-931#LINE/RTE	646	647	5.605	oocyte_fwd
oocyte	fwd	rnd-1_family-931#LINE/RTE	647	648	5.56	oocyte_fwd
oocyte	fwd	rnd-1_family-931#LINE/RTE	648	649	5.575	oocyte_fwd
oocyte	fwd	rnd-1_family-931#LINE/RTE	649	650	5.56	oocyte_fwd
oocyte	fwd	rnd-1_family-931#LINE/RTE	650	651	5.575	oocyte_fwd
oocyte	fwd	rnd-1_family-931#LINE/RTE	651	652	5.59	oocyte_fwd
oocyte	fwd	rnd-1_family-931#LINE/RTE	652	653	5.54	oocyte_fwd
oocyte	fwd	rnd-1_family-931#LINE/RTE	653	654	5.57	oocyte_fwd
oocyte	fwd	rnd-1_family-931#LINE/RTE	654	655	5.545	oocyte_fwd
oocyte	fwd	rnd-1_family-931#LINE/RTE	655	656	5.44	oocyte_fwd
oocyte	fwd	rnd-1_family-931#LINE/RTE	656	657	5.265	oocyte_fwd
oocyte	fwd	rnd-1_family-931#LINE/RTE	657	658	4.99	oocyte_fwd
oocyte	fwd	rnd-1_family-931#LINE/RTE	658	659	4.565	oocyte_fwd
oocyte	fwd	rnd-1_family-931#LINE/RTE	659	660	4.165	oocyte_fwd
oocyte	fwd	rnd-1_family-931#LINE/RTE	660	661	4.02	oocyte_fwd
oocyte	fwd	rnd-1_family-931#LINE/RTE	661	662	3.34	oocyte_fwd
oocyte	fwd	rnd-1_family-931#LINE/RTE	662	663	1.735	oocyte_fwd
oocyte	fwd	rnd-1_family-931#LINE/RTE	663	664	1.745	oocyte_fwd
oocyte	fwd	rnd-1_family-931#LINE/RTE	664	665	1.76	oocyte_fwd
oocyte	fwd	rnd-1_family-931#LINE/RTE	665	666	1.335	oocyte_fwd
oocyte	fwd	rnd-1_family-931#LINE/RTE	666	667	1.295	oocyte_fwd
oocyte	fwd	rnd-1_family-931#LINE/RTE	667	668	1.13	oocyte_fwd
oocyte	fwd	rnd-1_family-931#LINE/RTE	668	669	0.9	oocyte_fwd
oocyte	fwd	rnd-1_family-931#LINE/RTE	669	670	0.78	oocyte_fwd
oocyte	fwd	rnd-1_family-931#LINE/RTE	670	671	1.23	oocyte_fwd
oocyte	fwd	rnd-1_family-931#LINE/RTE	671	672	17.555	oocyte_fwd
oocyte	fwd	rnd-1_family-931#LINE/RTE	672	673	19.425	oocyte_fwd
oocyte	fwd	rnd-1_family-931#LINE/RTE	673	674	19.615	oocyte_fwd
oocyte	fwd	rnd-1_family-931#LINE/RTE	674	675	19.73	oocyte_fwd
oocyte	fwd	rnd-1_family-931#LINE/RTE	675	676	19.75	oocyte_fwd
oocyte	fwd	rnd-1_family-931#LINE/RTE	676	677	19.95	oocyte_fwd
oocyte	fwd	rnd-1_family-931#LINE/RTE	677	678	20.22	oocyte_fwd
oocyte	fwd	rnd-1_family-931#LINE/RTE	678	679	20.26	oocyte_fwd
oocyte	fwd	rnd-1_family-931#LINE/RTE	679	680	20.275	oocyte_fwd
oocyte	fwd	rnd-1_family-931#LINE/RTE	680	681	20.29	oocyte_fwd
oocyte	fwd	rnd-1_family-931#LINE/RTE	681	682	20.26	oocyte_fwd
oocyte	fwd	rnd-1_family-931#LINE/RTE	682	683	20.26	oocyte_fwd
oocyte	fwd	rnd-1_family-931#LINE/RTE	683	684	20.47	oocyte_fwd
oocyte	fwd	rnd-1_family-931#LINE/RTE	684	685	20.565	oocyte_fwd
oocyte	fwd	rnd-1_family-931#LINE/RTE	685	686	20.59	oocyte_fwd
oocyte	fwd	rnd-1_family-931#LINE/RTE	686	687	20.59	oocyte_fwd
oocyte	fwd	rnd-1_family-931#LINE/RTE	687	688	20.525	oocyte_fwd
oocyte	fwd	rnd-1_family-931#LINE/RTE	688	689	20.61	oocyte_fwd
oocyte	fwd	rnd-1_family-931#LINE/RTE	689	690	20.92	oocyte_fwd
oocyte	fwd	rnd-1_family-931#LINE/RTE	690	691	20.855	oocyte_fwd
oocyte	fwd	rnd-1_family-931#LINE/RTE	691	692	20.61	oocyte_fwd
oocyte	fwd	rnd-1_family-931#LINE/RTE	692	693	20.435	oocyte_fwd
oocyte	fwd	rnd-1_family-931#LINE/RTE	693	694	20.3	oocyte_fwd
oocyte	fwd	rnd-1_family-931#LINE/RTE	694	695	19.85	oocyte_fwd
oocyte	fwd	rnd-1_family-931#LINE/RTE	695	696	19.63	oocyte_fwd
oocyte	fwd	rnd-1_family-931#LINE/RTE	696	697	19.18	oocyte_fwd
oocyte	fwd	rnd-1_family-931#LINE/RTE	697	698	14.17	oocyte_fwd
oocyte	fwd	rnd-1_family-931#LINE/RTE	698	699	11.575	oocyte_fwd
oocyte	fwd	rnd-1_family-931#LINE/RTE	699	700	8.78	oocyte_fwd
oocyte	fwd	rnd-1_family-931#LINE/RTE	700	701	5.75	oocyte_fwd
oocyte	fwd	rnd-1_family-931#LINE/RTE	701	702	2.03	oocyte_fwd
oocyte	fwd	rnd-1_family-931#LINE/RTE	702	703	1.74	oocyte_fwd
oocyte	fwd	rnd-1_family-931#LINE/RTE	703	704	1.52	oocyte_fwd
oocyte	fwd	rnd-1_family-931#LINE/RTE	704	705	1.37	oocyte_fwd
oocyte	fwd	rnd-1_family-931#LINE/RTE	705	706	1.295	oocyte_fwd
oocyte	fwd	rnd-1_family-931#LINE/RTE	706	707	1.185	oocyte_fwd
oocyte	fwd	rnd-1_family-931#LINE/RTE	707	708	1.155	oocyte_fwd
oocyte	fwd	rnd-1_family-931#LINE/RTE	708	709	0.97	oocyte_fwd
oocyte	fwd	rnd-1_family-931#LINE/RTE	709	710	0.95	oocyte_fwd
oocyte	fwd	rnd-1_family-931#LINE/RTE	710	711	0.925	oocyte_fwd
oocyte	fwd	rnd-1_family-931#LINE/RTE	711	712	0.9	oocyte_fwd
oocyte	fwd	rnd-1_family-931#LINE/RTE	712	713	1.65	oocyte_fwd
oocyte	fwd	rnd-1_family-931#LINE/RTE	713	714	1.53	oocyte_fwd
oocyte	fwd	rnd-1_family-931#LINE/RTE	714	715	1.485	oocyte_fwd
oocyte	fwd	rnd-1_family-931#LINE/RTE	715	716	1.195	oocyte_fwd
oocyte	fwd	rnd-1_family-931#LINE/RTE	716	717	1.2	oocyte_fwd
oocyte	fwd	rnd-1_family-931#LINE/RTE	717	718	1.44	oocyte_fwd
oocyte	fwd	rnd-1_family-931#LINE/RTE	718	719	1.51	oocyte_fwd
oocyte	fwd	rnd-1_family-931#LINE/RTE	719	720	1.51	oocyte_fwd
oocyte	fwd	rnd-1_family-931#LINE/RTE	720	721	1.51	oocyte_fwd
oocyte	fwd	rnd-1_family-931#LINE/RTE	721	722	1.49	oocyte_fwd
oocyte	fwd	rnd-1_family-931#LINE/RTE	722	723	1.51	oocyte_fwd
oocyte	fwd	rnd-1_family-931#LINE/RTE	723	724	1.5	oocyte_fwd
oocyte	fwd	rnd-1_family-931#LINE/RTE	724	725	1.515	oocyte_fwd
oocyte	fwd	rnd-1_family-931#LINE/RTE	725	726	1.53	oocyte_fwd
oocyte	fwd	rnd-1_family-931#LINE/RTE	726	727	1.575	oocyte_fwd
oocyte	fwd	rnd-1_family-931#LINE/RTE	727	728	1.625	oocyte_fwd
oocyte	fwd	rnd-1_family-931#LINE/RTE	728	729	1.585	oocyte_fwd
oocyte	fwd	rnd-1_family-931#LINE/RTE	729	730	1.63	oocyte_fwd
oocyte	fwd	rnd-1_family-931#LINE/RTE	730	731	1.785	oocyte_fwd
oocyte	fwd	rnd-1_family-931#LINE/RTE	731	732	2.66	oocyte_fwd
oocyte	fwd	rnd-1_family-931#LINE/RTE	732	733	4.21	oocyte_fwd
oocyte	fwd	rnd-1_family-931#LINE/RTE	733	734	6.315	oocyte_fwd
oocyte	fwd	rnd-1_family-931#LINE/RTE	734	735	7.64	oocyte_fwd
oocyte	fwd	rnd-1_family-931#LINE/RTE	735	736	7.735	oocyte_fwd
oocyte	fwd	rnd-1_family-931#LINE/RTE	736	737	7.65	oocyte_fwd
oocyte	fwd	rnd-1_family-931#LINE/RTE	737	738	7.585	oocyte_fwd
oocyte	fwd	rnd-1_family-931#LINE/RTE	738	739	7.605	oocyte_fwd
oocyte	fwd	rnd-1_family-931#LINE/RTE	739	740	7.62	oocyte_fwd
oocyte	fwd	rnd-1_family-931#LINE/RTE	740	741	7.605	oocyte_fwd
oocyte	fwd	rnd-1_family-931#LINE/RTE	741	742	7.53	oocyte_fwd
oocyte	fwd	rnd-1_family-931#LINE/RTE	742	743	7.505	oocyte_fwd
oocyte	fwd	rnd-1_family-931#LINE/RTE	743	744	7.515	oocyte_fwd
oocyte	fwd	rnd-1_family-931#LINE/RTE	744	745	7.515	oocyte_fwd
oocyte	fwd	rnd-1_family-931#LINE/RTE	745	746	8.59	oocyte_fwd
oocyte	fwd	rnd-1_family-931#LINE/RTE	746	747	10.905	oocyte_fwd
oocyte	fwd	rnd-1_family-931#LINE/RTE	747	748	12.23	oocyte_fwd
oocyte	fwd	rnd-1_family-931#LINE/RTE	748	749	12.87	oocyte_fwd
oocyte	fwd	rnd-1_family-931#LINE/RTE	749	750	12.855	oocyte_fwd
oocyte	fwd	rnd-1_family-931#LINE/RTE	750	751	12.88	oocyte_fwd
oocyte	fwd	rnd-1_family-931#LINE/RTE	751	752	12.97	oocyte_fwd
oocyte	fwd	rnd-1_family-931#LINE/RTE	752	753	13.04	oocyte_fwd
oocyte	fwd	rnd-1_family-931#LINE/RTE	753	754	13.07	oocyte_fwd
oocyte	fwd	rnd-1_family-931#LINE/RTE	754	755	12.975	oocyte_fwd
oocyte	fwd	rnd-1_family-931#LINE/RTE	755	756	12.865	oocyte_fwd
oocyte	fwd	rnd-1_family-931#LINE/RTE	756	757	12.65	oocyte_fwd
oocyte	fwd	rnd-1_family-931#LINE/RTE	757	758	10.055	oocyte_fwd
oocyte	fwd	rnd-1_family-931#LINE/RTE	758	759	10.045	oocyte_fwd
oocyte	fwd	rnd-1_family-931#LINE/RTE	759	760	10.03	oocyte_fwd
oocyte	fwd	rnd-1_family-931#LINE/RTE	760	761	9.15	oocyte_fwd
oocyte	fwd	rnd-1_family-931#LINE/RTE	761	762	8.69	oocyte_fwd
oocyte	fwd	rnd-1_family-931#LINE/RTE	762	763	7.745	oocyte_fwd
oocyte	fwd	rnd-1_family-931#LINE/RTE	763	764	6.955	oocyte_fwd
oocyte	fwd	rnd-1_family-931#LINE/RTE	764	765	6.675	oocyte_fwd
oocyte	fwd	rnd-1_family-931#LINE/RTE	765	766	6.555	oocyte_fwd
oocyte	fwd	rnd-1_family-931#LINE/RTE	766	767	6.48	oocyte_fwd
oocyte	fwd	rnd-1_family-931#LINE/RTE	767	768	6.45	oocyte_fwd
oocyte	fwd	rnd-1_family-931#LINE/RTE	768	769	7.88	oocyte_fwd
oocyte	fwd	rnd-1_family-931#LINE/RTE	769	770	7.605	oocyte_fwd
oocyte	fwd	rnd-1_family-931#LINE/RTE	770	771	7.175	oocyte_fwd
oocyte	fwd	rnd-1_family-931#LINE/RTE	771	772	6.795	oocyte_fwd
oocyte	fwd	rnd-1_family-931#LINE/RTE	772	773	5.25	oocyte_fwd
oocyte	fwd	rnd-1_family-931#LINE/RTE	773	774	4.89	oocyte_fwd
oocyte	fwd	rnd-1_family-931#LINE/RTE	774	775	4.77	oocyte_fwd
oocyte	fwd	rnd-1_family-931#LINE/RTE	775	776	3.895	oocyte_fwd
oocyte	fwd	rnd-1_family-931#LINE/RTE	776	777	3.845	oocyte_fwd
oocyte	fwd	rnd-1_family-931#LINE/RTE	777	778	3.36	oocyte_fwd
oocyte	fwd	rnd-1_family-931#LINE/RTE	778	779	3.105	oocyte_fwd
oocyte	fwd	rnd-1_family-931#LINE/RTE	779	780	3.19	oocyte_fwd
oocyte	fwd	rnd-1_family-931#LINE/RTE	780	781	3.185	oocyte_fwd
oocyte	fwd	rnd-1_family-931#LINE/RTE	781	782	3.15	oocyte_fwd
oocyte	fwd	rnd-1_family-931#LINE/RTE	782	783	3.485	oocyte_fwd
oocyte	fwd	rnd-1_family-931#LINE/RTE	783	784	4.675	oocyte_fwd
oocyte	fwd	rnd-1_family-931#LINE/RTE	784	785	5.565	oocyte_fwd
oocyte	fwd	rnd-1_family-931#LINE/RTE	785	786	9.33	oocyte_fwd
oocyte	fwd	rnd-1_family-931#LINE/RTE	786	787	10.29	oocyte_fwd
oocyte	fwd	rnd-1_family-931#LINE/RTE	787	788	10.335	oocyte_fwd
oocyte	fwd	rnd-1_family-931#LINE/RTE	788	789	10.34	oocyte_fwd
oocyte	fwd	rnd-1_family-931#LINE/RTE	789	790	10.395	oocyte_fwd
oocyte	fwd	rnd-1_family-931#LINE/RTE	790	791	10.405	oocyte_fwd
oocyte	fwd	rnd-1_family-931#LINE/RTE	791	792	10.34	oocyte_fwd
oocyte	fwd	rnd-1_family-931#LINE/RTE	792	793	10.25	oocyte_fwd
oocyte	fwd	rnd-1_family-931#LINE/RTE	793	794	9.925	oocyte_fwd
oocyte	fwd	rnd-1_family-931#LINE/RTE	794	795	9.595	oocyte_fwd
oocyte	fwd	rnd-1_family-931#LINE/RTE	795	796	9.45	oocyte_fwd
oocyte	fwd	rnd-1_family-931#LINE/RTE	796	797	8.755	oocyte_fwd
oocyte	fwd	rnd-1_family-931#LINE/RTE	797	798	8.68	oocyte_fwd
oocyte	fwd	rnd-1_family-931#LINE/RTE	798	799	8.765	oocyte_fwd
oocyte	fwd	rnd-1_family-931#LINE/RTE	799	800	8.73	oocyte_fwd
oocyte	fwd	rnd-1_family-931#LINE/RTE	800	801	8.76	oocyte_fwd
oocyte	fwd	rnd-1_family-931#LINE/RTE	801	802	8.665	oocyte_fwd
oocyte	fwd	rnd-1_family-931#LINE/RTE	802	803	8.64	oocyte_fwd
oocyte	fwd	rnd-1_family-931#LINE/RTE	803	804	8.42	oocyte_fwd
oocyte	fwd	rnd-1_family-931#LINE/RTE	804	805	9.62	oocyte_fwd
oocyte	fwd	rnd-1_family-931#LINE/RTE	805	806	9.865	oocyte_fwd
oocyte	fwd	rnd-1_family-931#LINE/RTE	806	807	12.89	oocyte_fwd
oocyte	fwd	rnd-1_family-931#LINE/RTE	807	808	12.925	oocyte_fwd
oocyte	fwd	rnd-1_family-931#LINE/RTE	808	809	18.105	oocyte_fwd
oocyte	fwd	rnd-1_family-931#LINE/RTE	809	810	34.305	oocyte_fwd
oocyte	fwd	rnd-1_family-931#LINE/RTE	810	811	34.385	oocyte_fwd
oocyte	fwd	rnd-1_family-931#LINE/RTE	811	812	33.985	oocyte_fwd
oocyte	fwd	rnd-1_family-931#LINE/RTE	812	813	33.215	oocyte_fwd
oocyte	fwd	rnd-1_family-931#LINE/RTE	813	814	31.825	oocyte_fwd
oocyte	fwd	rnd-1_family-931#LINE/RTE	814	815	28.295	oocyte_fwd
oocyte	fwd	rnd-1_family-931#LINE/RTE	815	816	28.225	oocyte_fwd
oocyte	fwd	rnd-1_family-931#LINE/RTE	816	817	28.185	oocyte_fwd
oocyte	fwd	rnd-1_family-931#LINE/RTE	817	818	28.165	oocyte_fwd
oocyte	fwd	rnd-1_family-931#LINE/RTE	818	819	28.15	oocyte_fwd
oocyte	fwd	rnd-1_family-931#LINE/RTE	819	820	28.135	oocyte_fwd
oocyte	fwd	rnd-1_family-931#LINE/RTE	820	821	28.14	oocyte_fwd
oocyte	fwd	rnd-1_family-931#LINE/RTE	821	822	28.155	oocyte_fwd
oocyte	fwd	rnd-1_family-931#LINE/RTE	822	823	28.085	oocyte_fwd
oocyte	fwd	rnd-1_family-931#LINE/RTE	823	824	28.095	oocyte_fwd
oocyte	fwd	rnd-1_family-931#LINE/RTE	824	825	27.79	oocyte_fwd
oocyte	fwd	rnd-1_family-931#LINE/RTE	825	826	27.72	oocyte_fwd
oocyte	fwd	rnd-1_family-931#LINE/RTE	826	827	27.865	oocyte_fwd
oocyte	fwd	rnd-1_family-931#LINE/RTE	827	828	27.655	oocyte_fwd
oocyte	fwd	rnd-1_family-931#LINE/RTE	828	829	27.42	oocyte_fwd
oocyte	fwd	rnd-1_family-931#LINE/RTE	829	830	27.405	oocyte_fwd
oocyte	fwd	rnd-1_family-931#LINE/RTE	830	831	27.125	oocyte_fwd
oocyte	fwd	rnd-1_family-931#LINE/RTE	831	832	6.095	oocyte_fwd
oocyte	fwd	rnd-1_family-931#LINE/RTE	832	833	6.485	oocyte_fwd
oocyte	fwd	rnd-1_family-931#LINE/RTE	833	834	5.715	oocyte_fwd
oocyte	fwd	rnd-1_family-931#LINE/RTE	834	835	5.71	oocyte_fwd
oocyte	fwd	rnd-1_family-931#LINE/RTE	835	836	3.915	oocyte_fwd
oocyte	fwd	rnd-1_family-931#LINE/RTE	836	837	2.82	oocyte_fwd
oocyte	fwd	rnd-1_family-931#LINE/RTE	837	838	2.505	oocyte_fwd
oocyte	fwd	rnd-1_family-931#LINE/RTE	838	839	2.71	oocyte_fwd
oocyte	fwd	rnd-1_family-931#LINE/RTE	839	840	4.39	oocyte_fwd
oocyte	fwd	rnd-1_family-931#LINE/RTE	840	841	4.475	oocyte_fwd
oocyte	fwd	rnd-1_family-931#LINE/RTE	841	842	4.44	oocyte_fwd
oocyte	fwd	rnd-1_family-931#LINE/RTE	842	843	4.465	oocyte_fwd
oocyte	fwd	rnd-1_family-931#LINE/RTE	843	844	4.525	oocyte_fwd
oocyte	fwd	rnd-1_family-931#LINE/RTE	844	845	4.54	oocyte_fwd
oocyte	fwd	rnd-1_family-931#LINE/RTE	845	846	4.54	oocyte_fwd
oocyte	fwd	rnd-1_family-931#LINE/RTE	846	847	4.54	oocyte_fwd
oocyte	fwd	rnd-1_family-931#LINE/RTE	847	848	4.505	oocyte_fwd
oocyte	fwd	rnd-1_family-931#LINE/RTE	848	849	4.78	oocyte_fwd
oocyte	fwd	rnd-1_family-931#LINE/RTE	849	850	4.81	oocyte_fwd
oocyte	fwd	rnd-1_family-931#LINE/RTE	850	851	4.89	oocyte_fwd
oocyte	fwd	rnd-1_family-931#LINE/RTE	851	852	5.66	oocyte_fwd
oocyte	fwd	rnd-1_family-931#LINE/RTE	852	853	6.185	oocyte_fwd
oocyte	fwd	rnd-1_family-931#LINE/RTE	853	854	4.61	oocyte_fwd
oocyte	fwd	rnd-1_family-931#LINE/RTE	854	855	4.635	oocyte_fwd
oocyte	fwd	rnd-1_family-931#LINE/RTE	855	856	4.61	oocyte_fwd
oocyte	fwd	rnd-1_family-931#LINE/RTE	856	857	4.93	oocyte_fwd
oocyte	fwd	rnd-1_family-931#LINE/RTE	857	858	6.575	oocyte_fwd
oocyte	fwd	rnd-1_family-931#LINE/RTE	858	859	9.53	oocyte_fwd
oocyte	fwd	rnd-1_family-931#LINE/RTE	859	860	10.36	oocyte_fwd
oocyte	fwd	rnd-1_family-931#LINE/RTE	860	861	10.675	oocyte_fwd
oocyte	fwd	rnd-1_family-931#LINE/RTE	861	862	10.7	oocyte_fwd
oocyte	fwd	rnd-1_family-931#LINE/RTE	862	863	12.31	oocyte_fwd
oocyte	fwd	rnd-1_family-931#LINE/RTE	863	864	12.23	oocyte_fwd
oocyte	fwd	rnd-1_family-931#LINE/RTE	864	865	12.02	oocyte_fwd
oocyte	fwd	rnd-1_family-931#LINE/RTE	865	866	11.475	oocyte_fwd
oocyte	fwd	rnd-1_family-931#LINE/RTE	866	867	11.33	oocyte_fwd
oocyte	fwd	rnd-1_family-931#LINE/RTE	867	868	10.86	oocyte_fwd
oocyte	fwd	rnd-1_family-931#LINE/RTE	868	869	10.69	oocyte_fwd
oocyte	fwd	rnd-1_family-931#LINE/RTE	869	870	10.725	oocyte_fwd
oocyte	fwd	rnd-1_family-931#LINE/RTE	870	871	10.595	oocyte_fwd
oocyte	fwd	rnd-1_family-931#LINE/RTE	871	872	11.04	oocyte_fwd
oocyte	fwd	rnd-1_family-931#LINE/RTE	872	873	11.045	oocyte_fwd
oocyte	fwd	rnd-1_family-931#LINE/RTE	873	874	10.985	oocyte_fwd
oocyte	fwd	rnd-1_family-931#LINE/RTE	874	875	10.99	oocyte_fwd
oocyte	fwd	rnd-1_family-931#LINE/RTE	875	876	10.91	oocyte_fwd
oocyte	fwd	rnd-1_family-931#LINE/RTE	876	877	10.545	oocyte_fwd
oocyte	fwd	rnd-1_family-931#LINE/RTE	877	878	9.98	oocyte_fwd
oocyte	fwd	rnd-1_family-931#LINE/RTE	878	879	9.945	oocyte_fwd
oocyte	fwd	rnd-1_family-931#LINE/RTE	879	880	11.23	oocyte_fwd
oocyte	fwd	rnd-1_family-931#LINE/RTE	880	881	10.6	oocyte_fwd
oocyte	fwd	rnd-1_family-931#LINE/RTE	881	882	10.48	oocyte_fwd
oocyte	fwd	rnd-1_family-931#LINE/RTE	882	883	11.43	oocyte_fwd
oocyte	fwd	rnd-1_family-931#LINE/RTE	883	884	10.955	oocyte_fwd
oocyte	fwd	rnd-1_family-931#LINE/RTE	884	885	6.06	oocyte_fwd
oocyte	fwd	rnd-1_family-931#LINE/RTE	885	886	5.95	oocyte_fwd
oocyte	fwd	rnd-1_family-931#LINE/RTE	886	887	6.17	oocyte_fwd
oocyte	fwd	rnd-1_family-931#LINE/RTE	887	888	6.215	oocyte_fwd
oocyte	fwd	rnd-1_family-931#LINE/RTE	888	889	6.18	oocyte_fwd
oocyte	fwd	rnd-1_family-931#LINE/RTE	889	890	5.555	oocyte_fwd
oocyte	fwd	rnd-1_family-931#LINE/RTE	890	891	5.7	oocyte_fwd
oocyte	fwd	rnd-1_family-931#LINE/RTE	891	892	5.505	oocyte_fwd
oocyte	fwd	rnd-1_family-931#LINE/RTE	892	893	5.925	oocyte_fwd
oocyte	fwd	rnd-1_family-931#LINE/RTE	893	894	6.84	oocyte_fwd
oocyte	fwd	rnd-1_family-931#LINE/RTE	894	895	6.965	oocyte_fwd
oocyte	fwd	rnd-1_family-931#LINE/RTE	895	896	6.97	oocyte_fwd
oocyte	fwd	rnd-1_family-931#LINE/RTE	896	897	6.915	oocyte_fwd
oocyte	fwd	rnd-1_family-931#LINE/RTE	897	898	6.785	oocyte_fwd
oocyte	fwd	rnd-1_family-931#LINE/RTE	898	899	6.695	oocyte_fwd
oocyte	fwd	rnd-1_family-931#LINE/RTE	899	900	7.125	oocyte_fwd
oocyte	fwd	rnd-1_family-931#LINE/RTE	900	901	7.11	oocyte_fwd
oocyte	fwd	rnd-1_family-931#LINE/RTE	901	902	7.115	oocyte_fwd
oocyte	fwd	rnd-1_family-931#LINE/RTE	902	903	6.765	oocyte_fwd
oocyte	fwd	rnd-1_family-931#LINE/RTE	903	904	6.49	oocyte_fwd
oocyte	fwd	rnd-1_family-931#LINE/RTE	904	905	6.255	oocyte_fwd
oocyte	fwd	rnd-1_family-931#LINE/RTE	905	906	5.645	oocyte_fwd
oocyte	fwd	rnd-1_family-931#LINE/RTE	906	907	6.005	oocyte_fwd
oocyte	fwd	rnd-1_family-931#LINE/RTE	907	908	5.96	oocyte_fwd
oocyte	fwd	rnd-1_family-931#LINE/RTE	908	909	5.735	oocyte_fwd
oocyte	fwd	rnd-1_family-931#LINE/RTE	909	910	5.255	oocyte_fwd
oocyte	fwd	rnd-1_family-931#LINE/RTE	910	911	4.335	oocyte_fwd
oocyte	fwd	rnd-1_family-931#LINE/RTE	911	912	4.18	oocyte_fwd
oocyte	fwd	rnd-1_family-931#LINE/RTE	912	913	4.25	oocyte_fwd
oocyte	fwd	rnd-1_family-931#LINE/RTE	913	914	4.17	oocyte_fwd
oocyte	fwd	rnd-1_family-931#LINE/RTE	914	915	3.995	oocyte_fwd
oocyte	fwd	rnd-1_family-931#LINE/RTE	915	916	3.49	oocyte_fwd
oocyte	fwd	rnd-1_family-931#LINE/RTE	916	917	2.97	oocyte_fwd
oocyte	fwd	rnd-1_family-931#LINE/RTE	917	918	2.895	oocyte_fwd
oocyte	fwd	rnd-1_family-931#LINE/RTE	918	919	5.53	oocyte_fwd
oocyte	fwd	rnd-1_family-931#LINE/RTE	919	920	21.825	oocyte_fwd
oocyte	fwd	rnd-1_family-931#LINE/RTE	920	921	22.315	oocyte_fwd
oocyte	fwd	rnd-1_family-931#LINE/RTE	921	922	22.345	oocyte_fwd
oocyte	fwd	rnd-1_family-931#LINE/RTE	922	923	22.5	oocyte_fwd
oocyte	fwd	rnd-1_family-931#LINE/RTE	923	924	22.41	oocyte_fwd
oocyte	fwd	rnd-1_family-931#LINE/RTE	924	925	22.72	oocyte_fwd
oocyte	fwd	rnd-1_family-931#LINE/RTE	925	926	22.885	oocyte_fwd
oocyte	fwd	rnd-1_family-931#LINE/RTE	926	927	22.545	oocyte_fwd
oocyte	fwd	rnd-1_family-931#LINE/RTE	927	928	26.53	oocyte_fwd
oocyte	fwd	rnd-1_family-931#LINE/RTE	928	929	26.365	oocyte_fwd
oocyte	fwd	rnd-1_family-931#LINE/RTE	929	930	26.44	oocyte_fwd
oocyte	fwd	rnd-1_family-931#LINE/RTE	930	931	26.49	oocyte_fwd
oocyte	fwd	rnd-1_family-931#LINE/RTE	931	932	26.515	oocyte_fwd
oocyte	fwd	rnd-1_family-931#LINE/RTE	932	933	26.545	oocyte_fwd
oocyte	fwd	rnd-1_family-931#LINE/RTE	933	934	25.96	oocyte_fwd
oocyte	fwd	rnd-1_family-931#LINE/RTE	934	935	25.965	oocyte_fwd
oocyte	fwd	rnd-1_family-931#LINE/RTE	935	936	25.965	oocyte_fwd
oocyte	fwd	rnd-1_family-931#LINE/RTE	936	937	25.76	oocyte_fwd
oocyte	fwd	rnd-1_family-931#LINE/RTE	937	938	25.8	oocyte_fwd
oocyte	fwd	rnd-1_family-931#LINE/RTE	938	939	26.645	oocyte_fwd
oocyte	fwd	rnd-1_family-931#LINE/RTE	939	940	26.315	oocyte_fwd
oocyte	fwd	rnd-1_family-931#LINE/RTE	940	941	25.38	oocyte_fwd
oocyte	fwd	rnd-1_family-931#LINE/RTE	941	942	22.75	oocyte_fwd
oocyte	fwd	rnd-1_family-931#LINE/RTE	942	943	22.485	oocyte_fwd
oocyte	fwd	rnd-1_family-931#LINE/RTE	943	944	24.22	oocyte_fwd
oocyte	fwd	rnd-1_family-931#LINE/RTE	944	945	21.205	oocyte_fwd
oocyte	fwd	rnd-1_family-931#LINE/RTE	945	946	19.085	oocyte_fwd
oocyte	fwd	rnd-1_family-931#LINE/RTE	946	947	18.59	oocyte_fwd
oocyte	fwd	rnd-1_family-931#LINE/RTE	947	948	22.155	oocyte_fwd
oocyte	fwd	rnd-1_family-931#LINE/RTE	948	949	16.27	oocyte_fwd
oocyte	fwd	rnd-1_family-931#LINE/RTE	949	950	14.85	oocyte_fwd
oocyte	fwd	rnd-1_family-931#LINE/RTE	950	951	14.7	oocyte_fwd
oocyte	fwd	rnd-1_family-931#LINE/RTE	951	952	13.81	oocyte_fwd
oocyte	fwd	rnd-1_family-931#LINE/RTE	952	953	13.325	oocyte_fwd
oocyte	fwd	rnd-1_family-931#LINE/RTE	953	954	13.08	oocyte_fwd
oocyte	fwd	rnd-1_family-931#LINE/RTE	954	955	12.53	oocyte_fwd
oocyte	fwd	rnd-1_family-931#LINE/RTE	955	956	11.96	oocyte_fwd
oocyte	fwd	rnd-1_family-931#LINE/RTE	956	957	11.53	oocyte_fwd
oocyte	fwd	rnd-1_family-931#LINE/RTE	957	958	11.36	oocyte_fwd
oocyte	fwd	rnd-1_family-931#LINE/RTE	958	959	11.325	oocyte_fwd
oocyte	fwd	rnd-1_family-931#LINE/RTE	959	960	11.21	oocyte_fwd
oocyte	fwd	rnd-1_family-931#LINE/RTE	960	961	11.175	oocyte_fwd
oocyte	fwd	rnd-1_family-931#LINE/RTE	961	962	10.565	oocyte_fwd
oocyte	fwd	rnd-1_family-931#LINE/RTE	962	963	10.51	oocyte_fwd
oocyte	fwd	rnd-1_family-931#LINE/RTE	963	964	5.155	oocyte_fwd
oocyte	fwd	rnd-1_family-931#LINE/RTE	964	965	4.76	oocyte_fwd
oocyte	fwd	rnd-1_family-931#LINE/RTE	965	966	3.855	oocyte_fwd
oocyte	fwd	rnd-1_family-931#LINE/RTE	966	967	3.365	oocyte_fwd
oocyte	fwd	rnd-1_family-931#LINE/RTE	967	968	1.45	oocyte_fwd
oocyte	fwd	rnd-1_family-931#LINE/RTE	968	969	1.325	oocyte_fwd
oocyte	fwd	rnd-1_family-931#LINE/RTE	969	970	1.23	oocyte_fwd
oocyte	fwd	rnd-1_family-931#LINE/RTE	970	971	1.245	oocyte_fwd
oocyte	fwd	rnd-1_family-931#LINE/RTE	971	972	1.235	oocyte_fwd
oocyte	fwd	rnd-1_family-931#LINE/RTE	972	973	1.155	oocyte_fwd
oocyte	fwd	rnd-1_family-931#LINE/RTE	973	974	1.035	oocyte_fwd
oocyte	fwd	rnd-1_family-931#LINE/RTE	974	975	1.025	oocyte_fwd
oocyte	fwd	rnd-1_family-931#LINE/RTE	975	976	1.535	oocyte_fwd
oocyte	fwd	rnd-1_family-931#LINE/RTE	976	977	12.7	oocyte_fwd
oocyte	fwd	rnd-1_family-931#LINE/RTE	977	978	62.465	oocyte_fwd
oocyte	fwd	rnd-1_family-931#LINE/RTE	978	979	63.73	oocyte_fwd
oocyte	fwd	rnd-1_family-931#LINE/RTE	979	980	65.57	oocyte_fwd
oocyte	fwd	rnd-1_family-931#LINE/RTE	980	981	66.055	oocyte_fwd
oocyte	fwd	rnd-1_family-931#LINE/RTE	981	982	66.38	oocyte_fwd
oocyte	fwd	rnd-1_family-931#LINE/RTE	982	983	66.58	oocyte_fwd
oocyte	fwd	rnd-1_family-931#LINE/RTE	983	984	66.595	oocyte_fwd
oocyte	fwd	rnd-1_family-931#LINE/RTE	984	985	66.625	oocyte_fwd
oocyte	fwd	rnd-1_family-931#LINE/RTE	985	986	66.635	oocyte_fwd
oocyte	fwd	rnd-1_family-931#LINE/RTE	986	987	66.6	oocyte_fwd
oocyte	fwd	rnd-1_family-931#LINE/RTE	987	988	66.52	oocyte_fwd
oocyte	fwd	rnd-1_family-931#LINE/RTE	988	989	66.6	oocyte_fwd
oocyte	fwd	rnd-1_family-931#LINE/RTE	989	990	66.885	oocyte_fwd
oocyte	fwd	rnd-1_family-931#LINE/RTE	990	991	66.705	oocyte_fwd
oocyte	fwd	rnd-1_family-931#LINE/RTE	991	992	67.19	oocyte_fwd
oocyte	fwd	rnd-1_family-931#LINE/RTE	992	993	67.25	oocyte_fwd
oocyte	fwd	rnd-1_family-931#LINE/RTE	993	994	67.505	oocyte_fwd
oocyte	fwd	rnd-1_family-931#LINE/RTE	994	995	68.195	oocyte_fwd
oocyte	fwd	rnd-1_family-931#LINE/RTE	995	996	68.11	oocyte_fwd
oocyte	fwd	rnd-1_family-931#LINE/RTE	996	997	67.63	oocyte_fwd
oocyte	fwd	rnd-1_family-931#LINE/RTE	997	998	67.33	oocyte_fwd
oocyte	fwd	rnd-1_family-931#LINE/RTE	998	999	66.97	oocyte_fwd
oocyte	fwd	rnd-1_family-931#LINE/RTE	999	1000	66.66	oocyte_fwd
oocyte	fwd	rnd-1_family-931#LINE/RTE	1000	1001	66.03	oocyte_fwd
oocyte	fwd	rnd-1_family-931#LINE/RTE	1001	1002	65.225	oocyte_fwd
oocyte	fwd	rnd-1_family-931#LINE/RTE	1002	1003	63.075	oocyte_fwd
oocyte	fwd	rnd-1_family-931#LINE/RTE	1003	1004	58.53	oocyte_fwd
oocyte	fwd	rnd-1_family-931#LINE/RTE	1004	1005	54.245	oocyte_fwd
oocyte	fwd	rnd-1_family-931#LINE/RTE	1005	1006	48.97	oocyte_fwd
oocyte	fwd	rnd-1_family-931#LINE/RTE	1006	1007	36.37	oocyte_fwd
oocyte	fwd	rnd-1_family-931#LINE/RTE	1007	1008	27.765	oocyte_fwd
oocyte	fwd	rnd-1_family-931#LINE/RTE	1008	1009	27.915	oocyte_fwd
oocyte	fwd	rnd-1_family-931#LINE/RTE	1009	1010	5.89	oocyte_fwd
oocyte	fwd	rnd-1_family-931#LINE/RTE	1010	1011	5.455	oocyte_fwd
oocyte	fwd	rnd-1_family-931#LINE/RTE	1011	1012	8.075	oocyte_fwd
oocyte	fwd	rnd-1_family-931#LINE/RTE	1012	1013	9.365	oocyte_fwd
oocyte	fwd	rnd-1_family-931#LINE/RTE	1013	1014	11.15	oocyte_fwd
oocyte	fwd	rnd-1_family-931#LINE/RTE	1014	1015	11.075	oocyte_fwd
oocyte	fwd	rnd-1_family-931#LINE/RTE	1015	1016	11.025	oocyte_fwd
oocyte	fwd	rnd-1_family-931#LINE/RTE	1016	1017	10.955	oocyte_fwd
oocyte	fwd	rnd-1_family-931#LINE/RTE	1017	1018	10.975	oocyte_fwd
oocyte	fwd	rnd-1_family-931#LINE/RTE	1018	1019	10.955	oocyte_fwd
oocyte	fwd	rnd-1_family-931#LINE/RTE	1019	1020	11	oocyte_fwd
oocyte	fwd	rnd-1_family-931#LINE/RTE	1020	1021	10.98	oocyte_fwd
oocyte	fwd	rnd-1_family-931#LINE/RTE	1021	1022	10.975	oocyte_fwd
oocyte	fwd	rnd-1_family-931#LINE/RTE	1022	1023	10.98	oocyte_fwd
oocyte	fwd	rnd-1_family-931#LINE/RTE	1023	1024	10.615	oocyte_fwd
oocyte	fwd	rnd-1_family-931#LINE/RTE	1024	1025	10.545	oocyte_fwd
oocyte	fwd	rnd-1_family-931#LINE/RTE	1025	1026	10.615	oocyte_fwd
oocyte	fwd	rnd-1_family-931#LINE/RTE	1026	1027	10.6	oocyte_fwd
oocyte	fwd	rnd-1_family-931#LINE/RTE	1027	1028	10.535	oocyte_fwd
oocyte	fwd	rnd-1_family-931#LINE/RTE	1028	1029	10.505	oocyte_fwd
oocyte	fwd	rnd-1_family-931#LINE/RTE	1029	1030	10.44	oocyte_fwd
oocyte	fwd	rnd-1_family-931#LINE/RTE	1030	1031	10.32	oocyte_fwd
oocyte	fwd	rnd-1_family-931#LINE/RTE	1031	1032	10.225	oocyte_fwd
oocyte	fwd	rnd-1_family-931#LINE/RTE	1032	1033	9.52	oocyte_fwd
oocyte	fwd	rnd-1_family-931#LINE/RTE	1033	1034	8.83	oocyte_fwd
oocyte	fwd	rnd-1_family-931#LINE/RTE	1034	1035	8.605	oocyte_fwd
oocyte	fwd	rnd-1_family-931#LINE/RTE	1035	1036	7.07	oocyte_fwd
oocyte	fwd	rnd-1_family-931#LINE/RTE	1036	1037	6.125	oocyte_fwd
oocyte	fwd	rnd-1_family-931#LINE/RTE	1037	1038	1.205	oocyte_fwd
oocyte	fwd	rnd-1_family-931#LINE/RTE	1038	1039	0.685	oocyte_fwd
oocyte	fwd	rnd-1_family-931#LINE/RTE	1039	1040	0.655	oocyte_fwd
oocyte	fwd	rnd-1_family-931#LINE/RTE	1040	1041	0.46	oocyte_fwd
oocyte	fwd	rnd-1_family-931#LINE/RTE	1041	1042	0.435	oocyte_fwd
oocyte	fwd	rnd-1_family-931#LINE/RTE	1042	1043	0.365	oocyte_fwd
oocyte	fwd	rnd-1_family-931#LINE/RTE	1043	1044	0.345	oocyte_fwd
oocyte	fwd	rnd-1_family-931#LINE/RTE	1044	1045	0.345	oocyte_fwd
oocyte	fwd	rnd-1_family-931#LINE/RTE	1045	1046	0.345	oocyte_fwd
oocyte	fwd	rnd-1_family-931#LINE/RTE	1046	1047	0.345	oocyte_fwd
oocyte	fwd	rnd-1_family-931#LINE/RTE	1047	1048	0.33	oocyte_fwd
oocyte	fwd	rnd-1_family-931#LINE/RTE	1048	1049	0.325	oocyte_fwd
oocyte	fwd	rnd-1_family-931#LINE/RTE	1049	1050	0.325	oocyte_fwd
oocyte	fwd	rnd-1_family-931#LINE/RTE	1050	1051	0.3	oocyte_fwd
oocyte	fwd	rnd-1_family-931#LINE/RTE	1051	1052	0.265	oocyte_fwd
oocyte	fwd	rnd-1_family-931#LINE/RTE	1052	1053	0.23	oocyte_fwd
oocyte	fwd	rnd-1_family-931#LINE/RTE	1053	1054	0.2	oocyte_fwd
oocyte	fwd	rnd-1_family-931#LINE/RTE	1054	1055	0.235	oocyte_fwd
oocyte	fwd	rnd-1_family-931#LINE/RTE	1055	1056	0.23	oocyte_fwd
oocyte	fwd	rnd-1_family-931#LINE/RTE	1056	1057	0.23	oocyte_fwd
oocyte	fwd	rnd-1_family-931#LINE/RTE	1057	1058	0.225	oocyte_fwd
oocyte	fwd	rnd-1_family-931#LINE/RTE	1058	1059	0.245	oocyte_fwd
oocyte	fwd	rnd-1_family-931#LINE/RTE	1059	1060	0.27	oocyte_fwd
oocyte	fwd	rnd-1_family-931#LINE/RTE	1060	1061	0.28	oocyte_fwd
oocyte	fwd	rnd-1_family-931#LINE/RTE	1061	1062	0.35	oocyte_fwd
oocyte	fwd	rnd-1_family-931#LINE/RTE	1062	1063	0.55	oocyte_fwd
oocyte	fwd	rnd-1_family-931#LINE/RTE	1063	1064	0.84	oocyte_fwd
oocyte	fwd	rnd-1_family-931#LINE/RTE	1064	1065	1.82	oocyte_fwd
oocyte	fwd	rnd-1_family-931#LINE/RTE	1065	1066	55.875	oocyte_fwd
oocyte	fwd	rnd-1_family-931#LINE/RTE	1066	1067	57.06	oocyte_fwd
oocyte	fwd	rnd-1_family-931#LINE/RTE	1067	1068	58.71	oocyte_fwd
oocyte	fwd	rnd-1_family-931#LINE/RTE	1068	1069	58.965	oocyte_fwd
oocyte	fwd	rnd-1_family-931#LINE/RTE	1069	1070	59.26	oocyte_fwd
oocyte	fwd	rnd-1_family-931#LINE/RTE	1070	1071	59.41	oocyte_fwd
oocyte	fwd	rnd-1_family-931#LINE/RTE	1071	1072	59.59	oocyte_fwd
oocyte	fwd	rnd-1_family-931#LINE/RTE	1072	1073	59.82	oocyte_fwd
oocyte	fwd	rnd-1_family-931#LINE/RTE	1073	1074	60.245	oocyte_fwd
oocyte	fwd	rnd-1_family-931#LINE/RTE	1074	1075	60.45	oocyte_fwd
oocyte	fwd	rnd-1_family-931#LINE/RTE	1075	1076	60.605	oocyte_fwd
oocyte	fwd	rnd-1_family-931#LINE/RTE	1076	1077	60.675	oocyte_fwd
oocyte	fwd	rnd-1_family-931#LINE/RTE	1077	1078	60.71	oocyte_fwd
oocyte	fwd	rnd-1_family-931#LINE/RTE	1078	1079	60.71	oocyte_fwd
oocyte	fwd	rnd-1_family-931#LINE/RTE	1079	1080	60.68	oocyte_fwd
oocyte	fwd	rnd-1_family-931#LINE/RTE	1080	1081	60.64	oocyte_fwd
oocyte	fwd	rnd-1_family-931#LINE/RTE	1081	1082	60.61	oocyte_fwd
oocyte	fwd	rnd-1_family-931#LINE/RTE	1082	1083	60.545	oocyte_fwd
oocyte	fwd	rnd-1_family-931#LINE/RTE	1083	1084	60.26	oocyte_fwd
oocyte	fwd	rnd-1_family-931#LINE/RTE	1084	1085	60.245	oocyte_fwd
oocyte	fwd	rnd-1_family-931#LINE/RTE	1085	1086	60.225	oocyte_fwd
oocyte	fwd	rnd-1_family-931#LINE/RTE	1086	1087	59.885	oocyte_fwd
oocyte	fwd	rnd-1_family-931#LINE/RTE	1087	1088	59.44	oocyte_fwd
oocyte	fwd	rnd-1_family-931#LINE/RTE	1088	1089	58.905	oocyte_fwd
oocyte	fwd	rnd-1_family-931#LINE/RTE	1089	1090	56.88	oocyte_fwd
oocyte	fwd	rnd-1_family-931#LINE/RTE	1090	1091	54.685	oocyte_fwd
oocyte	fwd	rnd-1_family-931#LINE/RTE	1091	1092	51.715	oocyte_fwd
oocyte	fwd	rnd-1_family-931#LINE/RTE	1092	1093	41.58	oocyte_fwd
oocyte	fwd	rnd-1_family-931#LINE/RTE	1093	1094	10.835	oocyte_fwd
oocyte	fwd	rnd-1_family-931#LINE/RTE	1094	1095	1.295	oocyte_fwd
oocyte	fwd	rnd-1_family-931#LINE/RTE	1095	1096	1.105	oocyte_fwd
oocyte	fwd	rnd-1_family-931#LINE/RTE	1096	1097	0.79	oocyte_fwd
oocyte	fwd	rnd-1_family-931#LINE/RTE	1097	1098	0.76	oocyte_fwd
oocyte	fwd	rnd-1_family-931#LINE/RTE	1098	1099	0.735	oocyte_fwd
oocyte	fwd	rnd-1_family-931#LINE/RTE	1099	1100	0.6	oocyte_fwd
oocyte	fwd	rnd-1_family-931#LINE/RTE	1100	1101	0.61	oocyte_fwd
oocyte	fwd	rnd-1_family-931#LINE/RTE	1101	1102	0.505	oocyte_fwd
oocyte	fwd	rnd-1_family-931#LINE/RTE	1102	1103	0.335	oocyte_fwd
oocyte	fwd	rnd-1_family-931#LINE/RTE	1103	1104	0.19	oocyte_fwd
oocyte	fwd	rnd-1_family-931#LINE/RTE	1104	1105	0.185	oocyte_fwd
oocyte	fwd	rnd-1_family-931#LINE/RTE	1105	1106	0.21	oocyte_fwd
oocyte	fwd	rnd-1_family-931#LINE/RTE	1106	1107	0.23	oocyte_fwd
oocyte	fwd	rnd-1_family-931#LINE/RTE	1107	1108	0.24	oocyte_fwd
oocyte	fwd	rnd-1_family-931#LINE/RTE	1108	1109	0.245	oocyte_fwd
oocyte	fwd	rnd-1_family-931#LINE/RTE	1109	1110	0.255	oocyte_fwd
oocyte	fwd	rnd-1_family-931#LINE/RTE	1110	1111	0.255	oocyte_fwd
oocyte	fwd	rnd-1_family-931#LINE/RTE	1111	1112	0.26	oocyte_fwd
oocyte	fwd	rnd-1_family-931#LINE/RTE	1112	1113	0.245	oocyte_fwd
oocyte	fwd	rnd-1_family-931#LINE/RTE	1113	1114	0.275	oocyte_fwd
oocyte	fwd	rnd-1_family-931#LINE/RTE	1114	1115	0.23	oocyte_fwd
oocyte	fwd	rnd-1_family-931#LINE/RTE	1115	1116	0.21	oocyte_fwd
oocyte	fwd	rnd-1_family-931#LINE/RTE	1116	1117	0.205	oocyte_fwd
oocyte	fwd	rnd-1_family-931#LINE/RTE	1117	1118	0.205	oocyte_fwd
oocyte	fwd	rnd-1_family-931#LINE/RTE	1118	1119	0.195	oocyte_fwd
oocyte	fwd	rnd-1_family-931#LINE/RTE	1119	1120	0.255	oocyte_fwd
oocyte	fwd	rnd-1_family-931#LINE/RTE	1120	1121	0.49	oocyte_fwd
oocyte	fwd	rnd-1_family-931#LINE/RTE	1121	1122	0.69	oocyte_fwd
oocyte	fwd	rnd-1_family-931#LINE/RTE	1122	1123	1.23	oocyte_fwd
oocyte	fwd	rnd-1_family-931#LINE/RTE	1123	1124	7.18	oocyte_fwd
oocyte	fwd	rnd-1_family-931#LINE/RTE	1124	1125	19.16	oocyte_fwd
oocyte	fwd	rnd-1_family-931#LINE/RTE	1125	1126	22.425	oocyte_fwd
oocyte	fwd	rnd-1_family-931#LINE/RTE	1126	1127	22.505	oocyte_fwd
oocyte	fwd	rnd-1_family-931#LINE/RTE	1127	1128	22.61	oocyte_fwd
oocyte	fwd	rnd-1_family-931#LINE/RTE	1128	1129	23.595	oocyte_fwd
oocyte	fwd	rnd-1_family-931#LINE/RTE	1129	1130	23.635	oocyte_fwd
oocyte	fwd	rnd-1_family-931#LINE/RTE	1130	1131	24.18	oocyte_fwd
oocyte	fwd	rnd-1_family-931#LINE/RTE	1131	1132	25.165	oocyte_fwd
oocyte	fwd	rnd-1_family-931#LINE/RTE	1132	1133	30.235	oocyte_fwd
oocyte	fwd	rnd-1_family-931#LINE/RTE	1133	1134	30.67	oocyte_fwd
oocyte	fwd	rnd-1_family-931#LINE/RTE	1134	1135	30.965	oocyte_fwd
oocyte	fwd	rnd-1_family-931#LINE/RTE	1135	1136	31.275	oocyte_fwd
oocyte	fwd	rnd-1_family-931#LINE/RTE	1136	1137	31.45	oocyte_fwd
oocyte	fwd	rnd-1_family-931#LINE/RTE	1137	1138	31.895	oocyte_fwd
oocyte	fwd	rnd-1_family-931#LINE/RTE	1138	1139	32.04	oocyte_fwd
oocyte	fwd	rnd-1_family-931#LINE/RTE	1139	1140	32.04	oocyte_fwd
oocyte	fwd	rnd-1_family-931#LINE/RTE	1140	1141	31.99	oocyte_fwd
oocyte	fwd	rnd-1_family-931#LINE/RTE	1141	1142	32.47	oocyte_fwd
oocyte	fwd	rnd-1_family-931#LINE/RTE	1142	1143	48.815	oocyte_fwd
oocyte	fwd	rnd-1_family-931#LINE/RTE	1143	1144	50.03	oocyte_fwd
oocyte	fwd	rnd-1_family-931#LINE/RTE	1144	1145	49.755	oocyte_fwd
oocyte	fwd	rnd-1_family-931#LINE/RTE	1145	1146	49.765	oocyte_fwd
oocyte	fwd	rnd-1_family-931#LINE/RTE	1146	1147	49.365	oocyte_fwd
oocyte	fwd	rnd-1_family-931#LINE/RTE	1147	1148	49.575	oocyte_fwd
oocyte	fwd	rnd-1_family-931#LINE/RTE	1148	1149	50.54	oocyte_fwd
oocyte	fwd	rnd-1_family-931#LINE/RTE	1149	1150	50.2	oocyte_fwd
oocyte	fwd	rnd-1_family-931#LINE/RTE	1150	1151	49.875	oocyte_fwd
oocyte	fwd	rnd-1_family-931#LINE/RTE	1151	1152	43.79	oocyte_fwd
oocyte	fwd	rnd-1_family-931#LINE/RTE	1152	1153	42.05	oocyte_fwd
oocyte	fwd	rnd-1_family-931#LINE/RTE	1153	1154	36.77	oocyte_fwd
oocyte	fwd	rnd-1_family-931#LINE/RTE	1154	1155	36.935	oocyte_fwd
oocyte	fwd	rnd-1_family-931#LINE/RTE	1155	1156	29.69	oocyte_fwd
oocyte	fwd	rnd-1_family-931#LINE/RTE	1156	1157	29.51	oocyte_fwd
oocyte	fwd	rnd-1_family-931#LINE/RTE	1157	1158	29.055	oocyte_fwd
oocyte	fwd	rnd-1_family-931#LINE/RTE	1158	1159	27.83	oocyte_fwd
oocyte	fwd	rnd-1_family-931#LINE/RTE	1159	1160	27.135	oocyte_fwd
oocyte	fwd	rnd-1_family-931#LINE/RTE	1160	1161	25.76	oocyte_fwd
oocyte	fwd	rnd-1_family-931#LINE/RTE	1161	1162	31.56	oocyte_fwd
oocyte	fwd	rnd-1_family-931#LINE/RTE	1162	1163	31.345	oocyte_fwd
oocyte	fwd	rnd-1_family-931#LINE/RTE	1163	1164	31.55	oocyte_fwd
oocyte	fwd	rnd-1_family-931#LINE/RTE	1164	1165	31.11	oocyte_fwd
oocyte	fwd	rnd-1_family-931#LINE/RTE	1165	1166	30.97	oocyte_fwd
oocyte	fwd	rnd-1_family-931#LINE/RTE	1166	1167	28.165	oocyte_fwd
oocyte	fwd	rnd-1_family-931#LINE/RTE	1167	1168	19.655	oocyte_fwd
oocyte	fwd	rnd-1_family-931#LINE/RTE	1168	1169	17.565	oocyte_fwd
oocyte	fwd	rnd-1_family-931#LINE/RTE	1169	1170	16.555	oocyte_fwd
oocyte	fwd	rnd-1_family-931#LINE/RTE	1170	1171	17.82	oocyte_fwd
oocyte	fwd	rnd-1_family-931#LINE/RTE	1171	1172	19.345	oocyte_fwd
oocyte	fwd	rnd-1_family-931#LINE/RTE	1172	1173	20.17	oocyte_fwd
oocyte	fwd	rnd-1_family-931#LINE/RTE	1173	1174	19.7	oocyte_fwd
oocyte	fwd	rnd-1_family-931#LINE/RTE	1174	1175	19.35	oocyte_fwd
oocyte	fwd	rnd-1_family-931#LINE/RTE	1175	1176	19.32	oocyte_fwd
oocyte	fwd	rnd-1_family-931#LINE/RTE	1176	1177	19.34	oocyte_fwd
oocyte	fwd	rnd-1_family-931#LINE/RTE	1177	1178	19.06	oocyte_fwd
oocyte	fwd	rnd-1_family-931#LINE/RTE	1178	1179	19.035	oocyte_fwd
oocyte	fwd	rnd-1_family-931#LINE/RTE	1179	1180	19.015	oocyte_fwd
oocyte	fwd	rnd-1_family-931#LINE/RTE	1180	1181	18.96	oocyte_fwd
oocyte	fwd	rnd-1_family-931#LINE/RTE	1181	1182	21.075	oocyte_fwd
oocyte	fwd	rnd-1_family-931#LINE/RTE	1182	1183	21.43	oocyte_fwd
oocyte	fwd	rnd-1_family-931#LINE/RTE	1183	1184	21.34	oocyte_fwd
oocyte	fwd	rnd-1_family-931#LINE/RTE	1184	1185	21.265	oocyte_fwd
oocyte	fwd	rnd-1_family-931#LINE/RTE	1185	1186	21.125	oocyte_fwd
oocyte	fwd	rnd-1_family-931#LINE/RTE	1186	1187	20.685	oocyte_fwd
oocyte	fwd	rnd-1_family-931#LINE/RTE	1187	1188	19.655	oocyte_fwd
oocyte	fwd	rnd-1_family-931#LINE/RTE	1188	1189	15.605	oocyte_fwd
oocyte	fwd	rnd-1_family-931#LINE/RTE	1189	1190	13.82	oocyte_fwd
oocyte	fwd	rnd-1_family-931#LINE/RTE	1190	1191	25.63	oocyte_fwd
oocyte	fwd	rnd-1_family-931#LINE/RTE	1191	1192	65.915	oocyte_fwd
oocyte	fwd	rnd-1_family-931#LINE/RTE	1192	1193	67.355	oocyte_fwd
oocyte	fwd	rnd-1_family-931#LINE/RTE	1193	1194	67.775	oocyte_fwd
oocyte	fwd	rnd-1_family-931#LINE/RTE	1194	1195	67.51	oocyte_fwd
oocyte	fwd	rnd-1_family-931#LINE/RTE	1195	1196	67.305	oocyte_fwd
oocyte	fwd	rnd-1_family-931#LINE/RTE	1196	1197	64.9	oocyte_fwd
oocyte	fwd	rnd-1_family-931#LINE/RTE	1197	1198	64.08	oocyte_fwd
oocyte	fwd	rnd-1_family-931#LINE/RTE	1198	1199	64.37	oocyte_fwd
oocyte	fwd	rnd-1_family-931#LINE/RTE	1199	1200	62.795	oocyte_fwd
oocyte	fwd	rnd-1_family-931#LINE/RTE	1200	1201	62.13	oocyte_fwd
oocyte	fwd	rnd-1_family-931#LINE/RTE	1201	1202	62.35	oocyte_fwd
oocyte	fwd	rnd-1_family-931#LINE/RTE	1202	1203	63.91	oocyte_fwd
oocyte	fwd	rnd-1_family-931#LINE/RTE	1203	1204	64.04	oocyte_fwd
oocyte	fwd	rnd-1_family-931#LINE/RTE	1204	1205	63.935	oocyte_fwd
oocyte	fwd	rnd-1_family-931#LINE/RTE	1205	1206	63.875	oocyte_fwd
oocyte	fwd	rnd-1_family-931#LINE/RTE	1206	1207	63.75	oocyte_fwd
oocyte	fwd	rnd-1_family-931#LINE/RTE	1207	1208	63.38	oocyte_fwd
oocyte	fwd	rnd-1_family-931#LINE/RTE	1208	1209	62.695	oocyte_fwd
oocyte	fwd	rnd-1_family-931#LINE/RTE	1209	1210	61.605	oocyte_fwd
oocyte	fwd	rnd-1_family-931#LINE/RTE	1210	1211	60.65	oocyte_fwd
oocyte	fwd	rnd-1_family-931#LINE/RTE	1211	1212	59.6	oocyte_fwd
oocyte	fwd	rnd-1_family-931#LINE/RTE	1212	1213	58.53	oocyte_fwd
oocyte	fwd	rnd-1_family-931#LINE/RTE	1213	1214	58.395	oocyte_fwd
oocyte	fwd	rnd-1_family-931#LINE/RTE	1214	1215	57.87	oocyte_fwd
oocyte	fwd	rnd-1_family-931#LINE/RTE	1215	1216	56.08	oocyte_fwd
oocyte	fwd	rnd-1_family-931#LINE/RTE	1216	1217	55.455	oocyte_fwd
oocyte	fwd	rnd-1_family-931#LINE/RTE	1217	1218	54.01	oocyte_fwd
oocyte	fwd	rnd-1_family-931#LINE/RTE	1218	1219	45.595	oocyte_fwd
oocyte	fwd	rnd-1_family-931#LINE/RTE	1219	1220	25.095	oocyte_fwd
oocyte	fwd	rnd-1_family-931#LINE/RTE	1220	1221	3.785	oocyte_fwd
oocyte	fwd	rnd-1_family-931#LINE/RTE	1221	1222	3.59	oocyte_fwd
oocyte	fwd	rnd-1_family-931#LINE/RTE	1222	1223	3.4	oocyte_fwd
oocyte	fwd	rnd-1_family-931#LINE/RTE	1223	1224	3.44	oocyte_fwd
oocyte	fwd	rnd-1_family-931#LINE/RTE	1224	1225	13.645	oocyte_fwd
oocyte	fwd	rnd-1_family-931#LINE/RTE	1225	1226	13.61	oocyte_fwd
oocyte	fwd	rnd-1_family-931#LINE/RTE	1226	1227	13.21	oocyte_fwd
oocyte	fwd	rnd-1_family-931#LINE/RTE	1227	1228	12.77	oocyte_fwd
oocyte	fwd	rnd-1_family-931#LINE/RTE	1228	1229	12.385	oocyte_fwd
oocyte	fwd	rnd-1_family-931#LINE/RTE	1229	1230	12.255	oocyte_fwd
oocyte	fwd	rnd-1_family-931#LINE/RTE	1230	1231	12.485	oocyte_fwd
oocyte	fwd	rnd-1_family-931#LINE/RTE	1231	1232	12.505	oocyte_fwd
oocyte	fwd	rnd-1_family-931#LINE/RTE	1232	1233	12.335	oocyte_fwd
oocyte	fwd	rnd-1_family-931#LINE/RTE	1233	1234	12.33	oocyte_fwd
oocyte	fwd	rnd-1_family-931#LINE/RTE	1234	1235	12.35	oocyte_fwd
oocyte	fwd	rnd-1_family-931#LINE/RTE	1235	1236	12.335	oocyte_fwd
oocyte	fwd	rnd-1_family-931#LINE/RTE	1236	1237	12.305	oocyte_fwd
oocyte	fwd	rnd-1_family-931#LINE/RTE	1237	1238	12.31	oocyte_fwd
oocyte	fwd	rnd-1_family-931#LINE/RTE	1238	1239	12.32	oocyte_fwd
oocyte	fwd	rnd-1_family-931#LINE/RTE	1239	1240	12.28	oocyte_fwd
oocyte	fwd	rnd-1_family-931#LINE/RTE	1240	1241	17.135	oocyte_fwd
oocyte	fwd	rnd-1_family-931#LINE/RTE	1241	1242	17.625	oocyte_fwd
oocyte	fwd	rnd-1_family-931#LINE/RTE	1242	1243	17.675	oocyte_fwd
oocyte	fwd	rnd-1_family-931#LINE/RTE	1243	1244	21.6	oocyte_fwd
oocyte	fwd	rnd-1_family-931#LINE/RTE	1244	1245	22.15	oocyte_fwd
oocyte	fwd	rnd-1_family-931#LINE/RTE	1245	1246	22.375	oocyte_fwd
oocyte	fwd	rnd-1_family-931#LINE/RTE	1246	1247	21.765	oocyte_fwd
oocyte	fwd	rnd-1_family-931#LINE/RTE	1247	1248	21.5	oocyte_fwd
oocyte	fwd	rnd-1_family-931#LINE/RTE	1248	1249	21.23	oocyte_fwd
oocyte	fwd	rnd-1_family-931#LINE/RTE	1249	1250	19.83	oocyte_fwd
oocyte	fwd	rnd-1_family-931#LINE/RTE	1250	1251	18.755	oocyte_fwd
oocyte	fwd	rnd-1_family-931#LINE/RTE	1251	1252	16.67	oocyte_fwd
oocyte	fwd	rnd-1_family-931#LINE/RTE	1252	1253	16.72	oocyte_fwd
oocyte	fwd	rnd-1_family-931#LINE/RTE	1253	1254	15.775	oocyte_fwd
oocyte	fwd	rnd-1_family-931#LINE/RTE	1254	1255	16.045	oocyte_fwd
oocyte	fwd	rnd-1_family-931#LINE/RTE	1255	1256	26.355	oocyte_fwd
oocyte	fwd	rnd-1_family-931#LINE/RTE	1256	1257	35.385	oocyte_fwd
oocyte	fwd	rnd-1_family-931#LINE/RTE	1257	1258	35.53	oocyte_fwd
oocyte	fwd	rnd-1_family-931#LINE/RTE	1258	1259	35.47	oocyte_fwd
oocyte	fwd	rnd-1_family-931#LINE/RTE	1259	1260	35.485	oocyte_fwd
oocyte	fwd	rnd-1_family-931#LINE/RTE	1260	1261	35.465	oocyte_fwd
oocyte	fwd	rnd-1_family-931#LINE/RTE	1261	1262	35.265	oocyte_fwd
oocyte	fwd	rnd-1_family-931#LINE/RTE	1262	1263	35.18	oocyte_fwd
oocyte	fwd	rnd-1_family-931#LINE/RTE	1263	1264	35.09	oocyte_fwd
oocyte	fwd	rnd-1_family-931#LINE/RTE	1264	1265	34.87	oocyte_fwd
oocyte	fwd	rnd-1_family-931#LINE/RTE	1265	1266	34.655	oocyte_fwd
oocyte	fwd	rnd-1_family-931#LINE/RTE	1266	1267	33.235	oocyte_fwd
oocyte	fwd	rnd-1_family-931#LINE/RTE	1267	1268	33.39	oocyte_fwd
oocyte	fwd	rnd-1_family-931#LINE/RTE	1268	1269	32.41	oocyte_fwd
oocyte	fwd	rnd-1_family-931#LINE/RTE	1269	1270	28.93	oocyte_fwd
oocyte	fwd	rnd-1_family-931#LINE/RTE	1270	1271	27.66	oocyte_fwd
oocyte	fwd	rnd-1_family-931#LINE/RTE	1271	1272	27.125	oocyte_fwd
oocyte	fwd	rnd-1_family-931#LINE/RTE	1272	1273	25.365	oocyte_fwd
oocyte	fwd	rnd-1_family-931#LINE/RTE	1273	1274	25.79	oocyte_fwd
oocyte	fwd	rnd-1_family-931#LINE/RTE	1274	1275	25.295	oocyte_fwd
oocyte	fwd	rnd-1_family-931#LINE/RTE	1275	1276	25.12	oocyte_fwd
oocyte	fwd	rnd-1_family-931#LINE/RTE	1276	1277	24.78	oocyte_fwd
oocyte	fwd	rnd-1_family-931#LINE/RTE	1277	1278	23.815	oocyte_fwd
oocyte	fwd	rnd-1_family-931#LINE/RTE	1278	1279	23.345	oocyte_fwd
oocyte	fwd	rnd-1_family-931#LINE/RTE	1279	1280	22.65	oocyte_fwd
oocyte	fwd	rnd-1_family-931#LINE/RTE	1280	1281	19.2	oocyte_fwd
oocyte	fwd	rnd-1_family-931#LINE/RTE	1281	1282	18.83	oocyte_fwd
oocyte	fwd	rnd-1_family-931#LINE/RTE	1282	1283	18.515	oocyte_fwd
oocyte	fwd	rnd-1_family-931#LINE/RTE	1283	1284	12.12	oocyte_fwd
oocyte	fwd	rnd-1_family-931#LINE/RTE	1284	1285	6.875	oocyte_fwd
oocyte	fwd	rnd-1_family-931#LINE/RTE	1285	1286	4.975	oocyte_fwd
oocyte	fwd	rnd-1_family-931#LINE/RTE	1286	1287	3.98	oocyte_fwd
oocyte	fwd	rnd-1_family-931#LINE/RTE	1287	1288	3.22	oocyte_fwd
oocyte	fwd	rnd-1_family-931#LINE/RTE	1288	1289	2.935	oocyte_fwd
oocyte	fwd	rnd-1_family-931#LINE/RTE	1289	1290	2.835	oocyte_fwd
oocyte	fwd	rnd-1_family-931#LINE/RTE	1290	1291	2.795	oocyte_fwd
oocyte	fwd	rnd-1_family-931#LINE/RTE	1291	1292	2.62	oocyte_fwd
oocyte	fwd	rnd-1_family-931#LINE/RTE	1292	1293	2.595	oocyte_fwd
oocyte	fwd	rnd-1_family-931#LINE/RTE	1293	1294	2.58	oocyte_fwd
oocyte	fwd	rnd-1_family-931#LINE/RTE	1294	1295	2.54	oocyte_fwd
oocyte	fwd	rnd-1_family-931#LINE/RTE	1295	1296	2.515	oocyte_fwd
oocyte	fwd	rnd-1_family-931#LINE/RTE	1296	1297	2.495	oocyte_fwd
oocyte	fwd	rnd-1_family-931#LINE/RTE	1297	1298	2.4	oocyte_fwd
oocyte	fwd	rnd-1_family-931#LINE/RTE	1298	1299	2.095	oocyte_fwd
oocyte	fwd	rnd-1_family-931#LINE/RTE	1299	1300	1.22	oocyte_fwd
oocyte	fwd	rnd-1_family-931#LINE/RTE	1300	1301	0.98	oocyte_fwd
oocyte	fwd	rnd-1_family-931#LINE/RTE	1301	1302	0.635	oocyte_fwd
oocyte	fwd	rnd-1_family-931#LINE/RTE	1302	1303	0.37	oocyte_fwd
oocyte	fwd	rnd-1_family-931#LINE/RTE	1303	1304	0.315	oocyte_fwd
oocyte	fwd	rnd-1_family-931#LINE/RTE	1304	1305	0.315	oocyte_fwd
oocyte	fwd	rnd-1_family-931#LINE/RTE	1305	1306	0.315	oocyte_fwd
oocyte	fwd	rnd-1_family-931#LINE/RTE	1306	1307	0.325	oocyte_fwd
oocyte	fwd	rnd-1_family-931#LINE/RTE	1307	1308	0.31	oocyte_fwd
oocyte	fwd	rnd-1_family-931#LINE/RTE	1308	1309	0.34	oocyte_fwd
oocyte	fwd	rnd-1_family-931#LINE/RTE	1309	1310	0.32	oocyte_fwd
oocyte	fwd	rnd-1_family-931#LINE/RTE	1310	1311	0.31	oocyte_fwd
oocyte	fwd	rnd-1_family-931#LINE/RTE	1311	1312	0.365	oocyte_fwd
oocyte	fwd	rnd-1_family-931#LINE/RTE	1312	1313	0.4	oocyte_fwd
oocyte	fwd	rnd-1_family-931#LINE/RTE	1313	1314	0.635	oocyte_fwd
oocyte	fwd	rnd-1_family-931#LINE/RTE	1314	1315	0.695	oocyte_fwd
oocyte	fwd	rnd-1_family-931#LINE/RTE	1315	1316	0.765	oocyte_fwd
oocyte	fwd	rnd-1_family-931#LINE/RTE	1316	1317	0.775	oocyte_fwd
oocyte	fwd	rnd-1_family-931#LINE/RTE	1317	1318	1.92	oocyte_fwd
oocyte	fwd	rnd-1_family-931#LINE/RTE	1318	1319	2.09	oocyte_fwd
oocyte	fwd	rnd-1_family-931#LINE/RTE	1319	1320	2.12	oocyte_fwd
oocyte	fwd	rnd-1_family-931#LINE/RTE	1320	1321	2.125	oocyte_fwd
oocyte	fwd	rnd-1_family-931#LINE/RTE	1321	1322	2.125	oocyte_fwd
oocyte	fwd	rnd-1_family-931#LINE/RTE	1322	1323	2.11	oocyte_fwd
oocyte	fwd	rnd-1_family-931#LINE/RTE	1323	1324	2.125	oocyte_fwd
oocyte	fwd	rnd-1_family-931#LINE/RTE	1324	1325	2.125	oocyte_fwd
oocyte	fwd	rnd-1_family-931#LINE/RTE	1325	1326	2.125	oocyte_fwd
oocyte	fwd	rnd-1_family-931#LINE/RTE	1326	1327	2.125	oocyte_fwd
oocyte	fwd	rnd-1_family-931#LINE/RTE	1327	1328	2.115	oocyte_fwd
oocyte	fwd	rnd-1_family-931#LINE/RTE	1328	1329	2.1	oocyte_fwd
oocyte	fwd	rnd-1_family-931#LINE/RTE	1329	1330	2.085	oocyte_fwd
oocyte	fwd	rnd-1_family-931#LINE/RTE	1330	1331	2.085	oocyte_fwd
oocyte	fwd	rnd-1_family-931#LINE/RTE	1331	1332	2.06	oocyte_fwd
oocyte	fwd	rnd-1_family-931#LINE/RTE	1332	1333	2.035	oocyte_fwd
oocyte	fwd	rnd-1_family-931#LINE/RTE	1333	1334	2.005	oocyte_fwd
oocyte	fwd	rnd-1_family-931#LINE/RTE	1334	1335	1.99	oocyte_fwd
oocyte	fwd	rnd-1_family-931#LINE/RTE	1335	1336	1.885	oocyte_fwd
oocyte	fwd	rnd-1_family-931#LINE/RTE	1336	1337	1.775	oocyte_fwd
oocyte	fwd	rnd-1_family-931#LINE/RTE	1337	1338	1.72	oocyte_fwd
oocyte	fwd	rnd-1_family-931#LINE/RTE	1338	1339	1.61	oocyte_fwd
oocyte	fwd	rnd-1_family-931#LINE/RTE	1339	1340	1.585	oocyte_fwd
oocyte	rev	rnd-1_family-931#LINE/RTE	0	1	-4.22	oocyte_rev
oocyte	rev	rnd-1_family-931#LINE/RTE	1	2	-4.235	oocyte_rev
oocyte	rev	rnd-1_family-931#LINE/RTE	2	3	-4.655	oocyte_rev
oocyte	rev	rnd-1_family-931#LINE/RTE	3	4	-5.025	oocyte_rev
oocyte	rev	rnd-1_family-931#LINE/RTE	4	5	-5.28	oocyte_rev
oocyte	rev	rnd-1_family-931#LINE/RTE	5	6	-5.375	oocyte_rev
oocyte	rev	rnd-1_family-931#LINE/RTE	6	7	-5.715	oocyte_rev
oocyte	rev	rnd-1_family-931#LINE/RTE	7	8	-5.865	oocyte_rev
oocyte	rev	rnd-1_family-931#LINE/RTE	8	9	-6.025	oocyte_rev
oocyte	rev	rnd-1_family-931#LINE/RTE	9	10	-6.145	oocyte_rev
oocyte	rev	rnd-1_family-931#LINE/RTE	10	11	-6.335	oocyte_rev
oocyte	rev	rnd-1_family-931#LINE/RTE	11	12	-6.415	oocyte_rev
oocyte	rev	rnd-1_family-931#LINE/RTE	12	13	-6.49	oocyte_rev
oocyte	rev	rnd-1_family-931#LINE/RTE	13	14	-6.59	oocyte_rev
oocyte	rev	rnd-1_family-931#LINE/RTE	14	15	-6.81	oocyte_rev
oocyte	rev	rnd-1_family-931#LINE/RTE	15	16	-6.87	oocyte_rev
oocyte	rev	rnd-1_family-931#LINE/RTE	16	17	-7.01	oocyte_rev
oocyte	rev	rnd-1_family-931#LINE/RTE	17	18	-7.145	oocyte_rev
oocyte	rev	rnd-1_family-931#LINE/RTE	18	19	-20.17	oocyte_rev
oocyte	rev	rnd-1_family-931#LINE/RTE	19	20	-31.08	oocyte_rev
oocyte	rev	rnd-1_family-931#LINE/RTE	20	21	-33.345	oocyte_rev
oocyte	rev	rnd-1_family-931#LINE/RTE	21	22	-36.655	oocyte_rev
oocyte	rev	rnd-1_family-931#LINE/RTE	22	23	-39.405	oocyte_rev
oocyte	rev	rnd-1_family-931#LINE/RTE	23	24	-39.86	oocyte_rev
oocyte	rev	rnd-1_family-931#LINE/RTE	24	25	-40.89	oocyte_rev
oocyte	rev	rnd-1_family-931#LINE/RTE	25	26	-41.62	oocyte_rev
oocyte	rev	rnd-1_family-931#LINE/RTE	26	27	-41.6	oocyte_rev
oocyte	rev	rnd-1_family-931#LINE/RTE	27	28	-41.05	oocyte_rev
oocyte	rev	rnd-1_family-931#LINE/RTE	28	29	-41.415	oocyte_rev
oocyte	rev	rnd-1_family-931#LINE/RTE	29	30	-41.645	oocyte_rev
oocyte	rev	rnd-1_family-931#LINE/RTE	30	31	-41.76	oocyte_rev
oocyte	rev	rnd-1_family-931#LINE/RTE	31	32	-41.015	oocyte_rev
oocyte	rev	rnd-1_family-931#LINE/RTE	32	33	-41.015	oocyte_rev
oocyte	rev	rnd-1_family-931#LINE/RTE	33	34	-41.06	oocyte_rev
oocyte	rev	rnd-1_family-931#LINE/RTE	34	35	-41.07	oocyte_rev
oocyte	rev	rnd-1_family-931#LINE/RTE	35	36	-40.58	oocyte_rev
oocyte	rev	rnd-1_family-931#LINE/RTE	36	37	-40.26	oocyte_rev
oocyte	rev	rnd-1_family-931#LINE/RTE	37	38	-40.195	oocyte_rev
oocyte	rev	rnd-1_family-931#LINE/RTE	38	39	-39.855	oocyte_rev
oocyte	rev	rnd-1_family-931#LINE/RTE	39	40	-39.625	oocyte_rev
oocyte	rev	rnd-1_family-931#LINE/RTE	40	41	-39.665	oocyte_rev
oocyte	rev	rnd-1_family-931#LINE/RTE	41	42	-39.635	oocyte_rev
oocyte	rev	rnd-1_family-931#LINE/RTE	42	43	-39.705	oocyte_rev
oocyte	rev	rnd-1_family-931#LINE/RTE	43	44	-39.3	oocyte_rev
oocyte	rev	rnd-1_family-931#LINE/RTE	44	45	-38.82	oocyte_rev
oocyte	rev	rnd-1_family-931#LINE/RTE	45	46	-38.475	oocyte_rev
oocyte	rev	rnd-1_family-931#LINE/RTE	46	47	-35.745	oocyte_rev
oocyte	rev	rnd-1_family-931#LINE/RTE	47	48	-34.86	oocyte_rev
oocyte	rev	rnd-1_family-931#LINE/RTE	48	49	-6.13	oocyte_rev
oocyte	rev	rnd-1_family-931#LINE/RTE	49	50	-2.11	oocyte_rev
oocyte	rev	rnd-1_family-931#LINE/RTE	50	51	-1.865	oocyte_rev
oocyte	rev	rnd-1_family-931#LINE/RTE	51	52	-1.84	oocyte_rev
oocyte	rev	rnd-1_family-931#LINE/RTE	52	53	-1.84	oocyte_rev
oocyte	rev	rnd-1_family-931#LINE/RTE	53	54	-1.905	oocyte_rev
oocyte	rev	rnd-1_family-931#LINE/RTE	54	55	-1.935	oocyte_rev
oocyte	rev	rnd-1_family-931#LINE/RTE	55	56	-1.99	oocyte_rev
oocyte	rev	rnd-1_family-931#LINE/RTE	56	57	-1.595	oocyte_rev
oocyte	rev	rnd-1_family-931#LINE/RTE	57	58	-1.35	oocyte_rev
oocyte	rev	rnd-1_family-931#LINE/RTE	58	59	-1.64	oocyte_rev
oocyte	rev	rnd-1_family-931#LINE/RTE	59	60	-1.795	oocyte_rev
oocyte	rev	rnd-1_family-931#LINE/RTE	60	61	-1.69	oocyte_rev
oocyte	rev	rnd-1_family-931#LINE/RTE	61	62	-1.74	oocyte_rev
oocyte	rev	rnd-1_family-931#LINE/RTE	62	63	-1.825	oocyte_rev
oocyte	rev	rnd-1_family-931#LINE/RTE	63	64	-1.785	oocyte_rev
oocyte	rev	rnd-1_family-931#LINE/RTE	64	65	-1.93	oocyte_rev
oocyte	rev	rnd-1_family-931#LINE/RTE	65	66	-2.025	oocyte_rev
oocyte	rev	rnd-1_family-931#LINE/RTE	66	67	-1.945	oocyte_rev
oocyte	rev	rnd-1_family-931#LINE/RTE	67	68	-2.05	oocyte_rev
oocyte	rev	rnd-1_family-931#LINE/RTE	68	69	-1.92	oocyte_rev
oocyte	rev	rnd-1_family-931#LINE/RTE	69	70	-1.905	oocyte_rev
oocyte	rev	rnd-1_family-931#LINE/RTE	70	71	-1.9	oocyte_rev
oocyte	rev	rnd-1_family-931#LINE/RTE	71	72	-1.97	oocyte_rev
oocyte	rev	rnd-1_family-931#LINE/RTE	72	73	-1.985	oocyte_rev
oocyte	rev	rnd-1_family-931#LINE/RTE	73	74	-1.95	oocyte_rev
oocyte	rev	rnd-1_family-931#LINE/RTE	74	75	-1.985	oocyte_rev
oocyte	rev	rnd-1_family-931#LINE/RTE	75	76	-1.865	oocyte_rev
oocyte	rev	rnd-1_family-931#LINE/RTE	76	77	-1.86	oocyte_rev
oocyte	rev	rnd-1_family-931#LINE/RTE	77	78	-1.875	oocyte_rev
oocyte	rev	rnd-1_family-931#LINE/RTE	78	79	-1.895	oocyte_rev
oocyte	rev	rnd-1_family-931#LINE/RTE	79	80	-1.875	oocyte_rev
oocyte	rev	rnd-1_family-931#LINE/RTE	80	81	-2.045	oocyte_rev
oocyte	rev	rnd-1_family-931#LINE/RTE	81	82	-2.06	oocyte_rev
oocyte	rev	rnd-1_family-931#LINE/RTE	82	83	-1.96	oocyte_rev
oocyte	rev	rnd-1_family-931#LINE/RTE	83	84	-1.78	oocyte_rev
oocyte	rev	rnd-1_family-931#LINE/RTE	84	85	-1.68	oocyte_rev
oocyte	rev	rnd-1_family-931#LINE/RTE	85	86	-1.54	oocyte_rev
oocyte	rev	rnd-1_family-931#LINE/RTE	86	87	-1.64	oocyte_rev
oocyte	rev	rnd-1_family-931#LINE/RTE	87	88	-1.605	oocyte_rev
oocyte	rev	rnd-1_family-931#LINE/RTE	88	89	-1.295	oocyte_rev
oocyte	rev	rnd-1_family-931#LINE/RTE	89	90	-1.25	oocyte_rev
oocyte	rev	rnd-1_family-931#LINE/RTE	90	91	-1.58	oocyte_rev
oocyte	rev	rnd-1_family-931#LINE/RTE	91	92	-1.51	oocyte_rev
oocyte	rev	rnd-1_family-931#LINE/RTE	92	93	-1.545	oocyte_rev
oocyte	rev	rnd-1_family-931#LINE/RTE	93	94	-1.605	oocyte_rev
oocyte	rev	rnd-1_family-931#LINE/RTE	94	95	-1.66	oocyte_rev
oocyte	rev	rnd-1_family-931#LINE/RTE	95	96	-1.69	oocyte_rev
oocyte	rev	rnd-1_family-931#LINE/RTE	96	97	-2.455	oocyte_rev
oocyte	rev	rnd-1_family-931#LINE/RTE	97	98	-2.465	oocyte_rev
oocyte	rev	rnd-1_family-931#LINE/RTE	98	99	-13.405	oocyte_rev
oocyte	rev	rnd-1_family-931#LINE/RTE	99	100	-18.05	oocyte_rev
oocyte	rev	rnd-1_family-931#LINE/RTE	100	101	-21.43	oocyte_rev
oocyte	rev	rnd-1_family-931#LINE/RTE	101	102	-22.73	oocyte_rev
oocyte	rev	rnd-1_family-931#LINE/RTE	102	103	-24.405	oocyte_rev
oocyte	rev	rnd-1_family-931#LINE/RTE	103	104	-25.25	oocyte_rev
oocyte	rev	rnd-1_family-931#LINE/RTE	104	105	-25.735	oocyte_rev
oocyte	rev	rnd-1_family-931#LINE/RTE	105	106	-25.63	oocyte_rev
oocyte	rev	rnd-1_family-931#LINE/RTE	106	107	-25.65	oocyte_rev
oocyte	rev	rnd-1_family-931#LINE/RTE	107	108	-26.045	oocyte_rev
oocyte	rev	rnd-1_family-931#LINE/RTE	108	109	-26.135	oocyte_rev
oocyte	rev	rnd-1_family-931#LINE/RTE	109	110	-26.42	oocyte_rev
oocyte	rev	rnd-1_family-931#LINE/RTE	110	111	-26.555	oocyte_rev
oocyte	rev	rnd-1_family-931#LINE/RTE	111	112	-26.485	oocyte_rev
oocyte	rev	rnd-1_family-931#LINE/RTE	112	113	-26.52	oocyte_rev
oocyte	rev	rnd-1_family-931#LINE/RTE	113	114	-26.615	oocyte_rev
oocyte	rev	rnd-1_family-931#LINE/RTE	114	115	-26.655	oocyte_rev
oocyte	rev	rnd-1_family-931#LINE/RTE	115	116	-26.355	oocyte_rev
oocyte	rev	rnd-1_family-931#LINE/RTE	116	117	-26.35	oocyte_rev
oocyte	rev	rnd-1_family-931#LINE/RTE	117	118	-26.375	oocyte_rev
oocyte	rev	rnd-1_family-931#LINE/RTE	118	119	-26.325	oocyte_rev
oocyte	rev	rnd-1_family-931#LINE/RTE	119	120	-25.785	oocyte_rev
oocyte	rev	rnd-1_family-931#LINE/RTE	120	121	-25.7	oocyte_rev
oocyte	rev	rnd-1_family-931#LINE/RTE	121	122	-25.615	oocyte_rev
oocyte	rev	rnd-1_family-931#LINE/RTE	122	123	-25.78	oocyte_rev
oocyte	rev	rnd-1_family-931#LINE/RTE	123	124	-25.35	oocyte_rev
oocyte	rev	rnd-1_family-931#LINE/RTE	124	125	-22.705	oocyte_rev
oocyte	rev	rnd-1_family-931#LINE/RTE	125	126	-23.06	oocyte_rev
oocyte	rev	rnd-1_family-931#LINE/RTE	126	127	-23.235	oocyte_rev
oocyte	rev	rnd-1_family-931#LINE/RTE	127	128	-3.505	oocyte_rev
oocyte	rev	rnd-1_family-931#LINE/RTE	128	129	-3.73	oocyte_rev
oocyte	rev	rnd-1_family-931#LINE/RTE	129	130	-3.96	oocyte_rev
oocyte	rev	rnd-1_family-931#LINE/RTE	130	131	-4.545	oocyte_rev
oocyte	rev	rnd-1_family-931#LINE/RTE	131	132	-4.265	oocyte_rev
oocyte	rev	rnd-1_family-931#LINE/RTE	132	133	-4.565	oocyte_rev
oocyte	rev	rnd-1_family-931#LINE/RTE	133	134	-4.735	oocyte_rev
oocyte	rev	rnd-1_family-931#LINE/RTE	134	135	-4.52	oocyte_rev
oocyte	rev	rnd-1_family-931#LINE/RTE	135	136	-4.57	oocyte_rev
oocyte	rev	rnd-1_family-931#LINE/RTE	136	137	-4.615	oocyte_rev
oocyte	rev	rnd-1_family-931#LINE/RTE	137	138	-4.645	oocyte_rev
oocyte	rev	rnd-1_family-931#LINE/RTE	138	139	-5.085	oocyte_rev
oocyte	rev	rnd-1_family-931#LINE/RTE	139	140	-5.325	oocyte_rev
oocyte	rev	rnd-1_family-931#LINE/RTE	140	141	-5.385	oocyte_rev
oocyte	rev	rnd-1_family-931#LINE/RTE	141	142	-5.92	oocyte_rev
oocyte	rev	rnd-1_family-931#LINE/RTE	142	143	-6	oocyte_rev
oocyte	rev	rnd-1_family-931#LINE/RTE	143	144	-6.205	oocyte_rev
oocyte	rev	rnd-1_family-931#LINE/RTE	144	145	-6.235	oocyte_rev
oocyte	rev	rnd-1_family-931#LINE/RTE	145	146	-6.16	oocyte_rev
oocyte	rev	rnd-1_family-931#LINE/RTE	146	147	-6.25	oocyte_rev
oocyte	rev	rnd-1_family-931#LINE/RTE	147	148	-6.29	oocyte_rev
oocyte	rev	rnd-1_family-931#LINE/RTE	148	149	-5.555	oocyte_rev
oocyte	rev	rnd-1_family-931#LINE/RTE	149	150	-5.58	oocyte_rev
oocyte	rev	rnd-1_family-931#LINE/RTE	150	151	-5.605	oocyte_rev
oocyte	rev	rnd-1_family-931#LINE/RTE	151	152	-5.075	oocyte_rev
oocyte	rev	rnd-1_family-931#LINE/RTE	152	153	-5.045	oocyte_rev
oocyte	rev	rnd-1_family-931#LINE/RTE	153	154	-4.605	oocyte_rev
oocyte	rev	rnd-1_family-931#LINE/RTE	154	155	-4.52	oocyte_rev
oocyte	rev	rnd-1_family-931#LINE/RTE	155	156	-4.52	oocyte_rev
oocyte	rev	rnd-1_family-931#LINE/RTE	156	157	-3.98	oocyte_rev
oocyte	rev	rnd-1_family-931#LINE/RTE	157	158	-2.85	oocyte_rev
oocyte	rev	rnd-1_family-931#LINE/RTE	158	159	-2.875	oocyte_rev
oocyte	rev	rnd-1_family-931#LINE/RTE	159	160	-2.73	oocyte_rev
oocyte	rev	rnd-1_family-931#LINE/RTE	160	161	-2.68	oocyte_rev
oocyte	rev	rnd-1_family-931#LINE/RTE	161	162	-2.695	oocyte_rev
oocyte	rev	rnd-1_family-931#LINE/RTE	162	163	-2.565	oocyte_rev
oocyte	rev	rnd-1_family-931#LINE/RTE	163	164	-2.495	oocyte_rev
oocyte	rev	rnd-1_family-931#LINE/RTE	164	165	-2.485	oocyte_rev
oocyte	rev	rnd-1_family-931#LINE/RTE	165	166	-2.51	oocyte_rev
oocyte	rev	rnd-1_family-931#LINE/RTE	166	167	-2.445	oocyte_rev
oocyte	rev	rnd-1_family-931#LINE/RTE	167	168	-1.585	oocyte_rev
oocyte	rev	rnd-1_family-931#LINE/RTE	168	169	-1.79	oocyte_rev
oocyte	rev	rnd-1_family-931#LINE/RTE	169	170	-1.93	oocyte_rev
oocyte	rev	rnd-1_family-931#LINE/RTE	170	171	-1.635	oocyte_rev
oocyte	rev	rnd-1_family-931#LINE/RTE	171	172	-1.62	oocyte_rev
oocyte	rev	rnd-1_family-931#LINE/RTE	172	173	-1.25	oocyte_rev
oocyte	rev	rnd-1_family-931#LINE/RTE	173	174	-1.245	oocyte_rev
oocyte	rev	rnd-1_family-931#LINE/RTE	174	175	-1.445	oocyte_rev
oocyte	rev	rnd-1_family-931#LINE/RTE	175	176	-1.43	oocyte_rev
oocyte	rev	rnd-1_family-931#LINE/RTE	176	177	-1.53	oocyte_rev
oocyte	rev	rnd-1_family-931#LINE/RTE	177	178	-1.425	oocyte_rev
oocyte	rev	rnd-1_family-931#LINE/RTE	178	179	-1.475	oocyte_rev
oocyte	rev	rnd-1_family-931#LINE/RTE	179	180	-1.495	oocyte_rev
oocyte	rev	rnd-1_family-931#LINE/RTE	180	181	-1.495	oocyte_rev
oocyte	rev	rnd-1_family-931#LINE/RTE	181	182	-1.505	oocyte_rev
oocyte	rev	rnd-1_family-931#LINE/RTE	182	183	-1.505	oocyte_rev
oocyte	rev	rnd-1_family-931#LINE/RTE	183	184	-1.49	oocyte_rev
oocyte	rev	rnd-1_family-931#LINE/RTE	184	185	-1.57	oocyte_rev
oocyte	rev	rnd-1_family-931#LINE/RTE	185	186	-1.81	oocyte_rev
oocyte	rev	rnd-1_family-931#LINE/RTE	186	187	-1.88	oocyte_rev
oocyte	rev	rnd-1_family-931#LINE/RTE	187	188	-1.925	oocyte_rev
oocyte	rev	rnd-1_family-931#LINE/RTE	188	189	-2.015	oocyte_rev
oocyte	rev	rnd-1_family-931#LINE/RTE	189	190	-2.08	oocyte_rev
oocyte	rev	rnd-1_family-931#LINE/RTE	190	191	-2.05	oocyte_rev
oocyte	rev	rnd-1_family-931#LINE/RTE	191	192	-1.77	oocyte_rev
oocyte	rev	rnd-1_family-931#LINE/RTE	192	193	-1.755	oocyte_rev
oocyte	rev	rnd-1_family-931#LINE/RTE	193	194	-1.73	oocyte_rev
oocyte	rev	rnd-1_family-931#LINE/RTE	194	195	-1.425	oocyte_rev
oocyte	rev	rnd-1_family-931#LINE/RTE	195	196	-1.33	oocyte_rev
oocyte	rev	rnd-1_family-931#LINE/RTE	196	197	-1.2	oocyte_rev
oocyte	rev	rnd-1_family-931#LINE/RTE	197	198	-0.965	oocyte_rev
oocyte	rev	rnd-1_family-931#LINE/RTE	198	199	-0.955	oocyte_rev
oocyte	rev	rnd-1_family-931#LINE/RTE	199	200	-0.96	oocyte_rev
oocyte	rev	rnd-1_family-931#LINE/RTE	200	201	-0.89	oocyte_rev
oocyte	rev	rnd-1_family-931#LINE/RTE	201	202	-0.89	oocyte_rev
oocyte	rev	rnd-1_family-931#LINE/RTE	202	203	-0.89	oocyte_rev
oocyte	rev	rnd-1_family-931#LINE/RTE	203	204	-0.9	oocyte_rev
oocyte	rev	rnd-1_family-931#LINE/RTE	204	205	-0.895	oocyte_rev
oocyte	rev	rnd-1_family-931#LINE/RTE	205	206	-0.935	oocyte_rev
oocyte	rev	rnd-1_family-931#LINE/RTE	206	207	-0.94	oocyte_rev
oocyte	rev	rnd-1_family-931#LINE/RTE	207	208	-0.94	oocyte_rev
oocyte	rev	rnd-1_family-931#LINE/RTE	208	209	-0.905	oocyte_rev
oocyte	rev	rnd-1_family-931#LINE/RTE	209	210	-0.23	oocyte_rev
oocyte	rev	rnd-1_family-931#LINE/RTE	210	211	-0.235	oocyte_rev
oocyte	rev	rnd-1_family-931#LINE/RTE	211	212	-0.235	oocyte_rev
oocyte	rev	rnd-1_family-931#LINE/RTE	212	213	-0.26	oocyte_rev
oocyte	rev	rnd-1_family-931#LINE/RTE	213	214	-0.645	oocyte_rev
oocyte	rev	rnd-1_family-931#LINE/RTE	214	215	-1.05	oocyte_rev
oocyte	rev	rnd-1_family-931#LINE/RTE	215	216	-1.41	oocyte_rev
oocyte	rev	rnd-1_family-931#LINE/RTE	216	217	-1.665	oocyte_rev
oocyte	rev	rnd-1_family-931#LINE/RTE	217	218	-1.78	oocyte_rev
oocyte	rev	rnd-1_family-931#LINE/RTE	218	219	-1.8	oocyte_rev
oocyte	rev	rnd-1_family-931#LINE/RTE	219	220	-1.795	oocyte_rev
oocyte	rev	rnd-1_family-931#LINE/RTE	220	221	-1.82	oocyte_rev
oocyte	rev	rnd-1_family-931#LINE/RTE	221	222	-1.82	oocyte_rev
oocyte	rev	rnd-1_family-931#LINE/RTE	222	223	-1.855	oocyte_rev
oocyte	rev	rnd-1_family-931#LINE/RTE	223	224	-1.875	oocyte_rev
oocyte	rev	rnd-1_family-931#LINE/RTE	224	225	-1.89	oocyte_rev
oocyte	rev	rnd-1_family-931#LINE/RTE	225	226	-1.92	oocyte_rev
oocyte	rev	rnd-1_family-931#LINE/RTE	226	227	-1.92	oocyte_rev
oocyte	rev	rnd-1_family-931#LINE/RTE	227	228	-1.875	oocyte_rev
oocyte	rev	rnd-1_family-931#LINE/RTE	228	229	-1.875	oocyte_rev
oocyte	rev	rnd-1_family-931#LINE/RTE	229	230	-1.885	oocyte_rev
oocyte	rev	rnd-1_family-931#LINE/RTE	230	231	-2.015	oocyte_rev
oocyte	rev	rnd-1_family-931#LINE/RTE	231	232	-2.19	oocyte_rev
oocyte	rev	rnd-1_family-931#LINE/RTE	232	233	-2.38	oocyte_rev
oocyte	rev	rnd-1_family-931#LINE/RTE	233	234	-2.565	oocyte_rev
oocyte	rev	rnd-1_family-931#LINE/RTE	234	235	-2.6	oocyte_rev
oocyte	rev	rnd-1_family-931#LINE/RTE	235	236	-2.605	oocyte_rev
oocyte	rev	rnd-1_family-931#LINE/RTE	236	237	-2.705	oocyte_rev
oocyte	rev	rnd-1_family-931#LINE/RTE	237	238	-2.695	oocyte_rev
oocyte	rev	rnd-1_family-931#LINE/RTE	238	239	-2.585	oocyte_rev
oocyte	rev	rnd-1_family-931#LINE/RTE	239	240	-1.59	oocyte_rev
oocyte	rev	rnd-1_family-931#LINE/RTE	240	241	-1.3	oocyte_rev
oocyte	rev	rnd-1_family-931#LINE/RTE	241	242	-1.35	oocyte_rev
oocyte	rev	rnd-1_family-931#LINE/RTE	242	243	-1.29	oocyte_rev
oocyte	rev	rnd-1_family-931#LINE/RTE	243	244	-1.27	oocyte_rev
oocyte	rev	rnd-1_family-931#LINE/RTE	244	245	-1.28	oocyte_rev
oocyte	rev	rnd-1_family-931#LINE/RTE	245	246	-1.28	oocyte_rev
oocyte	rev	rnd-1_family-931#LINE/RTE	246	247	-1.29	oocyte_rev
oocyte	rev	rnd-1_family-931#LINE/RTE	247	248	-1.29	oocyte_rev
oocyte	rev	rnd-1_family-931#LINE/RTE	248	249	-1.33	oocyte_rev
oocyte	rev	rnd-1_family-931#LINE/RTE	249	250	-1.335	oocyte_rev
oocyte	rev	rnd-1_family-931#LINE/RTE	250	251	-1.345	oocyte_rev
oocyte	rev	rnd-1_family-931#LINE/RTE	251	252	-1.365	oocyte_rev
oocyte	rev	rnd-1_family-931#LINE/RTE	252	253	-1.395	oocyte_rev
oocyte	rev	rnd-1_family-931#LINE/RTE	253	254	-1.295	oocyte_rev
oocyte	rev	rnd-1_family-931#LINE/RTE	254	255	-1.295	oocyte_rev
oocyte	rev	rnd-1_family-931#LINE/RTE	255	256	-1.305	oocyte_rev
oocyte	rev	rnd-1_family-931#LINE/RTE	256	257	-1.29	oocyte_rev
oocyte	rev	rnd-1_family-931#LINE/RTE	257	258	-1.18	oocyte_rev
oocyte	rev	rnd-1_family-931#LINE/RTE	258	259	-0.995	oocyte_rev
oocyte	rev	rnd-1_family-931#LINE/RTE	259	260	-0.69	oocyte_rev
oocyte	rev	rnd-1_family-931#LINE/RTE	260	261	-0.68	oocyte_rev
oocyte	rev	rnd-1_family-931#LINE/RTE	261	262	-0.385	oocyte_rev
oocyte	rev	rnd-1_family-931#LINE/RTE	262	263	-0.385	oocyte_rev
oocyte	rev	rnd-1_family-931#LINE/RTE	263	264	-0.345	oocyte_rev
oocyte	rev	rnd-1_family-931#LINE/RTE	264	265	-0.34	oocyte_rev
oocyte	rev	rnd-1_family-931#LINE/RTE	265	266	-0.335	oocyte_rev
oocyte	rev	rnd-1_family-931#LINE/RTE	266	267	-0.34	oocyte_rev
oocyte	rev	rnd-1_family-931#LINE/RTE	267	268	-0.415	oocyte_rev
oocyte	rev	rnd-1_family-931#LINE/RTE	268	269	-0.435	oocyte_rev
oocyte	rev	rnd-1_family-931#LINE/RTE	269	270	-0.42	oocyte_rev
oocyte	rev	rnd-1_family-931#LINE/RTE	270	271	-0.36	oocyte_rev
oocyte	rev	rnd-1_family-931#LINE/RTE	271	272	-0.49	oocyte_rev
oocyte	rev	rnd-1_family-931#LINE/RTE	272	273	-0.53	oocyte_rev
oocyte	rev	rnd-1_family-931#LINE/RTE	273	274	-0.55	oocyte_rev
oocyte	rev	rnd-1_family-931#LINE/RTE	274	275	-0.62	oocyte_rev
oocyte	rev	rnd-1_family-931#LINE/RTE	275	276	-0.565	oocyte_rev
oocyte	rev	rnd-1_family-931#LINE/RTE	276	277	-0.585	oocyte_rev
oocyte	rev	rnd-1_family-931#LINE/RTE	277	278	-0.61	oocyte_rev
oocyte	rev	rnd-1_family-931#LINE/RTE	278	279	-0.62	oocyte_rev
oocyte	rev	rnd-1_family-931#LINE/RTE	279	280	-2.22	oocyte_rev
oocyte	rev	rnd-1_family-931#LINE/RTE	280	281	-2.735	oocyte_rev
oocyte	rev	rnd-1_family-931#LINE/RTE	281	282	-2.925	oocyte_rev
oocyte	rev	rnd-1_family-931#LINE/RTE	282	283	-3	oocyte_rev
oocyte	rev	rnd-1_family-931#LINE/RTE	283	284	-3.065	oocyte_rev
oocyte	rev	rnd-1_family-931#LINE/RTE	284	285	-3.115	oocyte_rev
oocyte	rev	rnd-1_family-931#LINE/RTE	285	286	-3.2	oocyte_rev
oocyte	rev	rnd-1_family-931#LINE/RTE	286	287	-3.21	oocyte_rev
oocyte	rev	rnd-1_family-931#LINE/RTE	287	288	-3.235	oocyte_rev
oocyte	rev	rnd-1_family-931#LINE/RTE	288	289	-3.24	oocyte_rev
oocyte	rev	rnd-1_family-931#LINE/RTE	289	290	-3.27	oocyte_rev
oocyte	rev	rnd-1_family-931#LINE/RTE	290	291	-3.27	oocyte_rev
oocyte	rev	rnd-1_family-931#LINE/RTE	291	292	-3.31	oocyte_rev
oocyte	rev	rnd-1_family-931#LINE/RTE	292	293	-3.595	oocyte_rev
oocyte	rev	rnd-1_family-931#LINE/RTE	293	294	-3.66	oocyte_rev
oocyte	rev	rnd-1_family-931#LINE/RTE	294	295	-3.585	oocyte_rev
oocyte	rev	rnd-1_family-931#LINE/RTE	295	296	-3.66	oocyte_rev
oocyte	rev	rnd-1_family-931#LINE/RTE	296	297	-3.66	oocyte_rev
oocyte	rev	rnd-1_family-931#LINE/RTE	297	298	-3.7	oocyte_rev
oocyte	rev	rnd-1_family-931#LINE/RTE	298	299	-3.875	oocyte_rev
oocyte	rev	rnd-1_family-931#LINE/RTE	299	300	-3.825	oocyte_rev
oocyte	rev	rnd-1_family-931#LINE/RTE	300	301	-3.915	oocyte_rev
oocyte	rev	rnd-1_family-931#LINE/RTE	301	302	-3.995	oocyte_rev
oocyte	rev	rnd-1_family-931#LINE/RTE	302	303	-4.085	oocyte_rev
oocyte	rev	rnd-1_family-931#LINE/RTE	303	304	-4.125	oocyte_rev
oocyte	rev	rnd-1_family-931#LINE/RTE	304	305	-3.91	oocyte_rev
oocyte	rev	rnd-1_family-931#LINE/RTE	305	306	-2.855	oocyte_rev
oocyte	rev	rnd-1_family-931#LINE/RTE	306	307	-1.83	oocyte_rev
oocyte	rev	rnd-1_family-931#LINE/RTE	307	308	-2.055	oocyte_rev
oocyte	rev	rnd-1_family-931#LINE/RTE	308	309	-2.075	oocyte_rev
oocyte	rev	rnd-1_family-931#LINE/RTE	309	310	-1.99	oocyte_rev
oocyte	rev	rnd-1_family-931#LINE/RTE	310	311	-2.045	oocyte_rev
oocyte	rev	rnd-1_family-931#LINE/RTE	311	312	-1.94	oocyte_rev
oocyte	rev	rnd-1_family-931#LINE/RTE	312	313	-1.965	oocyte_rev
oocyte	rev	rnd-1_family-931#LINE/RTE	313	314	-1.945	oocyte_rev
oocyte	rev	rnd-1_family-931#LINE/RTE	314	315	-1.94	oocyte_rev
oocyte	rev	rnd-1_family-931#LINE/RTE	315	316	-1.94	oocyte_rev
oocyte	rev	rnd-1_family-931#LINE/RTE	316	317	-1.955	oocyte_rev
oocyte	rev	rnd-1_family-931#LINE/RTE	317	318	-1.595	oocyte_rev
oocyte	rev	rnd-1_family-931#LINE/RTE	318	319	-1.575	oocyte_rev
oocyte	rev	rnd-1_family-931#LINE/RTE	319	320	-1.575	oocyte_rev
oocyte	rev	rnd-1_family-931#LINE/RTE	320	321	-1.515	oocyte_rev
oocyte	rev	rnd-1_family-931#LINE/RTE	321	322	-1.5	oocyte_rev
oocyte	rev	rnd-1_family-931#LINE/RTE	322	323	-1.455	oocyte_rev
oocyte	rev	rnd-1_family-931#LINE/RTE	323	324	-1.43	oocyte_rev
oocyte	rev	rnd-1_family-931#LINE/RTE	324	325	-1.395	oocyte_rev
oocyte	rev	rnd-1_family-931#LINE/RTE	325	326	-1.155	oocyte_rev
oocyte	rev	rnd-1_family-931#LINE/RTE	326	327	-1.035	oocyte_rev
oocyte	rev	rnd-1_family-931#LINE/RTE	327	328	-0.47	oocyte_rev
oocyte	rev	rnd-1_family-931#LINE/RTE	328	329	-0.56	oocyte_rev
oocyte	rev	rnd-1_family-931#LINE/RTE	329	330	-0.565	oocyte_rev
oocyte	rev	rnd-1_family-931#LINE/RTE	330	331	-0.455	oocyte_rev
oocyte	rev	rnd-1_family-931#LINE/RTE	331	332	-0.61	oocyte_rev
oocyte	rev	rnd-1_family-931#LINE/RTE	332	333	-0.685	oocyte_rev
oocyte	rev	rnd-1_family-931#LINE/RTE	333	334	-0.71	oocyte_rev
oocyte	rev	rnd-1_family-931#LINE/RTE	334	335	-1.075	oocyte_rev
oocyte	rev	rnd-1_family-931#LINE/RTE	335	336	-1.315	oocyte_rev
oocyte	rev	rnd-1_family-931#LINE/RTE	336	337	-1.44	oocyte_rev
oocyte	rev	rnd-1_family-931#LINE/RTE	337	338	-1.465	oocyte_rev
oocyte	rev	rnd-1_family-931#LINE/RTE	338	339	-1.46	oocyte_rev
oocyte	rev	rnd-1_family-931#LINE/RTE	339	340	-1.52	oocyte_rev
oocyte	rev	rnd-1_family-931#LINE/RTE	340	341	-1.575	oocyte_rev
oocyte	rev	rnd-1_family-931#LINE/RTE	341	342	-1.775	oocyte_rev
oocyte	rev	rnd-1_family-931#LINE/RTE	342	343	-1.77	oocyte_rev
oocyte	rev	rnd-1_family-931#LINE/RTE	343	344	-2.625	oocyte_rev
oocyte	rev	rnd-1_family-931#LINE/RTE	344	345	-2.79	oocyte_rev
oocyte	rev	rnd-1_family-931#LINE/RTE	345	346	-3.16	oocyte_rev
oocyte	rev	rnd-1_family-931#LINE/RTE	346	347	-4.525	oocyte_rev
oocyte	rev	rnd-1_family-931#LINE/RTE	347	348	-4.915	oocyte_rev
oocyte	rev	rnd-1_family-931#LINE/RTE	348	349	-5.115	oocyte_rev
oocyte	rev	rnd-1_family-931#LINE/RTE	349	350	-5.22	oocyte_rev
oocyte	rev	rnd-1_family-931#LINE/RTE	350	351	-5.475	oocyte_rev
oocyte	rev	rnd-1_family-931#LINE/RTE	351	352	-5.49	oocyte_rev
oocyte	rev	rnd-1_family-931#LINE/RTE	352	353	-5.575	oocyte_rev
oocyte	rev	rnd-1_family-931#LINE/RTE	353	354	-5.62	oocyte_rev
oocyte	rev	rnd-1_family-931#LINE/RTE	354	355	-5.695	oocyte_rev
oocyte	rev	rnd-1_family-931#LINE/RTE	355	356	-5.645	oocyte_rev
oocyte	rev	rnd-1_family-931#LINE/RTE	356	357	-8.565	oocyte_rev
oocyte	rev	rnd-1_family-931#LINE/RTE	357	358	-10.465	oocyte_rev
oocyte	rev	rnd-1_family-931#LINE/RTE	358	359	-11.075	oocyte_rev
oocyte	rev	rnd-1_family-931#LINE/RTE	359	360	-10.845	oocyte_rev
oocyte	rev	rnd-1_family-931#LINE/RTE	360	361	-11.015	oocyte_rev
oocyte	rev	rnd-1_family-931#LINE/RTE	361	362	-10.955	oocyte_rev
oocyte	rev	rnd-1_family-931#LINE/RTE	362	363	-11.37	oocyte_rev
oocyte	rev	rnd-1_family-931#LINE/RTE	363	364	-11.585	oocyte_rev
oocyte	rev	rnd-1_family-931#LINE/RTE	364	365	-11.69	oocyte_rev
oocyte	rev	rnd-1_family-931#LINE/RTE	365	366	-11.69	oocyte_rev
oocyte	rev	rnd-1_family-931#LINE/RTE	366	367	-11.45	oocyte_rev
oocyte	rev	rnd-1_family-931#LINE/RTE	367	368	-10.685	oocyte_rev
oocyte	rev	rnd-1_family-931#LINE/RTE	368	369	-10.555	oocyte_rev
oocyte	rev	rnd-1_family-931#LINE/RTE	369	370	-10.665	oocyte_rev
oocyte	rev	rnd-1_family-931#LINE/RTE	370	371	-8.735	oocyte_rev
oocyte	rev	rnd-1_family-931#LINE/RTE	371	372	-8.655	oocyte_rev
oocyte	rev	rnd-1_family-931#LINE/RTE	372	373	-8.425	oocyte_rev
oocyte	rev	rnd-1_family-931#LINE/RTE	373	374	-8.455	oocyte_rev
oocyte	rev	rnd-1_family-931#LINE/RTE	374	375	-8.385	oocyte_rev
oocyte	rev	rnd-1_family-931#LINE/RTE	375	376	-7.975	oocyte_rev
oocyte	rev	rnd-1_family-931#LINE/RTE	376	377	-7.97	oocyte_rev
oocyte	rev	rnd-1_family-931#LINE/RTE	377	378	-7.95	oocyte_rev
oocyte	rev	rnd-1_family-931#LINE/RTE	378	379	-7.81	oocyte_rev
oocyte	rev	rnd-1_family-931#LINE/RTE	379	380	-7.74	oocyte_rev
oocyte	rev	rnd-1_family-931#LINE/RTE	380	381	-7.765	oocyte_rev
oocyte	rev	rnd-1_family-931#LINE/RTE	381	382	-7.945	oocyte_rev
oocyte	rev	rnd-1_family-931#LINE/RTE	382	383	-8.035	oocyte_rev
oocyte	rev	rnd-1_family-931#LINE/RTE	383	384	-7.935	oocyte_rev
oocyte	rev	rnd-1_family-931#LINE/RTE	384	385	-2.335	oocyte_rev
oocyte	rev	rnd-1_family-931#LINE/RTE	385	386	-2.285	oocyte_rev
oocyte	rev	rnd-1_family-931#LINE/RTE	386	387	-1.765	oocyte_rev
oocyte	rev	rnd-1_family-931#LINE/RTE	387	388	-1.775	oocyte_rev
oocyte	rev	rnd-1_family-931#LINE/RTE	388	389	-1.89	oocyte_rev
oocyte	rev	rnd-1_family-931#LINE/RTE	389	390	-1.185	oocyte_rev
oocyte	rev	rnd-1_family-931#LINE/RTE	390	391	-1.3	oocyte_rev
oocyte	rev	rnd-1_family-931#LINE/RTE	391	392	-3.525	oocyte_rev
oocyte	rev	rnd-1_family-931#LINE/RTE	392	393	-3.805	oocyte_rev
oocyte	rev	rnd-1_family-931#LINE/RTE	393	394	-3.775	oocyte_rev
oocyte	rev	rnd-1_family-931#LINE/RTE	394	395	-3.795	oocyte_rev
oocyte	rev	rnd-1_family-931#LINE/RTE	395	396	-3.865	oocyte_rev
oocyte	rev	rnd-1_family-931#LINE/RTE	396	397	-3.82	oocyte_rev
oocyte	rev	rnd-1_family-931#LINE/RTE	397	398	-3.735	oocyte_rev
oocyte	rev	rnd-1_family-931#LINE/RTE	398	399	-3.785	oocyte_rev
oocyte	rev	rnd-1_family-931#LINE/RTE	399	400	-3.79	oocyte_rev
oocyte	rev	rnd-1_family-931#LINE/RTE	400	401	-3.795	oocyte_rev
oocyte	rev	rnd-1_family-931#LINE/RTE	401	402	-3.835	oocyte_rev
oocyte	rev	rnd-1_family-931#LINE/RTE	402	403	-3.85	oocyte_rev
oocyte	rev	rnd-1_family-931#LINE/RTE	403	404	-3.86	oocyte_rev
oocyte	rev	rnd-1_family-931#LINE/RTE	404	405	-3.895	oocyte_rev
oocyte	rev	rnd-1_family-931#LINE/RTE	405	406	-3.905	oocyte_rev
oocyte	rev	rnd-1_family-931#LINE/RTE	406	407	-3.67	oocyte_rev
oocyte	rev	rnd-1_family-931#LINE/RTE	407	408	-3.425	oocyte_rev
oocyte	rev	rnd-1_family-931#LINE/RTE	408	409	-3.485	oocyte_rev
oocyte	rev	rnd-1_family-931#LINE/RTE	409	410	-3.525	oocyte_rev
oocyte	rev	rnd-1_family-931#LINE/RTE	410	411	-3.49	oocyte_rev
oocyte	rev	rnd-1_family-931#LINE/RTE	411	412	-3.475	oocyte_rev
oocyte	rev	rnd-1_family-931#LINE/RTE	412	413	-3.235	oocyte_rev
oocyte	rev	rnd-1_family-931#LINE/RTE	413	414	-3.57	oocyte_rev
oocyte	rev	rnd-1_family-931#LINE/RTE	414	415	-3.675	oocyte_rev
oocyte	rev	rnd-1_family-931#LINE/RTE	415	416	-3.29	oocyte_rev
oocyte	rev	rnd-1_family-931#LINE/RTE	416	417	-1.755	oocyte_rev
oocyte	rev	rnd-1_family-931#LINE/RTE	417	418	-1.69	oocyte_rev
oocyte	rev	rnd-1_family-931#LINE/RTE	418	419	-1.76	oocyte_rev
oocyte	rev	rnd-1_family-931#LINE/RTE	419	420	-1.82	oocyte_rev
oocyte	rev	rnd-1_family-931#LINE/RTE	420	421	-1.885	oocyte_rev
oocyte	rev	rnd-1_family-931#LINE/RTE	421	422	-1.91	oocyte_rev
oocyte	rev	rnd-1_family-931#LINE/RTE	422	423	-2.115	oocyte_rev
oocyte	rev	rnd-1_family-931#LINE/RTE	423	424	-2.31	oocyte_rev
oocyte	rev	rnd-1_family-931#LINE/RTE	424	425	-2.28	oocyte_rev
oocyte	rev	rnd-1_family-931#LINE/RTE	425	426	-2.27	oocyte_rev
oocyte	rev	rnd-1_family-931#LINE/RTE	426	427	-2.285	oocyte_rev
oocyte	rev	rnd-1_family-931#LINE/RTE	427	428	-2.29	oocyte_rev
oocyte	rev	rnd-1_family-931#LINE/RTE	428	429	-2.305	oocyte_rev
oocyte	rev	rnd-1_family-931#LINE/RTE	429	430	-2.31	oocyte_rev
oocyte	rev	rnd-1_family-931#LINE/RTE	430	431	-2.25	oocyte_rev
oocyte	rev	rnd-1_family-931#LINE/RTE	431	432	-2.33	oocyte_rev
oocyte	rev	rnd-1_family-931#LINE/RTE	432	433	-2.3	oocyte_rev
oocyte	rev	rnd-1_family-931#LINE/RTE	433	434	-2.305	oocyte_rev
oocyte	rev	rnd-1_family-931#LINE/RTE	434	435	-2.415	oocyte_rev
oocyte	rev	rnd-1_family-931#LINE/RTE	435	436	-2.53	oocyte_rev
oocyte	rev	rnd-1_family-931#LINE/RTE	436	437	-2.56	oocyte_rev
oocyte	rev	rnd-1_family-931#LINE/RTE	437	438	-2.54	oocyte_rev
oocyte	rev	rnd-1_family-931#LINE/RTE	438	439	-2.335	oocyte_rev
oocyte	rev	rnd-1_family-931#LINE/RTE	439	440	-2.29	oocyte_rev
oocyte	rev	rnd-1_family-931#LINE/RTE	440	441	-2.07	oocyte_rev
oocyte	rev	rnd-1_family-931#LINE/RTE	441	442	-1.895	oocyte_rev
oocyte	rev	rnd-1_family-931#LINE/RTE	442	443	-1.365	oocyte_rev
oocyte	rev	rnd-1_family-931#LINE/RTE	443	444	-1.34	oocyte_rev
oocyte	rev	rnd-1_family-931#LINE/RTE	444	445	-1.27	oocyte_rev
oocyte	rev	rnd-1_family-931#LINE/RTE	445	446	-1.17	oocyte_rev
oocyte	rev	rnd-1_family-931#LINE/RTE	446	447	-1.175	oocyte_rev
oocyte	rev	rnd-1_family-931#LINE/RTE	447	448	-0.65	oocyte_rev
oocyte	rev	rnd-1_family-931#LINE/RTE	448	449	-0.67	oocyte_rev
oocyte	rev	rnd-1_family-931#LINE/RTE	449	450	-0.675	oocyte_rev
oocyte	rev	rnd-1_family-931#LINE/RTE	450	451	-0.655	oocyte_rev
oocyte	rev	rnd-1_family-931#LINE/RTE	451	452	-0.665	oocyte_rev
oocyte	rev	rnd-1_family-931#LINE/RTE	452	453	-0.66	oocyte_rev
oocyte	rev	rnd-1_family-931#LINE/RTE	453	454	-0.59	oocyte_rev
oocyte	rev	rnd-1_family-931#LINE/RTE	454	455	-0.53	oocyte_rev
oocyte	rev	rnd-1_family-931#LINE/RTE	455	456	-0.52	oocyte_rev
oocyte	rev	rnd-1_family-931#LINE/RTE	456	457	-0.54	oocyte_rev
oocyte	rev	rnd-1_family-931#LINE/RTE	457	458	-0.52	oocyte_rev
oocyte	rev	rnd-1_family-931#LINE/RTE	458	459	-0.205	oocyte_rev
oocyte	rev	rnd-1_family-931#LINE/RTE	459	460	-0.195	oocyte_rev
oocyte	rev	rnd-1_family-931#LINE/RTE	460	461	-0.195	oocyte_rev
oocyte	rev	rnd-1_family-931#LINE/RTE	461	462	-0.45	oocyte_rev
oocyte	rev	rnd-1_family-931#LINE/RTE	462	463	-0.465	oocyte_rev
oocyte	rev	rnd-1_family-931#LINE/RTE	463	464	-0.475	oocyte_rev
oocyte	rev	rnd-1_family-931#LINE/RTE	464	465	-0.475	oocyte_rev
oocyte	rev	rnd-1_family-931#LINE/RTE	465	466	-0.48	oocyte_rev
oocyte	rev	rnd-1_family-931#LINE/RTE	466	467	-0.625	oocyte_rev
oocyte	rev	rnd-1_family-931#LINE/RTE	467	468	-0.62	oocyte_rev
oocyte	rev	rnd-1_family-931#LINE/RTE	468	469	-0.94	oocyte_rev
oocyte	rev	rnd-1_family-931#LINE/RTE	469	470	-1.165	oocyte_rev
oocyte	rev	rnd-1_family-931#LINE/RTE	470	471	-1.285	oocyte_rev
oocyte	rev	rnd-1_family-931#LINE/RTE	471	472	-1.325	oocyte_rev
oocyte	rev	rnd-1_family-931#LINE/RTE	472	473	-1.35	oocyte_rev
oocyte	rev	rnd-1_family-931#LINE/RTE	473	474	-1.36	oocyte_rev
oocyte	rev	rnd-1_family-931#LINE/RTE	474	475	-1.36	oocyte_rev
oocyte	rev	rnd-1_family-931#LINE/RTE	475	476	-1.36	oocyte_rev
oocyte	rev	rnd-1_family-931#LINE/RTE	476	477	-1.4	oocyte_rev
oocyte	rev	rnd-1_family-931#LINE/RTE	477	478	-1.4	oocyte_rev
oocyte	rev	rnd-1_family-931#LINE/RTE	478	479	-1.425	oocyte_rev
oocyte	rev	rnd-1_family-931#LINE/RTE	479	480	-1.48	oocyte_rev
oocyte	rev	rnd-1_family-931#LINE/RTE	480	481	-1.71	oocyte_rev
oocyte	rev	rnd-1_family-931#LINE/RTE	481	482	-1.735	oocyte_rev
oocyte	rev	rnd-1_family-931#LINE/RTE	482	483	-1.65	oocyte_rev
oocyte	rev	rnd-1_family-931#LINE/RTE	483	484	-1.515	oocyte_rev
oocyte	rev	rnd-1_family-931#LINE/RTE	484	485	-2.16	oocyte_rev
oocyte	rev	rnd-1_family-931#LINE/RTE	485	486	-2.695	oocyte_rev
oocyte	rev	rnd-1_family-931#LINE/RTE	486	487	-4.71	oocyte_rev
oocyte	rev	rnd-1_family-931#LINE/RTE	487	488	-5.45	oocyte_rev
oocyte	rev	rnd-1_family-931#LINE/RTE	488	489	-6.115	oocyte_rev
oocyte	rev	rnd-1_family-931#LINE/RTE	489	490	-8.515	oocyte_rev
oocyte	rev	rnd-1_family-931#LINE/RTE	490	491	-9.97	oocyte_rev
oocyte	rev	rnd-1_family-931#LINE/RTE	491	492	-12.415	oocyte_rev
oocyte	rev	rnd-1_family-931#LINE/RTE	492	493	-14.54	oocyte_rev
oocyte	rev	rnd-1_family-931#LINE/RTE	493	494	-14.78	oocyte_rev
oocyte	rev	rnd-1_family-931#LINE/RTE	494	495	-14.995	oocyte_rev
oocyte	rev	rnd-1_family-931#LINE/RTE	495	496	-14.985	oocyte_rev
oocyte	rev	rnd-1_family-931#LINE/RTE	496	497	-14.49	oocyte_rev
oocyte	rev	rnd-1_family-931#LINE/RTE	497	498	-14.525	oocyte_rev
oocyte	rev	rnd-1_family-931#LINE/RTE	498	499	-14.575	oocyte_rev
oocyte	rev	rnd-1_family-931#LINE/RTE	499	500	-14.595	oocyte_rev
oocyte	rev	rnd-1_family-931#LINE/RTE	500	501	-14.58	oocyte_rev
oocyte	rev	rnd-1_family-931#LINE/RTE	501	502	-14.615	oocyte_rev
oocyte	rev	rnd-1_family-931#LINE/RTE	502	503	-14.56	oocyte_rev
oocyte	rev	rnd-1_family-931#LINE/RTE	503	504	-14.68	oocyte_rev
oocyte	rev	rnd-1_family-931#LINE/RTE	504	505	-14.715	oocyte_rev
oocyte	rev	rnd-1_family-931#LINE/RTE	505	506	-14.755	oocyte_rev
oocyte	rev	rnd-1_family-931#LINE/RTE	506	507	-14.67	oocyte_rev
oocyte	rev	rnd-1_family-931#LINE/RTE	507	508	-15.265	oocyte_rev
oocyte	rev	rnd-1_family-931#LINE/RTE	508	509	-15.44	oocyte_rev
oocyte	rev	rnd-1_family-931#LINE/RTE	509	510	-15.35	oocyte_rev
oocyte	rev	rnd-1_family-931#LINE/RTE	510	511	-12.58	oocyte_rev
oocyte	rev	rnd-1_family-931#LINE/RTE	511	512	-12.565	oocyte_rev
oocyte	rev	rnd-1_family-931#LINE/RTE	512	513	-12.23	oocyte_rev
oocyte	rev	rnd-1_family-931#LINE/RTE	513	514	-12.1	oocyte_rev
oocyte	rev	rnd-1_family-931#LINE/RTE	514	515	-11.805	oocyte_rev
oocyte	rev	rnd-1_family-931#LINE/RTE	515	516	-11.64	oocyte_rev
oocyte	rev	rnd-1_family-931#LINE/RTE	516	517	-11.18	oocyte_rev
oocyte	rev	rnd-1_family-931#LINE/RTE	517	518	-2.225	oocyte_rev
oocyte	rev	rnd-1_family-931#LINE/RTE	518	519	-2.12	oocyte_rev
oocyte	rev	rnd-1_family-931#LINE/RTE	519	520	-2.15	oocyte_rev
oocyte	rev	rnd-1_family-931#LINE/RTE	520	521	-2.13	oocyte_rev
oocyte	rev	rnd-1_family-931#LINE/RTE	521	522	-2.05	oocyte_rev
oocyte	rev	rnd-1_family-931#LINE/RTE	522	523	-2.08	oocyte_rev
oocyte	rev	rnd-1_family-931#LINE/RTE	523	524	-2.22	oocyte_rev
oocyte	rev	rnd-1_family-931#LINE/RTE	524	525	-2.31	oocyte_rev
oocyte	rev	rnd-1_family-931#LINE/RTE	525	526	-2.25	oocyte_rev
oocyte	rev	rnd-1_family-931#LINE/RTE	526	527	-2.275	oocyte_rev
oocyte	rev	rnd-1_family-931#LINE/RTE	527	528	-2.32	oocyte_rev
oocyte	rev	rnd-1_family-931#LINE/RTE	528	529	-2.23	oocyte_rev
oocyte	rev	rnd-1_family-931#LINE/RTE	529	530	-2.155	oocyte_rev
oocyte	rev	rnd-1_family-931#LINE/RTE	530	531	-2.295	oocyte_rev
oocyte	rev	rnd-1_family-931#LINE/RTE	531	532	-2.325	oocyte_rev
oocyte	rev	rnd-1_family-931#LINE/RTE	532	533	-1.875	oocyte_rev
oocyte	rev	rnd-1_family-931#LINE/RTE	533	534	-1.26	oocyte_rev
oocyte	rev	rnd-1_family-931#LINE/RTE	534	535	-1.335	oocyte_rev
oocyte	rev	rnd-1_family-931#LINE/RTE	535	536	-1.505	oocyte_rev
oocyte	rev	rnd-1_family-931#LINE/RTE	536	537	-1.54	oocyte_rev
oocyte	rev	rnd-1_family-931#LINE/RTE	537	538	-1.775	oocyte_rev
oocyte	rev	rnd-1_family-931#LINE/RTE	538	539	-1.83	oocyte_rev
oocyte	rev	rnd-1_family-931#LINE/RTE	539	540	-1.88	oocyte_rev
oocyte	rev	rnd-1_family-931#LINE/RTE	540	541	-1.9	oocyte_rev
oocyte	rev	rnd-1_family-931#LINE/RTE	541	542	-1.91	oocyte_rev
oocyte	rev	rnd-1_family-931#LINE/RTE	542	543	-1.97	oocyte_rev
oocyte	rev	rnd-1_family-931#LINE/RTE	543	544	-2.085	oocyte_rev
oocyte	rev	rnd-1_family-931#LINE/RTE	544	545	-2.05	oocyte_rev
oocyte	rev	rnd-1_family-931#LINE/RTE	545	546	-2.05	oocyte_rev
oocyte	rev	rnd-1_family-931#LINE/RTE	546	547	-2.065	oocyte_rev
oocyte	rev	rnd-1_family-931#LINE/RTE	547	548	-1.965	oocyte_rev
oocyte	rev	rnd-1_family-931#LINE/RTE	548	549	-1.85	oocyte_rev
oocyte	rev	rnd-1_family-931#LINE/RTE	549	550	-1.855	oocyte_rev
oocyte	rev	rnd-1_family-931#LINE/RTE	550	551	-1.845	oocyte_rev
oocyte	rev	rnd-1_family-931#LINE/RTE	551	552	-1.86	oocyte_rev
oocyte	rev	rnd-1_family-931#LINE/RTE	552	553	-1.65	oocyte_rev
oocyte	rev	rnd-1_family-931#LINE/RTE	553	554	-1.615	oocyte_rev
oocyte	rev	rnd-1_family-931#LINE/RTE	554	555	-1.75	oocyte_rev
oocyte	rev	rnd-1_family-931#LINE/RTE	555	556	-1.905	oocyte_rev
oocyte	rev	rnd-1_family-931#LINE/RTE	556	557	-2.06	oocyte_rev
oocyte	rev	rnd-1_family-931#LINE/RTE	557	558	-2.505	oocyte_rev
oocyte	rev	rnd-1_family-931#LINE/RTE	558	559	-2.46	oocyte_rev
oocyte	rev	rnd-1_family-931#LINE/RTE	559	560	-2.45	oocyte_rev
oocyte	rev	rnd-1_family-931#LINE/RTE	560	561	-2.475	oocyte_rev
oocyte	rev	rnd-1_family-931#LINE/RTE	561	562	-2.79	oocyte_rev
oocyte	rev	rnd-1_family-931#LINE/RTE	562	563	-3.145	oocyte_rev
oocyte	rev	rnd-1_family-931#LINE/RTE	563	564	-2.95	oocyte_rev
oocyte	rev	rnd-1_family-931#LINE/RTE	564	565	-3.07	oocyte_rev
oocyte	rev	rnd-1_family-931#LINE/RTE	565	566	-3.26	oocyte_rev
oocyte	rev	rnd-1_family-931#LINE/RTE	566	567	-3.39	oocyte_rev
oocyte	rev	rnd-1_family-931#LINE/RTE	567	568	-3.585	oocyte_rev
oocyte	rev	rnd-1_family-931#LINE/RTE	568	569	-3.68	oocyte_rev
oocyte	rev	rnd-1_family-931#LINE/RTE	569	570	-3.955	oocyte_rev
oocyte	rev	rnd-1_family-931#LINE/RTE	570	571	-4.185	oocyte_rev
oocyte	rev	rnd-1_family-931#LINE/RTE	571	572	-4.015	oocyte_rev
oocyte	rev	rnd-1_family-931#LINE/RTE	572	573	-4.05	oocyte_rev
oocyte	rev	rnd-1_family-931#LINE/RTE	573	574	-4.115	oocyte_rev
oocyte	rev	rnd-1_family-931#LINE/RTE	574	575	-4.105	oocyte_rev
oocyte	rev	rnd-1_family-931#LINE/RTE	575	576	-4.44	oocyte_rev
oocyte	rev	rnd-1_family-931#LINE/RTE	576	577	-4.475	oocyte_rev
oocyte	rev	rnd-1_family-931#LINE/RTE	577	578	-4.53	oocyte_rev
oocyte	rev	rnd-1_family-931#LINE/RTE	578	579	-4.925	oocyte_rev
oocyte	rev	rnd-1_family-931#LINE/RTE	579	580	-5.305	oocyte_rev
oocyte	rev	rnd-1_family-931#LINE/RTE	580	581	-5.29	oocyte_rev
oocyte	rev	rnd-1_family-931#LINE/RTE	581	582	-5.245	oocyte_rev
oocyte	rev	rnd-1_family-931#LINE/RTE	582	583	-4.29	oocyte_rev
oocyte	rev	rnd-1_family-931#LINE/RTE	583	584	-4.405	oocyte_rev
oocyte	rev	rnd-1_family-931#LINE/RTE	584	585	-4.68	oocyte_rev
oocyte	rev	rnd-1_family-931#LINE/RTE	585	586	-4.995	oocyte_rev
oocyte	rev	rnd-1_family-931#LINE/RTE	586	587	-5.085	oocyte_rev
oocyte	rev	rnd-1_family-931#LINE/RTE	587	588	-4.975	oocyte_rev
oocyte	rev	rnd-1_family-931#LINE/RTE	588	589	-5.005	oocyte_rev
oocyte	rev	rnd-1_family-931#LINE/RTE	589	590	-5.045	oocyte_rev
oocyte	rev	rnd-1_family-931#LINE/RTE	590	591	-4.91	oocyte_rev
oocyte	rev	rnd-1_family-931#LINE/RTE	591	592	-4.21	oocyte_rev
oocyte	rev	rnd-1_family-931#LINE/RTE	592	593	-4.23	oocyte_rev
oocyte	rev	rnd-1_family-931#LINE/RTE	593	594	-4.345	oocyte_rev
oocyte	rev	rnd-1_family-931#LINE/RTE	594	595	-4.355	oocyte_rev
oocyte	rev	rnd-1_family-931#LINE/RTE	595	596	-3.88	oocyte_rev
oocyte	rev	rnd-1_family-931#LINE/RTE	596	597	-3.675	oocyte_rev
oocyte	rev	rnd-1_family-931#LINE/RTE	597	598	-3.67	oocyte_rev
oocyte	rev	rnd-1_family-931#LINE/RTE	598	599	-3.69	oocyte_rev
oocyte	rev	rnd-1_family-931#LINE/RTE	599	600	-3.805	oocyte_rev
oocyte	rev	rnd-1_family-931#LINE/RTE	600	601	-3.755	oocyte_rev
oocyte	rev	rnd-1_family-931#LINE/RTE	601	602	-3.175	oocyte_rev
oocyte	rev	rnd-1_family-931#LINE/RTE	602	603	-3.22	oocyte_rev
oocyte	rev	rnd-1_family-931#LINE/RTE	603	604	-3.205	oocyte_rev
oocyte	rev	rnd-1_family-931#LINE/RTE	604	605	-3.185	oocyte_rev
oocyte	rev	rnd-1_family-931#LINE/RTE	605	606	-2.87	oocyte_rev
oocyte	rev	rnd-1_family-931#LINE/RTE	606	607	-2.675	oocyte_rev
oocyte	rev	rnd-1_family-931#LINE/RTE	607	608	-2.63	oocyte_rev
oocyte	rev	rnd-1_family-931#LINE/RTE	608	609	-2.65	oocyte_rev
oocyte	rev	rnd-1_family-931#LINE/RTE	609	610	-2.745	oocyte_rev
oocyte	rev	rnd-1_family-931#LINE/RTE	610	611	-2.75	oocyte_rev
oocyte	rev	rnd-1_family-931#LINE/RTE	611	612	-1.94	oocyte_rev
oocyte	rev	rnd-1_family-931#LINE/RTE	612	613	-2.36	oocyte_rev
oocyte	rev	rnd-1_family-931#LINE/RTE	613	614	-2.475	oocyte_rev
oocyte	rev	rnd-1_family-931#LINE/RTE	614	615	-2.55	oocyte_rev
oocyte	rev	rnd-1_family-931#LINE/RTE	615	616	-2.585	oocyte_rev
oocyte	rev	rnd-1_family-931#LINE/RTE	616	617	-2.655	oocyte_rev
oocyte	rev	rnd-1_family-931#LINE/RTE	617	618	-2.64	oocyte_rev
oocyte	rev	rnd-1_family-931#LINE/RTE	618	619	-2.47	oocyte_rev
oocyte	rev	rnd-1_family-931#LINE/RTE	619	620	-2.47	oocyte_rev
oocyte	rev	rnd-1_family-931#LINE/RTE	620	621	-2.465	oocyte_rev
oocyte	rev	rnd-1_family-931#LINE/RTE	621	622	-2.63	oocyte_rev
oocyte	rev	rnd-1_family-931#LINE/RTE	622	623	-2.825	oocyte_rev
oocyte	rev	rnd-1_family-931#LINE/RTE	623	624	-2.805	oocyte_rev
oocyte	rev	rnd-1_family-931#LINE/RTE	624	625	-2.79	oocyte_rev
oocyte	rev	rnd-1_family-931#LINE/RTE	625	626	-2.795	oocyte_rev
oocyte	rev	rnd-1_family-931#LINE/RTE	626	627	-2.805	oocyte_rev
oocyte	rev	rnd-1_family-931#LINE/RTE	627	628	-2.725	oocyte_rev
oocyte	rev	rnd-1_family-931#LINE/RTE	628	629	-2.51	oocyte_rev
oocyte	rev	rnd-1_family-931#LINE/RTE	629	630	-2.455	oocyte_rev
oocyte	rev	rnd-1_family-931#LINE/RTE	630	631	-1.815	oocyte_rev
oocyte	rev	rnd-1_family-931#LINE/RTE	631	632	-1.74	oocyte_rev
oocyte	rev	rnd-1_family-931#LINE/RTE	632	633	-1.745	oocyte_rev
oocyte	rev	rnd-1_family-931#LINE/RTE	633	634	-1.745	oocyte_rev
oocyte	rev	rnd-1_family-931#LINE/RTE	634	635	-1.715	oocyte_rev
oocyte	rev	rnd-1_family-931#LINE/RTE	635	636	-1.67	oocyte_rev
oocyte	rev	rnd-1_family-931#LINE/RTE	636	637	-1.665	oocyte_rev
oocyte	rev	rnd-1_family-931#LINE/RTE	637	638	-1.57	oocyte_rev
oocyte	rev	rnd-1_family-931#LINE/RTE	638	639	-1.57	oocyte_rev
oocyte	rev	rnd-1_family-931#LINE/RTE	639	640	-1.37	oocyte_rev
oocyte	rev	rnd-1_family-931#LINE/RTE	640	641	-1.32	oocyte_rev
oocyte	rev	rnd-1_family-931#LINE/RTE	641	642	-1.33	oocyte_rev
oocyte	rev	rnd-1_family-931#LINE/RTE	642	643	-1.275	oocyte_rev
oocyte	rev	rnd-1_family-931#LINE/RTE	643	644	-1.23	oocyte_rev
oocyte	rev	rnd-1_family-931#LINE/RTE	644	645	-1.28	oocyte_rev
oocyte	rev	rnd-1_family-931#LINE/RTE	645	646	-1.23	oocyte_rev
oocyte	rev	rnd-1_family-931#LINE/RTE	646	647	-0.575	oocyte_rev
oocyte	rev	rnd-1_family-931#LINE/RTE	647	648	-0.585	oocyte_rev
oocyte	rev	rnd-1_family-931#LINE/RTE	648	649	-0.555	oocyte_rev
oocyte	rev	rnd-1_family-931#LINE/RTE	649	650	-0.49	oocyte_rev
oocyte	rev	rnd-1_family-931#LINE/RTE	650	651	-0.515	oocyte_rev
oocyte	rev	rnd-1_family-931#LINE/RTE	651	652	-0.55	oocyte_rev
oocyte	rev	rnd-1_family-931#LINE/RTE	652	653	-0.54	oocyte_rev
oocyte	rev	rnd-1_family-931#LINE/RTE	653	654	-4.905	oocyte_rev
oocyte	rev	rnd-1_family-931#LINE/RTE	654	655	-5.525	oocyte_rev
oocyte	rev	rnd-1_family-931#LINE/RTE	655	656	-10.205	oocyte_rev
oocyte	rev	rnd-1_family-931#LINE/RTE	656	657	-12.42	oocyte_rev
oocyte	rev	rnd-1_family-931#LINE/RTE	657	658	-14.045	oocyte_rev
oocyte	rev	rnd-1_family-931#LINE/RTE	658	659	-14.325	oocyte_rev
[truncated: 3,361 more rows]
