# Supplementary material for: A mammalian-like piRNA pathway in Axolotl reveals the origins of piRNA-directed DNA methylation
Source: EMBO J. 2025 Nov 13;45(6):1933–56. doi: 10.1038/s44318-025-00631-w (PMC7618676; doi:10.1038/s44318-025-00631-w)
Supplement: Supplementary file 10 — Source data Fig. 4 [file 44318_2025_631_MOESM10_ESM.zip › Figure 4/4D/LTR.LTR-ERV.rnd-6_family-4252.RPM_mean.csv]

condition	strand	TEID	start	end	RPM_mean	type
oocyte	fwd	rnd-6_family-4252#LTR/ERV	0	1	0.01	oocyte_fwd
oocyte	fwd	rnd-6_family-4252#LTR/ERV	1	2	0.01	oocyte_fwd
oocyte	fwd	rnd-6_family-4252#LTR/ERV	2	3	0.01	oocyte_fwd
oocyte	fwd	rnd-6_family-4252#LTR/ERV	3	4	0.01	oocyte_fwd
oocyte	fwd	rnd-6_family-4252#LTR/ERV	4	5	0.01	oocyte_fwd
oocyte	fwd	rnd-6_family-4252#LTR/ERV	5	6	0.01	oocyte_fwd
oocyte	fwd	rnd-6_family-4252#LTR/ERV	6	7	0.01	oocyte_fwd
oocyte	fwd	rnd-6_family-4252#LTR/ERV	7	8	0.01	oocyte_fwd
oocyte	fwd	rnd-6_family-4252#LTR/ERV	8	9	0.01	oocyte_fwd
oocyte	fwd	rnd-6_family-4252#LTR/ERV	9	10	0.01	oocyte_fwd
oocyte	fwd	rnd-6_family-4252#LTR/ERV	10	11	0.01	oocyte_fwd
oocyte	fwd	rnd-6_family-4252#LTR/ERV	11	12	0.01	oocyte_fwd
oocyte	fwd	rnd-6_family-4252#LTR/ERV	12	13	0.01	oocyte_fwd
oocyte	fwd	rnd-6_family-4252#LTR/ERV	13	14	0.01	oocyte_fwd
oocyte	fwd	rnd-6_family-4252#LTR/ERV	14	15	0.01	oocyte_fwd
oocyte	fwd	rnd-6_family-4252#LTR/ERV	15	16	0.01	oocyte_fwd
oocyte	fwd	rnd-6_family-4252#LTR/ERV	16	17	0.01	oocyte_fwd
oocyte	fwd	rnd-6_family-4252#LTR/ERV	17	18	0.01	oocyte_fwd
oocyte	fwd	rnd-6_family-4252#LTR/ERV	18	19	0.01	oocyte_fwd
oocyte	fwd	rnd-6_family-4252#LTR/ERV	19	20	0.01	oocyte_fwd
oocyte	fwd	rnd-6_family-4252#LTR/ERV	20	21	0.01	oocyte_fwd
oocyte	fwd	rnd-6_family-4252#LTR/ERV	21	22	0.01	oocyte_fwd
oocyte	fwd	rnd-6_family-4252#LTR/ERV	22	23	0.01	oocyte_fwd
oocyte	fwd	rnd-6_family-4252#LTR/ERV	23	24	0.005	oocyte_fwd
oocyte	fwd	rnd-6_family-4252#LTR/ERV	24	25	0.005	oocyte_fwd
oocyte	fwd	rnd-6_family-4252#LTR/ERV	25	26	0.005	oocyte_fwd
oocyte	fwd	rnd-6_family-4252#LTR/ERV	26	27	0.005	oocyte_fwd
oocyte	fwd	rnd-6_family-4252#LTR/ERV	27	28	0.005	oocyte_fwd
oocyte	fwd	rnd-6_family-4252#LTR/ERV	28	29	0.005	oocyte_fwd
oocyte	fwd	rnd-6_family-4252#LTR/ERV	29	30	0.005	oocyte_fwd
oocyte	fwd	rnd-6_family-4252#LTR/ERV	30	31	0.01	oocyte_fwd
oocyte	fwd	rnd-6_family-4252#LTR/ERV	31	32	0.01	oocyte_fwd
oocyte	fwd	rnd-6_family-4252#LTR/ERV	32	33	0.01	oocyte_fwd
oocyte	fwd	rnd-6_family-4252#LTR/ERV	33	34	0.01	oocyte_fwd
oocyte	fwd	rnd-6_family-4252#LTR/ERV	34	35	0.01	oocyte_fwd
oocyte	fwd	rnd-6_family-4252#LTR/ERV	35	36	0.01	oocyte_fwd
oocyte	fwd	rnd-6_family-4252#LTR/ERV	36	37	0.01	oocyte_fwd
oocyte	fwd	rnd-6_family-4252#LTR/ERV	37	38	0.01	oocyte_fwd
oocyte	fwd	rnd-6_family-4252#LTR/ERV	38	39	0.03	oocyte_fwd
oocyte	fwd	rnd-6_family-4252#LTR/ERV	39	40	0.045	oocyte_fwd
oocyte	fwd	rnd-6_family-4252#LTR/ERV	40	41	0.045	oocyte_fwd
oocyte	fwd	rnd-6_family-4252#LTR/ERV	41	42	0.045	oocyte_fwd
oocyte	fwd	rnd-6_family-4252#LTR/ERV	42	43	0.045	oocyte_fwd
oocyte	fwd	rnd-6_family-4252#LTR/ERV	43	44	0.045	oocyte_fwd
oocyte	fwd	rnd-6_family-4252#LTR/ERV	44	45	0.055	oocyte_fwd
oocyte	fwd	rnd-6_family-4252#LTR/ERV	45	46	0.07	oocyte_fwd
oocyte	fwd	rnd-6_family-4252#LTR/ERV	46	47	0.09	oocyte_fwd
oocyte	fwd	rnd-6_family-4252#LTR/ERV	47	48	0.09	oocyte_fwd
oocyte	fwd	rnd-6_family-4252#LTR/ERV	48	49	0.09	oocyte_fwd
oocyte	fwd	rnd-6_family-4252#LTR/ERV	49	50	0.09	oocyte_fwd
oocyte	fwd	rnd-6_family-4252#LTR/ERV	50	51	0.09	oocyte_fwd
oocyte	fwd	rnd-6_family-4252#LTR/ERV	51	52	0.1	oocyte_fwd
oocyte	fwd	rnd-6_family-4252#LTR/ERV	52	53	0.1	oocyte_fwd
oocyte	fwd	rnd-6_family-4252#LTR/ERV	53	54	0.1	oocyte_fwd
oocyte	fwd	rnd-6_family-4252#LTR/ERV	54	55	0.1	oocyte_fwd
oocyte	fwd	rnd-6_family-4252#LTR/ERV	55	56	0.105	oocyte_fwd
oocyte	fwd	rnd-6_family-4252#LTR/ERV	56	57	0.105	oocyte_fwd
oocyte	fwd	rnd-6_family-4252#LTR/ERV	57	58	0.105	oocyte_fwd
oocyte	fwd	rnd-6_family-4252#LTR/ERV	58	59	0.105	oocyte_fwd
oocyte	fwd	rnd-6_family-4252#LTR/ERV	59	60	0.105	oocyte_fwd
oocyte	fwd	rnd-6_family-4252#LTR/ERV	60	61	0.105	oocyte_fwd
oocyte	fwd	rnd-6_family-4252#LTR/ERV	61	62	0.15	oocyte_fwd
oocyte	fwd	rnd-6_family-4252#LTR/ERV	62	63	0.15	oocyte_fwd
oocyte	fwd	rnd-6_family-4252#LTR/ERV	63	64	0.135	oocyte_fwd
oocyte	fwd	rnd-6_family-4252#LTR/ERV	64	65	0.125	oocyte_fwd
oocyte	fwd	rnd-6_family-4252#LTR/ERV	65	66	0.125	oocyte_fwd
oocyte	fwd	rnd-6_family-4252#LTR/ERV	66	67	0.1	oocyte_fwd
oocyte	fwd	rnd-6_family-4252#LTR/ERV	67	68	0.1	oocyte_fwd
oocyte	fwd	rnd-6_family-4252#LTR/ERV	68	69	0.085	oocyte_fwd
oocyte	fwd	rnd-6_family-4252#LTR/ERV	69	70	0.085	oocyte_fwd
oocyte	fwd	rnd-6_family-4252#LTR/ERV	70	71	0.07	oocyte_fwd
oocyte	fwd	rnd-6_family-4252#LTR/ERV	71	72	0.07	oocyte_fwd
oocyte	fwd	rnd-6_family-4252#LTR/ERV	72	73	0.07	oocyte_fwd
oocyte	fwd	rnd-6_family-4252#LTR/ERV	73	74	0.07	oocyte_fwd
oocyte	fwd	rnd-6_family-4252#LTR/ERV	74	75	0.07	oocyte_fwd
oocyte	fwd	rnd-6_family-4252#LTR/ERV	75	76	0.07	oocyte_fwd
oocyte	fwd	rnd-6_family-4252#LTR/ERV	76	77	0.07	oocyte_fwd
oocyte	fwd	rnd-6_family-4252#LTR/ERV	77	78	0.065	oocyte_fwd
oocyte	fwd	rnd-6_family-4252#LTR/ERV	78	79	0.055	oocyte_fwd
oocyte	fwd	rnd-6_family-4252#LTR/ERV	79	80	0.07	oocyte_fwd
oocyte	fwd	rnd-6_family-4252#LTR/ERV	80	81	0.07	oocyte_fwd
oocyte	fwd	rnd-6_family-4252#LTR/ERV	81	82	0.07	oocyte_fwd
oocyte	fwd	rnd-6_family-4252#LTR/ERV	82	83	0.07	oocyte_fwd
oocyte	fwd	rnd-6_family-4252#LTR/ERV	83	84	0.07	oocyte_fwd
oocyte	fwd	rnd-6_family-4252#LTR/ERV	84	85	0.07	oocyte_fwd
oocyte	fwd	rnd-6_family-4252#LTR/ERV	85	86	0.07	oocyte_fwd
oocyte	fwd	rnd-6_family-4252#LTR/ERV	86	87	0.07	oocyte_fwd
oocyte	fwd	rnd-6_family-4252#LTR/ERV	87	88	0.07	oocyte_fwd
oocyte	fwd	rnd-6_family-4252#LTR/ERV	88	89	0.07	oocyte_fwd
oocyte	fwd	rnd-6_family-4252#LTR/ERV	89	90	0.07	oocyte_fwd
oocyte	fwd	rnd-6_family-4252#LTR/ERV	90	91	0.065	oocyte_fwd
oocyte	fwd	rnd-6_family-4252#LTR/ERV	91	92	0.065	oocyte_fwd
oocyte	fwd	rnd-6_family-4252#LTR/ERV	92	93	0.065	oocyte_fwd
oocyte	fwd	rnd-6_family-4252#LTR/ERV	93	94	0.06	oocyte_fwd
oocyte	fwd	rnd-6_family-4252#LTR/ERV	94	95	0.06	oocyte_fwd
oocyte	fwd	rnd-6_family-4252#LTR/ERV	95	96	0.065	oocyte_fwd
oocyte	fwd	rnd-6_family-4252#LTR/ERV	96	97	0.065	oocyte_fwd
oocyte	fwd	rnd-6_family-4252#LTR/ERV	97	98	0.07	oocyte_fwd
oocyte	fwd	rnd-6_family-4252#LTR/ERV	98	99	0.07	oocyte_fwd
oocyte	fwd	rnd-6_family-4252#LTR/ERV	99	100	0.07	oocyte_fwd
oocyte	fwd	rnd-6_family-4252#LTR/ERV	100	101	0.07	oocyte_fwd
oocyte	fwd	rnd-6_family-4252#LTR/ERV	101	102	0.09	oocyte_fwd
oocyte	fwd	rnd-6_family-4252#LTR/ERV	102	103	0.105	oocyte_fwd
oocyte	fwd	rnd-6_family-4252#LTR/ERV	103	104	0.205	oocyte_fwd
oocyte	fwd	rnd-6_family-4252#LTR/ERV	104	105	0.225	oocyte_fwd
oocyte	fwd	rnd-6_family-4252#LTR/ERV	105	106	0.27	oocyte_fwd
oocyte	fwd	rnd-6_family-4252#LTR/ERV	106	107	0.505	oocyte_fwd
oocyte	fwd	rnd-6_family-4252#LTR/ERV	107	108	0.52	oocyte_fwd
oocyte	fwd	rnd-6_family-4252#LTR/ERV	108	109	0.52	oocyte_fwd
oocyte	fwd	rnd-6_family-4252#LTR/ERV	109	110	0.62	oocyte_fwd
oocyte	fwd	rnd-6_family-4252#LTR/ERV	110	111	0.655	oocyte_fwd
oocyte	fwd	rnd-6_family-4252#LTR/ERV	111	112	0.7	oocyte_fwd
oocyte	fwd	rnd-6_family-4252#LTR/ERV	112	113	0.695	oocyte_fwd
oocyte	fwd	rnd-6_family-4252#LTR/ERV	113	114	0.705	oocyte_fwd
oocyte	fwd	rnd-6_family-4252#LTR/ERV	114	115	0.72	oocyte_fwd
oocyte	fwd	rnd-6_family-4252#LTR/ERV	115	116	0.73	oocyte_fwd
oocyte	fwd	rnd-6_family-4252#LTR/ERV	116	117	0.73	oocyte_fwd
oocyte	fwd	rnd-6_family-4252#LTR/ERV	117	118	0.73	oocyte_fwd
oocyte	fwd	rnd-6_family-4252#LTR/ERV	118	119	0.73	oocyte_fwd
oocyte	fwd	rnd-6_family-4252#LTR/ERV	119	120	0.735	oocyte_fwd
oocyte	fwd	rnd-6_family-4252#LTR/ERV	120	121	0.745	oocyte_fwd
oocyte	fwd	rnd-6_family-4252#LTR/ERV	121	122	0.745	oocyte_fwd
oocyte	fwd	rnd-6_family-4252#LTR/ERV	122	123	0.75	oocyte_fwd
oocyte	fwd	rnd-6_family-4252#LTR/ERV	123	124	0.735	oocyte_fwd
oocyte	fwd	rnd-6_family-4252#LTR/ERV	124	125	0.685	oocyte_fwd
oocyte	fwd	rnd-6_family-4252#LTR/ERV	125	126	0.685	oocyte_fwd
oocyte	fwd	rnd-6_family-4252#LTR/ERV	126	127	0.67	oocyte_fwd
oocyte	fwd	rnd-6_family-4252#LTR/ERV	127	128	0.66	oocyte_fwd
oocyte	fwd	rnd-6_family-4252#LTR/ERV	128	129	0.67	oocyte_fwd
oocyte	fwd	rnd-6_family-4252#LTR/ERV	129	130	0.645	oocyte_fwd
oocyte	fwd	rnd-6_family-4252#LTR/ERV	130	131	0.645	oocyte_fwd
oocyte	fwd	rnd-6_family-4252#LTR/ERV	131	132	0.5	oocyte_fwd
oocyte	fwd	rnd-6_family-4252#LTR/ERV	132	133	0.515	oocyte_fwd
oocyte	fwd	rnd-6_family-4252#LTR/ERV	133	134	0.685	oocyte_fwd
oocyte	fwd	rnd-6_family-4252#LTR/ERV	134	135	0.595	oocyte_fwd
oocyte	fwd	rnd-6_family-4252#LTR/ERV	135	136	0.44	oocyte_fwd
oocyte	fwd	rnd-6_family-4252#LTR/ERV	136	137	0.44	oocyte_fwd
oocyte	fwd	rnd-6_family-4252#LTR/ERV	137	138	0.45	oocyte_fwd
oocyte	fwd	rnd-6_family-4252#LTR/ERV	138	139	0.46	oocyte_fwd
oocyte	fwd	rnd-6_family-4252#LTR/ERV	139	140	0.465	oocyte_fwd
oocyte	fwd	rnd-6_family-4252#LTR/ERV	140	141	0.495	oocyte_fwd
oocyte	fwd	rnd-6_family-4252#LTR/ERV	141	142	0.51	oocyte_fwd
oocyte	fwd	rnd-6_family-4252#LTR/ERV	142	143	0.51	oocyte_fwd
oocyte	fwd	rnd-6_family-4252#LTR/ERV	143	144	0.53	oocyte_fwd
oocyte	fwd	rnd-6_family-4252#LTR/ERV	144	145	0.525	oocyte_fwd
oocyte	fwd	rnd-6_family-4252#LTR/ERV	145	146	0.545	oocyte_fwd
oocyte	fwd	rnd-6_family-4252#LTR/ERV	146	147	0.585	oocyte_fwd
oocyte	fwd	rnd-6_family-4252#LTR/ERV	147	148	0.585	oocyte_fwd
oocyte	fwd	rnd-6_family-4252#LTR/ERV	148	149	0.59	oocyte_fwd
oocyte	fwd	rnd-6_family-4252#LTR/ERV	149	150	0.575	oocyte_fwd
oocyte	fwd	rnd-6_family-4252#LTR/ERV	150	151	0.585	oocyte_fwd
oocyte	fwd	rnd-6_family-4252#LTR/ERV	151	152	0.57	oocyte_fwd
oocyte	fwd	rnd-6_family-4252#LTR/ERV	152	153	0.57	oocyte_fwd
oocyte	fwd	rnd-6_family-4252#LTR/ERV	153	154	0.57	oocyte_fwd
oocyte	fwd	rnd-6_family-4252#LTR/ERV	154	155	0.57	oocyte_fwd
oocyte	fwd	rnd-6_family-4252#LTR/ERV	155	156	0.61	oocyte_fwd
oocyte	fwd	rnd-6_family-4252#LTR/ERV	156	157	0.65	oocyte_fwd
oocyte	fwd	rnd-6_family-4252#LTR/ERV	157	158	0.63	oocyte_fwd
oocyte	fwd	rnd-6_family-4252#LTR/ERV	158	159	0.63	oocyte_fwd
oocyte	fwd	rnd-6_family-4252#LTR/ERV	159	160	0.535	oocyte_fwd
oocyte	fwd	rnd-6_family-4252#LTR/ERV	160	161	0.51	oocyte_fwd
oocyte	fwd	rnd-6_family-4252#LTR/ERV	161	162	0.44	oocyte_fwd
oocyte	fwd	rnd-6_family-4252#LTR/ERV	162	163	0.45	oocyte_fwd
oocyte	fwd	rnd-6_family-4252#LTR/ERV	163	164	0.455	oocyte_fwd
oocyte	fwd	rnd-6_family-4252#LTR/ERV	164	165	0.43	oocyte_fwd
oocyte	fwd	rnd-6_family-4252#LTR/ERV	165	166	0.57	oocyte_fwd
oocyte	fwd	rnd-6_family-4252#LTR/ERV	166	167	0.52	oocyte_fwd
oocyte	fwd	rnd-6_family-4252#LTR/ERV	167	168	0.5	oocyte_fwd
oocyte	fwd	rnd-6_family-4252#LTR/ERV	168	169	0.47	oocyte_fwd
oocyte	fwd	rnd-6_family-4252#LTR/ERV	169	170	0.48	oocyte_fwd
oocyte	fwd	rnd-6_family-4252#LTR/ERV	170	171	0.575	oocyte_fwd
oocyte	fwd	rnd-6_family-4252#LTR/ERV	171	172	0.575	oocyte_fwd
oocyte	fwd	rnd-6_family-4252#LTR/ERV	172	173	0.56	oocyte_fwd
oocyte	fwd	rnd-6_family-4252#LTR/ERV	173	174	0.535	oocyte_fwd
oocyte	fwd	rnd-6_family-4252#LTR/ERV	174	175	0.525	oocyte_fwd
oocyte	fwd	rnd-6_family-4252#LTR/ERV	175	176	0.525	oocyte_fwd
oocyte	fwd	rnd-6_family-4252#LTR/ERV	176	177	1.01	oocyte_fwd
oocyte	fwd	rnd-6_family-4252#LTR/ERV	177	178	1.04	oocyte_fwd
oocyte	fwd	rnd-6_family-4252#LTR/ERV	178	179	1.03	oocyte_fwd
oocyte	fwd	rnd-6_family-4252#LTR/ERV	179	180	1.01	oocyte_fwd
oocyte	fwd	rnd-6_family-4252#LTR/ERV	180	181	1.03	oocyte_fwd
oocyte	fwd	rnd-6_family-4252#LTR/ERV	181	182	1.055	oocyte_fwd
oocyte	fwd	rnd-6_family-4252#LTR/ERV	182	183	1.485	oocyte_fwd
oocyte	fwd	rnd-6_family-4252#LTR/ERV	183	184	1.455	oocyte_fwd
oocyte	fwd	rnd-6_family-4252#LTR/ERV	184	185	1.47	oocyte_fwd
oocyte	fwd	rnd-6_family-4252#LTR/ERV	185	186	1.445	oocyte_fwd
oocyte	fwd	rnd-6_family-4252#LTR/ERV	186	187	1.47	oocyte_fwd
oocyte	fwd	rnd-6_family-4252#LTR/ERV	187	188	1.47	oocyte_fwd
oocyte	fwd	rnd-6_family-4252#LTR/ERV	188	189	1.475	oocyte_fwd
oocyte	fwd	rnd-6_family-4252#LTR/ERV	189	190	1.455	oocyte_fwd
oocyte	fwd	rnd-6_family-4252#LTR/ERV	190	191	1.44	oocyte_fwd
oocyte	fwd	rnd-6_family-4252#LTR/ERV	191	192	1.425	oocyte_fwd
oocyte	fwd	rnd-6_family-4252#LTR/ERV	192	193	1.35	oocyte_fwd
oocyte	fwd	rnd-6_family-4252#LTR/ERV	193	194	1.365	oocyte_fwd
oocyte	fwd	rnd-6_family-4252#LTR/ERV	194	195	1.34	oocyte_fwd
oocyte	fwd	rnd-6_family-4252#LTR/ERV	195	196	1.335	oocyte_fwd
oocyte	fwd	rnd-6_family-4252#LTR/ERV	196	197	1.365	oocyte_fwd
oocyte	fwd	rnd-6_family-4252#LTR/ERV	197	198	1.375	oocyte_fwd
oocyte	fwd	rnd-6_family-4252#LTR/ERV	198	199	1.365	oocyte_fwd
oocyte	fwd	rnd-6_family-4252#LTR/ERV	199	200	1.285	oocyte_fwd
oocyte	fwd	rnd-6_family-4252#LTR/ERV	200	201	1.185	oocyte_fwd
oocyte	fwd	rnd-6_family-4252#LTR/ERV	201	202	1.04	oocyte_fwd
oocyte	fwd	rnd-6_family-4252#LTR/ERV	202	203	0.945	oocyte_fwd
oocyte	fwd	rnd-6_family-4252#LTR/ERV	203	204	0.795	oocyte_fwd
oocyte	fwd	rnd-6_family-4252#LTR/ERV	204	205	0.75	oocyte_fwd
oocyte	fwd	rnd-6_family-4252#LTR/ERV	205	206	0.76	oocyte_fwd
oocyte	fwd	rnd-6_family-4252#LTR/ERV	206	207	0.745	oocyte_fwd
oocyte	fwd	rnd-6_family-4252#LTR/ERV	207	208	0.72	oocyte_fwd
oocyte	fwd	rnd-6_family-4252#LTR/ERV	208	209	0.71	oocyte_fwd
oocyte	fwd	rnd-6_family-4252#LTR/ERV	209	210	0.685	oocyte_fwd
oocyte	fwd	rnd-6_family-4252#LTR/ERV	210	211	0.345	oocyte_fwd
oocyte	fwd	rnd-6_family-4252#LTR/ERV	211	212	0.345	oocyte_fwd
oocyte	fwd	rnd-6_family-4252#LTR/ERV	212	213	0.27	oocyte_fwd
oocyte	fwd	rnd-6_family-4252#LTR/ERV	213	214	0.27	oocyte_fwd
oocyte	fwd	rnd-6_family-4252#LTR/ERV	214	215	0.27	oocyte_fwd
oocyte	fwd	rnd-6_family-4252#LTR/ERV	215	216	0.255	oocyte_fwd
oocyte	fwd	rnd-6_family-4252#LTR/ERV	216	217	0.24	oocyte_fwd
oocyte	fwd	rnd-6_family-4252#LTR/ERV	217	218	0.23	oocyte_fwd
oocyte	fwd	rnd-6_family-4252#LTR/ERV	218	219	0.195	oocyte_fwd
oocyte	fwd	rnd-6_family-4252#LTR/ERV	219	220	0.195	oocyte_fwd
oocyte	fwd	rnd-6_family-4252#LTR/ERV	220	221	0.155	oocyte_fwd
oocyte	fwd	rnd-6_family-4252#LTR/ERV	221	222	0.145	oocyte_fwd
oocyte	fwd	rnd-6_family-4252#LTR/ERV	222	223	0.13	oocyte_fwd
oocyte	fwd	rnd-6_family-4252#LTR/ERV	223	224	0.11	oocyte_fwd
oocyte	fwd	rnd-6_family-4252#LTR/ERV	224	225	0.11	oocyte_fwd
oocyte	fwd	rnd-6_family-4252#LTR/ERV	225	226	0.095	oocyte_fwd
oocyte	fwd	rnd-6_family-4252#LTR/ERV	226	227	0.08	oocyte_fwd
oocyte	fwd	rnd-6_family-4252#LTR/ERV	227	228	0.07	oocyte_fwd
oocyte	fwd	rnd-6_family-4252#LTR/ERV	228	229	0.07	oocyte_fwd
oocyte	fwd	rnd-6_family-4252#LTR/ERV	229	230	0.135	oocyte_fwd
oocyte	fwd	rnd-6_family-4252#LTR/ERV	230	231	0.24	oocyte_fwd
oocyte	fwd	rnd-6_family-4252#LTR/ERV	231	232	0.255	oocyte_fwd
oocyte	fwd	rnd-6_family-4252#LTR/ERV	232	233	0.255	oocyte_fwd
oocyte	fwd	rnd-6_family-4252#LTR/ERV	233	234	0.46	oocyte_fwd
oocyte	fwd	rnd-6_family-4252#LTR/ERV	234	235	0.46	oocyte_fwd
oocyte	fwd	rnd-6_family-4252#LTR/ERV	235	236	0.485	oocyte_fwd
oocyte	fwd	rnd-6_family-4252#LTR/ERV	236	237	0.58	oocyte_fwd
oocyte	fwd	rnd-6_family-4252#LTR/ERV	237	238	0.58	oocyte_fwd
oocyte	fwd	rnd-6_family-4252#LTR/ERV	238	239	0.58	oocyte_fwd
oocyte	fwd	rnd-6_family-4252#LTR/ERV	239	240	0.585	oocyte_fwd
oocyte	fwd	rnd-6_family-4252#LTR/ERV	240	241	0.61	oocyte_fwd
oocyte	fwd	rnd-6_family-4252#LTR/ERV	241	242	0.61	oocyte_fwd
oocyte	fwd	rnd-6_family-4252#LTR/ERV	242	243	0.615	oocyte_fwd
oocyte	fwd	rnd-6_family-4252#LTR/ERV	243	244	0.615	oocyte_fwd
oocyte	fwd	rnd-6_family-4252#LTR/ERV	244	245	0.805	oocyte_fwd
oocyte	fwd	rnd-6_family-4252#LTR/ERV	245	246	0.825	oocyte_fwd
oocyte	fwd	rnd-6_family-4252#LTR/ERV	246	247	0.895	oocyte_fwd
oocyte	fwd	rnd-6_family-4252#LTR/ERV	247	248	0.91	oocyte_fwd
oocyte	fwd	rnd-6_family-4252#LTR/ERV	248	249	0.975	oocyte_fwd
oocyte	fwd	rnd-6_family-4252#LTR/ERV	249	250	0.965	oocyte_fwd
oocyte	fwd	rnd-6_family-4252#LTR/ERV	250	251	0.995	oocyte_fwd
oocyte	fwd	rnd-6_family-4252#LTR/ERV	251	252	0.98	oocyte_fwd
oocyte	fwd	rnd-6_family-4252#LTR/ERV	252	253	0.99	oocyte_fwd
oocyte	fwd	rnd-6_family-4252#LTR/ERV	253	254	0.99	oocyte_fwd
oocyte	fwd	rnd-6_family-4252#LTR/ERV	254	255	0.965	oocyte_fwd
oocyte	fwd	rnd-6_family-4252#LTR/ERV	255	256	0.98	oocyte_fwd
oocyte	fwd	rnd-6_family-4252#LTR/ERV	256	257	0.92	oocyte_fwd
oocyte	fwd	rnd-6_family-4252#LTR/ERV	257	258	0.915	oocyte_fwd
oocyte	fwd	rnd-6_family-4252#LTR/ERV	258	259	1.07	oocyte_fwd
oocyte	fwd	rnd-6_family-4252#LTR/ERV	259	260	1.06	oocyte_fwd
oocyte	fwd	rnd-6_family-4252#LTR/ERV	260	261	0.95	oocyte_fwd
oocyte	fwd	rnd-6_family-4252#LTR/ERV	261	262	0.94	oocyte_fwd
oocyte	fwd	rnd-6_family-4252#LTR/ERV	262	263	0.865	oocyte_fwd
oocyte	fwd	rnd-6_family-4252#LTR/ERV	263	264	0.825	oocyte_fwd
oocyte	fwd	rnd-6_family-4252#LTR/ERV	264	265	0.78	oocyte_fwd
oocyte	fwd	rnd-6_family-4252#LTR/ERV	265	266	0.74	oocyte_fwd
oocyte	fwd	rnd-6_family-4252#LTR/ERV	266	267	0.705	oocyte_fwd
oocyte	fwd	rnd-6_family-4252#LTR/ERV	267	268	0.645	oocyte_fwd
oocyte	fwd	rnd-6_family-4252#LTR/ERV	268	269	0.635	oocyte_fwd
oocyte	fwd	rnd-6_family-4252#LTR/ERV	269	270	0.605	oocyte_fwd
oocyte	fwd	rnd-6_family-4252#LTR/ERV	270	271	0.605	oocyte_fwd
oocyte	fwd	rnd-6_family-4252#LTR/ERV	271	272	0.585	oocyte_fwd
oocyte	fwd	rnd-6_family-4252#LTR/ERV	272	273	0.505	oocyte_fwd
oocyte	fwd	rnd-6_family-4252#LTR/ERV	273	274	0.505	oocyte_fwd
oocyte	fwd	rnd-6_family-4252#LTR/ERV	274	275	0.45	oocyte_fwd
oocyte	fwd	rnd-6_family-4252#LTR/ERV	275	276	0.435	oocyte_fwd
oocyte	fwd	rnd-6_family-4252#LTR/ERV	276	277	0.37	oocyte_fwd
oocyte	fwd	rnd-6_family-4252#LTR/ERV	277	278	0.355	oocyte_fwd
oocyte	fwd	rnd-6_family-4252#LTR/ERV	278	279	0.33	oocyte_fwd
oocyte	fwd	rnd-6_family-4252#LTR/ERV	279	280	0.34	oocyte_fwd
oocyte	fwd	rnd-6_family-4252#LTR/ERV	280	281	0.34	oocyte_fwd
oocyte	fwd	rnd-6_family-4252#LTR/ERV	281	282	0.535	oocyte_fwd
oocyte	fwd	rnd-6_family-4252#LTR/ERV	282	283	0.485	oocyte_fwd
oocyte	fwd	rnd-6_family-4252#LTR/ERV	283	284	0.56	oocyte_fwd
oocyte	fwd	rnd-6_family-4252#LTR/ERV	284	285	0.5	oocyte_fwd
oocyte	fwd	rnd-6_family-4252#LTR/ERV	285	286	0.86	oocyte_fwd
oocyte	fwd	rnd-6_family-4252#LTR/ERV	286	287	0.815	oocyte_fwd
oocyte	fwd	rnd-6_family-4252#LTR/ERV	287	288	0.955	oocyte_fwd
oocyte	fwd	rnd-6_family-4252#LTR/ERV	288	289	0.94	oocyte_fwd
oocyte	fwd	rnd-6_family-4252#LTR/ERV	289	290	0.965	oocyte_fwd
oocyte	fwd	rnd-6_family-4252#LTR/ERV	290	291	1.095	oocyte_fwd
oocyte	fwd	rnd-6_family-4252#LTR/ERV	291	292	1.12	oocyte_fwd
oocyte	fwd	rnd-6_family-4252#LTR/ERV	292	293	1.135	oocyte_fwd
oocyte	fwd	rnd-6_family-4252#LTR/ERV	293	294	1.15	oocyte_fwd
oocyte	fwd	rnd-6_family-4252#LTR/ERV	294	295	1.195	oocyte_fwd
oocyte	fwd	rnd-6_family-4252#LTR/ERV	295	296	1.25	oocyte_fwd
oocyte	fwd	rnd-6_family-4252#LTR/ERV	296	297	1.25	oocyte_fwd
oocyte	fwd	rnd-6_family-4252#LTR/ERV	297	298	1.45	oocyte_fwd
oocyte	fwd	rnd-6_family-4252#LTR/ERV	298	299	1.525	oocyte_fwd
oocyte	fwd	rnd-6_family-4252#LTR/ERV	299	300	1.525	oocyte_fwd
oocyte	fwd	rnd-6_family-4252#LTR/ERV	300	301	1.52	oocyte_fwd
oocyte	fwd	rnd-6_family-4252#LTR/ERV	301	302	1.44	oocyte_fwd
oocyte	fwd	rnd-6_family-4252#LTR/ERV	302	303	1.44	oocyte_fwd
oocyte	fwd	rnd-6_family-4252#LTR/ERV	303	304	1.45	oocyte_fwd
oocyte	fwd	rnd-6_family-4252#LTR/ERV	304	305	1.425	oocyte_fwd
oocyte	fwd	rnd-6_family-4252#LTR/ERV	305	306	1.41	oocyte_fwd
oocyte	fwd	rnd-6_family-4252#LTR/ERV	306	307	1.375	oocyte_fwd
oocyte	fwd	rnd-6_family-4252#LTR/ERV	307	308	1.37	oocyte_fwd
oocyte	fwd	rnd-6_family-4252#LTR/ERV	308	309	1.345	oocyte_fwd
oocyte	fwd	rnd-6_family-4252#LTR/ERV	309	310	1.235	oocyte_fwd
oocyte	fwd	rnd-6_family-4252#LTR/ERV	310	311	1.205	oocyte_fwd
oocyte	fwd	rnd-6_family-4252#LTR/ERV	311	312	1.1	oocyte_fwd
oocyte	fwd	rnd-6_family-4252#LTR/ERV	312	313	0.965	oocyte_fwd
oocyte	fwd	rnd-6_family-4252#LTR/ERV	313	314	0.9	oocyte_fwd
oocyte	fwd	rnd-6_family-4252#LTR/ERV	314	315	0.885	oocyte_fwd
oocyte	fwd	rnd-6_family-4252#LTR/ERV	315	316	0.84	oocyte_fwd
oocyte	fwd	rnd-6_family-4252#LTR/ERV	316	317	0.815	oocyte_fwd
oocyte	fwd	rnd-6_family-4252#LTR/ERV	317	318	0.795	oocyte_fwd
oocyte	fwd	rnd-6_family-4252#LTR/ERV	318	319	0.76	oocyte_fwd
oocyte	fwd	rnd-6_family-4252#LTR/ERV	319	320	0.72	oocyte_fwd
oocyte	fwd	rnd-6_family-4252#LTR/ERV	320	321	0.73	oocyte_fwd
oocyte	fwd	rnd-6_family-4252#LTR/ERV	321	322	0.685	oocyte_fwd
oocyte	fwd	rnd-6_family-4252#LTR/ERV	322	323	0.655	oocyte_fwd
oocyte	fwd	rnd-6_family-4252#LTR/ERV	323	324	0.6	oocyte_fwd
oocyte	fwd	rnd-6_family-4252#LTR/ERV	324	325	0.525	oocyte_fwd
oocyte	fwd	rnd-6_family-4252#LTR/ERV	325	326	0.525	oocyte_fwd
oocyte	fwd	rnd-6_family-4252#LTR/ERV	326	327	0.41	oocyte_fwd
oocyte	fwd	rnd-6_family-4252#LTR/ERV	327	328	0.35	oocyte_fwd
oocyte	fwd	rnd-6_family-4252#LTR/ERV	328	329	0.295	oocyte_fwd
oocyte	fwd	rnd-6_family-4252#LTR/ERV	329	330	0.28	oocyte_fwd
oocyte	fwd	rnd-6_family-4252#LTR/ERV	330	331	0.3	oocyte_fwd
oocyte	fwd	rnd-6_family-4252#LTR/ERV	331	332	0.285	oocyte_fwd
oocyte	fwd	rnd-6_family-4252#LTR/ERV	332	333	0.285	oocyte_fwd
oocyte	fwd	rnd-6_family-4252#LTR/ERV	333	334	0.315	oocyte_fwd
oocyte	fwd	rnd-6_family-4252#LTR/ERV	334	335	0.3	oocyte_fwd
oocyte	fwd	rnd-6_family-4252#LTR/ERV	335	336	0.24	oocyte_fwd
oocyte	fwd	rnd-6_family-4252#LTR/ERV	336	337	0.225	oocyte_fwd
oocyte	fwd	rnd-6_family-4252#LTR/ERV	337	338	0.22	oocyte_fwd
oocyte	fwd	rnd-6_family-4252#LTR/ERV	338	339	0.255	oocyte_fwd
oocyte	fwd	rnd-6_family-4252#LTR/ERV	339	340	0.285	oocyte_fwd
oocyte	fwd	rnd-6_family-4252#LTR/ERV	340	341	0.415	oocyte_fwd
oocyte	fwd	rnd-6_family-4252#LTR/ERV	341	342	0.415	oocyte_fwd
oocyte	fwd	rnd-6_family-4252#LTR/ERV	342	343	0.39	oocyte_fwd
oocyte	fwd	rnd-6_family-4252#LTR/ERV	343	344	0.39	oocyte_fwd
oocyte	fwd	rnd-6_family-4252#LTR/ERV	344	345	0.39	oocyte_fwd
oocyte	fwd	rnd-6_family-4252#LTR/ERV	345	346	0.385	oocyte_fwd
oocyte	fwd	rnd-6_family-4252#LTR/ERV	346	347	0.385	oocyte_fwd
oocyte	fwd	rnd-6_family-4252#LTR/ERV	347	348	0.385	oocyte_fwd
oocyte	fwd	rnd-6_family-4252#LTR/ERV	348	349	0.385	oocyte_fwd
oocyte	fwd	rnd-6_family-4252#LTR/ERV	349	350	0.385	oocyte_fwd
oocyte	fwd	rnd-6_family-4252#LTR/ERV	350	351	0.38	oocyte_fwd
oocyte	fwd	rnd-6_family-4252#LTR/ERV	351	352	0.385	oocyte_fwd
oocyte	fwd	rnd-6_family-4252#LTR/ERV	352	353	0.395	oocyte_fwd
oocyte	fwd	rnd-6_family-4252#LTR/ERV	353	354	0.455	oocyte_fwd
oocyte	fwd	rnd-6_family-4252#LTR/ERV	354	355	0.455	oocyte_fwd
oocyte	fwd	rnd-6_family-4252#LTR/ERV	355	356	0.455	oocyte_fwd
oocyte	fwd	rnd-6_family-4252#LTR/ERV	356	357	0.455	oocyte_fwd
oocyte	fwd	rnd-6_family-4252#LTR/ERV	357	358	0.465	oocyte_fwd
oocyte	fwd	rnd-6_family-4252#LTR/ERV	358	359	0.465	oocyte_fwd
oocyte	fwd	rnd-6_family-4252#LTR/ERV	359	360	0.45	oocyte_fwd
oocyte	fwd	rnd-6_family-4252#LTR/ERV	360	361	0.45	oocyte_fwd
oocyte	fwd	rnd-6_family-4252#LTR/ERV	361	362	0.325	oocyte_fwd
oocyte	fwd	rnd-6_family-4252#LTR/ERV	362	363	0.305	oocyte_fwd
oocyte	fwd	rnd-6_family-4252#LTR/ERV	363	364	0.305	oocyte_fwd
oocyte	fwd	rnd-6_family-4252#LTR/ERV	364	365	0.3	oocyte_fwd
oocyte	fwd	rnd-6_family-4252#LTR/ERV	365	366	0.295	oocyte_fwd
oocyte	fwd	rnd-6_family-4252#LTR/ERV	366	367	0.27	oocyte_fwd
oocyte	fwd	rnd-6_family-4252#LTR/ERV	367	368	0.255	oocyte_fwd
oocyte	fwd	rnd-6_family-4252#LTR/ERV	368	369	0.225	oocyte_fwd
oocyte	fwd	rnd-6_family-4252#LTR/ERV	369	370	0.23	oocyte_fwd
oocyte	fwd	rnd-6_family-4252#LTR/ERV	370	371	0.23	oocyte_fwd
oocyte	fwd	rnd-6_family-4252#LTR/ERV	371	372	0.23	oocyte_fwd
oocyte	fwd	rnd-6_family-4252#LTR/ERV	372	373	0.22	oocyte_fwd
oocyte	fwd	rnd-6_family-4252#LTR/ERV	373	374	0.22	oocyte_fwd
oocyte	fwd	rnd-6_family-4252#LTR/ERV	374	375	0.22	oocyte_fwd
oocyte	fwd	rnd-6_family-4252#LTR/ERV	375	376	0.22	oocyte_fwd
oocyte	fwd	rnd-6_family-4252#LTR/ERV	376	377	0.205	oocyte_fwd
oocyte	fwd	rnd-6_family-4252#LTR/ERV	377	378	0.205	oocyte_fwd
oocyte	fwd	rnd-6_family-4252#LTR/ERV	378	379	0.19	oocyte_fwd
oocyte	fwd	rnd-6_family-4252#LTR/ERV	379	380	0.19	oocyte_fwd
oocyte	fwd	rnd-6_family-4252#LTR/ERV	380	381	0.17	oocyte_fwd
oocyte	fwd	rnd-6_family-4252#LTR/ERV	381	382	0.17	oocyte_fwd
oocyte	fwd	rnd-6_family-4252#LTR/ERV	382	383	0.16	oocyte_fwd
oocyte	fwd	rnd-6_family-4252#LTR/ERV	383	384	0.185	oocyte_fwd
oocyte	fwd	rnd-6_family-4252#LTR/ERV	384	385	0.17	oocyte_fwd
oocyte	fwd	rnd-6_family-4252#LTR/ERV	385	386	0.175	oocyte_fwd
oocyte	fwd	rnd-6_family-4252#LTR/ERV	386	387	0.165	oocyte_fwd
oocyte	fwd	rnd-6_family-4252#LTR/ERV	387	388	0.165	oocyte_fwd
oocyte	fwd	rnd-6_family-4252#LTR/ERV	388	389	0.32	oocyte_fwd
oocyte	fwd	rnd-6_family-4252#LTR/ERV	389	390	0.51	oocyte_fwd
oocyte	fwd	rnd-6_family-4252#LTR/ERV	390	391	0.52	oocyte_fwd
oocyte	fwd	rnd-6_family-4252#LTR/ERV	391	392	0.52	oocyte_fwd
oocyte	fwd	rnd-6_family-4252#LTR/ERV	392	393	0.52	oocyte_fwd
oocyte	fwd	rnd-6_family-4252#LTR/ERV	393	394	0.525	oocyte_fwd
oocyte	fwd	rnd-6_family-4252#LTR/ERV	394	395	0.525	oocyte_fwd
oocyte	fwd	rnd-6_family-4252#LTR/ERV	395	396	0.54	oocyte_fwd
oocyte	fwd	rnd-6_family-4252#LTR/ERV	396	397	0.54	oocyte_fwd
oocyte	fwd	rnd-6_family-4252#LTR/ERV	397	398	0.555	oocyte_fwd
oocyte	fwd	rnd-6_family-4252#LTR/ERV	398	399	0.555	oocyte_fwd
oocyte	fwd	rnd-6_family-4252#LTR/ERV	399	400	0.55	oocyte_fwd
oocyte	fwd	rnd-6_family-4252#LTR/ERV	400	401	0.56	oocyte_fwd
oocyte	fwd	rnd-6_family-4252#LTR/ERV	401	402	0.56	oocyte_fwd
oocyte	fwd	rnd-6_family-4252#LTR/ERV	402	403	0.56	oocyte_fwd
oocyte	fwd	rnd-6_family-4252#LTR/ERV	403	404	0.56	oocyte_fwd
oocyte	fwd	rnd-6_family-4252#LTR/ERV	404	405	0.56	oocyte_fwd
oocyte	fwd	rnd-6_family-4252#LTR/ERV	405	406	0.56	oocyte_fwd
oocyte	fwd	rnd-6_family-4252#LTR/ERV	406	407	0.56	oocyte_fwd
oocyte	fwd	rnd-6_family-4252#LTR/ERV	407	408	0.53	oocyte_fwd
oocyte	fwd	rnd-6_family-4252#LTR/ERV	408	409	0.49	oocyte_fwd
oocyte	fwd	rnd-6_family-4252#LTR/ERV	409	410	0.59	oocyte_fwd
oocyte	fwd	rnd-6_family-4252#LTR/ERV	410	411	0.605	oocyte_fwd
oocyte	fwd	rnd-6_family-4252#LTR/ERV	411	412	0.605	oocyte_fwd
oocyte	fwd	rnd-6_family-4252#LTR/ERV	412	413	0.605	oocyte_fwd
oocyte	fwd	rnd-6_family-4252#LTR/ERV	413	414	0.575	oocyte_fwd
oocyte	fwd	rnd-6_family-4252#LTR/ERV	414	415	0.56	oocyte_fwd
oocyte	fwd	rnd-6_family-4252#LTR/ERV	415	416	0.515	oocyte_fwd
oocyte	fwd	rnd-6_family-4252#LTR/ERV	416	417	0.5	oocyte_fwd
oocyte	fwd	rnd-6_family-4252#LTR/ERV	417	418	0.315	oocyte_fwd
oocyte	fwd	rnd-6_family-4252#LTR/ERV	418	419	0.275	oocyte_fwd
oocyte	fwd	rnd-6_family-4252#LTR/ERV	419	420	0.275	oocyte_fwd
oocyte	fwd	rnd-6_family-4252#LTR/ERV	420	421	0.265	oocyte_fwd
oocyte	fwd	rnd-6_family-4252#LTR/ERV	421	422	0.245	oocyte_fwd
oocyte	fwd	rnd-6_family-4252#LTR/ERV	422	423	0.215	oocyte_fwd
oocyte	fwd	rnd-6_family-4252#LTR/ERV	423	424	0.215	oocyte_fwd
oocyte	fwd	rnd-6_family-4252#LTR/ERV	424	425	0.215	oocyte_fwd
oocyte	fwd	rnd-6_family-4252#LTR/ERV	425	426	0.215	oocyte_fwd
oocyte	fwd	rnd-6_family-4252#LTR/ERV	426	427	0.215	oocyte_fwd
oocyte	fwd	rnd-6_family-4252#LTR/ERV	427	428	0.215	oocyte_fwd
oocyte	fwd	rnd-6_family-4252#LTR/ERV	428	429	0.215	oocyte_fwd
oocyte	fwd	rnd-6_family-4252#LTR/ERV	429	430	0.205	oocyte_fwd
oocyte	fwd	rnd-6_family-4252#LTR/ERV	430	431	0.205	oocyte_fwd
oocyte	fwd	rnd-6_family-4252#LTR/ERV	431	432	0.205	oocyte_fwd
oocyte	fwd	rnd-6_family-4252#LTR/ERV	432	433	0.195	oocyte_fwd
oocyte	fwd	rnd-6_family-4252#LTR/ERV	433	434	0.18	oocyte_fwd
oocyte	fwd	rnd-6_family-4252#LTR/ERV	434	435	0.11	oocyte_fwd
oocyte	fwd	rnd-6_family-4252#LTR/ERV	435	436	0.095	oocyte_fwd
oocyte	fwd	rnd-6_family-4252#LTR/ERV	436	437	0.075	oocyte_fwd
oocyte	fwd	rnd-6_family-4252#LTR/ERV	437	438	0.06	oocyte_fwd
oocyte	fwd	rnd-6_family-4252#LTR/ERV	438	439	0.06	oocyte_fwd
oocyte	fwd	rnd-6_family-4252#LTR/ERV	439	440	0.06	oocyte_fwd
oocyte	fwd	rnd-6_family-4252#LTR/ERV	440	441	0.06	oocyte_fwd
oocyte	fwd	rnd-6_family-4252#LTR/ERV	441	442	0.06	oocyte_fwd
oocyte	fwd	rnd-6_family-4252#LTR/ERV	442	443	0.06	oocyte_fwd
oocyte	fwd	rnd-6_family-4252#LTR/ERV	443	444	0.06	oocyte_fwd
oocyte	fwd	rnd-6_family-4252#LTR/ERV	444	445	0.055	oocyte_fwd
oocyte	fwd	rnd-6_family-4252#LTR/ERV	445	446	0.06	oocyte_fwd
oocyte	fwd	rnd-6_family-4252#LTR/ERV	446	447	0.075	oocyte_fwd
oocyte	fwd	rnd-6_family-4252#LTR/ERV	447	448	0.075	oocyte_fwd
oocyte	fwd	rnd-6_family-4252#LTR/ERV	448	449	1.24	oocyte_fwd
oocyte	fwd	rnd-6_family-4252#LTR/ERV	449	450	1.31	oocyte_fwd
oocyte	fwd	rnd-6_family-4252#LTR/ERV	450	451	1.325	oocyte_fwd
oocyte	fwd	rnd-6_family-4252#LTR/ERV	451	452	1.34	oocyte_fwd
oocyte	fwd	rnd-6_family-4252#LTR/ERV	452	453	1.395	oocyte_fwd
oocyte	fwd	rnd-6_family-4252#LTR/ERV	453	454	1.4	oocyte_fwd
oocyte	fwd	rnd-6_family-4252#LTR/ERV	454	455	1.4	oocyte_fwd
oocyte	fwd	rnd-6_family-4252#LTR/ERV	455	456	1.415	oocyte_fwd
oocyte	fwd	rnd-6_family-4252#LTR/ERV	456	457	1.44	oocyte_fwd
oocyte	fwd	rnd-6_family-4252#LTR/ERV	457	458	1.79	oocyte_fwd
oocyte	fwd	rnd-6_family-4252#LTR/ERV	458	459	1.81	oocyte_fwd
oocyte	fwd	rnd-6_family-4252#LTR/ERV	459	460	1.83	oocyte_fwd
oocyte	fwd	rnd-6_family-4252#LTR/ERV	460	461	1.83	oocyte_fwd
oocyte	fwd	rnd-6_family-4252#LTR/ERV	461	462	1.83	oocyte_fwd
oocyte	fwd	rnd-6_family-4252#LTR/ERV	462	463	1.84	oocyte_fwd
oocyte	fwd	rnd-6_family-4252#LTR/ERV	463	464	1.84	oocyte_fwd
oocyte	fwd	rnd-6_family-4252#LTR/ERV	464	465	1.845	oocyte_fwd
oocyte	fwd	rnd-6_family-4252#LTR/ERV	465	466	1.84	oocyte_fwd
oocyte	fwd	rnd-6_family-4252#LTR/ERV	466	467	1.84	oocyte_fwd
oocyte	fwd	rnd-6_family-4252#LTR/ERV	467	468	1.82	oocyte_fwd
oocyte	fwd	rnd-6_family-4252#LTR/ERV	468	469	1.81	oocyte_fwd
oocyte	fwd	rnd-6_family-4252#LTR/ERV	469	470	1.815	oocyte_fwd
oocyte	fwd	rnd-6_family-4252#LTR/ERV	470	471	1.705	oocyte_fwd
oocyte	fwd	rnd-6_family-4252#LTR/ERV	471	472	1.69	oocyte_fwd
oocyte	fwd	rnd-6_family-4252#LTR/ERV	472	473	1.665	oocyte_fwd
oocyte	fwd	rnd-6_family-4252#LTR/ERV	473	474	1.57	oocyte_fwd
oocyte	fwd	rnd-6_family-4252#LTR/ERV	474	475	1.44	oocyte_fwd
oocyte	fwd	rnd-6_family-4252#LTR/ERV	475	476	1.37	oocyte_fwd
oocyte	fwd	rnd-6_family-4252#LTR/ERV	476	477	1.25	oocyte_fwd
oocyte	fwd	rnd-6_family-4252#LTR/ERV	477	478	0.9	oocyte_fwd
oocyte	fwd	rnd-6_family-4252#LTR/ERV	478	479	0.54	oocyte_fwd
oocyte	fwd	rnd-6_family-4252#LTR/ERV	479	480	0.53	oocyte_fwd
oocyte	fwd	rnd-6_family-4252#LTR/ERV	480	481	0.5	oocyte_fwd
oocyte	fwd	rnd-6_family-4252#LTR/ERV	481	482	0.5	oocyte_fwd
oocyte	fwd	rnd-6_family-4252#LTR/ERV	482	483	0.455	oocyte_fwd
oocyte	fwd	rnd-6_family-4252#LTR/ERV	483	484	0.4	oocyte_fwd
oocyte	fwd	rnd-6_family-4252#LTR/ERV	484	485	0.295	oocyte_fwd
oocyte	fwd	rnd-6_family-4252#LTR/ERV	485	486	0.185	oocyte_fwd
oocyte	fwd	rnd-6_family-4252#LTR/ERV	486	487	0.105	oocyte_fwd
oocyte	fwd	rnd-6_family-4252#LTR/ERV	487	488	0.105	oocyte_fwd
oocyte	fwd	rnd-6_family-4252#LTR/ERV	488	489	0.155	oocyte_fwd
oocyte	fwd	rnd-6_family-4252#LTR/ERV	489	490	0.18	oocyte_fwd
oocyte	fwd	rnd-6_family-4252#LTR/ERV	490	491	0.18	oocyte_fwd
oocyte	fwd	rnd-6_family-4252#LTR/ERV	491	492	0.175	oocyte_fwd
oocyte	fwd	rnd-6_family-4252#LTR/ERV	492	493	0.175	oocyte_fwd
oocyte	fwd	rnd-6_family-4252#LTR/ERV	493	494	0.19	oocyte_fwd
oocyte	fwd	rnd-6_family-4252#LTR/ERV	494	495	0.205	oocyte_fwd
oocyte	fwd	rnd-6_family-4252#LTR/ERV	495	496	0.205	oocyte_fwd
oocyte	fwd	rnd-6_family-4252#LTR/ERV	496	497	0.205	oocyte_fwd
oocyte	fwd	rnd-6_family-4252#LTR/ERV	497	498	0.205	oocyte_fwd
oocyte	fwd	rnd-6_family-4252#LTR/ERV	498	499	0.2	oocyte_fwd
oocyte	fwd	rnd-6_family-4252#LTR/ERV	499	500	0.2	oocyte_fwd
oocyte	fwd	rnd-6_family-4252#LTR/ERV	500	501	0.2	oocyte_fwd
oocyte	fwd	rnd-6_family-4252#LTR/ERV	501	502	0.2	oocyte_fwd
oocyte	fwd	rnd-6_family-4252#LTR/ERV	502	503	0.195	oocyte_fwd
oocyte	fwd	rnd-6_family-4252#LTR/ERV	503	504	0.195	oocyte_fwd
oocyte	fwd	rnd-6_family-4252#LTR/ERV	504	505	0.195	oocyte_fwd
oocyte	fwd	rnd-6_family-4252#LTR/ERV	505	506	0.185	oocyte_fwd
oocyte	fwd	rnd-6_family-4252#LTR/ERV	506	507	0.19	oocyte_fwd
oocyte	fwd	rnd-6_family-4252#LTR/ERV	507	508	0.22	oocyte_fwd
oocyte	fwd	rnd-6_family-4252#LTR/ERV	508	509	0.225	oocyte_fwd
oocyte	fwd	rnd-6_family-4252#LTR/ERV	509	510	0.225	oocyte_fwd
oocyte	fwd	rnd-6_family-4252#LTR/ERV	510	511	0.245	oocyte_fwd
oocyte	fwd	rnd-6_family-4252#LTR/ERV	511	512	0.24	oocyte_fwd
oocyte	fwd	rnd-6_family-4252#LTR/ERV	512	513	0.23	oocyte_fwd
oocyte	fwd	rnd-6_family-4252#LTR/ERV	513	514	0.24	oocyte_fwd
oocyte	fwd	rnd-6_family-4252#LTR/ERV	514	515	0.225	oocyte_fwd
oocyte	fwd	rnd-6_family-4252#LTR/ERV	515	516	0.23	oocyte_fwd
oocyte	fwd	rnd-6_family-4252#LTR/ERV	516	517	0.245	oocyte_fwd
oocyte	fwd	rnd-6_family-4252#LTR/ERV	517	518	0.235	oocyte_fwd
oocyte	fwd	rnd-6_family-4252#LTR/ERV	518	519	0.235	oocyte_fwd
oocyte	fwd	rnd-6_family-4252#LTR/ERV	519	520	0.195	oocyte_fwd
oocyte	fwd	rnd-6_family-4252#LTR/ERV	520	521	0.19	oocyte_fwd
oocyte	fwd	rnd-6_family-4252#LTR/ERV	521	522	0.205	oocyte_fwd
oocyte	fwd	rnd-6_family-4252#LTR/ERV	522	523	0.21	oocyte_fwd
oocyte	fwd	rnd-6_family-4252#LTR/ERV	523	524	0.205	oocyte_fwd
oocyte	fwd	rnd-6_family-4252#LTR/ERV	524	525	0.22	oocyte_fwd
oocyte	fwd	rnd-6_family-4252#LTR/ERV	525	526	0.275	oocyte_fwd
oocyte	fwd	rnd-6_family-4252#LTR/ERV	526	527	0.295	oocyte_fwd
oocyte	fwd	rnd-6_family-4252#LTR/ERV	527	528	0.505	oocyte_fwd
oocyte	fwd	rnd-6_family-4252#LTR/ERV	528	529	0.515	oocyte_fwd
oocyte	fwd	rnd-6_family-4252#LTR/ERV	529	530	0.525	oocyte_fwd
oocyte	fwd	rnd-6_family-4252#LTR/ERV	530	531	0.525	oocyte_fwd
oocyte	fwd	rnd-6_family-4252#LTR/ERV	531	532	0.515	oocyte_fwd
oocyte	fwd	rnd-6_family-4252#LTR/ERV	532	533	0.555	oocyte_fwd
oocyte	fwd	rnd-6_family-4252#LTR/ERV	533	534	0.55	oocyte_fwd
oocyte	fwd	rnd-6_family-4252#LTR/ERV	534	535	0.55	oocyte_fwd
oocyte	fwd	rnd-6_family-4252#LTR/ERV	535	536	0.555	oocyte_fwd
oocyte	fwd	rnd-6_family-4252#LTR/ERV	536	537	0.57	oocyte_fwd
oocyte	fwd	rnd-6_family-4252#LTR/ERV	537	538	0.585	oocyte_fwd
oocyte	fwd	rnd-6_family-4252#LTR/ERV	538	539	0.585	oocyte_fwd
oocyte	fwd	rnd-6_family-4252#LTR/ERV	539	540	0.565	oocyte_fwd
oocyte	fwd	rnd-6_family-4252#LTR/ERV	540	541	0.575	oocyte_fwd
oocyte	fwd	rnd-6_family-4252#LTR/ERV	541	542	0.565	oocyte_fwd
oocyte	fwd	rnd-6_family-4252#LTR/ERV	542	543	0.565	oocyte_fwd
oocyte	fwd	rnd-6_family-4252#LTR/ERV	543	544	0.56	oocyte_fwd
oocyte	fwd	rnd-6_family-4252#LTR/ERV	544	545	0.545	oocyte_fwd
oocyte	fwd	rnd-6_family-4252#LTR/ERV	545	546	0.56	oocyte_fwd
oocyte	fwd	rnd-6_family-4252#LTR/ERV	546	547	0.58	oocyte_fwd
oocyte	fwd	rnd-6_family-4252#LTR/ERV	547	548	0.58	oocyte_fwd
oocyte	fwd	rnd-6_family-4252#LTR/ERV	548	549	0.58	oocyte_fwd
oocyte	fwd	rnd-6_family-4252#LTR/ERV	549	550	0.52	oocyte_fwd
oocyte	fwd	rnd-6_family-4252#LTR/ERV	550	551	0.26	oocyte_fwd
oocyte	fwd	rnd-6_family-4252#LTR/ERV	551	552	0.27	oocyte_fwd
oocyte	fwd	rnd-6_family-4252#LTR/ERV	552	553	0.28	oocyte_fwd
oocyte	fwd	rnd-6_family-4252#LTR/ERV	553	554	0.3	oocyte_fwd
oocyte	fwd	rnd-6_family-4252#LTR/ERV	554	555	0.31	oocyte_fwd
oocyte	fwd	rnd-6_family-4252#LTR/ERV	555	556	0.255	oocyte_fwd
oocyte	fwd	rnd-6_family-4252#LTR/ERV	556	557	0.255	oocyte_fwd
oocyte	fwd	rnd-6_family-4252#LTR/ERV	557	558	0.265	oocyte_fwd
oocyte	fwd	rnd-6_family-4252#LTR/ERV	558	559	0.265	oocyte_fwd
oocyte	fwd	rnd-6_family-4252#LTR/ERV	559	560	0.335	oocyte_fwd
oocyte	fwd	rnd-6_family-4252#LTR/ERV	560	561	0.41	oocyte_fwd
oocyte	fwd	rnd-6_family-4252#LTR/ERV	561	562	0.53	oocyte_fwd
oocyte	fwd	rnd-6_family-4252#LTR/ERV	562	563	0.62	oocyte_fwd
oocyte	fwd	rnd-6_family-4252#LTR/ERV	563	564	0.595	oocyte_fwd
oocyte	fwd	rnd-6_family-4252#LTR/ERV	564	565	0.595	oocyte_fwd
oocyte	fwd	rnd-6_family-4252#LTR/ERV	565	566	0.595	oocyte_fwd
oocyte	fwd	rnd-6_family-4252#LTR/ERV	566	567	0.595	oocyte_fwd
oocyte	fwd	rnd-6_family-4252#LTR/ERV	567	568	0.585	oocyte_fwd
oocyte	fwd	rnd-6_family-4252#LTR/ERV	568	569	0.615	oocyte_fwd
oocyte	fwd	rnd-6_family-4252#LTR/ERV	569	570	0.615	oocyte_fwd
oocyte	fwd	rnd-6_family-4252#LTR/ERV	570	571	0.635	oocyte_fwd
oocyte	fwd	rnd-6_family-4252#LTR/ERV	571	572	0.625	oocyte_fwd
oocyte	fwd	rnd-6_family-4252#LTR/ERV	572	573	0.62	oocyte_fwd
oocyte	fwd	rnd-6_family-4252#LTR/ERV	573	574	0.61	oocyte_fwd
oocyte	fwd	rnd-6_family-4252#LTR/ERV	574	575	0.59	oocyte_fwd
oocyte	fwd	rnd-6_family-4252#LTR/ERV	575	576	0.54	oocyte_fwd
oocyte	fwd	rnd-6_family-4252#LTR/ERV	576	577	0.545	oocyte_fwd
oocyte	fwd	rnd-6_family-4252#LTR/ERV	577	578	0.54	oocyte_fwd
oocyte	fwd	rnd-6_family-4252#LTR/ERV	578	579	0.52	oocyte_fwd
oocyte	fwd	rnd-6_family-4252#LTR/ERV	579	580	0.51	oocyte_fwd
oocyte	fwd	rnd-6_family-4252#LTR/ERV	580	581	0.505	oocyte_fwd
oocyte	fwd	rnd-6_family-4252#LTR/ERV	581	582	0.365	oocyte_fwd
oocyte	fwd	rnd-6_family-4252#LTR/ERV	582	583	0.365	oocyte_fwd
oocyte	fwd	rnd-6_family-4252#LTR/ERV	583	584	0.36	oocyte_fwd
oocyte	fwd	rnd-6_family-4252#LTR/ERV	584	585	0.355	oocyte_fwd
oocyte	fwd	rnd-6_family-4252#LTR/ERV	585	586	0.315	oocyte_fwd
oocyte	fwd	rnd-6_family-4252#LTR/ERV	586	587	0.355	oocyte_fwd
oocyte	fwd	rnd-6_family-4252#LTR/ERV	587	588	0.32	oocyte_fwd
oocyte	fwd	rnd-6_family-4252#LTR/ERV	588	589	0.295	oocyte_fwd
oocyte	fwd	rnd-6_family-4252#LTR/ERV	589	590	0.295	oocyte_fwd
oocyte	fwd	rnd-6_family-4252#LTR/ERV	590	591	0.27	oocyte_fwd
oocyte	fwd	rnd-6_family-4252#LTR/ERV	591	592	0.255	oocyte_fwd
oocyte	fwd	rnd-6_family-4252#LTR/ERV	592	593	0.255	oocyte_fwd
oocyte	fwd	rnd-6_family-4252#LTR/ERV	593	594	0.235	oocyte_fwd
oocyte	fwd	rnd-6_family-4252#LTR/ERV	594	595	0.235	oocyte_fwd
oocyte	fwd	rnd-6_family-4252#LTR/ERV	595	596	0.235	oocyte_fwd
oocyte	fwd	rnd-6_family-4252#LTR/ERV	596	597	0.235	oocyte_fwd
oocyte	fwd	rnd-6_family-4252#LTR/ERV	597	598	0.225	oocyte_fwd
oocyte	fwd	rnd-6_family-4252#LTR/ERV	598	599	0.205	oocyte_fwd
oocyte	fwd	rnd-6_family-4252#LTR/ERV	599	600	0.215	oocyte_fwd
oocyte	fwd	rnd-6_family-4252#LTR/ERV	600	601	0.215	oocyte_fwd
oocyte	fwd	rnd-6_family-4252#LTR/ERV	601	602	0.21	oocyte_fwd
oocyte	fwd	rnd-6_family-4252#LTR/ERV	602	603	0.21	oocyte_fwd
oocyte	fwd	rnd-6_family-4252#LTR/ERV	603	604	0.2	oocyte_fwd
oocyte	fwd	rnd-6_family-4252#LTR/ERV	604	605	0.2	oocyte_fwd
oocyte	fwd	rnd-6_family-4252#LTR/ERV	605	606	0.19	oocyte_fwd
oocyte	fwd	rnd-6_family-4252#LTR/ERV	606	607	0.2	oocyte_fwd
oocyte	fwd	rnd-6_family-4252#LTR/ERV	607	608	0.19	oocyte_fwd
oocyte	fwd	rnd-6_family-4252#LTR/ERV	608	609	0.16	oocyte_fwd
oocyte	fwd	rnd-6_family-4252#LTR/ERV	609	610	0.16	oocyte_fwd
oocyte	fwd	rnd-6_family-4252#LTR/ERV	610	611	0.175	oocyte_fwd
oocyte	fwd	rnd-6_family-4252#LTR/ERV	611	612	0.17	oocyte_fwd
oocyte	fwd	rnd-6_family-4252#LTR/ERV	612	613	0.155	oocyte_fwd
oocyte	fwd	rnd-6_family-4252#LTR/ERV	613	614	0.155	oocyte_fwd
oocyte	fwd	rnd-6_family-4252#LTR/ERV	614	615	0.155	oocyte_fwd
oocyte	fwd	rnd-6_family-4252#LTR/ERV	615	616	0.155	oocyte_fwd
oocyte	fwd	rnd-6_family-4252#LTR/ERV	616	617	0.155	oocyte_fwd
oocyte	fwd	rnd-6_family-4252#LTR/ERV	617	618	0.155	oocyte_fwd
oocyte	fwd	rnd-6_family-4252#LTR/ERV	618	619	0.15	oocyte_fwd
oocyte	fwd	rnd-6_family-4252#LTR/ERV	619	620	0.15	oocyte_fwd
oocyte	fwd	rnd-6_family-4252#LTR/ERV	620	621	0.15	oocyte_fwd
oocyte	fwd	rnd-6_family-4252#LTR/ERV	621	622	0.15	oocyte_fwd
oocyte	fwd	rnd-6_family-4252#LTR/ERV	622	623	0.15	oocyte_fwd
oocyte	fwd	rnd-6_family-4252#LTR/ERV	623	624	0.14	oocyte_fwd
oocyte	fwd	rnd-6_family-4252#LTR/ERV	624	625	0.14	oocyte_fwd
oocyte	fwd	rnd-6_family-4252#LTR/ERV	625	626	0.145	oocyte_fwd
oocyte	fwd	rnd-6_family-4252#LTR/ERV	626	627	0.145	oocyte_fwd
oocyte	fwd	rnd-6_family-4252#LTR/ERV	627	628	0.145	oocyte_fwd
oocyte	fwd	rnd-6_family-4252#LTR/ERV	628	629	0.145	oocyte_fwd
oocyte	fwd	rnd-6_family-4252#LTR/ERV	629	630	0.155	oocyte_fwd
oocyte	fwd	rnd-6_family-4252#LTR/ERV	630	631	0.155	oocyte_fwd
oocyte	fwd	rnd-6_family-4252#LTR/ERV	631	632	0.155	oocyte_fwd
oocyte	fwd	rnd-6_family-4252#LTR/ERV	632	633	0.16	oocyte_fwd
oocyte	fwd	rnd-6_family-4252#LTR/ERV	633	634	0.16	oocyte_fwd
oocyte	fwd	rnd-6_family-4252#LTR/ERV	634	635	0.17	oocyte_fwd
oocyte	fwd	rnd-6_family-4252#LTR/ERV	635	636	0.17	oocyte_fwd
oocyte	fwd	rnd-6_family-4252#LTR/ERV	636	637	0.17	oocyte_fwd
oocyte	fwd	rnd-6_family-4252#LTR/ERV	637	638	0.17	oocyte_fwd
oocyte	fwd	rnd-6_family-4252#LTR/ERV	638	639	0.17	oocyte_fwd
oocyte	fwd	rnd-6_family-4252#LTR/ERV	639	640	0.17	oocyte_fwd
oocyte	fwd	rnd-6_family-4252#LTR/ERV	640	641	0.17	oocyte_fwd
oocyte	fwd	rnd-6_family-4252#LTR/ERV	641	642	0.2	oocyte_fwd
oocyte	fwd	rnd-6_family-4252#LTR/ERV	642	643	0.205	oocyte_fwd
oocyte	fwd	rnd-6_family-4252#LTR/ERV	643	644	0.2	oocyte_fwd
oocyte	fwd	rnd-6_family-4252#LTR/ERV	644	645	0.2	oocyte_fwd
oocyte	fwd	rnd-6_family-4252#LTR/ERV	645	646	0.175	oocyte_fwd
oocyte	fwd	rnd-6_family-4252#LTR/ERV	646	647	0.175	oocyte_fwd
oocyte	fwd	rnd-6_family-4252#LTR/ERV	647	648	0.175	oocyte_fwd
oocyte	fwd	rnd-6_family-4252#LTR/ERV	648	649	0.175	oocyte_fwd
oocyte	fwd	rnd-6_family-4252#LTR/ERV	649	650	0.18	oocyte_fwd
oocyte	fwd	rnd-6_family-4252#LTR/ERV	650	651	0.18	oocyte_fwd
oocyte	fwd	rnd-6_family-4252#LTR/ERV	651	652	0.185	oocyte_fwd
oocyte	fwd	rnd-6_family-4252#LTR/ERV	652	653	0.185	oocyte_fwd
oocyte	fwd	rnd-6_family-4252#LTR/ERV	653	654	0.17	oocyte_fwd
oocyte	fwd	rnd-6_family-4252#LTR/ERV	654	655	0.165	oocyte_fwd
oocyte	fwd	rnd-6_family-4252#LTR/ERV	655	656	0.165	oocyte_fwd
oocyte	fwd	rnd-6_family-4252#LTR/ERV	656	657	0.165	oocyte_fwd
oocyte	fwd	rnd-6_family-4252#LTR/ERV	657	658	0.165	oocyte_fwd
oocyte	fwd	rnd-6_family-4252#LTR/ERV	658	659	0.19	oocyte_fwd
oocyte	fwd	rnd-6_family-4252#LTR/ERV	659	660	0.19	oocyte_fwd
oocyte	fwd	rnd-6_family-4252#LTR/ERV	660	661	0.19	oocyte_fwd
oocyte	fwd	rnd-6_family-4252#LTR/ERV	661	662	0.19	oocyte_fwd
oocyte	fwd	rnd-6_family-4252#LTR/ERV	662	663	0.19	oocyte_fwd
oocyte	fwd	rnd-6_family-4252#LTR/ERV	663	664	0.195	oocyte_fwd
oocyte	fwd	rnd-6_family-4252#LTR/ERV	664	665	0.2	oocyte_fwd
oocyte	fwd	rnd-6_family-4252#LTR/ERV	665	666	0.195	oocyte_fwd
oocyte	fwd	rnd-6_family-4252#LTR/ERV	666	667	0.195	oocyte_fwd
oocyte	fwd	rnd-6_family-4252#LTR/ERV	667	668	0.19	oocyte_fwd
oocyte	fwd	rnd-6_family-4252#LTR/ERV	668	669	0.19	oocyte_fwd
oocyte	fwd	rnd-6_family-4252#LTR/ERV	669	670	0.18	oocyte_fwd
oocyte	fwd	rnd-6_family-4252#LTR/ERV	670	671	0.17	oocyte_fwd
oocyte	fwd	rnd-6_family-4252#LTR/ERV	671	672	0.16	oocyte_fwd
oocyte	fwd	rnd-6_family-4252#LTR/ERV	672	673	0.195	oocyte_fwd
oocyte	fwd	rnd-6_family-4252#LTR/ERV	673	674	0.195	oocyte_fwd
oocyte	fwd	rnd-6_family-4252#LTR/ERV	674	675	0.19	oocyte_fwd
oocyte	fwd	rnd-6_family-4252#LTR/ERV	675	676	0.16	oocyte_fwd
oocyte	fwd	rnd-6_family-4252#LTR/ERV	676	677	0.16	oocyte_fwd
oocyte	fwd	rnd-6_family-4252#LTR/ERV	677	678	0.16	oocyte_fwd
oocyte	fwd	rnd-6_family-4252#LTR/ERV	678	679	0.16	oocyte_fwd
oocyte	fwd	rnd-6_family-4252#LTR/ERV	679	680	0.16	oocyte_fwd
oocyte	fwd	rnd-6_family-4252#LTR/ERV	680	681	0.16	oocyte_fwd
oocyte	fwd	rnd-6_family-4252#LTR/ERV	681	682	0.16	oocyte_fwd
oocyte	fwd	rnd-6_family-4252#LTR/ERV	682	683	0.16	oocyte_fwd
oocyte	fwd	rnd-6_family-4252#LTR/ERV	683	684	0.16	oocyte_fwd
oocyte	fwd	rnd-6_family-4252#LTR/ERV	684	685	0.16	oocyte_fwd
oocyte	fwd	rnd-6_family-4252#LTR/ERV	685	686	0.16	oocyte_fwd
oocyte	fwd	rnd-6_family-4252#LTR/ERV	686	687	0.16	oocyte_fwd
oocyte	fwd	rnd-6_family-4252#LTR/ERV	687	688	0.16	oocyte_fwd
oocyte	fwd	rnd-6_family-4252#LTR/ERV	688	689	0.16	oocyte_fwd
oocyte	fwd	rnd-6_family-4252#LTR/ERV	689	690	0.16	oocyte_fwd
oocyte	fwd	rnd-6_family-4252#LTR/ERV	690	691	0.15	oocyte_fwd
oocyte	fwd	rnd-6_family-4252#LTR/ERV	691	692	0.15	oocyte_fwd
oocyte	fwd	rnd-6_family-4252#LTR/ERV	692	693	0.15	oocyte_fwd
oocyte	fwd	rnd-6_family-4252#LTR/ERV	693	694	0.15	oocyte_fwd
oocyte	fwd	rnd-6_family-4252#LTR/ERV	694	695	0.15	oocyte_fwd
oocyte	fwd	rnd-6_family-4252#LTR/ERV	695	696	0.15	oocyte_fwd
oocyte	fwd	rnd-6_family-4252#LTR/ERV	696	697	0.15	oocyte_fwd
oocyte	fwd	rnd-6_family-4252#LTR/ERV	697	698	0.15	oocyte_fwd
oocyte	fwd	rnd-6_family-4252#LTR/ERV	698	699	0.15	oocyte_fwd
oocyte	fwd	rnd-6_family-4252#LTR/ERV	699	700	0.195	oocyte_fwd
oocyte	fwd	rnd-6_family-4252#LTR/ERV	700	701	0.22	oocyte_fwd
oocyte	fwd	rnd-6_family-4252#LTR/ERV	701	702	0.22	oocyte_fwd
oocyte	fwd	rnd-6_family-4252#LTR/ERV	702	703	0.22	oocyte_fwd
oocyte	fwd	rnd-6_family-4252#LTR/ERV	703	704	0.22	oocyte_fwd
oocyte	fwd	rnd-6_family-4252#LTR/ERV	704	705	0.22	oocyte_fwd
oocyte	fwd	rnd-6_family-4252#LTR/ERV	705	706	0.22	oocyte_fwd
oocyte	fwd	rnd-6_family-4252#LTR/ERV	706	707	0.2	oocyte_fwd
oocyte	fwd	rnd-6_family-4252#LTR/ERV	707	708	0.2	oocyte_fwd
oocyte	fwd	rnd-6_family-4252#LTR/ERV	708	709	0.2	oocyte_fwd
oocyte	fwd	rnd-6_family-4252#LTR/ERV	709	710	0.2	oocyte_fwd
oocyte	fwd	rnd-6_family-4252#LTR/ERV	710	711	0.2	oocyte_fwd
oocyte	fwd	rnd-6_family-4252#LTR/ERV	711	712	0.195	oocyte_fwd
oocyte	fwd	rnd-6_family-4252#LTR/ERV	712	713	0.16	oocyte_fwd
oocyte	fwd	rnd-6_family-4252#LTR/ERV	713	714	0.16	oocyte_fwd
oocyte	fwd	rnd-6_family-4252#LTR/ERV	714	715	0.16	oocyte_fwd
oocyte	fwd	rnd-6_family-4252#LTR/ERV	715	716	0.14	oocyte_fwd
oocyte	fwd	rnd-6_family-4252#LTR/ERV	716	717	0.145	oocyte_fwd
oocyte	fwd	rnd-6_family-4252#LTR/ERV	717	718	0.15	oocyte_fwd
oocyte	fwd	rnd-6_family-4252#LTR/ERV	718	719	0.15	oocyte_fwd
oocyte	fwd	rnd-6_family-4252#LTR/ERV	719	720	0.15	oocyte_fwd
oocyte	fwd	rnd-6_family-4252#LTR/ERV	720	721	0.15	oocyte_fwd
oocyte	fwd	rnd-6_family-4252#LTR/ERV	721	722	0.15	oocyte_fwd
oocyte	fwd	rnd-6_family-4252#LTR/ERV	722	723	0.155	oocyte_fwd
oocyte	fwd	rnd-6_family-4252#LTR/ERV	723	724	0.155	oocyte_fwd
oocyte	fwd	rnd-6_family-4252#LTR/ERV	724	725	0.155	oocyte_fwd
oocyte	fwd	rnd-6_family-4252#LTR/ERV	725	726	0.155	oocyte_fwd
oocyte	fwd	rnd-6_family-4252#LTR/ERV	726	727	0.18	oocyte_fwd
oocyte	fwd	rnd-6_family-4252#LTR/ERV	727	728	0.18	oocyte_fwd
oocyte	fwd	rnd-6_family-4252#LTR/ERV	728	729	0.18	oocyte_fwd
oocyte	fwd	rnd-6_family-4252#LTR/ERV	729	730	0.18	oocyte_fwd
oocyte	fwd	rnd-6_family-4252#LTR/ERV	730	731	0.205	oocyte_fwd
oocyte	fwd	rnd-6_family-4252#LTR/ERV	731	732	0.21	oocyte_fwd
oocyte	fwd	rnd-6_family-4252#LTR/ERV	732	733	0.225	oocyte_fwd
oocyte	fwd	rnd-6_family-4252#LTR/ERV	733	734	0.225	oocyte_fwd
oocyte	fwd	rnd-6_family-4252#LTR/ERV	734	735	0.235	oocyte_fwd
oocyte	fwd	rnd-6_family-4252#LTR/ERV	735	736	0.21	oocyte_fwd
oocyte	fwd	rnd-6_family-4252#LTR/ERV	736	737	0.21	oocyte_fwd
oocyte	fwd	rnd-6_family-4252#LTR/ERV	737	738	0.225	oocyte_fwd
oocyte	fwd	rnd-6_family-4252#LTR/ERV	738	739	0.225	oocyte_fwd
oocyte	fwd	rnd-6_family-4252#LTR/ERV	739	740	0.22	oocyte_fwd
oocyte	fwd	rnd-6_family-4252#LTR/ERV	740	741	0.22	oocyte_fwd
oocyte	fwd	rnd-6_family-4252#LTR/ERV	741	742	0.225	oocyte_fwd
oocyte	fwd	rnd-6_family-4252#LTR/ERV	742	743	0.225	oocyte_fwd
oocyte	fwd	rnd-6_family-4252#LTR/ERV	743	744	0.23	oocyte_fwd
oocyte	fwd	rnd-6_family-4252#LTR/ERV	744	745	0.235	oocyte_fwd
oocyte	fwd	rnd-6_family-4252#LTR/ERV	745	746	0.235	oocyte_fwd
oocyte	fwd	rnd-6_family-4252#LTR/ERV	746	747	0.225	oocyte_fwd
oocyte	fwd	rnd-6_family-4252#LTR/ERV	747	748	0.225	oocyte_fwd
oocyte	fwd	rnd-6_family-4252#LTR/ERV	748	749	0.235	oocyte_fwd
oocyte	fwd	rnd-6_family-4252#LTR/ERV	749	750	0.295	oocyte_fwd
oocyte	fwd	rnd-6_family-4252#LTR/ERV	750	751	0.315	oocyte_fwd
oocyte	fwd	rnd-6_family-4252#LTR/ERV	751	752	0.265	oocyte_fwd
oocyte	fwd	rnd-6_family-4252#LTR/ERV	752	753	0.265	oocyte_fwd
oocyte	fwd	rnd-6_family-4252#LTR/ERV	753	754	0.245	oocyte_fwd
oocyte	fwd	rnd-6_family-4252#LTR/ERV	754	755	0.245	oocyte_fwd
oocyte	fwd	rnd-6_family-4252#LTR/ERV	755	756	0.245	oocyte_fwd
oocyte	fwd	rnd-6_family-4252#LTR/ERV	756	757	0.245	oocyte_fwd
oocyte	fwd	rnd-6_family-4252#LTR/ERV	757	758	0.24	oocyte_fwd
oocyte	fwd	rnd-6_family-4252#LTR/ERV	758	759	0.235	oocyte_fwd
oocyte	fwd	rnd-6_family-4252#LTR/ERV	759	760	0.235	oocyte_fwd
oocyte	fwd	rnd-6_family-4252#LTR/ERV	760	761	0.235	oocyte_fwd
oocyte	fwd	rnd-6_family-4252#LTR/ERV	761	762	0.235	oocyte_fwd
oocyte	fwd	rnd-6_family-4252#LTR/ERV	762	763	0.235	oocyte_fwd
oocyte	fwd	rnd-6_family-4252#LTR/ERV	763	764	0.235	oocyte_fwd
oocyte	fwd	rnd-6_family-4252#LTR/ERV	764	765	0.23	oocyte_fwd
oocyte	fwd	rnd-6_family-4252#LTR/ERV	765	766	0.16	oocyte_fwd
oocyte	fwd	rnd-6_family-4252#LTR/ERV	766	767	0.155	oocyte_fwd
oocyte	fwd	rnd-6_family-4252#LTR/ERV	767	768	0.155	oocyte_fwd
oocyte	fwd	rnd-6_family-4252#LTR/ERV	768	769	0.155	oocyte_fwd
oocyte	fwd	rnd-6_family-4252#LTR/ERV	769	770	0.155	oocyte_fwd
oocyte	fwd	rnd-6_family-4252#LTR/ERV	770	771	0.155	oocyte_fwd
oocyte	fwd	rnd-6_family-4252#LTR/ERV	771	772	0.145	oocyte_fwd
oocyte	fwd	rnd-6_family-4252#LTR/ERV	772	773	0.14	oocyte_fwd
oocyte	fwd	rnd-6_family-4252#LTR/ERV	773	774	0.135	oocyte_fwd
oocyte	fwd	rnd-6_family-4252#LTR/ERV	774	775	0.135	oocyte_fwd
oocyte	fwd	rnd-6_family-4252#LTR/ERV	775	776	0.135	oocyte_fwd
oocyte	fwd	rnd-6_family-4252#LTR/ERV	776	777	0.135	oocyte_fwd
oocyte	fwd	rnd-6_family-4252#LTR/ERV	777	778	0.135	oocyte_fwd
oocyte	fwd	rnd-6_family-4252#LTR/ERV	778	779	0.135	oocyte_fwd
oocyte	fwd	rnd-6_family-4252#LTR/ERV	779	780	0.135	oocyte_fwd
oocyte	fwd	rnd-6_family-4252#LTR/ERV	780	781	0.135	oocyte_fwd
oocyte	fwd	rnd-6_family-4252#LTR/ERV	781	782	0.135	oocyte_fwd
oocyte	fwd	rnd-6_family-4252#LTR/ERV	782	783	0.135	oocyte_fwd
oocyte	fwd	rnd-6_family-4252#LTR/ERV	783	784	0.135	oocyte_fwd
oocyte	fwd	rnd-6_family-4252#LTR/ERV	784	785	0.135	oocyte_fwd
oocyte	fwd	rnd-6_family-4252#LTR/ERV	785	786	0.135	oocyte_fwd
oocyte	fwd	rnd-6_family-4252#LTR/ERV	786	787	0.13	oocyte_fwd
oocyte	fwd	rnd-6_family-4252#LTR/ERV	787	788	0.13	oocyte_fwd
oocyte	fwd	rnd-6_family-4252#LTR/ERV	788	789	0.13	oocyte_fwd
oocyte	fwd	rnd-6_family-4252#LTR/ERV	789	790	0.13	oocyte_fwd
oocyte	fwd	rnd-6_family-4252#LTR/ERV	790	791	0.13	oocyte_fwd
oocyte	fwd	rnd-6_family-4252#LTR/ERV	791	792	0.13	oocyte_fwd
oocyte	fwd	rnd-6_family-4252#LTR/ERV	792	793	0.135	oocyte_fwd
oocyte	fwd	rnd-6_family-4252#LTR/ERV	793	794	0.135	oocyte_fwd
oocyte	fwd	rnd-6_family-4252#LTR/ERV	794	795	0.135	oocyte_fwd
oocyte	fwd	rnd-6_family-4252#LTR/ERV	795	796	0.13	oocyte_fwd
oocyte	fwd	rnd-6_family-4252#LTR/ERV	796	797	0.13	oocyte_fwd
oocyte	fwd	rnd-6_family-4252#LTR/ERV	797	798	0.13	oocyte_fwd
oocyte	fwd	rnd-6_family-4252#LTR/ERV	798	799	0.13	oocyte_fwd
oocyte	fwd	rnd-6_family-4252#LTR/ERV	799	800	0.13	oocyte_fwd
oocyte	fwd	rnd-6_family-4252#LTR/ERV	800	801	0.13	oocyte_fwd
oocyte	fwd	rnd-6_family-4252#LTR/ERV	801	802	0.13	oocyte_fwd
oocyte	fwd	rnd-6_family-4252#LTR/ERV	802	803	0.13	oocyte_fwd
oocyte	fwd	rnd-6_family-4252#LTR/ERV	803	804	0.14	oocyte_fwd
oocyte	fwd	rnd-6_family-4252#LTR/ERV	804	805	0.14	oocyte_fwd
oocyte	fwd	rnd-6_family-4252#LTR/ERV	805	806	0.14	oocyte_fwd
oocyte	fwd	rnd-6_family-4252#LTR/ERV	806	807	0.145	oocyte_fwd
oocyte	fwd	rnd-6_family-4252#LTR/ERV	807	808	0.145	oocyte_fwd
oocyte	fwd	rnd-6_family-4252#LTR/ERV	808	809	0.145	oocyte_fwd
oocyte	fwd	rnd-6_family-4252#LTR/ERV	809	810	0.145	oocyte_fwd
oocyte	fwd	rnd-6_family-4252#LTR/ERV	810	811	0.145	oocyte_fwd
oocyte	fwd	rnd-6_family-4252#LTR/ERV	811	812	0.145	oocyte_fwd
oocyte	fwd	rnd-6_family-4252#LTR/ERV	812	813	0.145	oocyte_fwd
oocyte	fwd	rnd-6_family-4252#LTR/ERV	813	814	0.145	oocyte_fwd
oocyte	fwd	rnd-6_family-4252#LTR/ERV	814	815	0.145	oocyte_fwd
oocyte	fwd	rnd-6_family-4252#LTR/ERV	815	816	0.145	oocyte_fwd
oocyte	fwd	rnd-6_family-4252#LTR/ERV	816	817	0.145	oocyte_fwd
oocyte	fwd	rnd-6_family-4252#LTR/ERV	817	818	0.145	oocyte_fwd
oocyte	fwd	rnd-6_family-4252#LTR/ERV	818	819	0.14	oocyte_fwd
oocyte	fwd	rnd-6_family-4252#LTR/ERV	819	820	0.14	oocyte_fwd
oocyte	fwd	rnd-6_family-4252#LTR/ERV	820	821	0.14	oocyte_fwd
oocyte	fwd	rnd-6_family-4252#LTR/ERV	821	822	0.14	oocyte_fwd
oocyte	fwd	rnd-6_family-4252#LTR/ERV	822	823	0.14	oocyte_fwd
oocyte	fwd	rnd-6_family-4252#LTR/ERV	823	824	0.14	oocyte_fwd
oocyte	fwd	rnd-6_family-4252#LTR/ERV	824	825	0.14	oocyte_fwd
oocyte	fwd	rnd-6_family-4252#LTR/ERV	825	826	0.14	oocyte_fwd
oocyte	fwd	rnd-6_family-4252#LTR/ERV	826	827	0.14	oocyte_fwd
oocyte	fwd	rnd-6_family-4252#LTR/ERV	827	828	0.145	oocyte_fwd
oocyte	fwd	rnd-6_family-4252#LTR/ERV	828	829	0.145	oocyte_fwd
oocyte	fwd	rnd-6_family-4252#LTR/ERV	829	830	0.145	oocyte_fwd
oocyte	fwd	rnd-6_family-4252#LTR/ERV	830	831	0.145	oocyte_fwd
oocyte	fwd	rnd-6_family-4252#LTR/ERV	831	832	0.665	oocyte_fwd
oocyte	fwd	rnd-6_family-4252#LTR/ERV	832	833	0.665	oocyte_fwd
oocyte	fwd	rnd-6_family-4252#LTR/ERV	833	834	0.7	oocyte_fwd
oocyte	fwd	rnd-6_family-4252#LTR/ERV	834	835	0.7	oocyte_fwd
oocyte	fwd	rnd-6_family-4252#LTR/ERV	835	836	0.7	oocyte_fwd
oocyte	fwd	rnd-6_family-4252#LTR/ERV	836	837	0.7	oocyte_fwd
oocyte	fwd	rnd-6_family-4252#LTR/ERV	837	838	0.7	oocyte_fwd
oocyte	fwd	rnd-6_family-4252#LTR/ERV	838	839	0.715	oocyte_fwd
oocyte	fwd	rnd-6_family-4252#LTR/ERV	839	840	0.715	oocyte_fwd
oocyte	fwd	rnd-6_family-4252#LTR/ERV	840	841	0.72	oocyte_fwd
oocyte	fwd	rnd-6_family-4252#LTR/ERV	841	842	0.75	oocyte_fwd
oocyte	fwd	rnd-6_family-4252#LTR/ERV	842	843	0.765	oocyte_fwd
oocyte	fwd	rnd-6_family-4252#LTR/ERV	843	844	0.76	oocyte_fwd
oocyte	fwd	rnd-6_family-4252#LTR/ERV	844	845	0.755	oocyte_fwd
oocyte	fwd	rnd-6_family-4252#LTR/ERV	845	846	0.76	oocyte_fwd
oocyte	fwd	rnd-6_family-4252#LTR/ERV	846	847	0.76	oocyte_fwd
oocyte	fwd	rnd-6_family-4252#LTR/ERV	847	848	0.76	oocyte_fwd
oocyte	fwd	rnd-6_family-4252#LTR/ERV	848	849	0.76	oocyte_fwd
oocyte	fwd	rnd-6_family-4252#LTR/ERV	849	850	0.765	oocyte_fwd
oocyte	fwd	rnd-6_family-4252#LTR/ERV	850	851	0.765	oocyte_fwd
oocyte	fwd	rnd-6_family-4252#LTR/ERV	851	852	0.765	oocyte_fwd
oocyte	fwd	rnd-6_family-4252#LTR/ERV	852	853	0.725	oocyte_fwd
oocyte	fwd	rnd-6_family-4252#LTR/ERV	853	854	0.215	oocyte_fwd
oocyte	fwd	rnd-6_family-4252#LTR/ERV	854	855	0.205	oocyte_fwd
oocyte	fwd	rnd-6_family-4252#LTR/ERV	855	856	0.205	oocyte_fwd
oocyte	fwd	rnd-6_family-4252#LTR/ERV	856	857	0.195	oocyte_fwd
oocyte	fwd	rnd-6_family-4252#LTR/ERV	857	858	0.175	oocyte_fwd
oocyte	fwd	rnd-6_family-4252#LTR/ERV	858	859	0.155	oocyte_fwd
oocyte	fwd	rnd-6_family-4252#LTR/ERV	859	860	0.14	oocyte_fwd
oocyte	fwd	rnd-6_family-4252#LTR/ERV	860	861	0.135	oocyte_fwd
oocyte	fwd	rnd-6_family-4252#LTR/ERV	861	862	0.135	oocyte_fwd
oocyte	fwd	rnd-6_family-4252#LTR/ERV	862	863	0.135	oocyte_fwd
oocyte	fwd	rnd-6_family-4252#LTR/ERV	863	864	0.12	oocyte_fwd
oocyte	fwd	rnd-6_family-4252#LTR/ERV	864	865	0.12	oocyte_fwd
oocyte	fwd	rnd-6_family-4252#LTR/ERV	865	866	0.135	oocyte_fwd
oocyte	fwd	rnd-6_family-4252#LTR/ERV	866	867	0.145	oocyte_fwd
oocyte	fwd	rnd-6_family-4252#LTR/ERV	867	868	0.145	oocyte_fwd
oocyte	fwd	rnd-6_family-4252#LTR/ERV	868	869	0.145	oocyte_fwd
oocyte	fwd	rnd-6_family-4252#LTR/ERV	869	870	0.145	oocyte_fwd
oocyte	fwd	rnd-6_family-4252#LTR/ERV	870	871	0.145	oocyte_fwd
oocyte	fwd	rnd-6_family-4252#LTR/ERV	871	872	0.145	oocyte_fwd
oocyte	fwd	rnd-6_family-4252#LTR/ERV	872	873	0.145	oocyte_fwd
oocyte	fwd	rnd-6_family-4252#LTR/ERV	873	874	0.145	oocyte_fwd
oocyte	fwd	rnd-6_family-4252#LTR/ERV	874	875	0.145	oocyte_fwd
oocyte	fwd	rnd-6_family-4252#LTR/ERV	875	876	0.18	oocyte_fwd
oocyte	fwd	rnd-6_family-4252#LTR/ERV	876	877	0.18	oocyte_fwd
oocyte	fwd	rnd-6_family-4252#LTR/ERV	877	878	0.18	oocyte_fwd
oocyte	fwd	rnd-6_family-4252#LTR/ERV	878	879	0.18	oocyte_fwd
oocyte	fwd	rnd-6_family-4252#LTR/ERV	879	880	0.195	oocyte_fwd
oocyte	fwd	rnd-6_family-4252#LTR/ERV	880	881	0.195	oocyte_fwd
oocyte	fwd	rnd-6_family-4252#LTR/ERV	881	882	0.195	oocyte_fwd
oocyte	fwd	rnd-6_family-4252#LTR/ERV	882	883	0.17	oocyte_fwd
oocyte	fwd	rnd-6_family-4252#LTR/ERV	883	884	0.17	oocyte_fwd
oocyte	fwd	rnd-6_family-4252#LTR/ERV	884	885	0.17	oocyte_fwd
oocyte	fwd	rnd-6_family-4252#LTR/ERV	885	886	0.17	oocyte_fwd
oocyte	fwd	rnd-6_family-4252#LTR/ERV	886	887	0.17	oocyte_fwd
oocyte	fwd	rnd-6_family-4252#LTR/ERV	887	888	0.17	oocyte_fwd
oocyte	fwd	rnd-6_family-4252#LTR/ERV	888	889	0.17	oocyte_fwd
oocyte	fwd	rnd-6_family-4252#LTR/ERV	889	890	0.17	oocyte_fwd
oocyte	fwd	rnd-6_family-4252#LTR/ERV	890	891	0.16	oocyte_fwd
oocyte	fwd	rnd-6_family-4252#LTR/ERV	891	892	0.16	oocyte_fwd
oocyte	fwd	rnd-6_family-4252#LTR/ERV	892	893	0.17	oocyte_fwd
oocyte	fwd	rnd-6_family-4252#LTR/ERV	893	894	0.155	oocyte_fwd
oocyte	fwd	rnd-6_family-4252#LTR/ERV	894	895	0.125	oocyte_fwd
oocyte	fwd	rnd-6_family-4252#LTR/ERV	895	896	0.125	oocyte_fwd
oocyte	fwd	rnd-6_family-4252#LTR/ERV	896	897	0.125	oocyte_fwd
oocyte	fwd	rnd-6_family-4252#LTR/ERV	897	898	0.125	oocyte_fwd
oocyte	fwd	rnd-6_family-4252#LTR/ERV	898	899	0.125	oocyte_fwd
oocyte	fwd	rnd-6_family-4252#LTR/ERV	899	900	0.125	oocyte_fwd
oocyte	fwd	rnd-6_family-4252#LTR/ERV	900	901	0.125	oocyte_fwd
oocyte	fwd	rnd-6_family-4252#LTR/ERV	901	902	0.125	oocyte_fwd
oocyte	fwd	rnd-6_family-4252#LTR/ERV	902	903	0.125	oocyte_fwd
oocyte	fwd	rnd-6_family-4252#LTR/ERV	903	904	0.13	oocyte_fwd
oocyte	fwd	rnd-6_family-4252#LTR/ERV	904	905	0.14	oocyte_fwd
oocyte	fwd	rnd-6_family-4252#LTR/ERV	905	906	0.12	oocyte_fwd
oocyte	fwd	rnd-6_family-4252#LTR/ERV	906	907	0.12	oocyte_fwd
oocyte	fwd	rnd-6_family-4252#LTR/ERV	907	908	0.12	oocyte_fwd
oocyte	fwd	rnd-6_family-4252#LTR/ERV	908	909	0.12	oocyte_fwd
oocyte	fwd	rnd-6_family-4252#LTR/ERV	909	910	0.12	oocyte_fwd
oocyte	fwd	rnd-6_family-4252#LTR/ERV	910	911	0.12	oocyte_fwd
oocyte	fwd	rnd-6_family-4252#LTR/ERV	911	912	0.12	oocyte_fwd
oocyte	fwd	rnd-6_family-4252#LTR/ERV	912	913	0.12	oocyte_fwd
oocyte	fwd	rnd-6_family-4252#LTR/ERV	913	914	0.12	oocyte_fwd
oocyte	fwd	rnd-6_family-4252#LTR/ERV	914	915	0.12	oocyte_fwd
oocyte	fwd	rnd-6_family-4252#LTR/ERV	915	916	0.12	oocyte_fwd
oocyte	fwd	rnd-6_family-4252#LTR/ERV	916	917	0.105	oocyte_fwd
oocyte	fwd	rnd-6_family-4252#LTR/ERV	917	918	0.105	oocyte_fwd
oocyte	fwd	rnd-6_family-4252#LTR/ERV	918	919	0.105	oocyte_fwd
oocyte	fwd	rnd-6_family-4252#LTR/ERV	919	920	0.1	oocyte_fwd
oocyte	fwd	rnd-6_family-4252#LTR/ERV	920	921	0.1	oocyte_fwd
oocyte	fwd	rnd-6_family-4252#LTR/ERV	921	922	0.1	oocyte_fwd
oocyte	fwd	rnd-6_family-4252#LTR/ERV	922	923	0.1	oocyte_fwd
oocyte	fwd	rnd-6_family-4252#LTR/ERV	923	924	0.1	oocyte_fwd
oocyte	fwd	rnd-6_family-4252#LTR/ERV	924	925	0.1	oocyte_fwd
oocyte	fwd	rnd-6_family-4252#LTR/ERV	925	926	0.1	oocyte_fwd
oocyte	fwd	rnd-6_family-4252#LTR/ERV	926	927	0.1	oocyte_fwd
oocyte	fwd	rnd-6_family-4252#LTR/ERV	927	928	0.1	oocyte_fwd
oocyte	fwd	rnd-6_family-4252#LTR/ERV	928	929	0.1	oocyte_fwd
oocyte	fwd	rnd-6_family-4252#LTR/ERV	929	930	0.1	oocyte_fwd
oocyte	fwd	rnd-6_family-4252#LTR/ERV	930	931	0.09	oocyte_fwd
oocyte	fwd	rnd-6_family-4252#LTR/ERV	931	932	0.09	oocyte_fwd
oocyte	fwd	rnd-6_family-4252#LTR/ERV	932	933	0.09	oocyte_fwd
oocyte	fwd	rnd-6_family-4252#LTR/ERV	933	934	0.09	oocyte_fwd
oocyte	fwd	rnd-6_family-4252#LTR/ERV	934	935	0.09	oocyte_fwd
oocyte	fwd	rnd-6_family-4252#LTR/ERV	935	936	0.09	oocyte_fwd
oocyte	fwd	rnd-6_family-4252#LTR/ERV	936	937	0.09	oocyte_fwd
oocyte	fwd	rnd-6_family-4252#LTR/ERV	937	938	0.075	oocyte_fwd
oocyte	fwd	rnd-6_family-4252#LTR/ERV	938	939	0.075	oocyte_fwd
oocyte	fwd	rnd-6_family-4252#LTR/ERV	939	940	0.105	oocyte_fwd
oocyte	fwd	rnd-6_family-4252#LTR/ERV	940	941	0.105	oocyte_fwd
oocyte	fwd	rnd-6_family-4252#LTR/ERV	941	942	0.105	oocyte_fwd
oocyte	fwd	rnd-6_family-4252#LTR/ERV	942	943	0.095	oocyte_fwd
oocyte	fwd	rnd-6_family-4252#LTR/ERV	943	944	0.095	oocyte_fwd
oocyte	fwd	rnd-6_family-4252#LTR/ERV	944	945	0.095	oocyte_fwd
oocyte	fwd	rnd-6_family-4252#LTR/ERV	945	946	0.095	oocyte_fwd
oocyte	fwd	rnd-6_family-4252#LTR/ERV	946	947	0.095	oocyte_fwd
oocyte	fwd	rnd-6_family-4252#LTR/ERV	947	948	0.095	oocyte_fwd
oocyte	fwd	rnd-6_family-4252#LTR/ERV	948	949	0.095	oocyte_fwd
oocyte	fwd	rnd-6_family-4252#LTR/ERV	949	950	0.095	oocyte_fwd
oocyte	fwd	rnd-6_family-4252#LTR/ERV	950	951	0.095	oocyte_fwd
oocyte	fwd	rnd-6_family-4252#LTR/ERV	951	952	0.095	oocyte_fwd
oocyte	fwd	rnd-6_family-4252#LTR/ERV	952	953	0.095	oocyte_fwd
oocyte	fwd	rnd-6_family-4252#LTR/ERV	953	954	0.095	oocyte_fwd
oocyte	fwd	rnd-6_family-4252#LTR/ERV	954	955	0.095	oocyte_fwd
oocyte	fwd	rnd-6_family-4252#LTR/ERV	955	956	0.095	oocyte_fwd
oocyte	fwd	rnd-6_family-4252#LTR/ERV	956	957	0.07	oocyte_fwd
oocyte	fwd	rnd-6_family-4252#LTR/ERV	957	958	0.07	oocyte_fwd
oocyte	fwd	rnd-6_family-4252#LTR/ERV	958	959	0.365	oocyte_fwd
oocyte	fwd	rnd-6_family-4252#LTR/ERV	959	960	0.385	oocyte_fwd
oocyte	fwd	rnd-6_family-4252#LTR/ERV	960	961	0.395	oocyte_fwd
oocyte	fwd	rnd-6_family-4252#LTR/ERV	961	962	0.395	oocyte_fwd
oocyte	fwd	rnd-6_family-4252#LTR/ERV	962	963	0.405	oocyte_fwd
oocyte	fwd	rnd-6_family-4252#LTR/ERV	963	964	0.405	oocyte_fwd
oocyte	fwd	rnd-6_family-4252#LTR/ERV	964	965	0.405	oocyte_fwd
oocyte	fwd	rnd-6_family-4252#LTR/ERV	965	966	0.405	oocyte_fwd
oocyte	fwd	rnd-6_family-4252#LTR/ERV	966	967	0.405	oocyte_fwd
oocyte	fwd	rnd-6_family-4252#LTR/ERV	967	968	0.405	oocyte_fwd
oocyte	fwd	rnd-6_family-4252#LTR/ERV	968	969	0.405	oocyte_fwd
oocyte	fwd	rnd-6_family-4252#LTR/ERV	969	970	0.415	oocyte_fwd
oocyte	fwd	rnd-6_family-4252#LTR/ERV	970	971	0.42	oocyte_fwd
oocyte	fwd	rnd-6_family-4252#LTR/ERV	971	972	0.41	oocyte_fwd
oocyte	fwd	rnd-6_family-4252#LTR/ERV	972	973	0.41	oocyte_fwd
oocyte	fwd	rnd-6_family-4252#LTR/ERV	973	974	0.41	oocyte_fwd
oocyte	fwd	rnd-6_family-4252#LTR/ERV	974	975	0.435	oocyte_fwd
oocyte	fwd	rnd-6_family-4252#LTR/ERV	975	976	0.445	oocyte_fwd
oocyte	fwd	rnd-6_family-4252#LTR/ERV	976	977	0.425	oocyte_fwd
oocyte	fwd	rnd-6_family-4252#LTR/ERV	977	978	0.385	oocyte_fwd
oocyte	fwd	rnd-6_family-4252#LTR/ERV	978	979	0.19	oocyte_fwd
oocyte	fwd	rnd-6_family-4252#LTR/ERV	979	980	0.2	oocyte_fwd
oocyte	fwd	rnd-6_family-4252#LTR/ERV	980	981	0.2	oocyte_fwd
oocyte	fwd	rnd-6_family-4252#LTR/ERV	981	982	0.2	oocyte_fwd
oocyte	fwd	rnd-6_family-4252#LTR/ERV	982	983	0.2	oocyte_fwd
oocyte	fwd	rnd-6_family-4252#LTR/ERV	983	984	0.34	oocyte_fwd
oocyte	fwd	rnd-6_family-4252#LTR/ERV	984	985	0.34	oocyte_fwd
oocyte	fwd	rnd-6_family-4252#LTR/ERV	985	986	0.33	oocyte_fwd
oocyte	fwd	rnd-6_family-4252#LTR/ERV	986	987	0.32	oocyte_fwd
oocyte	fwd	rnd-6_family-4252#LTR/ERV	987	988	0.335	oocyte_fwd
oocyte	fwd	rnd-6_family-4252#LTR/ERV	988	989	0.34	oocyte_fwd
oocyte	fwd	rnd-6_family-4252#LTR/ERV	989	990	0.35	oocyte_fwd
oocyte	fwd	rnd-6_family-4252#LTR/ERV	990	991	0.36	oocyte_fwd
oocyte	fwd	rnd-6_family-4252#LTR/ERV	991	992	0.36	oocyte_fwd
oocyte	fwd	rnd-6_family-4252#LTR/ERV	992	993	0.355	oocyte_fwd
oocyte	fwd	rnd-6_family-4252#LTR/ERV	993	994	0.385	oocyte_fwd
oocyte	fwd	rnd-6_family-4252#LTR/ERV	994	995	0.365	oocyte_fwd
oocyte	fwd	rnd-6_family-4252#LTR/ERV	995	996	0.365	oocyte_fwd
oocyte	fwd	rnd-6_family-4252#LTR/ERV	996	997	0.34	oocyte_fwd
oocyte	fwd	rnd-6_family-4252#LTR/ERV	997	998	0.335	oocyte_fwd
oocyte	fwd	rnd-6_family-4252#LTR/ERV	998	999	0.33	oocyte_fwd
oocyte	fwd	rnd-6_family-4252#LTR/ERV	999	1000	0.315	oocyte_fwd
oocyte	fwd	rnd-6_family-4252#LTR/ERV	1000	1001	0.315	oocyte_fwd
oocyte	fwd	rnd-6_family-4252#LTR/ERV	1001	1002	0.32	oocyte_fwd
oocyte	fwd	rnd-6_family-4252#LTR/ERV	1002	1003	0.3	oocyte_fwd
oocyte	fwd	rnd-6_family-4252#LTR/ERV	1003	1004	0.225	oocyte_fwd
oocyte	fwd	rnd-6_family-4252#LTR/ERV	1004	1005	0.2	oocyte_fwd
oocyte	fwd	rnd-6_family-4252#LTR/ERV	1005	1006	0.18	oocyte_fwd
oocyte	fwd	rnd-6_family-4252#LTR/ERV	1006	1007	0.175	oocyte_fwd
oocyte	fwd	rnd-6_family-4252#LTR/ERV	1007	1008	0.17	oocyte_fwd
oocyte	fwd	rnd-6_family-4252#LTR/ERV	1008	1009	0.19	oocyte_fwd
oocyte	fwd	rnd-6_family-4252#LTR/ERV	1009	1010	0.19	oocyte_fwd
oocyte	fwd	rnd-6_family-4252#LTR/ERV	1010	1011	0.19	oocyte_fwd
oocyte	fwd	rnd-6_family-4252#LTR/ERV	1011	1012	0.19	oocyte_fwd
oocyte	fwd	rnd-6_family-4252#LTR/ERV	1012	1013	0.18	oocyte_fwd
oocyte	fwd	rnd-6_family-4252#LTR/ERV	1013	1014	0.17	oocyte_fwd
oocyte	fwd	rnd-6_family-4252#LTR/ERV	1014	1015	0.175	oocyte_fwd
oocyte	fwd	rnd-6_family-4252#LTR/ERV	1015	1016	0.175	oocyte_fwd
oocyte	fwd	rnd-6_family-4252#LTR/ERV	1016	1017	0.17	oocyte_fwd
oocyte	fwd	rnd-6_family-4252#LTR/ERV	1017	1018	0.16	oocyte_fwd
oocyte	fwd	rnd-6_family-4252#LTR/ERV	1018	1019	0.13	oocyte_fwd
oocyte	fwd	rnd-6_family-4252#LTR/ERV	1019	1020	0.13	oocyte_fwd
oocyte	fwd	rnd-6_family-4252#LTR/ERV	1020	1021	0.13	oocyte_fwd
oocyte	fwd	rnd-6_family-4252#LTR/ERV	1021	1022	0.17	oocyte_fwd
oocyte	fwd	rnd-6_family-4252#LTR/ERV	1022	1023	0.17	oocyte_fwd
oocyte	fwd	rnd-6_family-4252#LTR/ERV	1023	1024	0.18	oocyte_fwd
oocyte	fwd	rnd-6_family-4252#LTR/ERV	1024	1025	0.39	oocyte_fwd
oocyte	fwd	rnd-6_family-4252#LTR/ERV	1025	1026	0.39	oocyte_fwd
oocyte	fwd	rnd-6_family-4252#LTR/ERV	1026	1027	0.39	oocyte_fwd
oocyte	fwd	rnd-6_family-4252#LTR/ERV	1027	1028	0.39	oocyte_fwd
oocyte	fwd	rnd-6_family-4252#LTR/ERV	1028	1029	0.39	oocyte_fwd
oocyte	fwd	rnd-6_family-4252#LTR/ERV	1029	1030	0.38	oocyte_fwd
oocyte	fwd	rnd-6_family-4252#LTR/ERV	1030	1031	0.38	oocyte_fwd
oocyte	fwd	rnd-6_family-4252#LTR/ERV	1031	1032	0.37	oocyte_fwd
oocyte	fwd	rnd-6_family-4252#LTR/ERV	1032	1033	0.37	oocyte_fwd
oocyte	fwd	rnd-6_family-4252#LTR/ERV	1033	1034	0.37	oocyte_fwd
oocyte	fwd	rnd-6_family-4252#LTR/ERV	1034	1035	0.37	oocyte_fwd
oocyte	fwd	rnd-6_family-4252#LTR/ERV	1035	1036	0.41	oocyte_fwd
oocyte	fwd	rnd-6_family-4252#LTR/ERV	1036	1037	0.435	oocyte_fwd
oocyte	fwd	rnd-6_family-4252#LTR/ERV	1037	1038	0.625	oocyte_fwd
oocyte	fwd	rnd-6_family-4252#LTR/ERV	1038	1039	0.605	oocyte_fwd
oocyte	fwd	rnd-6_family-4252#LTR/ERV	1039	1040	0.62	oocyte_fwd
oocyte	fwd	rnd-6_family-4252#LTR/ERV	1040	1041	0.625	oocyte_fwd
oocyte	fwd	rnd-6_family-4252#LTR/ERV	1041	1042	0.67	oocyte_fwd
oocyte	fwd	rnd-6_family-4252#LTR/ERV	1042	1043	0.55	oocyte_fwd
oocyte	fwd	rnd-6_family-4252#LTR/ERV	1043	1044	0.545	oocyte_fwd
oocyte	fwd	rnd-6_family-4252#LTR/ERV	1044	1045	0.595	oocyte_fwd
oocyte	fwd	rnd-6_family-4252#LTR/ERV	1045	1046	0.645	oocyte_fwd
oocyte	fwd	rnd-6_family-4252#LTR/ERV	1046	1047	0.645	oocyte_fwd
oocyte	fwd	rnd-6_family-4252#LTR/ERV	1047	1048	0.72	oocyte_fwd
oocyte	fwd	rnd-6_family-4252#LTR/ERV	1048	1049	0.72	oocyte_fwd
oocyte	fwd	rnd-6_family-4252#LTR/ERV	1049	1050	0.71	oocyte_fwd
oocyte	fwd	rnd-6_family-4252#LTR/ERV	1050	1051	0.71	oocyte_fwd
oocyte	fwd	rnd-6_family-4252#LTR/ERV	1051	1052	0.72	oocyte_fwd
oocyte	fwd	rnd-6_family-4252#LTR/ERV	1052	1053	0.72	oocyte_fwd
oocyte	fwd	rnd-6_family-4252#LTR/ERV	1053	1054	0.73	oocyte_fwd
oocyte	fwd	rnd-6_family-4252#LTR/ERV	1054	1055	0.68	oocyte_fwd
oocyte	fwd	rnd-6_family-4252#LTR/ERV	1055	1056	0.69	oocyte_fwd
oocyte	fwd	rnd-6_family-4252#LTR/ERV	1056	1057	0.68	oocyte_fwd
oocyte	fwd	rnd-6_family-4252#LTR/ERV	1057	1058	0.65	oocyte_fwd
oocyte	fwd	rnd-6_family-4252#LTR/ERV	1058	1059	0.65	oocyte_fwd
oocyte	fwd	rnd-6_family-4252#LTR/ERV	1059	1060	0.65	oocyte_fwd
oocyte	fwd	rnd-6_family-4252#LTR/ERV	1060	1061	0.67	oocyte_fwd
oocyte	fwd	rnd-6_family-4252#LTR/ERV	1061	1062	0.63	oocyte_fwd
oocyte	fwd	rnd-6_family-4252#LTR/ERV	1062	1063	0.63	oocyte_fwd
oocyte	fwd	rnd-6_family-4252#LTR/ERV	1063	1064	0.725	oocyte_fwd
oocyte	fwd	rnd-6_family-4252#LTR/ERV	1064	1065	0.72	oocyte_fwd
oocyte	fwd	rnd-6_family-4252#LTR/ERV	1065	1066	0.725	oocyte_fwd
oocyte	fwd	rnd-6_family-4252#LTR/ERV	1066	1067	0.575	oocyte_fwd
oocyte	fwd	rnd-6_family-4252#LTR/ERV	1067	1068	0.55	oocyte_fwd
oocyte	fwd	rnd-6_family-4252#LTR/ERV	1068	1069	0.55	oocyte_fwd
oocyte	fwd	rnd-6_family-4252#LTR/ERV	1069	1070	0.51	oocyte_fwd
oocyte	fwd	rnd-6_family-4252#LTR/ERV	1070	1071	0.435	oocyte_fwd
oocyte	fwd	rnd-6_family-4252#LTR/ERV	1071	1072	0.455	oocyte_fwd
oocyte	fwd	rnd-6_family-4252#LTR/ERV	1072	1073	0.455	oocyte_fwd
oocyte	fwd	rnd-6_family-4252#LTR/ERV	1073	1074	0.445	oocyte_fwd
oocyte	fwd	rnd-6_family-4252#LTR/ERV	1074	1075	0.415	oocyte_fwd
oocyte	fwd	rnd-6_family-4252#LTR/ERV	1075	1076	0.445	oocyte_fwd
oocyte	fwd	rnd-6_family-4252#LTR/ERV	1076	1077	1.57	oocyte_fwd
oocyte	fwd	rnd-6_family-4252#LTR/ERV	1077	1078	1.545	oocyte_fwd
oocyte	fwd	rnd-6_family-4252#LTR/ERV	1078	1079	1.555	oocyte_fwd
oocyte	fwd	rnd-6_family-4252#LTR/ERV	1079	1080	1.56	oocyte_fwd
oocyte	fwd	rnd-6_family-4252#LTR/ERV	1080	1081	1.56	oocyte_fwd
oocyte	fwd	rnd-6_family-4252#LTR/ERV	1081	1082	1.575	oocyte_fwd
oocyte	fwd	rnd-6_family-4252#LTR/ERV	1082	1083	1.575	oocyte_fwd
oocyte	fwd	rnd-6_family-4252#LTR/ERV	1083	1084	1.59	oocyte_fwd
oocyte	fwd	rnd-6_family-4252#LTR/ERV	1084	1085	1.575	oocyte_fwd
oocyte	fwd	rnd-6_family-4252#LTR/ERV	1085	1086	1.575	oocyte_fwd
oocyte	fwd	rnd-6_family-4252#LTR/ERV	1086	1087	1.565	oocyte_fwd
oocyte	fwd	rnd-6_family-4252#LTR/ERV	1087	1088	1.565	oocyte_fwd
oocyte	fwd	rnd-6_family-4252#LTR/ERV	1088	1089	1.555	oocyte_fwd
oocyte	fwd	rnd-6_family-4252#LTR/ERV	1089	1090	1.555	oocyte_fwd
oocyte	fwd	rnd-6_family-4252#LTR/ERV	1090	1091	1.53	oocyte_fwd
oocyte	fwd	rnd-6_family-4252#LTR/ERV	1091	1092	1.54	oocyte_fwd
oocyte	fwd	rnd-6_family-4252#LTR/ERV	1092	1093	1.5	oocyte_fwd
oocyte	fwd	rnd-6_family-4252#LTR/ERV	1093	1094	1.48	oocyte_fwd
oocyte	fwd	rnd-6_family-4252#LTR/ERV	1094	1095	1.245	oocyte_fwd
oocyte	fwd	rnd-6_family-4252#LTR/ERV	1095	1096	1.245	oocyte_fwd
oocyte	fwd	rnd-6_family-4252#LTR/ERV	1096	1097	1.245	oocyte_fwd
oocyte	fwd	rnd-6_family-4252#LTR/ERV	1097	1098	0.995	oocyte_fwd
oocyte	fwd	rnd-6_family-4252#LTR/ERV	1098	1099	0.905	oocyte_fwd
oocyte	fwd	rnd-6_family-4252#LTR/ERV	1099	1100	0.795	oocyte_fwd
oocyte	fwd	rnd-6_family-4252#LTR/ERV	1100	1101	0.605	oocyte_fwd
oocyte	fwd	rnd-6_family-4252#LTR/ERV	1101	1102	0.525	oocyte_fwd
oocyte	fwd	rnd-6_family-4252#LTR/ERV	1102	1103	0.425	oocyte_fwd
oocyte	fwd	rnd-6_family-4252#LTR/ERV	1103	1104	0.22	oocyte_fwd
oocyte	fwd	rnd-6_family-4252#LTR/ERV	1104	1105	0.22	oocyte_fwd
oocyte	fwd	rnd-6_family-4252#LTR/ERV	1105	1106	0.205	oocyte_fwd
oocyte	fwd	rnd-6_family-4252#LTR/ERV	1106	1107	0.285	oocyte_fwd
oocyte	fwd	rnd-6_family-4252#LTR/ERV	1107	1108	0.35	oocyte_fwd
oocyte	fwd	rnd-6_family-4252#LTR/ERV	1108	1109	0.35	oocyte_fwd
oocyte	fwd	rnd-6_family-4252#LTR/ERV	1109	1110	0.36	oocyte_fwd
oocyte	fwd	rnd-6_family-4252#LTR/ERV	1110	1111	0.45	oocyte_fwd
oocyte	fwd	rnd-6_family-4252#LTR/ERV	1111	1112	0.66	oocyte_fwd
oocyte	fwd	rnd-6_family-4252#LTR/ERV	1112	1113	0.695	oocyte_fwd
oocyte	fwd	rnd-6_family-4252#LTR/ERV	1113	1114	0.7	oocyte_fwd
oocyte	fwd	rnd-6_family-4252#LTR/ERV	1114	1115	0.7	oocyte_fwd
oocyte	fwd	rnd-6_family-4252#LTR/ERV	1115	1116	0.695	oocyte_fwd
oocyte	fwd	rnd-6_family-4252#LTR/ERV	1116	1117	0.75	oocyte_fwd
oocyte	fwd	rnd-6_family-4252#LTR/ERV	1117	1118	0.78	oocyte_fwd
oocyte	fwd	rnd-6_family-4252#LTR/ERV	1118	1119	0.835	oocyte_fwd
oocyte	fwd	rnd-6_family-4252#LTR/ERV	1119	1120	0.835	oocyte_fwd
oocyte	fwd	rnd-6_family-4252#LTR/ERV	1120	1121	0.835	oocyte_fwd
oocyte	fwd	rnd-6_family-4252#LTR/ERV	1121	1122	0.835	oocyte_fwd
oocyte	fwd	rnd-6_family-4252#LTR/ERV	1122	1123	0.845	oocyte_fwd
oocyte	fwd	rnd-6_family-4252#LTR/ERV	1123	1124	0.835	oocyte_fwd
oocyte	fwd	rnd-6_family-4252#LTR/ERV	1124	1125	0.835	oocyte_fwd
oocyte	fwd	rnd-6_family-4252#LTR/ERV	1125	1126	0.83	oocyte_fwd
oocyte	fwd	rnd-6_family-4252#LTR/ERV	1126	1127	0.805	oocyte_fwd
oocyte	fwd	rnd-6_family-4252#LTR/ERV	1127	1128	0.77	oocyte_fwd
oocyte	fwd	rnd-6_family-4252#LTR/ERV	1128	1129	0.73	oocyte_fwd
oocyte	fwd	rnd-6_family-4252#LTR/ERV	1129	1130	0.78	oocyte_fwd
oocyte	fwd	rnd-6_family-4252#LTR/ERV	1130	1131	0.755	oocyte_fwd
oocyte	fwd	rnd-6_family-4252#LTR/ERV	1131	1132	0.545	oocyte_fwd
oocyte	fwd	rnd-6_family-4252#LTR/ERV	1132	1133	0.545	oocyte_fwd
oocyte	fwd	rnd-6_family-4252#LTR/ERV	1133	1134	0.535	oocyte_fwd
oocyte	fwd	rnd-6_family-4252#LTR/ERV	1134	1135	0.535	oocyte_fwd
oocyte	fwd	rnd-6_family-4252#LTR/ERV	1135	1136	0.535	oocyte_fwd
oocyte	fwd	rnd-6_family-4252#LTR/ERV	1136	1137	0.545	oocyte_fwd
oocyte	fwd	rnd-6_family-4252#LTR/ERV	1137	1138	0.545	oocyte_fwd
oocyte	fwd	rnd-6_family-4252#LTR/ERV	1138	1139	0.505	oocyte_fwd
oocyte	fwd	rnd-6_family-4252#LTR/ERV	1139	1140	0.475	oocyte_fwd
oocyte	fwd	rnd-6_family-4252#LTR/ERV	1140	1141	0.38	oocyte_fwd
oocyte	fwd	rnd-6_family-4252#LTR/ERV	1141	1142	0.35	oocyte_fwd
oocyte	fwd	rnd-6_family-4252#LTR/ERV	1142	1143	0.415	oocyte_fwd
oocyte	fwd	rnd-6_family-4252#LTR/ERV	1143	1144	0.415	oocyte_fwd
oocyte	fwd	rnd-6_family-4252#LTR/ERV	1144	1145	0.355	oocyte_fwd
oocyte	fwd	rnd-6_family-4252#LTR/ERV	1145	1146	0.35	oocyte_fwd
oocyte	fwd	rnd-6_family-4252#LTR/ERV	1146	1147	0.4	oocyte_fwd
oocyte	fwd	rnd-6_family-4252#LTR/ERV	1147	1148	0.98	oocyte_fwd
oocyte	fwd	rnd-6_family-4252#LTR/ERV	1148	1149	0.98	oocyte_fwd
oocyte	fwd	rnd-6_family-4252#LTR/ERV	1149	1150	1.05	oocyte_fwd
oocyte	fwd	rnd-6_family-4252#LTR/ERV	1150	1151	1.255	oocyte_fwd
oocyte	fwd	rnd-6_family-4252#LTR/ERV	1151	1152	1.29	oocyte_fwd
oocyte	fwd	rnd-6_family-4252#LTR/ERV	1152	1153	1.41	oocyte_fwd
oocyte	fwd	rnd-6_family-4252#LTR/ERV	1153	1154	1.41	oocyte_fwd
oocyte	fwd	rnd-6_family-4252#LTR/ERV	1154	1155	1.615	oocyte_fwd
oocyte	fwd	rnd-6_family-4252#LTR/ERV	1155	1156	1.705	oocyte_fwd
oocyte	fwd	rnd-6_family-4252#LTR/ERV	1156	1157	1.715	oocyte_fwd
oocyte	fwd	rnd-6_family-4252#LTR/ERV	1157	1158	1.73	oocyte_fwd
oocyte	fwd	rnd-6_family-4252#LTR/ERV	1158	1159	1.735	oocyte_fwd
oocyte	fwd	rnd-6_family-4252#LTR/ERV	1159	1160	1.735	oocyte_fwd
oocyte	fwd	rnd-6_family-4252#LTR/ERV	1160	1161	1.725	oocyte_fwd
oocyte	fwd	rnd-6_family-4252#LTR/ERV	1161	1162	1.7	oocyte_fwd
oocyte	fwd	rnd-6_family-4252#LTR/ERV	1162	1163	1.7	oocyte_fwd
oocyte	fwd	rnd-6_family-4252#LTR/ERV	1163	1164	1.715	oocyte_fwd
oocyte	fwd	rnd-6_family-4252#LTR/ERV	1164	1165	1.71	oocyte_fwd
oocyte	fwd	rnd-6_family-4252#LTR/ERV	1165	1166	1.485	oocyte_fwd
oocyte	fwd	rnd-6_family-4252#LTR/ERV	1166	1167	1.5	oocyte_fwd
oocyte	fwd	rnd-6_family-4252#LTR/ERV	1167	1168	1.5	oocyte_fwd
oocyte	fwd	rnd-6_family-4252#LTR/ERV	1168	1169	1.51	oocyte_fwd
oocyte	fwd	rnd-6_family-4252#LTR/ERV	1169	1170	1.535	oocyte_fwd
oocyte	fwd	rnd-6_family-4252#LTR/ERV	1170	1171	1.53	oocyte_fwd
oocyte	fwd	rnd-6_family-4252#LTR/ERV	1171	1172	1.47	oocyte_fwd
oocyte	fwd	rnd-6_family-4252#LTR/ERV	1172	1173	1.435	oocyte_fwd
oocyte	fwd	rnd-6_family-4252#LTR/ERV	1173	1174	1.38	oocyte_fwd
oocyte	fwd	rnd-6_family-4252#LTR/ERV	1174	1175	1.36	oocyte_fwd
oocyte	fwd	rnd-6_family-4252#LTR/ERV	1175	1176	1.16	oocyte_fwd
oocyte	fwd	rnd-6_family-4252#LTR/ERV	1176	1177	0.89	oocyte_fwd
oocyte	fwd	rnd-6_family-4252#LTR/ERV	1177	1178	0.86	oocyte_fwd
oocyte	fwd	rnd-6_family-4252#LTR/ERV	1178	1179	0.76	oocyte_fwd
oocyte	fwd	rnd-6_family-4252#LTR/ERV	1179	1180	0.715	oocyte_fwd
oocyte	fwd	rnd-6_family-4252#LTR/ERV	1180	1181	0.58	oocyte_fwd
oocyte	fwd	rnd-6_family-4252#LTR/ERV	1181	1182	0.34	oocyte_fwd
oocyte	fwd	rnd-6_family-4252#LTR/ERV	1182	1183	0.24	oocyte_fwd
oocyte	fwd	rnd-6_family-4252#LTR/ERV	1183	1184	0.26	oocyte_fwd
oocyte	fwd	rnd-6_family-4252#LTR/ERV	1184	1185	0.25	oocyte_fwd
oocyte	fwd	rnd-6_family-4252#LTR/ERV	1185	1186	0.265	oocyte_fwd
oocyte	fwd	rnd-6_family-4252#LTR/ERV	1186	1187	0.26	oocyte_fwd
oocyte	fwd	rnd-6_family-4252#LTR/ERV	1187	1188	0.245	oocyte_fwd
oocyte	fwd	rnd-6_family-4252#LTR/ERV	1188	1189	0.26	oocyte_fwd
oocyte	fwd	rnd-6_family-4252#LTR/ERV	1189	1190	0.26	oocyte_fwd
oocyte	fwd	rnd-6_family-4252#LTR/ERV	1190	1191	0.26	oocyte_fwd
oocyte	fwd	rnd-6_family-4252#LTR/ERV	1191	1192	0.255	oocyte_fwd
oocyte	fwd	rnd-6_family-4252#LTR/ERV	1192	1193	0.255	oocyte_fwd
oocyte	fwd	rnd-6_family-4252#LTR/ERV	1193	1194	0.27	oocyte_fwd
oocyte	fwd	rnd-6_family-4252#LTR/ERV	1194	1195	0.255	oocyte_fwd
oocyte	fwd	rnd-6_family-4252#LTR/ERV	1195	1196	0.255	oocyte_fwd
oocyte	fwd	rnd-6_family-4252#LTR/ERV	1196	1197	0.255	oocyte_fwd
oocyte	fwd	rnd-6_family-4252#LTR/ERV	1197	1198	0.225	oocyte_fwd
oocyte	fwd	rnd-6_family-4252#LTR/ERV	1198	1199	0.21	oocyte_fwd
oocyte	fwd	rnd-6_family-4252#LTR/ERV	1199	1200	0.19	oocyte_fwd
oocyte	fwd	rnd-6_family-4252#LTR/ERV	1200	1201	0.18	oocyte_fwd
oocyte	fwd	rnd-6_family-4252#LTR/ERV	1201	1202	0.21	oocyte_fwd
oocyte	fwd	rnd-6_family-4252#LTR/ERV	1202	1203	0.21	oocyte_fwd
oocyte	fwd	rnd-6_family-4252#LTR/ERV	1203	1204	0.2	oocyte_fwd
oocyte	fwd	rnd-6_family-4252#LTR/ERV	1204	1205	0.2	oocyte_fwd
oocyte	fwd	rnd-6_family-4252#LTR/ERV	1205	1206	0.23	oocyte_fwd
oocyte	fwd	rnd-6_family-4252#LTR/ERV	1206	1207	0.23	oocyte_fwd
oocyte	fwd	rnd-6_family-4252#LTR/ERV	1207	1208	0.26	oocyte_fwd
oocyte	fwd	rnd-6_family-4252#LTR/ERV	1208	1209	0.28	oocyte_fwd
oocyte	fwd	rnd-6_family-4252#LTR/ERV	1209	1210	0.705	oocyte_fwd
oocyte	fwd	rnd-6_family-4252#LTR/ERV	1210	1211	0.695	oocyte_fwd
oocyte	fwd	rnd-6_family-4252#LTR/ERV	1211	1212	0.695	oocyte_fwd
oocyte	fwd	rnd-6_family-4252#LTR/ERV	1212	1213	0.69	oocyte_fwd
oocyte	fwd	rnd-6_family-4252#LTR/ERV	1213	1214	0.715	oocyte_fwd
oocyte	fwd	rnd-6_family-4252#LTR/ERV	1214	1215	0.715	oocyte_fwd
oocyte	fwd	rnd-6_family-4252#LTR/ERV	1215	1216	1.085	oocyte_fwd
oocyte	fwd	rnd-6_family-4252#LTR/ERV	1216	1217	1.18	oocyte_fwd
oocyte	fwd	rnd-6_family-4252#LTR/ERV	1217	1218	1.37	oocyte_fwd
oocyte	fwd	rnd-6_family-4252#LTR/ERV	1218	1219	1.37	oocyte_fwd
oocyte	fwd	rnd-6_family-4252#LTR/ERV	1219	1220	1.38	oocyte_fwd
oocyte	fwd	rnd-6_family-4252#LTR/ERV	1220	1221	1.405	oocyte_fwd
oocyte	fwd	rnd-6_family-4252#LTR/ERV	1221	1222	1.395	oocyte_fwd
oocyte	fwd	rnd-6_family-4252#LTR/ERV	1222	1223	1.435	oocyte_fwd
oocyte	fwd	rnd-6_family-4252#LTR/ERV	1223	1224	1.5	oocyte_fwd
oocyte	fwd	rnd-6_family-4252#LTR/ERV	1224	1225	1.53	oocyte_fwd
oocyte	fwd	rnd-6_family-4252#LTR/ERV	1225	1226	1.57	oocyte_fwd
oocyte	fwd	rnd-6_family-4252#LTR/ERV	1226	1227	1.585	oocyte_fwd
oocyte	fwd	rnd-6_family-4252#LTR/ERV	1227	1228	1.555	oocyte_fwd
oocyte	fwd	rnd-6_family-4252#LTR/ERV	1228	1229	1.615	oocyte_fwd
oocyte	fwd	rnd-6_family-4252#LTR/ERV	1229	1230	1.61	oocyte_fwd
oocyte	fwd	rnd-6_family-4252#LTR/ERV	1230	1231	1.635	oocyte_fwd
oocyte	fwd	rnd-6_family-4252#LTR/ERV	1231	1232	1.695	oocyte_fwd
oocyte	fwd	rnd-6_family-4252#LTR/ERV	1232	1233	1.7	oocyte_fwd
oocyte	fwd	rnd-6_family-4252#LTR/ERV	1233	1234	1.69	oocyte_fwd
oocyte	fwd	rnd-6_family-4252#LTR/ERV	1234	1235	1.655	oocyte_fwd
oocyte	fwd	rnd-6_family-4252#LTR/ERV	1235	1236	1.555	oocyte_fwd
oocyte	fwd	rnd-6_family-4252#LTR/ERV	1236	1237	1.53	oocyte_fwd
oocyte	fwd	rnd-6_family-4252#LTR/ERV	1237	1238	1.435	oocyte_fwd
oocyte	fwd	rnd-6_family-4252#LTR/ERV	1238	1239	1.225	oocyte_fwd
oocyte	fwd	rnd-6_family-4252#LTR/ERV	1239	1240	1.225	oocyte_fwd
oocyte	fwd	rnd-6_family-4252#LTR/ERV	1240	1241	1.17	oocyte_fwd
oocyte	fwd	rnd-6_family-4252#LTR/ERV	1241	1242	1.14	oocyte_fwd
oocyte	fwd	rnd-6_family-4252#LTR/ERV	1242	1243	1.09	oocyte_fwd
oocyte	fwd	rnd-6_family-4252#LTR/ERV	1243	1244	0.905	oocyte_fwd
oocyte	fwd	rnd-6_family-4252#LTR/ERV	1244	1245	0.745	oocyte_fwd
oocyte	fwd	rnd-6_family-4252#LTR/ERV	1245	1246	0.63	oocyte_fwd
oocyte	fwd	rnd-6_family-4252#LTR/ERV	1246	1247	0.64	oocyte_fwd
oocyte	fwd	rnd-6_family-4252#LTR/ERV	1247	1248	0.615	oocyte_fwd
oocyte	fwd	rnd-6_family-4252#LTR/ERV	1248	1249	0.585	oocyte_fwd
oocyte	fwd	rnd-6_family-4252#LTR/ERV	1249	1250	0.57	oocyte_fwd
oocyte	fwd	rnd-6_family-4252#LTR/ERV	1250	1251	0.515	oocyte_fwd
oocyte	fwd	rnd-6_family-4252#LTR/ERV	1251	1252	0.455	oocyte_fwd
oocyte	fwd	rnd-6_family-4252#LTR/ERV	1252	1253	0.42	oocyte_fwd
oocyte	fwd	rnd-6_family-4252#LTR/ERV	1253	1254	0.38	oocyte_fwd
oocyte	fwd	rnd-6_family-4252#LTR/ERV	1254	1255	0.38	oocyte_fwd
oocyte	fwd	rnd-6_family-4252#LTR/ERV	1255	1256	0.345	oocyte_fwd
oocyte	fwd	rnd-6_family-4252#LTR/ERV	1256	1257	0.375	oocyte_fwd
oocyte	fwd	rnd-6_family-4252#LTR/ERV	1257	1258	0.375	oocyte_fwd
oocyte	fwd	rnd-6_family-4252#LTR/ERV	1258	1259	0.27	oocyte_fwd
oocyte	fwd	rnd-6_family-4252#LTR/ERV	1259	1260	0.255	oocyte_fwd
oocyte	fwd	rnd-6_family-4252#LTR/ERV	1260	1261	0.25	oocyte_fwd
oocyte	fwd	rnd-6_family-4252#LTR/ERV	1261	1262	0.22	oocyte_fwd
oocyte	fwd	rnd-6_family-4252#LTR/ERV	1262	1263	0.22	oocyte_fwd
oocyte	fwd	rnd-6_family-4252#LTR/ERV	1263	1264	0.205	oocyte_fwd
oocyte	fwd	rnd-6_family-4252#LTR/ERV	1264	1265	0.195	oocyte_fwd
oocyte	fwd	rnd-6_family-4252#LTR/ERV	1265	1266	0.195	oocyte_fwd
oocyte	fwd	rnd-6_family-4252#LTR/ERV	1266	1267	0.195	oocyte_fwd
oocyte	fwd	rnd-6_family-4252#LTR/ERV	1267	1268	0.175	oocyte_fwd
oocyte	fwd	rnd-6_family-4252#LTR/ERV	1268	1269	0.16	oocyte_fwd
oocyte	fwd	rnd-6_family-4252#LTR/ERV	1269	1270	0.21	oocyte_fwd
oocyte	fwd	rnd-6_family-4252#LTR/ERV	1270	1271	0.21	oocyte_fwd
oocyte	fwd	rnd-6_family-4252#LTR/ERV	1271	1272	0.195	oocyte_fwd
oocyte	fwd	rnd-6_family-4252#LTR/ERV	1272	1273	0.195	oocyte_fwd
oocyte	fwd	rnd-6_family-4252#LTR/ERV	1273	1274	0.2	oocyte_fwd
oocyte	fwd	rnd-6_family-4252#LTR/ERV	1274	1275	0.195	oocyte_fwd
oocyte	fwd	rnd-6_family-4252#LTR/ERV	1275	1276	0.195	oocyte_fwd
oocyte	fwd	rnd-6_family-4252#LTR/ERV	1276	1277	0.21	oocyte_fwd
oocyte	fwd	rnd-6_family-4252#LTR/ERV	1277	1278	0.21	oocyte_fwd
oocyte	fwd	rnd-6_family-4252#LTR/ERV	1278	1279	0.215	oocyte_fwd
oocyte	fwd	rnd-6_family-4252#LTR/ERV	1279	1280	0.215	oocyte_fwd
oocyte	fwd	rnd-6_family-4252#LTR/ERV	1280	1281	0.215	oocyte_fwd
oocyte	fwd	rnd-6_family-4252#LTR/ERV	1281	1282	0.255	oocyte_fwd
oocyte	fwd	rnd-6_family-4252#LTR/ERV	1282	1283	0.28	oocyte_fwd
oocyte	fwd	rnd-6_family-4252#LTR/ERV	1283	1284	0.265	oocyte_fwd
oocyte	fwd	rnd-6_family-4252#LTR/ERV	1284	1285	0.265	oocyte_fwd
oocyte	fwd	rnd-6_family-4252#LTR/ERV	1285	1286	0.29	oocyte_fwd
oocyte	fwd	rnd-6_family-4252#LTR/ERV	1286	1287	0.29	oocyte_fwd
oocyte	fwd	rnd-6_family-4252#LTR/ERV	1287	1288	0.29	oocyte_fwd
oocyte	fwd	rnd-6_family-4252#LTR/ERV	1288	1289	0.295	oocyte_fwd
oocyte	fwd	rnd-6_family-4252#LTR/ERV	1289	1290	0.3	oocyte_fwd
oocyte	fwd	rnd-6_family-4252#LTR/ERV	1290	1291	0.3	oocyte_fwd
oocyte	fwd	rnd-6_family-4252#LTR/ERV	1291	1292	0.3	oocyte_fwd
oocyte	fwd	rnd-6_family-4252#LTR/ERV	1292	1293	0.29	oocyte_fwd
oocyte	fwd	rnd-6_family-4252#LTR/ERV	1293	1294	0.27	oocyte_fwd
oocyte	fwd	rnd-6_family-4252#LTR/ERV	1294	1295	0.255	oocyte_fwd
oocyte	fwd	rnd-6_family-4252#LTR/ERV	1295	1296	0.27	oocyte_fwd
oocyte	fwd	rnd-6_family-4252#LTR/ERV	1296	1297	0.295	oocyte_fwd
oocyte	fwd	rnd-6_family-4252#LTR/ERV	1297	1298	0.305	oocyte_fwd
oocyte	fwd	rnd-6_family-4252#LTR/ERV	1298	1299	0.465	oocyte_fwd
oocyte	fwd	rnd-6_family-4252#LTR/ERV	1299	1300	0.935	oocyte_fwd
oocyte	fwd	rnd-6_family-4252#LTR/ERV	1300	1301	0.915	oocyte_fwd
oocyte	fwd	rnd-6_family-4252#LTR/ERV	1301	1302	0.915	oocyte_fwd
oocyte	fwd	rnd-6_family-4252#LTR/ERV	1302	1303	0.9	oocyte_fwd
oocyte	fwd	rnd-6_family-4252#LTR/ERV	1303	1304	0.885	oocyte_fwd
oocyte	fwd	rnd-6_family-4252#LTR/ERV	1304	1305	0.865	oocyte_fwd
oocyte	fwd	rnd-6_family-4252#LTR/ERV	1305	1306	0.895	oocyte_fwd
oocyte	fwd	rnd-6_family-4252#LTR/ERV	1306	1307	0.905	oocyte_fwd
oocyte	fwd	rnd-6_family-4252#LTR/ERV	1307	1308	0.89	oocyte_fwd
oocyte	fwd	rnd-6_family-4252#LTR/ERV	1308	1309	1.31	oocyte_fwd
oocyte	fwd	rnd-6_family-4252#LTR/ERV	1309	1310	1.295	oocyte_fwd
oocyte	fwd	rnd-6_family-4252#LTR/ERV	1310	1311	1.33	oocyte_fwd
oocyte	fwd	rnd-6_family-4252#LTR/ERV	1311	1312	1.33	oocyte_fwd
oocyte	fwd	rnd-6_family-4252#LTR/ERV	1312	1313	1.33	oocyte_fwd
oocyte	fwd	rnd-6_family-4252#LTR/ERV	1313	1314	1.33	oocyte_fwd
oocyte	fwd	rnd-6_family-4252#LTR/ERV	1314	1315	1.345	oocyte_fwd
oocyte	fwd	rnd-6_family-4252#LTR/ERV	1315	1316	1.355	oocyte_fwd
oocyte	fwd	rnd-6_family-4252#LTR/ERV	1316	1317	1.345	oocyte_fwd
oocyte	fwd	rnd-6_family-4252#LTR/ERV	1317	1318	1.34	oocyte_fwd
oocyte	fwd	rnd-6_family-4252#LTR/ERV	1318	1319	1.31	oocyte_fwd
oocyte	fwd	rnd-6_family-4252#LTR/ERV	1319	1320	1.305	oocyte_fwd
oocyte	fwd	rnd-6_family-4252#LTR/ERV	1320	1321	1.3	oocyte_fwd
oocyte	fwd	rnd-6_family-4252#LTR/ERV	1321	1322	1.305	oocyte_fwd
oocyte	fwd	rnd-6_family-4252#LTR/ERV	1322	1323	1.3	oocyte_fwd
oocyte	fwd	rnd-6_family-4252#LTR/ERV	1323	1324	1.275	oocyte_fwd
oocyte	fwd	rnd-6_family-4252#LTR/ERV	1324	1325	1.18	oocyte_fwd
oocyte	fwd	rnd-6_family-4252#LTR/ERV	1325	1326	1.12	oocyte_fwd
oocyte	fwd	rnd-6_family-4252#LTR/ERV	1326	1327	1.095	oocyte_fwd
oocyte	fwd	rnd-6_family-4252#LTR/ERV	1327	1328	0.79	oocyte_fwd
oocyte	fwd	rnd-6_family-4252#LTR/ERV	1328	1329	0.65	oocyte_fwd
oocyte	fwd	rnd-6_family-4252#LTR/ERV	1329	1330	0.645	oocyte_fwd
oocyte	fwd	rnd-6_family-4252#LTR/ERV	1330	1331	0.625	oocyte_fwd
oocyte	fwd	rnd-6_family-4252#LTR/ERV	1331	1332	0.625	oocyte_fwd
oocyte	fwd	rnd-6_family-4252#LTR/ERV	1332	1333	0.585	oocyte_fwd
oocyte	fwd	rnd-6_family-4252#LTR/ERV	1333	1334	0.585	oocyte_fwd
oocyte	fwd	rnd-6_family-4252#LTR/ERV	1334	1335	0.49	oocyte_fwd
oocyte	fwd	rnd-6_family-4252#LTR/ERV	1335	1336	0.355	oocyte_fwd
oocyte	fwd	rnd-6_family-4252#LTR/ERV	1336	1337	0.265	oocyte_fwd
oocyte	fwd	rnd-6_family-4252#LTR/ERV	1337	1338	0.165	oocyte_fwd
oocyte	fwd	rnd-6_family-4252#LTR/ERV	1338	1339	0.115	oocyte_fwd
oocyte	fwd	rnd-6_family-4252#LTR/ERV	1339	1340	0.115	oocyte_fwd
oocyte	fwd	rnd-6_family-4252#LTR/ERV	1340	1341	0.075	oocyte_fwd
oocyte	fwd	rnd-6_family-4252#LTR/ERV	1341	1342	0.085	oocyte_fwd
oocyte	fwd	rnd-6_family-4252#LTR/ERV	1342	1343	0.085	oocyte_fwd
oocyte	fwd	rnd-6_family-4252#LTR/ERV	1343	1344	0.085	oocyte_fwd
oocyte	fwd	rnd-6_family-4252#LTR/ERV	1344	1345	0.085	oocyte_fwd
oocyte	fwd	rnd-6_family-4252#LTR/ERV	1345	1346	0.09	oocyte_fwd
oocyte	fwd	rnd-6_family-4252#LTR/ERV	1346	1347	0.09	oocyte_fwd
oocyte	fwd	rnd-6_family-4252#LTR/ERV	1347	1348	0.09	oocyte_fwd
oocyte	fwd	rnd-6_family-4252#LTR/ERV	1348	1349	0.09	oocyte_fwd
oocyte	fwd	rnd-6_family-4252#LTR/ERV	1349	1350	0.09	oocyte_fwd
oocyte	fwd	rnd-6_family-4252#LTR/ERV	1350	1351	0.09	oocyte_fwd
oocyte	fwd	rnd-6_family-4252#LTR/ERV	1351	1352	0.085	oocyte_fwd
oocyte	fwd	rnd-6_family-4252#LTR/ERV	1352	1353	0.085	oocyte_fwd
oocyte	fwd	rnd-6_family-4252#LTR/ERV	1353	1354	0.09	oocyte_fwd
oocyte	fwd	rnd-6_family-4252#LTR/ERV	1354	1355	0.11	oocyte_fwd
oocyte	fwd	rnd-6_family-4252#LTR/ERV	1355	1356	0.11	oocyte_fwd
oocyte	fwd	rnd-6_family-4252#LTR/ERV	1356	1357	0.12	oocyte_fwd
oocyte	fwd	rnd-6_family-4252#LTR/ERV	1357	1358	0.12	oocyte_fwd
oocyte	fwd	rnd-6_family-4252#LTR/ERV	1358	1359	0.15	oocyte_fwd
oocyte	fwd	rnd-6_family-4252#LTR/ERV	1359	1360	0.15	oocyte_fwd
oocyte	fwd	rnd-6_family-4252#LTR/ERV	1360	1361	0.15	oocyte_fwd
oocyte	fwd	rnd-6_family-4252#LTR/ERV	1361	1362	0.18	oocyte_fwd
oocyte	fwd	rnd-6_family-4252#LTR/ERV	1362	1363	0.18	oocyte_fwd
oocyte	fwd	rnd-6_family-4252#LTR/ERV	1363	1364	0.22	oocyte_fwd
oocyte	fwd	rnd-6_family-4252#LTR/ERV	1364	1365	0.22	oocyte_fwd
oocyte	fwd	rnd-6_family-4252#LTR/ERV	1365	1366	0.22	oocyte_fwd
oocyte	fwd	rnd-6_family-4252#LTR/ERV	1366	1367	0.22	oocyte_fwd
oocyte	fwd	rnd-6_family-4252#LTR/ERV	1367	1368	0.22	oocyte_fwd
oocyte	fwd	rnd-6_family-4252#LTR/ERV	1368	1369	0.21	oocyte_fwd
oocyte	fwd	rnd-6_family-4252#LTR/ERV	1369	1370	0.21	oocyte_fwd
oocyte	fwd	rnd-6_family-4252#LTR/ERV	1370	1371	0.21	oocyte_fwd
oocyte	fwd	rnd-6_family-4252#LTR/ERV	1371	1372	0.21	oocyte_fwd
oocyte	fwd	rnd-6_family-4252#LTR/ERV	1372	1373	0.21	oocyte_fwd
oocyte	fwd	rnd-6_family-4252#LTR/ERV	1373	1374	0.205	oocyte_fwd
oocyte	fwd	rnd-6_family-4252#LTR/ERV	1374	1375	0.205	oocyte_fwd
oocyte	fwd	rnd-6_family-4252#LTR/ERV	1375	1376	0.215	oocyte_fwd
oocyte	fwd	rnd-6_family-4252#LTR/ERV	1376	1377	0.23	oocyte_fwd
oocyte	fwd	rnd-6_family-4252#LTR/ERV	1377	1378	0.255	oocyte_fwd
oocyte	fwd	rnd-6_family-4252#LTR/ERV	1378	1379	0.24	oocyte_fwd
oocyte	fwd	rnd-6_family-4252#LTR/ERV	1379	1380	0.265	oocyte_fwd
oocyte	fwd	rnd-6_family-4252#LTR/ERV	1380	1381	1.01	oocyte_fwd
oocyte	fwd	rnd-6_family-4252#LTR/ERV	1381	1382	1.115	oocyte_fwd
oocyte	fwd	rnd-6_family-4252#LTR/ERV	1382	1383	1.145	oocyte_fwd
oocyte	fwd	rnd-6_family-4252#LTR/ERV	1383	1384	1.13	oocyte_fwd
oocyte	fwd	rnd-6_family-4252#LTR/ERV	1384	1385	1.135	oocyte_fwd
oocyte	fwd	rnd-6_family-4252#LTR/ERV	1385	1386	1.135	oocyte_fwd
oocyte	fwd	rnd-6_family-4252#LTR/ERV	1386	1387	1.15	oocyte_fwd
oocyte	fwd	rnd-6_family-4252#LTR/ERV	1387	1388	1.15	oocyte_fwd
oocyte	fwd	rnd-6_family-4252#LTR/ERV	1388	1389	1.115	oocyte_fwd
oocyte	fwd	rnd-6_family-4252#LTR/ERV	1389	1390	1.11	oocyte_fwd
oocyte	fwd	rnd-6_family-4252#LTR/ERV	1390	1391	1.125	oocyte_fwd
oocyte	fwd	rnd-6_family-4252#LTR/ERV	1391	1392	1.095	oocyte_fwd
oocyte	fwd	rnd-6_family-4252#LTR/ERV	1392	1393	1.07	oocyte_fwd
oocyte	fwd	rnd-6_family-4252#LTR/ERV	1393	1394	1.05	oocyte_fwd
oocyte	fwd	rnd-6_family-4252#LTR/ERV	1394	1395	1.05	oocyte_fwd
oocyte	fwd	rnd-6_family-4252#LTR/ERV	1395	1396	1.04	oocyte_fwd
oocyte	fwd	rnd-6_family-4252#LTR/ERV	1396	1397	1.07	oocyte_fwd
oocyte	fwd	rnd-6_family-4252#LTR/ERV	1397	1398	1.125	oocyte_fwd
oocyte	fwd	rnd-6_family-4252#LTR/ERV	1398	1399	1.125	oocyte_fwd
oocyte	fwd	rnd-6_family-4252#LTR/ERV	1399	1400	1.13	oocyte_fwd
oocyte	fwd	rnd-6_family-4252#LTR/ERV	1400	1401	1.13	oocyte_fwd
oocyte	fwd	rnd-6_family-4252#LTR/ERV	1401	1402	1.11	oocyte_fwd
oocyte	fwd	rnd-6_family-4252#LTR/ERV	1402	1403	1.1	oocyte_fwd
oocyte	fwd	rnd-6_family-4252#LTR/ERV	1403	1404	1.03	oocyte_fwd
oocyte	fwd	rnd-6_family-4252#LTR/ERV	1404	1405	0.91	oocyte_fwd
oocyte	fwd	rnd-6_family-4252#LTR/ERV	1405	1406	0.59	oocyte_fwd
oocyte	fwd	rnd-6_family-4252#LTR/ERV	1406	1407	0.575	oocyte_fwd
oocyte	fwd	rnd-6_family-4252#LTR/ERV	1407	1408	0.56	oocyte_fwd
oocyte	fwd	rnd-6_family-4252#LTR/ERV	1408	1409	0.26	oocyte_fwd
oocyte	fwd	rnd-6_family-4252#LTR/ERV	1409	1410	0.27	oocyte_fwd
oocyte	fwd	rnd-6_family-4252#LTR/ERV	1410	1411	0.28	oocyte_fwd
oocyte	fwd	rnd-6_family-4252#LTR/ERV	1411	1412	0.285	oocyte_fwd
oocyte	fwd	rnd-6_family-4252#LTR/ERV	1412	1413	0.285	oocyte_fwd
oocyte	fwd	rnd-6_family-4252#LTR/ERV	1413	1414	0.295	oocyte_fwd
oocyte	fwd	rnd-6_family-4252#LTR/ERV	1414	1415	0.315	oocyte_fwd
oocyte	fwd	rnd-6_family-4252#LTR/ERV	1415	1416	0.315	oocyte_fwd
oocyte	fwd	rnd-6_family-4252#LTR/ERV	1416	1417	0.33	oocyte_fwd
oocyte	fwd	rnd-6_family-4252#LTR/ERV	1417	1418	0.335	oocyte_fwd
oocyte	fwd	rnd-6_family-4252#LTR/ERV	1418	1419	0.345	oocyte_fwd
oocyte	fwd	rnd-6_family-4252#LTR/ERV	1419	1420	0.345	oocyte_fwd
oocyte	fwd	rnd-6_family-4252#LTR/ERV	1420	1421	0.35	oocyte_fwd
oocyte	fwd	rnd-6_family-4252#LTR/ERV	1421	1422	0.35	oocyte_fwd
oocyte	fwd	rnd-6_family-4252#LTR/ERV	1422	1423	0.36	oocyte_fwd
oocyte	fwd	rnd-6_family-4252#LTR/ERV	1423	1424	0.35	oocyte_fwd
oocyte	fwd	rnd-6_family-4252#LTR/ERV	1424	1425	0.355	oocyte_fwd
oocyte	fwd	rnd-6_family-4252#LTR/ERV	1425	1426	0.36	oocyte_fwd
oocyte	fwd	rnd-6_family-4252#LTR/ERV	1426	1427	0.265	oocyte_fwd
oocyte	fwd	rnd-6_family-4252#LTR/ERV	1427	1428	0.31	oocyte_fwd
oocyte	fwd	rnd-6_family-4252#LTR/ERV	1428	1429	0.305	oocyte_fwd
oocyte	fwd	rnd-6_family-4252#LTR/ERV	1429	1430	0.33	oocyte_fwd
oocyte	fwd	rnd-6_family-4252#LTR/ERV	1430	1431	0.315	oocyte_fwd
oocyte	fwd	rnd-6_family-4252#LTR/ERV	1431	1432	0.335	oocyte_fwd
oocyte	fwd	rnd-6_family-4252#LTR/ERV	1432	1433	0.3	oocyte_fwd
oocyte	fwd	rnd-6_family-4252#LTR/ERV	1433	1434	0.335	oocyte_fwd
oocyte	fwd	rnd-6_family-4252#LTR/ERV	1434	1435	0.34	oocyte_fwd
oocyte	fwd	rnd-6_family-4252#LTR/ERV	1435	1436	0.33	oocyte_fwd
oocyte	fwd	rnd-6_family-4252#LTR/ERV	1436	1437	0.33	oocyte_fwd
oocyte	fwd	rnd-6_family-4252#LTR/ERV	1437	1438	0.28	oocyte_fwd
oocyte	fwd	rnd-6_family-4252#LTR/ERV	1438	1439	0.25	oocyte_fwd
oocyte	fwd	rnd-6_family-4252#LTR/ERV	1439	1440	0.245	oocyte_fwd
oocyte	fwd	rnd-6_family-4252#LTR/ERV	1440	1441	0.24	oocyte_fwd
oocyte	fwd	rnd-6_family-4252#LTR/ERV	1441	1442	0.245	oocyte_fwd
oocyte	fwd	rnd-6_family-4252#LTR/ERV	1442	1443	0.215	oocyte_fwd
oocyte	fwd	rnd-6_family-4252#LTR/ERV	1443	1444	0.21	oocyte_fwd
oocyte	fwd	rnd-6_family-4252#LTR/ERV	1444	1445	0.21	oocyte_fwd
oocyte	fwd	rnd-6_family-4252#LTR/ERV	1445	1446	0.2	oocyte_fwd
oocyte	fwd	rnd-6_family-4252#LTR/ERV	1446	1447	0.2	oocyte_fwd
oocyte	fwd	rnd-6_family-4252#LTR/ERV	1447	1448	0.19	oocyte_fwd
oocyte	fwd	rnd-6_family-4252#LTR/ERV	1448	1449	0.18	oocyte_fwd
oocyte	fwd	rnd-6_family-4252#LTR/ERV	1449	1450	0.18	oocyte_fwd
oocyte	fwd	rnd-6_family-4252#LTR/ERV	1450	1451	0.185	oocyte_fwd
oocyte	fwd	rnd-6_family-4252#LTR/ERV	1451	1452	0.16	oocyte_fwd
oocyte	fwd	rnd-6_family-4252#LTR/ERV	1452	1453	0.135	oocyte_fwd
oocyte	fwd	rnd-6_family-4252#LTR/ERV	1453	1454	0.15	oocyte_fwd
oocyte	fwd	rnd-6_family-4252#LTR/ERV	1454	1455	0.14	oocyte_fwd
oocyte	fwd	rnd-6_family-4252#LTR/ERV	1455	1456	0.15	oocyte_fwd
oocyte	fwd	rnd-6_family-4252#LTR/ERV	1456	1457	0.135	oocyte_fwd
oocyte	fwd	rnd-6_family-4252#LTR/ERV	1457	1458	0.135	oocyte_fwd
oocyte	fwd	rnd-6_family-4252#LTR/ERV	1458	1459	0.135	oocyte_fwd
oocyte	fwd	rnd-6_family-4252#LTR/ERV	1459	1460	0.125	oocyte_fwd
oocyte	fwd	rnd-6_family-4252#LTR/ERV	1460	1461	0.095	oocyte_fwd
oocyte	fwd	rnd-6_family-4252#LTR/ERV	1461	1462	0.095	oocyte_fwd
oocyte	fwd	rnd-6_family-4252#LTR/ERV	1462	1463	0.095	oocyte_fwd
oocyte	fwd	rnd-6_family-4252#LTR/ERV	1463	1464	0.09	oocyte_fwd
oocyte	fwd	rnd-6_family-4252#LTR/ERV	1464	1465	0.095	oocyte_fwd
oocyte	fwd	rnd-6_family-4252#LTR/ERV	1465	1466	0.095	oocyte_fwd
oocyte	fwd	rnd-6_family-4252#LTR/ERV	1466	1467	0.085	oocyte_fwd
oocyte	fwd	rnd-6_family-4252#LTR/ERV	1467	1468	0.085	oocyte_fwd
oocyte	fwd	rnd-6_family-4252#LTR/ERV	1468	1469	0.125	oocyte_fwd
oocyte	fwd	rnd-6_family-4252#LTR/ERV	1469	1470	0.24	oocyte_fwd
oocyte	fwd	rnd-6_family-4252#LTR/ERV	1470	1471	0.295	oocyte_fwd
oocyte	fwd	rnd-6_family-4252#LTR/ERV	1471	1472	0.335	oocyte_fwd
oocyte	fwd	rnd-6_family-4252#LTR/ERV	1472	1473	0.33	oocyte_fwd
oocyte	fwd	rnd-6_family-4252#LTR/ERV	1473	1474	0.34	oocyte_fwd
oocyte	fwd	rnd-6_family-4252#LTR/ERV	1474	1475	0.335	oocyte_fwd
oocyte	fwd	rnd-6_family-4252#LTR/ERV	1475	1476	0.405	oocyte_fwd
oocyte	fwd	rnd-6_family-4252#LTR/ERV	1476	1477	0.405	oocyte_fwd
oocyte	fwd	rnd-6_family-4252#LTR/ERV	1477	1478	0.4	oocyte_fwd
oocyte	fwd	rnd-6_family-4252#LTR/ERV	1478	1479	0.4	oocyte_fwd
oocyte	fwd	rnd-6_family-4252#LTR/ERV	1479	1480	0.42	oocyte_fwd
oocyte	fwd	rnd-6_family-4252#LTR/ERV	1480	1481	0.42	oocyte_fwd
oocyte	fwd	rnd-6_family-4252#LTR/ERV	1481	1482	0.425	oocyte_fwd
oocyte	fwd	rnd-6_family-4252#LTR/ERV	1482	1483	0.425	oocyte_fwd
oocyte	fwd	rnd-6_family-4252#LTR/ERV	1483	1484	0.42	oocyte_fwd
oocyte	fwd	rnd-6_family-4252#LTR/ERV	1484	1485	0.42	oocyte_fwd
oocyte	fwd	rnd-6_family-4252#LTR/ERV	1485	1486	0.415	oocyte_fwd
oocyte	fwd	rnd-6_family-4252#LTR/ERV	1486	1487	0.37	oocyte_fwd
oocyte	fwd	rnd-6_family-4252#LTR/ERV	1487	1488	0.37	oocyte_fwd
oocyte	fwd	rnd-6_family-4252#LTR/ERV	1488	1489	0.37	oocyte_fwd
oocyte	fwd	rnd-6_family-4252#LTR/ERV	1489	1490	0.34	oocyte_fwd
oocyte	fwd	rnd-6_family-4252#LTR/ERV	1490	1491	0.34	oocyte_fwd
oocyte	fwd	rnd-6_family-4252#LTR/ERV	1491	1492	0.34	oocyte_fwd
oocyte	fwd	rnd-6_family-4252#LTR/ERV	1492	1493	0.34	oocyte_fwd
oocyte	fwd	rnd-6_family-4252#LTR/ERV	1493	1494	0.27	oocyte_fwd
oocyte	fwd	rnd-6_family-4252#LTR/ERV	1494	1495	0.265	oocyte_fwd
oocyte	fwd	rnd-6_family-4252#LTR/ERV	1495	1496	0.14	oocyte_fwd
oocyte	fwd	rnd-6_family-4252#LTR/ERV	1496	1497	0.155	oocyte_fwd
oocyte	fwd	rnd-6_family-4252#LTR/ERV	1497	1498	0.175	oocyte_fwd
oocyte	fwd	rnd-6_family-4252#LTR/ERV	1498	1499	0.17	oocyte_fwd
oocyte	fwd	rnd-6_family-4252#LTR/ERV	1499	1500	0.155	oocyte_fwd
oocyte	fwd	rnd-6_family-4252#LTR/ERV	1500	1501	0.16	oocyte_fwd
oocyte	fwd	rnd-6_family-4252#LTR/ERV	1501	1502	0.16	oocyte_fwd
oocyte	fwd	rnd-6_family-4252#LTR/ERV	1502	1503	0.275	oocyte_fwd
oocyte	fwd	rnd-6_family-4252#LTR/ERV	1503	1504	0.28	oocyte_fwd
oocyte	fwd	rnd-6_family-4252#LTR/ERV	1504	1505	0.28	oocyte_fwd
oocyte	fwd	rnd-6_family-4252#LTR/ERV	1505	1506	0.28	oocyte_fwd
oocyte	fwd	rnd-6_family-4252#LTR/ERV	1506	1507	0.28	oocyte_fwd
oocyte	fwd	rnd-6_family-4252#LTR/ERV	1507	1508	0.28	oocyte_fwd
oocyte	fwd	rnd-6_family-4252#LTR/ERV	1508	1509	0.205	oocyte_fwd
oocyte	fwd	rnd-6_family-4252#LTR/ERV	1509	1510	0.205	oocyte_fwd
oocyte	fwd	rnd-6_family-4252#LTR/ERV	1510	1511	0.205	oocyte_fwd
oocyte	fwd	rnd-6_family-4252#LTR/ERV	1511	1512	0.205	oocyte_fwd
oocyte	fwd	rnd-6_family-4252#LTR/ERV	1512	1513	0.19	oocyte_fwd
oocyte	fwd	rnd-6_family-4252#LTR/ERV	1513	1514	0.195	oocyte_fwd
oocyte	fwd	rnd-6_family-4252#LTR/ERV	1514	1515	0.185	oocyte_fwd
oocyte	fwd	rnd-6_family-4252#LTR/ERV	1515	1516	0.18	oocyte_fwd
oocyte	fwd	rnd-6_family-4252#LTR/ERV	1516	1517	0.165	oocyte_fwd
oocyte	fwd	rnd-6_family-4252#LTR/ERV	1517	1518	0.165	oocyte_fwd
oocyte	fwd	rnd-6_family-4252#LTR/ERV	1518	1519	0.165	oocyte_fwd
oocyte	fwd	rnd-6_family-4252#LTR/ERV	1519	1520	0.22	oocyte_fwd
oocyte	fwd	rnd-6_family-4252#LTR/ERV	1520	1521	0.22	oocyte_fwd
oocyte	fwd	rnd-6_family-4252#LTR/ERV	1521	1522	0.22	oocyte_fwd
oocyte	fwd	rnd-6_family-4252#LTR/ERV	1522	1523	0.22	oocyte_fwd
oocyte	fwd	rnd-6_family-4252#LTR/ERV	1523	1524	0.215	oocyte_fwd
oocyte	fwd	rnd-6_family-4252#LTR/ERV	1524	1525	0.195	oocyte_fwd
oocyte	fwd	rnd-6_family-4252#LTR/ERV	1525	1526	0.195	oocyte_fwd
oocyte	fwd	rnd-6_family-4252#LTR/ERV	1526	1527	0.23	oocyte_fwd
oocyte	fwd	rnd-6_family-4252#LTR/ERV	1527	1528	0.23	oocyte_fwd
oocyte	fwd	rnd-6_family-4252#LTR/ERV	1528	1529	0.28	oocyte_fwd
oocyte	fwd	rnd-6_family-4252#LTR/ERV	1529	1530	0.225	oocyte_fwd
oocyte	fwd	rnd-6_family-4252#LTR/ERV	1530	1531	0.21	oocyte_fwd
oocyte	fwd	rnd-6_family-4252#LTR/ERV	1531	1532	0.21	oocyte_fwd
oocyte	fwd	rnd-6_family-4252#LTR/ERV	1532	1533	0.2	oocyte_fwd
oocyte	fwd	rnd-6_family-4252#LTR/ERV	1533	1534	0.195	oocyte_fwd
oocyte	fwd	rnd-6_family-4252#LTR/ERV	1534	1535	0.195	oocyte_fwd
oocyte	fwd	rnd-6_family-4252#LTR/ERV	1535	1536	0.2	oocyte_fwd
oocyte	fwd	rnd-6_family-4252#LTR/ERV	1536	1537	0.22	oocyte_fwd
oocyte	fwd	rnd-6_family-4252#LTR/ERV	1537	1538	0.245	oocyte_fwd
oocyte	fwd	rnd-6_family-4252#LTR/ERV	1538	1539	0.245	oocyte_fwd
oocyte	fwd	rnd-6_family-4252#LTR/ERV	1539	1540	0.245	oocyte_fwd
oocyte	fwd	rnd-6_family-4252#LTR/ERV	1540	1541	0.245	oocyte_fwd
oocyte	fwd	rnd-6_family-4252#LTR/ERV	1541	1542	0.245	oocyte_fwd
oocyte	fwd	rnd-6_family-4252#LTR/ERV	1542	1543	0.245	oocyte_fwd
oocyte	fwd	rnd-6_family-4252#LTR/ERV	1543	1544	0.22	oocyte_fwd
oocyte	fwd	rnd-6_family-4252#LTR/ERV	1544	1545	0.21	oocyte_fwd
oocyte	fwd	rnd-6_family-4252#LTR/ERV	1545	1546	0.21	oocyte_fwd
oocyte	fwd	rnd-6_family-4252#LTR/ERV	1546	1547	0.21	oocyte_fwd
oocyte	fwd	rnd-6_family-4252#LTR/ERV	1547	1548	0.21	oocyte_fwd
oocyte	fwd	rnd-6_family-4252#LTR/ERV	1548	1549	0.18	oocyte_fwd
oocyte	fwd	rnd-6_family-4252#LTR/ERV	1549	1550	0.18	oocyte_fwd
oocyte	fwd	rnd-6_family-4252#LTR/ERV	1550	1551	0.18	oocyte_fwd
oocyte	fwd	rnd-6_family-4252#LTR/ERV	1551	1552	0.175	oocyte_fwd
oocyte	fwd	rnd-6_family-4252#LTR/ERV	1552	1553	0.165	oocyte_fwd
oocyte	fwd	rnd-6_family-4252#LTR/ERV	1553	1554	0.115	oocyte_fwd
oocyte	fwd	rnd-6_family-4252#LTR/ERV	1554	1555	0.05	oocyte_fwd
oocyte	fwd	rnd-6_family-4252#LTR/ERV	1555	1556	0.05	oocyte_fwd
oocyte	fwd	rnd-6_family-4252#LTR/ERV	1556	1557	0.05	oocyte_fwd
oocyte	fwd	rnd-6_family-4252#LTR/ERV	1557	1558	0.05	oocyte_fwd
oocyte	fwd	rnd-6_family-4252#LTR/ERV	1558	1559	0.04	oocyte_fwd
oocyte	fwd	rnd-6_family-4252#LTR/ERV	1559	1560	0.04	oocyte_fwd
oocyte	fwd	rnd-6_family-4252#LTR/ERV	1560	1561	0.04	oocyte_fwd
oocyte	fwd	rnd-6_family-4252#LTR/ERV	1561	1562	0.035	oocyte_fwd
oocyte	fwd	rnd-6_family-4252#LTR/ERV	1562	1563	0.02	oocyte_fwd
oocyte	fwd	rnd-6_family-4252#LTR/ERV	1563	1564	0.02	oocyte_fwd
oocyte	fwd	rnd-6_family-4252#LTR/ERV	1564	1565	0.02	oocyte_fwd
oocyte	fwd	rnd-6_family-4252#LTR/ERV	1565	1566	0.165	oocyte_fwd
oocyte	fwd	rnd-6_family-4252#LTR/ERV	1566	1567	0.15	oocyte_fwd
oocyte	fwd	rnd-6_family-4252#LTR/ERV	1567	1568	0.16	oocyte_fwd
oocyte	fwd	rnd-6_family-4252#LTR/ERV	1568	1569	0.16	oocyte_fwd
oocyte	fwd	rnd-6_family-4252#LTR/ERV	1569	1570	0.16	oocyte_fwd
oocyte	fwd	rnd-6_family-4252#LTR/ERV	1570	1571	0.16	oocyte_fwd
oocyte	fwd	rnd-6_family-4252#LTR/ERV	1571	1572	0.16	oocyte_fwd
oocyte	fwd	rnd-6_family-4252#LTR/ERV	1572	1573	0.16	oocyte_fwd
oocyte	fwd	rnd-6_family-4252#LTR/ERV	1573	1574	0.16	oocyte_fwd
oocyte	fwd	rnd-6_family-4252#LTR/ERV	1574	1575	0.175	oocyte_fwd
oocyte	fwd	rnd-6_family-4252#LTR/ERV	1575	1576	0.18	oocyte_fwd
oocyte	fwd	rnd-6_family-4252#LTR/ERV	1576	1577	0.18	oocyte_fwd
oocyte	fwd	rnd-6_family-4252#LTR/ERV	1577	1578	0.19	oocyte_fwd
oocyte	fwd	rnd-6_family-4252#LTR/ERV	1578	1579	0.19	oocyte_fwd
oocyte	fwd	rnd-6_family-4252#LTR/ERV	1579	1580	0.19	oocyte_fwd
oocyte	fwd	rnd-6_family-4252#LTR/ERV	1580	1581	0.19	oocyte_fwd
oocyte	fwd	rnd-6_family-4252#LTR/ERV	1581	1582	0.19	oocyte_fwd
oocyte	fwd	rnd-6_family-4252#LTR/ERV	1582	1583	0.19	oocyte_fwd
oocyte	fwd	rnd-6_family-4252#LTR/ERV	1583	1584	0.19	oocyte_fwd
oocyte	fwd	rnd-6_family-4252#LTR/ERV	1584	1585	0.19	oocyte_fwd
oocyte	fwd	rnd-6_family-4252#LTR/ERV	1585	1586	0.19	oocyte_fwd
oocyte	fwd	rnd-6_family-4252#LTR/ERV	1586	1587	0.19	oocyte_fwd
oocyte	fwd	rnd-6_family-4252#LTR/ERV	1587	1588	0.19	oocyte_fwd
oocyte	fwd	rnd-6_family-4252#LTR/ERV	1588	1589	0.205	oocyte_fwd
oocyte	fwd	rnd-6_family-4252#LTR/ERV	1589	1590	0.185	oocyte_fwd
oocyte	fwd	rnd-6_family-4252#LTR/ERV	1590	1591	0.16	oocyte_fwd
oocyte	fwd	rnd-6_family-4252#LTR/ERV	1591	1592	0.055	oocyte_fwd
oocyte	fwd	rnd-6_family-4252#LTR/ERV	1592	1593	0.065	oocyte_fwd
oocyte	fwd	rnd-6_family-4252#LTR/ERV	1593	1594	0.08	oocyte_fwd
oocyte	fwd	rnd-6_family-4252#LTR/ERV	1594	1595	0.07	oocyte_fwd
oocyte	fwd	rnd-6_family-4252#LTR/ERV	1595	1596	0.07	oocyte_fwd
oocyte	fwd	rnd-6_family-4252#LTR/ERV	1596	1597	0.07	oocyte_fwd
oocyte	fwd	rnd-6_family-4252#LTR/ERV	1597	1598	0.07	oocyte_fwd
oocyte	fwd	rnd-6_family-4252#LTR/ERV	1598	1599	0.07	oocyte_fwd
oocyte	fwd	rnd-6_family-4252#LTR/ERV	1599	1600	0.065	oocyte_fwd
oocyte	fwd	rnd-6_family-4252#LTR/ERV	1600	1601	0.055	oocyte_fwd
oocyte	fwd	rnd-6_family-4252#LTR/ERV	1601	1602	0.055	oocyte_fwd
oocyte	fwd	rnd-6_family-4252#LTR/ERV	1602	1603	0.045	oocyte_fwd
oocyte	fwd	rnd-6_family-4252#LTR/ERV	1603	1604	0.045	oocyte_fwd
oocyte	fwd	rnd-6_family-4252#LTR/ERV	1604	1605	0.045	oocyte_fwd
oocyte	fwd	rnd-6_family-4252#LTR/ERV	1605	1606	0.04	oocyte_fwd
oocyte	fwd	rnd-6_family-4252#LTR/ERV	1606	1607	0.04	oocyte_fwd
oocyte	fwd	rnd-6_family-4252#LTR/ERV	1607	1608	0.04	oocyte_fwd
oocyte	fwd	rnd-6_family-4252#LTR/ERV	1608	1609	0.04	oocyte_fwd
oocyte	fwd	rnd-6_family-4252#LTR/ERV	1609	1610	0.04	oocyte_fwd
oocyte	fwd	rnd-6_family-4252#LTR/ERV	1610	1611	0.04	oocyte_fwd
oocyte	fwd	rnd-6_family-4252#LTR/ERV	1611	1612	NA	oocyte_fwd
oocyte	fwd	rnd-6_family-4252#LTR/ERV	1612	1613	NA	oocyte_fwd
oocyte	rev	rnd-6_family-4252#LTR/ERV	0	1	-0.005	oocyte_rev
oocyte	rev	rnd-6_family-4252#LTR/ERV	1	2	-0.005	oocyte_rev
oocyte	rev	rnd-6_family-4252#LTR/ERV	2	3	-0.005	oocyte_rev
oocyte	rev	rnd-6_family-4252#LTR/ERV	3	4	-0.005	oocyte_rev
oocyte	rev	rnd-6_family-4252#LTR/ERV	4	5	-0.005	oocyte_rev
oocyte	rev	rnd-6_family-4252#LTR/ERV	5	6	-0.005	oocyte_rev
oocyte	rev	rnd-6_family-4252#LTR/ERV	6	7	-0.01	oocyte_rev
oocyte	rev	rnd-6_family-4252#LTR/ERV	7	8	-0.01	oocyte_rev
oocyte	rev	rnd-6_family-4252#LTR/ERV	8	9	-0.01	oocyte_rev
oocyte	rev	rnd-6_family-4252#LTR/ERV	9	10	-0.01	oocyte_rev
oocyte	rev	rnd-6_family-4252#LTR/ERV	10	11	-0.01	oocyte_rev
oocyte	rev	rnd-6_family-4252#LTR/ERV	11	12	-0.01	oocyte_rev
oocyte	rev	rnd-6_family-4252#LTR/ERV	12	13	-0.02	oocyte_rev
oocyte	rev	rnd-6_family-4252#LTR/ERV	13	14	-0.025	oocyte_rev
oocyte	rev	rnd-6_family-4252#LTR/ERV	14	15	-0.03	oocyte_rev
oocyte	rev	rnd-6_family-4252#LTR/ERV	15	16	-0.03	oocyte_rev
oocyte	rev	rnd-6_family-4252#LTR/ERV	16	17	-0.04	oocyte_rev
oocyte	rev	rnd-6_family-4252#LTR/ERV	17	18	-0.045	oocyte_rev
oocyte	rev	rnd-6_family-4252#LTR/ERV	18	19	-0.06	oocyte_rev
oocyte	rev	rnd-6_family-4252#LTR/ERV	19	20	-0.06	oocyte_rev
oocyte	rev	rnd-6_family-4252#LTR/ERV	20	21	-0.06	oocyte_rev
oocyte	rev	rnd-6_family-4252#LTR/ERV	21	22	-0.06	oocyte_rev
oocyte	rev	rnd-6_family-4252#LTR/ERV	22	23	-0.06	oocyte_rev
oocyte	rev	rnd-6_family-4252#LTR/ERV	23	24	-0.065	oocyte_rev
oocyte	rev	rnd-6_family-4252#LTR/ERV	24	25	-0.065	oocyte_rev
oocyte	rev	rnd-6_family-4252#LTR/ERV	25	26	-0.075	oocyte_rev
oocyte	rev	rnd-6_family-4252#LTR/ERV	26	27	-0.065	oocyte_rev
oocyte	rev	rnd-6_family-4252#LTR/ERV	27	28	-0.065	oocyte_rev
oocyte	rev	rnd-6_family-4252#LTR/ERV	28	29	-0.06	oocyte_rev
oocyte	rev	rnd-6_family-4252#LTR/ERV	29	30	-0.06	oocyte_rev
oocyte	rev	rnd-6_family-4252#LTR/ERV	30	31	-0.06	oocyte_rev
oocyte	rev	rnd-6_family-4252#LTR/ERV	31	32	-0.06	oocyte_rev
oocyte	rev	rnd-6_family-4252#LTR/ERV	32	33	-0.065	oocyte_rev
oocyte	rev	rnd-6_family-4252#LTR/ERV	33	34	-0.085	oocyte_rev
oocyte	rev	rnd-6_family-4252#LTR/ERV	34	35	-0.085	oocyte_rev
oocyte	rev	rnd-6_family-4252#LTR/ERV	35	36	-0.085	oocyte_rev
oocyte	rev	rnd-6_family-4252#LTR/ERV	36	37	-0.075	oocyte_rev
oocyte	rev	rnd-6_family-4252#LTR/ERV	37	38	-0.075	oocyte_rev
oocyte	rev	rnd-6_family-4252#LTR/ERV	38	39	-0.075	oocyte_rev
oocyte	rev	rnd-6_family-4252#LTR/ERV	39	40	-0.08	oocyte_rev
oocyte	rev	rnd-6_family-4252#LTR/ERV	40	41	-0.075	oocyte_rev
oocyte	rev	rnd-6_family-4252#LTR/ERV	41	42	-0.08	oocyte_rev
oocyte	rev	rnd-6_family-4252#LTR/ERV	42	43	-0.08	oocyte_rev
oocyte	rev	rnd-6_family-4252#LTR/ERV	43	44	-0.125	oocyte_rev
oocyte	rev	rnd-6_family-4252#LTR/ERV	44	45	-0.125	oocyte_rev
oocyte	rev	rnd-6_family-4252#LTR/ERV	45	46	-0.125	oocyte_rev
oocyte	rev	rnd-6_family-4252#LTR/ERV	46	47	-0.125	oocyte_rev
oocyte	rev	rnd-6_family-4252#LTR/ERV	47	48	-0.135	oocyte_rev
oocyte	rev	rnd-6_family-4252#LTR/ERV	48	49	-0.135	oocyte_rev
oocyte	rev	rnd-6_family-4252#LTR/ERV	49	50	-0.135	oocyte_rev
oocyte	rev	rnd-6_family-4252#LTR/ERV	50	51	-0.115	oocyte_rev
oocyte	rev	rnd-6_family-4252#LTR/ERV	51	52	-0.12	oocyte_rev
oocyte	rev	rnd-6_family-4252#LTR/ERV	52	53	-0.12	oocyte_rev
oocyte	rev	rnd-6_family-4252#LTR/ERV	53	54	-0.12	oocyte_rev
oocyte	rev	rnd-6_family-4252#LTR/ERV	54	55	-0.12	oocyte_rev
oocyte	rev	rnd-6_family-4252#LTR/ERV	55	56	-0.11	oocyte_rev
oocyte	rev	rnd-6_family-4252#LTR/ERV	56	57	-0.105	oocyte_rev
oocyte	rev	rnd-6_family-4252#LTR/ERV	57	58	-0.115	oocyte_rev
oocyte	rev	rnd-6_family-4252#LTR/ERV	58	59	-0.065	oocyte_rev
oocyte	rev	rnd-6_family-4252#LTR/ERV	59	60	-0.065	oocyte_rev
oocyte	rev	rnd-6_family-4252#LTR/ERV	60	61	-0.065	oocyte_rev
oocyte	rev	rnd-6_family-4252#LTR/ERV	61	62	-0.035	oocyte_rev
oocyte	rev	rnd-6_family-4252#LTR/ERV	62	63	-0.035	oocyte_rev
oocyte	rev	rnd-6_family-4252#LTR/ERV	63	64	-0.025	oocyte_rev
oocyte	rev	rnd-6_family-4252#LTR/ERV	64	65	-0.025	oocyte_rev
oocyte	rev	rnd-6_family-4252#LTR/ERV	65	66	-0.025	oocyte_rev
oocyte	rev	rnd-6_family-4252#LTR/ERV	66	67	-0.025	oocyte_rev
oocyte	rev	rnd-6_family-4252#LTR/ERV	67	68	-0.03	oocyte_rev
oocyte	rev	rnd-6_family-4252#LTR/ERV	68	69	-0.02	oocyte_rev
oocyte	rev	rnd-6_family-4252#LTR/ERV	69	70	-0.02	oocyte_rev
oocyte	rev	rnd-6_family-4252#LTR/ERV	70	71	-0.015	oocyte_rev
oocyte	rev	rnd-6_family-4252#LTR/ERV	71	72	-0.015	oocyte_rev
oocyte	rev	rnd-6_family-4252#LTR/ERV	72	73	-0.015	oocyte_rev
oocyte	rev	rnd-6_family-4252#LTR/ERV	73	74	-0.015	oocyte_rev
oocyte	rev	rnd-6_family-4252#LTR/ERV	74	75	-0.005	oocyte_rev
oocyte	rev	rnd-6_family-4252#LTR/ERV	75	76	-0.005	oocyte_rev
oocyte	rev	rnd-6_family-4252#LTR/ERV	76	77	-0.005	oocyte_rev
oocyte	rev	rnd-6_family-4252#LTR/ERV	77	78	-0.005	oocyte_rev
oocyte	rev	rnd-6_family-4252#LTR/ERV	78	79	-0.01	oocyte_rev
oocyte	rev	rnd-6_family-4252#LTR/ERV	79	80	-0.02	oocyte_rev
oocyte	rev	rnd-6_family-4252#LTR/ERV	80	81	-0.02	oocyte_rev
oocyte	rev	rnd-6_family-4252#LTR/ERV	81	82	-0.02	oocyte_rev
oocyte	rev	rnd-6_family-4252#LTR/ERV	82	83	-0.03	oocyte_rev
oocyte	rev	rnd-6_family-4252#LTR/ERV	83	84	-0.045	oocyte_rev
oocyte	rev	rnd-6_family-4252#LTR/ERV	84	85	-0.045	oocyte_rev
oocyte	rev	rnd-6_family-4252#LTR/ERV	85	86	-0.045	oocyte_rev
oocyte	rev	rnd-6_family-4252#LTR/ERV	86	87	-0.045	oocyte_rev
oocyte	rev	rnd-6_family-4252#LTR/ERV	87	88	-0.055	oocyte_rev
oocyte	rev	rnd-6_family-4252#LTR/ERV	88	89	-0.06	oocyte_rev
oocyte	rev	rnd-6_family-4252#LTR/ERV	89	90	-0.06	oocyte_rev
oocyte	rev	rnd-6_family-4252#LTR/ERV	90	91	-0.06	oocyte_rev
oocyte	rev	rnd-6_family-4252#LTR/ERV	91	92	-0.06	oocyte_rev
oocyte	rev	rnd-6_family-4252#LTR/ERV	92	93	-0.05	oocyte_rev
oocyte	rev	rnd-6_family-4252#LTR/ERV	93	94	-0.05	oocyte_rev
oocyte	rev	rnd-6_family-4252#LTR/ERV	94	95	-0.05	oocyte_rev
oocyte	rev	rnd-6_family-4252#LTR/ERV	95	96	-0.075	oocyte_rev
oocyte	rev	rnd-6_family-4252#LTR/ERV	96	97	-0.075	oocyte_rev
oocyte	rev	rnd-6_family-4252#LTR/ERV	97	98	-0.09	oocyte_rev
oocyte	rev	rnd-6_family-4252#LTR/ERV	98	99	-0.09	oocyte_rev
oocyte	rev	rnd-6_family-4252#LTR/ERV	99	100	-0.09	oocyte_rev
oocyte	rev	rnd-6_family-4252#LTR/ERV	100	101	-0.09	oocyte_rev
oocyte	rev	rnd-6_family-4252#LTR/ERV	101	102	-0.1	oocyte_rev
oocyte	rev	rnd-6_family-4252#LTR/ERV	102	103	-0.1	oocyte_rev
oocyte	rev	rnd-6_family-4252#LTR/ERV	103	104	-0.11	oocyte_rev
oocyte	rev	rnd-6_family-4252#LTR/ERV	104	105	-0.11	oocyte_rev
oocyte	rev	rnd-6_family-4252#LTR/ERV	105	106	-0.13	oocyte_rev
oocyte	rev	rnd-6_family-4252#LTR/ERV	106	107	-0.13	oocyte_rev
oocyte	rev	rnd-6_family-4252#LTR/ERV	107	108	-0.13	oocyte_rev
oocyte	rev	rnd-6_family-4252#LTR/ERV	108	109	-0.145	oocyte_rev
oocyte	rev	rnd-6_family-4252#LTR/ERV	109	110	-0.22	oocyte_rev
oocyte	rev	rnd-6_family-4252#LTR/ERV	110	111	-0.38	oocyte_rev
oocyte	rev	rnd-6_family-4252#LTR/ERV	111	112	-0.435	oocyte_rev
oocyte	rev	rnd-6_family-4252#LTR/ERV	112	113	-0.545	oocyte_rev
oocyte	rev	rnd-6_family-4252#LTR/ERV	113	114	-0.6	oocyte_rev
oocyte	rev	rnd-6_family-4252#LTR/ERV	114	115	-0.675	oocyte_rev
oocyte	rev	rnd-6_family-4252#LTR/ERV	115	116	-0.705	oocyte_rev
oocyte	rev	rnd-6_family-4252#LTR/ERV	116	117	-0.74	oocyte_rev
oocyte	rev	rnd-6_family-4252#LTR/ERV	117	118	-0.75	oocyte_rev
oocyte	rev	rnd-6_family-4252#LTR/ERV	118	119	-0.79	oocyte_rev
oocyte	rev	rnd-6_family-4252#LTR/ERV	119	120	-0.845	oocyte_rev
oocyte	rev	rnd-6_family-4252#LTR/ERV	120	121	-0.855	oocyte_rev
oocyte	rev	rnd-6_family-4252#LTR/ERV	121	122	-0.88	oocyte_rev
oocyte	rev	rnd-6_family-4252#LTR/ERV	122	123	-0.88	oocyte_rev
oocyte	rev	rnd-6_family-4252#LTR/ERV	123	124	-0.895	oocyte_rev
oocyte	rev	rnd-6_family-4252#LTR/ERV	124	125	-0.895	oocyte_rev
oocyte	rev	rnd-6_family-4252#LTR/ERV	125	126	-0.895	oocyte_rev
oocyte	rev	rnd-6_family-4252#LTR/ERV	126	127	-0.875	oocyte_rev
oocyte	rev	rnd-6_family-4252#LTR/ERV	127	128	-0.87	oocyte_rev
oocyte	rev	rnd-6_family-4252#LTR/ERV	128	129	-0.865	oocyte_rev
oocyte	rev	rnd-6_family-4252#LTR/ERV	129	130	-0.875	oocyte_rev
oocyte	rev	rnd-6_family-4252#LTR/ERV	130	131	-0.875	oocyte_rev
oocyte	rev	rnd-6_family-4252#LTR/ERV	131	132	-0.875	oocyte_rev
oocyte	rev	rnd-6_family-4252#LTR/ERV	132	133	-0.865	oocyte_rev
oocyte	rev	rnd-6_family-4252#LTR/ERV	133	134	-0.875	oocyte_rev
oocyte	rev	rnd-6_family-4252#LTR/ERV	134	135	-0.86	oocyte_rev
oocyte	rev	rnd-6_family-4252#LTR/ERV	135	136	-0.775	oocyte_rev
oocyte	rev	rnd-6_family-4252#LTR/ERV	136	137	-0.81	oocyte_rev
oocyte	rev	rnd-6_family-4252#LTR/ERV	137	138	-0.79	oocyte_rev
oocyte	rev	rnd-6_family-4252#LTR/ERV	138	139	-0.61	oocyte_rev
oocyte	rev	rnd-6_family-4252#LTR/ERV	139	140	-0.565	oocyte_rev
oocyte	rev	rnd-6_family-4252#LTR/ERV	140	141	-0.52	oocyte_rev
oocyte	rev	rnd-6_family-4252#LTR/ERV	141	142	-0.51	oocyte_rev
oocyte	rev	rnd-6_family-4252#LTR/ERV	142	143	-0.32	oocyte_rev
oocyte	rev	rnd-6_family-4252#LTR/ERV	143	144	-0.395	oocyte_rev
oocyte	rev	rnd-6_family-4252#LTR/ERV	144	145	-0.375	oocyte_rev
oocyte	rev	rnd-6_family-4252#LTR/ERV	145	146	-0.36	oocyte_rev
oocyte	rev	rnd-6_family-4252#LTR/ERV	146	147	-0.395	oocyte_rev
oocyte	rev	rnd-6_family-4252#LTR/ERV	147	148	-0.395	oocyte_rev
oocyte	rev	rnd-6_family-4252#LTR/ERV	148	149	-0.32	oocyte_rev
oocyte	rev	rnd-6_family-4252#LTR/ERV	149	150	-0.32	oocyte_rev
oocyte	rev	rnd-6_family-4252#LTR/ERV	150	151	-0.355	oocyte_rev
oocyte	rev	rnd-6_family-4252#LTR/ERV	151	152	-0.43	oocyte_rev
oocyte	rev	rnd-6_family-4252#LTR/ERV	152	153	-0.45	oocyte_rev
oocyte	rev	rnd-6_family-4252#LTR/ERV	153	154	-0.49	oocyte_rev
oocyte	rev	rnd-6_family-4252#LTR/ERV	154	155	-0.535	oocyte_rev
oocyte	rev	rnd-6_family-4252#LTR/ERV	155	156	-0.58	oocyte_rev
oocyte	rev	rnd-6_family-4252#LTR/ERV	156	157	-0.975	oocyte_rev
oocyte	rev	rnd-6_family-4252#LTR/ERV	157	158	-1.275	oocyte_rev
oocyte	rev	rnd-6_family-4252#LTR/ERV	158	159	-1.415	oocyte_rev
oocyte	rev	rnd-6_family-4252#LTR/ERV	159	160	-1.565	oocyte_rev
oocyte	rev	rnd-6_family-4252#LTR/ERV	160	161	-1.72	oocyte_rev
oocyte	rev	rnd-6_family-4252#LTR/ERV	161	162	-1.72	oocyte_rev
oocyte	rev	rnd-6_family-4252#LTR/ERV	162	163	-1.82	oocyte_rev
oocyte	rev	rnd-6_family-4252#LTR/ERV	163	164	-1.875	oocyte_rev
oocyte	rev	rnd-6_family-4252#LTR/ERV	164	165	-1.905	oocyte_rev
oocyte	rev	rnd-6_family-4252#LTR/ERV	165	166	-1.985	oocyte_rev
oocyte	rev	rnd-6_family-4252#LTR/ERV	166	167	-1.99	oocyte_rev
oocyte	rev	rnd-6_family-4252#LTR/ERV	167	168	-2.015	oocyte_rev
oocyte	rev	rnd-6_family-4252#LTR/ERV	168	169	-2.02	oocyte_rev
oocyte	rev	rnd-6_family-4252#LTR/ERV	169	170	-2.04	oocyte_rev
oocyte	rev	rnd-6_family-4252#LTR/ERV	170	171	-2.055	oocyte_rev
oocyte	rev	rnd-6_family-4252#LTR/ERV	171	172	-2.055	oocyte_rev
oocyte	rev	rnd-6_family-4252#LTR/ERV	172	173	-2.035	oocyte_rev
oocyte	rev	rnd-6_family-4252#LTR/ERV	173	174	-2.015	oocyte_rev
oocyte	rev	rnd-6_family-4252#LTR/ERV	174	175	-2.01	oocyte_rev
oocyte	rev	rnd-6_family-4252#LTR/ERV	175	176	-1.945	oocyte_rev
oocyte	rev	rnd-6_family-4252#LTR/ERV	176	177	-1.93	oocyte_rev
oocyte	rev	rnd-6_family-4252#LTR/ERV	177	178	-1.92	oocyte_rev
oocyte	rev	rnd-6_family-4252#LTR/ERV	178	179	-1.915	oocyte_rev
oocyte	rev	rnd-6_family-4252#LTR/ERV	179	180	-1.865	oocyte_rev
oocyte	rev	rnd-6_family-4252#LTR/ERV	180	181	-1.725	oocyte_rev
oocyte	rev	rnd-6_family-4252#LTR/ERV	181	182	-1.76	oocyte_rev
oocyte	rev	rnd-6_family-4252#LTR/ERV	182	183	-1.66	oocyte_rev
oocyte	rev	rnd-6_family-4252#LTR/ERV	183	184	-1.66	oocyte_rev
oocyte	rev	rnd-6_family-4252#LTR/ERV	184	185	-1.62	oocyte_rev
oocyte	rev	rnd-6_family-4252#LTR/ERV	185	186	-1.58	oocyte_rev
oocyte	rev	rnd-6_family-4252#LTR/ERV	186	187	-0.69	oocyte_rev
oocyte	rev	rnd-6_family-4252#LTR/ERV	187	188	-0.655	oocyte_rev
oocyte	rev	rnd-6_family-4252#LTR/ERV	188	189	-0.565	oocyte_rev
oocyte	rev	rnd-6_family-4252#LTR/ERV	189	190	-0.545	oocyte_rev
oocyte	rev	rnd-6_family-4252#LTR/ERV	190	191	-0.545	oocyte_rev
oocyte	rev	rnd-6_family-4252#LTR/ERV	191	192	-0.525	oocyte_rev
oocyte	rev	rnd-6_family-4252#LTR/ERV	192	193	-0.42	oocyte_rev
oocyte	rev	rnd-6_family-4252#LTR/ERV	193	194	-0.42	oocyte_rev
oocyte	rev	rnd-6_family-4252#LTR/ERV	194	195	-0.35	oocyte_rev
oocyte	rev	rnd-6_family-4252#LTR/ERV	195	196	-0.35	oocyte_rev
oocyte	rev	rnd-6_family-4252#LTR/ERV	196	197	-0.35	oocyte_rev
oocyte	rev	rnd-6_family-4252#LTR/ERV	197	198	-0.34	oocyte_rev
oocyte	rev	rnd-6_family-4252#LTR/ERV	198	199	-0.335	oocyte_rev
oocyte	rev	rnd-6_family-4252#LTR/ERV	199	200	-0.335	oocyte_rev
oocyte	rev	rnd-6_family-4252#LTR/ERV	200	201	-0.335	oocyte_rev
oocyte	rev	rnd-6_family-4252#LTR/ERV	201	202	-0.34	oocyte_rev
oocyte	rev	rnd-6_family-4252#LTR/ERV	202	203	-0.34	oocyte_rev
oocyte	rev	rnd-6_family-4252#LTR/ERV	203	204	-0.345	oocyte_rev
oocyte	rev	rnd-6_family-4252#LTR/ERV	204	205	-0.355	oocyte_rev
oocyte	rev	rnd-6_family-4252#LTR/ERV	205	206	-0.37	oocyte_rev
oocyte	rev	rnd-6_family-4252#LTR/ERV	206	207	-0.34	oocyte_rev
oocyte	rev	rnd-6_family-4252#LTR/ERV	207	208	-0.34	oocyte_rev
oocyte	rev	rnd-6_family-4252#LTR/ERV	208	209	-0.34	oocyte_rev
oocyte	rev	rnd-6_family-4252#LTR/ERV	209	210	-0.325	oocyte_rev
oocyte	rev	rnd-6_family-4252#LTR/ERV	210	211	-0.26	oocyte_rev
oocyte	rev	rnd-6_family-4252#LTR/ERV	211	212	-0.43	oocyte_rev
oocyte	rev	rnd-6_family-4252#LTR/ERV	212	213	-0.43	oocyte_rev
oocyte	rev	rnd-6_family-4252#LTR/ERV	213	214	-0.45	oocyte_rev
oocyte	rev	rnd-6_family-4252#LTR/ERV	214	215	-0.475	oocyte_rev
oocyte	rev	rnd-6_family-4252#LTR/ERV	215	216	-0.54	oocyte_rev
oocyte	rev	rnd-6_family-4252#LTR/ERV	216	217	-0.59	oocyte_rev
oocyte	rev	rnd-6_family-4252#LTR/ERV	217	218	-0.665	oocyte_rev
oocyte	rev	rnd-6_family-4252#LTR/ERV	218	219	-0.7	oocyte_rev
oocyte	rev	rnd-6_family-4252#LTR/ERV	219	220	-0.69	oocyte_rev
oocyte	rev	rnd-6_family-4252#LTR/ERV	220	221	-0.69	oocyte_rev
oocyte	rev	rnd-6_family-4252#LTR/ERV	221	222	-0.685	oocyte_rev
oocyte	rev	rnd-6_family-4252#LTR/ERV	222	223	-0.685	oocyte_rev
oocyte	rev	rnd-6_family-4252#LTR/ERV	223	224	-0.69	oocyte_rev
oocyte	rev	rnd-6_family-4252#LTR/ERV	224	225	-0.725	oocyte_rev
oocyte	rev	rnd-6_family-4252#LTR/ERV	225	226	-0.74	oocyte_rev
oocyte	rev	rnd-6_family-4252#LTR/ERV	226	227	-0.755	oocyte_rev
oocyte	rev	rnd-6_family-4252#LTR/ERV	227	228	-0.755	oocyte_rev
oocyte	rev	rnd-6_family-4252#LTR/ERV	228	229	-0.765	oocyte_rev
oocyte	rev	rnd-6_family-4252#LTR/ERV	229	230	-0.765	oocyte_rev
oocyte	rev	rnd-6_family-4252#LTR/ERV	230	231	-0.765	oocyte_rev
oocyte	rev	rnd-6_family-4252#LTR/ERV	231	232	-0.79	oocyte_rev
oocyte	rev	rnd-6_family-4252#LTR/ERV	232	233	-0.775	oocyte_rev
oocyte	rev	rnd-6_family-4252#LTR/ERV	233	234	-0.805	oocyte_rev
oocyte	rev	rnd-6_family-4252#LTR/ERV	234	235	-0.805	oocyte_rev
oocyte	rev	rnd-6_family-4252#LTR/ERV	235	236	-0.805	oocyte_rev
oocyte	rev	rnd-6_family-4252#LTR/ERV	236	237	-0.8	oocyte_rev
oocyte	rev	rnd-6_family-4252#LTR/ERV	237	238	-0.83	oocyte_rev
oocyte	rev	rnd-6_family-4252#LTR/ERV	238	239	-0.915	oocyte_rev
oocyte	rev	rnd-6_family-4252#LTR/ERV	239	240	-0.78	oocyte_rev
oocyte	rev	rnd-6_family-4252#LTR/ERV	240	241	-0.805	oocyte_rev
oocyte	rev	rnd-6_family-4252#LTR/ERV	241	242	-0.805	oocyte_rev
oocyte	rev	rnd-6_family-4252#LTR/ERV	242	243	-0.815	oocyte_rev
oocyte	rev	rnd-6_family-4252#LTR/ERV	243	244	-0.74	oocyte_rev
oocyte	rev	rnd-6_family-4252#LTR/ERV	244	245	-0.725	oocyte_rev
oocyte	rev	rnd-6_family-4252#LTR/ERV	245	246	-0.695	oocyte_rev
oocyte	rev	rnd-6_family-4252#LTR/ERV	246	247	-0.695	oocyte_rev
oocyte	rev	rnd-6_family-4252#LTR/ERV	247	248	-0.685	oocyte_rev
oocyte	rev	rnd-6_family-4252#LTR/ERV	248	249	-0.685	oocyte_rev
oocyte	rev	rnd-6_family-4252#LTR/ERV	249	250	-0.66	oocyte_rev
oocyte	rev	rnd-6_family-4252#LTR/ERV	250	251	-0.66	oocyte_rev
oocyte	rev	rnd-6_family-4252#LTR/ERV	251	252	-0.66	oocyte_rev
oocyte	rev	rnd-6_family-4252#LTR/ERV	252	253	-0.655	oocyte_rev
oocyte	rev	rnd-6_family-4252#LTR/ERV	253	254	-0.65	oocyte_rev
oocyte	rev	rnd-6_family-4252#LTR/ERV	254	255	-0.59	oocyte_rev
oocyte	rev	rnd-6_family-4252#LTR/ERV	255	256	-0.59	oocyte_rev
oocyte	rev	rnd-6_family-4252#LTR/ERV	256	257	-0.565	oocyte_rev
oocyte	rev	rnd-6_family-4252#LTR/ERV	257	258	-0.555	oocyte_rev
oocyte	rev	rnd-6_family-4252#LTR/ERV	258	259	-0.53	oocyte_rev
oocyte	rev	rnd-6_family-4252#LTR/ERV	259	260	-0.53	oocyte_rev
oocyte	rev	rnd-6_family-4252#LTR/ERV	260	261	-0.525	oocyte_rev
oocyte	rev	rnd-6_family-4252#LTR/ERV	261	262	-0.525	oocyte_rev
oocyte	rev	rnd-6_family-4252#LTR/ERV	262	263	-0.505	oocyte_rev
oocyte	rev	rnd-6_family-4252#LTR/ERV	263	264	-0.515	oocyte_rev
oocyte	rev	rnd-6_family-4252#LTR/ERV	264	265	-0.505	oocyte_rev
oocyte	rev	rnd-6_family-4252#LTR/ERV	265	266	-0.49	oocyte_rev
oocyte	rev	rnd-6_family-4252#LTR/ERV	266	267	-0.525	oocyte_rev
oocyte	rev	rnd-6_family-4252#LTR/ERV	267	268	-0.53	oocyte_rev
oocyte	rev	rnd-6_family-4252#LTR/ERV	268	269	-0.335	oocyte_rev
oocyte	rev	rnd-6_family-4252#LTR/ERV	269	270	-0.355	oocyte_rev
oocyte	rev	rnd-6_family-4252#LTR/ERV	270	271	-0.365	oocyte_rev
oocyte	rev	rnd-6_family-4252#LTR/ERV	271	272	-0.415	oocyte_rev
oocyte	rev	rnd-6_family-4252#LTR/ERV	272	273	-0.415	oocyte_rev
oocyte	rev	rnd-6_family-4252#LTR/ERV	273	274	-0.485	oocyte_rev
oocyte	rev	rnd-6_family-4252#LTR/ERV	274	275	-0.535	oocyte_rev
oocyte	rev	rnd-6_family-4252#LTR/ERV	275	276	-0.565	oocyte_rev
oocyte	rev	rnd-6_family-4252#LTR/ERV	276	277	-0.58	oocyte_rev
oocyte	rev	rnd-6_family-4252#LTR/ERV	277	278	-0.58	oocyte_rev
oocyte	rev	rnd-6_family-4252#LTR/ERV	278	279	-0.58	oocyte_rev
oocyte	rev	rnd-6_family-4252#LTR/ERV	279	280	-0.63	oocyte_rev
oocyte	rev	rnd-6_family-4252#LTR/ERV	280	281	-0.645	oocyte_rev
oocyte	rev	rnd-6_family-4252#LTR/ERV	281	282	-0.645	oocyte_rev
oocyte	rev	rnd-6_family-4252#LTR/ERV	282	283	-0.655	oocyte_rev
oocyte	rev	rnd-6_family-4252#LTR/ERV	283	284	-0.655	oocyte_rev
oocyte	rev	rnd-6_family-4252#LTR/ERV	284	285	-0.655	oocyte_rev
oocyte	rev	rnd-6_family-4252#LTR/ERV	285	286	-0.67	oocyte_rev
oocyte	rev	rnd-6_family-4252#LTR/ERV	286	287	-0.67	oocyte_rev
oocyte	rev	rnd-6_family-4252#LTR/ERV	287	288	-0.67	oocyte_rev
oocyte	rev	rnd-6_family-4252#LTR/ERV	288	289	-0.655	oocyte_rev
oocyte	rev	rnd-6_family-4252#LTR/ERV	289	290	-0.67	oocyte_rev
oocyte	rev	rnd-6_family-4252#LTR/ERV	290	291	-0.67	oocyte_rev
oocyte	rev	rnd-6_family-4252#LTR/ERV	291	292	-0.655	oocyte_rev
oocyte	rev	rnd-6_family-4252#LTR/ERV	292	293	-0.665	oocyte_rev
oocyte	rev	rnd-6_family-4252#LTR/ERV	293	294	-0.625	oocyte_rev
oocyte	rev	rnd-6_family-4252#LTR/ERV	294	295	-0.605	oocyte_rev
oocyte	rev	rnd-6_family-4252#LTR/ERV	295	296	-0.525	oocyte_rev
oocyte	rev	rnd-6_family-4252#LTR/ERV	296	297	-0.49	oocyte_rev
oocyte	rev	rnd-6_family-4252#LTR/ERV	297	298	-0.485	oocyte_rev
oocyte	rev	rnd-6_family-4252#LTR/ERV	298	299	-0.485	oocyte_rev
oocyte	rev	rnd-6_family-4252#LTR/ERV	299	300	-0.465	oocyte_rev
oocyte	rev	rnd-6_family-4252#LTR/ERV	300	301	-0.415	oocyte_rev
oocyte	rev	rnd-6_family-4252#LTR/ERV	301	302	-0.415	oocyte_rev
oocyte	rev	rnd-6_family-4252#LTR/ERV	302	303	-0.375	oocyte_rev
oocyte	rev	rnd-6_family-4252#LTR/ERV	303	304	-0.27	oocyte_rev
oocyte	rev	rnd-6_family-4252#LTR/ERV	304	305	-0.27	oocyte_rev
oocyte	rev	rnd-6_family-4252#LTR/ERV	305	306	-0.27	oocyte_rev
oocyte	rev	rnd-6_family-4252#LTR/ERV	306	307	-0.255	oocyte_rev
oocyte	rev	rnd-6_family-4252#LTR/ERV	307	308	-0.235	oocyte_rev
oocyte	rev	rnd-6_family-4252#LTR/ERV	308	309	-0.225	oocyte_rev
oocyte	rev	rnd-6_family-4252#LTR/ERV	309	310	-0.24	oocyte_rev
oocyte	rev	rnd-6_family-4252#LTR/ERV	310	311	-0.255	oocyte_rev
oocyte	rev	rnd-6_family-4252#LTR/ERV	311	312	-0.255	oocyte_rev
oocyte	rev	rnd-6_family-4252#LTR/ERV	312	313	-0.255	oocyte_rev
oocyte	rev	rnd-6_family-4252#LTR/ERV	313	314	-0.255	oocyte_rev
oocyte	rev	rnd-6_family-4252#LTR/ERV	314	315	-0.255	oocyte_rev
oocyte	rev	rnd-6_family-4252#LTR/ERV	315	316	-0.255	oocyte_rev
oocyte	rev	rnd-6_family-4252#LTR/ERV	316	317	-0.255	oocyte_rev
oocyte	rev	rnd-6_family-4252#LTR/ERV	317	318	-0.265	oocyte_rev
oocyte	rev	rnd-6_family-4252#LTR/ERV	318	319	-0.26	oocyte_rev
oocyte	rev	rnd-6_family-4252#LTR/ERV	319	320	-0.275	oocyte_rev
oocyte	rev	rnd-6_family-4252#LTR/ERV	320	321	-0.275	oocyte_rev
oocyte	rev	rnd-6_family-4252#LTR/ERV	321	322	-0.31	oocyte_rev
oocyte	rev	rnd-6_family-4252#LTR/ERV	322	323	-0.445	oocyte_rev
oocyte	rev	rnd-6_family-4252#LTR/ERV	323	324	-0.535	oocyte_rev
oocyte	rev	rnd-6_family-4252#LTR/ERV	324	325	-0.55	oocyte_rev
oocyte	rev	rnd-6_family-4252#LTR/ERV	325	326	-0.665	oocyte_rev
oocyte	rev	rnd-6_family-4252#LTR/ERV	326	327	-0.655	oocyte_rev
oocyte	rev	rnd-6_family-4252#LTR/ERV	327	328	-0.68	oocyte_rev
oocyte	rev	rnd-6_family-4252#LTR/ERV	328	329	-0.705	oocyte_rev
oocyte	rev	rnd-6_family-4252#LTR/ERV	329	330	-0.705	oocyte_rev
oocyte	rev	rnd-6_family-4252#LTR/ERV	330	331	-0.705	oocyte_rev
oocyte	rev	rnd-6_family-4252#LTR/ERV	331	332	-0.735	oocyte_rev
oocyte	rev	rnd-6_family-4252#LTR/ERV	332	333	-0.735	oocyte_rev
oocyte	rev	rnd-6_family-4252#LTR/ERV	333	334	-0.735	oocyte_rev
oocyte	rev	rnd-6_family-4252#LTR/ERV	334	335	-0.735	oocyte_rev
oocyte	rev	rnd-6_family-4252#LTR/ERV	335	336	-0.72	oocyte_rev
oocyte	rev	rnd-6_family-4252#LTR/ERV	336	337	-0.72	oocyte_rev
oocyte	rev	rnd-6_family-4252#LTR/ERV	337	338	-0.72	oocyte_rev
oocyte	rev	rnd-6_family-4252#LTR/ERV	338	339	-0.72	oocyte_rev
oocyte	rev	rnd-6_family-4252#LTR/ERV	339	340	-0.705	oocyte_rev
oocyte	rev	rnd-6_family-4252#LTR/ERV	340	341	-0.705	oocyte_rev
oocyte	rev	rnd-6_family-4252#LTR/ERV	341	342	-0.705	oocyte_rev
oocyte	rev	rnd-6_family-4252#LTR/ERV	342	343	-0.705	oocyte_rev
oocyte	rev	rnd-6_family-4252#LTR/ERV	343	344	-0.69	oocyte_rev
oocyte	rev	rnd-6_family-4252#LTR/ERV	344	345	-0.69	oocyte_rev
oocyte	rev	rnd-6_family-4252#LTR/ERV	345	346	-0.695	oocyte_rev
oocyte	rev	rnd-6_family-4252#LTR/ERV	346	347	-0.68	oocyte_rev
oocyte	rev	rnd-6_family-4252#LTR/ERV	347	348	-0.68	oocyte_rev
oocyte	rev	rnd-6_family-4252#LTR/ERV	348	349	-0.68	oocyte_rev
oocyte	rev	rnd-6_family-4252#LTR/ERV	349	350	-0.65	oocyte_rev
oocyte	rev	rnd-6_family-4252#LTR/ERV	350	351	-0.315	oocyte_rev
oocyte	rev	rnd-6_family-4252#LTR/ERV	351	352	-0.315	oocyte_rev
oocyte	rev	rnd-6_family-4252#LTR/ERV	352	353	-0.325	oocyte_rev
oocyte	rev	rnd-6_family-4252#LTR/ERV	353	354	-0.335	oocyte_rev
oocyte	rev	rnd-6_family-4252#LTR/ERV	354	355	-0.255	oocyte_rev
oocyte	rev	rnd-6_family-4252#LTR/ERV	355	356	-0.255	oocyte_rev
oocyte	rev	rnd-6_family-4252#LTR/ERV	356	357	-0.255	oocyte_rev
oocyte	rev	rnd-6_family-4252#LTR/ERV	357	358	-0.255	oocyte_rev
oocyte	rev	rnd-6_family-4252#LTR/ERV	358	359	-0.255	oocyte_rev
oocyte	rev	rnd-6_family-4252#LTR/ERV	359	360	-0.255	oocyte_rev
oocyte	rev	rnd-6_family-4252#LTR/ERV	360	361	-0.255	oocyte_rev
oocyte	rev	rnd-6_family-4252#LTR/ERV	361	362	-0.255	oocyte_rev
oocyte	rev	rnd-6_family-4252#LTR/ERV	362	363	-0.27	oocyte_rev
oocyte	rev	rnd-6_family-4252#LTR/ERV	363	364	-0.285	oocyte_rev
oocyte	rev	rnd-6_family-4252#LTR/ERV	364	365	-0.29	oocyte_rev
oocyte	rev	rnd-6_family-4252#LTR/ERV	365	366	-0.3	oocyte_rev
oocyte	rev	rnd-6_family-4252#LTR/ERV	366	367	-0.34	oocyte_rev
oocyte	rev	rnd-6_family-4252#LTR/ERV	367	368	-0.34	oocyte_rev
oocyte	rev	rnd-6_family-4252#LTR/ERV	368	369	-0.345	oocyte_rev
oocyte	rev	rnd-6_family-4252#LTR/ERV	369	370	-0.46	oocyte_rev
oocyte	rev	rnd-6_family-4252#LTR/ERV	370	371	-0.52	oocyte_rev
oocyte	rev	rnd-6_family-4252#LTR/ERV	371	372	-0.565	oocyte_rev
oocyte	rev	rnd-6_family-4252#LTR/ERV	372	373	-0.59	oocyte_rev
oocyte	rev	rnd-6_family-4252#LTR/ERV	373	374	-0.58	oocyte_rev
oocyte	rev	rnd-6_family-4252#LTR/ERV	374	375	-0.605	oocyte_rev
oocyte	rev	rnd-6_family-4252#LTR/ERV	375	376	-0.605	oocyte_rev
oocyte	rev	rnd-6_family-4252#LTR/ERV	376	377	-0.605	oocyte_rev
oocyte	rev	rnd-6_family-4252#LTR/ERV	377	378	-0.61	oocyte_rev
oocyte	rev	rnd-6_family-4252#LTR/ERV	378	379	-0.625	oocyte_rev
oocyte	rev	rnd-6_family-4252#LTR/ERV	379	380	-0.61	oocyte_rev
oocyte	rev	rnd-6_family-4252#LTR/ERV	380	381	-0.61	oocyte_rev
oocyte	rev	rnd-6_family-4252#LTR/ERV	381	382	-0.62	oocyte_rev
oocyte	rev	rnd-6_family-4252#LTR/ERV	382	383	-0.635	oocyte_rev
oocyte	rev	rnd-6_family-4252#LTR/ERV	383	384	-0.635	oocyte_rev
oocyte	rev	rnd-6_family-4252#LTR/ERV	384	385	-0.635	oocyte_rev
oocyte	rev	rnd-6_family-4252#LTR/ERV	385	386	-0.64	oocyte_rev
[truncated: 4,453 more rows]
