# Supplementary material for: A mammalian-like piRNA pathway in Axolotl reveals the origins of piRNA-directed DNA methylation
Source: EMBO J. 2025 Nov 13;45(6):1933–56. doi: 10.1038/s44318-025-00631-w (PMC7618676; doi:10.1038/s44318-025-00631-w)
Supplement: Supplementary file 10 — Source data Fig. 4 [file 44318_2025_631_MOESM10_ESM.zip › Figure 4/4D/LTR.LTR-ERV1.rnd-1_family-578.RPM_mean.csv]

condition	strand	TEID	start	end	RPM_mean	type
oocyte	fwd	rnd-1_family-578#LTR/ERV1	0	1	0.095	oocyte_fwd
oocyte	fwd	rnd-1_family-578#LTR/ERV1	1	2	0.11	oocyte_fwd
oocyte	fwd	rnd-1_family-578#LTR/ERV1	2	3	0.115	oocyte_fwd
oocyte	fwd	rnd-1_family-578#LTR/ERV1	3	4	2.235	oocyte_fwd
oocyte	fwd	rnd-1_family-578#LTR/ERV1	4	5	2.25	oocyte_fwd
oocyte	fwd	rnd-1_family-578#LTR/ERV1	5	6	2.25	oocyte_fwd
oocyte	fwd	rnd-1_family-578#LTR/ERV1	6	7	2.49	oocyte_fwd
oocyte	fwd	rnd-1_family-578#LTR/ERV1	7	8	2.535	oocyte_fwd
oocyte	fwd	rnd-1_family-578#LTR/ERV1	8	9	2.59	oocyte_fwd
oocyte	fwd	rnd-1_family-578#LTR/ERV1	9	10	2.605	oocyte_fwd
oocyte	fwd	rnd-1_family-578#LTR/ERV1	10	11	2.615	oocyte_fwd
oocyte	fwd	rnd-1_family-578#LTR/ERV1	11	12	2.625	oocyte_fwd
oocyte	fwd	rnd-1_family-578#LTR/ERV1	12	13	2.64	oocyte_fwd
oocyte	fwd	rnd-1_family-578#LTR/ERV1	13	14	2.64	oocyte_fwd
oocyte	fwd	rnd-1_family-578#LTR/ERV1	14	15	2.64	oocyte_fwd
oocyte	fwd	rnd-1_family-578#LTR/ERV1	15	16	2.64	oocyte_fwd
oocyte	fwd	rnd-1_family-578#LTR/ERV1	16	17	2.64	oocyte_fwd
oocyte	fwd	rnd-1_family-578#LTR/ERV1	17	18	2.64	oocyte_fwd
oocyte	fwd	rnd-1_family-578#LTR/ERV1	18	19	2.645	oocyte_fwd
oocyte	fwd	rnd-1_family-578#LTR/ERV1	19	20	2.645	oocyte_fwd
oocyte	fwd	rnd-1_family-578#LTR/ERV1	20	21	2.645	oocyte_fwd
oocyte	fwd	rnd-1_family-578#LTR/ERV1	21	22	2.62	oocyte_fwd
oocyte	fwd	rnd-1_family-578#LTR/ERV1	22	23	2.61	oocyte_fwd
oocyte	fwd	rnd-1_family-578#LTR/ERV1	23	24	2.565	oocyte_fwd
oocyte	fwd	rnd-1_family-578#LTR/ERV1	24	25	2.07	oocyte_fwd
oocyte	fwd	rnd-1_family-578#LTR/ERV1	25	26	2.015	oocyte_fwd
oocyte	fwd	rnd-1_family-578#LTR/ERV1	26	27	2	oocyte_fwd
oocyte	fwd	rnd-1_family-578#LTR/ERV1	27	28	2	oocyte_fwd
oocyte	fwd	rnd-1_family-578#LTR/ERV1	28	29	2	oocyte_fwd
oocyte	fwd	rnd-1_family-578#LTR/ERV1	29	30	2	oocyte_fwd
oocyte	fwd	rnd-1_family-578#LTR/ERV1	30	31	0.21	oocyte_fwd
oocyte	fwd	rnd-1_family-578#LTR/ERV1	31	32	0.21	oocyte_fwd
oocyte	fwd	rnd-1_family-578#LTR/ERV1	32	33	0.135	oocyte_fwd
oocyte	fwd	rnd-1_family-578#LTR/ERV1	33	34	0.11	oocyte_fwd
oocyte	fwd	rnd-1_family-578#LTR/ERV1	34	35	0.11	oocyte_fwd
oocyte	fwd	rnd-1_family-578#LTR/ERV1	35	36	0.11	oocyte_fwd
oocyte	fwd	rnd-1_family-578#LTR/ERV1	36	37	0.105	oocyte_fwd
oocyte	fwd	rnd-1_family-578#LTR/ERV1	37	38	0.09	oocyte_fwd
oocyte	fwd	rnd-1_family-578#LTR/ERV1	38	39	0.045	oocyte_fwd
oocyte	fwd	rnd-1_family-578#LTR/ERV1	39	40	0.04	oocyte_fwd
oocyte	fwd	rnd-1_family-578#LTR/ERV1	40	41	0.015	oocyte_fwd
oocyte	fwd	rnd-1_family-578#LTR/ERV1	41	42	0.015	oocyte_fwd
oocyte	fwd	rnd-1_family-578#LTR/ERV1	42	43	0.015	oocyte_fwd
oocyte	fwd	rnd-1_family-578#LTR/ERV1	43	44	0.015	oocyte_fwd
oocyte	fwd	rnd-1_family-578#LTR/ERV1	44	45	0.015	oocyte_fwd
oocyte	fwd	rnd-1_family-578#LTR/ERV1	45	46	0.015	oocyte_fwd
oocyte	fwd	rnd-1_family-578#LTR/ERV1	46	47	0.015	oocyte_fwd
oocyte	fwd	rnd-1_family-578#LTR/ERV1	47	48	0.015	oocyte_fwd
oocyte	fwd	rnd-1_family-578#LTR/ERV1	48	49	0.015	oocyte_fwd
oocyte	fwd	rnd-1_family-578#LTR/ERV1	49	50	NA	oocyte_fwd
oocyte	fwd	rnd-1_family-578#LTR/ERV1	50	51	NA	oocyte_fwd
oocyte	fwd	rnd-1_family-578#LTR/ERV1	51	52	NA	oocyte_fwd
oocyte	fwd	rnd-1_family-578#LTR/ERV1	52	53	NA	oocyte_fwd
oocyte	fwd	rnd-1_family-578#LTR/ERV1	53	54	NA	oocyte_fwd
oocyte	fwd	rnd-1_family-578#LTR/ERV1	54	55	NA	oocyte_fwd
oocyte	fwd	rnd-1_family-578#LTR/ERV1	55	56	NA	oocyte_fwd
oocyte	fwd	rnd-1_family-578#LTR/ERV1	56	57	NA	oocyte_fwd
oocyte	fwd	rnd-1_family-578#LTR/ERV1	57	58	0.01	oocyte_fwd
oocyte	fwd	rnd-1_family-578#LTR/ERV1	58	59	0.01	oocyte_fwd
oocyte	fwd	rnd-1_family-578#LTR/ERV1	59	60	0.01	oocyte_fwd
oocyte	fwd	rnd-1_family-578#LTR/ERV1	60	61	0.02	oocyte_fwd
oocyte	fwd	rnd-1_family-578#LTR/ERV1	61	62	0.02	oocyte_fwd
oocyte	fwd	rnd-1_family-578#LTR/ERV1	62	63	0.02	oocyte_fwd
oocyte	fwd	rnd-1_family-578#LTR/ERV1	63	64	0.02	oocyte_fwd
oocyte	fwd	rnd-1_family-578#LTR/ERV1	64	65	0.02	oocyte_fwd
oocyte	fwd	rnd-1_family-578#LTR/ERV1	65	66	0.02	oocyte_fwd
oocyte	fwd	rnd-1_family-578#LTR/ERV1	66	67	0.02	oocyte_fwd
oocyte	fwd	rnd-1_family-578#LTR/ERV1	67	68	0.02	oocyte_fwd
oocyte	fwd	rnd-1_family-578#LTR/ERV1	68	69	0.02	oocyte_fwd
oocyte	fwd	rnd-1_family-578#LTR/ERV1	69	70	0.02	oocyte_fwd
oocyte	fwd	rnd-1_family-578#LTR/ERV1	70	71	0.02	oocyte_fwd
oocyte	fwd	rnd-1_family-578#LTR/ERV1	71	72	0.02	oocyte_fwd
oocyte	fwd	rnd-1_family-578#LTR/ERV1	72	73	0.02	oocyte_fwd
oocyte	fwd	rnd-1_family-578#LTR/ERV1	73	74	0.02	oocyte_fwd
oocyte	fwd	rnd-1_family-578#LTR/ERV1	74	75	0.02	oocyte_fwd
oocyte	fwd	rnd-1_family-578#LTR/ERV1	75	76	0.02	oocyte_fwd
oocyte	fwd	rnd-1_family-578#LTR/ERV1	76	77	0.02	oocyte_fwd
oocyte	fwd	rnd-1_family-578#LTR/ERV1	77	78	0.02	oocyte_fwd
oocyte	fwd	rnd-1_family-578#LTR/ERV1	78	79	0.02	oocyte_fwd
oocyte	fwd	rnd-1_family-578#LTR/ERV1	79	80	0.02	oocyte_fwd
oocyte	fwd	rnd-1_family-578#LTR/ERV1	80	81	0.02	oocyte_fwd
oocyte	fwd	rnd-1_family-578#LTR/ERV1	81	82	0.02	oocyte_fwd
oocyte	fwd	rnd-1_family-578#LTR/ERV1	82	83	0.02	oocyte_fwd
oocyte	fwd	rnd-1_family-578#LTR/ERV1	83	84	0.02	oocyte_fwd
oocyte	fwd	rnd-1_family-578#LTR/ERV1	84	85	0.02	oocyte_fwd
oocyte	fwd	rnd-1_family-578#LTR/ERV1	85	86	0.015	oocyte_fwd
oocyte	fwd	rnd-1_family-578#LTR/ERV1	86	87	0.02	oocyte_fwd
oocyte	fwd	rnd-1_family-578#LTR/ERV1	87	88	0.02	oocyte_fwd
oocyte	fwd	rnd-1_family-578#LTR/ERV1	88	89	0.02	oocyte_fwd
oocyte	fwd	rnd-1_family-578#LTR/ERV1	89	90	0.02	oocyte_fwd
oocyte	fwd	rnd-1_family-578#LTR/ERV1	90	91	0.02	oocyte_fwd
oocyte	fwd	rnd-1_family-578#LTR/ERV1	91	92	0.02	oocyte_fwd
oocyte	fwd	rnd-1_family-578#LTR/ERV1	92	93	0.02	oocyte_fwd
oocyte	fwd	rnd-1_family-578#LTR/ERV1	93	94	0.02	oocyte_fwd
oocyte	fwd	rnd-1_family-578#LTR/ERV1	94	95	0.02	oocyte_fwd
oocyte	fwd	rnd-1_family-578#LTR/ERV1	95	96	0.02	oocyte_fwd
oocyte	fwd	rnd-1_family-578#LTR/ERV1	96	97	0.02	oocyte_fwd
oocyte	fwd	rnd-1_family-578#LTR/ERV1	97	98	0.02	oocyte_fwd
oocyte	fwd	rnd-1_family-578#LTR/ERV1	98	99	0.02	oocyte_fwd
oocyte	fwd	rnd-1_family-578#LTR/ERV1	99	100	0.025	oocyte_fwd
oocyte	fwd	rnd-1_family-578#LTR/ERV1	100	101	0.025	oocyte_fwd
oocyte	fwd	rnd-1_family-578#LTR/ERV1	101	102	0.025	oocyte_fwd
oocyte	fwd	rnd-1_family-578#LTR/ERV1	102	103	0.025	oocyte_fwd
oocyte	fwd	rnd-1_family-578#LTR/ERV1	103	104	0.04	oocyte_fwd
oocyte	fwd	rnd-1_family-578#LTR/ERV1	104	105	0.04	oocyte_fwd
oocyte	fwd	rnd-1_family-578#LTR/ERV1	105	106	0.04	oocyte_fwd
oocyte	fwd	rnd-1_family-578#LTR/ERV1	106	107	0.04	oocyte_fwd
oocyte	fwd	rnd-1_family-578#LTR/ERV1	107	108	0.04	oocyte_fwd
oocyte	fwd	rnd-1_family-578#LTR/ERV1	108	109	0.04	oocyte_fwd
oocyte	fwd	rnd-1_family-578#LTR/ERV1	109	110	0.04	oocyte_fwd
oocyte	fwd	rnd-1_family-578#LTR/ERV1	110	111	0.04	oocyte_fwd
oocyte	fwd	rnd-1_family-578#LTR/ERV1	111	112	0.04	oocyte_fwd
oocyte	fwd	rnd-1_family-578#LTR/ERV1	112	113	0.04	oocyte_fwd
oocyte	fwd	rnd-1_family-578#LTR/ERV1	113	114	0.04	oocyte_fwd
oocyte	fwd	rnd-1_family-578#LTR/ERV1	114	115	0.035	oocyte_fwd
oocyte	fwd	rnd-1_family-578#LTR/ERV1	115	116	0.035	oocyte_fwd
oocyte	fwd	rnd-1_family-578#LTR/ERV1	116	117	0.035	oocyte_fwd
oocyte	fwd	rnd-1_family-578#LTR/ERV1	117	118	0.035	oocyte_fwd
oocyte	fwd	rnd-1_family-578#LTR/ERV1	118	119	0.035	oocyte_fwd
oocyte	fwd	rnd-1_family-578#LTR/ERV1	119	120	0.03	oocyte_fwd
oocyte	fwd	rnd-1_family-578#LTR/ERV1	120	121	0.03	oocyte_fwd
oocyte	fwd	rnd-1_family-578#LTR/ERV1	121	122	0.055	oocyte_fwd
oocyte	fwd	rnd-1_family-578#LTR/ERV1	122	123	0.055	oocyte_fwd
oocyte	fwd	rnd-1_family-578#LTR/ERV1	123	124	0.175	oocyte_fwd
oocyte	fwd	rnd-1_family-578#LTR/ERV1	124	125	0.36	oocyte_fwd
oocyte	fwd	rnd-1_family-578#LTR/ERV1	125	126	0.36	oocyte_fwd
oocyte	fwd	rnd-1_family-578#LTR/ERV1	126	127	0.375	oocyte_fwd
oocyte	fwd	rnd-1_family-578#LTR/ERV1	127	128	0.38	oocyte_fwd
oocyte	fwd	rnd-1_family-578#LTR/ERV1	128	129	0.38	oocyte_fwd
oocyte	fwd	rnd-1_family-578#LTR/ERV1	129	130	0.37	oocyte_fwd
oocyte	fwd	rnd-1_family-578#LTR/ERV1	130	131	0.37	oocyte_fwd
oocyte	fwd	rnd-1_family-578#LTR/ERV1	131	132	0.4	oocyte_fwd
oocyte	fwd	rnd-1_family-578#LTR/ERV1	132	133	0.405	oocyte_fwd
oocyte	fwd	rnd-1_family-578#LTR/ERV1	133	134	0.41	oocyte_fwd
oocyte	fwd	rnd-1_family-578#LTR/ERV1	134	135	0.41	oocyte_fwd
oocyte	fwd	rnd-1_family-578#LTR/ERV1	135	136	0.41	oocyte_fwd
oocyte	fwd	rnd-1_family-578#LTR/ERV1	136	137	0.41	oocyte_fwd
oocyte	fwd	rnd-1_family-578#LTR/ERV1	137	138	0.41	oocyte_fwd
oocyte	fwd	rnd-1_family-578#LTR/ERV1	138	139	0.405	oocyte_fwd
oocyte	fwd	rnd-1_family-578#LTR/ERV1	139	140	0.405	oocyte_fwd
oocyte	fwd	rnd-1_family-578#LTR/ERV1	140	141	0.405	oocyte_fwd
oocyte	fwd	rnd-1_family-578#LTR/ERV1	141	142	0.4	oocyte_fwd
oocyte	fwd	rnd-1_family-578#LTR/ERV1	142	143	0.39	oocyte_fwd
oocyte	fwd	rnd-1_family-578#LTR/ERV1	143	144	0.39	oocyte_fwd
oocyte	fwd	rnd-1_family-578#LTR/ERV1	144	145	0.375	oocyte_fwd
oocyte	fwd	rnd-1_family-578#LTR/ERV1	145	146	0.365	oocyte_fwd
oocyte	fwd	rnd-1_family-578#LTR/ERV1	146	147	0.265	oocyte_fwd
oocyte	fwd	rnd-1_family-578#LTR/ERV1	147	148	0.26	oocyte_fwd
oocyte	fwd	rnd-1_family-578#LTR/ERV1	148	149	0.255	oocyte_fwd
oocyte	fwd	rnd-1_family-578#LTR/ERV1	149	150	0.175	oocyte_fwd
oocyte	fwd	rnd-1_family-578#LTR/ERV1	150	151	0.08	oocyte_fwd
oocyte	fwd	rnd-1_family-578#LTR/ERV1	151	152	0.02	oocyte_fwd
oocyte	fwd	rnd-1_family-578#LTR/ERV1	152	153	0.02	oocyte_fwd
oocyte	fwd	rnd-1_family-578#LTR/ERV1	153	154	0.02	oocyte_fwd
oocyte	fwd	rnd-1_family-578#LTR/ERV1	154	155	0.015	oocyte_fwd
oocyte	fwd	rnd-1_family-578#LTR/ERV1	155	156	0.025	oocyte_fwd
oocyte	fwd	rnd-1_family-578#LTR/ERV1	156	157	0.025	oocyte_fwd
oocyte	fwd	rnd-1_family-578#LTR/ERV1	157	158	0.035	oocyte_fwd
oocyte	fwd	rnd-1_family-578#LTR/ERV1	158	159	0.035	oocyte_fwd
oocyte	fwd	rnd-1_family-578#LTR/ERV1	159	160	0.035	oocyte_fwd
oocyte	fwd	rnd-1_family-578#LTR/ERV1	160	161	0.045	oocyte_fwd
oocyte	fwd	rnd-1_family-578#LTR/ERV1	161	162	0.045	oocyte_fwd
oocyte	fwd	rnd-1_family-578#LTR/ERV1	162	163	0.07	oocyte_fwd
oocyte	fwd	rnd-1_family-578#LTR/ERV1	163	164	0.075	oocyte_fwd
oocyte	fwd	rnd-1_family-578#LTR/ERV1	164	165	0.075	oocyte_fwd
oocyte	fwd	rnd-1_family-578#LTR/ERV1	165	166	0.075	oocyte_fwd
oocyte	fwd	rnd-1_family-578#LTR/ERV1	166	167	0.075	oocyte_fwd
oocyte	fwd	rnd-1_family-578#LTR/ERV1	167	168	0.075	oocyte_fwd
oocyte	fwd	rnd-1_family-578#LTR/ERV1	168	169	0.075	oocyte_fwd
oocyte	fwd	rnd-1_family-578#LTR/ERV1	169	170	0.075	oocyte_fwd
oocyte	fwd	rnd-1_family-578#LTR/ERV1	170	171	0.07	oocyte_fwd
oocyte	fwd	rnd-1_family-578#LTR/ERV1	171	172	0.08	oocyte_fwd
oocyte	fwd	rnd-1_family-578#LTR/ERV1	172	173	0.08	oocyte_fwd
oocyte	fwd	rnd-1_family-578#LTR/ERV1	173	174	0.08	oocyte_fwd
oocyte	fwd	rnd-1_family-578#LTR/ERV1	174	175	0.085	oocyte_fwd
oocyte	fwd	rnd-1_family-578#LTR/ERV1	175	176	0.11	oocyte_fwd
oocyte	fwd	rnd-1_family-578#LTR/ERV1	176	177	0.105	oocyte_fwd
oocyte	fwd	rnd-1_family-578#LTR/ERV1	177	178	0.255	oocyte_fwd
oocyte	fwd	rnd-1_family-578#LTR/ERV1	178	179	0.26	oocyte_fwd
oocyte	fwd	rnd-1_family-578#LTR/ERV1	179	180	0.265	oocyte_fwd
oocyte	fwd	rnd-1_family-578#LTR/ERV1	180	181	0.27	oocyte_fwd
oocyte	fwd	rnd-1_family-578#LTR/ERV1	181	182	0.27	oocyte_fwd
oocyte	fwd	rnd-1_family-578#LTR/ERV1	182	183	0.255	oocyte_fwd
oocyte	fwd	rnd-1_family-578#LTR/ERV1	183	184	0.25	oocyte_fwd
oocyte	fwd	rnd-1_family-578#LTR/ERV1	184	185	0.25	oocyte_fwd
oocyte	fwd	rnd-1_family-578#LTR/ERV1	185	186	0.225	oocyte_fwd
oocyte	fwd	rnd-1_family-578#LTR/ERV1	186	187	0.225	oocyte_fwd
oocyte	fwd	rnd-1_family-578#LTR/ERV1	187	188	0.225	oocyte_fwd
oocyte	fwd	rnd-1_family-578#LTR/ERV1	188	189	0.215	oocyte_fwd
oocyte	fwd	rnd-1_family-578#LTR/ERV1	189	190	0.24	oocyte_fwd
oocyte	fwd	rnd-1_family-578#LTR/ERV1	190	191	0.29	oocyte_fwd
oocyte	fwd	rnd-1_family-578#LTR/ERV1	191	192	0.355	oocyte_fwd
oocyte	fwd	rnd-1_family-578#LTR/ERV1	192	193	0.36	oocyte_fwd
oocyte	fwd	rnd-1_family-578#LTR/ERV1	193	194	0.36	oocyte_fwd
oocyte	fwd	rnd-1_family-578#LTR/ERV1	194	195	0.36	oocyte_fwd
oocyte	fwd	rnd-1_family-578#LTR/ERV1	195	196	0.36	oocyte_fwd
oocyte	fwd	rnd-1_family-578#LTR/ERV1	196	197	0.35	oocyte_fwd
oocyte	fwd	rnd-1_family-578#LTR/ERV1	197	198	0.345	oocyte_fwd
oocyte	fwd	rnd-1_family-578#LTR/ERV1	198	199	0.345	oocyte_fwd
oocyte	fwd	rnd-1_family-578#LTR/ERV1	199	200	0.33	oocyte_fwd
oocyte	fwd	rnd-1_family-578#LTR/ERV1	200	201	0.325	oocyte_fwd
oocyte	fwd	rnd-1_family-578#LTR/ERV1	201	202	0.29	oocyte_fwd
oocyte	fwd	rnd-1_family-578#LTR/ERV1	202	203	0.235	oocyte_fwd
oocyte	fwd	rnd-1_family-578#LTR/ERV1	203	204	0.185	oocyte_fwd
oocyte	fwd	rnd-1_family-578#LTR/ERV1	204	205	0.16	oocyte_fwd
oocyte	fwd	rnd-1_family-578#LTR/ERV1	205	206	0.16	oocyte_fwd
oocyte	fwd	rnd-1_family-578#LTR/ERV1	206	207	0.15	oocyte_fwd
oocyte	fwd	rnd-1_family-578#LTR/ERV1	207	208	0.15	oocyte_fwd
oocyte	fwd	rnd-1_family-578#LTR/ERV1	208	209	0.15	oocyte_fwd
oocyte	fwd	rnd-1_family-578#LTR/ERV1	209	210	0.14	oocyte_fwd
oocyte	fwd	rnd-1_family-578#LTR/ERV1	210	211	0.135	oocyte_fwd
oocyte	fwd	rnd-1_family-578#LTR/ERV1	211	212	0.135	oocyte_fwd
oocyte	fwd	rnd-1_family-578#LTR/ERV1	212	213	0.12	oocyte_fwd
oocyte	fwd	rnd-1_family-578#LTR/ERV1	213	214	0.12	oocyte_fwd
oocyte	fwd	rnd-1_family-578#LTR/ERV1	214	215	0.12	oocyte_fwd
oocyte	fwd	rnd-1_family-578#LTR/ERV1	215	216	0.065	oocyte_fwd
oocyte	fwd	rnd-1_family-578#LTR/ERV1	216	217	0.05	oocyte_fwd
oocyte	fwd	rnd-1_family-578#LTR/ERV1	217	218	0.04	oocyte_fwd
oocyte	fwd	rnd-1_family-578#LTR/ERV1	218	219	0.01	oocyte_fwd
oocyte	fwd	rnd-1_family-578#LTR/ERV1	219	220	0.01	oocyte_fwd
oocyte	fwd	rnd-1_family-578#LTR/ERV1	220	221	0.01	oocyte_fwd
oocyte	fwd	rnd-1_family-578#LTR/ERV1	221	222	0.01	oocyte_fwd
oocyte	fwd	rnd-1_family-578#LTR/ERV1	222	223	0.01	oocyte_fwd
oocyte	fwd	rnd-1_family-578#LTR/ERV1	223	224	0.01	oocyte_fwd
oocyte	fwd	rnd-1_family-578#LTR/ERV1	224	225	0.01	oocyte_fwd
oocyte	fwd	rnd-1_family-578#LTR/ERV1	225	226	0.01	oocyte_fwd
oocyte	fwd	rnd-1_family-578#LTR/ERV1	226	227	0.01	oocyte_fwd
oocyte	fwd	rnd-1_family-578#LTR/ERV1	227	228	0.01	oocyte_fwd
oocyte	fwd	rnd-1_family-578#LTR/ERV1	228	229	0.01	oocyte_fwd
oocyte	fwd	rnd-1_family-578#LTR/ERV1	229	230	0.01	oocyte_fwd
oocyte	fwd	rnd-1_family-578#LTR/ERV1	230	231	0.01	oocyte_fwd
oocyte	fwd	rnd-1_family-578#LTR/ERV1	231	232	0.01	oocyte_fwd
oocyte	fwd	rnd-1_family-578#LTR/ERV1	232	233	0.01	oocyte_fwd
oocyte	fwd	rnd-1_family-578#LTR/ERV1	233	234	0.01	oocyte_fwd
oocyte	fwd	rnd-1_family-578#LTR/ERV1	234	235	0.01	oocyte_fwd
oocyte	fwd	rnd-1_family-578#LTR/ERV1	235	236	0.01	oocyte_fwd
oocyte	fwd	rnd-1_family-578#LTR/ERV1	236	237	0.01	oocyte_fwd
oocyte	fwd	rnd-1_family-578#LTR/ERV1	237	238	0.01	oocyte_fwd
oocyte	fwd	rnd-1_family-578#LTR/ERV1	238	239	0.01	oocyte_fwd
oocyte	fwd	rnd-1_family-578#LTR/ERV1	239	240	0.01	oocyte_fwd
oocyte	fwd	rnd-1_family-578#LTR/ERV1	240	241	0.01	oocyte_fwd
oocyte	fwd	rnd-1_family-578#LTR/ERV1	241	242	0.01	oocyte_fwd
oocyte	fwd	rnd-1_family-578#LTR/ERV1	242	243	0.01	oocyte_fwd
oocyte	fwd	rnd-1_family-578#LTR/ERV1	243	244	0.01	oocyte_fwd
oocyte	fwd	rnd-1_family-578#LTR/ERV1	244	245	0.01	oocyte_fwd
oocyte	fwd	rnd-1_family-578#LTR/ERV1	245	246	0.01	oocyte_fwd
oocyte	fwd	rnd-1_family-578#LTR/ERV1	246	247	0.01	oocyte_fwd
oocyte	fwd	rnd-1_family-578#LTR/ERV1	247	248	0.01	oocyte_fwd
oocyte	fwd	rnd-1_family-578#LTR/ERV1	248	249	0.01	oocyte_fwd
oocyte	fwd	rnd-1_family-578#LTR/ERV1	249	250	0.01	oocyte_fwd
oocyte	fwd	rnd-1_family-578#LTR/ERV1	250	251	0.01	oocyte_fwd
oocyte	fwd	rnd-1_family-578#LTR/ERV1	251	252	0.01	oocyte_fwd
oocyte	fwd	rnd-1_family-578#LTR/ERV1	252	253	0.01	oocyte_fwd
oocyte	fwd	rnd-1_family-578#LTR/ERV1	253	254	0.01	oocyte_fwd
oocyte	fwd	rnd-1_family-578#LTR/ERV1	254	255	0.01	oocyte_fwd
oocyte	fwd	rnd-1_family-578#LTR/ERV1	255	256	0.01	oocyte_fwd
oocyte	fwd	rnd-1_family-578#LTR/ERV1	256	257	0.01	oocyte_fwd
oocyte	fwd	rnd-1_family-578#LTR/ERV1	257	258	0.01	oocyte_fwd
oocyte	fwd	rnd-1_family-578#LTR/ERV1	258	259	0.01	oocyte_fwd
oocyte	fwd	rnd-1_family-578#LTR/ERV1	259	260	0.01	oocyte_fwd
oocyte	fwd	rnd-1_family-578#LTR/ERV1	260	261	0.01	oocyte_fwd
oocyte	fwd	rnd-1_family-578#LTR/ERV1	261	262	0.01	oocyte_fwd
oocyte	fwd	rnd-1_family-578#LTR/ERV1	262	263	0.01	oocyte_fwd
oocyte	fwd	rnd-1_family-578#LTR/ERV1	263	264	0.01	oocyte_fwd
oocyte	fwd	rnd-1_family-578#LTR/ERV1	264	265	0.01	oocyte_fwd
oocyte	fwd	rnd-1_family-578#LTR/ERV1	265	266	0.01	oocyte_fwd
oocyte	fwd	rnd-1_family-578#LTR/ERV1	266	267	0.01	oocyte_fwd
oocyte	fwd	rnd-1_family-578#LTR/ERV1	267	268	0.01	oocyte_fwd
oocyte	fwd	rnd-1_family-578#LTR/ERV1	268	269	0.01	oocyte_fwd
oocyte	fwd	rnd-1_family-578#LTR/ERV1	269	270	0.01	oocyte_fwd
oocyte	fwd	rnd-1_family-578#LTR/ERV1	270	271	0.01	oocyte_fwd
oocyte	fwd	rnd-1_family-578#LTR/ERV1	271	272	0.01	oocyte_fwd
oocyte	fwd	rnd-1_family-578#LTR/ERV1	272	273	0.01	oocyte_fwd
oocyte	fwd	rnd-1_family-578#LTR/ERV1	273	274	0.01	oocyte_fwd
oocyte	fwd	rnd-1_family-578#LTR/ERV1	274	275	0.01	oocyte_fwd
oocyte	fwd	rnd-1_family-578#LTR/ERV1	275	276	0.01	oocyte_fwd
oocyte	fwd	rnd-1_family-578#LTR/ERV1	276	277	0.01	oocyte_fwd
oocyte	fwd	rnd-1_family-578#LTR/ERV1	277	278	0.01	oocyte_fwd
oocyte	fwd	rnd-1_family-578#LTR/ERV1	278	279	0.01	oocyte_fwd
oocyte	fwd	rnd-1_family-578#LTR/ERV1	279	280	0.015	oocyte_fwd
oocyte	fwd	rnd-1_family-578#LTR/ERV1	280	281	0.015	oocyte_fwd
oocyte	fwd	rnd-1_family-578#LTR/ERV1	281	282	0.015	oocyte_fwd
oocyte	fwd	rnd-1_family-578#LTR/ERV1	282	283	0.015	oocyte_fwd
oocyte	fwd	rnd-1_family-578#LTR/ERV1	283	284	0.015	oocyte_fwd
oocyte	fwd	rnd-1_family-578#LTR/ERV1	284	285	0.015	oocyte_fwd
oocyte	fwd	rnd-1_family-578#LTR/ERV1	285	286	0.015	oocyte_fwd
oocyte	fwd	rnd-1_family-578#LTR/ERV1	286	287	0.015	oocyte_fwd
oocyte	fwd	rnd-1_family-578#LTR/ERV1	287	288	0.02	oocyte_fwd
oocyte	fwd	rnd-1_family-578#LTR/ERV1	288	289	0.02	oocyte_fwd
oocyte	fwd	rnd-1_family-578#LTR/ERV1	289	290	0.02	oocyte_fwd
oocyte	fwd	rnd-1_family-578#LTR/ERV1	290	291	0.02	oocyte_fwd
oocyte	fwd	rnd-1_family-578#LTR/ERV1	291	292	0.02	oocyte_fwd
oocyte	fwd	rnd-1_family-578#LTR/ERV1	292	293	0.02	oocyte_fwd
oocyte	fwd	rnd-1_family-578#LTR/ERV1	293	294	0.02	oocyte_fwd
oocyte	fwd	rnd-1_family-578#LTR/ERV1	294	295	0.02	oocyte_fwd
oocyte	fwd	rnd-1_family-578#LTR/ERV1	295	296	0.02	oocyte_fwd
oocyte	fwd	rnd-1_family-578#LTR/ERV1	296	297	0.02	oocyte_fwd
oocyte	fwd	rnd-1_family-578#LTR/ERV1	297	298	0.025	oocyte_fwd
oocyte	fwd	rnd-1_family-578#LTR/ERV1	298	299	0.025	oocyte_fwd
oocyte	fwd	rnd-1_family-578#LTR/ERV1	299	300	0.025	oocyte_fwd
oocyte	fwd	rnd-1_family-578#LTR/ERV1	300	301	0.035	oocyte_fwd
oocyte	fwd	rnd-1_family-578#LTR/ERV1	301	302	0.045	oocyte_fwd
oocyte	fwd	rnd-1_family-578#LTR/ERV1	302	303	0.045	oocyte_fwd
oocyte	fwd	rnd-1_family-578#LTR/ERV1	303	304	0.055	oocyte_fwd
oocyte	fwd	rnd-1_family-578#LTR/ERV1	304	305	0.055	oocyte_fwd
oocyte	fwd	rnd-1_family-578#LTR/ERV1	305	306	0.055	oocyte_fwd
oocyte	fwd	rnd-1_family-578#LTR/ERV1	306	307	0.065	oocyte_fwd
oocyte	fwd	rnd-1_family-578#LTR/ERV1	307	308	0.06	oocyte_fwd
oocyte	fwd	rnd-1_family-578#LTR/ERV1	308	309	0.06	oocyte_fwd
oocyte	fwd	rnd-1_family-578#LTR/ERV1	309	310	0.06	oocyte_fwd
oocyte	fwd	rnd-1_family-578#LTR/ERV1	310	311	0.06	oocyte_fwd
oocyte	fwd	rnd-1_family-578#LTR/ERV1	311	312	0.06	oocyte_fwd
oocyte	fwd	rnd-1_family-578#LTR/ERV1	312	313	0.06	oocyte_fwd
oocyte	fwd	rnd-1_family-578#LTR/ERV1	313	314	0.06	oocyte_fwd
oocyte	fwd	rnd-1_family-578#LTR/ERV1	314	315	0.055	oocyte_fwd
oocyte	fwd	rnd-1_family-578#LTR/ERV1	315	316	0.055	oocyte_fwd
oocyte	fwd	rnd-1_family-578#LTR/ERV1	316	317	0.055	oocyte_fwd
oocyte	fwd	rnd-1_family-578#LTR/ERV1	317	318	0.055	oocyte_fwd
oocyte	fwd	rnd-1_family-578#LTR/ERV1	318	319	0.045	oocyte_fwd
oocyte	fwd	rnd-1_family-578#LTR/ERV1	319	320	0.045	oocyte_fwd
oocyte	fwd	rnd-1_family-578#LTR/ERV1	320	321	0.045	oocyte_fwd
oocyte	fwd	rnd-1_family-578#LTR/ERV1	321	322	0.045	oocyte_fwd
oocyte	fwd	rnd-1_family-578#LTR/ERV1	322	323	0.045	oocyte_fwd
oocyte	fwd	rnd-1_family-578#LTR/ERV1	323	324	0.045	oocyte_fwd
oocyte	fwd	rnd-1_family-578#LTR/ERV1	324	325	0.05	oocyte_fwd
oocyte	fwd	rnd-1_family-578#LTR/ERV1	325	326	0.045	oocyte_fwd
oocyte	fwd	rnd-1_family-578#LTR/ERV1	326	327	0.045	oocyte_fwd
oocyte	fwd	rnd-1_family-578#LTR/ERV1	327	328	0.035	oocyte_fwd
oocyte	fwd	rnd-1_family-578#LTR/ERV1	328	329	0.035	oocyte_fwd
oocyte	fwd	rnd-1_family-578#LTR/ERV1	329	330	0.015	oocyte_fwd
oocyte	fwd	rnd-1_family-578#LTR/ERV1	330	331	0.015	oocyte_fwd
oocyte	fwd	rnd-1_family-578#LTR/ERV1	331	332	0.015	oocyte_fwd
oocyte	fwd	rnd-1_family-578#LTR/ERV1	332	333	0.015	oocyte_fwd
oocyte	fwd	rnd-1_family-578#LTR/ERV1	333	334	0.015	oocyte_fwd
oocyte	fwd	rnd-1_family-578#LTR/ERV1	334	335	0.02	oocyte_fwd
oocyte	fwd	rnd-1_family-578#LTR/ERV1	335	336	0.02	oocyte_fwd
oocyte	fwd	rnd-1_family-578#LTR/ERV1	336	337	0.025	oocyte_fwd
oocyte	fwd	rnd-1_family-578#LTR/ERV1	337	338	0.025	oocyte_fwd
oocyte	fwd	rnd-1_family-578#LTR/ERV1	338	339	0.025	oocyte_fwd
oocyte	fwd	rnd-1_family-578#LTR/ERV1	339	340	0.03	oocyte_fwd
oocyte	fwd	rnd-1_family-578#LTR/ERV1	340	341	0.035	oocyte_fwd
oocyte	fwd	rnd-1_family-578#LTR/ERV1	341	342	0.035	oocyte_fwd
oocyte	fwd	rnd-1_family-578#LTR/ERV1	342	343	0.035	oocyte_fwd
oocyte	fwd	rnd-1_family-578#LTR/ERV1	343	344	0.035	oocyte_fwd
oocyte	fwd	rnd-1_family-578#LTR/ERV1	344	345	0.04	oocyte_fwd
oocyte	fwd	rnd-1_family-578#LTR/ERV1	345	346	0.07	oocyte_fwd
oocyte	fwd	rnd-1_family-578#LTR/ERV1	346	347	0.08	oocyte_fwd
oocyte	fwd	rnd-1_family-578#LTR/ERV1	347	348	0.085	oocyte_fwd
oocyte	fwd	rnd-1_family-578#LTR/ERV1	348	349	0.095	oocyte_fwd
oocyte	fwd	rnd-1_family-578#LTR/ERV1	349	350	0.095	oocyte_fwd
oocyte	fwd	rnd-1_family-578#LTR/ERV1	350	351	0.1	oocyte_fwd
oocyte	fwd	rnd-1_family-578#LTR/ERV1	351	352	0.11	oocyte_fwd
oocyte	fwd	rnd-1_family-578#LTR/ERV1	352	353	0.11	oocyte_fwd
oocyte	fwd	rnd-1_family-578#LTR/ERV1	353	354	0.12	oocyte_fwd
oocyte	fwd	rnd-1_family-578#LTR/ERV1	354	355	0.115	oocyte_fwd
oocyte	fwd	rnd-1_family-578#LTR/ERV1	355	356	0.14	oocyte_fwd
oocyte	fwd	rnd-1_family-578#LTR/ERV1	356	357	0.135	oocyte_fwd
oocyte	fwd	rnd-1_family-578#LTR/ERV1	357	358	0.155	oocyte_fwd
oocyte	fwd	rnd-1_family-578#LTR/ERV1	358	359	0.155	oocyte_fwd
oocyte	fwd	rnd-1_family-578#LTR/ERV1	359	360	0.165	oocyte_fwd
oocyte	fwd	rnd-1_family-578#LTR/ERV1	360	361	0.22	oocyte_fwd
oocyte	fwd	rnd-1_family-578#LTR/ERV1	361	362	0.3	oocyte_fwd
oocyte	fwd	rnd-1_family-578#LTR/ERV1	362	363	0.3	oocyte_fwd
oocyte	fwd	rnd-1_family-578#LTR/ERV1	363	364	0.31	oocyte_fwd
oocyte	fwd	rnd-1_family-578#LTR/ERV1	364	365	0.31	oocyte_fwd
oocyte	fwd	rnd-1_family-578#LTR/ERV1	365	366	0.31	oocyte_fwd
oocyte	fwd	rnd-1_family-578#LTR/ERV1	366	367	0.315	oocyte_fwd
oocyte	fwd	rnd-1_family-578#LTR/ERV1	367	368	0.315	oocyte_fwd
oocyte	fwd	rnd-1_family-578#LTR/ERV1	368	369	0.31	oocyte_fwd
oocyte	fwd	rnd-1_family-578#LTR/ERV1	369	370	0.305	oocyte_fwd
oocyte	fwd	rnd-1_family-578#LTR/ERV1	370	371	0.305	oocyte_fwd
oocyte	fwd	rnd-1_family-578#LTR/ERV1	371	372	0.295	oocyte_fwd
oocyte	fwd	rnd-1_family-578#LTR/ERV1	372	373	0.29	oocyte_fwd
oocyte	fwd	rnd-1_family-578#LTR/ERV1	373	374	0.275	oocyte_fwd
oocyte	fwd	rnd-1_family-578#LTR/ERV1	374	375	0.255	oocyte_fwd
oocyte	fwd	rnd-1_family-578#LTR/ERV1	375	376	0.245	oocyte_fwd
oocyte	fwd	rnd-1_family-578#LTR/ERV1	376	377	0.235	oocyte_fwd
oocyte	fwd	rnd-1_family-578#LTR/ERV1	377	378	0.22	oocyte_fwd
oocyte	fwd	rnd-1_family-578#LTR/ERV1	378	379	0.215	oocyte_fwd
oocyte	fwd	rnd-1_family-578#LTR/ERV1	379	380	0.205	oocyte_fwd
oocyte	fwd	rnd-1_family-578#LTR/ERV1	380	381	0.19	oocyte_fwd
oocyte	fwd	rnd-1_family-578#LTR/ERV1	381	382	0.18	oocyte_fwd
oocyte	fwd	rnd-1_family-578#LTR/ERV1	382	383	0.16	oocyte_fwd
oocyte	fwd	rnd-1_family-578#LTR/ERV1	383	384	0.12	oocyte_fwd
oocyte	fwd	rnd-1_family-578#LTR/ERV1	384	385	0.12	oocyte_fwd
oocyte	fwd	rnd-1_family-578#LTR/ERV1	385	386	0.085	oocyte_fwd
oocyte	fwd	rnd-1_family-578#LTR/ERV1	386	387	0.05	oocyte_fwd
oocyte	fwd	rnd-1_family-578#LTR/ERV1	387	388	0.025	oocyte_fwd
oocyte	fwd	rnd-1_family-578#LTR/ERV1	388	389	0.015	oocyte_fwd
oocyte	fwd	rnd-1_family-578#LTR/ERV1	389	390	0.015	oocyte_fwd
oocyte	fwd	rnd-1_family-578#LTR/ERV1	390	391	0.015	oocyte_fwd
oocyte	fwd	rnd-1_family-578#LTR/ERV1	391	392	0.015	oocyte_fwd
oocyte	fwd	rnd-1_family-578#LTR/ERV1	392	393	0.015	oocyte_fwd
oocyte	fwd	rnd-1_family-578#LTR/ERV1	393	394	0.015	oocyte_fwd
oocyte	fwd	rnd-1_family-578#LTR/ERV1	394	395	0.015	oocyte_fwd
oocyte	fwd	rnd-1_family-578#LTR/ERV1	395	396	0.015	oocyte_fwd
oocyte	fwd	rnd-1_family-578#LTR/ERV1	396	397	0.015	oocyte_fwd
oocyte	fwd	rnd-1_family-578#LTR/ERV1	397	398	0.01	oocyte_fwd
oocyte	fwd	rnd-1_family-578#LTR/ERV1	398	399	0.01	oocyte_fwd
oocyte	fwd	rnd-1_family-578#LTR/ERV1	399	400	0.005	oocyte_fwd
oocyte	fwd	rnd-1_family-578#LTR/ERV1	400	401	0.005	oocyte_fwd
oocyte	fwd	rnd-1_family-578#LTR/ERV1	401	402	0.005	oocyte_fwd
oocyte	fwd	rnd-1_family-578#LTR/ERV1	402	403	0.005	oocyte_fwd
oocyte	fwd	rnd-1_family-578#LTR/ERV1	403	404	0.005	oocyte_fwd
oocyte	fwd	rnd-1_family-578#LTR/ERV1	404	405	0.005	oocyte_fwd
oocyte	fwd	rnd-1_family-578#LTR/ERV1	405	406	0.005	oocyte_fwd
oocyte	fwd	rnd-1_family-578#LTR/ERV1	406	407	0.005	oocyte_fwd
oocyte	fwd	rnd-1_family-578#LTR/ERV1	407	408	0.005	oocyte_fwd
oocyte	fwd	rnd-1_family-578#LTR/ERV1	408	409	0.005	oocyte_fwd
oocyte	fwd	rnd-1_family-578#LTR/ERV1	409	410	0.01	oocyte_fwd
oocyte	fwd	rnd-1_family-578#LTR/ERV1	410	411	0.01	oocyte_fwd
oocyte	fwd	rnd-1_family-578#LTR/ERV1	411	412	0.01	oocyte_fwd
oocyte	fwd	rnd-1_family-578#LTR/ERV1	412	413	0.01	oocyte_fwd
oocyte	fwd	rnd-1_family-578#LTR/ERV1	413	414	0.015	oocyte_fwd
oocyte	fwd	rnd-1_family-578#LTR/ERV1	414	415	0.015	oocyte_fwd
oocyte	fwd	rnd-1_family-578#LTR/ERV1	415	416	0.015	oocyte_fwd
oocyte	fwd	rnd-1_family-578#LTR/ERV1	416	417	0.015	oocyte_fwd
oocyte	fwd	rnd-1_family-578#LTR/ERV1	417	418	0.015	oocyte_fwd
oocyte	fwd	rnd-1_family-578#LTR/ERV1	418	419	0.015	oocyte_fwd
oocyte	fwd	rnd-1_family-578#LTR/ERV1	419	420	0.02	oocyte_fwd
oocyte	fwd	rnd-1_family-578#LTR/ERV1	420	421	0.02	oocyte_fwd
oocyte	fwd	rnd-1_family-578#LTR/ERV1	421	422	0.02	oocyte_fwd
oocyte	fwd	rnd-1_family-578#LTR/ERV1	422	423	0.02	oocyte_fwd
oocyte	fwd	rnd-1_family-578#LTR/ERV1	423	424	0.025	oocyte_fwd
oocyte	fwd	rnd-1_family-578#LTR/ERV1	424	425	0.025	oocyte_fwd
oocyte	fwd	rnd-1_family-578#LTR/ERV1	425	426	0.025	oocyte_fwd
oocyte	fwd	rnd-1_family-578#LTR/ERV1	426	427	0.045	oocyte_fwd
oocyte	fwd	rnd-1_family-578#LTR/ERV1	427	428	0.04	oocyte_fwd
oocyte	fwd	rnd-1_family-578#LTR/ERV1	428	429	0.04	oocyte_fwd
oocyte	fwd	rnd-1_family-578#LTR/ERV1	429	430	0.045	oocyte_fwd
oocyte	fwd	rnd-1_family-578#LTR/ERV1	430	431	0.045	oocyte_fwd
oocyte	fwd	rnd-1_family-578#LTR/ERV1	431	432	0.045	oocyte_fwd
oocyte	fwd	rnd-1_family-578#LTR/ERV1	432	433	0.055	oocyte_fwd
oocyte	fwd	rnd-1_family-578#LTR/ERV1	433	434	0.055	oocyte_fwd
oocyte	fwd	rnd-1_family-578#LTR/ERV1	434	435	0.055	oocyte_fwd
oocyte	fwd	rnd-1_family-578#LTR/ERV1	435	436	0.07	oocyte_fwd
oocyte	fwd	rnd-1_family-578#LTR/ERV1	436	437	0.125	oocyte_fwd
oocyte	fwd	rnd-1_family-578#LTR/ERV1	437	438	0.125	oocyte_fwd
oocyte	fwd	rnd-1_family-578#LTR/ERV1	438	439	0.125	oocyte_fwd
oocyte	fwd	rnd-1_family-578#LTR/ERV1	439	440	0.125	oocyte_fwd
oocyte	fwd	rnd-1_family-578#LTR/ERV1	440	441	0.125	oocyte_fwd
oocyte	fwd	rnd-1_family-578#LTR/ERV1	441	442	0.195	oocyte_fwd
oocyte	fwd	rnd-1_family-578#LTR/ERV1	442	443	0.195	oocyte_fwd
oocyte	fwd	rnd-1_family-578#LTR/ERV1	443	444	0.285	oocyte_fwd
oocyte	fwd	rnd-1_family-578#LTR/ERV1	444	445	0.29	oocyte_fwd
oocyte	fwd	rnd-1_family-578#LTR/ERV1	445	446	0.29	oocyte_fwd
oocyte	fwd	rnd-1_family-578#LTR/ERV1	446	447	0.295	oocyte_fwd
oocyte	fwd	rnd-1_family-578#LTR/ERV1	447	448	0.31	oocyte_fwd
oocyte	fwd	rnd-1_family-578#LTR/ERV1	448	449	0.31	oocyte_fwd
oocyte	fwd	rnd-1_family-578#LTR/ERV1	449	450	0.315	oocyte_fwd
oocyte	fwd	rnd-1_family-578#LTR/ERV1	450	451	0.315	oocyte_fwd
oocyte	fwd	rnd-1_family-578#LTR/ERV1	451	452	0.35	oocyte_fwd
oocyte	fwd	rnd-1_family-578#LTR/ERV1	452	453	0.365	oocyte_fwd
oocyte	fwd	rnd-1_family-578#LTR/ERV1	453	454	0.36	oocyte_fwd
oocyte	fwd	rnd-1_family-578#LTR/ERV1	454	455	0.36	oocyte_fwd
oocyte	fwd	rnd-1_family-578#LTR/ERV1	455	456	0.35	oocyte_fwd
oocyte	fwd	rnd-1_family-578#LTR/ERV1	456	457	0.34	oocyte_fwd
oocyte	fwd	rnd-1_family-578#LTR/ERV1	457	458	0.325	oocyte_fwd
oocyte	fwd	rnd-1_family-578#LTR/ERV1	458	459	0.32	oocyte_fwd
oocyte	fwd	rnd-1_family-578#LTR/ERV1	459	460	0.315	oocyte_fwd
oocyte	fwd	rnd-1_family-578#LTR/ERV1	460	461	0.31	oocyte_fwd
oocyte	fwd	rnd-1_family-578#LTR/ERV1	461	462	0.295	oocyte_fwd
oocyte	fwd	rnd-1_family-578#LTR/ERV1	462	463	0.285	oocyte_fwd
oocyte	fwd	rnd-1_family-578#LTR/ERV1	463	464	0.265	oocyte_fwd
oocyte	fwd	rnd-1_family-578#LTR/ERV1	464	465	0.24	oocyte_fwd
oocyte	fwd	rnd-1_family-578#LTR/ERV1	465	466	0.24	oocyte_fwd
oocyte	fwd	rnd-1_family-578#LTR/ERV1	466	467	0.23	oocyte_fwd
oocyte	fwd	rnd-1_family-578#LTR/ERV1	467	468	0.15	oocyte_fwd
oocyte	fwd	rnd-1_family-578#LTR/ERV1	468	469	0.13	oocyte_fwd
oocyte	fwd	rnd-1_family-578#LTR/ERV1	469	470	0.125	oocyte_fwd
oocyte	fwd	rnd-1_family-578#LTR/ERV1	470	471	0.095	oocyte_fwd
oocyte	fwd	rnd-1_family-578#LTR/ERV1	471	472	0.095	oocyte_fwd
oocyte	fwd	rnd-1_family-578#LTR/ERV1	472	473	0.07	oocyte_fwd
oocyte	fwd	rnd-1_family-578#LTR/ERV1	473	474	0.06	oocyte_fwd
oocyte	fwd	rnd-1_family-578#LTR/ERV1	474	475	0.045	oocyte_fwd
oocyte	fwd	rnd-1_family-578#LTR/ERV1	475	476	0.04	oocyte_fwd
oocyte	fwd	rnd-1_family-578#LTR/ERV1	476	477	0.035	oocyte_fwd
oocyte	fwd	rnd-1_family-578#LTR/ERV1	477	478	0.035	oocyte_fwd
oocyte	fwd	rnd-1_family-578#LTR/ERV1	478	479	0.035	oocyte_fwd
oocyte	fwd	rnd-1_family-578#LTR/ERV1	479	480	0.025	oocyte_fwd
oocyte	fwd	rnd-1_family-578#LTR/ERV1	480	481	0.025	oocyte_fwd
oocyte	fwd	rnd-1_family-578#LTR/ERV1	481	482	0.01	oocyte_fwd
oocyte	fwd	rnd-1_family-578#LTR/ERV1	482	483	0.01	oocyte_fwd
oocyte	fwd	rnd-1_family-578#LTR/ERV1	483	484	0.015	oocyte_fwd
oocyte	fwd	rnd-1_family-578#LTR/ERV1	484	485	0.015	oocyte_fwd
oocyte	fwd	rnd-1_family-578#LTR/ERV1	485	486	0.015	oocyte_fwd
oocyte	fwd	rnd-1_family-578#LTR/ERV1	486	487	0.015	oocyte_fwd
oocyte	fwd	rnd-1_family-578#LTR/ERV1	487	488	0.015	oocyte_fwd
oocyte	fwd	rnd-1_family-578#LTR/ERV1	488	489	0.02	oocyte_fwd
oocyte	fwd	rnd-1_family-578#LTR/ERV1	489	490	0.02	oocyte_fwd
oocyte	fwd	rnd-1_family-578#LTR/ERV1	490	491	0.025	oocyte_fwd
oocyte	fwd	rnd-1_family-578#LTR/ERV1	491	492	0.025	oocyte_fwd
oocyte	fwd	rnd-1_family-578#LTR/ERV1	492	493	0.035	oocyte_fwd
oocyte	fwd	rnd-1_family-578#LTR/ERV1	493	494	0.035	oocyte_fwd
oocyte	fwd	rnd-1_family-578#LTR/ERV1	494	495	0.055	oocyte_fwd
oocyte	fwd	rnd-1_family-578#LTR/ERV1	495	496	0.06	oocyte_fwd
oocyte	fwd	rnd-1_family-578#LTR/ERV1	496	497	0.06	oocyte_fwd
oocyte	fwd	rnd-1_family-578#LTR/ERV1	497	498	0.05	oocyte_fwd
oocyte	fwd	rnd-1_family-578#LTR/ERV1	498	499	0.095	oocyte_fwd
oocyte	fwd	rnd-1_family-578#LTR/ERV1	499	500	0.105	oocyte_fwd
oocyte	fwd	rnd-1_family-578#LTR/ERV1	500	501	0.11	oocyte_fwd
oocyte	fwd	rnd-1_family-578#LTR/ERV1	501	502	0.125	oocyte_fwd
oocyte	fwd	rnd-1_family-578#LTR/ERV1	502	503	0.125	oocyte_fwd
oocyte	fwd	rnd-1_family-578#LTR/ERV1	503	504	0.125	oocyte_fwd
oocyte	fwd	rnd-1_family-578#LTR/ERV1	504	505	0.17	oocyte_fwd
oocyte	fwd	rnd-1_family-578#LTR/ERV1	505	506	0.17	oocyte_fwd
oocyte	fwd	rnd-1_family-578#LTR/ERV1	506	507	0.17	oocyte_fwd
oocyte	fwd	rnd-1_family-578#LTR/ERV1	507	508	0.17	oocyte_fwd
oocyte	fwd	rnd-1_family-578#LTR/ERV1	508	509	0.17	oocyte_fwd
oocyte	fwd	rnd-1_family-578#LTR/ERV1	509	510	0.165	oocyte_fwd
oocyte	fwd	rnd-1_family-578#LTR/ERV1	510	511	0.165	oocyte_fwd
oocyte	fwd	rnd-1_family-578#LTR/ERV1	511	512	0.165	oocyte_fwd
oocyte	fwd	rnd-1_family-578#LTR/ERV1	512	513	0.17	oocyte_fwd
oocyte	fwd	rnd-1_family-578#LTR/ERV1	513	514	0.175	oocyte_fwd
oocyte	fwd	rnd-1_family-578#LTR/ERV1	514	515	0.17	oocyte_fwd
oocyte	fwd	rnd-1_family-578#LTR/ERV1	515	516	0.17	oocyte_fwd
oocyte	fwd	rnd-1_family-578#LTR/ERV1	516	517	0.165	oocyte_fwd
oocyte	fwd	rnd-1_family-578#LTR/ERV1	517	518	0.165	oocyte_fwd
oocyte	fwd	rnd-1_family-578#LTR/ERV1	518	519	0.15	oocyte_fwd
oocyte	fwd	rnd-1_family-578#LTR/ERV1	519	520	0.135	oocyte_fwd
oocyte	fwd	rnd-1_family-578#LTR/ERV1	520	521	0.135	oocyte_fwd
oocyte	fwd	rnd-1_family-578#LTR/ERV1	521	522	0.135	oocyte_fwd
oocyte	fwd	rnd-1_family-578#LTR/ERV1	522	523	0.135	oocyte_fwd
oocyte	fwd	rnd-1_family-578#LTR/ERV1	523	524	0.135	oocyte_fwd
oocyte	fwd	rnd-1_family-578#LTR/ERV1	524	525	0.135	oocyte_fwd
oocyte	fwd	rnd-1_family-578#LTR/ERV1	525	526	0.135	oocyte_fwd
oocyte	fwd	rnd-1_family-578#LTR/ERV1	526	527	0.13	oocyte_fwd
oocyte	fwd	rnd-1_family-578#LTR/ERV1	527	528	0.08	oocyte_fwd
oocyte	fwd	rnd-1_family-578#LTR/ERV1	528	529	0.09	oocyte_fwd
oocyte	fwd	rnd-1_family-578#LTR/ERV1	529	530	0.09	oocyte_fwd
oocyte	fwd	rnd-1_family-578#LTR/ERV1	530	531	0.055	oocyte_fwd
oocyte	fwd	rnd-1_family-578#LTR/ERV1	531	532	0.05	oocyte_fwd
oocyte	fwd	rnd-1_family-578#LTR/ERV1	532	533	0.06	oocyte_fwd
oocyte	fwd	rnd-1_family-578#LTR/ERV1	533	534	0.06	oocyte_fwd
oocyte	fwd	rnd-1_family-578#LTR/ERV1	534	535	0.34	oocyte_fwd
oocyte	fwd	rnd-1_family-578#LTR/ERV1	535	536	0.36	oocyte_fwd
oocyte	fwd	rnd-1_family-578#LTR/ERV1	536	537	0.36	oocyte_fwd
oocyte	fwd	rnd-1_family-578#LTR/ERV1	537	538	0.36	oocyte_fwd
oocyte	fwd	rnd-1_family-578#LTR/ERV1	538	539	0.36	oocyte_fwd
oocyte	fwd	rnd-1_family-578#LTR/ERV1	539	540	0.365	oocyte_fwd
oocyte	fwd	rnd-1_family-578#LTR/ERV1	540	541	0.37	oocyte_fwd
oocyte	fwd	rnd-1_family-578#LTR/ERV1	541	542	0.375	oocyte_fwd
oocyte	fwd	rnd-1_family-578#LTR/ERV1	542	543	0.375	oocyte_fwd
oocyte	fwd	rnd-1_family-578#LTR/ERV1	543	544	0.375	oocyte_fwd
oocyte	fwd	rnd-1_family-578#LTR/ERV1	544	545	0.37	oocyte_fwd
oocyte	fwd	rnd-1_family-578#LTR/ERV1	545	546	0.37	oocyte_fwd
oocyte	fwd	rnd-1_family-578#LTR/ERV1	546	547	0.37	oocyte_fwd
oocyte	fwd	rnd-1_family-578#LTR/ERV1	547	548	0.37	oocyte_fwd
oocyte	fwd	rnd-1_family-578#LTR/ERV1	548	549	0.37	oocyte_fwd
oocyte	fwd	rnd-1_family-578#LTR/ERV1	549	550	0.37	oocyte_fwd
oocyte	fwd	rnd-1_family-578#LTR/ERV1	550	551	0.37	oocyte_fwd
oocyte	fwd	rnd-1_family-578#LTR/ERV1	551	552	0.37	oocyte_fwd
oocyte	fwd	rnd-1_family-578#LTR/ERV1	552	553	0.38	oocyte_fwd
oocyte	fwd	rnd-1_family-578#LTR/ERV1	553	554	0.38	oocyte_fwd
oocyte	fwd	rnd-1_family-578#LTR/ERV1	554	555	0.375	oocyte_fwd
oocyte	fwd	rnd-1_family-578#LTR/ERV1	555	556	0.37	oocyte_fwd
oocyte	fwd	rnd-1_family-578#LTR/ERV1	556	557	0.355	oocyte_fwd
oocyte	fwd	rnd-1_family-578#LTR/ERV1	557	558	0.25	oocyte_fwd
oocyte	fwd	rnd-1_family-578#LTR/ERV1	558	559	0.26	oocyte_fwd
oocyte	fwd	rnd-1_family-578#LTR/ERV1	559	560	0.245	oocyte_fwd
oocyte	fwd	rnd-1_family-578#LTR/ERV1	560	561	0.14	oocyte_fwd
oocyte	fwd	rnd-1_family-578#LTR/ERV1	561	562	0.115	oocyte_fwd
oocyte	fwd	rnd-1_family-578#LTR/ERV1	562	563	0.105	oocyte_fwd
oocyte	fwd	rnd-1_family-578#LTR/ERV1	563	564	0.085	oocyte_fwd
oocyte	fwd	rnd-1_family-578#LTR/ERV1	564	565	0.06	oocyte_fwd
oocyte	fwd	rnd-1_family-578#LTR/ERV1	565	566	0.06	oocyte_fwd
oocyte	fwd	rnd-1_family-578#LTR/ERV1	566	567	0.045	oocyte_fwd
oocyte	fwd	rnd-1_family-578#LTR/ERV1	567	568	0.055	oocyte_fwd
oocyte	fwd	rnd-1_family-578#LTR/ERV1	568	569	0.165	oocyte_fwd
oocyte	fwd	rnd-1_family-578#LTR/ERV1	569	570	0.165	oocyte_fwd
oocyte	fwd	rnd-1_family-578#LTR/ERV1	570	571	0.18	oocyte_fwd
oocyte	fwd	rnd-1_family-578#LTR/ERV1	571	572	0.185	oocyte_fwd
oocyte	fwd	rnd-1_family-578#LTR/ERV1	572	573	0.185	oocyte_fwd
oocyte	fwd	rnd-1_family-578#LTR/ERV1	573	574	0.185	oocyte_fwd
oocyte	fwd	rnd-1_family-578#LTR/ERV1	574	575	0.175	oocyte_fwd
oocyte	fwd	rnd-1_family-578#LTR/ERV1	575	576	0.175	oocyte_fwd
oocyte	fwd	rnd-1_family-578#LTR/ERV1	576	577	0.175	oocyte_fwd
oocyte	fwd	rnd-1_family-578#LTR/ERV1	577	578	0.175	oocyte_fwd
oocyte	fwd	rnd-1_family-578#LTR/ERV1	578	579	0.175	oocyte_fwd
oocyte	fwd	rnd-1_family-578#LTR/ERV1	579	580	0.175	oocyte_fwd
oocyte	fwd	rnd-1_family-578#LTR/ERV1	580	581	0.165	oocyte_fwd
oocyte	fwd	rnd-1_family-578#LTR/ERV1	581	582	0.17	oocyte_fwd
oocyte	fwd	rnd-1_family-578#LTR/ERV1	582	583	0.175	oocyte_fwd
oocyte	fwd	rnd-1_family-578#LTR/ERV1	583	584	0.18	oocyte_fwd
oocyte	fwd	rnd-1_family-578#LTR/ERV1	584	585	0.195	oocyte_fwd
oocyte	fwd	rnd-1_family-578#LTR/ERV1	585	586	0.185	oocyte_fwd
oocyte	fwd	rnd-1_family-578#LTR/ERV1	586	587	0.185	oocyte_fwd
oocyte	fwd	rnd-1_family-578#LTR/ERV1	587	588	0.18	oocyte_fwd
oocyte	fwd	rnd-1_family-578#LTR/ERV1	588	589	0.18	oocyte_fwd
oocyte	fwd	rnd-1_family-578#LTR/ERV1	589	590	0.18	oocyte_fwd
oocyte	fwd	rnd-1_family-578#LTR/ERV1	590	591	0.17	oocyte_fwd
oocyte	fwd	rnd-1_family-578#LTR/ERV1	591	592	0.17	oocyte_fwd
oocyte	fwd	rnd-1_family-578#LTR/ERV1	592	593	0.165	oocyte_fwd
oocyte	fwd	rnd-1_family-578#LTR/ERV1	593	594	0.165	oocyte_fwd
oocyte	fwd	rnd-1_family-578#LTR/ERV1	594	595	0.16	oocyte_fwd
oocyte	fwd	rnd-1_family-578#LTR/ERV1	595	596	0.16	oocyte_fwd
oocyte	fwd	rnd-1_family-578#LTR/ERV1	596	597	0.05	oocyte_fwd
oocyte	fwd	rnd-1_family-578#LTR/ERV1	597	598	0.05	oocyte_fwd
oocyte	fwd	rnd-1_family-578#LTR/ERV1	598	599	0.055	oocyte_fwd
oocyte	fwd	rnd-1_family-578#LTR/ERV1	599	600	0.06	oocyte_fwd
oocyte	fwd	rnd-1_family-578#LTR/ERV1	600	601	0.07	oocyte_fwd
oocyte	fwd	rnd-1_family-578#LTR/ERV1	601	602	0.07	oocyte_fwd
oocyte	fwd	rnd-1_family-578#LTR/ERV1	602	603	0.075	oocyte_fwd
oocyte	fwd	rnd-1_family-578#LTR/ERV1	603	604	0.075	oocyte_fwd
oocyte	fwd	rnd-1_family-578#LTR/ERV1	604	605	0.09	oocyte_fwd
oocyte	fwd	rnd-1_family-578#LTR/ERV1	605	606	0.09	oocyte_fwd
oocyte	fwd	rnd-1_family-578#LTR/ERV1	606	607	0.095	oocyte_fwd
oocyte	fwd	rnd-1_family-578#LTR/ERV1	607	608	0.12	oocyte_fwd
oocyte	fwd	rnd-1_family-578#LTR/ERV1	608	609	0.11	oocyte_fwd
oocyte	fwd	rnd-1_family-578#LTR/ERV1	609	610	0.115	oocyte_fwd
oocyte	fwd	rnd-1_family-578#LTR/ERV1	610	611	0.2	oocyte_fwd
oocyte	fwd	rnd-1_family-578#LTR/ERV1	611	612	0.215	oocyte_fwd
oocyte	fwd	rnd-1_family-578#LTR/ERV1	612	613	0.385	oocyte_fwd
oocyte	fwd	rnd-1_family-578#LTR/ERV1	613	614	0.39	oocyte_fwd
oocyte	fwd	rnd-1_family-578#LTR/ERV1	614	615	0.39	oocyte_fwd
oocyte	fwd	rnd-1_family-578#LTR/ERV1	615	616	0.405	oocyte_fwd
oocyte	fwd	rnd-1_family-578#LTR/ERV1	616	617	0.405	oocyte_fwd
oocyte	fwd	rnd-1_family-578#LTR/ERV1	617	618	0.405	oocyte_fwd
oocyte	fwd	rnd-1_family-578#LTR/ERV1	618	619	0.41	oocyte_fwd
oocyte	fwd	rnd-1_family-578#LTR/ERV1	619	620	0.41	oocyte_fwd
oocyte	fwd	rnd-1_family-578#LTR/ERV1	620	621	0.415	oocyte_fwd
oocyte	fwd	rnd-1_family-578#LTR/ERV1	621	622	0.415	oocyte_fwd
oocyte	fwd	rnd-1_family-578#LTR/ERV1	622	623	0.415	oocyte_fwd
oocyte	fwd	rnd-1_family-578#LTR/ERV1	623	624	0.42	oocyte_fwd
oocyte	fwd	rnd-1_family-578#LTR/ERV1	624	625	0.415	oocyte_fwd
oocyte	fwd	rnd-1_family-578#LTR/ERV1	625	626	0.415	oocyte_fwd
oocyte	fwd	rnd-1_family-578#LTR/ERV1	626	627	0.4	oocyte_fwd
oocyte	fwd	rnd-1_family-578#LTR/ERV1	627	628	0.4	oocyte_fwd
oocyte	fwd	rnd-1_family-578#LTR/ERV1	628	629	0.39	oocyte_fwd
oocyte	fwd	rnd-1_family-578#LTR/ERV1	629	630	0.39	oocyte_fwd
oocyte	fwd	rnd-1_family-578#LTR/ERV1	630	631	0.39	oocyte_fwd
oocyte	fwd	rnd-1_family-578#LTR/ERV1	631	632	0.385	oocyte_fwd
oocyte	fwd	rnd-1_family-578#LTR/ERV1	632	633	0.38	oocyte_fwd
oocyte	fwd	rnd-1_family-578#LTR/ERV1	633	634	0.38	oocyte_fwd
oocyte	fwd	rnd-1_family-578#LTR/ERV1	634	635	0.365	oocyte_fwd
oocyte	fwd	rnd-1_family-578#LTR/ERV1	635	636	0.325	oocyte_fwd
oocyte	fwd	rnd-1_family-578#LTR/ERV1	636	637	0.25	oocyte_fwd
oocyte	fwd	rnd-1_family-578#LTR/ERV1	637	638	0.235	oocyte_fwd
oocyte	fwd	rnd-1_family-578#LTR/ERV1	638	639	0.185	oocyte_fwd
oocyte	fwd	rnd-1_family-578#LTR/ERV1	639	640	0.215	oocyte_fwd
oocyte	fwd	rnd-1_family-578#LTR/ERV1	640	641	0.23	oocyte_fwd
oocyte	fwd	rnd-1_family-578#LTR/ERV1	641	642	0.23	oocyte_fwd
oocyte	fwd	rnd-1_family-578#LTR/ERV1	642	643	0.23	oocyte_fwd
oocyte	fwd	rnd-1_family-578#LTR/ERV1	643	644	0.23	oocyte_fwd
oocyte	fwd	rnd-1_family-578#LTR/ERV1	644	645	0.225	oocyte_fwd
oocyte	fwd	rnd-1_family-578#LTR/ERV1	645	646	0.225	oocyte_fwd
oocyte	fwd	rnd-1_family-578#LTR/ERV1	646	647	0.225	oocyte_fwd
oocyte	fwd	rnd-1_family-578#LTR/ERV1	647	648	0.225	oocyte_fwd
oocyte	fwd	rnd-1_family-578#LTR/ERV1	648	649	0.225	oocyte_fwd
oocyte	fwd	rnd-1_family-578#LTR/ERV1	649	650	0.23	oocyte_fwd
oocyte	fwd	rnd-1_family-578#LTR/ERV1	650	651	0.225	oocyte_fwd
oocyte	fwd	rnd-1_family-578#LTR/ERV1	651	652	0.235	oocyte_fwd
oocyte	fwd	rnd-1_family-578#LTR/ERV1	652	653	0.23	oocyte_fwd
oocyte	fwd	rnd-1_family-578#LTR/ERV1	653	654	0.23	oocyte_fwd
oocyte	fwd	rnd-1_family-578#LTR/ERV1	654	655	0.23	oocyte_fwd
oocyte	fwd	rnd-1_family-578#LTR/ERV1	655	656	0.23	oocyte_fwd
oocyte	fwd	rnd-1_family-578#LTR/ERV1	656	657	0.22	oocyte_fwd
oocyte	fwd	rnd-1_family-578#LTR/ERV1	657	658	0.215	oocyte_fwd
oocyte	fwd	rnd-1_family-578#LTR/ERV1	658	659	0.21	oocyte_fwd
oocyte	fwd	rnd-1_family-578#LTR/ERV1	659	660	0.21	oocyte_fwd
oocyte	fwd	rnd-1_family-578#LTR/ERV1	660	661	0.205	oocyte_fwd
oocyte	fwd	rnd-1_family-578#LTR/ERV1	661	662	0.205	oocyte_fwd
oocyte	fwd	rnd-1_family-578#LTR/ERV1	662	663	0.165	oocyte_fwd
oocyte	fwd	rnd-1_family-578#LTR/ERV1	663	664	0.15	oocyte_fwd
oocyte	fwd	rnd-1_family-578#LTR/ERV1	664	665	0.14	oocyte_fwd
oocyte	fwd	rnd-1_family-578#LTR/ERV1	665	666	0.085	oocyte_fwd
oocyte	fwd	rnd-1_family-578#LTR/ERV1	666	667	0.085	oocyte_fwd
oocyte	fwd	rnd-1_family-578#LTR/ERV1	667	668	0.065	oocyte_fwd
oocyte	fwd	rnd-1_family-578#LTR/ERV1	668	669	0.055	oocyte_fwd
oocyte	fwd	rnd-1_family-578#LTR/ERV1	669	670	0.085	oocyte_fwd
oocyte	fwd	rnd-1_family-578#LTR/ERV1	670	671	0.215	oocyte_fwd
oocyte	fwd	rnd-1_family-578#LTR/ERV1	671	672	0.225	oocyte_fwd
oocyte	fwd	rnd-1_family-578#LTR/ERV1	672	673	0.35	oocyte_fwd
oocyte	fwd	rnd-1_family-578#LTR/ERV1	673	674	0.36	oocyte_fwd
oocyte	fwd	rnd-1_family-578#LTR/ERV1	674	675	0.37	oocyte_fwd
oocyte	fwd	rnd-1_family-578#LTR/ERV1	675	676	0.385	oocyte_fwd
oocyte	fwd	rnd-1_family-578#LTR/ERV1	676	677	0.405	oocyte_fwd
oocyte	fwd	rnd-1_family-578#LTR/ERV1	677	678	0.43	oocyte_fwd
oocyte	fwd	rnd-1_family-578#LTR/ERV1	678	679	0.515	oocyte_fwd
oocyte	fwd	rnd-1_family-578#LTR/ERV1	679	680	0.525	oocyte_fwd
oocyte	fwd	rnd-1_family-578#LTR/ERV1	680	681	0.525	oocyte_fwd
oocyte	fwd	rnd-1_family-578#LTR/ERV1	681	682	0.525	oocyte_fwd
oocyte	fwd	rnd-1_family-578#LTR/ERV1	682	683	0.655	oocyte_fwd
oocyte	fwd	rnd-1_family-578#LTR/ERV1	683	684	0.66	oocyte_fwd
oocyte	fwd	rnd-1_family-578#LTR/ERV1	684	685	0.66	oocyte_fwd
oocyte	fwd	rnd-1_family-578#LTR/ERV1	685	686	0.665	oocyte_fwd
oocyte	fwd	rnd-1_family-578#LTR/ERV1	686	687	0.67	oocyte_fwd
oocyte	fwd	rnd-1_family-578#LTR/ERV1	687	688	0.675	oocyte_fwd
oocyte	fwd	rnd-1_family-578#LTR/ERV1	688	689	0.67	oocyte_fwd
oocyte	fwd	rnd-1_family-578#LTR/ERV1	689	690	0.67	oocyte_fwd
oocyte	fwd	rnd-1_family-578#LTR/ERV1	690	691	0.67	oocyte_fwd
oocyte	fwd	rnd-1_family-578#LTR/ERV1	691	692	0.665	oocyte_fwd
oocyte	fwd	rnd-1_family-578#LTR/ERV1	692	693	0.665	oocyte_fwd
oocyte	fwd	rnd-1_family-578#LTR/ERV1	693	694	0.665	oocyte_fwd
oocyte	fwd	rnd-1_family-578#LTR/ERV1	694	695	0.63	oocyte_fwd
oocyte	fwd	rnd-1_family-578#LTR/ERV1	695	696	0.61	oocyte_fwd
oocyte	fwd	rnd-1_family-578#LTR/ERV1	696	697	0.59	oocyte_fwd
oocyte	fwd	rnd-1_family-578#LTR/ERV1	697	698	0.545	oocyte_fwd
oocyte	fwd	rnd-1_family-578#LTR/ERV1	698	699	0.42	oocyte_fwd
oocyte	fwd	rnd-1_family-578#LTR/ERV1	699	700	0.38	oocyte_fwd
oocyte	fwd	rnd-1_family-578#LTR/ERV1	700	701	0.34	oocyte_fwd
oocyte	fwd	rnd-1_family-578#LTR/ERV1	701	702	0.32	oocyte_fwd
oocyte	fwd	rnd-1_family-578#LTR/ERV1	702	703	0.28	oocyte_fwd
oocyte	fwd	rnd-1_family-578#LTR/ERV1	703	704	0.28	oocyte_fwd
oocyte	fwd	rnd-1_family-578#LTR/ERV1	704	705	0.215	oocyte_fwd
oocyte	fwd	rnd-1_family-578#LTR/ERV1	705	706	0.195	oocyte_fwd
oocyte	fwd	rnd-1_family-578#LTR/ERV1	706	707	0.185	oocyte_fwd
oocyte	fwd	rnd-1_family-578#LTR/ERV1	707	708	0.14	oocyte_fwd
oocyte	fwd	rnd-1_family-578#LTR/ERV1	708	709	0.11	oocyte_fwd
oocyte	fwd	rnd-1_family-578#LTR/ERV1	709	710	0.085	oocyte_fwd
oocyte	fwd	rnd-1_family-578#LTR/ERV1	710	711	0.065	oocyte_fwd
oocyte	fwd	rnd-1_family-578#LTR/ERV1	711	712	0.065	oocyte_fwd
oocyte	fwd	rnd-1_family-578#LTR/ERV1	712	713	0.055	oocyte_fwd
oocyte	fwd	rnd-1_family-578#LTR/ERV1	713	714	0.055	oocyte_fwd
oocyte	fwd	rnd-1_family-578#LTR/ERV1	714	715	0.055	oocyte_fwd
oocyte	fwd	rnd-1_family-578#LTR/ERV1	715	716	0.055	oocyte_fwd
oocyte	fwd	rnd-1_family-578#LTR/ERV1	716	717	0.05	oocyte_fwd
oocyte	fwd	rnd-1_family-578#LTR/ERV1	717	718	0.055	oocyte_fwd
oocyte	fwd	rnd-1_family-578#LTR/ERV1	718	719	0.055	oocyte_fwd
oocyte	fwd	rnd-1_family-578#LTR/ERV1	719	720	0.05	oocyte_fwd
oocyte	fwd	rnd-1_family-578#LTR/ERV1	720	721	0.05	oocyte_fwd
oocyte	fwd	rnd-1_family-578#LTR/ERV1	721	722	0.045	oocyte_fwd
oocyte	fwd	rnd-1_family-578#LTR/ERV1	722	723	0.045	oocyte_fwd
oocyte	fwd	rnd-1_family-578#LTR/ERV1	723	724	0.045	oocyte_fwd
oocyte	fwd	rnd-1_family-578#LTR/ERV1	724	725	0.05	oocyte_fwd
oocyte	fwd	rnd-1_family-578#LTR/ERV1	725	726	0.045	oocyte_fwd
oocyte	fwd	rnd-1_family-578#LTR/ERV1	726	727	0.225	oocyte_fwd
oocyte	fwd	rnd-1_family-578#LTR/ERV1	727	728	0.225	oocyte_fwd
oocyte	fwd	rnd-1_family-578#LTR/ERV1	728	729	0.21	oocyte_fwd
oocyte	fwd	rnd-1_family-578#LTR/ERV1	729	730	0.205	oocyte_fwd
oocyte	fwd	rnd-1_family-578#LTR/ERV1	730	731	0.205	oocyte_fwd
oocyte	fwd	rnd-1_family-578#LTR/ERV1	731	732	0.205	oocyte_fwd
oocyte	fwd	rnd-1_family-578#LTR/ERV1	732	733	0.215	oocyte_fwd
oocyte	fwd	rnd-1_family-578#LTR/ERV1	733	734	0.215	oocyte_fwd
oocyte	fwd	rnd-1_family-578#LTR/ERV1	734	735	0.215	oocyte_fwd
oocyte	fwd	rnd-1_family-578#LTR/ERV1	735	736	0.215	oocyte_fwd
oocyte	fwd	rnd-1_family-578#LTR/ERV1	736	737	0.215	oocyte_fwd
oocyte	fwd	rnd-1_family-578#LTR/ERV1	737	738	0.215	oocyte_fwd
oocyte	fwd	rnd-1_family-578#LTR/ERV1	738	739	0.215	oocyte_fwd
oocyte	fwd	rnd-1_family-578#LTR/ERV1	739	740	0.215	oocyte_fwd
oocyte	fwd	rnd-1_family-578#LTR/ERV1	740	741	0.21	oocyte_fwd
oocyte	fwd	rnd-1_family-578#LTR/ERV1	741	742	0.21	oocyte_fwd
oocyte	fwd	rnd-1_family-578#LTR/ERV1	742	743	0.225	oocyte_fwd
oocyte	fwd	rnd-1_family-578#LTR/ERV1	743	744	0.22	oocyte_fwd
oocyte	fwd	rnd-1_family-578#LTR/ERV1	744	745	0.21	oocyte_fwd
oocyte	fwd	rnd-1_family-578#LTR/ERV1	745	746	0.26	oocyte_fwd
oocyte	fwd	rnd-1_family-578#LTR/ERV1	746	747	0.255	oocyte_fwd
oocyte	fwd	rnd-1_family-578#LTR/ERV1	747	748	0.295	oocyte_fwd
oocyte	fwd	rnd-1_family-578#LTR/ERV1	748	749	0.29	oocyte_fwd
oocyte	fwd	rnd-1_family-578#LTR/ERV1	749	750	0.29	oocyte_fwd
oocyte	fwd	rnd-1_family-578#LTR/ERV1	750	751	0.29	oocyte_fwd
oocyte	fwd	rnd-1_family-578#LTR/ERV1	751	752	0.27	oocyte_fwd
oocyte	fwd	rnd-1_family-578#LTR/ERV1	752	753	0.22	oocyte_fwd
oocyte	fwd	rnd-1_family-578#LTR/ERV1	753	754	0.16	oocyte_fwd
oocyte	fwd	rnd-1_family-578#LTR/ERV1	754	755	0.185	oocyte_fwd
oocyte	fwd	rnd-1_family-578#LTR/ERV1	755	756	0.175	oocyte_fwd
oocyte	fwd	rnd-1_family-578#LTR/ERV1	756	757	0.185	oocyte_fwd
oocyte	fwd	rnd-1_family-578#LTR/ERV1	757	758	0.18	oocyte_fwd
oocyte	fwd	rnd-1_family-578#LTR/ERV1	758	759	0.18	oocyte_fwd
oocyte	fwd	rnd-1_family-578#LTR/ERV1	759	760	0.18	oocyte_fwd
oocyte	fwd	rnd-1_family-578#LTR/ERV1	760	761	0.19	oocyte_fwd
oocyte	fwd	rnd-1_family-578#LTR/ERV1	761	762	0.225	oocyte_fwd
oocyte	fwd	rnd-1_family-578#LTR/ERV1	762	763	0.235	oocyte_fwd
oocyte	fwd	rnd-1_family-578#LTR/ERV1	763	764	0.23	oocyte_fwd
oocyte	fwd	rnd-1_family-578#LTR/ERV1	764	765	0.23	oocyte_fwd
oocyte	fwd	rnd-1_family-578#LTR/ERV1	765	766	0.23	oocyte_fwd
oocyte	fwd	rnd-1_family-578#LTR/ERV1	766	767	0.23	oocyte_fwd
oocyte	fwd	rnd-1_family-578#LTR/ERV1	767	768	0.23	oocyte_fwd
oocyte	fwd	rnd-1_family-578#LTR/ERV1	768	769	0.23	oocyte_fwd
oocyte	fwd	rnd-1_family-578#LTR/ERV1	769	770	0.205	oocyte_fwd
oocyte	fwd	rnd-1_family-578#LTR/ERV1	770	771	0.2	oocyte_fwd
oocyte	fwd	rnd-1_family-578#LTR/ERV1	771	772	0.18	oocyte_fwd
oocyte	fwd	rnd-1_family-578#LTR/ERV1	772	773	0.175	oocyte_fwd
oocyte	fwd	rnd-1_family-578#LTR/ERV1	773	774	0.145	oocyte_fwd
oocyte	fwd	rnd-1_family-578#LTR/ERV1	774	775	0.14	oocyte_fwd
oocyte	fwd	rnd-1_family-578#LTR/ERV1	775	776	0.14	oocyte_fwd
oocyte	fwd	rnd-1_family-578#LTR/ERV1	776	777	0.135	oocyte_fwd
oocyte	fwd	rnd-1_family-578#LTR/ERV1	777	778	0.125	oocyte_fwd
oocyte	fwd	rnd-1_family-578#LTR/ERV1	778	779	0.14	oocyte_fwd
oocyte	fwd	rnd-1_family-578#LTR/ERV1	779	780	0.15	oocyte_fwd
oocyte	fwd	rnd-1_family-578#LTR/ERV1	780	781	0.135	oocyte_fwd
oocyte	fwd	rnd-1_family-578#LTR/ERV1	781	782	0.115	oocyte_fwd
oocyte	fwd	rnd-1_family-578#LTR/ERV1	782	783	0.115	oocyte_fwd
oocyte	fwd	rnd-1_family-578#LTR/ERV1	783	784	0.11	oocyte_fwd
oocyte	fwd	rnd-1_family-578#LTR/ERV1	784	785	0.11	oocyte_fwd
oocyte	fwd	rnd-1_family-578#LTR/ERV1	785	786	0.105	oocyte_fwd
oocyte	fwd	rnd-1_family-578#LTR/ERV1	786	787	0.105	oocyte_fwd
oocyte	fwd	rnd-1_family-578#LTR/ERV1	787	788	0.1	oocyte_fwd
oocyte	fwd	rnd-1_family-578#LTR/ERV1	788	789	0.09	oocyte_fwd
oocyte	fwd	rnd-1_family-578#LTR/ERV1	789	790	0.09	oocyte_fwd
oocyte	fwd	rnd-1_family-578#LTR/ERV1	790	791	0.08	oocyte_fwd
oocyte	fwd	rnd-1_family-578#LTR/ERV1	791	792	0.075	oocyte_fwd
oocyte	fwd	rnd-1_family-578#LTR/ERV1	792	793	0.07	oocyte_fwd
oocyte	fwd	rnd-1_family-578#LTR/ERV1	793	794	0.07	oocyte_fwd
oocyte	fwd	rnd-1_family-578#LTR/ERV1	794	795	0.055	oocyte_fwd
oocyte	fwd	rnd-1_family-578#LTR/ERV1	795	796	0.055	oocyte_fwd
oocyte	fwd	rnd-1_family-578#LTR/ERV1	796	797	0.05	oocyte_fwd
oocyte	fwd	rnd-1_family-578#LTR/ERV1	797	798	0.05	oocyte_fwd
oocyte	fwd	rnd-1_family-578#LTR/ERV1	798	799	0.24	oocyte_fwd
oocyte	fwd	rnd-1_family-578#LTR/ERV1	799	800	0.25	oocyte_fwd
oocyte	fwd	rnd-1_family-578#LTR/ERV1	800	801	0.25	oocyte_fwd
oocyte	fwd	rnd-1_family-578#LTR/ERV1	801	802	0.25	oocyte_fwd
oocyte	fwd	rnd-1_family-578#LTR/ERV1	802	803	0.255	oocyte_fwd
oocyte	fwd	rnd-1_family-578#LTR/ERV1	803	804	0.255	oocyte_fwd
oocyte	fwd	rnd-1_family-578#LTR/ERV1	804	805	0.255	oocyte_fwd
oocyte	fwd	rnd-1_family-578#LTR/ERV1	805	806	0.255	oocyte_fwd
oocyte	fwd	rnd-1_family-578#LTR/ERV1	806	807	0.255	oocyte_fwd
oocyte	fwd	rnd-1_family-578#LTR/ERV1	807	808	0.245	oocyte_fwd
oocyte	fwd	rnd-1_family-578#LTR/ERV1	808	809	0.245	oocyte_fwd
oocyte	fwd	rnd-1_family-578#LTR/ERV1	809	810	0.23	oocyte_fwd
oocyte	fwd	rnd-1_family-578#LTR/ERV1	810	811	0.23	oocyte_fwd
oocyte	fwd	rnd-1_family-578#LTR/ERV1	811	812	0.225	oocyte_fwd
oocyte	fwd	rnd-1_family-578#LTR/ERV1	812	813	0.225	oocyte_fwd
oocyte	fwd	rnd-1_family-578#LTR/ERV1	813	814	0.225	oocyte_fwd
oocyte	fwd	rnd-1_family-578#LTR/ERV1	814	815	0.22	oocyte_fwd
oocyte	fwd	rnd-1_family-578#LTR/ERV1	815	816	0.22	oocyte_fwd
oocyte	fwd	rnd-1_family-578#LTR/ERV1	816	817	0.21	oocyte_fwd
oocyte	fwd	rnd-1_family-578#LTR/ERV1	817	818	0.21	oocyte_fwd
oocyte	fwd	rnd-1_family-578#LTR/ERV1	818	819	0.2	oocyte_fwd
oocyte	fwd	rnd-1_family-578#LTR/ERV1	819	820	0.2	oocyte_fwd
oocyte	fwd	rnd-1_family-578#LTR/ERV1	820	821	0.2	oocyte_fwd
oocyte	fwd	rnd-1_family-578#LTR/ERV1	821	822	0.145	oocyte_fwd
oocyte	fwd	rnd-1_family-578#LTR/ERV1	822	823	0.15	oocyte_fwd
oocyte	fwd	rnd-1_family-578#LTR/ERV1	823	824	0.14	oocyte_fwd
oocyte	fwd	rnd-1_family-578#LTR/ERV1	824	825	0.08	oocyte_fwd
oocyte	fwd	rnd-1_family-578#LTR/ERV1	825	826	0.07	oocyte_fwd
oocyte	fwd	rnd-1_family-578#LTR/ERV1	826	827	0.045	oocyte_fwd
oocyte	fwd	rnd-1_family-578#LTR/ERV1	827	828	0.045	oocyte_fwd
oocyte	fwd	rnd-1_family-578#LTR/ERV1	828	829	0.045	oocyte_fwd
oocyte	fwd	rnd-1_family-578#LTR/ERV1	829	830	0.045	oocyte_fwd
oocyte	fwd	rnd-1_family-578#LTR/ERV1	830	831	0.045	oocyte_fwd
oocyte	fwd	rnd-1_family-578#LTR/ERV1	831	832	0.05	oocyte_fwd
oocyte	fwd	rnd-1_family-578#LTR/ERV1	832	833	0.05	oocyte_fwd
oocyte	fwd	rnd-1_family-578#LTR/ERV1	833	834	0.05	oocyte_fwd
oocyte	fwd	rnd-1_family-578#LTR/ERV1	834	835	0.05	oocyte_fwd
oocyte	fwd	rnd-1_family-578#LTR/ERV1	835	836	0.09	oocyte_fwd
oocyte	fwd	rnd-1_family-578#LTR/ERV1	836	837	0.105	oocyte_fwd
oocyte	fwd	rnd-1_family-578#LTR/ERV1	837	838	0.115	oocyte_fwd
oocyte	fwd	rnd-1_family-578#LTR/ERV1	838	839	0.115	oocyte_fwd
oocyte	fwd	rnd-1_family-578#LTR/ERV1	839	840	0.12	oocyte_fwd
oocyte	fwd	rnd-1_family-578#LTR/ERV1	840	841	0.12	oocyte_fwd
oocyte	fwd	rnd-1_family-578#LTR/ERV1	841	842	0.16	oocyte_fwd
oocyte	fwd	rnd-1_family-578#LTR/ERV1	842	843	0.37	oocyte_fwd
oocyte	fwd	rnd-1_family-578#LTR/ERV1	843	844	0.375	oocyte_fwd
oocyte	fwd	rnd-1_family-578#LTR/ERV1	844	845	0.375	oocyte_fwd
oocyte	fwd	rnd-1_family-578#LTR/ERV1	845	846	0.375	oocyte_fwd
oocyte	fwd	rnd-1_family-578#LTR/ERV1	846	847	0.37	oocyte_fwd
oocyte	fwd	rnd-1_family-578#LTR/ERV1	847	848	0.365	oocyte_fwd
oocyte	fwd	rnd-1_family-578#LTR/ERV1	848	849	0.37	oocyte_fwd
oocyte	fwd	rnd-1_family-578#LTR/ERV1	849	850	0.365	oocyte_fwd
oocyte	fwd	rnd-1_family-578#LTR/ERV1	850	851	0.36	oocyte_fwd
oocyte	fwd	rnd-1_family-578#LTR/ERV1	851	852	0.37	oocyte_fwd
oocyte	fwd	rnd-1_family-578#LTR/ERV1	852	853	0.37	oocyte_fwd
oocyte	fwd	rnd-1_family-578#LTR/ERV1	853	854	0.375	oocyte_fwd
oocyte	fwd	rnd-1_family-578#LTR/ERV1	854	855	0.395	oocyte_fwd
oocyte	fwd	rnd-1_family-578#LTR/ERV1	855	856	0.41	oocyte_fwd
oocyte	fwd	rnd-1_family-578#LTR/ERV1	856	857	0.415	oocyte_fwd
oocyte	fwd	rnd-1_family-578#LTR/ERV1	857	858	0.4	oocyte_fwd
oocyte	fwd	rnd-1_family-578#LTR/ERV1	858	859	0.395	oocyte_fwd
oocyte	fwd	rnd-1_family-578#LTR/ERV1	859	860	0.39	oocyte_fwd
oocyte	fwd	rnd-1_family-578#LTR/ERV1	860	861	0.36	oocyte_fwd
oocyte	fwd	rnd-1_family-578#LTR/ERV1	861	862	0.385	oocyte_fwd
oocyte	fwd	rnd-1_family-578#LTR/ERV1	862	863	0.365	oocyte_fwd
oocyte	fwd	rnd-1_family-578#LTR/ERV1	863	864	0.38	oocyte_fwd
oocyte	fwd	rnd-1_family-578#LTR/ERV1	864	865	0.37	oocyte_fwd
oocyte	fwd	rnd-1_family-578#LTR/ERV1	865	866	0.35	oocyte_fwd
oocyte	fwd	rnd-1_family-578#LTR/ERV1	866	867	0.29	oocyte_fwd
oocyte	fwd	rnd-1_family-578#LTR/ERV1	867	868	0.265	oocyte_fwd
oocyte	fwd	rnd-1_family-578#LTR/ERV1	868	869	0.235	oocyte_fwd
oocyte	fwd	rnd-1_family-578#LTR/ERV1	869	870	0.185	oocyte_fwd
oocyte	fwd	rnd-1_family-578#LTR/ERV1	870	871	0.165	oocyte_fwd
oocyte	fwd	rnd-1_family-578#LTR/ERV1	871	872	0.155	oocyte_fwd
oocyte	fwd	rnd-1_family-578#LTR/ERV1	872	873	0.15	oocyte_fwd
oocyte	fwd	rnd-1_family-578#LTR/ERV1	873	874	0.14	oocyte_fwd
oocyte	fwd	rnd-1_family-578#LTR/ERV1	874	875	0.135	oocyte_fwd
oocyte	fwd	rnd-1_family-578#LTR/ERV1	875	876	0.135	oocyte_fwd
oocyte	fwd	rnd-1_family-578#LTR/ERV1	876	877	0.125	oocyte_fwd
oocyte	fwd	rnd-1_family-578#LTR/ERV1	877	878	0.12	oocyte_fwd
oocyte	fwd	rnd-1_family-578#LTR/ERV1	878	879	0.1	oocyte_fwd
oocyte	fwd	rnd-1_family-578#LTR/ERV1	879	880	0.1	oocyte_fwd
oocyte	fwd	rnd-1_family-578#LTR/ERV1	880	881	0.07	oocyte_fwd
oocyte	fwd	rnd-1_family-578#LTR/ERV1	881	882	0.06	oocyte_fwd
oocyte	fwd	rnd-1_family-578#LTR/ERV1	882	883	0.05	oocyte_fwd
oocyte	fwd	rnd-1_family-578#LTR/ERV1	883	884	0.04	oocyte_fwd
oocyte	fwd	rnd-1_family-578#LTR/ERV1	884	885	0.04	oocyte_fwd
oocyte	fwd	rnd-1_family-578#LTR/ERV1	885	886	0.04	oocyte_fwd
oocyte	fwd	rnd-1_family-578#LTR/ERV1	886	887	0.04	oocyte_fwd
oocyte	fwd	rnd-1_family-578#LTR/ERV1	887	888	0.03	oocyte_fwd
oocyte	fwd	rnd-1_family-578#LTR/ERV1	888	889	0.025	oocyte_fwd
oocyte	fwd	rnd-1_family-578#LTR/ERV1	889	890	0.025	oocyte_fwd
oocyte	fwd	rnd-1_family-578#LTR/ERV1	890	891	NA	oocyte_fwd
oocyte	fwd	rnd-1_family-578#LTR/ERV1	891	892	NA	oocyte_fwd
oocyte	fwd	rnd-1_family-578#LTR/ERV1	892	893	NA	oocyte_fwd
oocyte	fwd	rnd-1_family-578#LTR/ERV1	893	894	NA	oocyte_fwd
oocyte	fwd	rnd-1_family-578#LTR/ERV1	894	895	NA	oocyte_fwd
oocyte	fwd	rnd-1_family-578#LTR/ERV1	895	896	NA	oocyte_fwd
oocyte	fwd	rnd-1_family-578#LTR/ERV1	896	897	NA	oocyte_fwd
oocyte	fwd	rnd-1_family-578#LTR/ERV1	897	898	NA	oocyte_fwd
oocyte	fwd	rnd-1_family-578#LTR/ERV1	898	899	NA	oocyte_fwd
oocyte	fwd	rnd-1_family-578#LTR/ERV1	899	900	NA	oocyte_fwd
oocyte	fwd	rnd-1_family-578#LTR/ERV1	900	901	NA	oocyte_fwd
oocyte	fwd	rnd-1_family-578#LTR/ERV1	901	902	NA	oocyte_fwd
oocyte	fwd	rnd-1_family-578#LTR/ERV1	902	903	NA	oocyte_fwd
oocyte	fwd	rnd-1_family-578#LTR/ERV1	903	904	NA	oocyte_fwd
oocyte	fwd	rnd-1_family-578#LTR/ERV1	904	905	NA	oocyte_fwd
oocyte	fwd	rnd-1_family-578#LTR/ERV1	905	906	NA	oocyte_fwd
oocyte	fwd	rnd-1_family-578#LTR/ERV1	906	907	NA	oocyte_fwd
oocyte	fwd	rnd-1_family-578#LTR/ERV1	907	908	NA	oocyte_fwd
oocyte	fwd	rnd-1_family-578#LTR/ERV1	908	909	NA	oocyte_fwd
oocyte	fwd	rnd-1_family-578#LTR/ERV1	909	910	NA	oocyte_fwd
oocyte	fwd	rnd-1_family-578#LTR/ERV1	910	911	NA	oocyte_fwd
oocyte	fwd	rnd-1_family-578#LTR/ERV1	911	912	NA	oocyte_fwd
oocyte	fwd	rnd-1_family-578#LTR/ERV1	912	913	NA	oocyte_fwd
oocyte	fwd	rnd-1_family-578#LTR/ERV1	913	914	NA	oocyte_fwd
oocyte	fwd	rnd-1_family-578#LTR/ERV1	914	915	NA	oocyte_fwd
oocyte	fwd	rnd-1_family-578#LTR/ERV1	915	916	NA	oocyte_fwd
oocyte	fwd	rnd-1_family-578#LTR/ERV1	916	917	NA	oocyte_fwd
oocyte	fwd	rnd-1_family-578#LTR/ERV1	917	918	NA	oocyte_fwd
oocyte	fwd	rnd-1_family-578#LTR/ERV1	918	919	NA	oocyte_fwd
oocyte	fwd	rnd-1_family-578#LTR/ERV1	919	920	NA	oocyte_fwd
oocyte	fwd	rnd-1_family-578#LTR/ERV1	920	921	NA	oocyte_fwd
oocyte	fwd	rnd-1_family-578#LTR/ERV1	921	922	NA	oocyte_fwd
oocyte	fwd	rnd-1_family-578#LTR/ERV1	922	923	NA	oocyte_fwd
oocyte	fwd	rnd-1_family-578#LTR/ERV1	923	924	NA	oocyte_fwd
oocyte	fwd	rnd-1_family-578#LTR/ERV1	924	925	NA	oocyte_fwd
oocyte	fwd	rnd-1_family-578#LTR/ERV1	925	926	NA	oocyte_fwd
oocyte	fwd	rnd-1_family-578#LTR/ERV1	926	927	NA	oocyte_fwd
oocyte	fwd	rnd-1_family-578#LTR/ERV1	927	928	NA	oocyte_fwd
oocyte	fwd	rnd-1_family-578#LTR/ERV1	928	929	NA	oocyte_fwd
oocyte	fwd	rnd-1_family-578#LTR/ERV1	929	930	NA	oocyte_fwd
oocyte	fwd	rnd-1_family-578#LTR/ERV1	930	931	NA	oocyte_fwd
oocyte	fwd	rnd-1_family-578#LTR/ERV1	931	932	NA	oocyte_fwd
oocyte	fwd	rnd-1_family-578#LTR/ERV1	932	933	NA	oocyte_fwd
oocyte	fwd	rnd-1_family-578#LTR/ERV1	933	934	NA	oocyte_fwd
oocyte	fwd	rnd-1_family-578#LTR/ERV1	934	935	NA	oocyte_fwd
oocyte	fwd	rnd-1_family-578#LTR/ERV1	935	936	NA	oocyte_fwd
oocyte	fwd	rnd-1_family-578#LTR/ERV1	936	937	NA	oocyte_fwd
oocyte	fwd	rnd-1_family-578#LTR/ERV1	937	938	NA	oocyte_fwd
oocyte	fwd	rnd-1_family-578#LTR/ERV1	938	939	NA	oocyte_fwd
oocyte	fwd	rnd-1_family-578#LTR/ERV1	939	940	NA	oocyte_fwd
oocyte	fwd	rnd-1_family-578#LTR/ERV1	940	941	NA	oocyte_fwd
oocyte	fwd	rnd-1_family-578#LTR/ERV1	941	942	NA	oocyte_fwd
oocyte	fwd	rnd-1_family-578#LTR/ERV1	942	943	NA	oocyte_fwd
oocyte	fwd	rnd-1_family-578#LTR/ERV1	943	944	0.02	oocyte_fwd
oocyte	fwd	rnd-1_family-578#LTR/ERV1	944	945	0.02	oocyte_fwd
oocyte	fwd	rnd-1_family-578#LTR/ERV1	945	946	0.02	oocyte_fwd
oocyte	fwd	rnd-1_family-578#LTR/ERV1	946	947	0.02	oocyte_fwd
oocyte	fwd	rnd-1_family-578#LTR/ERV1	947	948	0.025	oocyte_fwd
oocyte	fwd	rnd-1_family-578#LTR/ERV1	948	949	0.045	oocyte_fwd
oocyte	fwd	rnd-1_family-578#LTR/ERV1	949	950	0.05	oocyte_fwd
oocyte	fwd	rnd-1_family-578#LTR/ERV1	950	951	0.055	oocyte_fwd
oocyte	fwd	rnd-1_family-578#LTR/ERV1	951	952	0.055	oocyte_fwd
oocyte	fwd	rnd-1_family-578#LTR/ERV1	952	953	0.06	oocyte_fwd
oocyte	fwd	rnd-1_family-578#LTR/ERV1	953	954	0.06	oocyte_fwd
oocyte	fwd	rnd-1_family-578#LTR/ERV1	954	955	0.065	oocyte_fwd
oocyte	fwd	rnd-1_family-578#LTR/ERV1	955	956	0.06	oocyte_fwd
oocyte	fwd	rnd-1_family-578#LTR/ERV1	956	957	0.08	oocyte_fwd
oocyte	fwd	rnd-1_family-578#LTR/ERV1	957	958	0.08	oocyte_fwd
oocyte	fwd	rnd-1_family-578#LTR/ERV1	958	959	0.085	oocyte_fwd
oocyte	fwd	rnd-1_family-578#LTR/ERV1	959	960	0.085	oocyte_fwd
oocyte	fwd	rnd-1_family-578#LTR/ERV1	960	961	0.12	oocyte_fwd
oocyte	fwd	rnd-1_family-578#LTR/ERV1	961	962	0.285	oocyte_fwd
oocyte	fwd	rnd-1_family-578#LTR/ERV1	962	963	0.34	oocyte_fwd
oocyte	fwd	rnd-1_family-578#LTR/ERV1	963	964	0.435	oocyte_fwd
oocyte	fwd	rnd-1_family-578#LTR/ERV1	964	965	0.455	oocyte_fwd
oocyte	fwd	rnd-1_family-578#LTR/ERV1	965	966	0.45	oocyte_fwd
oocyte	fwd	rnd-1_family-578#LTR/ERV1	966	967	0.455	oocyte_fwd
oocyte	fwd	rnd-1_family-578#LTR/ERV1	967	968	0.455	oocyte_fwd
oocyte	fwd	rnd-1_family-578#LTR/ERV1	968	969	0.46	oocyte_fwd
oocyte	fwd	rnd-1_family-578#LTR/ERV1	969	970	0.46	oocyte_fwd
oocyte	fwd	rnd-1_family-578#LTR/ERV1	970	971	0.465	oocyte_fwd
oocyte	fwd	rnd-1_family-578#LTR/ERV1	971	972	0.46	oocyte_fwd
oocyte	fwd	rnd-1_family-578#LTR/ERV1	972	973	0.485	oocyte_fwd
oocyte	fwd	rnd-1_family-578#LTR/ERV1	973	974	0.485	oocyte_fwd
oocyte	fwd	rnd-1_family-578#LTR/ERV1	974	975	0.48	oocyte_fwd
oocyte	fwd	rnd-1_family-578#LTR/ERV1	975	976	0.565	oocyte_fwd
oocyte	fwd	rnd-1_family-578#LTR/ERV1	976	977	0.62	oocyte_fwd
oocyte	fwd	rnd-1_family-578#LTR/ERV1	977	978	0.62	oocyte_fwd
oocyte	fwd	rnd-1_family-578#LTR/ERV1	978	979	0.61	oocyte_fwd
oocyte	fwd	rnd-1_family-578#LTR/ERV1	979	980	0.64	oocyte_fwd
oocyte	fwd	rnd-1_family-578#LTR/ERV1	980	981	0.76	oocyte_fwd
oocyte	fwd	rnd-1_family-578#LTR/ERV1	981	982	0.77	oocyte_fwd
oocyte	fwd	rnd-1_family-578#LTR/ERV1	982	983	0.76	oocyte_fwd
oocyte	fwd	rnd-1_family-578#LTR/ERV1	983	984	0.76	oocyte_fwd
oocyte	fwd	rnd-1_family-578#LTR/ERV1	984	985	0.76	oocyte_fwd
oocyte	fwd	rnd-1_family-578#LTR/ERV1	985	986	0.75	oocyte_fwd
oocyte	fwd	rnd-1_family-578#LTR/ERV1	986	987	0.74	oocyte_fwd
oocyte	fwd	rnd-1_family-578#LTR/ERV1	987	988	0.665	oocyte_fwd
oocyte	fwd	rnd-1_family-578#LTR/ERV1	988	989	0.555	oocyte_fwd
oocyte	fwd	rnd-1_family-578#LTR/ERV1	989	990	0.49	oocyte_fwd
oocyte	fwd	rnd-1_family-578#LTR/ERV1	990	991	0.475	oocyte_fwd
oocyte	fwd	rnd-1_family-578#LTR/ERV1	991	992	0.415	oocyte_fwd
oocyte	fwd	rnd-1_family-578#LTR/ERV1	992	993	0.385	oocyte_fwd
oocyte	fwd	rnd-1_family-578#LTR/ERV1	993	994	0.385	oocyte_fwd
oocyte	fwd	rnd-1_family-578#LTR/ERV1	994	995	0.385	oocyte_fwd
oocyte	fwd	rnd-1_family-578#LTR/ERV1	995	996	0.38	oocyte_fwd
oocyte	fwd	rnd-1_family-578#LTR/ERV1	996	997	0.375	oocyte_fwd
oocyte	fwd	rnd-1_family-578#LTR/ERV1	997	998	0.375	oocyte_fwd
oocyte	fwd	rnd-1_family-578#LTR/ERV1	998	999	0.37	oocyte_fwd
oocyte	fwd	rnd-1_family-578#LTR/ERV1	999	1000	0.36	oocyte_fwd
oocyte	fwd	rnd-1_family-578#LTR/ERV1	1000	1001	0.34	oocyte_fwd
oocyte	fwd	rnd-1_family-578#LTR/ERV1	1001	1002	0.315	oocyte_fwd
oocyte	fwd	rnd-1_family-578#LTR/ERV1	1002	1003	0.28	oocyte_fwd
oocyte	fwd	rnd-1_family-578#LTR/ERV1	1003	1004	0.26	oocyte_fwd
oocyte	fwd	rnd-1_family-578#LTR/ERV1	1004	1005	0.18	oocyte_fwd
oocyte	fwd	rnd-1_family-578#LTR/ERV1	1005	1006	0.17	oocyte_fwd
oocyte	fwd	rnd-1_family-578#LTR/ERV1	1006	1007	0.16	oocyte_fwd
oocyte	fwd	rnd-1_family-578#LTR/ERV1	1007	1008	0.065	oocyte_fwd
oocyte	fwd	rnd-1_family-578#LTR/ERV1	1008	1009	0.925	oocyte_fwd
oocyte	fwd	rnd-1_family-578#LTR/ERV1	1009	1010	0.92	oocyte_fwd
oocyte	fwd	rnd-1_family-578#LTR/ERV1	1010	1011	0.945	oocyte_fwd
oocyte	fwd	rnd-1_family-578#LTR/ERV1	1011	1012	0.95	oocyte_fwd
oocyte	fwd	rnd-1_family-578#LTR/ERV1	1012	1013	1.01	oocyte_fwd
oocyte	fwd	rnd-1_family-578#LTR/ERV1	1013	1014	1.01	oocyte_fwd
oocyte	fwd	rnd-1_family-578#LTR/ERV1	1014	1015	1.015	oocyte_fwd
oocyte	fwd	rnd-1_family-578#LTR/ERV1	1015	1016	1.55	oocyte_fwd
oocyte	fwd	rnd-1_family-578#LTR/ERV1	1016	1017	1.67	oocyte_fwd
oocyte	fwd	rnd-1_family-578#LTR/ERV1	1017	1018	1.815	oocyte_fwd
oocyte	fwd	rnd-1_family-578#LTR/ERV1	1018	1019	1.82	oocyte_fwd
oocyte	fwd	rnd-1_family-578#LTR/ERV1	1019	1020	1.845	oocyte_fwd
oocyte	fwd	rnd-1_family-578#LTR/ERV1	1020	1021	1.85	oocyte_fwd
oocyte	fwd	rnd-1_family-578#LTR/ERV1	1021	1022	1.85	oocyte_fwd
oocyte	fwd	rnd-1_family-578#LTR/ERV1	1022	1023	1.865	oocyte_fwd
oocyte	fwd	rnd-1_family-578#LTR/ERV1	1023	1024	1.865	oocyte_fwd
oocyte	fwd	rnd-1_family-578#LTR/ERV1	1024	1025	1.86	oocyte_fwd
oocyte	fwd	rnd-1_family-578#LTR/ERV1	1025	1026	1.86	oocyte_fwd
oocyte	fwd	rnd-1_family-578#LTR/ERV1	1026	1027	1.855	oocyte_fwd
oocyte	fwd	rnd-1_family-578#LTR/ERV1	1027	1028	1.84	oocyte_fwd
oocyte	fwd	rnd-1_family-578#LTR/ERV1	1028	1029	1.825	oocyte_fwd
oocyte	fwd	rnd-1_family-578#LTR/ERV1	1029	1030	1.8	oocyte_fwd
oocyte	fwd	rnd-1_family-578#LTR/ERV1	1030	1031	1.725	oocyte_fwd
oocyte	fwd	rnd-1_family-578#LTR/ERV1	1031	1032	1.485	oocyte_fwd
oocyte	fwd	rnd-1_family-578#LTR/ERV1	1032	1033	1.41	oocyte_fwd
oocyte	fwd	rnd-1_family-578#LTR/ERV1	1033	1034	1.17	oocyte_fwd
oocyte	fwd	rnd-1_family-578#LTR/ERV1	1034	1035	1.025	oocyte_fwd
oocyte	fwd	rnd-1_family-578#LTR/ERV1	1035	1036	1.025	oocyte_fwd
oocyte	fwd	rnd-1_family-578#LTR/ERV1	1036	1037	0.98	oocyte_fwd
oocyte	fwd	rnd-1_family-578#LTR/ERV1	1037	1038	0.865	oocyte_fwd
oocyte	fwd	rnd-1_family-578#LTR/ERV1	1038	1039	0.55	oocyte_fwd
oocyte	fwd	rnd-1_family-578#LTR/ERV1	1039	1040	0.535	oocyte_fwd
oocyte	fwd	rnd-1_family-578#LTR/ERV1	1040	1041	0.52	oocyte_fwd
oocyte	fwd	rnd-1_family-578#LTR/ERV1	1041	1042	0.34	oocyte_fwd
oocyte	fwd	rnd-1_family-578#LTR/ERV1	1042	1043	0.235	oocyte_fwd
oocyte	fwd	rnd-1_family-578#LTR/ERV1	1043	1044	0.115	oocyte_fwd
oocyte	fwd	rnd-1_family-578#LTR/ERV1	1044	1045	NA	oocyte_fwd
oocyte	fwd	rnd-1_family-578#LTR/ERV1	1045	1046	NA	oocyte_fwd
oocyte	fwd	rnd-1_family-578#LTR/ERV1	1046	1047	NA	oocyte_fwd
oocyte	fwd	rnd-1_family-578#LTR/ERV1	1047	1048	NA	oocyte_fwd
oocyte	fwd	rnd-1_family-578#LTR/ERV1	1048	1049	NA	oocyte_fwd
oocyte	fwd	rnd-1_family-578#LTR/ERV1	1049	1050	NA	oocyte_fwd
oocyte	fwd	rnd-1_family-578#LTR/ERV1	1050	1051	NA	oocyte_fwd
oocyte	fwd	rnd-1_family-578#LTR/ERV1	1051	1052	NA	oocyte_fwd
oocyte	fwd	rnd-1_family-578#LTR/ERV1	1052	1053	NA	oocyte_fwd
oocyte	fwd	rnd-1_family-578#LTR/ERV1	1053	1054	NA	oocyte_fwd
oocyte	fwd	rnd-1_family-578#LTR/ERV1	1054	1055	NA	oocyte_fwd
oocyte	fwd	rnd-1_family-578#LTR/ERV1	1055	1056	NA	oocyte_fwd
oocyte	fwd	rnd-1_family-578#LTR/ERV1	1056	1057	NA	oocyte_fwd
oocyte	fwd	rnd-1_family-578#LTR/ERV1	1057	1058	NA	oocyte_fwd
oocyte	fwd	rnd-1_family-578#LTR/ERV1	1058	1059	NA	oocyte_fwd
oocyte	fwd	rnd-1_family-578#LTR/ERV1	1059	1060	NA	oocyte_fwd
oocyte	fwd	rnd-1_family-578#LTR/ERV1	1060	1061	NA	oocyte_fwd
oocyte	fwd	rnd-1_family-578#LTR/ERV1	1061	1062	NA	oocyte_fwd
oocyte	fwd	rnd-1_family-578#LTR/ERV1	1062	1063	NA	oocyte_fwd
oocyte	fwd	rnd-1_family-578#LTR/ERV1	1063	1064	NA	oocyte_fwd
oocyte	fwd	rnd-1_family-578#LTR/ERV1	1064	1065	NA	oocyte_fwd
oocyte	fwd	rnd-1_family-578#LTR/ERV1	1065	1066	NA	oocyte_fwd
oocyte	fwd	rnd-1_family-578#LTR/ERV1	1066	1067	NA	oocyte_fwd
oocyte	fwd	rnd-1_family-578#LTR/ERV1	1067	1068	NA	oocyte_fwd
oocyte	fwd	rnd-1_family-578#LTR/ERV1	1068	1069	NA	oocyte_fwd
oocyte	fwd	rnd-1_family-578#LTR/ERV1	1069	1070	NA	oocyte_fwd
oocyte	fwd	rnd-1_family-578#LTR/ERV1	1070	1071	NA	oocyte_fwd
oocyte	fwd	rnd-1_family-578#LTR/ERV1	1071	1072	0.03	oocyte_fwd
oocyte	fwd	rnd-1_family-578#LTR/ERV1	1072	1073	0.03	oocyte_fwd
oocyte	fwd	rnd-1_family-578#LTR/ERV1	1073	1074	0.03	oocyte_fwd
oocyte	fwd	rnd-1_family-578#LTR/ERV1	1074	1075	0.04	oocyte_fwd
oocyte	fwd	rnd-1_family-578#LTR/ERV1	1075	1076	0.04	oocyte_fwd
oocyte	fwd	rnd-1_family-578#LTR/ERV1	1076	1077	0.04	oocyte_fwd
oocyte	fwd	rnd-1_family-578#LTR/ERV1	1077	1078	0.045	oocyte_fwd
oocyte	fwd	rnd-1_family-578#LTR/ERV1	1078	1079	0.045	oocyte_fwd
oocyte	fwd	rnd-1_family-578#LTR/ERV1	1079	1080	0.045	oocyte_fwd
oocyte	fwd	rnd-1_family-578#LTR/ERV1	1080	1081	0.045	oocyte_fwd
oocyte	fwd	rnd-1_family-578#LTR/ERV1	1081	1082	0.045	oocyte_fwd
oocyte	fwd	rnd-1_family-578#LTR/ERV1	1082	1083	0.045	oocyte_fwd
oocyte	fwd	rnd-1_family-578#LTR/ERV1	1083	1084	0.22	oocyte_fwd
oocyte	fwd	rnd-1_family-578#LTR/ERV1	1084	1085	0.22	oocyte_fwd
oocyte	fwd	rnd-1_family-578#LTR/ERV1	1085	1086	0.205	oocyte_fwd
oocyte	fwd	rnd-1_family-578#LTR/ERV1	1086	1087	0.24	oocyte_fwd
oocyte	fwd	rnd-1_family-578#LTR/ERV1	1087	1088	0.24	oocyte_fwd
oocyte	fwd	rnd-1_family-578#LTR/ERV1	1088	1089	0.25	oocyte_fwd
oocyte	fwd	rnd-1_family-578#LTR/ERV1	1089	1090	0.255	oocyte_fwd
oocyte	fwd	rnd-1_family-578#LTR/ERV1	1090	1091	0.255	oocyte_fwd
oocyte	fwd	rnd-1_family-578#LTR/ERV1	1091	1092	0.255	oocyte_fwd
oocyte	fwd	rnd-1_family-578#LTR/ERV1	1092	1093	0.255	oocyte_fwd
oocyte	fwd	rnd-1_family-578#LTR/ERV1	1093	1094	0.255	oocyte_fwd
oocyte	fwd	rnd-1_family-578#LTR/ERV1	1094	1095	0.255	oocyte_fwd
oocyte	fwd	rnd-1_family-578#LTR/ERV1	1095	1096	0.255	oocyte_fwd
oocyte	fwd	rnd-1_family-578#LTR/ERV1	1096	1097	0.255	oocyte_fwd
oocyte	fwd	rnd-1_family-578#LTR/ERV1	1097	1098	0.255	oocyte_fwd
oocyte	fwd	rnd-1_family-578#LTR/ERV1	1098	1099	0.26	oocyte_fwd
oocyte	fwd	rnd-1_family-578#LTR/ERV1	1099	1100	0.26	oocyte_fwd
oocyte	fwd	rnd-1_family-578#LTR/ERV1	1100	1101	0.26	oocyte_fwd
oocyte	fwd	rnd-1_family-578#LTR/ERV1	1101	1102	0.255	oocyte_fwd
oocyte	fwd	rnd-1_family-578#LTR/ERV1	1102	1103	0.255	oocyte_fwd
oocyte	fwd	rnd-1_family-578#LTR/ERV1	1103	1104	0.255	oocyte_fwd
oocyte	fwd	rnd-1_family-578#LTR/ERV1	1104	1105	0.255	oocyte_fwd
oocyte	fwd	rnd-1_family-578#LTR/ERV1	1105	1106	0.255	oocyte_fwd
oocyte	fwd	rnd-1_family-578#LTR/ERV1	1106	1107	0.245	oocyte_fwd
oocyte	fwd	rnd-1_family-578#LTR/ERV1	1107	1108	0.245	oocyte_fwd
oocyte	fwd	rnd-1_family-578#LTR/ERV1	1108	1109	0.225	oocyte_fwd
oocyte	fwd	rnd-1_family-578#LTR/ERV1	1109	1110	0.205	oocyte_fwd
oocyte	fwd	rnd-1_family-578#LTR/ERV1	1110	1111	0.115	oocyte_fwd
oocyte	fwd	rnd-1_family-578#LTR/ERV1	1111	1112	0.065	oocyte_fwd
oocyte	fwd	rnd-1_family-578#LTR/ERV1	1112	1113	0.08	oocyte_fwd
oocyte	fwd	rnd-1_family-578#LTR/ERV1	1113	1114	0.13	oocyte_fwd
oocyte	fwd	rnd-1_family-578#LTR/ERV1	1114	1115	0.13	oocyte_fwd
oocyte	fwd	rnd-1_family-578#LTR/ERV1	1115	1116	0.13	oocyte_fwd
oocyte	fwd	rnd-1_family-578#LTR/ERV1	1116	1117	0.13	oocyte_fwd
oocyte	fwd	rnd-1_family-578#LTR/ERV1	1117	1118	0.13	oocyte_fwd
oocyte	fwd	rnd-1_family-578#LTR/ERV1	1118	1119	0.13	oocyte_fwd
oocyte	fwd	rnd-1_family-578#LTR/ERV1	1119	1120	0.13	oocyte_fwd
oocyte	fwd	rnd-1_family-578#LTR/ERV1	1120	1121	0.13	oocyte_fwd
oocyte	fwd	rnd-1_family-578#LTR/ERV1	1121	1122	0.13	oocyte_fwd
oocyte	fwd	rnd-1_family-578#LTR/ERV1	1122	1123	0.13	oocyte_fwd
oocyte	fwd	rnd-1_family-578#LTR/ERV1	1123	1124	0.13	oocyte_fwd
oocyte	fwd	rnd-1_family-578#LTR/ERV1	1124	1125	0.125	oocyte_fwd
oocyte	fwd	rnd-1_family-578#LTR/ERV1	1125	1126	0.125	oocyte_fwd
oocyte	fwd	rnd-1_family-578#LTR/ERV1	1126	1127	0.125	oocyte_fwd
oocyte	fwd	rnd-1_family-578#LTR/ERV1	1127	1128	0.125	oocyte_fwd
oocyte	fwd	rnd-1_family-578#LTR/ERV1	1128	1129	0.125	oocyte_fwd
oocyte	fwd	rnd-1_family-578#LTR/ERV1	1129	1130	0.145	oocyte_fwd
oocyte	fwd	rnd-1_family-578#LTR/ERV1	1130	1131	0.145	oocyte_fwd
oocyte	fwd	rnd-1_family-578#LTR/ERV1	1131	1132	0.2	oocyte_fwd
oocyte	fwd	rnd-1_family-578#LTR/ERV1	1132	1133	0.205	oocyte_fwd
oocyte	fwd	rnd-1_family-578#LTR/ERV1	1133	1134	0.2	oocyte_fwd
oocyte	fwd	rnd-1_family-578#LTR/ERV1	1134	1135	0.175	oocyte_fwd
oocyte	fwd	rnd-1_family-578#LTR/ERV1	1135	1136	0.175	oocyte_fwd
oocyte	fwd	rnd-1_family-578#LTR/ERV1	1136	1137	0.12	oocyte_fwd
oocyte	fwd	rnd-1_family-578#LTR/ERV1	1137	1138	0.125	oocyte_fwd
oocyte	fwd	rnd-1_family-578#LTR/ERV1	1138	1139	0.12	oocyte_fwd
oocyte	fwd	rnd-1_family-578#LTR/ERV1	1139	1140	0.125	oocyte_fwd
oocyte	fwd	rnd-1_family-578#LTR/ERV1	1140	1141	0.125	oocyte_fwd
oocyte	fwd	rnd-1_family-578#LTR/ERV1	1141	1142	0.12	oocyte_fwd
oocyte	fwd	rnd-1_family-578#LTR/ERV1	1142	1143	0.12	oocyte_fwd
oocyte	fwd	rnd-1_family-578#LTR/ERV1	1143	1144	0.125	oocyte_fwd
oocyte	fwd	rnd-1_family-578#LTR/ERV1	1144	1145	0.12	oocyte_fwd
oocyte	fwd	rnd-1_family-578#LTR/ERV1	1145	1146	0.12	oocyte_fwd
oocyte	fwd	rnd-1_family-578#LTR/ERV1	1146	1147	0.12	oocyte_fwd
oocyte	fwd	rnd-1_family-578#LTR/ERV1	1147	1148	0.12	oocyte_fwd
oocyte	fwd	rnd-1_family-578#LTR/ERV1	1148	1149	0.12	oocyte_fwd
oocyte	fwd	rnd-1_family-578#LTR/ERV1	1149	1150	0.12	oocyte_fwd
oocyte	fwd	rnd-1_family-578#LTR/ERV1	1150	1151	0.12	oocyte_fwd
oocyte	fwd	rnd-1_family-578#LTR/ERV1	1151	1152	0.12	oocyte_fwd
oocyte	fwd	rnd-1_family-578#LTR/ERV1	1152	1153	0.12	oocyte_fwd
oocyte	fwd	rnd-1_family-578#LTR/ERV1	1153	1154	0.115	oocyte_fwd
oocyte	fwd	rnd-1_family-578#LTR/ERV1	1154	1155	0.08	oocyte_fwd
oocyte	fwd	rnd-1_family-578#LTR/ERV1	1155	1156	0.08	oocyte_fwd
oocyte	fwd	rnd-1_family-578#LTR/ERV1	1156	1157	0.17	oocyte_fwd
oocyte	fwd	rnd-1_family-578#LTR/ERV1	1157	1158	0.135	oocyte_fwd
oocyte	fwd	rnd-1_family-578#LTR/ERV1	1158	1159	0.14	oocyte_fwd
oocyte	fwd	rnd-1_family-578#LTR/ERV1	1159	1160	0.145	oocyte_fwd
oocyte	fwd	rnd-1_family-578#LTR/ERV1	1160	1161	0.145	oocyte_fwd
oocyte	fwd	rnd-1_family-578#LTR/ERV1	1161	1162	0.145	oocyte_fwd
oocyte	fwd	rnd-1_family-578#LTR/ERV1	1162	1163	0.15	oocyte_fwd
oocyte	fwd	rnd-1_family-578#LTR/ERV1	1163	1164	0.215	oocyte_fwd
oocyte	fwd	rnd-1_family-578#LTR/ERV1	1164	1165	0.225	oocyte_fwd
oocyte	fwd	rnd-1_family-578#LTR/ERV1	1165	1166	0.22	oocyte_fwd
oocyte	fwd	rnd-1_family-578#LTR/ERV1	1166	1167	0.225	oocyte_fwd
oocyte	fwd	rnd-1_family-578#LTR/ERV1	1167	1168	0.225	oocyte_fwd
oocyte	fwd	rnd-1_family-578#LTR/ERV1	1168	1169	0.41	oocyte_fwd
oocyte	fwd	rnd-1_family-578#LTR/ERV1	1169	1170	0.415	oocyte_fwd
oocyte	fwd	rnd-1_family-578#LTR/ERV1	1170	1171	0.465	oocyte_fwd
oocyte	fwd	rnd-1_family-578#LTR/ERV1	1171	1172	0.465	oocyte_fwd
oocyte	fwd	rnd-1_family-578#LTR/ERV1	1172	1173	0.465	oocyte_fwd
oocyte	fwd	rnd-1_family-578#LTR/ERV1	1173	1174	0.465	oocyte_fwd
oocyte	fwd	rnd-1_family-578#LTR/ERV1	1174	1175	0.465	oocyte_fwd
oocyte	fwd	rnd-1_family-578#LTR/ERV1	1175	1176	0.465	oocyte_fwd
oocyte	fwd	rnd-1_family-578#LTR/ERV1	1176	1177	0.465	oocyte_fwd
oocyte	fwd	rnd-1_family-578#LTR/ERV1	1177	1178	0.47	oocyte_fwd
oocyte	fwd	rnd-1_family-578#LTR/ERV1	1178	1179	0.47	oocyte_fwd
oocyte	fwd	rnd-1_family-578#LTR/ERV1	1179	1180	0.47	oocyte_fwd
oocyte	fwd	rnd-1_family-578#LTR/ERV1	1180	1181	0.455	oocyte_fwd
oocyte	fwd	rnd-1_family-578#LTR/ERV1	1181	1182	0.395	oocyte_fwd
oocyte	fwd	rnd-1_family-578#LTR/ERV1	1182	1183	0.375	oocyte_fwd
oocyte	fwd	rnd-1_family-578#LTR/ERV1	1183	1184	0.325	oocyte_fwd
oocyte	fwd	rnd-1_family-578#LTR/ERV1	1184	1185	0.295	oocyte_fwd
oocyte	fwd	rnd-1_family-578#LTR/ERV1	1185	1186	0.29	oocyte_fwd
oocyte	fwd	rnd-1_family-578#LTR/ERV1	1186	1187	0.265	oocyte_fwd
oocyte	fwd	rnd-1_family-578#LTR/ERV1	1187	1188	0.205	oocyte_fwd
oocyte	fwd	rnd-1_family-578#LTR/ERV1	1188	1189	0.18	oocyte_fwd
oocyte	fwd	rnd-1_family-578#LTR/ERV1	1189	1190	0.17	oocyte_fwd
oocyte	fwd	rnd-1_family-578#LTR/ERV1	1190	1191	0.17	oocyte_fwd
oocyte	fwd	rnd-1_family-578#LTR/ERV1	1191	1192	0.17	oocyte_fwd
oocyte	fwd	rnd-1_family-578#LTR/ERV1	1192	1193	0.15	oocyte_fwd
oocyte	fwd	rnd-1_family-578#LTR/ERV1	1193	1194	0.075	oocyte_fwd
oocyte	fwd	rnd-1_family-578#LTR/ERV1	1194	1195	0.04	oocyte_fwd
oocyte	fwd	rnd-1_family-578#LTR/ERV1	1195	1196	0.03	oocyte_fwd
oocyte	fwd	rnd-1_family-578#LTR/ERV1	1196	1197	0.02	oocyte_fwd
oocyte	fwd	rnd-1_family-578#LTR/ERV1	1197	1198	0.02	oocyte_fwd
oocyte	fwd	rnd-1_family-578#LTR/ERV1	1198	1199	0.02	oocyte_fwd
oocyte	fwd	rnd-1_family-578#LTR/ERV1	1199	1200	0.02	oocyte_fwd
oocyte	fwd	rnd-1_family-578#LTR/ERV1	1200	1201	0.02	oocyte_fwd
oocyte	fwd	rnd-1_family-578#LTR/ERV1	1201	1202	0.02	oocyte_fwd
oocyte	fwd	rnd-1_family-578#LTR/ERV1	1202	1203	NA	oocyte_fwd
oocyte	fwd	rnd-1_family-578#LTR/ERV1	1203	1204	NA	oocyte_fwd
oocyte	fwd	rnd-1_family-578#LTR/ERV1	1204	1205	NA	oocyte_fwd
oocyte	fwd	rnd-1_family-578#LTR/ERV1	1205	1206	NA	oocyte_fwd
oocyte	fwd	rnd-1_family-578#LTR/ERV1	1206	1207	NA	oocyte_fwd
oocyte	fwd	rnd-1_family-578#LTR/ERV1	1207	1208	NA	oocyte_fwd
oocyte	fwd	rnd-1_family-578#LTR/ERV1	1208	1209	NA	oocyte_fwd
oocyte	fwd	rnd-1_family-578#LTR/ERV1	1209	1210	NA	oocyte_fwd
oocyte	fwd	rnd-1_family-578#LTR/ERV1	1210	1211	NA	oocyte_fwd
oocyte	fwd	rnd-1_family-578#LTR/ERV1	1211	1212	NA	oocyte_fwd
oocyte	fwd	rnd-1_family-578#LTR/ERV1	1212	1213	NA	oocyte_fwd
oocyte	fwd	rnd-1_family-578#LTR/ERV1	1213	1214	NA	oocyte_fwd
oocyte	fwd	rnd-1_family-578#LTR/ERV1	1214	1215	0.02	oocyte_fwd
oocyte	fwd	rnd-1_family-578#LTR/ERV1	1215	1216	0.02	oocyte_fwd
oocyte	fwd	rnd-1_family-578#LTR/ERV1	1216	1217	0.07	oocyte_fwd
oocyte	fwd	rnd-1_family-578#LTR/ERV1	1217	1218	0.07	oocyte_fwd
oocyte	fwd	rnd-1_family-578#LTR/ERV1	1218	1219	0.07	oocyte_fwd
oocyte	fwd	rnd-1_family-578#LTR/ERV1	1219	1220	0.08	oocyte_fwd
oocyte	fwd	rnd-1_family-578#LTR/ERV1	1220	1221	0.08	oocyte_fwd
oocyte	fwd	rnd-1_family-578#LTR/ERV1	1221	1222	0.08	oocyte_fwd
oocyte	fwd	rnd-1_family-578#LTR/ERV1	1222	1223	0.08	oocyte_fwd
oocyte	fwd	rnd-1_family-578#LTR/ERV1	1223	1224	0.085	oocyte_fwd
oocyte	fwd	rnd-1_family-578#LTR/ERV1	1224	1225	0.08	oocyte_fwd
oocyte	fwd	rnd-1_family-578#LTR/ERV1	1225	1226	0.08	oocyte_fwd
oocyte	fwd	rnd-1_family-578#LTR/ERV1	1226	1227	0.08	oocyte_fwd
oocyte	fwd	rnd-1_family-578#LTR/ERV1	1227	1228	0.08	oocyte_fwd
oocyte	fwd	rnd-1_family-578#LTR/ERV1	1228	1229	0.08	oocyte_fwd
oocyte	fwd	rnd-1_family-578#LTR/ERV1	1229	1230	0.08	oocyte_fwd
oocyte	fwd	rnd-1_family-578#LTR/ERV1	1230	1231	0.08	oocyte_fwd
oocyte	fwd	rnd-1_family-578#LTR/ERV1	1231	1232	0.08	oocyte_fwd
oocyte	fwd	rnd-1_family-578#LTR/ERV1	1232	1233	0.08	oocyte_fwd
oocyte	fwd	rnd-1_family-578#LTR/ERV1	1233	1234	0.035	oocyte_fwd
oocyte	fwd	rnd-1_family-578#LTR/ERV1	1234	1235	0.03	oocyte_fwd
oocyte	fwd	rnd-1_family-578#LTR/ERV1	1235	1236	NA	oocyte_fwd
oocyte	fwd	rnd-1_family-578#LTR/ERV1	1236	1237	NA	oocyte_fwd
oocyte	fwd	rnd-1_family-578#LTR/ERV1	1237	1238	NA	oocyte_fwd
oocyte	rev	rnd-1_family-578#LTR/ERV1	0	1	-0.065	oocyte_rev
oocyte	rev	rnd-1_family-578#LTR/ERV1	1	2	-0.07	oocyte_rev
oocyte	rev	rnd-1_family-578#LTR/ERV1	2	3	-0.07	oocyte_rev
oocyte	rev	rnd-1_family-578#LTR/ERV1	3	4	-0.09	oocyte_rev
oocyte	rev	rnd-1_family-578#LTR/ERV1	4	5	-0.1	oocyte_rev
oocyte	rev	rnd-1_family-578#LTR/ERV1	5	6	-0.1	oocyte_rev
oocyte	rev	rnd-1_family-578#LTR/ERV1	6	7	-0.17	oocyte_rev
oocyte	rev	rnd-1_family-578#LTR/ERV1	7	8	-0.2	oocyte_rev
oocyte	rev	rnd-1_family-578#LTR/ERV1	8	9	-0.26	oocyte_rev
oocyte	rev	rnd-1_family-578#LTR/ERV1	9	10	-0.265	oocyte_rev
oocyte	rev	rnd-1_family-578#LTR/ERV1	10	11	-0.27	oocyte_rev
oocyte	rev	rnd-1_family-578#LTR/ERV1	11	12	-0.29	oocyte_rev
oocyte	rev	rnd-1_family-578#LTR/ERV1	12	13	-0.42	oocyte_rev
oocyte	rev	rnd-1_family-578#LTR/ERV1	13	14	-0.43	oocyte_rev
oocyte	rev	rnd-1_family-578#LTR/ERV1	14	15	-0.435	oocyte_rev
oocyte	rev	rnd-1_family-578#LTR/ERV1	15	16	-0.445	oocyte_rev
oocyte	rev	rnd-1_family-578#LTR/ERV1	16	17	-0.45	oocyte_rev
oocyte	rev	rnd-1_family-578#LTR/ERV1	17	18	-0.48	oocyte_rev
oocyte	rev	rnd-1_family-578#LTR/ERV1	18	19	-0.56	oocyte_rev
oocyte	rev	rnd-1_family-578#LTR/ERV1	19	20	-0.555	oocyte_rev
oocyte	rev	rnd-1_family-578#LTR/ERV1	20	21	-0.555	oocyte_rev
oocyte	rev	rnd-1_family-578#LTR/ERV1	21	22	-0.575	oocyte_rev
oocyte	rev	rnd-1_family-578#LTR/ERV1	22	23	-0.575	oocyte_rev
oocyte	rev	rnd-1_family-578#LTR/ERV1	23	24	-0.555	oocyte_rev
oocyte	rev	rnd-1_family-578#LTR/ERV1	24	25	-0.53	oocyte_rev
oocyte	rev	rnd-1_family-578#LTR/ERV1	25	26	-0.52	oocyte_rev
oocyte	rev	rnd-1_family-578#LTR/ERV1	26	27	-0.495	oocyte_rev
oocyte	rev	rnd-1_family-578#LTR/ERV1	27	28	-0.495	oocyte_rev
oocyte	rev	rnd-1_family-578#LTR/ERV1	28	29	-0.495	oocyte_rev
oocyte	rev	rnd-1_family-578#LTR/ERV1	29	30	-0.495	oocyte_rev
oocyte	rev	rnd-1_family-578#LTR/ERV1	30	31	-0.475	oocyte_rev
oocyte	rev	rnd-1_family-578#LTR/ERV1	31	32	-0.475	oocyte_rev
oocyte	rev	rnd-1_family-578#LTR/ERV1	32	33	-0.47	oocyte_rev
oocyte	rev	rnd-1_family-578#LTR/ERV1	33	34	-0.43	oocyte_rev
oocyte	rev	rnd-1_family-578#LTR/ERV1	34	35	-0.43	oocyte_rev
oocyte	rev	rnd-1_family-578#LTR/ERV1	35	36	-0.395	oocyte_rev
oocyte	rev	rnd-1_family-578#LTR/ERV1	36	37	-0.325	oocyte_rev
oocyte	rev	rnd-1_family-578#LTR/ERV1	37	38	-0.31	oocyte_rev
oocyte	rev	rnd-1_family-578#LTR/ERV1	38	39	-0.305	oocyte_rev
oocyte	rev	rnd-1_family-578#LTR/ERV1	39	40	-0.305	oocyte_rev
oocyte	rev	rnd-1_family-578#LTR/ERV1	40	41	-0.285	oocyte_rev
oocyte	rev	rnd-1_family-578#LTR/ERV1	41	42	-0.17	oocyte_rev
oocyte	rev	rnd-1_family-578#LTR/ERV1	42	43	-0.165	oocyte_rev
oocyte	rev	rnd-1_family-578#LTR/ERV1	43	44	-0.165	oocyte_rev
oocyte	rev	rnd-1_family-578#LTR/ERV1	44	45	-0.16	oocyte_rev
oocyte	rev	rnd-1_family-578#LTR/ERV1	45	46	-0.04	oocyte_rev
oocyte	rev	rnd-1_family-578#LTR/ERV1	46	47	-0.04	oocyte_rev
oocyte	rev	rnd-1_family-578#LTR/ERV1	47	48	-0.035	oocyte_rev
oocyte	rev	rnd-1_family-578#LTR/ERV1	48	49	-0.035	oocyte_rev
oocyte	rev	rnd-1_family-578#LTR/ERV1	49	50	-0.01	oocyte_rev
oocyte	rev	rnd-1_family-578#LTR/ERV1	50	51	-0.01	oocyte_rev
oocyte	rev	rnd-1_family-578#LTR/ERV1	51	52	-0.01	oocyte_rev
oocyte	rev	rnd-1_family-578#LTR/ERV1	52	53	-0.01	oocyte_rev
oocyte	rev	rnd-1_family-578#LTR/ERV1	53	54	-0.01	oocyte_rev
oocyte	rev	rnd-1_family-578#LTR/ERV1	54	55	-0.01	oocyte_rev
oocyte	rev	rnd-1_family-578#LTR/ERV1	55	56	-0.01	oocyte_rev
oocyte	rev	rnd-1_family-578#LTR/ERV1	56	57	NA	oocyte_rev
oocyte	rev	rnd-1_family-578#LTR/ERV1	57	58	NA	oocyte_rev
oocyte	rev	rnd-1_family-578#LTR/ERV1	58	59	NA	oocyte_rev
oocyte	rev	rnd-1_family-578#LTR/ERV1	59	60	-0.02	oocyte_rev
oocyte	rev	rnd-1_family-578#LTR/ERV1	60	61	-0.02	oocyte_rev
oocyte	rev	rnd-1_family-578#LTR/ERV1	61	62	-0.02	oocyte_rev
oocyte	rev	rnd-1_family-578#LTR/ERV1	62	63	-0.02	oocyte_rev
oocyte	rev	rnd-1_family-578#LTR/ERV1	63	64	-0.02	oocyte_rev
oocyte	rev	rnd-1_family-578#LTR/ERV1	64	65	-0.02	oocyte_rev
oocyte	rev	rnd-1_family-578#LTR/ERV1	65	66	-0.02	oocyte_rev
oocyte	rev	rnd-1_family-578#LTR/ERV1	66	67	-0.015	oocyte_rev
oocyte	rev	rnd-1_family-578#LTR/ERV1	67	68	-0.015	oocyte_rev
oocyte	rev	rnd-1_family-578#LTR/ERV1	68	69	-0.015	oocyte_rev
oocyte	rev	rnd-1_family-578#LTR/ERV1	69	70	-0.015	oocyte_rev
oocyte	rev	rnd-1_family-578#LTR/ERV1	70	71	-0.015	oocyte_rev
oocyte	rev	rnd-1_family-578#LTR/ERV1	71	72	-0.015	oocyte_rev
oocyte	rev	rnd-1_family-578#LTR/ERV1	72	73	-0.015	oocyte_rev
oocyte	rev	rnd-1_family-578#LTR/ERV1	73	74	-0.015	oocyte_rev
oocyte	rev	rnd-1_family-578#LTR/ERV1	74	75	-0.015	oocyte_rev
oocyte	rev	rnd-1_family-578#LTR/ERV1	75	76	-0.015	oocyte_rev
oocyte	rev	rnd-1_family-578#LTR/ERV1	76	77	-0.015	oocyte_rev
oocyte	rev	rnd-1_family-578#LTR/ERV1	77	78	-0.015	oocyte_rev
oocyte	rev	rnd-1_family-578#LTR/ERV1	78	79	-0.015	oocyte_rev
oocyte	rev	rnd-1_family-578#LTR/ERV1	79	80	-0.015	oocyte_rev
oocyte	rev	rnd-1_family-578#LTR/ERV1	80	81	-0.015	oocyte_rev
oocyte	rev	rnd-1_family-578#LTR/ERV1	81	82	-0.015	oocyte_rev
oocyte	rev	rnd-1_family-578#LTR/ERV1	82	83	-0.015	oocyte_rev
oocyte	rev	rnd-1_family-578#LTR/ERV1	83	84	-0.015	oocyte_rev
oocyte	rev	rnd-1_family-578#LTR/ERV1	84	85	-0.015	oocyte_rev
oocyte	rev	rnd-1_family-578#LTR/ERV1	85	86	-0.01	oocyte_rev
oocyte	rev	rnd-1_family-578#LTR/ERV1	86	87	-0.01	oocyte_rev
oocyte	rev	rnd-1_family-578#LTR/ERV1	87	88	-0.01	oocyte_rev
oocyte	rev	rnd-1_family-578#LTR/ERV1	88	89	-0.01	oocyte_rev
oocyte	rev	rnd-1_family-578#LTR/ERV1	89	90	-0.01	oocyte_rev
oocyte	rev	rnd-1_family-578#LTR/ERV1	90	91	-0.01	oocyte_rev
oocyte	rev	rnd-1_family-578#LTR/ERV1	91	92	-0.015	oocyte_rev
oocyte	rev	rnd-1_family-578#LTR/ERV1	92	93	-0.015	oocyte_rev
oocyte	rev	rnd-1_family-578#LTR/ERV1	93	94	-0.015	oocyte_rev
oocyte	rev	rnd-1_family-578#LTR/ERV1	94	95	-0.02	oocyte_rev
oocyte	rev	rnd-1_family-578#LTR/ERV1	95	96	-0.02	oocyte_rev
oocyte	rev	rnd-1_family-578#LTR/ERV1	96	97	-0.02	oocyte_rev
oocyte	rev	rnd-1_family-578#LTR/ERV1	97	98	-0.02	oocyte_rev
oocyte	rev	rnd-1_family-578#LTR/ERV1	98	99	-0.02	oocyte_rev
oocyte	rev	rnd-1_family-578#LTR/ERV1	99	100	-0.03	oocyte_rev
oocyte	rev	rnd-1_family-578#LTR/ERV1	100	101	-0.1	oocyte_rev
oocyte	rev	rnd-1_family-578#LTR/ERV1	101	102	-0.1	oocyte_rev
oocyte	rev	rnd-1_family-578#LTR/ERV1	102	103	-0.19	oocyte_rev
oocyte	rev	rnd-1_family-578#LTR/ERV1	103	104	-0.24	oocyte_rev
oocyte	rev	rnd-1_family-578#LTR/ERV1	104	105	-0.24	oocyte_rev
oocyte	rev	rnd-1_family-578#LTR/ERV1	105	106	-0.655	oocyte_rev
oocyte	rev	rnd-1_family-578#LTR/ERV1	106	107	-0.84	oocyte_rev
oocyte	rev	rnd-1_family-578#LTR/ERV1	107	108	-0.855	oocyte_rev
oocyte	rev	rnd-1_family-578#LTR/ERV1	108	109	-0.88	oocyte_rev
oocyte	rev	rnd-1_family-578#LTR/ERV1	109	110	-0.885	oocyte_rev
oocyte	rev	rnd-1_family-578#LTR/ERV1	110	111	-0.885	oocyte_rev
oocyte	rev	rnd-1_family-578#LTR/ERV1	111	112	-0.885	oocyte_rev
oocyte	rev	rnd-1_family-578#LTR/ERV1	112	113	-0.885	oocyte_rev
oocyte	rev	rnd-1_family-578#LTR/ERV1	113	114	-0.885	oocyte_rev
oocyte	rev	rnd-1_family-578#LTR/ERV1	114	115	-0.885	oocyte_rev
oocyte	rev	rnd-1_family-578#LTR/ERV1	115	116	-0.875	oocyte_rev
oocyte	rev	rnd-1_family-578#LTR/ERV1	116	117	-0.875	oocyte_rev
oocyte	rev	rnd-1_family-578#LTR/ERV1	117	118	-0.88	oocyte_rev
oocyte	rev	rnd-1_family-578#LTR/ERV1	118	119	-0.88	oocyte_rev
oocyte	rev	rnd-1_family-578#LTR/ERV1	119	120	-0.875	oocyte_rev
oocyte	rev	rnd-1_family-578#LTR/ERV1	120	121	-0.875	oocyte_rev
oocyte	rev	rnd-1_family-578#LTR/ERV1	121	122	-0.88	oocyte_rev
oocyte	rev	rnd-1_family-578#LTR/ERV1	122	123	-0.885	oocyte_rev
oocyte	rev	rnd-1_family-578#LTR/ERV1	123	124	-0.885	oocyte_rev
oocyte	rev	rnd-1_family-578#LTR/ERV1	124	125	-0.875	oocyte_rev
oocyte	rev	rnd-1_family-578#LTR/ERV1	125	126	-0.86	oocyte_rev
oocyte	rev	rnd-1_family-578#LTR/ERV1	126	127	-0.86	oocyte_rev
oocyte	rev	rnd-1_family-578#LTR/ERV1	127	128	-0.855	oocyte_rev
oocyte	rev	rnd-1_family-578#LTR/ERV1	128	129	-0.84	oocyte_rev
oocyte	rev	rnd-1_family-578#LTR/ERV1	129	130	-0.705	oocyte_rev
oocyte	rev	rnd-1_family-578#LTR/ERV1	130	131	-0.675	oocyte_rev
oocyte	rev	rnd-1_family-578#LTR/ERV1	131	132	-0.415	oocyte_rev
oocyte	rev	rnd-1_family-578#LTR/ERV1	132	133	-0.41	oocyte_rev
oocyte	rev	rnd-1_family-578#LTR/ERV1	133	134	-0.345	oocyte_rev
oocyte	rev	rnd-1_family-578#LTR/ERV1	134	135	-0.055	oocyte_rev
oocyte	rev	rnd-1_family-578#LTR/ERV1	135	136	-0.055	oocyte_rev
oocyte	rev	rnd-1_family-578#LTR/ERV1	136	137	-0.035	oocyte_rev
oocyte	rev	rnd-1_family-578#LTR/ERV1	137	138	-0.03	oocyte_rev
oocyte	rev	rnd-1_family-578#LTR/ERV1	138	139	-0.03	oocyte_rev
oocyte	rev	rnd-1_family-578#LTR/ERV1	139	140	-0.035	oocyte_rev
oocyte	rev	rnd-1_family-578#LTR/ERV1	140	141	-0.035	oocyte_rev
oocyte	rev	rnd-1_family-578#LTR/ERV1	141	142	-0.035	oocyte_rev
oocyte	rev	rnd-1_family-578#LTR/ERV1	142	143	-0.035	oocyte_rev
oocyte	rev	rnd-1_family-578#LTR/ERV1	143	144	-0.035	oocyte_rev
oocyte	rev	rnd-1_family-578#LTR/ERV1	144	145	-0.035	oocyte_rev
oocyte	rev	rnd-1_family-578#LTR/ERV1	145	146	-0.03	oocyte_rev
oocyte	rev	rnd-1_family-578#LTR/ERV1	146	147	-0.035	oocyte_rev
oocyte	rev	rnd-1_family-578#LTR/ERV1	147	148	-0.03	oocyte_rev
oocyte	rev	rnd-1_family-578#LTR/ERV1	148	149	-0.03	oocyte_rev
oocyte	rev	rnd-1_family-578#LTR/ERV1	149	150	-0.03	oocyte_rev
oocyte	rev	rnd-1_family-578#LTR/ERV1	150	151	-0.025	oocyte_rev
oocyte	rev	rnd-1_family-578#LTR/ERV1	151	152	-0.025	oocyte_rev
oocyte	rev	rnd-1_family-578#LTR/ERV1	152	153	-0.03	oocyte_rev
oocyte	rev	rnd-1_family-578#LTR/ERV1	153	154	-0.025	oocyte_rev
oocyte	rev	rnd-1_family-578#LTR/ERV1	154	155	-0.02	oocyte_rev
oocyte	rev	rnd-1_family-578#LTR/ERV1	155	156	-0.02	oocyte_rev
oocyte	rev	rnd-1_family-578#LTR/ERV1	156	157	-0.07	oocyte_rev
oocyte	rev	rnd-1_family-578#LTR/ERV1	157	158	-0.155	oocyte_rev
oocyte	rev	rnd-1_family-578#LTR/ERV1	158	159	-0.205	oocyte_rev
oocyte	rev	rnd-1_family-578#LTR/ERV1	159	160	-0.245	oocyte_rev
oocyte	rev	rnd-1_family-578#LTR/ERV1	160	161	-0.275	oocyte_rev
oocyte	rev	rnd-1_family-578#LTR/ERV1	161	162	-0.29	oocyte_rev
oocyte	rev	rnd-1_family-578#LTR/ERV1	162	163	-0.35	oocyte_rev
oocyte	rev	rnd-1_family-578#LTR/ERV1	163	164	-0.355	oocyte_rev
oocyte	rev	rnd-1_family-578#LTR/ERV1	164	165	-0.36	oocyte_rev
oocyte	rev	rnd-1_family-578#LTR/ERV1	165	166	-0.4	oocyte_rev
oocyte	rev	rnd-1_family-578#LTR/ERV1	166	167	-0.405	oocyte_rev
oocyte	rev	rnd-1_family-578#LTR/ERV1	167	168	-0.405	oocyte_rev
oocyte	rev	rnd-1_family-578#LTR/ERV1	168	169	-0.425	oocyte_rev
oocyte	rev	rnd-1_family-578#LTR/ERV1	169	170	-0.43	oocyte_rev
oocyte	rev	rnd-1_family-578#LTR/ERV1	170	171	-0.425	oocyte_rev
oocyte	rev	rnd-1_family-578#LTR/ERV1	171	172	-0.755	oocyte_rev
oocyte	rev	rnd-1_family-578#LTR/ERV1	172	173	-0.94	oocyte_rev
oocyte	rev	rnd-1_family-578#LTR/ERV1	173	174	-1.035	oocyte_rev
oocyte	rev	rnd-1_family-578#LTR/ERV1	174	175	-1.135	oocyte_rev
oocyte	rev	rnd-1_family-578#LTR/ERV1	175	176	-1.155	oocyte_rev
oocyte	rev	rnd-1_family-578#LTR/ERV1	176	177	-1.165	oocyte_rev
oocyte	rev	rnd-1_family-578#LTR/ERV1	177	178	-1.195	oocyte_rev
oocyte	rev	rnd-1_family-578#LTR/ERV1	178	179	-1.235	oocyte_rev
oocyte	rev	rnd-1_family-578#LTR/ERV1	179	180	-1.31	oocyte_rev
oocyte	rev	rnd-1_family-578#LTR/ERV1	180	181	-1.35	oocyte_rev
oocyte	rev	rnd-1_family-578#LTR/ERV1	181	182	-1.365	oocyte_rev
oocyte	rev	rnd-1_family-578#LTR/ERV1	182	183	-1.38	oocyte_rev
oocyte	rev	rnd-1_family-578#LTR/ERV1	183	184	-1.39	oocyte_rev
oocyte	rev	rnd-1_family-578#LTR/ERV1	184	185	-1.38	oocyte_rev
oocyte	rev	rnd-1_family-578#LTR/ERV1	185	186	-1.195	oocyte_rev
oocyte	rev	rnd-1_family-578#LTR/ERV1	186	187	-1.185	oocyte_rev
oocyte	rev	rnd-1_family-578#LTR/ERV1	187	188	-1.02	oocyte_rev
oocyte	rev	rnd-1_family-578#LTR/ERV1	188	189	-1.01	oocyte_rev
oocyte	rev	rnd-1_family-578#LTR/ERV1	189	190	-1.02	oocyte_rev
oocyte	rev	rnd-1_family-578#LTR/ERV1	190	191	-1.015	oocyte_rev
oocyte	rev	rnd-1_family-578#LTR/ERV1	191	192	-1.02	oocyte_rev
oocyte	rev	rnd-1_family-578#LTR/ERV1	192	193	-1.02	oocyte_rev
oocyte	rev	rnd-1_family-578#LTR/ERV1	193	194	-1.02	oocyte_rev
oocyte	rev	rnd-1_family-578#LTR/ERV1	194	195	-1.01	oocyte_rev
oocyte	rev	rnd-1_family-578#LTR/ERV1	195	196	-0.97	oocyte_rev
oocyte	rev	rnd-1_family-578#LTR/ERV1	196	197	-0.965	oocyte_rev
oocyte	rev	rnd-1_family-578#LTR/ERV1	197	198	-0.93	oocyte_rev
oocyte	rev	rnd-1_family-578#LTR/ERV1	198	199	-0.925	oocyte_rev
oocyte	rev	rnd-1_family-578#LTR/ERV1	199	200	-0.845	oocyte_rev
oocyte	rev	rnd-1_family-578#LTR/ERV1	200	201	-0.485	oocyte_rev
oocyte	rev	rnd-1_family-578#LTR/ERV1	201	202	-0.24	oocyte_rev
oocyte	rev	rnd-1_family-578#LTR/ERV1	202	203	-0.22	oocyte_rev
oocyte	rev	rnd-1_family-578#LTR/ERV1	203	204	-0.22	oocyte_rev
oocyte	rev	rnd-1_family-578#LTR/ERV1	204	205	-0.215	oocyte_rev
oocyte	rev	rnd-1_family-578#LTR/ERV1	205	206	-0.215	oocyte_rev
oocyte	rev	rnd-1_family-578#LTR/ERV1	206	207	-0.04	oocyte_rev
oocyte	rev	rnd-1_family-578#LTR/ERV1	207	208	-0.04	oocyte_rev
oocyte	rev	rnd-1_family-578#LTR/ERV1	208	209	-0.04	oocyte_rev
oocyte	rev	rnd-1_family-578#LTR/ERV1	209	210	-0.025	oocyte_rev
oocyte	rev	rnd-1_family-578#LTR/ERV1	210	211	-0.025	oocyte_rev
oocyte	rev	rnd-1_family-578#LTR/ERV1	211	212	-0.025	oocyte_rev
oocyte	rev	rnd-1_family-578#LTR/ERV1	212	213	-0.02	oocyte_rev
oocyte	rev	rnd-1_family-578#LTR/ERV1	213	214	-0.02	oocyte_rev
oocyte	rev	rnd-1_family-578#LTR/ERV1	214	215	-0.02	oocyte_rev
oocyte	rev	rnd-1_family-578#LTR/ERV1	215	216	-0.01	oocyte_rev
oocyte	rev	rnd-1_family-578#LTR/ERV1	216	217	-0.01	oocyte_rev
oocyte	rev	rnd-1_family-578#LTR/ERV1	217	218	-0.01	oocyte_rev
oocyte	rev	rnd-1_family-578#LTR/ERV1	218	219	-0.01	oocyte_rev
oocyte	rev	rnd-1_family-578#LTR/ERV1	219	220	-0.01	oocyte_rev
oocyte	rev	rnd-1_family-578#LTR/ERV1	220	221	-0.01	oocyte_rev
oocyte	rev	rnd-1_family-578#LTR/ERV1	221	222	-0.01	oocyte_rev
oocyte	rev	rnd-1_family-578#LTR/ERV1	222	223	-0.005	oocyte_rev
oocyte	rev	rnd-1_family-578#LTR/ERV1	223	224	-0.005	oocyte_rev
oocyte	rev	rnd-1_family-578#LTR/ERV1	224	225	-0.005	oocyte_rev
oocyte	rev	rnd-1_family-578#LTR/ERV1	225	226	-0.005	oocyte_rev
oocyte	rev	rnd-1_family-578#LTR/ERV1	226	227	-0.005	oocyte_rev
oocyte	rev	rnd-1_family-578#LTR/ERV1	227	228	-0.005	oocyte_rev
oocyte	rev	rnd-1_family-578#LTR/ERV1	228	229	-0.005	oocyte_rev
oocyte	rev	rnd-1_family-578#LTR/ERV1	229	230	-0.005	oocyte_rev
oocyte	rev	rnd-1_family-578#LTR/ERV1	230	231	-0.005	oocyte_rev
oocyte	rev	rnd-1_family-578#LTR/ERV1	231	232	-0.005	oocyte_rev
oocyte	rev	rnd-1_family-578#LTR/ERV1	232	233	-0.005	oocyte_rev
oocyte	rev	rnd-1_family-578#LTR/ERV1	233	234	-0.005	oocyte_rev
oocyte	rev	rnd-1_family-578#LTR/ERV1	234	235	-0.005	oocyte_rev
oocyte	rev	rnd-1_family-578#LTR/ERV1	235	236	-0.005	oocyte_rev
oocyte	rev	rnd-1_family-578#LTR/ERV1	236	237	-0.005	oocyte_rev
oocyte	rev	rnd-1_family-578#LTR/ERV1	237	238	-0.005	oocyte_rev
oocyte	rev	rnd-1_family-578#LTR/ERV1	238	239	-0.005	oocyte_rev
oocyte	rev	rnd-1_family-578#LTR/ERV1	239	240	-0.005	oocyte_rev
oocyte	rev	rnd-1_family-578#LTR/ERV1	240	241	-0.005	oocyte_rev
oocyte	rev	rnd-1_family-578#LTR/ERV1	241	242	-0.005	oocyte_rev
oocyte	rev	rnd-1_family-578#LTR/ERV1	242	243	-0.005	oocyte_rev
oocyte	rev	rnd-1_family-578#LTR/ERV1	243	244	-0.005	oocyte_rev
oocyte	rev	rnd-1_family-578#LTR/ERV1	244	245	-0.005	oocyte_rev
oocyte	rev	rnd-1_family-578#LTR/ERV1	245	246	-0.005	oocyte_rev
oocyte	rev	rnd-1_family-578#LTR/ERV1	246	247	-0.005	oocyte_rev
oocyte	rev	rnd-1_family-578#LTR/ERV1	247	248	-0.005	oocyte_rev
oocyte	rev	rnd-1_family-578#LTR/ERV1	248	249	-0.005	oocyte_rev
oocyte	rev	rnd-1_family-578#LTR/ERV1	249	250	-0.005	oocyte_rev
oocyte	rev	rnd-1_family-578#LTR/ERV1	250	251	-0.005	oocyte_rev
oocyte	rev	rnd-1_family-578#LTR/ERV1	251	252	-0.005	oocyte_rev
oocyte	rev	rnd-1_family-578#LTR/ERV1	252	253	-0.005	oocyte_rev
oocyte	rev	rnd-1_family-578#LTR/ERV1	253	254	-0.005	oocyte_rev
oocyte	rev	rnd-1_family-578#LTR/ERV1	254	255	-0.005	oocyte_rev
oocyte	rev	rnd-1_family-578#LTR/ERV1	255	256	-0.005	oocyte_rev
oocyte	rev	rnd-1_family-578#LTR/ERV1	256	257	-0.005	oocyte_rev
oocyte	rev	rnd-1_family-578#LTR/ERV1	257	258	-0.005	oocyte_rev
oocyte	rev	rnd-1_family-578#LTR/ERV1	258	259	-0.005	oocyte_rev
oocyte	rev	rnd-1_family-578#LTR/ERV1	259	260	-0.005	oocyte_rev
oocyte	rev	rnd-1_family-578#LTR/ERV1	260	261	-0.005	oocyte_rev
oocyte	rev	rnd-1_family-578#LTR/ERV1	261	262	-0.005	oocyte_rev
oocyte	rev	rnd-1_family-578#LTR/ERV1	262	263	-0.005	oocyte_rev
oocyte	rev	rnd-1_family-578#LTR/ERV1	263	264	-0.005	oocyte_rev
oocyte	rev	rnd-1_family-578#LTR/ERV1	264	265	-0.015	oocyte_rev
oocyte	rev	rnd-1_family-578#LTR/ERV1	265	266	-0.015	oocyte_rev
oocyte	rev	rnd-1_family-578#LTR/ERV1	266	267	-0.015	oocyte_rev
oocyte	rev	rnd-1_family-578#LTR/ERV1	267	268	-0.015	oocyte_rev
oocyte	rev	rnd-1_family-578#LTR/ERV1	268	269	-0.015	oocyte_rev
oocyte	rev	rnd-1_family-578#LTR/ERV1	269	270	-0.015	oocyte_rev
oocyte	rev	rnd-1_family-578#LTR/ERV1	270	271	-0.015	oocyte_rev
oocyte	rev	rnd-1_family-578#LTR/ERV1	271	272	-0.015	oocyte_rev
oocyte	rev	rnd-1_family-578#LTR/ERV1	272	273	-0.015	oocyte_rev
oocyte	rev	rnd-1_family-578#LTR/ERV1	273	274	-0.015	oocyte_rev
oocyte	rev	rnd-1_family-578#LTR/ERV1	274	275	-0.015	oocyte_rev
oocyte	rev	rnd-1_family-578#LTR/ERV1	275	276	-0.015	oocyte_rev
oocyte	rev	rnd-1_family-578#LTR/ERV1	276	277	-0.015	oocyte_rev
oocyte	rev	rnd-1_family-578#LTR/ERV1	277	278	-0.015	oocyte_rev
oocyte	rev	rnd-1_family-578#LTR/ERV1	278	279	-0.015	oocyte_rev
oocyte	rev	rnd-1_family-578#LTR/ERV1	279	280	-0.02	oocyte_rev
oocyte	rev	rnd-1_family-578#LTR/ERV1	280	281	-0.025	oocyte_rev
oocyte	rev	rnd-1_family-578#LTR/ERV1	281	282	-0.025	oocyte_rev
oocyte	rev	rnd-1_family-578#LTR/ERV1	282	283	-0.045	oocyte_rev
oocyte	rev	rnd-1_family-578#LTR/ERV1	283	284	-0.08	oocyte_rev
oocyte	rev	rnd-1_family-578#LTR/ERV1	284	285	-0.105	oocyte_rev
oocyte	rev	rnd-1_family-578#LTR/ERV1	285	286	-0.13	oocyte_rev
oocyte	rev	rnd-1_family-578#LTR/ERV1	286	287	-0.16	oocyte_rev
oocyte	rev	rnd-1_family-578#LTR/ERV1	287	288	-0.195	oocyte_rev
oocyte	rev	rnd-1_family-578#LTR/ERV1	288	289	-0.195	oocyte_rev
oocyte	rev	rnd-1_family-578#LTR/ERV1	289	290	-0.205	oocyte_rev
oocyte	rev	rnd-1_family-578#LTR/ERV1	290	291	-0.205	oocyte_rev
oocyte	rev	rnd-1_family-578#LTR/ERV1	291	292	-0.205	oocyte_rev
oocyte	rev	rnd-1_family-578#LTR/ERV1	292	293	-0.21	oocyte_rev
oocyte	rev	rnd-1_family-578#LTR/ERV1	293	294	-0.2	oocyte_rev
oocyte	rev	rnd-1_family-578#LTR/ERV1	294	295	-0.215	oocyte_rev
oocyte	rev	rnd-1_family-578#LTR/ERV1	295	296	-0.215	oocyte_rev
oocyte	rev	rnd-1_family-578#LTR/ERV1	296	297	-0.215	oocyte_rev
oocyte	rev	rnd-1_family-578#LTR/ERV1	297	298	-0.235	oocyte_rev
oocyte	rev	rnd-1_family-578#LTR/ERV1	298	299	-0.235	oocyte_rev
oocyte	rev	rnd-1_family-578#LTR/ERV1	299	300	-0.235	oocyte_rev
oocyte	rev	rnd-1_family-578#LTR/ERV1	300	301	-0.25	oocyte_rev
oocyte	rev	rnd-1_family-578#LTR/ERV1	301	302	-0.25	oocyte_rev
oocyte	rev	rnd-1_family-578#LTR/ERV1	302	303	-0.25	oocyte_rev
oocyte	rev	rnd-1_family-578#LTR/ERV1	303	304	-0.25	oocyte_rev
oocyte	rev	rnd-1_family-578#LTR/ERV1	304	305	-0.25	oocyte_rev
oocyte	rev	rnd-1_family-578#LTR/ERV1	305	306	-0.26	oocyte_rev
oocyte	rev	rnd-1_family-578#LTR/ERV1	306	307	-0.265	oocyte_rev
oocyte	rev	rnd-1_family-578#LTR/ERV1	307	308	-0.265	oocyte_rev
oocyte	rev	rnd-1_family-578#LTR/ERV1	308	309	-0.255	oocyte_rev
oocyte	rev	rnd-1_family-578#LTR/ERV1	309	310	-0.25	oocyte_rev
oocyte	rev	rnd-1_family-578#LTR/ERV1	310	311	-0.245	oocyte_rev
oocyte	rev	rnd-1_family-578#LTR/ERV1	311	312	-0.2	oocyte_rev
oocyte	rev	rnd-1_family-578#LTR/ERV1	312	313	-0.19	oocyte_rev
oocyte	rev	rnd-1_family-578#LTR/ERV1	313	314	-0.16	oocyte_rev
oocyte	rev	rnd-1_family-578#LTR/ERV1	314	315	-0.08	oocyte_rev
oocyte	rev	rnd-1_family-578#LTR/ERV1	315	316	-0.09	oocyte_rev
oocyte	rev	rnd-1_family-578#LTR/ERV1	316	317	-0.09	oocyte_rev
oocyte	rev	rnd-1_family-578#LTR/ERV1	317	318	-0.09	oocyte_rev
oocyte	rev	rnd-1_family-578#LTR/ERV1	318	319	-0.08	oocyte_rev
oocyte	rev	rnd-1_family-578#LTR/ERV1	319	320	-0.08	oocyte_rev
oocyte	rev	rnd-1_family-578#LTR/ERV1	320	321	-0.075	oocyte_rev
oocyte	rev	rnd-1_family-578#LTR/ERV1	321	322	-0.08	oocyte_rev
oocyte	rev	rnd-1_family-578#LTR/ERV1	322	323	-0.08	oocyte_rev
oocyte	rev	rnd-1_family-578#LTR/ERV1	323	324	-0.065	oocyte_rev
oocyte	rev	rnd-1_family-578#LTR/ERV1	324	325	-0.055	oocyte_rev
oocyte	rev	rnd-1_family-578#LTR/ERV1	325	326	-0.045	oocyte_rev
oocyte	rev	rnd-1_family-578#LTR/ERV1	326	327	-0.06	oocyte_rev
oocyte	rev	rnd-1_family-578#LTR/ERV1	327	328	-0.095	oocyte_rev
oocyte	rev	rnd-1_family-578#LTR/ERV1	328	329	-0.095	oocyte_rev
oocyte	rev	rnd-1_family-578#LTR/ERV1	329	330	-0.09	oocyte_rev
oocyte	rev	rnd-1_family-578#LTR/ERV1	330	331	-0.09	oocyte_rev
oocyte	rev	rnd-1_family-578#LTR/ERV1	331	332	-0.175	oocyte_rev
oocyte	rev	rnd-1_family-578#LTR/ERV1	332	333	-0.17	oocyte_rev
oocyte	rev	rnd-1_family-578#LTR/ERV1	333	334	-0.175	oocyte_rev
oocyte	rev	rnd-1_family-578#LTR/ERV1	334	335	-0.195	oocyte_rev
oocyte	rev	rnd-1_family-578#LTR/ERV1	335	336	-0.195	oocyte_rev
oocyte	rev	rnd-1_family-578#LTR/ERV1	336	337	-0.2	oocyte_rev
oocyte	rev	rnd-1_family-578#LTR/ERV1	337	338	-0.2	oocyte_rev
oocyte	rev	rnd-1_family-578#LTR/ERV1	338	339	-0.2	oocyte_rev
oocyte	rev	rnd-1_family-578#LTR/ERV1	339	340	-0.27	oocyte_rev
oocyte	rev	rnd-1_family-578#LTR/ERV1	340	341	-0.345	oocyte_rev
oocyte	rev	rnd-1_family-578#LTR/ERV1	341	342	-0.365	oocyte_rev
oocyte	rev	rnd-1_family-578#LTR/ERV1	342	343	-0.42	oocyte_rev
oocyte	rev	rnd-1_family-578#LTR/ERV1	343	344	-0.44	oocyte_rev
oocyte	rev	rnd-1_family-578#LTR/ERV1	344	345	-0.485	oocyte_rev
oocyte	rev	rnd-1_family-578#LTR/ERV1	345	346	-0.61	oocyte_rev
oocyte	rev	rnd-1_family-578#LTR/ERV1	346	347	-0.615	oocyte_rev
oocyte	rev	rnd-1_family-578#LTR/ERV1	347	348	-0.615	oocyte_rev
oocyte	rev	rnd-1_family-578#LTR/ERV1	348	349	-0.63	oocyte_rev
oocyte	rev	rnd-1_family-578#LTR/ERV1	349	350	-0.645	oocyte_rev
oocyte	rev	rnd-1_family-578#LTR/ERV1	350	351	-0.68	oocyte_rev
oocyte	rev	rnd-1_family-578#LTR/ERV1	351	352	-0.73	oocyte_rev
oocyte	rev	rnd-1_family-578#LTR/ERV1	352	353	-0.725	oocyte_rev
oocyte	rev	rnd-1_family-578#LTR/ERV1	353	354	-0.73	oocyte_rev
oocyte	rev	rnd-1_family-578#LTR/ERV1	354	355	-0.75	oocyte_rev
oocyte	rev	rnd-1_family-578#LTR/ERV1	355	356	-0.71	oocyte_rev
oocyte	rev	rnd-1_family-578#LTR/ERV1	356	357	-0.65	oocyte_rev
oocyte	rev	rnd-1_family-578#LTR/ERV1	357	358	-0.685	oocyte_rev
oocyte	rev	rnd-1_family-578#LTR/ERV1	358	359	-0.69	oocyte_rev
oocyte	rev	rnd-1_family-578#LTR/ERV1	359	360	-0.705	oocyte_rev
oocyte	rev	rnd-1_family-578#LTR/ERV1	360	361	-0.7	oocyte_rev
oocyte	rev	rnd-1_family-578#LTR/ERV1	361	362	-0.715	oocyte_rev
oocyte	rev	rnd-1_family-578#LTR/ERV1	362	363	-0.725	oocyte_rev
oocyte	rev	rnd-1_family-578#LTR/ERV1	363	364	-0.715	oocyte_rev
oocyte	rev	rnd-1_family-578#LTR/ERV1	364	365	-0.72	oocyte_rev
oocyte	rev	rnd-1_family-578#LTR/ERV1	365	366	-0.69	oocyte_rev
oocyte	rev	rnd-1_family-578#LTR/ERV1	366	367	-0.695	oocyte_rev
oocyte	rev	rnd-1_family-578#LTR/ERV1	367	368	-0.7	oocyte_rev
oocyte	rev	rnd-1_family-578#LTR/ERV1	368	369	-0.7	oocyte_rev
oocyte	rev	rnd-1_family-578#LTR/ERV1	369	370	-0.78	oocyte_rev
oocyte	rev	rnd-1_family-578#LTR/ERV1	370	371	-0.57	oocyte_rev
oocyte	rev	rnd-1_family-578#LTR/ERV1	371	372	-0.555	oocyte_rev
oocyte	rev	rnd-1_family-578#LTR/ERV1	372	373	-0.545	oocyte_rev
oocyte	rev	rnd-1_family-578#LTR/ERV1	373	374	-0.54	oocyte_rev
oocyte	rev	rnd-1_family-578#LTR/ERV1	374	375	-0.535	oocyte_rev
oocyte	rev	rnd-1_family-578#LTR/ERV1	375	376	-0.535	oocyte_rev
oocyte	rev	rnd-1_family-578#LTR/ERV1	376	377	-0.53	oocyte_rev
oocyte	rev	rnd-1_family-578#LTR/ERV1	377	378	-0.48	oocyte_rev
oocyte	rev	rnd-1_family-578#LTR/ERV1	378	379	-0.445	oocyte_rev
oocyte	rev	rnd-1_family-578#LTR/ERV1	379	380	-0.415	oocyte_rev
oocyte	rev	rnd-1_family-578#LTR/ERV1	380	381	-0.35	oocyte_rev
oocyte	rev	rnd-1_family-578#LTR/ERV1	381	382	-0.345	oocyte_rev
oocyte	rev	rnd-1_family-578#LTR/ERV1	382	383	-0.345	oocyte_rev
oocyte	rev	rnd-1_family-578#LTR/ERV1	383	384	-0.32	oocyte_rev
oocyte	rev	rnd-1_family-578#LTR/ERV1	384	385	-0.32	oocyte_rev
oocyte	rev	rnd-1_family-578#LTR/ERV1	385	386	-0.235	oocyte_rev
oocyte	rev	rnd-1_family-578#LTR/ERV1	386	387	-0.22	oocyte_rev
oocyte	rev	rnd-1_family-578#LTR/ERV1	387	388	-0.205	oocyte_rev
oocyte	rev	rnd-1_family-578#LTR/ERV1	388	389	-0.195	oocyte_rev
oocyte	rev	rnd-1_family-578#LTR/ERV1	389	390	-0.195	oocyte_rev
oocyte	rev	rnd-1_family-578#LTR/ERV1	390	391	-0.195	oocyte_rev
oocyte	rev	rnd-1_family-578#LTR/ERV1	391	392	-0.195	oocyte_rev
oocyte	rev	rnd-1_family-578#LTR/ERV1	392	393	-0.195	oocyte_rev
oocyte	rev	rnd-1_family-578#LTR/ERV1	393	394	-0.195	oocyte_rev
oocyte	rev	rnd-1_family-578#LTR/ERV1	394	395	-0.195	oocyte_rev
oocyte	rev	rnd-1_family-578#LTR/ERV1	395	396	-0.175	oocyte_rev
oocyte	rev	rnd-1_family-578#LTR/ERV1	396	397	-0.175	oocyte_rev
oocyte	rev	rnd-1_family-578#LTR/ERV1	397	398	-0.005	oocyte_rev
oocyte	rev	rnd-1_family-578#LTR/ERV1	398	399	-0.005	oocyte_rev
oocyte	rev	rnd-1_family-578#LTR/ERV1	399	400	-0.005	oocyte_rev
oocyte	rev	rnd-1_family-578#LTR/ERV1	400	401	-0.005	oocyte_rev
oocyte	rev	rnd-1_family-578#LTR/ERV1	401	402	-0.005	oocyte_rev
oocyte	rev	rnd-1_family-578#LTR/ERV1	402	403	-0.01	oocyte_rev
oocyte	rev	rnd-1_family-578#LTR/ERV1	403	404	-0.015	oocyte_rev
oocyte	rev	rnd-1_family-578#LTR/ERV1	404	405	-0.025	oocyte_rev
oocyte	rev	rnd-1_family-578#LTR/ERV1	405	406	-0.025	oocyte_rev
oocyte	rev	rnd-1_family-578#LTR/ERV1	406	407	-0.03	oocyte_rev
oocyte	rev	rnd-1_family-578#LTR/ERV1	407	408	-0.05	oocyte_rev
oocyte	rev	rnd-1_family-578#LTR/ERV1	408	409	-0.055	oocyte_rev
oocyte	rev	rnd-1_family-578#LTR/ERV1	409	410	-0.06	oocyte_rev
oocyte	rev	rnd-1_family-578#LTR/ERV1	410	411	-0.06	oocyte_rev
oocyte	rev	rnd-1_family-578#LTR/ERV1	411	412	-0.095	oocyte_rev
oocyte	rev	rnd-1_family-578#LTR/ERV1	412	413	-0.12	oocyte_rev
oocyte	rev	rnd-1_family-578#LTR/ERV1	413	414	-0.15	oocyte_rev
oocyte	rev	rnd-1_family-578#LTR/ERV1	414	415	-0.16	oocyte_rev
oocyte	rev	rnd-1_family-578#LTR/ERV1	415	416	-0.165	oocyte_rev
oocyte	rev	rnd-1_family-578#LTR/ERV1	416	417	-0.17	oocyte_rev
oocyte	rev	rnd-1_family-578#LTR/ERV1	417	418	-0.315	oocyte_rev
oocyte	rev	rnd-1_family-578#LTR/ERV1	418	419	-0.385	oocyte_rev
oocyte	rev	rnd-1_family-578#LTR/ERV1	419	420	-0.47	oocyte_rev
oocyte	rev	rnd-1_family-578#LTR/ERV1	420	421	-0.5	oocyte_rev
oocyte	rev	rnd-1_family-578#LTR/ERV1	421	422	-0.59	oocyte_rev
oocyte	rev	rnd-1_family-578#LTR/ERV1	422	423	-0.595	oocyte_rev
oocyte	rev	rnd-1_family-578#LTR/ERV1	423	424	-0.64	oocyte_rev
oocyte	rev	rnd-1_family-578#LTR/ERV1	424	425	-0.645	oocyte_rev
oocyte	rev	rnd-1_family-578#LTR/ERV1	425	426	-0.655	oocyte_rev
oocyte	rev	rnd-1_family-578#LTR/ERV1	426	427	-0.71	oocyte_rev
oocyte	rev	rnd-1_family-578#LTR/ERV1	427	428	-0.72	oocyte_rev
oocyte	rev	rnd-1_family-578#LTR/ERV1	428	429	-0.745	oocyte_rev
oocyte	rev	rnd-1_family-578#LTR/ERV1	429	430	-0.92	oocyte_rev
oocyte	rev	rnd-1_family-578#LTR/ERV1	430	431	-1.175	oocyte_rev
oocyte	rev	rnd-1_family-578#LTR/ERV1	431	432	-1.85	oocyte_rev
oocyte	rev	rnd-1_family-578#LTR/ERV1	432	433	-2.525	oocyte_rev
oocyte	rev	rnd-1_family-578#LTR/ERV1	433	434	-3.03	oocyte_rev
oocyte	rev	rnd-1_family-578#LTR/ERV1	434	435	-3.025	oocyte_rev
oocyte	rev	rnd-1_family-578#LTR/ERV1	435	436	-3.23	oocyte_rev
oocyte	rev	rnd-1_family-578#LTR/ERV1	436	437	-3.315	oocyte_rev
oocyte	rev	rnd-1_family-578#LTR/ERV1	437	438	-3.295	oocyte_rev
oocyte	rev	rnd-1_family-578#LTR/ERV1	438	439	-3.515	oocyte_rev
oocyte	rev	rnd-1_family-578#LTR/ERV1	439	440	-3.625	oocyte_rev
oocyte	rev	rnd-1_family-578#LTR/ERV1	440	441	-3.615	oocyte_rev
oocyte	rev	rnd-1_family-578#LTR/ERV1	441	442	-3.655	oocyte_rev
oocyte	rev	rnd-1_family-578#LTR/ERV1	442	443	-3.7	oocyte_rev
oocyte	rev	rnd-1_family-578#LTR/ERV1	443	444	-3.74	oocyte_rev
oocyte	rev	rnd-1_family-578#LTR/ERV1	444	445	-3.79	oocyte_rev
oocyte	rev	rnd-1_family-578#LTR/ERV1	445	446	-3.8	oocyte_rev
oocyte	rev	rnd-1_family-578#LTR/ERV1	446	447	-3.555	oocyte_rev
oocyte	rev	rnd-1_family-578#LTR/ERV1	447	448	-3.555	oocyte_rev
oocyte	rev	rnd-1_family-578#LTR/ERV1	448	449	-3.55	oocyte_rev
oocyte	rev	rnd-1_family-578#LTR/ERV1	449	450	-3.56	oocyte_rev
oocyte	rev	rnd-1_family-578#LTR/ERV1	450	451	-3.555	oocyte_rev
oocyte	rev	rnd-1_family-578#LTR/ERV1	451	452	-3.445	oocyte_rev
oocyte	rev	rnd-1_family-578#LTR/ERV1	452	453	-3.43	oocyte_rev
oocyte	rev	rnd-1_family-578#LTR/ERV1	453	454	-3.415	oocyte_rev
oocyte	rev	rnd-1_family-578#LTR/ERV1	454	455	-3.365	oocyte_rev
oocyte	rev	rnd-1_family-578#LTR/ERV1	455	456	-3.195	oocyte_rev
oocyte	rev	rnd-1_family-578#LTR/ERV1	456	457	-3.15	oocyte_rev
oocyte	rev	rnd-1_family-578#LTR/ERV1	457	458	-3.12	oocyte_rev
oocyte	rev	rnd-1_family-578#LTR/ERV1	458	459	-3.06	oocyte_rev
oocyte	rev	rnd-1_family-578#LTR/ERV1	459	460	-2.765	oocyte_rev
oocyte	rev	rnd-1_family-578#LTR/ERV1	460	461	-2.735	oocyte_rev
oocyte	rev	rnd-1_family-578#LTR/ERV1	461	462	-0.56	oocyte_rev
oocyte	rev	rnd-1_family-578#LTR/ERV1	462	463	-0.465	oocyte_rev
oocyte	rev	rnd-1_family-578#LTR/ERV1	463	464	-0.44	oocyte_rev
oocyte	rev	rnd-1_family-578#LTR/ERV1	464	465	-0.4	oocyte_rev
oocyte	rev	rnd-1_family-578#LTR/ERV1	465	466	-0.4	oocyte_rev
oocyte	rev	rnd-1_family-578#LTR/ERV1	466	467	-0.3	oocyte_rev
oocyte	rev	rnd-1_family-578#LTR/ERV1	467	468	-0.255	oocyte_rev
oocyte	rev	rnd-1_family-578#LTR/ERV1	468	469	-0.25	oocyte_rev
oocyte	rev	rnd-1_family-578#LTR/ERV1	469	470	-0.23	oocyte_rev
oocyte	rev	rnd-1_family-578#LTR/ERV1	470	471	-0.215	oocyte_rev
oocyte	rev	rnd-1_family-578#LTR/ERV1	471	472	-0.215	oocyte_rev
oocyte	rev	rnd-1_family-578#LTR/ERV1	472	473	-0.145	oocyte_rev
oocyte	rev	rnd-1_family-578#LTR/ERV1	473	474	-0.085	oocyte_rev
oocyte	rev	rnd-1_family-578#LTR/ERV1	474	475	-0.075	oocyte_rev
oocyte	rev	rnd-1_family-578#LTR/ERV1	475	476	-0.075	oocyte_rev
oocyte	rev	rnd-1_family-578#LTR/ERV1	476	477	-0.075	oocyte_rev
oocyte	rev	rnd-1_family-578#LTR/ERV1	477	478	-0.095	oocyte_rev
oocyte	rev	rnd-1_family-578#LTR/ERV1	478	479	-0.07	oocyte_rev
oocyte	rev	rnd-1_family-578#LTR/ERV1	479	480	-0.05	oocyte_rev
oocyte	rev	rnd-1_family-578#LTR/ERV1	480	481	-0.06	oocyte_rev
oocyte	rev	rnd-1_family-578#LTR/ERV1	481	482	-0.075	oocyte_rev
oocyte	rev	rnd-1_family-578#LTR/ERV1	482	483	-0.065	oocyte_rev
oocyte	rev	rnd-1_family-578#LTR/ERV1	483	484	-0.08	oocyte_rev
oocyte	rev	rnd-1_family-578#LTR/ERV1	484	485	-0.08	oocyte_rev
oocyte	rev	rnd-1_family-578#LTR/ERV1	485	486	-0.08	oocyte_rev
oocyte	rev	rnd-1_family-578#LTR/ERV1	486	487	-0.095	oocyte_rev
oocyte	rev	rnd-1_family-578#LTR/ERV1	487	488	-0.105	oocyte_rev
oocyte	rev	rnd-1_family-578#LTR/ERV1	488	489	-0.105	oocyte_rev
oocyte	rev	rnd-1_family-578#LTR/ERV1	489	490	-0.165	oocyte_rev
oocyte	rev	rnd-1_family-578#LTR/ERV1	490	491	-0.165	oocyte_rev
oocyte	rev	rnd-1_family-578#LTR/ERV1	491	492	-0.19	oocyte_rev
oocyte	rev	rnd-1_family-578#LTR/ERV1	492	493	-0.215	oocyte_rev
oocyte	rev	rnd-1_family-578#LTR/ERV1	493	494	-0.335	oocyte_rev
oocyte	rev	rnd-1_family-578#LTR/ERV1	494	495	-0.355	oocyte_rev
oocyte	rev	rnd-1_family-578#LTR/ERV1	495	496	-0.41	oocyte_rev
oocyte	rev	rnd-1_family-578#LTR/ERV1	496	497	-0.44	oocyte_rev
oocyte	rev	rnd-1_family-578#LTR/ERV1	497	498	-0.45	oocyte_rev
oocyte	rev	rnd-1_family-578#LTR/ERV1	498	499	-0.52	oocyte_rev
oocyte	rev	rnd-1_family-578#LTR/ERV1	499	500	-0.53	oocyte_rev
oocyte	rev	rnd-1_family-578#LTR/ERV1	500	501	-0.525	oocyte_rev
oocyte	rev	rnd-1_family-578#LTR/ERV1	501	502	-0.525	oocyte_rev
oocyte	rev	rnd-1_family-578#LTR/ERV1	502	503	-0.525	oocyte_rev
oocyte	rev	rnd-1_family-578#LTR/ERV1	503	504	-0.515	oocyte_rev
oocyte	rev	rnd-1_family-578#LTR/ERV1	504	505	-0.54	oocyte_rev
oocyte	rev	rnd-1_family-578#LTR/ERV1	505	506	-0.56	oocyte_rev
oocyte	rev	rnd-1_family-578#LTR/ERV1	506	507	-0.685	oocyte_rev
oocyte	rev	rnd-1_family-578#LTR/ERV1	507	508	-0.675	oocyte_rev
oocyte	rev	rnd-1_family-578#LTR/ERV1	508	509	-0.675	oocyte_rev
oocyte	rev	rnd-1_family-578#LTR/ERV1	509	510	-0.695	oocyte_rev
oocyte	rev	rnd-1_family-578#LTR/ERV1	510	511	-0.735	oocyte_rev
oocyte	rev	rnd-1_family-578#LTR/ERV1	511	512	-0.76	oocyte_rev
oocyte	rev	rnd-1_family-578#LTR/ERV1	512	513	-0.77	oocyte_rev
oocyte	rev	rnd-1_family-578#LTR/ERV1	513	514	-0.785	oocyte_rev
oocyte	rev	rnd-1_family-578#LTR/ERV1	514	515	-1.38	oocyte_rev
oocyte	rev	rnd-1_family-578#LTR/ERV1	515	516	-3.74	oocyte_rev
oocyte	rev	rnd-1_family-578#LTR/ERV1	516	517	-3.755	oocyte_rev
oocyte	rev	rnd-1_family-578#LTR/ERV1	517	518	-3.75	oocyte_rev
oocyte	rev	rnd-1_family-578#LTR/ERV1	518	519	-3.69	oocyte_rev
oocyte	rev	rnd-1_family-578#LTR/ERV1	519	520	-3.665	oocyte_rev
oocyte	rev	rnd-1_family-578#LTR/ERV1	520	521	-3.645	oocyte_rev
oocyte	rev	rnd-1_family-578#LTR/ERV1	521	522	-3.51	oocyte_rev
oocyte	rev	rnd-1_family-578#LTR/ERV1	522	523	-3.535	oocyte_rev
oocyte	rev	rnd-1_family-578#LTR/ERV1	523	524	-3.545	oocyte_rev
oocyte	rev	rnd-1_family-578#LTR/ERV1	524	525	-3.545	oocyte_rev
oocyte	rev	rnd-1_family-578#LTR/ERV1	525	526	-3.625	oocyte_rev
oocyte	rev	rnd-1_family-578#LTR/ERV1	526	527	-3.625	oocyte_rev
oocyte	rev	rnd-1_family-578#LTR/ERV1	527	528	-3.605	oocyte_rev
oocyte	rev	rnd-1_family-578#LTR/ERV1	528	529	-3.605	oocyte_rev
oocyte	rev	rnd-1_family-578#LTR/ERV1	529	530	-3.57	oocyte_rev
oocyte	rev	rnd-1_family-578#LTR/ERV1	530	531	-3.545	oocyte_rev
oocyte	rev	rnd-1_family-578#LTR/ERV1	531	532	-3.525	oocyte_rev
oocyte	rev	rnd-1_family-578#LTR/ERV1	532	533	-3.515	oocyte_rev
oocyte	rev	rnd-1_family-578#LTR/ERV1	533	534	-3.505	oocyte_rev
oocyte	rev	rnd-1_family-578#LTR/ERV1	534	535	-3.53	oocyte_rev
oocyte	rev	rnd-1_family-578#LTR/ERV1	535	536	-3.465	oocyte_rev
oocyte	rev	rnd-1_family-578#LTR/ERV1	536	537	-3.37	oocyte_rev
oocyte	rev	rnd-1_family-578#LTR/ERV1	537	538	-3.275	oocyte_rev
oocyte	rev	rnd-1_family-578#LTR/ERV1	538	539	-3.21	oocyte_rev
oocyte	rev	rnd-1_family-578#LTR/ERV1	539	540	-3.18	oocyte_rev
oocyte	rev	rnd-1_family-578#LTR/ERV1	540	541	-3.13	oocyte_rev
oocyte	rev	rnd-1_family-578#LTR/ERV1	541	542	-3.125	oocyte_rev
oocyte	rev	rnd-1_family-578#LTR/ERV1	542	543	-0.405	oocyte_rev
oocyte	rev	rnd-1_family-578#LTR/ERV1	543	544	-0.415	oocyte_rev
oocyte	rev	rnd-1_family-578#LTR/ERV1	544	545	-0.26	oocyte_rev
oocyte	rev	rnd-1_family-578#LTR/ERV1	545	546	-0.265	oocyte_rev
oocyte	rev	rnd-1_family-578#LTR/ERV1	546	547	-0.265	oocyte_rev
oocyte	rev	rnd-1_family-578#LTR/ERV1	547	548	-0.275	oocyte_rev
oocyte	rev	rnd-1_family-578#LTR/ERV1	548	549	-0.22	oocyte_rev
oocyte	rev	rnd-1_family-578#LTR/ERV1	549	550	-0.225	oocyte_rev
oocyte	rev	rnd-1_family-578#LTR/ERV1	550	551	-0.22	oocyte_rev
oocyte	rev	rnd-1_family-578#LTR/ERV1	551	552	-0.23	oocyte_rev
oocyte	rev	rnd-1_family-578#LTR/ERV1	552	553	-0.23	oocyte_rev
oocyte	rev	rnd-1_family-578#LTR/ERV1	553	554	-0.22	oocyte_rev
oocyte	rev	rnd-1_family-578#LTR/ERV1	554	555	-0.21	oocyte_rev
oocyte	rev	rnd-1_family-578#LTR/ERV1	555	556	-0.215	oocyte_rev
oocyte	rev	rnd-1_family-578#LTR/ERV1	556	557	-0.175	oocyte_rev
oocyte	rev	rnd-1_family-578#LTR/ERV1	557	558	-0.16	oocyte_rev
oocyte	rev	rnd-1_family-578#LTR/ERV1	558	559	-0.16	oocyte_rev
oocyte	rev	rnd-1_family-578#LTR/ERV1	559	560	-0.155	oocyte_rev
oocyte	rev	rnd-1_family-578#LTR/ERV1	560	561	-0.17	oocyte_rev
oocyte	rev	rnd-1_family-578#LTR/ERV1	561	562	-0.17	oocyte_rev
oocyte	rev	rnd-1_family-578#LTR/ERV1	562	563	-0.165	oocyte_rev
oocyte	rev	rnd-1_family-578#LTR/ERV1	563	564	-0.12	oocyte_rev
oocyte	rev	rnd-1_family-578#LTR/ERV1	564	565	-0.11	oocyte_rev
oocyte	rev	rnd-1_family-578#LTR/ERV1	565	566	-0.105	oocyte_rev
oocyte	rev	rnd-1_family-578#LTR/ERV1	566	567	-0.105	oocyte_rev
oocyte	rev	rnd-1_family-578#LTR/ERV1	567	568	-0.105	oocyte_rev
oocyte	rev	rnd-1_family-578#LTR/ERV1	568	569	-0.105	oocyte_rev
oocyte	rev	rnd-1_family-578#LTR/ERV1	569	570	-0.105	oocyte_rev
oocyte	rev	rnd-1_family-578#LTR/ERV1	570	571	-0.085	oocyte_rev
oocyte	rev	rnd-1_family-578#LTR/ERV1	571	572	-0.085	oocyte_rev
oocyte	rev	rnd-1_family-578#LTR/ERV1	572	573	-0.07	oocyte_rev
oocyte	rev	rnd-1_family-578#LTR/ERV1	573	574	-0.075	oocyte_rev
oocyte	rev	rnd-1_family-578#LTR/ERV1	574	575	-0.075	oocyte_rev
oocyte	rev	rnd-1_family-578#LTR/ERV1	575	576	-0.065	oocyte_rev
oocyte	rev	rnd-1_family-578#LTR/ERV1	576	577	-0.07	oocyte_rev
oocyte	rev	rnd-1_family-578#LTR/ERV1	577	578	-0.07	oocyte_rev
oocyte	rev	rnd-1_family-578#LTR/ERV1	578	579	-0.055	oocyte_rev
oocyte	rev	rnd-1_family-578#LTR/ERV1	579	580	-0.06	oocyte_rev
oocyte	rev	rnd-1_family-578#LTR/ERV1	580	581	-0.055	oocyte_rev
oocyte	rev	rnd-1_family-578#LTR/ERV1	581	582	-0.07	oocyte_rev
oocyte	rev	rnd-1_family-578#LTR/ERV1	582	583	-0.21	oocyte_rev
oocyte	rev	rnd-1_family-578#LTR/ERV1	583	584	-0.225	oocyte_rev
oocyte	rev	rnd-1_family-578#LTR/ERV1	584	585	-0.225	oocyte_rev
oocyte	rev	rnd-1_family-578#LTR/ERV1	585	586	-0.23	oocyte_rev
oocyte	rev	rnd-1_family-578#LTR/ERV1	586	587	-0.24	oocyte_rev
oocyte	rev	rnd-1_family-578#LTR/ERV1	587	588	-0.235	oocyte_rev
oocyte	rev	rnd-1_family-578#LTR/ERV1	588	589	-0.235	oocyte_rev
oocyte	rev	rnd-1_family-578#LTR/ERV1	589	590	-0.35	oocyte_rev
oocyte	rev	rnd-1_family-578#LTR/ERV1	590	591	-0.61	oocyte_rev
oocyte	rev	rnd-1_family-578#LTR/ERV1	591	592	-1.415	oocyte_rev
oocyte	rev	rnd-1_family-578#LTR/ERV1	592	593	-2.44	oocyte_rev
oocyte	rev	rnd-1_family-578#LTR/ERV1	593	594	-2.69	oocyte_rev
oocyte	rev	rnd-1_family-578#LTR/ERV1	594	595	-3.335	oocyte_rev
oocyte	rev	rnd-1_family-578#LTR/ERV1	595	596	-3.45	oocyte_rev
oocyte	rev	rnd-1_family-578#LTR/ERV1	596	597	-3.45	oocyte_rev
oocyte	rev	rnd-1_family-578#LTR/ERV1	597	598	-3.585	oocyte_rev
oocyte	rev	rnd-1_family-578#LTR/ERV1	598	599	-3.74	oocyte_rev
oocyte	rev	rnd-1_family-578#LTR/ERV1	599	600	-3.78	oocyte_rev
oocyte	rev	rnd-1_family-578#LTR/ERV1	600	601	-3.88	oocyte_rev
oocyte	rev	rnd-1_family-578#LTR/ERV1	601	602	-3.88	oocyte_rev
oocyte	rev	rnd-1_family-578#LTR/ERV1	602	603	-3.9	oocyte_rev
oocyte	rev	rnd-1_family-578#LTR/ERV1	603	604	-4.05	oocyte_rev
oocyte	rev	rnd-1_family-578#LTR/ERV1	604	605	-4.085	oocyte_rev
oocyte	rev	rnd-1_family-578#LTR/ERV1	605	606	-4.095	oocyte_rev
oocyte	rev	rnd-1_family-578#LTR/ERV1	606	607	-4.1	oocyte_rev
oocyte	rev	rnd-1_family-578#LTR/ERV1	607	608	-4.125	oocyte_rev
oocyte	rev	rnd-1_family-578#LTR/ERV1	608	609	-4.12	oocyte_rev
oocyte	rev	rnd-1_family-578#LTR/ERV1	609	610	-4.115	oocyte_rev
oocyte	rev	rnd-1_family-578#LTR/ERV1	610	611	-3.95	oocyte_rev
oocyte	rev	rnd-1_family-578#LTR/ERV1	611	612	-3.935	oocyte_rev
oocyte	rev	rnd-1_family-578#LTR/ERV1	612	613	-3.925	oocyte_rev
oocyte	rev	rnd-1_family-578#LTR/ERV1	613	614	-3.915	oocyte_rev
oocyte	rev	rnd-1_family-578#LTR/ERV1	614	615	-3.91	oocyte_rev
oocyte	rev	rnd-1_family-578#LTR/ERV1	615	616	-4.095	oocyte_rev
oocyte	rev	rnd-1_family-578#LTR/ERV1	616	617	-4.06	oocyte_rev
oocyte	rev	rnd-1_family-578#LTR/ERV1	617	618	-4.105	oocyte_rev
oocyte	rev	rnd-1_family-578#LTR/ERV1	618	619	-4.545	oocyte_rev
oocyte	rev	rnd-1_family-578#LTR/ERV1	619	620	-5.33	oocyte_rev
oocyte	rev	rnd-1_family-578#LTR/ERV1	620	621	-2.61	oocyte_rev
oocyte	rev	rnd-1_family-578#LTR/ERV1	621	622	-2.805	oocyte_rev
oocyte	rev	rnd-1_family-578#LTR/ERV1	622	623	-2.525	oocyte_rev
oocyte	rev	rnd-1_family-578#LTR/ERV1	623	624	-2.505	oocyte_rev
oocyte	rev	rnd-1_family-578#LTR/ERV1	624	625	-2.565	oocyte_rev
oocyte	rev	rnd-1_family-578#LTR/ERV1	625	626	-2.575	oocyte_rev
oocyte	rev	rnd-1_family-578#LTR/ERV1	626	627	-2.585	oocyte_rev
oocyte	rev	rnd-1_family-578#LTR/ERV1	627	628	-2.58	oocyte_rev
oocyte	rev	rnd-1_family-578#LTR/ERV1	628	629	-2.615	oocyte_rev
oocyte	rev	rnd-1_family-578#LTR/ERV1	629	630	-2.645	oocyte_rev
oocyte	rev	rnd-1_family-578#LTR/ERV1	630	631	-2.64	oocyte_rev
oocyte	rev	rnd-1_family-578#LTR/ERV1	631	632	-2.65	oocyte_rev
oocyte	rev	rnd-1_family-578#LTR/ERV1	632	633	-2.475	oocyte_rev
oocyte	rev	rnd-1_family-578#LTR/ERV1	633	634	-2.465	oocyte_rev
oocyte	rev	rnd-1_family-578#LTR/ERV1	634	635	-2.46	oocyte_rev
oocyte	rev	rnd-1_family-578#LTR/ERV1	635	636	-2.445	oocyte_rev
oocyte	rev	rnd-1_family-578#LTR/ERV1	636	637	-2.405	oocyte_rev
oocyte	rev	rnd-1_family-578#LTR/ERV1	637	638	-2.41	oocyte_rev
oocyte	rev	rnd-1_family-578#LTR/ERV1	638	639	-2.345	oocyte_rev
oocyte	rev	rnd-1_family-578#LTR/ERV1	639	640	-2.355	oocyte_rev
oocyte	rev	rnd-1_family-578#LTR/ERV1	640	641	-2.345	oocyte_rev
oocyte	rev	rnd-1_family-578#LTR/ERV1	641	642	-2.33	oocyte_rev
oocyte	rev	rnd-1_family-578#LTR/ERV1	642	643	-2.33	oocyte_rev
oocyte	rev	rnd-1_family-578#LTR/ERV1	643	644	-2.325	oocyte_rev
oocyte	rev	rnd-1_family-578#LTR/ERV1	644	645	-2.315	oocyte_rev
oocyte	rev	rnd-1_family-578#LTR/ERV1	645	646	-2.3	oocyte_rev
oocyte	rev	rnd-1_family-578#LTR/ERV1	646	647	-2.26	oocyte_rev
oocyte	rev	rnd-1_family-578#LTR/ERV1	647	648	-2.01	oocyte_rev
oocyte	rev	rnd-1_family-578#LTR/ERV1	648	649	-0.465	oocyte_rev
oocyte	rev	rnd-1_family-578#LTR/ERV1	649	650	-0.34	oocyte_rev
oocyte	rev	rnd-1_family-578#LTR/ERV1	650	651	-0.27	oocyte_rev
oocyte	rev	rnd-1_family-578#LTR/ERV1	651	652	-1.385	oocyte_rev
oocyte	rev	rnd-1_family-578#LTR/ERV1	652	653	-1.88	oocyte_rev
oocyte	rev	rnd-1_family-578#LTR/ERV1	653	654	-2.46	oocyte_rev
oocyte	rev	rnd-1_family-578#LTR/ERV1	654	655	-2.81	oocyte_rev
oocyte	rev	rnd-1_family-578#LTR/ERV1	655	656	-3.025	oocyte_rev
oocyte	rev	rnd-1_family-578#LTR/ERV1	656	657	-3.2	oocyte_rev
oocyte	rev	rnd-1_family-578#LTR/ERV1	657	658	-3.305	oocyte_rev
oocyte	rev	rnd-1_family-578#LTR/ERV1	658	659	-3.565	oocyte_rev
oocyte	rev	rnd-1_family-578#LTR/ERV1	659	660	-3.795	oocyte_rev
oocyte	rev	rnd-1_family-578#LTR/ERV1	660	661	-3.905	oocyte_rev
oocyte	rev	rnd-1_family-578#LTR/ERV1	661	662	-3.94	oocyte_rev
oocyte	rev	rnd-1_family-578#LTR/ERV1	662	663	-3.94	oocyte_rev
oocyte	rev	rnd-1_family-578#LTR/ERV1	663	664	-4.595	oocyte_rev
oocyte	rev	rnd-1_family-578#LTR/ERV1	664	665	-4.69	oocyte_rev
oocyte	rev	rnd-1_family-578#LTR/ERV1	665	666	-4.8	oocyte_rev
oocyte	rev	rnd-1_family-578#LTR/ERV1	666	667	-4.99	oocyte_rev
oocyte	rev	rnd-1_family-578#LTR/ERV1	667	668	-5.02	oocyte_rev
oocyte	rev	rnd-1_family-578#LTR/ERV1	668	669	-5.18	oocyte_rev
oocyte	rev	rnd-1_family-578#LTR/ERV1	669	670	-5.185	oocyte_rev
oocyte	rev	rnd-1_family-578#LTR/ERV1	670	671	-5.205	oocyte_rev
oocyte	rev	rnd-1_family-578#LTR/ERV1	671	672	-5.225	oocyte_rev
oocyte	rev	rnd-1_family-578#LTR/ERV1	672	673	-5.27	oocyte_rev
oocyte	rev	rnd-1_family-578#LTR/ERV1	673	674	-5.11	oocyte_rev
oocyte	rev	rnd-1_family-578#LTR/ERV1	674	675	-5.08	oocyte_rev
oocyte	rev	rnd-1_family-578#LTR/ERV1	675	676	-5.115	oocyte_rev
oocyte	rev	rnd-1_family-578#LTR/ERV1	676	677	-4.92	oocyte_rev
oocyte	rev	rnd-1_family-578#LTR/ERV1	677	678	-4.85	oocyte_rev
oocyte	rev	rnd-1_family-578#LTR/ERV1	678	679	-4.615	oocyte_rev
oocyte	rev	rnd-1_family-578#LTR/ERV1	679	680	-4.545	oocyte_rev
oocyte	rev	rnd-1_family-578#LTR/ERV1	680	681	-2.92	oocyte_rev
oocyte	rev	rnd-1_family-578#LTR/ERV1	681	682	-2.755	oocyte_rev
oocyte	rev	rnd-1_family-578#LTR/ERV1	682	683	-2.1	oocyte_rev
oocyte	rev	rnd-1_family-578#LTR/ERV1	683	684	-2.42	oocyte_rev
oocyte	rev	rnd-1_family-578#LTR/ERV1	684	685	-2.535	oocyte_rev
oocyte	rev	rnd-1_family-578#LTR/ERV1	685	686	-2.8	oocyte_rev
oocyte	rev	rnd-1_family-578#LTR/ERV1	686	687	-2.835	oocyte_rev
oocyte	rev	rnd-1_family-578#LTR/ERV1	687	688	-2.765	oocyte_rev
oocyte	rev	rnd-1_family-578#LTR/ERV1	688	689	-2.73	oocyte_rev
oocyte	rev	rnd-1_family-578#LTR/ERV1	689	690	-2.685	oocyte_rev
oocyte	rev	rnd-1_family-578#LTR/ERV1	690	691	-2.71	oocyte_rev
oocyte	rev	rnd-1_family-578#LTR/ERV1	691	692	-2.69	oocyte_rev
oocyte	rev	rnd-1_family-578#LTR/ERV1	692	693	-1.555	oocyte_rev
oocyte	rev	rnd-1_family-578#LTR/ERV1	693	694	-1.56	oocyte_rev
oocyte	rev	rnd-1_family-578#LTR/ERV1	694	695	-1.55	oocyte_rev
oocyte	rev	rnd-1_family-578#LTR/ERV1	695	696	-1.55	oocyte_rev
oocyte	rev	rnd-1_family-578#LTR/ERV1	696	697	-1.57	oocyte_rev
oocyte	rev	rnd-1_family-578#LTR/ERV1	697	698	-1.57	oocyte_rev
oocyte	rev	rnd-1_family-578#LTR/ERV1	698	699	-1.545	oocyte_rev
oocyte	rev	rnd-1_family-578#LTR/ERV1	699	700	-1.615	oocyte_rev
oocyte	rev	rnd-1_family-578#LTR/ERV1	700	701	-1.58	oocyte_rev
oocyte	rev	rnd-1_family-578#LTR/ERV1	701	702	-1.615	oocyte_rev
oocyte	rev	rnd-1_family-578#LTR/ERV1	702	703	-1.61	oocyte_rev
oocyte	rev	rnd-1_family-578#LTR/ERV1	703	704	-1.61	oocyte_rev
oocyte	rev	rnd-1_family-578#LTR/ERV1	704	705	-1.53	oocyte_rev
oocyte	rev	rnd-1_family-578#LTR/ERV1	705	706	-1.565	oocyte_rev
oocyte	rev	rnd-1_family-578#LTR/ERV1	706	707	-1.63	oocyte_rev
oocyte	rev	rnd-1_family-578#LTR/ERV1	707	708	-1.805	oocyte_rev
oocyte	rev	rnd-1_family-578#LTR/ERV1	708	709	-2.14	oocyte_rev
oocyte	rev	rnd-1_family-578#LTR/ERV1	709	710	-2.305	oocyte_rev
oocyte	rev	rnd-1_family-578#LTR/ERV1	710	711	-2.175	oocyte_rev
oocyte	rev	rnd-1_family-578#LTR/ERV1	711	712	-2.295	oocyte_rev
oocyte	rev	rnd-1_family-578#LTR/ERV1	712	713	-1.435	oocyte_rev
oocyte	rev	rnd-1_family-578#LTR/ERV1	713	714	-1.43	oocyte_rev
oocyte	rev	rnd-1_family-578#LTR/ERV1	714	715	-1.83	oocyte_rev
oocyte	rev	rnd-1_family-578#LTR/ERV1	715	716	-1.905	oocyte_rev
oocyte	rev	rnd-1_family-578#LTR/ERV1	716	717	-1.915	oocyte_rev
oocyte	rev	rnd-1_family-578#LTR/ERV1	717	718	-2.01	oocyte_rev
oocyte	rev	rnd-1_family-578#LTR/ERV1	718	719	-2.01	oocyte_rev
oocyte	rev	rnd-1_family-578#LTR/ERV1	719	720	-1.995	oocyte_rev
oocyte	rev	rnd-1_family-578#LTR/ERV1	720	721	-2.005	oocyte_rev
oocyte	rev	rnd-1_family-578#LTR/ERV1	721	722	-2.03	oocyte_rev
oocyte	rev	rnd-1_family-578#LTR/ERV1	722	723	-2.02	oocyte_rev
oocyte	rev	rnd-1_family-578#LTR/ERV1	723	724	-2.06	oocyte_rev
oocyte	rev	rnd-1_family-578#LTR/ERV1	724	725	-2.055	oocyte_rev
oocyte	rev	rnd-1_family-578#LTR/ERV1	725	726	-1.97	oocyte_rev
oocyte	rev	rnd-1_family-578#LTR/ERV1	726	727	-2.225	oocyte_rev
oocyte	rev	rnd-1_family-578#LTR/ERV1	727	728	-3.95	oocyte_rev
oocyte	rev	rnd-1_family-578#LTR/ERV1	728	729	-4.72	oocyte_rev
oocyte	rev	rnd-1_family-578#LTR/ERV1	729	730	-5.17	oocyte_rev
oocyte	rev	rnd-1_family-578#LTR/ERV1	730	731	-5.165	oocyte_rev
oocyte	rev	rnd-1_family-578#LTR/ERV1	731	732	-5.2	oocyte_rev
oocyte	rev	rnd-1_family-578#LTR/ERV1	732	733	-5.195	oocyte_rev
oocyte	rev	rnd-1_family-578#LTR/ERV1	733	734	-5.21	oocyte_rev
oocyte	rev	rnd-1_family-578#LTR/ERV1	734	735	-5.19	oocyte_rev
oocyte	rev	rnd-1_family-578#LTR/ERV1	735	736	-5.7	oocyte_rev
oocyte	rev	rnd-1_family-578#LTR/ERV1	736	737	-4.895	oocyte_rev
oocyte	rev	rnd-1_family-578#LTR/ERV1	737	738	-4.88	oocyte_rev
oocyte	rev	rnd-1_family-578#LTR/ERV1	738	739	-4.965	oocyte_rev
oocyte	rev	rnd-1_family-578#LTR/ERV1	739	740	-4.99	oocyte_rev
oocyte	rev	rnd-1_family-578#LTR/ERV1	740	741	-4.475	oocyte_rev
oocyte	rev	rnd-1_family-578#LTR/ERV1	741	742	-4.675	oocyte_rev
oocyte	rev	rnd-1_family-578#LTR/ERV1	742	743	-4.86	oocyte_rev
oocyte	rev	rnd-1_family-578#LTR/ERV1	743	744	-5.235	oocyte_rev
oocyte	rev	rnd-1_family-578#LTR/ERV1	744	745	-5.185	oocyte_rev
oocyte	rev	rnd-1_family-578#LTR/ERV1	745	746	-5.495	oocyte_rev
oocyte	rev	rnd-1_family-578#LTR/ERV1	746	747	-5.48	oocyte_rev
oocyte	rev	rnd-1_family-578#LTR/ERV1	747	748	-5.605	oocyte_rev
oocyte	rev	rnd-1_family-578#LTR/ERV1	748	749	-5.605	oocyte_rev
oocyte	rev	rnd-1_family-578#LTR/ERV1	749	750	-5.615	oocyte_rev
oocyte	rev	rnd-1_family-578#LTR/ERV1	750	751	-5.61	oocyte_rev
oocyte	rev	rnd-1_family-578#LTR/ERV1	751	752	-5.61	oocyte_rev
oocyte	rev	rnd-1_family-578#LTR/ERV1	752	753	-5.495	oocyte_rev
oocyte	rev	rnd-1_family-578#LTR/ERV1	753	754	-5.445	oocyte_rev
oocyte	rev	rnd-1_family-578#LTR/ERV1	754	755	-5.4	oocyte_rev
oocyte	rev	rnd-1_family-578#LTR/ERV1	755	756	-3.435	oocyte_rev
oocyte	rev	rnd-1_family-578#LTR/ERV1	756	757	-2.46	oocyte_rev
oocyte	rev	rnd-1_family-578#LTR/ERV1	757	758	-2.425	oocyte_rev
oocyte	rev	rnd-1_family-578#LTR/ERV1	758	759	-2.42	oocyte_rev
oocyte	rev	rnd-1_family-578#LTR/ERV1	759	760	-2.435	oocyte_rev
oocyte	rev	rnd-1_family-578#LTR/ERV1	760	761	-2.395	oocyte_rev
[truncated: 2,953 more rows]
