# Supplementary material for: A mammalian-like piRNA pathway in Axolotl reveals the origins of piRNA-directed DNA methylation
Source: EMBO J. 2025 Nov 13;45(6):1933–56. doi: 10.1038/s44318-025-00631-w (PMC7618676; doi:10.1038/s44318-025-00631-w)
Supplement: Supplementary file 10 — Source data Fig. 4 [file 44318_2025_631_MOESM10_ESM.zip › Figure 4/4D/LTR.LTR-Gypsy.rnd-3_family-15.RPM_mean.csv]

condition	strand	TEID	start	end	RPM_mean	type
oocyte	fwd	rnd-3_family-15#LTR/Gypsy	0	1	0.01	oocyte_fwd
oocyte	fwd	rnd-3_family-15#LTR/Gypsy	1	2	0.02	oocyte_fwd
oocyte	fwd	rnd-3_family-15#LTR/Gypsy	2	3	0.13	oocyte_fwd
oocyte	fwd	rnd-3_family-15#LTR/Gypsy	3	4	0.145	oocyte_fwd
oocyte	fwd	rnd-3_family-15#LTR/Gypsy	4	5	0.205	oocyte_fwd
oocyte	fwd	rnd-3_family-15#LTR/Gypsy	5	6	7.865	oocyte_fwd
oocyte	fwd	rnd-3_family-15#LTR/Gypsy	6	7	8.13	oocyte_fwd
oocyte	fwd	rnd-3_family-15#LTR/Gypsy	7	8	8.21	oocyte_fwd
oocyte	fwd	rnd-3_family-15#LTR/Gypsy	8	9	8.275	oocyte_fwd
oocyte	fwd	rnd-3_family-15#LTR/Gypsy	9	10	8.51	oocyte_fwd
oocyte	fwd	rnd-3_family-15#LTR/Gypsy	10	11	8.53	oocyte_fwd
oocyte	fwd	rnd-3_family-15#LTR/Gypsy	11	12	8.605	oocyte_fwd
oocyte	fwd	rnd-3_family-15#LTR/Gypsy	12	13	8.62	oocyte_fwd
oocyte	fwd	rnd-3_family-15#LTR/Gypsy	13	14	8.635	oocyte_fwd
oocyte	fwd	rnd-3_family-15#LTR/Gypsy	14	15	8.68	oocyte_fwd
oocyte	fwd	rnd-3_family-15#LTR/Gypsy	15	16	8.72	oocyte_fwd
oocyte	fwd	rnd-3_family-15#LTR/Gypsy	16	17	8.72	oocyte_fwd
oocyte	fwd	rnd-3_family-15#LTR/Gypsy	17	18	8.745	oocyte_fwd
oocyte	fwd	rnd-3_family-15#LTR/Gypsy	18	19	8.755	oocyte_fwd
oocyte	fwd	rnd-3_family-15#LTR/Gypsy	19	20	8.755	oocyte_fwd
oocyte	fwd	rnd-3_family-15#LTR/Gypsy	20	21	8.74	oocyte_fwd
oocyte	fwd	rnd-3_family-15#LTR/Gypsy	21	22	8.72	oocyte_fwd
oocyte	fwd	rnd-3_family-15#LTR/Gypsy	22	23	8.665	oocyte_fwd
oocyte	fwd	rnd-3_family-15#LTR/Gypsy	23	24	8.615	oocyte_fwd
oocyte	fwd	rnd-3_family-15#LTR/Gypsy	24	25	8.52	oocyte_fwd
oocyte	fwd	rnd-3_family-15#LTR/Gypsy	25	26	8.435	oocyte_fwd
oocyte	fwd	rnd-3_family-15#LTR/Gypsy	26	27	8.265	oocyte_fwd
oocyte	fwd	rnd-3_family-15#LTR/Gypsy	27	28	8.12	oocyte_fwd
oocyte	fwd	rnd-3_family-15#LTR/Gypsy	28	29	7.555	oocyte_fwd
oocyte	fwd	rnd-3_family-15#LTR/Gypsy	29	30	6.775	oocyte_fwd
oocyte	fwd	rnd-3_family-15#LTR/Gypsy	30	31	6.34	oocyte_fwd
oocyte	fwd	rnd-3_family-15#LTR/Gypsy	31	32	5.79	oocyte_fwd
oocyte	fwd	rnd-3_family-15#LTR/Gypsy	32	33	4.56	oocyte_fwd
oocyte	fwd	rnd-3_family-15#LTR/Gypsy	33	34	1.35	oocyte_fwd
oocyte	fwd	rnd-3_family-15#LTR/Gypsy	34	35	0.39	oocyte_fwd
oocyte	fwd	rnd-3_family-15#LTR/Gypsy	35	36	0.335	oocyte_fwd
oocyte	fwd	rnd-3_family-15#LTR/Gypsy	36	37	0.35	oocyte_fwd
oocyte	fwd	rnd-3_family-15#LTR/Gypsy	37	38	0.27	oocyte_fwd
oocyte	fwd	rnd-3_family-15#LTR/Gypsy	38	39	0.21	oocyte_fwd
oocyte	fwd	rnd-3_family-15#LTR/Gypsy	39	40	0.165	oocyte_fwd
oocyte	fwd	rnd-3_family-15#LTR/Gypsy	40	41	0.225	oocyte_fwd
oocyte	fwd	rnd-3_family-15#LTR/Gypsy	41	42	0.29	oocyte_fwd
oocyte	fwd	rnd-3_family-15#LTR/Gypsy	42	43	0.365	oocyte_fwd
oocyte	fwd	rnd-3_family-15#LTR/Gypsy	43	44	0.745	oocyte_fwd
oocyte	fwd	rnd-3_family-15#LTR/Gypsy	44	45	0.765	oocyte_fwd
oocyte	fwd	rnd-3_family-15#LTR/Gypsy	45	46	0.825	oocyte_fwd
oocyte	fwd	rnd-3_family-15#LTR/Gypsy	46	47	0.86	oocyte_fwd
oocyte	fwd	rnd-3_family-15#LTR/Gypsy	47	48	0.92	oocyte_fwd
oocyte	fwd	rnd-3_family-15#LTR/Gypsy	48	49	0.93	oocyte_fwd
oocyte	fwd	rnd-3_family-15#LTR/Gypsy	49	50	0.925	oocyte_fwd
oocyte	fwd	rnd-3_family-15#LTR/Gypsy	50	51	0.925	oocyte_fwd
oocyte	fwd	rnd-3_family-15#LTR/Gypsy	51	52	0.925	oocyte_fwd
oocyte	fwd	rnd-3_family-15#LTR/Gypsy	52	53	0.925	oocyte_fwd
oocyte	fwd	rnd-3_family-15#LTR/Gypsy	53	54	0.925	oocyte_fwd
oocyte	fwd	rnd-3_family-15#LTR/Gypsy	54	55	0.925	oocyte_fwd
oocyte	fwd	rnd-3_family-15#LTR/Gypsy	55	56	0.99	oocyte_fwd
oocyte	fwd	rnd-3_family-15#LTR/Gypsy	56	57	1.17	oocyte_fwd
oocyte	fwd	rnd-3_family-15#LTR/Gypsy	57	58	1.32	oocyte_fwd
oocyte	fwd	rnd-3_family-15#LTR/Gypsy	58	59	1.585	oocyte_fwd
oocyte	fwd	rnd-3_family-15#LTR/Gypsy	59	60	3.81	oocyte_fwd
oocyte	fwd	rnd-3_family-15#LTR/Gypsy	60	61	3.965	oocyte_fwd
oocyte	fwd	rnd-3_family-15#LTR/Gypsy	61	62	4.065	oocyte_fwd
oocyte	fwd	rnd-3_family-15#LTR/Gypsy	62	63	4.125	oocyte_fwd
oocyte	fwd	rnd-3_family-15#LTR/Gypsy	63	64	4.21	oocyte_fwd
oocyte	fwd	rnd-3_family-15#LTR/Gypsy	64	65	5.39	oocyte_fwd
oocyte	fwd	rnd-3_family-15#LTR/Gypsy	65	66	5.69	oocyte_fwd
oocyte	fwd	rnd-3_family-15#LTR/Gypsy	66	67	6.04	oocyte_fwd
oocyte	fwd	rnd-3_family-15#LTR/Gypsy	67	68	6.705	oocyte_fwd
oocyte	fwd	rnd-3_family-15#LTR/Gypsy	68	69	31.46	oocyte_fwd
oocyte	fwd	rnd-3_family-15#LTR/Gypsy	69	70	32.57	oocyte_fwd
oocyte	fwd	rnd-3_family-15#LTR/Gypsy	70	71	32.675	oocyte_fwd
oocyte	fwd	rnd-3_family-15#LTR/Gypsy	71	72	32.82	oocyte_fwd
oocyte	fwd	rnd-3_family-15#LTR/Gypsy	72	73	33.285	oocyte_fwd
oocyte	fwd	rnd-3_family-15#LTR/Gypsy	73	74	33.265	oocyte_fwd
oocyte	fwd	rnd-3_family-15#LTR/Gypsy	74	75	33.255	oocyte_fwd
oocyte	fwd	rnd-3_family-15#LTR/Gypsy	75	76	33.15	oocyte_fwd
oocyte	fwd	rnd-3_family-15#LTR/Gypsy	76	77	33.82	oocyte_fwd
oocyte	fwd	rnd-3_family-15#LTR/Gypsy	77	78	33.81	oocyte_fwd
oocyte	fwd	rnd-3_family-15#LTR/Gypsy	78	79	33.81	oocyte_fwd
oocyte	fwd	rnd-3_family-15#LTR/Gypsy	79	80	33.91	oocyte_fwd
oocyte	fwd	rnd-3_family-15#LTR/Gypsy	80	81	33.905	oocyte_fwd
oocyte	fwd	rnd-3_family-15#LTR/Gypsy	81	82	33.895	oocyte_fwd
oocyte	fwd	rnd-3_family-15#LTR/Gypsy	82	83	33.795	oocyte_fwd
oocyte	fwd	rnd-3_family-15#LTR/Gypsy	83	84	33.5	oocyte_fwd
oocyte	fwd	rnd-3_family-15#LTR/Gypsy	84	85	33.25	oocyte_fwd
oocyte	fwd	rnd-3_family-15#LTR/Gypsy	85	86	33.035	oocyte_fwd
oocyte	fwd	rnd-3_family-15#LTR/Gypsy	86	87	32.565	oocyte_fwd
oocyte	fwd	rnd-3_family-15#LTR/Gypsy	87	88	32.19	oocyte_fwd
oocyte	fwd	rnd-3_family-15#LTR/Gypsy	88	89	31.02	oocyte_fwd
oocyte	fwd	rnd-3_family-15#LTR/Gypsy	89	90	30.045	oocyte_fwd
oocyte	fwd	rnd-3_family-15#LTR/Gypsy	90	91	29.895	oocyte_fwd
oocyte	fwd	rnd-3_family-15#LTR/Gypsy	91	92	29.66	oocyte_fwd
oocyte	fwd	rnd-3_family-15#LTR/Gypsy	92	93	28	oocyte_fwd
oocyte	fwd	rnd-3_family-15#LTR/Gypsy	93	94	27.735	oocyte_fwd
oocyte	fwd	rnd-3_family-15#LTR/Gypsy	94	95	25.645	oocyte_fwd
oocyte	fwd	rnd-3_family-15#LTR/Gypsy	95	96	21.825	oocyte_fwd
oocyte	fwd	rnd-3_family-15#LTR/Gypsy	96	97	15.36	oocyte_fwd
oocyte	fwd	rnd-3_family-15#LTR/Gypsy	97	98	2.585	oocyte_fwd
oocyte	fwd	rnd-3_family-15#LTR/Gypsy	98	99	1.03	oocyte_fwd
oocyte	fwd	rnd-3_family-15#LTR/Gypsy	99	100	0.9	oocyte_fwd
oocyte	fwd	rnd-3_family-15#LTR/Gypsy	100	101	0.8	oocyte_fwd
oocyte	fwd	rnd-3_family-15#LTR/Gypsy	101	102	0.795	oocyte_fwd
oocyte	fwd	rnd-3_family-15#LTR/Gypsy	102	103	0.805	oocyte_fwd
oocyte	fwd	rnd-3_family-15#LTR/Gypsy	103	104	0.785	oocyte_fwd
oocyte	fwd	rnd-3_family-15#LTR/Gypsy	104	105	0.775	oocyte_fwd
oocyte	fwd	rnd-3_family-15#LTR/Gypsy	105	106	0.835	oocyte_fwd
oocyte	fwd	rnd-3_family-15#LTR/Gypsy	106	107	0.77	oocyte_fwd
oocyte	fwd	rnd-3_family-15#LTR/Gypsy	107	108	0.74	oocyte_fwd
oocyte	fwd	rnd-3_family-15#LTR/Gypsy	108	109	0.765	oocyte_fwd
oocyte	fwd	rnd-3_family-15#LTR/Gypsy	109	110	0.77	oocyte_fwd
oocyte	fwd	rnd-3_family-15#LTR/Gypsy	110	111	0.755	oocyte_fwd
oocyte	fwd	rnd-3_family-15#LTR/Gypsy	111	112	0.74	oocyte_fwd
oocyte	fwd	rnd-3_family-15#LTR/Gypsy	112	113	0.725	oocyte_fwd
oocyte	fwd	rnd-3_family-15#LTR/Gypsy	113	114	0.705	oocyte_fwd
oocyte	fwd	rnd-3_family-15#LTR/Gypsy	114	115	0.7	oocyte_fwd
oocyte	fwd	rnd-3_family-15#LTR/Gypsy	115	116	0.705	oocyte_fwd
oocyte	fwd	rnd-3_family-15#LTR/Gypsy	116	117	0.69	oocyte_fwd
oocyte	fwd	rnd-3_family-15#LTR/Gypsy	117	118	0.675	oocyte_fwd
oocyte	fwd	rnd-3_family-15#LTR/Gypsy	118	119	0.63	oocyte_fwd
oocyte	fwd	rnd-3_family-15#LTR/Gypsy	119	120	0.72	oocyte_fwd
oocyte	fwd	rnd-3_family-15#LTR/Gypsy	120	121	0.805	oocyte_fwd
oocyte	fwd	rnd-3_family-15#LTR/Gypsy	121	122	0.745	oocyte_fwd
oocyte	fwd	rnd-3_family-15#LTR/Gypsy	122	123	0.715	oocyte_fwd
oocyte	fwd	rnd-3_family-15#LTR/Gypsy	123	124	0.55	oocyte_fwd
oocyte	fwd	rnd-3_family-15#LTR/Gypsy	124	125	0.6	oocyte_fwd
oocyte	fwd	rnd-3_family-15#LTR/Gypsy	125	126	0.645	oocyte_fwd
oocyte	fwd	rnd-3_family-15#LTR/Gypsy	126	127	4.69	oocyte_fwd
oocyte	fwd	rnd-3_family-15#LTR/Gypsy	127	128	13.585	oocyte_fwd
oocyte	fwd	rnd-3_family-15#LTR/Gypsy	128	129	14.435	oocyte_fwd
oocyte	fwd	rnd-3_family-15#LTR/Gypsy	129	130	14.525	oocyte_fwd
oocyte	fwd	rnd-3_family-15#LTR/Gypsy	130	131	14.605	oocyte_fwd
oocyte	fwd	rnd-3_family-15#LTR/Gypsy	131	132	15.64	oocyte_fwd
oocyte	fwd	rnd-3_family-15#LTR/Gypsy	132	133	21.02	oocyte_fwd
oocyte	fwd	rnd-3_family-15#LTR/Gypsy	133	134	21.52	oocyte_fwd
oocyte	fwd	rnd-3_family-15#LTR/Gypsy	134	135	21.645	oocyte_fwd
oocyte	fwd	rnd-3_family-15#LTR/Gypsy	135	136	21.695	oocyte_fwd
oocyte	fwd	rnd-3_family-15#LTR/Gypsy	136	137	21.725	oocyte_fwd
oocyte	fwd	rnd-3_family-15#LTR/Gypsy	137	138	21.75	oocyte_fwd
oocyte	fwd	rnd-3_family-15#LTR/Gypsy	138	139	21.745	oocyte_fwd
oocyte	fwd	rnd-3_family-15#LTR/Gypsy	139	140	21.81	oocyte_fwd
oocyte	fwd	rnd-3_family-15#LTR/Gypsy	140	141	21.775	oocyte_fwd
oocyte	fwd	rnd-3_family-15#LTR/Gypsy	141	142	21.79	oocyte_fwd
oocyte	fwd	rnd-3_family-15#LTR/Gypsy	142	143	21.8	oocyte_fwd
oocyte	fwd	rnd-3_family-15#LTR/Gypsy	143	144	21.88	oocyte_fwd
oocyte	fwd	rnd-3_family-15#LTR/Gypsy	144	145	21.85	oocyte_fwd
oocyte	fwd	rnd-3_family-15#LTR/Gypsy	145	146	21.835	oocyte_fwd
oocyte	fwd	rnd-3_family-15#LTR/Gypsy	146	147	21.76	oocyte_fwd
oocyte	fwd	rnd-3_family-15#LTR/Gypsy	147	148	21.61	oocyte_fwd
oocyte	fwd	rnd-3_family-15#LTR/Gypsy	148	149	21.53	oocyte_fwd
oocyte	fwd	rnd-3_family-15#LTR/Gypsy	149	150	21.47	oocyte_fwd
oocyte	fwd	rnd-3_family-15#LTR/Gypsy	150	151	21.105	oocyte_fwd
oocyte	fwd	rnd-3_family-15#LTR/Gypsy	151	152	20.885	oocyte_fwd
oocyte	fwd	rnd-3_family-15#LTR/Gypsy	152	153	19.57	oocyte_fwd
oocyte	fwd	rnd-3_family-15#LTR/Gypsy	153	154	17.045	oocyte_fwd
oocyte	fwd	rnd-3_family-15#LTR/Gypsy	154	155	15.65	oocyte_fwd
oocyte	fwd	rnd-3_family-15#LTR/Gypsy	155	156	11.31	oocyte_fwd
oocyte	fwd	rnd-3_family-15#LTR/Gypsy	156	157	9.525	oocyte_fwd
oocyte	fwd	rnd-3_family-15#LTR/Gypsy	157	158	6.79	oocyte_fwd
oocyte	fwd	rnd-3_family-15#LTR/Gypsy	158	159	6.3	oocyte_fwd
oocyte	fwd	rnd-3_family-15#LTR/Gypsy	159	160	5.755	oocyte_fwd
oocyte	fwd	rnd-3_family-15#LTR/Gypsy	160	161	4.1	oocyte_fwd
oocyte	fwd	rnd-3_family-15#LTR/Gypsy	161	162	1.27	oocyte_fwd
oocyte	fwd	rnd-3_family-15#LTR/Gypsy	162	163	0.93	oocyte_fwd
oocyte	fwd	rnd-3_family-15#LTR/Gypsy	163	164	0.895	oocyte_fwd
oocyte	fwd	rnd-3_family-15#LTR/Gypsy	164	165	0.875	oocyte_fwd
oocyte	fwd	rnd-3_family-15#LTR/Gypsy	165	166	0.855	oocyte_fwd
oocyte	fwd	rnd-3_family-15#LTR/Gypsy	166	167	0.845	oocyte_fwd
oocyte	fwd	rnd-3_family-15#LTR/Gypsy	167	168	0.845	oocyte_fwd
oocyte	fwd	rnd-3_family-15#LTR/Gypsy	168	169	0.825	oocyte_fwd
oocyte	fwd	rnd-3_family-15#LTR/Gypsy	169	170	0.79	oocyte_fwd
oocyte	fwd	rnd-3_family-15#LTR/Gypsy	170	171	0.76	oocyte_fwd
oocyte	fwd	rnd-3_family-15#LTR/Gypsy	171	172	0.735	oocyte_fwd
oocyte	fwd	rnd-3_family-15#LTR/Gypsy	172	173	0.7	oocyte_fwd
oocyte	fwd	rnd-3_family-15#LTR/Gypsy	173	174	0.68	oocyte_fwd
oocyte	fwd	rnd-3_family-15#LTR/Gypsy	174	175	0.665	oocyte_fwd
oocyte	fwd	rnd-3_family-15#LTR/Gypsy	175	176	0.585	oocyte_fwd
oocyte	fwd	rnd-3_family-15#LTR/Gypsy	176	177	0.565	oocyte_fwd
oocyte	fwd	rnd-3_family-15#LTR/Gypsy	177	178	0.53	oocyte_fwd
oocyte	fwd	rnd-3_family-15#LTR/Gypsy	178	179	0.495	oocyte_fwd
oocyte	fwd	rnd-3_family-15#LTR/Gypsy	179	180	0.49	oocyte_fwd
oocyte	fwd	rnd-3_family-15#LTR/Gypsy	180	181	0.515	oocyte_fwd
oocyte	fwd	rnd-3_family-15#LTR/Gypsy	181	182	0.415	oocyte_fwd
oocyte	fwd	rnd-3_family-15#LTR/Gypsy	182	183	0.335	oocyte_fwd
oocyte	fwd	rnd-3_family-15#LTR/Gypsy	183	184	0.28	oocyte_fwd
oocyte	fwd	rnd-3_family-15#LTR/Gypsy	184	185	0.25	oocyte_fwd
oocyte	fwd	rnd-3_family-15#LTR/Gypsy	185	186	0.235	oocyte_fwd
oocyte	fwd	rnd-3_family-15#LTR/Gypsy	186	187	0.23	oocyte_fwd
oocyte	fwd	rnd-3_family-15#LTR/Gypsy	187	188	0.235	oocyte_fwd
oocyte	fwd	rnd-3_family-15#LTR/Gypsy	188	189	0.25	oocyte_fwd
oocyte	fwd	rnd-3_family-15#LTR/Gypsy	189	190	0.235	oocyte_fwd
oocyte	fwd	rnd-3_family-15#LTR/Gypsy	190	191	0.245	oocyte_fwd
oocyte	fwd	rnd-3_family-15#LTR/Gypsy	191	192	0.25	oocyte_fwd
oocyte	fwd	rnd-3_family-15#LTR/Gypsy	192	193	0.275	oocyte_fwd
oocyte	fwd	rnd-3_family-15#LTR/Gypsy	193	194	0.395	oocyte_fwd
oocyte	fwd	rnd-3_family-15#LTR/Gypsy	194	195	0.465	oocyte_fwd
oocyte	fwd	rnd-3_family-15#LTR/Gypsy	195	196	0.765	oocyte_fwd
oocyte	fwd	rnd-3_family-15#LTR/Gypsy	196	197	11.46	oocyte_fwd
oocyte	fwd	rnd-3_family-15#LTR/Gypsy	197	198	11.805	oocyte_fwd
oocyte	fwd	rnd-3_family-15#LTR/Gypsy	198	199	11.965	oocyte_fwd
oocyte	fwd	rnd-3_family-15#LTR/Gypsy	199	200	12.045	oocyte_fwd
oocyte	fwd	rnd-3_family-15#LTR/Gypsy	200	201	12.17	oocyte_fwd
oocyte	fwd	rnd-3_family-15#LTR/Gypsy	201	202	12.22	oocyte_fwd
oocyte	fwd	rnd-3_family-15#LTR/Gypsy	202	203	12.32	oocyte_fwd
oocyte	fwd	rnd-3_family-15#LTR/Gypsy	203	204	12.365	oocyte_fwd
oocyte	fwd	rnd-3_family-15#LTR/Gypsy	204	205	12.405	oocyte_fwd
oocyte	fwd	rnd-3_family-15#LTR/Gypsy	205	206	12.49	oocyte_fwd
oocyte	fwd	rnd-3_family-15#LTR/Gypsy	206	207	12.61	oocyte_fwd
oocyte	fwd	rnd-3_family-15#LTR/Gypsy	207	208	12.705	oocyte_fwd
oocyte	fwd	rnd-3_family-15#LTR/Gypsy	208	209	12.71	oocyte_fwd
oocyte	fwd	rnd-3_family-15#LTR/Gypsy	209	210	12.725	oocyte_fwd
oocyte	fwd	rnd-3_family-15#LTR/Gypsy	210	211	12.705	oocyte_fwd
oocyte	fwd	rnd-3_family-15#LTR/Gypsy	211	212	12.69	oocyte_fwd
oocyte	fwd	rnd-3_family-15#LTR/Gypsy	212	213	12.6	oocyte_fwd
oocyte	fwd	rnd-3_family-15#LTR/Gypsy	213	214	12.485	oocyte_fwd
oocyte	fwd	rnd-3_family-15#LTR/Gypsy	214	215	12.435	oocyte_fwd
oocyte	fwd	rnd-3_family-15#LTR/Gypsy	215	216	12.39	oocyte_fwd
oocyte	fwd	rnd-3_family-15#LTR/Gypsy	216	217	12.335	oocyte_fwd
oocyte	fwd	rnd-3_family-15#LTR/Gypsy	217	218	12.225	oocyte_fwd
oocyte	fwd	rnd-3_family-15#LTR/Gypsy	218	219	12.06	oocyte_fwd
oocyte	fwd	rnd-3_family-15#LTR/Gypsy	219	220	11.87	oocyte_fwd
oocyte	fwd	rnd-3_family-15#LTR/Gypsy	220	221	10.985	oocyte_fwd
oocyte	fwd	rnd-3_family-15#LTR/Gypsy	221	222	8.515	oocyte_fwd
oocyte	fwd	rnd-3_family-15#LTR/Gypsy	222	223	7.39	oocyte_fwd
oocyte	fwd	rnd-3_family-15#LTR/Gypsy	223	224	5.97	oocyte_fwd
oocyte	fwd	rnd-3_family-15#LTR/Gypsy	224	225	1.24	oocyte_fwd
oocyte	fwd	rnd-3_family-15#LTR/Gypsy	225	226	0.615	oocyte_fwd
oocyte	fwd	rnd-3_family-15#LTR/Gypsy	226	227	0.54	oocyte_fwd
oocyte	fwd	rnd-3_family-15#LTR/Gypsy	227	228	0.515	oocyte_fwd
oocyte	fwd	rnd-3_family-15#LTR/Gypsy	228	229	0.5	oocyte_fwd
oocyte	fwd	rnd-3_family-15#LTR/Gypsy	229	230	0.5	oocyte_fwd
oocyte	fwd	rnd-3_family-15#LTR/Gypsy	230	231	0.46	oocyte_fwd
oocyte	fwd	rnd-3_family-15#LTR/Gypsy	231	232	0.445	oocyte_fwd
oocyte	fwd	rnd-3_family-15#LTR/Gypsy	232	233	0.42	oocyte_fwd
oocyte	fwd	rnd-3_family-15#LTR/Gypsy	233	234	0.41	oocyte_fwd
oocyte	fwd	rnd-3_family-15#LTR/Gypsy	234	235	0.345	oocyte_fwd
oocyte	fwd	rnd-3_family-15#LTR/Gypsy	235	236	0.34	oocyte_fwd
oocyte	fwd	rnd-3_family-15#LTR/Gypsy	236	237	0.33	oocyte_fwd
oocyte	fwd	rnd-3_family-15#LTR/Gypsy	237	238	0.315	oocyte_fwd
oocyte	fwd	rnd-3_family-15#LTR/Gypsy	238	239	0.315	oocyte_fwd
oocyte	fwd	rnd-3_family-15#LTR/Gypsy	239	240	0.31	oocyte_fwd
oocyte	fwd	rnd-3_family-15#LTR/Gypsy	240	241	0.32	oocyte_fwd
oocyte	fwd	rnd-3_family-15#LTR/Gypsy	241	242	0.335	oocyte_fwd
oocyte	fwd	rnd-3_family-15#LTR/Gypsy	242	243	1.485	oocyte_fwd
oocyte	fwd	rnd-3_family-15#LTR/Gypsy	243	244	1.49	oocyte_fwd
oocyte	fwd	rnd-3_family-15#LTR/Gypsy	244	245	1.52	oocyte_fwd
oocyte	fwd	rnd-3_family-15#LTR/Gypsy	245	246	1.525	oocyte_fwd
oocyte	fwd	rnd-3_family-15#LTR/Gypsy	246	247	1.54	oocyte_fwd
oocyte	fwd	rnd-3_family-15#LTR/Gypsy	247	248	1.545	oocyte_fwd
oocyte	fwd	rnd-3_family-15#LTR/Gypsy	248	249	1.545	oocyte_fwd
oocyte	fwd	rnd-3_family-15#LTR/Gypsy	249	250	1.55	oocyte_fwd
oocyte	fwd	rnd-3_family-15#LTR/Gypsy	250	251	1.585	oocyte_fwd
oocyte	fwd	rnd-3_family-15#LTR/Gypsy	251	252	1.555	oocyte_fwd
oocyte	fwd	rnd-3_family-15#LTR/Gypsy	252	253	1.565	oocyte_fwd
oocyte	fwd	rnd-3_family-15#LTR/Gypsy	253	254	1.55	oocyte_fwd
oocyte	fwd	rnd-3_family-15#LTR/Gypsy	254	255	1.555	oocyte_fwd
oocyte	fwd	rnd-3_family-15#LTR/Gypsy	255	256	1.61	oocyte_fwd
oocyte	fwd	rnd-3_family-15#LTR/Gypsy	256	257	2.04	oocyte_fwd
oocyte	fwd	rnd-3_family-15#LTR/Gypsy	257	258	15.145	oocyte_fwd
oocyte	fwd	rnd-3_family-15#LTR/Gypsy	258	259	15.465	oocyte_fwd
oocyte	fwd	rnd-3_family-15#LTR/Gypsy	259	260	15.675	oocyte_fwd
oocyte	fwd	rnd-3_family-15#LTR/Gypsy	260	261	17.335	oocyte_fwd
oocyte	fwd	rnd-3_family-15#LTR/Gypsy	261	262	17.58	oocyte_fwd
oocyte	fwd	rnd-3_family-15#LTR/Gypsy	262	263	17.64	oocyte_fwd
oocyte	fwd	rnd-3_family-15#LTR/Gypsy	263	264	17.635	oocyte_fwd
oocyte	fwd	rnd-3_family-15#LTR/Gypsy	264	265	17.67	oocyte_fwd
oocyte	fwd	rnd-3_family-15#LTR/Gypsy	265	266	17.76	oocyte_fwd
oocyte	fwd	rnd-3_family-15#LTR/Gypsy	266	267	17.805	oocyte_fwd
oocyte	fwd	rnd-3_family-15#LTR/Gypsy	267	268	17.76	oocyte_fwd
oocyte	fwd	rnd-3_family-15#LTR/Gypsy	268	269	18.455	oocyte_fwd
oocyte	fwd	rnd-3_family-15#LTR/Gypsy	269	270	18.65	oocyte_fwd
oocyte	fwd	rnd-3_family-15#LTR/Gypsy	270	271	18.44	oocyte_fwd
oocyte	fwd	rnd-3_family-15#LTR/Gypsy	271	272	17.96	oocyte_fwd
oocyte	fwd	rnd-3_family-15#LTR/Gypsy	272	273	17.93	oocyte_fwd
oocyte	fwd	rnd-3_family-15#LTR/Gypsy	273	274	17.865	oocyte_fwd
oocyte	fwd	rnd-3_family-15#LTR/Gypsy	274	275	17.835	oocyte_fwd
oocyte	fwd	rnd-3_family-15#LTR/Gypsy	275	276	17.72	oocyte_fwd
oocyte	fwd	rnd-3_family-15#LTR/Gypsy	276	277	17.61	oocyte_fwd
oocyte	fwd	rnd-3_family-15#LTR/Gypsy	277	278	17.555	oocyte_fwd
oocyte	fwd	rnd-3_family-15#LTR/Gypsy	278	279	16.89	oocyte_fwd
oocyte	fwd	rnd-3_family-15#LTR/Gypsy	279	280	16.5	oocyte_fwd
oocyte	fwd	rnd-3_family-15#LTR/Gypsy	280	281	14.715	oocyte_fwd
oocyte	fwd	rnd-3_family-15#LTR/Gypsy	281	282	13.785	oocyte_fwd
oocyte	fwd	rnd-3_family-15#LTR/Gypsy	282	283	11.175	oocyte_fwd
oocyte	fwd	rnd-3_family-15#LTR/Gypsy	283	284	10.445	oocyte_fwd
oocyte	fwd	rnd-3_family-15#LTR/Gypsy	284	285	6.5	oocyte_fwd
oocyte	fwd	rnd-3_family-15#LTR/Gypsy	285	286	5.595	oocyte_fwd
oocyte	fwd	rnd-3_family-15#LTR/Gypsy	286	287	2.3	oocyte_fwd
oocyte	fwd	rnd-3_family-15#LTR/Gypsy	287	288	1.735	oocyte_fwd
oocyte	fwd	rnd-3_family-15#LTR/Gypsy	288	289	1.96	oocyte_fwd
oocyte	fwd	rnd-3_family-15#LTR/Gypsy	289	290	1.92	oocyte_fwd
oocyte	fwd	rnd-3_family-15#LTR/Gypsy	290	291	1.8	oocyte_fwd
oocyte	fwd	rnd-3_family-15#LTR/Gypsy	291	292	2.16	oocyte_fwd
oocyte	fwd	rnd-3_family-15#LTR/Gypsy	292	293	2.08	oocyte_fwd
oocyte	fwd	rnd-3_family-15#LTR/Gypsy	293	294	1.94	oocyte_fwd
oocyte	fwd	rnd-3_family-15#LTR/Gypsy	294	295	1.83	oocyte_fwd
oocyte	fwd	rnd-3_family-15#LTR/Gypsy	295	296	2.825	oocyte_fwd
oocyte	fwd	rnd-3_family-15#LTR/Gypsy	296	297	2.815	oocyte_fwd
oocyte	fwd	rnd-3_family-15#LTR/Gypsy	297	298	2.405	oocyte_fwd
oocyte	fwd	rnd-3_family-15#LTR/Gypsy	298	299	2.33	oocyte_fwd
oocyte	fwd	rnd-3_family-15#LTR/Gypsy	299	300	2.315	oocyte_fwd
oocyte	fwd	rnd-3_family-15#LTR/Gypsy	300	301	2.32	oocyte_fwd
oocyte	fwd	rnd-3_family-15#LTR/Gypsy	301	302	2.34	oocyte_fwd
oocyte	fwd	rnd-3_family-15#LTR/Gypsy	302	303	2.335	oocyte_fwd
oocyte	fwd	rnd-3_family-15#LTR/Gypsy	303	304	2.38	oocyte_fwd
oocyte	fwd	rnd-3_family-15#LTR/Gypsy	304	305	2.385	oocyte_fwd
oocyte	fwd	rnd-3_family-15#LTR/Gypsy	305	306	2.355	oocyte_fwd
oocyte	fwd	rnd-3_family-15#LTR/Gypsy	306	307	2.275	oocyte_fwd
oocyte	fwd	rnd-3_family-15#LTR/Gypsy	307	308	2.26	oocyte_fwd
oocyte	fwd	rnd-3_family-15#LTR/Gypsy	308	309	2.26	oocyte_fwd
oocyte	fwd	rnd-3_family-15#LTR/Gypsy	309	310	2.255	oocyte_fwd
oocyte	fwd	rnd-3_family-15#LTR/Gypsy	310	311	2.255	oocyte_fwd
oocyte	fwd	rnd-3_family-15#LTR/Gypsy	311	312	2.25	oocyte_fwd
oocyte	fwd	rnd-3_family-15#LTR/Gypsy	312	313	2.25	oocyte_fwd
oocyte	fwd	rnd-3_family-15#LTR/Gypsy	313	314	2.245	oocyte_fwd
oocyte	fwd	rnd-3_family-15#LTR/Gypsy	314	315	2.28	oocyte_fwd
oocyte	fwd	rnd-3_family-15#LTR/Gypsy	315	316	2.215	oocyte_fwd
oocyte	fwd	rnd-3_family-15#LTR/Gypsy	316	317	2.115	oocyte_fwd
oocyte	fwd	rnd-3_family-15#LTR/Gypsy	317	318	2.05	oocyte_fwd
oocyte	fwd	rnd-3_family-15#LTR/Gypsy	318	319	2.09	oocyte_fwd
oocyte	fwd	rnd-3_family-15#LTR/Gypsy	319	320	1.86	oocyte_fwd
oocyte	fwd	rnd-3_family-15#LTR/Gypsy	320	321	1.725	oocyte_fwd
oocyte	fwd	rnd-3_family-15#LTR/Gypsy	321	322	1.565	oocyte_fwd
oocyte	fwd	rnd-3_family-15#LTR/Gypsy	322	323	2.2	oocyte_fwd
oocyte	fwd	rnd-3_family-15#LTR/Gypsy	323	324	3.715	oocyte_fwd
oocyte	fwd	rnd-3_family-15#LTR/Gypsy	324	325	4.59	oocyte_fwd
oocyte	fwd	rnd-3_family-15#LTR/Gypsy	325	326	11.995	oocyte_fwd
oocyte	fwd	rnd-3_family-15#LTR/Gypsy	326	327	12.195	oocyte_fwd
oocyte	fwd	rnd-3_family-15#LTR/Gypsy	327	328	12.21	oocyte_fwd
oocyte	fwd	rnd-3_family-15#LTR/Gypsy	328	329	12.445	oocyte_fwd
oocyte	fwd	rnd-3_family-15#LTR/Gypsy	329	330	22.305	oocyte_fwd
oocyte	fwd	rnd-3_family-15#LTR/Gypsy	330	331	24.315	oocyte_fwd
oocyte	fwd	rnd-3_family-15#LTR/Gypsy	331	332	24.825	oocyte_fwd
oocyte	fwd	rnd-3_family-15#LTR/Gypsy	332	333	24.885	oocyte_fwd
oocyte	fwd	rnd-3_family-15#LTR/Gypsy	333	334	25.085	oocyte_fwd
oocyte	fwd	rnd-3_family-15#LTR/Gypsy	334	335	25.18	oocyte_fwd
oocyte	fwd	rnd-3_family-15#LTR/Gypsy	335	336	25.22	oocyte_fwd
oocyte	fwd	rnd-3_family-15#LTR/Gypsy	336	337	25.225	oocyte_fwd
oocyte	fwd	rnd-3_family-15#LTR/Gypsy	337	338	25.24	oocyte_fwd
oocyte	fwd	rnd-3_family-15#LTR/Gypsy	338	339	25.24	oocyte_fwd
oocyte	fwd	rnd-3_family-15#LTR/Gypsy	339	340	25.27	oocyte_fwd
oocyte	fwd	rnd-3_family-15#LTR/Gypsy	340	341	25.505	oocyte_fwd
oocyte	fwd	rnd-3_family-15#LTR/Gypsy	341	342	24.11	oocyte_fwd
oocyte	fwd	rnd-3_family-15#LTR/Gypsy	342	343	24.055	oocyte_fwd
oocyte	fwd	rnd-3_family-15#LTR/Gypsy	343	344	23.955	oocyte_fwd
oocyte	fwd	rnd-3_family-15#LTR/Gypsy	344	345	23.945	oocyte_fwd
oocyte	fwd	rnd-3_family-15#LTR/Gypsy	345	346	23.83	oocyte_fwd
oocyte	fwd	rnd-3_family-15#LTR/Gypsy	346	347	23.73	oocyte_fwd
oocyte	fwd	rnd-3_family-15#LTR/Gypsy	347	348	23.52	oocyte_fwd
oocyte	fwd	rnd-3_family-15#LTR/Gypsy	348	349	23.31	oocyte_fwd
oocyte	fwd	rnd-3_family-15#LTR/Gypsy	349	350	23.02	oocyte_fwd
oocyte	fwd	rnd-3_family-15#LTR/Gypsy	350	351	22.505	oocyte_fwd
oocyte	fwd	rnd-3_family-15#LTR/Gypsy	351	352	21.635	oocyte_fwd
oocyte	fwd	rnd-3_family-15#LTR/Gypsy	352	353	19.28	oocyte_fwd
oocyte	fwd	rnd-3_family-15#LTR/Gypsy	353	354	18.035	oocyte_fwd
oocyte	fwd	rnd-3_family-15#LTR/Gypsy	354	355	12	oocyte_fwd
oocyte	fwd	rnd-3_family-15#LTR/Gypsy	355	356	7.97	oocyte_fwd
oocyte	fwd	rnd-3_family-15#LTR/Gypsy	356	357	6.33	oocyte_fwd
oocyte	fwd	rnd-3_family-15#LTR/Gypsy	357	358	5.445	oocyte_fwd
oocyte	fwd	rnd-3_family-15#LTR/Gypsy	358	359	4.32	oocyte_fwd
oocyte	fwd	rnd-3_family-15#LTR/Gypsy	359	360	2.53	oocyte_fwd
oocyte	fwd	rnd-3_family-15#LTR/Gypsy	360	361	1.035	oocyte_fwd
oocyte	fwd	rnd-3_family-15#LTR/Gypsy	361	362	0.935	oocyte_fwd
oocyte	fwd	rnd-3_family-15#LTR/Gypsy	362	363	0.835	oocyte_fwd
oocyte	fwd	rnd-3_family-15#LTR/Gypsy	363	364	0.765	oocyte_fwd
oocyte	fwd	rnd-3_family-15#LTR/Gypsy	364	365	0.7	oocyte_fwd
oocyte	fwd	rnd-3_family-15#LTR/Gypsy	365	366	0.665	oocyte_fwd
oocyte	fwd	rnd-3_family-15#LTR/Gypsy	366	367	0.655	oocyte_fwd
oocyte	fwd	rnd-3_family-15#LTR/Gypsy	367	368	0.62	oocyte_fwd
oocyte	fwd	rnd-3_family-15#LTR/Gypsy	368	369	0.595	oocyte_fwd
oocyte	fwd	rnd-3_family-15#LTR/Gypsy	369	370	0.53	oocyte_fwd
oocyte	fwd	rnd-3_family-15#LTR/Gypsy	370	371	0.36	oocyte_fwd
oocyte	fwd	rnd-3_family-15#LTR/Gypsy	371	372	0.36	oocyte_fwd
oocyte	fwd	rnd-3_family-15#LTR/Gypsy	372	373	0.43	oocyte_fwd
oocyte	fwd	rnd-3_family-15#LTR/Gypsy	373	374	0.43	oocyte_fwd
oocyte	fwd	rnd-3_family-15#LTR/Gypsy	374	375	0.405	oocyte_fwd
oocyte	fwd	rnd-3_family-15#LTR/Gypsy	375	376	0.405	oocyte_fwd
oocyte	fwd	rnd-3_family-15#LTR/Gypsy	376	377	0.43	oocyte_fwd
oocyte	fwd	rnd-3_family-15#LTR/Gypsy	377	378	0.54	oocyte_fwd
oocyte	fwd	rnd-3_family-15#LTR/Gypsy	378	379	0.61	oocyte_fwd
oocyte	fwd	rnd-3_family-15#LTR/Gypsy	379	380	0.62	oocyte_fwd
oocyte	fwd	rnd-3_family-15#LTR/Gypsy	380	381	4.535	oocyte_fwd
oocyte	fwd	rnd-3_family-15#LTR/Gypsy	381	382	4.575	oocyte_fwd
oocyte	fwd	rnd-3_family-15#LTR/Gypsy	382	383	4.64	oocyte_fwd
oocyte	fwd	rnd-3_family-15#LTR/Gypsy	383	384	5.185	oocyte_fwd
oocyte	fwd	rnd-3_family-15#LTR/Gypsy	384	385	5.235	oocyte_fwd
oocyte	fwd	rnd-3_family-15#LTR/Gypsy	385	386	5.9	oocyte_fwd
oocyte	fwd	rnd-3_family-15#LTR/Gypsy	386	387	8.59	oocyte_fwd
oocyte	fwd	rnd-3_family-15#LTR/Gypsy	387	388	8.86	oocyte_fwd
oocyte	fwd	rnd-3_family-15#LTR/Gypsy	388	389	8.865	oocyte_fwd
oocyte	fwd	rnd-3_family-15#LTR/Gypsy	389	390	9.165	oocyte_fwd
oocyte	fwd	rnd-3_family-15#LTR/Gypsy	390	391	9.18	oocyte_fwd
oocyte	fwd	rnd-3_family-15#LTR/Gypsy	391	392	9.38	oocyte_fwd
oocyte	fwd	rnd-3_family-15#LTR/Gypsy	392	393	9.395	oocyte_fwd
oocyte	fwd	rnd-3_family-15#LTR/Gypsy	393	394	9.45	oocyte_fwd
oocyte	fwd	rnd-3_family-15#LTR/Gypsy	394	395	9.68	oocyte_fwd
oocyte	fwd	rnd-3_family-15#LTR/Gypsy	395	396	10.04	oocyte_fwd
oocyte	fwd	rnd-3_family-15#LTR/Gypsy	396	397	10.115	oocyte_fwd
oocyte	fwd	rnd-3_family-15#LTR/Gypsy	397	398	10.165	oocyte_fwd
oocyte	fwd	rnd-3_family-15#LTR/Gypsy	398	399	10.145	oocyte_fwd
oocyte	fwd	rnd-3_family-15#LTR/Gypsy	399	400	10.11	oocyte_fwd
oocyte	fwd	rnd-3_family-15#LTR/Gypsy	400	401	10.095	oocyte_fwd
oocyte	fwd	rnd-3_family-15#LTR/Gypsy	401	402	10.035	oocyte_fwd
oocyte	fwd	rnd-3_family-15#LTR/Gypsy	402	403	9.985	oocyte_fwd
oocyte	fwd	rnd-3_family-15#LTR/Gypsy	403	404	9.9	oocyte_fwd
oocyte	fwd	rnd-3_family-15#LTR/Gypsy	404	405	9.86	oocyte_fwd
oocyte	fwd	rnd-3_family-15#LTR/Gypsy	405	406	9.73	oocyte_fwd
oocyte	fwd	rnd-3_family-15#LTR/Gypsy	406	407	9.025	oocyte_fwd
oocyte	fwd	rnd-3_family-15#LTR/Gypsy	407	408	6.835	oocyte_fwd
oocyte	fwd	rnd-3_family-15#LTR/Gypsy	408	409	5.765	oocyte_fwd
oocyte	fwd	rnd-3_family-15#LTR/Gypsy	409	410	5.65	oocyte_fwd
oocyte	fwd	rnd-3_family-15#LTR/Gypsy	410	411	5.53	oocyte_fwd
oocyte	fwd	rnd-3_family-15#LTR/Gypsy	411	412	5.235	oocyte_fwd
oocyte	fwd	rnd-3_family-15#LTR/Gypsy	412	413	4.775	oocyte_fwd
oocyte	fwd	rnd-3_family-15#LTR/Gypsy	413	414	4.025	oocyte_fwd
oocyte	fwd	rnd-3_family-15#LTR/Gypsy	414	415	3.335	oocyte_fwd
oocyte	fwd	rnd-3_family-15#LTR/Gypsy	415	416	2.735	oocyte_fwd
oocyte	fwd	rnd-3_family-15#LTR/Gypsy	416	417	0.905	oocyte_fwd
oocyte	fwd	rnd-3_family-15#LTR/Gypsy	417	418	0.905	oocyte_fwd
oocyte	fwd	rnd-3_family-15#LTR/Gypsy	418	419	9.905	oocyte_fwd
oocyte	fwd	rnd-3_family-15#LTR/Gypsy	419	420	10.11	oocyte_fwd
oocyte	fwd	rnd-3_family-15#LTR/Gypsy	420	421	10.165	oocyte_fwd
oocyte	fwd	rnd-3_family-15#LTR/Gypsy	421	422	10.14	oocyte_fwd
oocyte	fwd	rnd-3_family-15#LTR/Gypsy	422	423	10.2	oocyte_fwd
oocyte	fwd	rnd-3_family-15#LTR/Gypsy	423	424	10.19	oocyte_fwd
oocyte	fwd	rnd-3_family-15#LTR/Gypsy	424	425	10.17	oocyte_fwd
oocyte	fwd	rnd-3_family-15#LTR/Gypsy	425	426	10.13	oocyte_fwd
oocyte	fwd	rnd-3_family-15#LTR/Gypsy	426	427	10.135	oocyte_fwd
oocyte	fwd	rnd-3_family-15#LTR/Gypsy	427	428	10.125	oocyte_fwd
oocyte	fwd	rnd-3_family-15#LTR/Gypsy	428	429	10.12	oocyte_fwd
oocyte	fwd	rnd-3_family-15#LTR/Gypsy	429	430	10.12	oocyte_fwd
oocyte	fwd	rnd-3_family-15#LTR/Gypsy	430	431	10.115	oocyte_fwd
oocyte	fwd	rnd-3_family-15#LTR/Gypsy	431	432	10.095	oocyte_fwd
oocyte	fwd	rnd-3_family-15#LTR/Gypsy	432	433	10.06	oocyte_fwd
oocyte	fwd	rnd-3_family-15#LTR/Gypsy	433	434	10.045	oocyte_fwd
oocyte	fwd	rnd-3_family-15#LTR/Gypsy	434	435	10.02	oocyte_fwd
oocyte	fwd	rnd-3_family-15#LTR/Gypsy	435	436	10.02	oocyte_fwd
oocyte	fwd	rnd-3_family-15#LTR/Gypsy	436	437	9.75	oocyte_fwd
oocyte	fwd	rnd-3_family-15#LTR/Gypsy	437	438	9.735	oocyte_fwd
oocyte	fwd	rnd-3_family-15#LTR/Gypsy	438	439	9.65	oocyte_fwd
oocyte	fwd	rnd-3_family-15#LTR/Gypsy	439	440	9.51	oocyte_fwd
oocyte	fwd	rnd-3_family-15#LTR/Gypsy	440	441	9.07	oocyte_fwd
oocyte	fwd	rnd-3_family-15#LTR/Gypsy	441	442	8.7	oocyte_fwd
oocyte	fwd	rnd-3_family-15#LTR/Gypsy	442	443	5.525	oocyte_fwd
oocyte	fwd	rnd-3_family-15#LTR/Gypsy	443	444	4.08	oocyte_fwd
oocyte	fwd	rnd-3_family-15#LTR/Gypsy	444	445	3.58	oocyte_fwd
oocyte	fwd	rnd-3_family-15#LTR/Gypsy	445	446	3.57	oocyte_fwd
oocyte	fwd	rnd-3_family-15#LTR/Gypsy	446	447	2.81	oocyte_fwd
oocyte	fwd	rnd-3_family-15#LTR/Gypsy	447	448	7.67	oocyte_fwd
oocyte	fwd	rnd-3_family-15#LTR/Gypsy	448	449	8.24	oocyte_fwd
oocyte	fwd	rnd-3_family-15#LTR/Gypsy	449	450	8.26	oocyte_fwd
oocyte	fwd	rnd-3_family-15#LTR/Gypsy	450	451	8.27	oocyte_fwd
oocyte	fwd	rnd-3_family-15#LTR/Gypsy	451	452	8.32	oocyte_fwd
oocyte	fwd	rnd-3_family-15#LTR/Gypsy	452	453	8.48	oocyte_fwd
oocyte	fwd	rnd-3_family-15#LTR/Gypsy	453	454	8.51	oocyte_fwd
oocyte	fwd	rnd-3_family-15#LTR/Gypsy	454	455	8.56	oocyte_fwd
oocyte	fwd	rnd-3_family-15#LTR/Gypsy	455	456	8.825	oocyte_fwd
oocyte	fwd	rnd-3_family-15#LTR/Gypsy	456	457	8.87	oocyte_fwd
oocyte	fwd	rnd-3_family-15#LTR/Gypsy	457	458	9.005	oocyte_fwd
oocyte	fwd	rnd-3_family-15#LTR/Gypsy	458	459	9.505	oocyte_fwd
oocyte	fwd	rnd-3_family-15#LTR/Gypsy	459	460	9.52	oocyte_fwd
oocyte	fwd	rnd-3_family-15#LTR/Gypsy	460	461	9.615	oocyte_fwd
oocyte	fwd	rnd-3_family-15#LTR/Gypsy	461	462	9.615	oocyte_fwd
oocyte	fwd	rnd-3_family-15#LTR/Gypsy	462	463	9.61	oocyte_fwd
oocyte	fwd	rnd-3_family-15#LTR/Gypsy	463	464	9.605	oocyte_fwd
oocyte	fwd	rnd-3_family-15#LTR/Gypsy	464	465	9.585	oocyte_fwd
oocyte	fwd	rnd-3_family-15#LTR/Gypsy	465	466	9.455	oocyte_fwd
oocyte	fwd	rnd-3_family-15#LTR/Gypsy	466	467	9.44	oocyte_fwd
oocyte	fwd	rnd-3_family-15#LTR/Gypsy	467	468	9.385	oocyte_fwd
oocyte	fwd	rnd-3_family-15#LTR/Gypsy	468	469	9.345	oocyte_fwd
oocyte	fwd	rnd-3_family-15#LTR/Gypsy	469	470	9.25	oocyte_fwd
oocyte	fwd	rnd-3_family-15#LTR/Gypsy	470	471	8.92	oocyte_fwd
oocyte	fwd	rnd-3_family-15#LTR/Gypsy	471	472	8.82	oocyte_fwd
oocyte	fwd	rnd-3_family-15#LTR/Gypsy	472	473	9.315	oocyte_fwd
oocyte	fwd	rnd-3_family-15#LTR/Gypsy	473	474	9.23	oocyte_fwd
oocyte	fwd	rnd-3_family-15#LTR/Gypsy	474	475	8.36	oocyte_fwd
oocyte	fwd	rnd-3_family-15#LTR/Gypsy	475	476	6.995	oocyte_fwd
oocyte	fwd	rnd-3_family-15#LTR/Gypsy	476	477	4.825	oocyte_fwd
oocyte	fwd	rnd-3_family-15#LTR/Gypsy	477	478	3.39	oocyte_fwd
oocyte	fwd	rnd-3_family-15#LTR/Gypsy	478	479	3.34	oocyte_fwd
oocyte	fwd	rnd-3_family-15#LTR/Gypsy	479	480	3.27	oocyte_fwd
oocyte	fwd	rnd-3_family-15#LTR/Gypsy	480	481	3.24	oocyte_fwd
oocyte	fwd	rnd-3_family-15#LTR/Gypsy	481	482	3.15	oocyte_fwd
oocyte	fwd	rnd-3_family-15#LTR/Gypsy	482	483	3.05	oocyte_fwd
oocyte	fwd	rnd-3_family-15#LTR/Gypsy	483	484	2.905	oocyte_fwd
oocyte	fwd	rnd-3_family-15#LTR/Gypsy	484	485	2.76	oocyte_fwd
oocyte	fwd	rnd-3_family-15#LTR/Gypsy	485	486	2.61	oocyte_fwd
oocyte	fwd	rnd-3_family-15#LTR/Gypsy	486	487	2.55	oocyte_fwd
oocyte	fwd	rnd-3_family-15#LTR/Gypsy	487	488	2.095	oocyte_fwd
oocyte	fwd	rnd-3_family-15#LTR/Gypsy	488	489	2.1	oocyte_fwd
oocyte	fwd	rnd-3_family-15#LTR/Gypsy	489	490	2.105	oocyte_fwd
oocyte	fwd	rnd-3_family-15#LTR/Gypsy	490	491	2.08	oocyte_fwd
oocyte	fwd	rnd-3_family-15#LTR/Gypsy	491	492	2.1	oocyte_fwd
oocyte	fwd	rnd-3_family-15#LTR/Gypsy	492	493	2.09	oocyte_fwd
oocyte	fwd	rnd-3_family-15#LTR/Gypsy	493	494	2.095	oocyte_fwd
oocyte	fwd	rnd-3_family-15#LTR/Gypsy	494	495	2.04	oocyte_fwd
oocyte	fwd	rnd-3_family-15#LTR/Gypsy	495	496	2.075	oocyte_fwd
oocyte	fwd	rnd-3_family-15#LTR/Gypsy	496	497	1.965	oocyte_fwd
oocyte	fwd	rnd-3_family-15#LTR/Gypsy	497	498	1.825	oocyte_fwd
oocyte	fwd	rnd-3_family-15#LTR/Gypsy	498	499	1.84	oocyte_fwd
oocyte	fwd	rnd-3_family-15#LTR/Gypsy	499	500	1.8	oocyte_fwd
oocyte	fwd	rnd-3_family-15#LTR/Gypsy	500	501	1.42	oocyte_fwd
oocyte	fwd	rnd-3_family-15#LTR/Gypsy	501	502	1.175	oocyte_fwd
oocyte	fwd	rnd-3_family-15#LTR/Gypsy	502	503	1.18	oocyte_fwd
oocyte	fwd	rnd-3_family-15#LTR/Gypsy	503	504	1.18	oocyte_fwd
oocyte	fwd	rnd-3_family-15#LTR/Gypsy	504	505	1.18	oocyte_fwd
oocyte	fwd	rnd-3_family-15#LTR/Gypsy	505	506	1.19	oocyte_fwd
oocyte	fwd	rnd-3_family-15#LTR/Gypsy	506	507	1.65	oocyte_fwd
oocyte	fwd	rnd-3_family-15#LTR/Gypsy	507	508	1.715	oocyte_fwd
oocyte	fwd	rnd-3_family-15#LTR/Gypsy	508	509	1.72	oocyte_fwd
oocyte	fwd	rnd-3_family-15#LTR/Gypsy	509	510	1.715	oocyte_fwd
oocyte	fwd	rnd-3_family-15#LTR/Gypsy	510	511	1.785	oocyte_fwd
oocyte	fwd	rnd-3_family-15#LTR/Gypsy	511	512	5.79	oocyte_fwd
oocyte	fwd	rnd-3_family-15#LTR/Gypsy	512	513	6.05	oocyte_fwd
oocyte	fwd	rnd-3_family-15#LTR/Gypsy	513	514	7.89	oocyte_fwd
oocyte	fwd	rnd-3_family-15#LTR/Gypsy	514	515	7.99	oocyte_fwd
oocyte	fwd	rnd-3_family-15#LTR/Gypsy	515	516	8.01	oocyte_fwd
oocyte	fwd	rnd-3_family-15#LTR/Gypsy	516	517	8.025	oocyte_fwd
oocyte	fwd	rnd-3_family-15#LTR/Gypsy	517	518	8.365	oocyte_fwd
oocyte	fwd	rnd-3_family-15#LTR/Gypsy	518	519	8.405	oocyte_fwd
oocyte	fwd	rnd-3_family-15#LTR/Gypsy	519	520	8.98	oocyte_fwd
oocyte	fwd	rnd-3_family-15#LTR/Gypsy	520	521	8.975	oocyte_fwd
oocyte	fwd	rnd-3_family-15#LTR/Gypsy	521	522	9.065	oocyte_fwd
oocyte	fwd	rnd-3_family-15#LTR/Gypsy	522	523	9.07	oocyte_fwd
oocyte	fwd	rnd-3_family-15#LTR/Gypsy	523	524	9.1	oocyte_fwd
oocyte	fwd	rnd-3_family-15#LTR/Gypsy	524	525	9.105	oocyte_fwd
oocyte	fwd	rnd-3_family-15#LTR/Gypsy	525	526	9.095	oocyte_fwd
oocyte	fwd	rnd-3_family-15#LTR/Gypsy	526	527	9.115	oocyte_fwd
oocyte	fwd	rnd-3_family-15#LTR/Gypsy	527	528	9.1	oocyte_fwd
oocyte	fwd	rnd-3_family-15#LTR/Gypsy	528	529	9.07	oocyte_fwd
oocyte	fwd	rnd-3_family-15#LTR/Gypsy	529	530	9.005	oocyte_fwd
oocyte	fwd	rnd-3_family-15#LTR/Gypsy	530	531	8.975	oocyte_fwd
oocyte	fwd	rnd-3_family-15#LTR/Gypsy	531	532	7.895	oocyte_fwd
oocyte	fwd	rnd-3_family-15#LTR/Gypsy	532	533	7.85	oocyte_fwd
oocyte	fwd	rnd-3_family-15#LTR/Gypsy	533	534	7.52	oocyte_fwd
oocyte	fwd	rnd-3_family-15#LTR/Gypsy	534	535	7.39	oocyte_fwd
oocyte	fwd	rnd-3_family-15#LTR/Gypsy	535	536	7.25	oocyte_fwd
oocyte	fwd	rnd-3_family-15#LTR/Gypsy	536	537	6.865	oocyte_fwd
oocyte	fwd	rnd-3_family-15#LTR/Gypsy	537	538	6.405	oocyte_fwd
oocyte	fwd	rnd-3_family-15#LTR/Gypsy	538	539	4.53	oocyte_fwd
oocyte	fwd	rnd-3_family-15#LTR/Gypsy	539	540	4.015	oocyte_fwd
oocyte	fwd	rnd-3_family-15#LTR/Gypsy	540	541	2.595	oocyte_fwd
oocyte	fwd	rnd-3_family-15#LTR/Gypsy	541	542	2.26	oocyte_fwd
oocyte	fwd	rnd-3_family-15#LTR/Gypsy	542	543	2.115	oocyte_fwd
oocyte	fwd	rnd-3_family-15#LTR/Gypsy	543	544	2.02	oocyte_fwd
oocyte	fwd	rnd-3_family-15#LTR/Gypsy	544	545	1.8	oocyte_fwd
oocyte	fwd	rnd-3_family-15#LTR/Gypsy	545	546	1.635	oocyte_fwd
oocyte	fwd	rnd-3_family-15#LTR/Gypsy	546	547	1.535	oocyte_fwd
oocyte	fwd	rnd-3_family-15#LTR/Gypsy	547	548	1.5	oocyte_fwd
oocyte	fwd	rnd-3_family-15#LTR/Gypsy	548	549	1.355	oocyte_fwd
oocyte	fwd	rnd-3_family-15#LTR/Gypsy	549	550	1.325	oocyte_fwd
oocyte	fwd	rnd-3_family-15#LTR/Gypsy	550	551	2.505	oocyte_fwd
oocyte	fwd	rnd-3_family-15#LTR/Gypsy	551	552	2.525	oocyte_fwd
oocyte	fwd	rnd-3_family-15#LTR/Gypsy	552	553	2.58	oocyte_fwd
oocyte	fwd	rnd-3_family-15#LTR/Gypsy	553	554	2.615	oocyte_fwd
oocyte	fwd	rnd-3_family-15#LTR/Gypsy	554	555	2.64	oocyte_fwd
oocyte	fwd	rnd-3_family-15#LTR/Gypsy	555	556	2.625	oocyte_fwd
oocyte	fwd	rnd-3_family-15#LTR/Gypsy	556	557	2.61	oocyte_fwd
oocyte	fwd	rnd-3_family-15#LTR/Gypsy	557	558	2.6	oocyte_fwd
oocyte	fwd	rnd-3_family-15#LTR/Gypsy	558	559	2.82	oocyte_fwd
oocyte	fwd	rnd-3_family-15#LTR/Gypsy	559	560	2.805	oocyte_fwd
oocyte	fwd	rnd-3_family-15#LTR/Gypsy	560	561	2.835	oocyte_fwd
oocyte	fwd	rnd-3_family-15#LTR/Gypsy	561	562	2.855	oocyte_fwd
oocyte	fwd	rnd-3_family-15#LTR/Gypsy	562	563	2.87	oocyte_fwd
oocyte	fwd	rnd-3_family-15#LTR/Gypsy	563	564	4	oocyte_fwd
oocyte	fwd	rnd-3_family-15#LTR/Gypsy	564	565	4.415	oocyte_fwd
oocyte	fwd	rnd-3_family-15#LTR/Gypsy	565	566	4.52	oocyte_fwd
oocyte	fwd	rnd-3_family-15#LTR/Gypsy	566	567	4.605	oocyte_fwd
oocyte	fwd	rnd-3_family-15#LTR/Gypsy	567	568	4.61	oocyte_fwd
oocyte	fwd	rnd-3_family-15#LTR/Gypsy	568	569	4.66	oocyte_fwd
oocyte	fwd	rnd-3_family-15#LTR/Gypsy	569	570	4.625	oocyte_fwd
oocyte	fwd	rnd-3_family-15#LTR/Gypsy	570	571	4.62	oocyte_fwd
oocyte	fwd	rnd-3_family-15#LTR/Gypsy	571	572	4.6	oocyte_fwd
oocyte	fwd	rnd-3_family-15#LTR/Gypsy	572	573	4.58	oocyte_fwd
oocyte	fwd	rnd-3_family-15#LTR/Gypsy	573	574	4.57	oocyte_fwd
oocyte	fwd	rnd-3_family-15#LTR/Gypsy	574	575	4.585	oocyte_fwd
oocyte	fwd	rnd-3_family-15#LTR/Gypsy	575	576	4.545	oocyte_fwd
oocyte	fwd	rnd-3_family-15#LTR/Gypsy	576	577	4.5	oocyte_fwd
oocyte	fwd	rnd-3_family-15#LTR/Gypsy	577	578	4.33	oocyte_fwd
oocyte	fwd	rnd-3_family-15#LTR/Gypsy	578	579	4.17	oocyte_fwd
oocyte	fwd	rnd-3_family-15#LTR/Gypsy	579	580	3.82	oocyte_fwd
oocyte	fwd	rnd-3_family-15#LTR/Gypsy	580	581	3.63	oocyte_fwd
oocyte	fwd	rnd-3_family-15#LTR/Gypsy	581	582	3.6	oocyte_fwd
oocyte	fwd	rnd-3_family-15#LTR/Gypsy	582	583	3.465	oocyte_fwd
oocyte	fwd	rnd-3_family-15#LTR/Gypsy	583	584	3.52	oocyte_fwd
oocyte	fwd	rnd-3_family-15#LTR/Gypsy	584	585	3.525	oocyte_fwd
oocyte	fwd	rnd-3_family-15#LTR/Gypsy	585	586	3.53	oocyte_fwd
oocyte	fwd	rnd-3_family-15#LTR/Gypsy	586	587	3.485	oocyte_fwd
oocyte	fwd	rnd-3_family-15#LTR/Gypsy	587	588	3.455	oocyte_fwd
oocyte	fwd	rnd-3_family-15#LTR/Gypsy	588	589	3.38	oocyte_fwd
oocyte	fwd	rnd-3_family-15#LTR/Gypsy	589	590	2.685	oocyte_fwd
oocyte	fwd	rnd-3_family-15#LTR/Gypsy	590	591	2.825	oocyte_fwd
oocyte	fwd	rnd-3_family-15#LTR/Gypsy	591	592	2.43	oocyte_fwd
oocyte	fwd	rnd-3_family-15#LTR/Gypsy	592	593	2.225	oocyte_fwd
oocyte	fwd	rnd-3_family-15#LTR/Gypsy	593	594	2.015	oocyte_fwd
oocyte	fwd	rnd-3_family-15#LTR/Gypsy	594	595	7.065	oocyte_fwd
oocyte	fwd	rnd-3_family-15#LTR/Gypsy	595	596	7.895	oocyte_fwd
oocyte	fwd	rnd-3_family-15#LTR/Gypsy	596	597	7.965	oocyte_fwd
oocyte	fwd	rnd-3_family-15#LTR/Gypsy	597	598	7.95	oocyte_fwd
oocyte	fwd	rnd-3_family-15#LTR/Gypsy	598	599	7.98	oocyte_fwd
oocyte	fwd	rnd-3_family-15#LTR/Gypsy	599	600	8.005	oocyte_fwd
oocyte	fwd	rnd-3_family-15#LTR/Gypsy	600	601	8.04	oocyte_fwd
oocyte	fwd	rnd-3_family-15#LTR/Gypsy	601	602	8.045	oocyte_fwd
oocyte	fwd	rnd-3_family-15#LTR/Gypsy	602	603	8.13	oocyte_fwd
oocyte	fwd	rnd-3_family-15#LTR/Gypsy	603	604	8.15	oocyte_fwd
oocyte	fwd	rnd-3_family-15#LTR/Gypsy	604	605	8.145	oocyte_fwd
oocyte	fwd	rnd-3_family-15#LTR/Gypsy	605	606	8.14	oocyte_fwd
oocyte	fwd	rnd-3_family-15#LTR/Gypsy	606	607	8.105	oocyte_fwd
oocyte	fwd	rnd-3_family-15#LTR/Gypsy	607	608	7.985	oocyte_fwd
oocyte	fwd	rnd-3_family-15#LTR/Gypsy	608	609	7.9	oocyte_fwd
oocyte	fwd	rnd-3_family-15#LTR/Gypsy	609	610	7.865	oocyte_fwd
oocyte	fwd	rnd-3_family-15#LTR/Gypsy	610	611	8.01	oocyte_fwd
oocyte	fwd	rnd-3_family-15#LTR/Gypsy	611	612	8.025	oocyte_fwd
oocyte	fwd	rnd-3_family-15#LTR/Gypsy	612	613	7.995	oocyte_fwd
oocyte	fwd	rnd-3_family-15#LTR/Gypsy	613	614	8.01	oocyte_fwd
oocyte	fwd	rnd-3_family-15#LTR/Gypsy	614	615	7.955	oocyte_fwd
oocyte	fwd	rnd-3_family-15#LTR/Gypsy	615	616	7.94	oocyte_fwd
oocyte	fwd	rnd-3_family-15#LTR/Gypsy	616	617	7.95	oocyte_fwd
oocyte	fwd	rnd-3_family-15#LTR/Gypsy	617	618	7.95	oocyte_fwd
oocyte	fwd	rnd-3_family-15#LTR/Gypsy	618	619	7.8	oocyte_fwd
oocyte	fwd	rnd-3_family-15#LTR/Gypsy	619	620	7.73	oocyte_fwd
oocyte	fwd	rnd-3_family-15#LTR/Gypsy	620	621	6.585	oocyte_fwd
oocyte	fwd	rnd-3_family-15#LTR/Gypsy	621	622	6.795	oocyte_fwd
oocyte	fwd	rnd-3_family-15#LTR/Gypsy	622	623	5.95	oocyte_fwd
oocyte	fwd	rnd-3_family-15#LTR/Gypsy	623	624	2.285	oocyte_fwd
oocyte	fwd	rnd-3_family-15#LTR/Gypsy	624	625	2.34	oocyte_fwd
oocyte	fwd	rnd-3_family-15#LTR/Gypsy	625	626	2.195	oocyte_fwd
oocyte	fwd	rnd-3_family-15#LTR/Gypsy	626	627	2.185	oocyte_fwd
oocyte	fwd	rnd-3_family-15#LTR/Gypsy	627	628	2.185	oocyte_fwd
oocyte	fwd	rnd-3_family-15#LTR/Gypsy	628	629	2.185	oocyte_fwd
oocyte	fwd	rnd-3_family-15#LTR/Gypsy	629	630	2.185	oocyte_fwd
oocyte	fwd	rnd-3_family-15#LTR/Gypsy	630	631	2.18	oocyte_fwd
oocyte	fwd	rnd-3_family-15#LTR/Gypsy	631	632	2.11	oocyte_fwd
oocyte	fwd	rnd-3_family-15#LTR/Gypsy	632	633	2.065	oocyte_fwd
oocyte	fwd	rnd-3_family-15#LTR/Gypsy	633	634	1.985	oocyte_fwd
oocyte	fwd	rnd-3_family-15#LTR/Gypsy	634	635	1.975	oocyte_fwd
oocyte	fwd	rnd-3_family-15#LTR/Gypsy	635	636	1.985	oocyte_fwd
oocyte	fwd	rnd-3_family-15#LTR/Gypsy	636	637	1.98	oocyte_fwd
oocyte	fwd	rnd-3_family-15#LTR/Gypsy	637	638	1.96	oocyte_fwd
oocyte	fwd	rnd-3_family-15#LTR/Gypsy	638	639	1.895	oocyte_fwd
oocyte	fwd	rnd-3_family-15#LTR/Gypsy	639	640	1.88	oocyte_fwd
oocyte	fwd	rnd-3_family-15#LTR/Gypsy	640	641	1.89	oocyte_fwd
oocyte	fwd	rnd-3_family-15#LTR/Gypsy	641	642	1.88	oocyte_fwd
oocyte	fwd	rnd-3_family-15#LTR/Gypsy	642	643	1.88	oocyte_fwd
oocyte	fwd	rnd-3_family-15#LTR/Gypsy	643	644	1.905	oocyte_fwd
oocyte	fwd	rnd-3_family-15#LTR/Gypsy	644	645	1.92	oocyte_fwd
oocyte	fwd	rnd-3_family-15#LTR/Gypsy	645	646	3.095	oocyte_fwd
oocyte	fwd	rnd-3_family-15#LTR/Gypsy	646	647	3.005	oocyte_fwd
oocyte	fwd	rnd-3_family-15#LTR/Gypsy	647	648	2.95	oocyte_fwd
oocyte	fwd	rnd-3_family-15#LTR/Gypsy	648	649	2.985	oocyte_fwd
oocyte	fwd	rnd-3_family-15#LTR/Gypsy	649	650	2.895	oocyte_fwd
oocyte	fwd	rnd-3_family-15#LTR/Gypsy	650	651	3.385	oocyte_fwd
oocyte	fwd	rnd-3_family-15#LTR/Gypsy	651	652	3.335	oocyte_fwd
oocyte	fwd	rnd-3_family-15#LTR/Gypsy	652	653	3.29	oocyte_fwd
oocyte	fwd	rnd-3_family-15#LTR/Gypsy	653	654	3.36	oocyte_fwd
oocyte	fwd	rnd-3_family-15#LTR/Gypsy	654	655	6.6	oocyte_fwd
oocyte	fwd	rnd-3_family-15#LTR/Gypsy	655	656	7.21	oocyte_fwd
oocyte	fwd	rnd-3_family-15#LTR/Gypsy	656	657	7.275	oocyte_fwd
oocyte	fwd	rnd-3_family-15#LTR/Gypsy	657	658	7.34	oocyte_fwd
oocyte	fwd	rnd-3_family-15#LTR/Gypsy	658	659	7.565	oocyte_fwd
oocyte	fwd	rnd-3_family-15#LTR/Gypsy	659	660	24.015	oocyte_fwd
oocyte	fwd	rnd-3_family-15#LTR/Gypsy	660	661	24.375	oocyte_fwd
oocyte	fwd	rnd-3_family-15#LTR/Gypsy	661	662	24.59	oocyte_fwd
oocyte	fwd	rnd-3_family-15#LTR/Gypsy	662	663	24.99	oocyte_fwd
oocyte	fwd	rnd-3_family-15#LTR/Gypsy	663	664	25.935	oocyte_fwd
oocyte	fwd	rnd-3_family-15#LTR/Gypsy	664	665	26.1	oocyte_fwd
oocyte	fwd	rnd-3_family-15#LTR/Gypsy	665	666	26.2	oocyte_fwd
oocyte	fwd	rnd-3_family-15#LTR/Gypsy	666	667	27.805	oocyte_fwd
oocyte	fwd	rnd-3_family-15#LTR/Gypsy	667	668	27.845	oocyte_fwd
oocyte	fwd	rnd-3_family-15#LTR/Gypsy	668	669	27.545	oocyte_fwd
oocyte	fwd	rnd-3_family-15#LTR/Gypsy	669	670	27.605	oocyte_fwd
oocyte	fwd	rnd-3_family-15#LTR/Gypsy	670	671	27.59	oocyte_fwd
oocyte	fwd	rnd-3_family-15#LTR/Gypsy	671	672	27.33	oocyte_fwd
oocyte	fwd	rnd-3_family-15#LTR/Gypsy	672	673	27.06	oocyte_fwd
oocyte	fwd	rnd-3_family-15#LTR/Gypsy	673	674	26.675	oocyte_fwd
oocyte	fwd	rnd-3_family-15#LTR/Gypsy	674	675	26.435	oocyte_fwd
oocyte	fwd	rnd-3_family-15#LTR/Gypsy	675	676	26.36	oocyte_fwd
oocyte	fwd	rnd-3_family-15#LTR/Gypsy	676	677	26.18	oocyte_fwd
oocyte	fwd	rnd-3_family-15#LTR/Gypsy	677	678	25.92	oocyte_fwd
oocyte	fwd	rnd-3_family-15#LTR/Gypsy	678	679	25.415	oocyte_fwd
oocyte	fwd	rnd-3_family-15#LTR/Gypsy	679	680	24.3	oocyte_fwd
oocyte	fwd	rnd-3_family-15#LTR/Gypsy	680	681	23.605	oocyte_fwd
oocyte	fwd	rnd-3_family-15#LTR/Gypsy	681	682	23.105	oocyte_fwd
oocyte	fwd	rnd-3_family-15#LTR/Gypsy	682	683	22.435	oocyte_fwd
oocyte	fwd	rnd-3_family-15#LTR/Gypsy	683	684	20.58	oocyte_fwd
oocyte	fwd	rnd-3_family-15#LTR/Gypsy	684	685	19.9	oocyte_fwd
oocyte	fwd	rnd-3_family-15#LTR/Gypsy	685	686	17.395	oocyte_fwd
oocyte	fwd	rnd-3_family-15#LTR/Gypsy	686	687	13.83	oocyte_fwd
oocyte	fwd	rnd-3_family-15#LTR/Gypsy	687	688	12.2	oocyte_fwd
oocyte	fwd	rnd-3_family-15#LTR/Gypsy	688	689	5.075	oocyte_fwd
oocyte	fwd	rnd-3_family-15#LTR/Gypsy	689	690	3.735	oocyte_fwd
oocyte	fwd	rnd-3_family-15#LTR/Gypsy	690	691	3.54	oocyte_fwd
oocyte	fwd	rnd-3_family-15#LTR/Gypsy	691	692	3.32	oocyte_fwd
oocyte	fwd	rnd-3_family-15#LTR/Gypsy	692	693	3	oocyte_fwd
oocyte	fwd	rnd-3_family-15#LTR/Gypsy	693	694	2.99	oocyte_fwd
oocyte	fwd	rnd-3_family-15#LTR/Gypsy	694	695	2.78	oocyte_fwd
oocyte	fwd	rnd-3_family-15#LTR/Gypsy	695	696	2.525	oocyte_fwd
oocyte	fwd	rnd-3_family-15#LTR/Gypsy	696	697	2.525	oocyte_fwd
oocyte	fwd	rnd-3_family-15#LTR/Gypsy	697	698	2.52	oocyte_fwd
oocyte	fwd	rnd-3_family-15#LTR/Gypsy	698	699	2.765	oocyte_fwd
oocyte	fwd	rnd-3_family-15#LTR/Gypsy	699	700	16.78	oocyte_fwd
oocyte	fwd	rnd-3_family-15#LTR/Gypsy	700	701	17.695	oocyte_fwd
oocyte	fwd	rnd-3_family-15#LTR/Gypsy	701	702	17.735	oocyte_fwd
oocyte	fwd	rnd-3_family-15#LTR/Gypsy	702	703	17.835	oocyte_fwd
oocyte	fwd	rnd-3_family-15#LTR/Gypsy	703	704	18.01	oocyte_fwd
oocyte	fwd	rnd-3_family-15#LTR/Gypsy	704	705	18.07	oocyte_fwd
oocyte	fwd	rnd-3_family-15#LTR/Gypsy	705	706	18.1	oocyte_fwd
oocyte	fwd	rnd-3_family-15#LTR/Gypsy	706	707	18.2	oocyte_fwd
oocyte	fwd	rnd-3_family-15#LTR/Gypsy	707	708	18.285	oocyte_fwd
oocyte	fwd	rnd-3_family-15#LTR/Gypsy	708	709	18.28	oocyte_fwd
oocyte	fwd	rnd-3_family-15#LTR/Gypsy	709	710	18.525	oocyte_fwd
oocyte	fwd	rnd-3_family-15#LTR/Gypsy	710	711	18.51	oocyte_fwd
oocyte	fwd	rnd-3_family-15#LTR/Gypsy	711	712	18.525	oocyte_fwd
oocyte	fwd	rnd-3_family-15#LTR/Gypsy	712	713	18.505	oocyte_fwd
oocyte	fwd	rnd-3_family-15#LTR/Gypsy	713	714	18.505	oocyte_fwd
oocyte	fwd	rnd-3_family-15#LTR/Gypsy	714	715	18.49	oocyte_fwd
oocyte	fwd	rnd-3_family-15#LTR/Gypsy	715	716	18.445	oocyte_fwd
oocyte	fwd	rnd-3_family-15#LTR/Gypsy	716	717	18.4	oocyte_fwd
oocyte	fwd	rnd-3_family-15#LTR/Gypsy	717	718	18.365	oocyte_fwd
oocyte	fwd	rnd-3_family-15#LTR/Gypsy	718	719	18.3	oocyte_fwd
oocyte	fwd	rnd-3_family-15#LTR/Gypsy	719	720	18.25	oocyte_fwd
oocyte	fwd	rnd-3_family-15#LTR/Gypsy	720	721	18.115	oocyte_fwd
oocyte	fwd	rnd-3_family-15#LTR/Gypsy	721	722	17.74	oocyte_fwd
oocyte	fwd	rnd-3_family-15#LTR/Gypsy	722	723	17.64	oocyte_fwd
oocyte	fwd	rnd-3_family-15#LTR/Gypsy	723	724	17.23	oocyte_fwd
oocyte	fwd	rnd-3_family-15#LTR/Gypsy	724	725	15.21	oocyte_fwd
oocyte	fwd	rnd-3_family-15#LTR/Gypsy	725	726	11.885	oocyte_fwd
oocyte	fwd	rnd-3_family-15#LTR/Gypsy	726	727	8.455	oocyte_fwd
oocyte	fwd	rnd-3_family-15#LTR/Gypsy	727	728	3.775	oocyte_fwd
oocyte	fwd	rnd-3_family-15#LTR/Gypsy	728	729	2.72	oocyte_fwd
oocyte	fwd	rnd-3_family-15#LTR/Gypsy	729	730	2.455	oocyte_fwd
oocyte	fwd	rnd-3_family-15#LTR/Gypsy	730	731	2.38	oocyte_fwd
oocyte	fwd	rnd-3_family-15#LTR/Gypsy	731	732	2.355	oocyte_fwd
oocyte	fwd	rnd-3_family-15#LTR/Gypsy	732	733	2.495	oocyte_fwd
oocyte	fwd	rnd-3_family-15#LTR/Gypsy	733	734	2.48	oocyte_fwd
oocyte	fwd	rnd-3_family-15#LTR/Gypsy	734	735	2.355	oocyte_fwd
oocyte	fwd	rnd-3_family-15#LTR/Gypsy	735	736	2.515	oocyte_fwd
oocyte	fwd	rnd-3_family-15#LTR/Gypsy	736	737	2.46	oocyte_fwd
oocyte	fwd	rnd-3_family-15#LTR/Gypsy	737	738	2.49	oocyte_fwd
oocyte	fwd	rnd-3_family-15#LTR/Gypsy	738	739	2.505	oocyte_fwd
oocyte	fwd	rnd-3_family-15#LTR/Gypsy	739	740	2.485	oocyte_fwd
oocyte	fwd	rnd-3_family-15#LTR/Gypsy	740	741	2.465	oocyte_fwd
oocyte	fwd	rnd-3_family-15#LTR/Gypsy	741	742	2.555	oocyte_fwd
oocyte	fwd	rnd-3_family-15#LTR/Gypsy	742	743	2.54	oocyte_fwd
oocyte	fwd	rnd-3_family-15#LTR/Gypsy	743	744	2.54	oocyte_fwd
oocyte	fwd	rnd-3_family-15#LTR/Gypsy	744	745	2.55	oocyte_fwd
oocyte	fwd	rnd-3_family-15#LTR/Gypsy	745	746	2.57	oocyte_fwd
oocyte	fwd	rnd-3_family-15#LTR/Gypsy	746	747	2.585	oocyte_fwd
oocyte	fwd	rnd-3_family-15#LTR/Gypsy	747	748	2.575	oocyte_fwd
oocyte	fwd	rnd-3_family-15#LTR/Gypsy	748	749	2.615	oocyte_fwd
oocyte	fwd	rnd-3_family-15#LTR/Gypsy	749	750	2.63	oocyte_fwd
oocyte	fwd	rnd-3_family-15#LTR/Gypsy	750	751	2.76	oocyte_fwd
oocyte	fwd	rnd-3_family-15#LTR/Gypsy	751	752	2.825	oocyte_fwd
oocyte	fwd	rnd-3_family-15#LTR/Gypsy	752	753	2.83	oocyte_fwd
oocyte	fwd	rnd-3_family-15#LTR/Gypsy	753	754	2.82	oocyte_fwd
oocyte	fwd	rnd-3_family-15#LTR/Gypsy	754	755	2.84	oocyte_fwd
oocyte	fwd	rnd-3_family-15#LTR/Gypsy	755	756	2.84	oocyte_fwd
oocyte	fwd	rnd-3_family-15#LTR/Gypsy	756	757	2.81	oocyte_fwd
oocyte	fwd	rnd-3_family-15#LTR/Gypsy	757	758	2.83	oocyte_fwd
oocyte	fwd	rnd-3_family-15#LTR/Gypsy	758	759	2.79	oocyte_fwd
oocyte	fwd	rnd-3_family-15#LTR/Gypsy	759	760	2.765	oocyte_fwd
oocyte	fwd	rnd-3_family-15#LTR/Gypsy	760	761	2.725	oocyte_fwd
oocyte	fwd	rnd-3_family-15#LTR/Gypsy	761	762	2.675	oocyte_fwd
oocyte	fwd	rnd-3_family-15#LTR/Gypsy	762	763	2.69	oocyte_fwd
oocyte	fwd	rnd-3_family-15#LTR/Gypsy	763	764	2.695	oocyte_fwd
oocyte	fwd	rnd-3_family-15#LTR/Gypsy	764	765	2.69	oocyte_fwd
oocyte	fwd	rnd-3_family-15#LTR/Gypsy	765	766	2.62	oocyte_fwd
oocyte	fwd	rnd-3_family-15#LTR/Gypsy	766	767	2.67	oocyte_fwd
oocyte	fwd	rnd-3_family-15#LTR/Gypsy	767	768	2.785	oocyte_fwd
oocyte	fwd	rnd-3_family-15#LTR/Gypsy	768	769	5.715	oocyte_fwd
oocyte	fwd	rnd-3_family-15#LTR/Gypsy	769	770	5.725	oocyte_fwd
oocyte	fwd	rnd-3_family-15#LTR/Gypsy	770	771	6.27	oocyte_fwd
oocyte	fwd	rnd-3_family-15#LTR/Gypsy	771	772	6.27	oocyte_fwd
oocyte	fwd	rnd-3_family-15#LTR/Gypsy	772	773	5.64	oocyte_fwd
oocyte	fwd	rnd-3_family-15#LTR/Gypsy	773	774	5.635	oocyte_fwd
oocyte	fwd	rnd-3_family-15#LTR/Gypsy	774	775	5.67	oocyte_fwd
oocyte	fwd	rnd-3_family-15#LTR/Gypsy	775	776	5.655	oocyte_fwd
oocyte	fwd	rnd-3_family-15#LTR/Gypsy	776	777	5.655	oocyte_fwd
oocyte	fwd	rnd-3_family-15#LTR/Gypsy	777	778	5.64	oocyte_fwd
oocyte	fwd	rnd-3_family-15#LTR/Gypsy	778	779	5.665	oocyte_fwd
oocyte	fwd	rnd-3_family-15#LTR/Gypsy	779	780	5.715	oocyte_fwd
oocyte	fwd	rnd-3_family-15#LTR/Gypsy	780	781	5.805	oocyte_fwd
oocyte	fwd	rnd-3_family-15#LTR/Gypsy	781	782	5.855	oocyte_fwd
oocyte	fwd	rnd-3_family-15#LTR/Gypsy	782	783	5.84	oocyte_fwd
oocyte	fwd	rnd-3_family-15#LTR/Gypsy	783	784	7.8	oocyte_fwd
oocyte	fwd	rnd-3_family-15#LTR/Gypsy	784	785	7.965	oocyte_fwd
oocyte	fwd	rnd-3_family-15#LTR/Gypsy	785	786	7.97	oocyte_fwd
oocyte	fwd	rnd-3_family-15#LTR/Gypsy	786	787	8.45	oocyte_fwd
oocyte	fwd	rnd-3_family-15#LTR/Gypsy	787	788	8.42	oocyte_fwd
oocyte	fwd	rnd-3_family-15#LTR/Gypsy	788	789	8.51	oocyte_fwd
oocyte	fwd	rnd-3_family-15#LTR/Gypsy	789	790	8.37	oocyte_fwd
oocyte	fwd	rnd-3_family-15#LTR/Gypsy	790	791	8.355	oocyte_fwd
oocyte	fwd	rnd-3_family-15#LTR/Gypsy	791	792	8.315	oocyte_fwd
oocyte	fwd	rnd-3_family-15#LTR/Gypsy	792	793	8.295	oocyte_fwd
oocyte	fwd	rnd-3_family-15#LTR/Gypsy	793	794	8.09	oocyte_fwd
oocyte	fwd	rnd-3_family-15#LTR/Gypsy	794	795	7.855	oocyte_fwd
oocyte	fwd	rnd-3_family-15#LTR/Gypsy	795	796	6.105	oocyte_fwd
oocyte	fwd	rnd-3_family-15#LTR/Gypsy	796	797	5.31	oocyte_fwd
oocyte	fwd	rnd-3_family-15#LTR/Gypsy	797	798	4.865	oocyte_fwd
oocyte	fwd	rnd-3_family-15#LTR/Gypsy	798	799	4.79	oocyte_fwd
oocyte	fwd	rnd-3_family-15#LTR/Gypsy	799	800	4.71	oocyte_fwd
oocyte	fwd	rnd-3_family-15#LTR/Gypsy	800	801	4.55	oocyte_fwd
oocyte	fwd	rnd-3_family-15#LTR/Gypsy	801	802	4.63	oocyte_fwd
oocyte	fwd	rnd-3_family-15#LTR/Gypsy	802	803	4.585	oocyte_fwd
oocyte	fwd	rnd-3_family-15#LTR/Gypsy	803	804	4.5	oocyte_fwd
oocyte	fwd	rnd-3_family-15#LTR/Gypsy	804	805	4.425	oocyte_fwd
oocyte	fwd	rnd-3_family-15#LTR/Gypsy	805	806	4.385	oocyte_fwd
oocyte	fwd	rnd-3_family-15#LTR/Gypsy	806	807	4.325	oocyte_fwd
oocyte	fwd	rnd-3_family-15#LTR/Gypsy	807	808	4.26	oocyte_fwd
oocyte	fwd	rnd-3_family-15#LTR/Gypsy	808	809	3.78	oocyte_fwd
oocyte	fwd	rnd-3_family-15#LTR/Gypsy	809	810	2.55	oocyte_fwd
oocyte	fwd	rnd-3_family-15#LTR/Gypsy	810	811	2.315	oocyte_fwd
oocyte	fwd	rnd-3_family-15#LTR/Gypsy	811	812	2.32	oocyte_fwd
oocyte	fwd	rnd-3_family-15#LTR/Gypsy	812	813	2.205	oocyte_fwd
oocyte	fwd	rnd-3_family-15#LTR/Gypsy	813	814	2.2	oocyte_fwd
oocyte	fwd	rnd-3_family-15#LTR/Gypsy	814	815	2.135	oocyte_fwd
oocyte	fwd	rnd-3_family-15#LTR/Gypsy	815	816	2.11	oocyte_fwd
oocyte	fwd	rnd-3_family-15#LTR/Gypsy	816	817	1.78	oocyte_fwd
oocyte	fwd	rnd-3_family-15#LTR/Gypsy	817	818	1.75	oocyte_fwd
oocyte	fwd	rnd-3_family-15#LTR/Gypsy	818	819	1.81	oocyte_fwd
oocyte	fwd	rnd-3_family-15#LTR/Gypsy	819	820	1.935	oocyte_fwd
oocyte	fwd	rnd-3_family-15#LTR/Gypsy	820	821	2.14	oocyte_fwd
oocyte	fwd	rnd-3_family-15#LTR/Gypsy	821	822	2.23	oocyte_fwd
oocyte	fwd	rnd-3_family-15#LTR/Gypsy	822	823	2.235	oocyte_fwd
oocyte	fwd	rnd-3_family-15#LTR/Gypsy	823	824	2.28	oocyte_fwd
oocyte	fwd	rnd-3_family-15#LTR/Gypsy	824	825	2.3	oocyte_fwd
oocyte	fwd	rnd-3_family-15#LTR/Gypsy	825	826	2.33	oocyte_fwd
oocyte	fwd	rnd-3_family-15#LTR/Gypsy	826	827	2.39	oocyte_fwd
oocyte	fwd	rnd-3_family-15#LTR/Gypsy	827	828	2.385	oocyte_fwd
oocyte	fwd	rnd-3_family-15#LTR/Gypsy	828	829	2.395	oocyte_fwd
oocyte	fwd	rnd-3_family-15#LTR/Gypsy	829	830	2.33	oocyte_fwd
oocyte	fwd	rnd-3_family-15#LTR/Gypsy	830	831	2.3	oocyte_fwd
oocyte	fwd	rnd-3_family-15#LTR/Gypsy	831	832	2.26	oocyte_fwd
oocyte	fwd	rnd-3_family-15#LTR/Gypsy	832	833	2.2	oocyte_fwd
oocyte	fwd	rnd-3_family-15#LTR/Gypsy	833	834	2.18	oocyte_fwd
oocyte	fwd	rnd-3_family-15#LTR/Gypsy	834	835	2.175	oocyte_fwd
oocyte	fwd	rnd-3_family-15#LTR/Gypsy	835	836	2.145	oocyte_fwd
oocyte	fwd	rnd-3_family-15#LTR/Gypsy	836	837	2.18	oocyte_fwd
oocyte	fwd	rnd-3_family-15#LTR/Gypsy	837	838	2.195	oocyte_fwd
oocyte	fwd	rnd-3_family-15#LTR/Gypsy	838	839	2.215	oocyte_fwd
oocyte	fwd	rnd-3_family-15#LTR/Gypsy	839	840	2.46	oocyte_fwd
oocyte	fwd	rnd-3_family-15#LTR/Gypsy	840	841	2.49	oocyte_fwd
oocyte	fwd	rnd-3_family-15#LTR/Gypsy	841	842	2.57	oocyte_fwd
oocyte	fwd	rnd-3_family-15#LTR/Gypsy	842	843	2.585	oocyte_fwd
oocyte	fwd	rnd-3_family-15#LTR/Gypsy	843	844	2.585	oocyte_fwd
oocyte	fwd	rnd-3_family-15#LTR/Gypsy	844	845	2.535	oocyte_fwd
oocyte	fwd	rnd-3_family-15#LTR/Gypsy	845	846	2.42	oocyte_fwd
oocyte	fwd	rnd-3_family-15#LTR/Gypsy	846	847	2.445	oocyte_fwd
oocyte	fwd	rnd-3_family-15#LTR/Gypsy	847	848	2.32	oocyte_fwd
oocyte	fwd	rnd-3_family-15#LTR/Gypsy	848	849	2.245	oocyte_fwd
oocyte	fwd	rnd-3_family-15#LTR/Gypsy	849	850	2.185	oocyte_fwd
oocyte	fwd	rnd-3_family-15#LTR/Gypsy	850	851	2.08	oocyte_fwd
oocyte	fwd	rnd-3_family-15#LTR/Gypsy	851	852	2.115	oocyte_fwd
oocyte	fwd	rnd-3_family-15#LTR/Gypsy	852	853	2.14	oocyte_fwd
oocyte	fwd	rnd-3_family-15#LTR/Gypsy	853	854	2.12	oocyte_fwd
oocyte	fwd	rnd-3_family-15#LTR/Gypsy	854	855	2.1	oocyte_fwd
oocyte	fwd	rnd-3_family-15#LTR/Gypsy	855	856	2.135	oocyte_fwd
oocyte	fwd	rnd-3_family-15#LTR/Gypsy	856	857	2.12	oocyte_fwd
oocyte	fwd	rnd-3_family-15#LTR/Gypsy	857	858	2.145	oocyte_fwd
oocyte	fwd	rnd-3_family-15#LTR/Gypsy	858	859	2.14	oocyte_fwd
oocyte	fwd	rnd-3_family-15#LTR/Gypsy	859	860	2.125	oocyte_fwd
oocyte	fwd	rnd-3_family-15#LTR/Gypsy	860	861	2.125	oocyte_fwd
oocyte	fwd	rnd-3_family-15#LTR/Gypsy	861	862	2.095	oocyte_fwd
oocyte	fwd	rnd-3_family-15#LTR/Gypsy	862	863	2.1	oocyte_fwd
oocyte	fwd	rnd-3_family-15#LTR/Gypsy	863	864	1.985	oocyte_fwd
oocyte	fwd	rnd-3_family-15#LTR/Gypsy	864	865	1.95	oocyte_fwd
oocyte	fwd	rnd-3_family-15#LTR/Gypsy	865	866	1.885	oocyte_fwd
oocyte	fwd	rnd-3_family-15#LTR/Gypsy	866	867	1.835	oocyte_fwd
oocyte	fwd	rnd-3_family-15#LTR/Gypsy	867	868	1.82	oocyte_fwd
oocyte	fwd	rnd-3_family-15#LTR/Gypsy	868	869	1.735	oocyte_fwd
oocyte	fwd	rnd-3_family-15#LTR/Gypsy	869	870	1.625	oocyte_fwd
oocyte	fwd	rnd-3_family-15#LTR/Gypsy	870	871	1.54	oocyte_fwd
oocyte	fwd	rnd-3_family-15#LTR/Gypsy	871	872	1.535	oocyte_fwd
oocyte	fwd	rnd-3_family-15#LTR/Gypsy	872	873	1.52	oocyte_fwd
oocyte	fwd	rnd-3_family-15#LTR/Gypsy	873	874	1.5	oocyte_fwd
oocyte	fwd	rnd-3_family-15#LTR/Gypsy	874	875	1.515	oocyte_fwd
oocyte	fwd	rnd-3_family-15#LTR/Gypsy	875	876	1.515	oocyte_fwd
oocyte	fwd	rnd-3_family-15#LTR/Gypsy	876	877	1.51	oocyte_fwd
oocyte	fwd	rnd-3_family-15#LTR/Gypsy	877	878	1.48	oocyte_fwd
oocyte	fwd	rnd-3_family-15#LTR/Gypsy	878	879	1.47	oocyte_fwd
oocyte	fwd	rnd-3_family-15#LTR/Gypsy	879	880	1.47	oocyte_fwd
oocyte	fwd	rnd-3_family-15#LTR/Gypsy	880	881	1.445	oocyte_fwd
oocyte	fwd	rnd-3_family-15#LTR/Gypsy	881	882	1.41	oocyte_fwd
oocyte	fwd	rnd-3_family-15#LTR/Gypsy	882	883	1.41	oocyte_fwd
oocyte	fwd	rnd-3_family-15#LTR/Gypsy	883	884	1.7	oocyte_fwd
oocyte	fwd	rnd-3_family-15#LTR/Gypsy	884	885	1.63	oocyte_fwd
oocyte	fwd	rnd-3_family-15#LTR/Gypsy	885	886	1.62	oocyte_fwd
oocyte	fwd	rnd-3_family-15#LTR/Gypsy	886	887	1.62	oocyte_fwd
oocyte	fwd	rnd-3_family-15#LTR/Gypsy	887	888	1.655	oocyte_fwd
oocyte	fwd	rnd-3_family-15#LTR/Gypsy	888	889	1.655	oocyte_fwd
oocyte	fwd	rnd-3_family-15#LTR/Gypsy	889	890	1.66	oocyte_fwd
oocyte	fwd	rnd-3_family-15#LTR/Gypsy	890	891	1.66	oocyte_fwd
oocyte	fwd	rnd-3_family-15#LTR/Gypsy	891	892	1.72	oocyte_fwd
oocyte	fwd	rnd-3_family-15#LTR/Gypsy	892	893	1.72	oocyte_fwd
oocyte	fwd	rnd-3_family-15#LTR/Gypsy	893	894	1.72	oocyte_fwd
oocyte	fwd	rnd-3_family-15#LTR/Gypsy	894	895	1.715	oocyte_fwd
oocyte	fwd	rnd-3_family-15#LTR/Gypsy	895	896	1.715	oocyte_fwd
oocyte	fwd	rnd-3_family-15#LTR/Gypsy	896	897	1.72	oocyte_fwd
oocyte	fwd	rnd-3_family-15#LTR/Gypsy	897	898	1.685	oocyte_fwd
oocyte	fwd	rnd-3_family-15#LTR/Gypsy	898	899	1.715	oocyte_fwd
oocyte	fwd	rnd-3_family-15#LTR/Gypsy	899	900	1.7	oocyte_fwd
oocyte	fwd	rnd-3_family-15#LTR/Gypsy	900	901	1.77	oocyte_fwd
oocyte	fwd	rnd-3_family-15#LTR/Gypsy	901	902	1.825	oocyte_fwd
oocyte	fwd	rnd-3_family-15#LTR/Gypsy	902	903	1.83	oocyte_fwd
oocyte	fwd	rnd-3_family-15#LTR/Gypsy	903	904	1.82	oocyte_fwd
oocyte	fwd	rnd-3_family-15#LTR/Gypsy	904	905	1.86	oocyte_fwd
oocyte	fwd	rnd-3_family-15#LTR/Gypsy	905	906	2.005	oocyte_fwd
oocyte	fwd	rnd-3_family-15#LTR/Gypsy	906	907	2.055	oocyte_fwd
oocyte	fwd	rnd-3_family-15#LTR/Gypsy	907	908	2.045	oocyte_fwd
oocyte	fwd	rnd-3_family-15#LTR/Gypsy	908	909	1.98	oocyte_fwd
oocyte	fwd	rnd-3_family-15#LTR/Gypsy	909	910	1.875	oocyte_fwd
oocyte	fwd	rnd-3_family-15#LTR/Gypsy	910	911	1.905	oocyte_fwd
oocyte	fwd	rnd-3_family-15#LTR/Gypsy	911	912	1.9	oocyte_fwd
oocyte	fwd	rnd-3_family-15#LTR/Gypsy	912	913	2.475	oocyte_fwd
oocyte	fwd	rnd-3_family-15#LTR/Gypsy	913	914	2.475	oocyte_fwd
oocyte	fwd	rnd-3_family-15#LTR/Gypsy	914	915	2.46	oocyte_fwd
oocyte	fwd	rnd-3_family-15#LTR/Gypsy	915	916	2.485	oocyte_fwd
oocyte	fwd	rnd-3_family-15#LTR/Gypsy	916	917	2.54	oocyte_fwd
oocyte	fwd	rnd-3_family-15#LTR/Gypsy	917	918	2.54	oocyte_fwd
oocyte	fwd	rnd-3_family-15#LTR/Gypsy	918	919	2.54	oocyte_fwd
oocyte	fwd	rnd-3_family-15#LTR/Gypsy	919	920	2.56	oocyte_fwd
oocyte	fwd	rnd-3_family-15#LTR/Gypsy	920	921	2.555	oocyte_fwd
oocyte	fwd	rnd-3_family-15#LTR/Gypsy	921	922	2.58	oocyte_fwd
oocyte	fwd	rnd-3_family-15#LTR/Gypsy	922	923	2.665	oocyte_fwd
oocyte	fwd	rnd-3_family-15#LTR/Gypsy	923	924	2.69	oocyte_fwd
oocyte	fwd	rnd-3_family-15#LTR/Gypsy	924	925	2.66	oocyte_fwd
oocyte	fwd	rnd-3_family-15#LTR/Gypsy	925	926	2.65	oocyte_fwd
oocyte	fwd	rnd-3_family-15#LTR/Gypsy	926	927	2.6	oocyte_fwd
oocyte	fwd	rnd-3_family-15#LTR/Gypsy	927	928	2.49	oocyte_fwd
oocyte	fwd	rnd-3_family-15#LTR/Gypsy	928	929	2.49	oocyte_fwd
oocyte	fwd	rnd-3_family-15#LTR/Gypsy	929	930	2.485	oocyte_fwd
oocyte	fwd	rnd-3_family-15#LTR/Gypsy	930	931	2.47	oocyte_fwd
oocyte	fwd	rnd-3_family-15#LTR/Gypsy	931	932	2.365	oocyte_fwd
oocyte	fwd	rnd-3_family-15#LTR/Gypsy	932	933	2.405	oocyte_fwd
oocyte	fwd	rnd-3_family-15#LTR/Gypsy	933	934	2.42	oocyte_fwd
oocyte	fwd	rnd-3_family-15#LTR/Gypsy	934	935	2.46	oocyte_fwd
oocyte	fwd	rnd-3_family-15#LTR/Gypsy	935	936	2.41	oocyte_fwd
oocyte	fwd	rnd-3_family-15#LTR/Gypsy	936	937	2.35	oocyte_fwd
oocyte	fwd	rnd-3_family-15#LTR/Gypsy	937	938	3.03	oocyte_fwd
oocyte	fwd	rnd-3_family-15#LTR/Gypsy	938	939	2.92	oocyte_fwd
oocyte	fwd	rnd-3_family-15#LTR/Gypsy	939	940	2.86	oocyte_fwd
oocyte	fwd	rnd-3_family-15#LTR/Gypsy	940	941	2.91	oocyte_fwd
oocyte	fwd	rnd-3_family-15#LTR/Gypsy	941	942	2.94	oocyte_fwd
oocyte	fwd	rnd-3_family-15#LTR/Gypsy	942	943	3.005	oocyte_fwd
oocyte	fwd	rnd-3_family-15#LTR/Gypsy	943	944	3.005	oocyte_fwd
oocyte	fwd	rnd-3_family-15#LTR/Gypsy	944	945	3	oocyte_fwd
oocyte	fwd	rnd-3_family-15#LTR/Gypsy	945	946	3	oocyte_fwd
oocyte	fwd	rnd-3_family-15#LTR/Gypsy	946	947	3.01	oocyte_fwd
oocyte	fwd	rnd-3_family-15#LTR/Gypsy	947	948	3.115	oocyte_fwd
oocyte	fwd	rnd-3_family-15#LTR/Gypsy	948	949	3.21	oocyte_fwd
oocyte	fwd	rnd-3_family-15#LTR/Gypsy	949	950	3.23	oocyte_fwd
oocyte	fwd	rnd-3_family-15#LTR/Gypsy	950	951	3.18	oocyte_fwd
oocyte	fwd	rnd-3_family-15#LTR/Gypsy	951	952	3.185	oocyte_fwd
oocyte	fwd	rnd-3_family-15#LTR/Gypsy	952	953	3.79	oocyte_fwd
oocyte	fwd	rnd-3_family-15#LTR/Gypsy	953	954	3.79	oocyte_fwd
oocyte	fwd	rnd-3_family-15#LTR/Gypsy	954	955	3.79	oocyte_fwd
oocyte	fwd	rnd-3_family-15#LTR/Gypsy	955	956	3.795	oocyte_fwd
oocyte	fwd	rnd-3_family-15#LTR/Gypsy	956	957	3.76	oocyte_fwd
oocyte	fwd	rnd-3_family-15#LTR/Gypsy	957	958	3.775	oocyte_fwd
oocyte	fwd	rnd-3_family-15#LTR/Gypsy	958	959	3.77	oocyte_fwd
oocyte	fwd	rnd-3_family-15#LTR/Gypsy	959	960	3.77	oocyte_fwd
oocyte	fwd	rnd-3_family-15#LTR/Gypsy	960	961	3.75	oocyte_fwd
oocyte	fwd	rnd-3_family-15#LTR/Gypsy	961	962	3.675	oocyte_fwd
oocyte	fwd	rnd-3_family-15#LTR/Gypsy	962	963	3.8	oocyte_fwd
oocyte	fwd	rnd-3_family-15#LTR/Gypsy	963	964	3.805	oocyte_fwd
oocyte	fwd	rnd-3_family-15#LTR/Gypsy	964	965	3.62	oocyte_fwd
oocyte	fwd	rnd-3_family-15#LTR/Gypsy	965	966	3.215	oocyte_fwd
oocyte	fwd	rnd-3_family-15#LTR/Gypsy	966	967	3.175	oocyte_fwd
oocyte	fwd	rnd-3_family-15#LTR/Gypsy	967	968	3.04	oocyte_fwd
oocyte	fwd	rnd-3_family-15#LTR/Gypsy	968	969	2.995	oocyte_fwd
oocyte	fwd	rnd-3_family-15#LTR/Gypsy	969	970	2.89	oocyte_fwd
oocyte	fwd	rnd-3_family-15#LTR/Gypsy	970	971	2.785	oocyte_fwd
oocyte	fwd	rnd-3_family-15#LTR/Gypsy	971	972	2.77	oocyte_fwd
oocyte	fwd	rnd-3_family-15#LTR/Gypsy	972	973	2.72	oocyte_fwd
oocyte	fwd	rnd-3_family-15#LTR/Gypsy	973	974	2.66	oocyte_fwd
oocyte	fwd	rnd-3_family-15#LTR/Gypsy	974	975	2.34	oocyte_fwd
oocyte	fwd	rnd-3_family-15#LTR/Gypsy	975	976	2.3	oocyte_fwd
oocyte	fwd	rnd-3_family-15#LTR/Gypsy	976	977	2.245	oocyte_fwd
oocyte	fwd	rnd-3_family-15#LTR/Gypsy	977	978	2.225	oocyte_fwd
oocyte	fwd	rnd-3_family-15#LTR/Gypsy	978	979	2.02	oocyte_fwd
oocyte	fwd	rnd-3_family-15#LTR/Gypsy	979	980	1.99	oocyte_fwd
oocyte	fwd	rnd-3_family-15#LTR/Gypsy	980	981	1.965	oocyte_fwd
oocyte	fwd	rnd-3_family-15#LTR/Gypsy	981	982	1.925	oocyte_fwd
oocyte	fwd	rnd-3_family-15#LTR/Gypsy	982	983	1.895	oocyte_fwd
oocyte	fwd	rnd-3_family-15#LTR/Gypsy	983	984	1.87	oocyte_fwd
oocyte	fwd	rnd-3_family-15#LTR/Gypsy	984	985	1.865	oocyte_fwd
oocyte	fwd	rnd-3_family-15#LTR/Gypsy	985	986	1.91	oocyte_fwd
oocyte	fwd	rnd-3_family-15#LTR/Gypsy	986	987	1.88	oocyte_fwd
oocyte	fwd	rnd-3_family-15#LTR/Gypsy	987	988	1.855	oocyte_fwd
oocyte	fwd	rnd-3_family-15#LTR/Gypsy	988	989	1.805	oocyte_fwd
oocyte	fwd	rnd-3_family-15#LTR/Gypsy	989	990	1.755	oocyte_fwd
oocyte	fwd	rnd-3_family-15#LTR/Gypsy	990	991	1.735	oocyte_fwd
oocyte	fwd	rnd-3_family-15#LTR/Gypsy	991	992	1.645	oocyte_fwd
oocyte	fwd	rnd-3_family-15#LTR/Gypsy	992	993	1.61	oocyte_fwd
oocyte	fwd	rnd-3_family-15#LTR/Gypsy	993	994	1.66	oocyte_fwd
oocyte	fwd	rnd-3_family-15#LTR/Gypsy	994	995	1.645	oocyte_fwd
oocyte	fwd	rnd-3_family-15#LTR/Gypsy	995	996	1.59	oocyte_fwd
oocyte	fwd	rnd-3_family-15#LTR/Gypsy	996	997	1.62	oocyte_fwd
oocyte	fwd	rnd-3_family-15#LTR/Gypsy	997	998	1.625	oocyte_fwd
oocyte	fwd	rnd-3_family-15#LTR/Gypsy	998	999	1.63	oocyte_fwd
oocyte	fwd	rnd-3_family-15#LTR/Gypsy	999	1000	1.635	oocyte_fwd
oocyte	fwd	rnd-3_family-15#LTR/Gypsy	1000	1001	1.61	oocyte_fwd
oocyte	fwd	rnd-3_family-15#LTR/Gypsy	1001	1002	1.6	oocyte_fwd
oocyte	fwd	rnd-3_family-15#LTR/Gypsy	1002	1003	1.61	oocyte_fwd
oocyte	fwd	rnd-3_family-15#LTR/Gypsy	1003	1004	1.59	oocyte_fwd
oocyte	fwd	rnd-3_family-15#LTR/Gypsy	1004	1005	1.66	oocyte_fwd
oocyte	fwd	rnd-3_family-15#LTR/Gypsy	1005	1006	1.66	oocyte_fwd
oocyte	fwd	rnd-3_family-15#LTR/Gypsy	1006	1007	1.675	oocyte_fwd
oocyte	fwd	rnd-3_family-15#LTR/Gypsy	1007	1008	1.64	oocyte_fwd
oocyte	fwd	rnd-3_family-15#LTR/Gypsy	1008	1009	1.66	oocyte_fwd
oocyte	fwd	rnd-3_family-15#LTR/Gypsy	1009	1010	1.66	oocyte_fwd
oocyte	fwd	rnd-3_family-15#LTR/Gypsy	1010	1011	1.64	oocyte_fwd
oocyte	fwd	rnd-3_family-15#LTR/Gypsy	1011	1012	1.625	oocyte_fwd
oocyte	fwd	rnd-3_family-15#LTR/Gypsy	1012	1013	1.61	oocyte_fwd
oocyte	fwd	rnd-3_family-15#LTR/Gypsy	1013	1014	1.61	oocyte_fwd
oocyte	fwd	rnd-3_family-15#LTR/Gypsy	1014	1015	1.585	oocyte_fwd
oocyte	fwd	rnd-3_family-15#LTR/Gypsy	1015	1016	1.58	oocyte_fwd
oocyte	fwd	rnd-3_family-15#LTR/Gypsy	1016	1017	1.565	oocyte_fwd
oocyte	fwd	rnd-3_family-15#LTR/Gypsy	1017	1018	1.755	oocyte_fwd
oocyte	fwd	rnd-3_family-15#LTR/Gypsy	1018	1019	1.76	oocyte_fwd
oocyte	fwd	rnd-3_family-15#LTR/Gypsy	1019	1020	1.73	oocyte_fwd
oocyte	fwd	rnd-3_family-15#LTR/Gypsy	1020	1021	1.76	oocyte_fwd
oocyte	fwd	rnd-3_family-15#LTR/Gypsy	1021	1022	1.795	oocyte_fwd
oocyte	fwd	rnd-3_family-15#LTR/Gypsy	1022	1023	1.75	oocyte_fwd
oocyte	fwd	rnd-3_family-15#LTR/Gypsy	1023	1024	1.715	oocyte_fwd
oocyte	fwd	rnd-3_family-15#LTR/Gypsy	1024	1025	1.7	oocyte_fwd
oocyte	fwd	rnd-3_family-15#LTR/Gypsy	1025	1026	1.695	oocyte_fwd
oocyte	fwd	rnd-3_family-15#LTR/Gypsy	1026	1027	1.685	oocyte_fwd
oocyte	fwd	rnd-3_family-15#LTR/Gypsy	1027	1028	1.685	oocyte_fwd
oocyte	fwd	rnd-3_family-15#LTR/Gypsy	1028	1029	1.68	oocyte_fwd
oocyte	fwd	rnd-3_family-15#LTR/Gypsy	1029	1030	1.67	oocyte_fwd
oocyte	fwd	rnd-3_family-15#LTR/Gypsy	1030	1031	1.64	oocyte_fwd
oocyte	fwd	rnd-3_family-15#LTR/Gypsy	1031	1032	1.625	oocyte_fwd
oocyte	fwd	rnd-3_family-15#LTR/Gypsy	1032	1033	1.6	oocyte_fwd
oocyte	fwd	rnd-3_family-15#LTR/Gypsy	1033	1034	1.6	oocyte_fwd
oocyte	fwd	rnd-3_family-15#LTR/Gypsy	1034	1035	1.6	oocyte_fwd
oocyte	fwd	rnd-3_family-15#LTR/Gypsy	1035	1036	1.6	oocyte_fwd
oocyte	fwd	rnd-3_family-15#LTR/Gypsy	1036	1037	1.61	oocyte_fwd
oocyte	fwd	rnd-3_family-15#LTR/Gypsy	1037	1038	1.745	oocyte_fwd
oocyte	fwd	rnd-3_family-15#LTR/Gypsy	1038	1039	1.74	oocyte_fwd
oocyte	fwd	rnd-3_family-15#LTR/Gypsy	1039	1040	1.74	oocyte_fwd
oocyte	fwd	rnd-3_family-15#LTR/Gypsy	1040	1041	1.79	oocyte_fwd
oocyte	fwd	rnd-3_family-15#LTR/Gypsy	1041	1042	1.755	oocyte_fwd
oocyte	fwd	rnd-3_family-15#LTR/Gypsy	1042	1043	1.65	oocyte_fwd
oocyte	fwd	rnd-3_family-15#LTR/Gypsy	1043	1044	1.66	oocyte_fwd
oocyte	fwd	rnd-3_family-15#LTR/Gypsy	1044	1045	1.645	oocyte_fwd
oocyte	fwd	rnd-3_family-15#LTR/Gypsy	1045	1046	1.755	oocyte_fwd
oocyte	fwd	rnd-3_family-15#LTR/Gypsy	1046	1047	1.75	oocyte_fwd
oocyte	fwd	rnd-3_family-15#LTR/Gypsy	1047	1048	1.655	oocyte_fwd
oocyte	fwd	rnd-3_family-15#LTR/Gypsy	1048	1049	1.695	oocyte_fwd
oocyte	fwd	rnd-3_family-15#LTR/Gypsy	1049	1050	1.695	oocyte_fwd
oocyte	fwd	rnd-3_family-15#LTR/Gypsy	1050	1051	1.695	oocyte_fwd
oocyte	fwd	rnd-3_family-15#LTR/Gypsy	1051	1052	1.695	oocyte_fwd
oocyte	fwd	rnd-3_family-15#LTR/Gypsy	1052	1053	1.695	oocyte_fwd
oocyte	fwd	rnd-3_family-15#LTR/Gypsy	1053	1054	1.695	oocyte_fwd
oocyte	fwd	rnd-3_family-15#LTR/Gypsy	1054	1055	1.715	oocyte_fwd
oocyte	fwd	rnd-3_family-15#LTR/Gypsy	1055	1056	1.715	oocyte_fwd
oocyte	fwd	rnd-3_family-15#LTR/Gypsy	1056	1057	1.72	oocyte_fwd
oocyte	fwd	rnd-3_family-15#LTR/Gypsy	1057	1058	1.705	oocyte_fwd
oocyte	fwd	rnd-3_family-15#LTR/Gypsy	1058	1059	1.695	oocyte_fwd
oocyte	fwd	rnd-3_family-15#LTR/Gypsy	1059	1060	1.68	oocyte_fwd
oocyte	fwd	rnd-3_family-15#LTR/Gypsy	1060	1061	1.665	oocyte_fwd
oocyte	fwd	rnd-3_family-15#LTR/Gypsy	1061	1062	1.67	oocyte_fwd
oocyte	fwd	rnd-3_family-15#LTR/Gypsy	1062	1063	1.59	oocyte_fwd
oocyte	fwd	rnd-3_family-15#LTR/Gypsy	1063	1064	1.555	oocyte_fwd
oocyte	fwd	rnd-3_family-15#LTR/Gypsy	1064	1065	1.555	oocyte_fwd
oocyte	fwd	rnd-3_family-15#LTR/Gypsy	1065	1066	1.53	oocyte_fwd
oocyte	fwd	rnd-3_family-15#LTR/Gypsy	1066	1067	1.495	oocyte_fwd
oocyte	fwd	rnd-3_family-15#LTR/Gypsy	1067	1068	1.485	oocyte_fwd
oocyte	fwd	rnd-3_family-15#LTR/Gypsy	1068	1069	1.47	oocyte_fwd
oocyte	fwd	rnd-3_family-15#LTR/Gypsy	1069	1070	1.375	oocyte_fwd
oocyte	fwd	rnd-3_family-15#LTR/Gypsy	1070	1071	1.39	oocyte_fwd
oocyte	fwd	rnd-3_family-15#LTR/Gypsy	1071	1072	1.355	oocyte_fwd
oocyte	fwd	rnd-3_family-15#LTR/Gypsy	1072	1073	1.415	oocyte_fwd
oocyte	fwd	rnd-3_family-15#LTR/Gypsy	1073	1074	1.415	oocyte_fwd
oocyte	fwd	rnd-3_family-15#LTR/Gypsy	1074	1075	1.405	oocyte_fwd
oocyte	fwd	rnd-3_family-15#LTR/Gypsy	1075	1076	1.37	oocyte_fwd
oocyte	fwd	rnd-3_family-15#LTR/Gypsy	1076	1077	1.385	oocyte_fwd
oocyte	fwd	rnd-3_family-15#LTR/Gypsy	1077	1078	1.385	oocyte_fwd
oocyte	fwd	rnd-3_family-15#LTR/Gypsy	1078	1079	1.385	oocyte_fwd
oocyte	fwd	rnd-3_family-15#LTR/Gypsy	1079	1080	1.395	oocyte_fwd
oocyte	fwd	rnd-3_family-15#LTR/Gypsy	1080	1081	1.395	oocyte_fwd
oocyte	fwd	rnd-3_family-15#LTR/Gypsy	1081	1082	1.375	oocyte_fwd
oocyte	fwd	rnd-3_family-15#LTR/Gypsy	1082	1083	1.375	oocyte_fwd
oocyte	fwd	rnd-3_family-15#LTR/Gypsy	1083	1084	1.385	oocyte_fwd
oocyte	fwd	rnd-3_family-15#LTR/Gypsy	1084	1085	1.385	oocyte_fwd
oocyte	fwd	rnd-3_family-15#LTR/Gypsy	1085	1086	1.415	oocyte_fwd
oocyte	fwd	rnd-3_family-15#LTR/Gypsy	1086	1087	1.44	oocyte_fwd
oocyte	fwd	rnd-3_family-15#LTR/Gypsy	1087	1088	1.705	oocyte_fwd
oocyte	fwd	rnd-3_family-15#LTR/Gypsy	1088	1089	5.275	oocyte_fwd
oocyte	fwd	rnd-3_family-15#LTR/Gypsy	1089	1090	5.455	oocyte_fwd
oocyte	fwd	rnd-3_family-15#LTR/Gypsy	1090	1091	5.465	oocyte_fwd
oocyte	fwd	rnd-3_family-15#LTR/Gypsy	1091	1092	5.48	oocyte_fwd
oocyte	fwd	rnd-3_family-15#LTR/Gypsy	1092	1093	5.47	oocyte_fwd
oocyte	fwd	rnd-3_family-15#LTR/Gypsy	1093	1094	5.455	oocyte_fwd
oocyte	fwd	rnd-3_family-15#LTR/Gypsy	1094	1095	5.46	oocyte_fwd
oocyte	fwd	rnd-3_family-15#LTR/Gypsy	1095	1096	5.43	oocyte_fwd
oocyte	fwd	rnd-3_family-15#LTR/Gypsy	1096	1097	5.45	oocyte_fwd
oocyte	fwd	rnd-3_family-15#LTR/Gypsy	1097	1098	7.825	oocyte_fwd
oocyte	fwd	rnd-3_family-15#LTR/Gypsy	1098	1099	7.955	oocyte_fwd
oocyte	fwd	rnd-3_family-15#LTR/Gypsy	1099	1100	7.995	oocyte_fwd
oocyte	fwd	rnd-3_family-15#LTR/Gypsy	1100	1101	8	oocyte_fwd
oocyte	fwd	rnd-3_family-15#LTR/Gypsy	1101	1102	7.995	oocyte_fwd
oocyte	fwd	rnd-3_family-15#LTR/Gypsy	1102	1103	8.025	oocyte_fwd
oocyte	fwd	rnd-3_family-15#LTR/Gypsy	1103	1104	8.02	oocyte_fwd
oocyte	fwd	rnd-3_family-15#LTR/Gypsy	1104	1105	8.025	oocyte_fwd
oocyte	fwd	rnd-3_family-15#LTR/Gypsy	1105	1106	8.035	oocyte_fwd
oocyte	fwd	rnd-3_family-15#LTR/Gypsy	1106	1107	8.02	oocyte_fwd
oocyte	fwd	rnd-3_family-15#LTR/Gypsy	1107	1108	7.98	oocyte_fwd
oocyte	fwd	rnd-3_family-15#LTR/Gypsy	1108	1109	7.895	oocyte_fwd
oocyte	fwd	rnd-3_family-15#LTR/Gypsy	1109	1110	7.865	oocyte_fwd
oocyte	fwd	rnd-3_family-15#LTR/Gypsy	1110	1111	7.84	oocyte_fwd
oocyte	fwd	rnd-3_family-15#LTR/Gypsy	1111	1112	7.77	oocyte_fwd
oocyte	fwd	rnd-3_family-15#LTR/Gypsy	1112	1113	7.535	oocyte_fwd
oocyte	fwd	rnd-3_family-15#LTR/Gypsy	1113	1114	6.995	oocyte_fwd
oocyte	fwd	rnd-3_family-15#LTR/Gypsy	1114	1115	6.405	oocyte_fwd
oocyte	fwd	rnd-3_family-15#LTR/Gypsy	1115	1116	5.89	oocyte_fwd
oocyte	fwd	rnd-3_family-15#LTR/Gypsy	1116	1117	5.575	oocyte_fwd
oocyte	fwd	rnd-3_family-15#LTR/Gypsy	1117	1118	3.985	oocyte_fwd
oocyte	fwd	rnd-3_family-15#LTR/Gypsy	1118	1119	3.335	oocyte_fwd
oocyte	fwd	rnd-3_family-15#LTR/Gypsy	1119	1120	3.24	oocyte_fwd
oocyte	fwd	rnd-3_family-15#LTR/Gypsy	1120	1121	3.175	oocyte_fwd
oocyte	fwd	rnd-3_family-15#LTR/Gypsy	1121	1122	3.04	oocyte_fwd
oocyte	fwd	rnd-3_family-15#LTR/Gypsy	1122	1123	2.19	oocyte_fwd
oocyte	fwd	rnd-3_family-15#LTR/Gypsy	1123	1124	2.03	oocyte_fwd
oocyte	fwd	rnd-3_family-15#LTR/Gypsy	1124	1125	1.42	oocyte_fwd
oocyte	fwd	rnd-3_family-15#LTR/Gypsy	1125	1126	1.24	oocyte_fwd
oocyte	fwd	rnd-3_family-15#LTR/Gypsy	1126	1127	1.205	oocyte_fwd
oocyte	fwd	rnd-3_family-15#LTR/Gypsy	1127	1128	1.19	oocyte_fwd
oocyte	fwd	rnd-3_family-15#LTR/Gypsy	1128	1129	1.185	oocyte_fwd
oocyte	fwd	rnd-3_family-15#LTR/Gypsy	1129	1130	1.185	oocyte_fwd
oocyte	fwd	rnd-3_family-15#LTR/Gypsy	1130	1131	1.2	oocyte_fwd
oocyte	fwd	rnd-3_family-15#LTR/Gypsy	1131	1132	1.2	oocyte_fwd
oocyte	fwd	rnd-3_family-15#LTR/Gypsy	1132	1133	1.2	oocyte_fwd
oocyte	fwd	rnd-3_family-15#LTR/Gypsy	1133	1134	1.2	oocyte_fwd
oocyte	fwd	rnd-3_family-15#LTR/Gypsy	1134	1135	1.22	oocyte_fwd
oocyte	fwd	rnd-3_family-15#LTR/Gypsy	1135	1136	1.22	oocyte_fwd
oocyte	fwd	rnd-3_family-15#LTR/Gypsy	1136	1137	1.235	oocyte_fwd
oocyte	fwd	rnd-3_family-15#LTR/Gypsy	1137	1138	1.27	oocyte_fwd
oocyte	fwd	rnd-3_family-15#LTR/Gypsy	1138	1139	1.29	oocyte_fwd
oocyte	fwd	rnd-3_family-15#LTR/Gypsy	1139	1140	1.41	oocyte_fwd
oocyte	fwd	rnd-3_family-15#LTR/Gypsy	1140	1141	1.84	oocyte_fwd
oocyte	fwd	rnd-3_family-15#LTR/Gypsy	1141	1142	2.505	oocyte_fwd
oocyte	fwd	rnd-3_family-15#LTR/Gypsy	1142	1143	2.57	oocyte_fwd
oocyte	fwd	rnd-3_family-15#LTR/Gypsy	1143	1144	2.625	oocyte_fwd
oocyte	fwd	rnd-3_family-15#LTR/Gypsy	1144	1145	2.67	oocyte_fwd
oocyte	fwd	rnd-3_family-15#LTR/Gypsy	1145	1146	2.67	oocyte_fwd
oocyte	fwd	rnd-3_family-15#LTR/Gypsy	1146	1147	2.67	oocyte_fwd
oocyte	fwd	rnd-3_family-15#LTR/Gypsy	1147	1148	2.675	oocyte_fwd
oocyte	fwd	rnd-3_family-15#LTR/Gypsy	1148	1149	2.675	oocyte_fwd
oocyte	fwd	rnd-3_family-15#LTR/Gypsy	1149	1150	2.675	oocyte_fwd
oocyte	fwd	rnd-3_family-15#LTR/Gypsy	1150	1151	2.68	oocyte_fwd
oocyte	fwd	rnd-3_family-15#LTR/Gypsy	1151	1152	2.68	oocyte_fwd
oocyte	fwd	rnd-3_family-15#LTR/Gypsy	1152	1153	2.675	oocyte_fwd
oocyte	fwd	rnd-3_family-15#LTR/Gypsy	1153	1154	2.65	oocyte_fwd
oocyte	fwd	rnd-3_family-15#LTR/Gypsy	1154	1155	2.665	oocyte_fwd
oocyte	fwd	rnd-3_family-15#LTR/Gypsy	1155	1156	2.665	oocyte_fwd
oocyte	fwd	rnd-3_family-15#LTR/Gypsy	1156	1157	2.665	oocyte_fwd
oocyte	fwd	rnd-3_family-15#LTR/Gypsy	1157	1158	2.655	oocyte_fwd
oocyte	fwd	rnd-3_family-15#LTR/Gypsy	1158	1159	2.65	oocyte_fwd
oocyte	fwd	rnd-3_family-15#LTR/Gypsy	1159	1160	2.64	oocyte_fwd
oocyte	fwd	rnd-3_family-15#LTR/Gypsy	1160	1161	2.62	oocyte_fwd
oocyte	fwd	rnd-3_family-15#LTR/Gypsy	1161	1162	2.465	oocyte_fwd
oocyte	fwd	rnd-3_family-15#LTR/Gypsy	1162	1163	2.495	oocyte_fwd
oocyte	fwd	rnd-3_family-15#LTR/Gypsy	1163	1164	2.495	oocyte_fwd
oocyte	fwd	rnd-3_family-15#LTR/Gypsy	1164	1165	2.295	oocyte_fwd
oocyte	fwd	rnd-3_family-15#LTR/Gypsy	1165	1166	1.925	oocyte_fwd
oocyte	fwd	rnd-3_family-15#LTR/Gypsy	1166	1167	1.76	oocyte_fwd
oocyte	fwd	rnd-3_family-15#LTR/Gypsy	1167	1168	1.735	oocyte_fwd
oocyte	fwd	rnd-3_family-15#LTR/Gypsy	1168	1169	1.65	oocyte_fwd
oocyte	fwd	rnd-3_family-15#LTR/Gypsy	1169	1170	1.485	oocyte_fwd
oocyte	fwd	rnd-3_family-15#LTR/Gypsy	1170	1171	1.33	oocyte_fwd
oocyte	fwd	rnd-3_family-15#LTR/Gypsy	1171	1172	1.5	oocyte_fwd
oocyte	fwd	rnd-3_family-15#LTR/Gypsy	1172	1173	1.505	oocyte_fwd
oocyte	fwd	rnd-3_family-15#LTR/Gypsy	1173	1174	1.465	oocyte_fwd
oocyte	fwd	rnd-3_family-15#LTR/Gypsy	1174	1175	1.465	oocyte_fwd
oocyte	fwd	rnd-3_family-15#LTR/Gypsy	1175	1176	1.465	oocyte_fwd
oocyte	fwd	rnd-3_family-15#LTR/Gypsy	1176	1177	1.455	oocyte_fwd
oocyte	fwd	rnd-3_family-15#LTR/Gypsy	1177	1178	1.505	oocyte_fwd
oocyte	fwd	rnd-3_family-15#LTR/Gypsy	1178	1179	1.48	oocyte_fwd
oocyte	fwd	rnd-3_family-15#LTR/Gypsy	1179	1180	1.465	oocyte_fwd
oocyte	fwd	rnd-3_family-15#LTR/Gypsy	1180	1181	1.465	oocyte_fwd
oocyte	fwd	rnd-3_family-15#LTR/Gypsy	1181	1182	2.025	oocyte_fwd
oocyte	fwd	rnd-3_family-15#LTR/Gypsy	1182	1183	2.185	oocyte_fwd
oocyte	fwd	rnd-3_family-15#LTR/Gypsy	1183	1184	2.19	oocyte_fwd
oocyte	fwd	rnd-3_family-15#LTR/Gypsy	1184	1185	2.195	oocyte_fwd
oocyte	fwd	rnd-3_family-15#LTR/Gypsy	1185	1186	2.23	oocyte_fwd
oocyte	fwd	rnd-3_family-15#LTR/Gypsy	1186	1187	2.24	oocyte_fwd
oocyte	fwd	rnd-3_family-15#LTR/Gypsy	1187	1188	2.235	oocyte_fwd
oocyte	fwd	rnd-3_family-15#LTR/Gypsy	1188	1189	2.225	oocyte_fwd
oocyte	fwd	rnd-3_family-15#LTR/Gypsy	1189	1190	2.24	oocyte_fwd
oocyte	fwd	rnd-3_family-15#LTR/Gypsy	1190	1191	2.24	oocyte_fwd
oocyte	fwd	rnd-3_family-15#LTR/Gypsy	1191	1192	2.235	oocyte_fwd
oocyte	fwd	rnd-3_family-15#LTR/Gypsy	1192	1193	2.265	oocyte_fwd
oocyte	fwd	rnd-3_family-15#LTR/Gypsy	1193	1194	2.27	oocyte_fwd
oocyte	fwd	rnd-3_family-15#LTR/Gypsy	1194	1195	2.265	oocyte_fwd
oocyte	fwd	rnd-3_family-15#LTR/Gypsy	1195	1196	2.245	oocyte_fwd
oocyte	fwd	rnd-3_family-15#LTR/Gypsy	1196	1197	2.23	oocyte_fwd
oocyte	fwd	rnd-3_family-15#LTR/Gypsy	1197	1198	3.605	oocyte_fwd
oocyte	fwd	rnd-3_family-15#LTR/Gypsy	1198	1199	3.855	oocyte_fwd
oocyte	fwd	rnd-3_family-15#LTR/Gypsy	1199	1200	3.765	oocyte_fwd
oocyte	fwd	rnd-3_family-15#LTR/Gypsy	1200	1201	3.68	oocyte_fwd
oocyte	fwd	rnd-3_family-15#LTR/Gypsy	1201	1202	3.65	oocyte_fwd
oocyte	fwd	rnd-3_family-15#LTR/Gypsy	1202	1203	3.65	oocyte_fwd
oocyte	fwd	rnd-3_family-15#LTR/Gypsy	1203	1204	3.66	oocyte_fwd
oocyte	fwd	rnd-3_family-15#LTR/Gypsy	1204	1205	3.515	oocyte_fwd
oocyte	fwd	rnd-3_family-15#LTR/Gypsy	1205	1206	3.44	oocyte_fwd
oocyte	fwd	rnd-3_family-15#LTR/Gypsy	1206	1207	3.195	oocyte_fwd
oocyte	fwd	rnd-3_family-15#LTR/Gypsy	1207	1208	3.18	oocyte_fwd
oocyte	fwd	rnd-3_family-15#LTR/Gypsy	1208	1209	3.155	oocyte_fwd
oocyte	fwd	rnd-3_family-15#LTR/Gypsy	1209	1210	3.1	oocyte_fwd
oocyte	fwd	rnd-3_family-15#LTR/Gypsy	1210	1211	2.995	oocyte_fwd
oocyte	fwd	rnd-3_family-15#LTR/Gypsy	1211	1212	3.025	oocyte_fwd
oocyte	fwd	rnd-3_family-15#LTR/Gypsy	1212	1213	3.035	oocyte_fwd
oocyte	fwd	rnd-3_family-15#LTR/Gypsy	1213	1214	3.065	oocyte_fwd
oocyte	fwd	rnd-3_family-15#LTR/Gypsy	1214	1215	3.07	oocyte_fwd
oocyte	fwd	rnd-3_family-15#LTR/Gypsy	1215	1216	3.065	oocyte_fwd
oocyte	fwd	rnd-3_family-15#LTR/Gypsy	1216	1217	3.055	oocyte_fwd
oocyte	fwd	rnd-3_family-15#LTR/Gypsy	1217	1218	3.065	oocyte_fwd
oocyte	fwd	rnd-3_family-15#LTR/Gypsy	1218	1219	3.03	oocyte_fwd
oocyte	fwd	rnd-3_family-15#LTR/Gypsy	1219	1220	2.985	oocyte_fwd
oocyte	fwd	rnd-3_family-15#LTR/Gypsy	1220	1221	2.97	oocyte_fwd
oocyte	fwd	rnd-3_family-15#LTR/Gypsy	1221	1222	2.87	oocyte_fwd
oocyte	fwd	rnd-3_family-15#LTR/Gypsy	1222	1223	2.465	oocyte_fwd
oocyte	fwd	rnd-3_family-15#LTR/Gypsy	1223	1224	2.35	oocyte_fwd
oocyte	fwd	rnd-3_family-15#LTR/Gypsy	1224	1225	2.21	oocyte_fwd
oocyte	fwd	rnd-3_family-15#LTR/Gypsy	1225	1226	2.09	oocyte_fwd
oocyte	fwd	rnd-3_family-15#LTR/Gypsy	1226	1227	1.715	oocyte_fwd
oocyte	fwd	rnd-3_family-15#LTR/Gypsy	1227	1228	1.48	oocyte_fwd
oocyte	fwd	rnd-3_family-15#LTR/Gypsy	1228	1229	1.525	oocyte_fwd
oocyte	fwd	rnd-3_family-15#LTR/Gypsy	1229	1230	1.54	oocyte_fwd
oocyte	fwd	rnd-3_family-15#LTR/Gypsy	1230	1231	2.32	oocyte_fwd
oocyte	fwd	rnd-3_family-15#LTR/Gypsy	1231	1232	2.385	oocyte_fwd
oocyte	fwd	rnd-3_family-15#LTR/Gypsy	1232	1233	2.455	oocyte_fwd
oocyte	fwd	rnd-3_family-15#LTR/Gypsy	1233	1234	2.54	oocyte_fwd
oocyte	fwd	rnd-3_family-15#LTR/Gypsy	1234	1235	2.52	oocyte_fwd
oocyte	fwd	rnd-3_family-15#LTR/Gypsy	1235	1236	2.5	oocyte_fwd
oocyte	fwd	rnd-3_family-15#LTR/Gypsy	1236	1237	2.635	oocyte_fwd
oocyte	fwd	rnd-3_family-15#LTR/Gypsy	1237	1238	2.635	oocyte_fwd
oocyte	fwd	rnd-3_family-15#LTR/Gypsy	1238	1239	2.625	oocyte_fwd
oocyte	fwd	rnd-3_family-15#LTR/Gypsy	1239	1240	2.625	oocyte_fwd
oocyte	fwd	rnd-3_family-15#LTR/Gypsy	1240	1241	2.64	oocyte_fwd
oocyte	fwd	rnd-3_family-15#LTR/Gypsy	1241	1242	2.645	oocyte_fwd
oocyte	fwd	rnd-3_family-15#LTR/Gypsy	1242	1243	2.645	oocyte_fwd
oocyte	fwd	rnd-3_family-15#LTR/Gypsy	1243	1244	2.645	oocyte_fwd
oocyte	fwd	rnd-3_family-15#LTR/Gypsy	1244	1245	2.655	oocyte_fwd
oocyte	fwd	rnd-3_family-15#LTR/Gypsy	1245	1246	2.685	oocyte_fwd
oocyte	fwd	rnd-3_family-15#LTR/Gypsy	1246	1247	2.655	oocyte_fwd
oocyte	fwd	rnd-3_family-15#LTR/Gypsy	1247	1248	2.605	oocyte_fwd
oocyte	fwd	rnd-3_family-15#LTR/Gypsy	1248	1249	2.565	oocyte_fwd
oocyte	fwd	rnd-3_family-15#LTR/Gypsy	1249	1250	2.445	oocyte_fwd
oocyte	fwd	rnd-3_family-15#LTR/Gypsy	1250	1251	2.465	oocyte_fwd
oocyte	fwd	rnd-3_family-15#LTR/Gypsy	1251	1252	2.415	oocyte_fwd
oocyte	fwd	rnd-3_family-15#LTR/Gypsy	1252	1253	2.37	oocyte_fwd
oocyte	fwd	rnd-3_family-15#LTR/Gypsy	1253	1254	2.235	oocyte_fwd
oocyte	fwd	rnd-3_family-15#LTR/Gypsy	1254	1255	2.26	oocyte_fwd
oocyte	fwd	rnd-3_family-15#LTR/Gypsy	1255	1256	2.16	oocyte_fwd
oocyte	fwd	rnd-3_family-15#LTR/Gypsy	1256	1257	2.01	oocyte_fwd
oocyte	fwd	rnd-3_family-15#LTR/Gypsy	1257	1258	1.895	oocyte_fwd
oocyte	fwd	rnd-3_family-15#LTR/Gypsy	1258	1259	1.605	oocyte_fwd
oocyte	fwd	rnd-3_family-15#LTR/Gypsy	1259	1260	1.61	oocyte_fwd
oocyte	fwd	rnd-3_family-15#LTR/Gypsy	1260	1261	1.61	oocyte_fwd
oocyte	fwd	rnd-3_family-15#LTR/Gypsy	1261	1262	1.53	oocyte_fwd
oocyte	fwd	rnd-3_family-15#LTR/Gypsy	1262	1263	1.535	oocyte_fwd
oocyte	fwd	rnd-3_family-15#LTR/Gypsy	1263	1264	1.52	oocyte_fwd
oocyte	fwd	rnd-3_family-15#LTR/Gypsy	1264	1265	1.525	oocyte_fwd
oocyte	fwd	rnd-3_family-15#LTR/Gypsy	1265	1266	1.525	oocyte_fwd
oocyte	fwd	rnd-3_family-15#LTR/Gypsy	1266	1267	1.525	oocyte_fwd
oocyte	fwd	rnd-3_family-15#LTR/Gypsy	1267	1268	1.505	oocyte_fwd
oocyte	fwd	rnd-3_family-15#LTR/Gypsy	1268	1269	1.475	oocyte_fwd
oocyte	fwd	rnd-3_family-15#LTR/Gypsy	1269	1270	1.47	oocyte_fwd
oocyte	fwd	rnd-3_family-15#LTR/Gypsy	1270	1271	1.46	oocyte_fwd
oocyte	fwd	rnd-3_family-15#LTR/Gypsy	1271	1272	1.45	oocyte_fwd
oocyte	fwd	rnd-3_family-15#LTR/Gypsy	1272	1273	1.445	oocyte_fwd
oocyte	fwd	rnd-3_family-15#LTR/Gypsy	1273	1274	1.435	oocyte_fwd
oocyte	fwd	rnd-3_family-15#LTR/Gypsy	1274	1275	1.415	oocyte_fwd
oocyte	fwd	rnd-3_family-15#LTR/Gypsy	1275	1276	1.41	oocyte_fwd
oocyte	fwd	rnd-3_family-15#LTR/Gypsy	1276	1277	1.425	oocyte_fwd
oocyte	fwd	rnd-3_family-15#LTR/Gypsy	1277	1278	1.415	oocyte_fwd
oocyte	fwd	rnd-3_family-15#LTR/Gypsy	1278	1279	1.355	oocyte_fwd
oocyte	fwd	rnd-3_family-15#LTR/Gypsy	1279	1280	1.325	oocyte_fwd
oocyte	fwd	rnd-3_family-15#LTR/Gypsy	1280	1281	1.31	oocyte_fwd
oocyte	fwd	rnd-3_family-15#LTR/Gypsy	1281	1282	1.235	oocyte_fwd
oocyte	fwd	rnd-3_family-15#LTR/Gypsy	1282	1283	1.195	oocyte_fwd
oocyte	fwd	rnd-3_family-15#LTR/Gypsy	1283	1284	1.18	oocyte_fwd
oocyte	fwd	rnd-3_family-15#LTR/Gypsy	1284	1285	1.18	oocyte_fwd
oocyte	fwd	rnd-3_family-15#LTR/Gypsy	1285	1286	1.175	oocyte_fwd
oocyte	fwd	rnd-3_family-15#LTR/Gypsy	1286	1287	1.155	oocyte_fwd
oocyte	fwd	rnd-3_family-15#LTR/Gypsy	1287	1288	1.155	oocyte_fwd
oocyte	fwd	rnd-3_family-15#LTR/Gypsy	1288	1289	1.15	oocyte_fwd
oocyte	fwd	rnd-3_family-15#LTR/Gypsy	1289	1290	1.15	oocyte_fwd
oocyte	fwd	rnd-3_family-15#LTR/Gypsy	1290	1291	1.15	oocyte_fwd
oocyte	fwd	rnd-3_family-15#LTR/Gypsy	1291	1292	1.15	oocyte_fwd
oocyte	fwd	rnd-3_family-15#LTR/Gypsy	1292	1293	1.155	oocyte_fwd
oocyte	fwd	rnd-3_family-15#LTR/Gypsy	1293	1294	1.155	oocyte_fwd
oocyte	fwd	rnd-3_family-15#LTR/Gypsy	1294	1295	1.155	oocyte_fwd
oocyte	fwd	rnd-3_family-15#LTR/Gypsy	1295	1296	1.155	oocyte_fwd
oocyte	fwd	rnd-3_family-15#LTR/Gypsy	1296	1297	1.15	oocyte_fwd
oocyte	fwd	rnd-3_family-15#LTR/Gypsy	1297	1298	1.15	oocyte_fwd
oocyte	fwd	rnd-3_family-15#LTR/Gypsy	1298	1299	1.15	oocyte_fwd
oocyte	fwd	rnd-3_family-15#LTR/Gypsy	1299	1300	1.15	oocyte_fwd
oocyte	fwd	rnd-3_family-15#LTR/Gypsy	1300	1301	1.28	oocyte_fwd
oocyte	fwd	rnd-3_family-15#LTR/Gypsy	1301	1302	1.29	oocyte_fwd
oocyte	fwd	rnd-3_family-15#LTR/Gypsy	1302	1303	1.385	oocyte_fwd
oocyte	fwd	rnd-3_family-15#LTR/Gypsy	1303	1304	1.43	oocyte_fwd
oocyte	fwd	rnd-3_family-15#LTR/Gypsy	1304	1305	1.475	oocyte_fwd
oocyte	fwd	rnd-3_family-15#LTR/Gypsy	1305	1306	1.475	oocyte_fwd
oocyte	fwd	rnd-3_family-15#LTR/Gypsy	1306	1307	1.475	oocyte_fwd
oocyte	fwd	rnd-3_family-15#LTR/Gypsy	1307	1308	1.49	oocyte_fwd
oocyte	fwd	rnd-3_family-15#LTR/Gypsy	1308	1309	1.49	oocyte_fwd
oocyte	fwd	rnd-3_family-15#LTR/Gypsy	1309	1310	1.49	oocyte_fwd
oocyte	fwd	rnd-3_family-15#LTR/Gypsy	1310	1311	1.49	oocyte_fwd
oocyte	fwd	rnd-3_family-15#LTR/Gypsy	1311	1312	1.49	oocyte_fwd
oocyte	fwd	rnd-3_family-15#LTR/Gypsy	1312	1313	1.515	oocyte_fwd
oocyte	fwd	rnd-3_family-15#LTR/Gypsy	1313	1314	1.53	oocyte_fwd
oocyte	fwd	rnd-3_family-15#LTR/Gypsy	1314	1315	1.53	oocyte_fwd
oocyte	fwd	rnd-3_family-15#LTR/Gypsy	1315	1316	1.53	oocyte_fwd
oocyte	fwd	rnd-3_family-15#LTR/Gypsy	1316	1317	1.77	oocyte_fwd
oocyte	fwd	rnd-3_family-15#LTR/Gypsy	1317	1318	1.79	oocyte_fwd
oocyte	fwd	rnd-3_family-15#LTR/Gypsy	1318	1319	1.795	oocyte_fwd
oocyte	fwd	rnd-3_family-15#LTR/Gypsy	1319	1320	1.79	oocyte_fwd
oocyte	fwd	rnd-3_family-15#LTR/Gypsy	1320	1321	1.79	oocyte_fwd
oocyte	fwd	rnd-3_family-15#LTR/Gypsy	1321	1322	1.79	oocyte_fwd
oocyte	fwd	rnd-3_family-15#LTR/Gypsy	1322	1323	1.785	oocyte_fwd
oocyte	fwd	rnd-3_family-15#LTR/Gypsy	1323	1324	1.785	oocyte_fwd
oocyte	fwd	rnd-3_family-15#LTR/Gypsy	1324	1325	1.78	oocyte_fwd
oocyte	fwd	rnd-3_family-15#LTR/Gypsy	1325	1326	1.77	oocyte_fwd
oocyte	fwd	rnd-3_family-15#LTR/Gypsy	1326	1327	1.71	oocyte_fwd
oocyte	fwd	rnd-3_family-15#LTR/Gypsy	1327	1328	1.675	oocyte_fwd
oocyte	fwd	rnd-3_family-15#LTR/Gypsy	1328	1329	1.51	oocyte_fwd
oocyte	fwd	rnd-3_family-15#LTR/Gypsy	1329	1330	1.51	oocyte_fwd
oocyte	fwd	rnd-3_family-15#LTR/Gypsy	1330	1331	1.505	oocyte_fwd
oocyte	fwd	rnd-3_family-15#LTR/Gypsy	1331	1332	1.49	oocyte_fwd
oocyte	fwd	rnd-3_family-15#LTR/Gypsy	1332	1333	1.44	oocyte_fwd
oocyte	fwd	rnd-3_family-15#LTR/Gypsy	1333	1334	1.415	oocyte_fwd
oocyte	fwd	rnd-3_family-15#LTR/Gypsy	1334	1335	1.405	oocyte_fwd
oocyte	fwd	rnd-3_family-15#LTR/Gypsy	1335	1336	1.37	oocyte_fwd
oocyte	fwd	rnd-3_family-15#LTR/Gypsy	1336	1337	1.375	oocyte_fwd
oocyte	fwd	rnd-3_family-15#LTR/Gypsy	1337	1338	1.365	oocyte_fwd
oocyte	fwd	rnd-3_family-15#LTR/Gypsy	1338	1339	1.35	oocyte_fwd
oocyte	fwd	rnd-3_family-15#LTR/Gypsy	1339	1340	1.27	oocyte_fwd
oocyte	fwd	rnd-3_family-15#LTR/Gypsy	1340	1341	1.25	oocyte_fwd
oocyte	fwd	rnd-3_family-15#LTR/Gypsy	1341	1342	1.185	oocyte_fwd
oocyte	fwd	rnd-3_family-15#LTR/Gypsy	1342	1343	1.205	oocyte_fwd
oocyte	fwd	rnd-3_family-15#LTR/Gypsy	1343	1344	1.2	oocyte_fwd
oocyte	fwd	rnd-3_family-15#LTR/Gypsy	1344	1345	1.21	oocyte_fwd
oocyte	fwd	rnd-3_family-15#LTR/Gypsy	1345	1346	1.21	oocyte_fwd
oocyte	fwd	rnd-3_family-15#LTR/Gypsy	1346	1347	1.2	oocyte_fwd
oocyte	fwd	rnd-3_family-15#LTR/Gypsy	1347	1348	1.2	oocyte_fwd
oocyte	fwd	rnd-3_family-15#LTR/Gypsy	1348	1349	1.2	oocyte_fwd
oocyte	fwd	rnd-3_family-15#LTR/Gypsy	1349	1350	1.21	oocyte_fwd
oocyte	fwd	rnd-3_family-15#LTR/Gypsy	1350	1351	1.25	oocyte_fwd
oocyte	fwd	rnd-3_family-15#LTR/Gypsy	1351	1352	1.245	oocyte_fwd
oocyte	fwd	rnd-3_family-15#LTR/Gypsy	1352	1353	1.25	oocyte_fwd
oocyte	fwd	rnd-3_family-15#LTR/Gypsy	1353	1354	1.335	oocyte_fwd
oocyte	fwd	rnd-3_family-15#LTR/Gypsy	1354	1355	1.355	oocyte_fwd
oocyte	fwd	rnd-3_family-15#LTR/Gypsy	1355	1356	1.355	oocyte_fwd
oocyte	fwd	rnd-3_family-15#LTR/Gypsy	1356	1357	1.735	oocyte_fwd
oocyte	fwd	rnd-3_family-15#LTR/Gypsy	1357	1358	1.83	oocyte_fwd
oocyte	fwd	rnd-3_family-15#LTR/Gypsy	1358	1359	1.845	oocyte_fwd
oocyte	fwd	rnd-3_family-15#LTR/Gypsy	1359	1360	1.865	oocyte_fwd
oocyte	fwd	rnd-3_family-15#LTR/Gypsy	1360	1361	1.865	oocyte_fwd
oocyte	fwd	rnd-3_family-15#LTR/Gypsy	1361	1362	1.845	oocyte_fwd
oocyte	fwd	rnd-3_family-15#LTR/Gypsy	1362	1363	1.875	oocyte_fwd
oocyte	fwd	rnd-3_family-15#LTR/Gypsy	1363	1364	1.88	oocyte_fwd
oocyte	fwd	rnd-3_family-15#LTR/Gypsy	1364	1365	1.925	oocyte_fwd
oocyte	fwd	rnd-3_family-15#LTR/Gypsy	1365	1366	1.935	oocyte_fwd
oocyte	fwd	rnd-3_family-15#LTR/Gypsy	1366	1367	1.935	oocyte_fwd
oocyte	fwd	rnd-3_family-15#LTR/Gypsy	1367	1368	1.92	oocyte_fwd
oocyte	fwd	rnd-3_family-15#LTR/Gypsy	1368	1369	1.92	oocyte_fwd
oocyte	fwd	rnd-3_family-15#LTR/Gypsy	1369	1370	1.915	oocyte_fwd
oocyte	fwd	rnd-3_family-15#LTR/Gypsy	1370	1371	1.885	oocyte_fwd
oocyte	fwd	rnd-3_family-15#LTR/Gypsy	1371	1372	1.885	oocyte_fwd
oocyte	fwd	rnd-3_family-15#LTR/Gypsy	1372	1373	1.885	oocyte_fwd
oocyte	fwd	rnd-3_family-15#LTR/Gypsy	1373	1374	1.875	oocyte_fwd
oocyte	fwd	rnd-3_family-15#LTR/Gypsy	1374	1375	1.85	oocyte_fwd
oocyte	fwd	rnd-3_family-15#LTR/Gypsy	1375	1376	1.86	oocyte_fwd
oocyte	fwd	rnd-3_family-15#LTR/Gypsy	1376	1377	1.83	oocyte_fwd
oocyte	fwd	rnd-3_family-15#LTR/Gypsy	1377	1378	1.78	oocyte_fwd
oocyte	fwd	rnd-3_family-15#LTR/Gypsy	1378	1379	1.765	oocyte_fwd
oocyte	fwd	rnd-3_family-15#LTR/Gypsy	1379	1380	1.755	oocyte_fwd
oocyte	fwd	rnd-3_family-15#LTR/Gypsy	1380	1381	1.575	oocyte_fwd
oocyte	fwd	rnd-3_family-15#LTR/Gypsy	1381	1382	1.715	oocyte_fwd
oocyte	fwd	rnd-3_family-15#LTR/Gypsy	1382	1383	1.715	oocyte_fwd
oocyte	fwd	rnd-3_family-15#LTR/Gypsy	1383	1384	1.65	oocyte_fwd
oocyte	fwd	rnd-3_family-15#LTR/Gypsy	1384	1385	1.56	oocyte_fwd
oocyte	fwd	rnd-3_family-15#LTR/Gypsy	1385	1386	1.55	oocyte_fwd
oocyte	fwd	rnd-3_family-15#LTR/Gypsy	1386	1387	1.57	oocyte_fwd
oocyte	fwd	rnd-3_family-15#LTR/Gypsy	1387	1388	1.555	oocyte_fwd
oocyte	fwd	rnd-3_family-15#LTR/Gypsy	1388	1389	1.54	oocyte_fwd
oocyte	fwd	rnd-3_family-15#LTR/Gypsy	1389	1390	1.54	oocyte_fwd
oocyte	fwd	rnd-3_family-15#LTR/Gypsy	1390	1391	1.525	oocyte_fwd
oocyte	fwd	rnd-3_family-15#LTR/Gypsy	1391	1392	1.52	oocyte_fwd
oocyte	fwd	rnd-3_family-15#LTR/Gypsy	1392	1393	1.505	oocyte_fwd
oocyte	fwd	rnd-3_family-15#LTR/Gypsy	1393	1394	1.48	oocyte_fwd
oocyte	fwd	rnd-3_family-15#LTR/Gypsy	1394	1395	1.48	oocyte_fwd
oocyte	fwd	rnd-3_family-15#LTR/Gypsy	1395	1396	1.465	oocyte_fwd
oocyte	fwd	rnd-3_family-15#LTR/Gypsy	1396	1397	1.465	oocyte_fwd
oocyte	fwd	rnd-3_family-15#LTR/Gypsy	1397	1398	1.465	oocyte_fwd
oocyte	fwd	rnd-3_family-15#LTR/Gypsy	1398	1399	1.475	oocyte_fwd
oocyte	fwd	rnd-3_family-15#LTR/Gypsy	1399	1400	1.475	oocyte_fwd
oocyte	fwd	rnd-3_family-15#LTR/Gypsy	1400	1401	1.475	oocyte_fwd
oocyte	fwd	rnd-3_family-15#LTR/Gypsy	1401	1402	1.48	oocyte_fwd
oocyte	fwd	rnd-3_family-15#LTR/Gypsy	1402	1403	1.475	oocyte_fwd
oocyte	fwd	rnd-3_family-15#LTR/Gypsy	1403	1404	1.455	oocyte_fwd
oocyte	fwd	rnd-3_family-15#LTR/Gypsy	1404	1405	1.445	oocyte_fwd
oocyte	fwd	rnd-3_family-15#LTR/Gypsy	1405	1406	1.39	oocyte_fwd
oocyte	fwd	rnd-3_family-15#LTR/Gypsy	1406	1407	1.315	oocyte_fwd
oocyte	fwd	rnd-3_family-15#LTR/Gypsy	1407	1408	1.31	oocyte_fwd
oocyte	fwd	rnd-3_family-15#LTR/Gypsy	1408	1409	1.28	oocyte_fwd
oocyte	fwd	rnd-3_family-15#LTR/Gypsy	1409	1410	1.26	oocyte_fwd
oocyte	fwd	rnd-3_family-15#LTR/Gypsy	1410	1411	1.375	oocyte_fwd
oocyte	fwd	rnd-3_family-15#LTR/Gypsy	1411	1412	1.385	oocyte_fwd
oocyte	fwd	rnd-3_family-15#LTR/Gypsy	1412	1413	1.325	oocyte_fwd
oocyte	fwd	rnd-3_family-15#LTR/Gypsy	1413	1414	1.325	oocyte_fwd
oocyte	fwd	rnd-3_family-15#LTR/Gypsy	1414	1415	1.325	oocyte_fwd
oocyte	fwd	rnd-3_family-15#LTR/Gypsy	1415	1416	1.335	oocyte_fwd
oocyte	fwd	rnd-3_family-15#LTR/Gypsy	1416	1417	1.34	oocyte_fwd
oocyte	fwd	rnd-3_family-15#LTR/Gypsy	1417	1418	1.35	oocyte_fwd
oocyte	fwd	rnd-3_family-15#LTR/Gypsy	1418	1419	1.35	oocyte_fwd
oocyte	fwd	rnd-3_family-15#LTR/Gypsy	1419	1420	1.35	oocyte_fwd
oocyte	fwd	rnd-3_family-15#LTR/Gypsy	1420	1421	1.365	oocyte_fwd
oocyte	fwd	rnd-3_family-15#LTR/Gypsy	1421	1422	1.36	oocyte_fwd
oocyte	fwd	rnd-3_family-15#LTR/Gypsy	1422	1423	1.42	oocyte_fwd
oocyte	fwd	rnd-3_family-15#LTR/Gypsy	1423	1424	1.465	oocyte_fwd
oocyte	fwd	rnd-3_family-15#LTR/Gypsy	1424	1425	1.635	oocyte_fwd
oocyte	fwd	rnd-3_family-15#LTR/Gypsy	1425	1426	1.635	oocyte_fwd
oocyte	fwd	rnd-3_family-15#LTR/Gypsy	1426	1427	1.675	oocyte_fwd
oocyte	fwd	rnd-3_family-15#LTR/Gypsy	1427	1428	1.685	oocyte_fwd
oocyte	fwd	rnd-3_family-15#LTR/Gypsy	1428	1429	1.685	oocyte_fwd
oocyte	fwd	rnd-3_family-15#LTR/Gypsy	1429	1430	1.69	oocyte_fwd
oocyte	fwd	rnd-3_family-15#LTR/Gypsy	1430	1431	1.7	oocyte_fwd
oocyte	fwd	rnd-3_family-15#LTR/Gypsy	1431	1432	1.745	oocyte_fwd
oocyte	fwd	rnd-3_family-15#LTR/Gypsy	1432	1433	1.88	oocyte_fwd
oocyte	fwd	rnd-3_family-15#LTR/Gypsy	1433	1434	1.885	oocyte_fwd
oocyte	fwd	rnd-3_family-15#LTR/Gypsy	1434	1435	1.85	oocyte_fwd
oocyte	fwd	rnd-3_family-15#LTR/Gypsy	1435	1436	1.86	oocyte_fwd
oocyte	fwd	rnd-3_family-15#LTR/Gypsy	1436	1437	1.84	oocyte_fwd
oocyte	fwd	rnd-3_family-15#LTR/Gypsy	1437	1438	1.76	oocyte_fwd
oocyte	fwd	rnd-3_family-15#LTR/Gypsy	1438	1439	1.705	oocyte_fwd
oocyte	fwd	rnd-3_family-15#LTR/Gypsy	1439	1440	1.67	oocyte_fwd
oocyte	fwd	rnd-3_family-15#LTR/Gypsy	1440	1441	1.885	oocyte_fwd
oocyte	fwd	rnd-3_family-15#LTR/Gypsy	1441	1442	1.95	oocyte_fwd
oocyte	fwd	rnd-3_family-15#LTR/Gypsy	1442	1443	1.965	oocyte_fwd
oocyte	fwd	rnd-3_family-15#LTR/Gypsy	1443	1444	1.95	oocyte_fwd
oocyte	fwd	rnd-3_family-15#LTR/Gypsy	1444	1445	1.93	oocyte_fwd
oocyte	fwd	rnd-3_family-15#LTR/Gypsy	1445	1446	1.93	oocyte_fwd
oocyte	fwd	rnd-3_family-15#LTR/Gypsy	1446	1447	1.945	oocyte_fwd
oocyte	fwd	rnd-3_family-15#LTR/Gypsy	1447	1448	1.89	oocyte_fwd
oocyte	fwd	rnd-3_family-15#LTR/Gypsy	1448	1449	1.855	oocyte_fwd
oocyte	fwd	rnd-3_family-15#LTR/Gypsy	1449	1450	1.855	oocyte_fwd
oocyte	fwd	rnd-3_family-15#LTR/Gypsy	1450	1451	1.795	oocyte_fwd
oocyte	fwd	rnd-3_family-15#LTR/Gypsy	1451	1452	1.705	oocyte_fwd
oocyte	fwd	rnd-3_family-15#LTR/Gypsy	1452	1453	1.705	oocyte_fwd
oocyte	fwd	rnd-3_family-15#LTR/Gypsy	1453	1454	1.66	oocyte_fwd
oocyte	fwd	rnd-3_family-15#LTR/Gypsy	1454	1455	1.605	oocyte_fwd
oocyte	fwd	rnd-3_family-15#LTR/Gypsy	1455	1456	1.585	oocyte_fwd
oocyte	fwd	rnd-3_family-15#LTR/Gypsy	1456	1457	1.59	oocyte_fwd
oocyte	fwd	rnd-3_family-15#LTR/Gypsy	1457	1458	1.505	oocyte_fwd
oocyte	fwd	rnd-3_family-15#LTR/Gypsy	1458	1459	1.495	oocyte_fwd
oocyte	fwd	rnd-3_family-15#LTR/Gypsy	1459	1460	1.445	oocyte_fwd
oocyte	fwd	rnd-3_family-15#LTR/Gypsy	1460	1461	1.43	oocyte_fwd
oocyte	fwd	rnd-3_family-15#LTR/Gypsy	1461	1462	1.415	oocyte_fwd
oocyte	fwd	rnd-3_family-15#LTR/Gypsy	1462	1463	1.4	oocyte_fwd
oocyte	fwd	rnd-3_family-15#LTR/Gypsy	1463	1464	1.38	oocyte_fwd
oocyte	fwd	rnd-3_family-15#LTR/Gypsy	1464	1465	1.35	oocyte_fwd
oocyte	fwd	rnd-3_family-15#LTR/Gypsy	1465	1466	1.3	oocyte_fwd
oocyte	fwd	rnd-3_family-15#LTR/Gypsy	1466	1467	1.235	oocyte_fwd
oocyte	fwd	rnd-3_family-15#LTR/Gypsy	1467	1468	1.205	oocyte_fwd
oocyte	fwd	rnd-3_family-15#LTR/Gypsy	1468	1469	1.16	oocyte_fwd
oocyte	fwd	rnd-3_family-15#LTR/Gypsy	1469	1470	1.155	oocyte_fwd
oocyte	fwd	rnd-3_family-15#LTR/Gypsy	1470	1471	1.07	oocyte_fwd
oocyte	fwd	rnd-3_family-15#LTR/Gypsy	1471	1472	1.08	oocyte_fwd
oocyte	fwd	rnd-3_family-15#LTR/Gypsy	1472	1473	1.08	oocyte_fwd
oocyte	fwd	rnd-3_family-15#LTR/Gypsy	1473	1474	1.105	oocyte_fwd
oocyte	fwd	rnd-3_family-15#LTR/Gypsy	1474	1475	1.09	oocyte_fwd
oocyte	fwd	rnd-3_family-15#LTR/Gypsy	1475	1476	1.09	oocyte_fwd
oocyte	fwd	rnd-3_family-15#LTR/Gypsy	1476	1477	1.1	oocyte_fwd
oocyte	fwd	rnd-3_family-15#LTR/Gypsy	1477	1478	1.105	oocyte_fwd
oocyte	fwd	rnd-3_family-15#LTR/Gypsy	1478	1479	1.095	oocyte_fwd
oocyte	fwd	rnd-3_family-15#LTR/Gypsy	1479	1480	1.11	oocyte_fwd
oocyte	fwd	rnd-3_family-15#LTR/Gypsy	1480	1481	1.125	oocyte_fwd
oocyte	fwd	rnd-3_family-15#LTR/Gypsy	1481	1482	1.125	oocyte_fwd
oocyte	fwd	rnd-3_family-15#LTR/Gypsy	1482	1483	1.13	oocyte_fwd
oocyte	fwd	rnd-3_family-15#LTR/Gypsy	1483	1484	1.14	oocyte_fwd
oocyte	fwd	rnd-3_family-15#LTR/Gypsy	1484	1485	1.145	oocyte_fwd
oocyte	fwd	rnd-3_family-15#LTR/Gypsy	1485	1486	1.145	oocyte_fwd
oocyte	fwd	rnd-3_family-15#LTR/Gypsy	1486	1487	1.145	oocyte_fwd
oocyte	fwd	rnd-3_family-15#LTR/Gypsy	1487	1488	1.15	oocyte_fwd
oocyte	fwd	rnd-3_family-15#LTR/Gypsy	1488	1489	1.145	oocyte_fwd
oocyte	fwd	rnd-3_family-15#LTR/Gypsy	1489	1490	3.885	oocyte_fwd
oocyte	fwd	rnd-3_family-15#LTR/Gypsy	1490	1491	3.97	oocyte_fwd
oocyte	fwd	rnd-3_family-15#LTR/Gypsy	1491	1492	4.005	oocyte_fwd
oocyte	fwd	rnd-3_family-15#LTR/Gypsy	1492	1493	4.02	oocyte_fwd
oocyte	fwd	rnd-3_family-15#LTR/Gypsy	1493	1494	4.085	oocyte_fwd
oocyte	fwd	rnd-3_family-15#LTR/Gypsy	1494	1495	4.085	oocyte_fwd
oocyte	fwd	rnd-3_family-15#LTR/Gypsy	1495	1496	4.075	oocyte_fwd
oocyte	fwd	rnd-3_family-15#LTR/Gypsy	1496	1497	4.07	oocyte_fwd
oocyte	fwd	rnd-3_family-15#LTR/Gypsy	1497	1498	4.07	oocyte_fwd
oocyte	fwd	rnd-3_family-15#LTR/Gypsy	1498	1499	4.08	oocyte_fwd
oocyte	fwd	rnd-3_family-15#LTR/Gypsy	1499	1500	4.075	oocyte_fwd
oocyte	fwd	rnd-3_family-15#LTR/Gypsy	1500	1501	4.07	oocyte_fwd
oocyte	fwd	rnd-3_family-15#LTR/Gypsy	1501	1502	4.04	oocyte_fwd
oocyte	fwd	rnd-3_family-15#LTR/Gypsy	1502	1503	4.03	oocyte_fwd
oocyte	fwd	rnd-3_family-15#LTR/Gypsy	1503	1504	4.03	oocyte_fwd
oocyte	fwd	rnd-3_family-15#LTR/Gypsy	1504	1505	4.025	oocyte_fwd
oocyte	fwd	rnd-3_family-15#LTR/Gypsy	1505	1506	3.985	oocyte_fwd
oocyte	fwd	rnd-3_family-15#LTR/Gypsy	1506	1507	3.985	oocyte_fwd
oocyte	fwd	rnd-3_family-15#LTR/Gypsy	1507	1508	3.98	oocyte_fwd
oocyte	fwd	rnd-3_family-15#LTR/Gypsy	1508	1509	3.98	oocyte_fwd
oocyte	fwd	rnd-3_family-15#LTR/Gypsy	1509	1510	3.955	oocyte_fwd
oocyte	fwd	rnd-3_family-15#LTR/Gypsy	1510	1511	3.935	oocyte_fwd
oocyte	fwd	rnd-3_family-15#LTR/Gypsy	1511	1512	3.915	oocyte_fwd
oocyte	fwd	rnd-3_family-15#LTR/Gypsy	1512	1513	3.77	oocyte_fwd
oocyte	fwd	rnd-3_family-15#LTR/Gypsy	1513	1514	3.565	oocyte_fwd
oocyte	fwd	rnd-3_family-15#LTR/Gypsy	1514	1515	3.23	oocyte_fwd
oocyte	fwd	rnd-3_family-15#LTR/Gypsy	1515	1516	2.62	oocyte_fwd
oocyte	fwd	rnd-3_family-15#LTR/Gypsy	1516	1517	2.195	oocyte_fwd
oocyte	fwd	rnd-3_family-15#LTR/Gypsy	1517	1518	1.1	oocyte_fwd
oocyte	fwd	rnd-3_family-15#LTR/Gypsy	1518	1519	1.045	oocyte_fwd
oocyte	fwd	rnd-3_family-15#LTR/Gypsy	1519	1520	1.045	oocyte_fwd
oocyte	fwd	rnd-3_family-15#LTR/Gypsy	1520	1521	1.045	oocyte_fwd
oocyte	fwd	rnd-3_family-15#LTR/Gypsy	1521	1522	1.04	oocyte_fwd
oocyte	fwd	rnd-3_family-15#LTR/Gypsy	1522	1523	1.035	oocyte_fwd
oocyte	fwd	rnd-3_family-15#LTR/Gypsy	1523	1524	1.035	oocyte_fwd
oocyte	fwd	rnd-3_family-15#LTR/Gypsy	1524	1525	1.05	oocyte_fwd
oocyte	fwd	rnd-3_family-15#LTR/Gypsy	1525	1526	1.05	oocyte_fwd
oocyte	fwd	rnd-3_family-15#LTR/Gypsy	1526	1527	1.05	oocyte_fwd
oocyte	fwd	rnd-3_family-15#LTR/Gypsy	1527	1528	1.04	oocyte_fwd
oocyte	fwd	rnd-3_family-15#LTR/Gypsy	1528	1529	1.055	oocyte_fwd
oocyte	fwd	rnd-3_family-15#LTR/Gypsy	1529	1530	1.055	oocyte_fwd
oocyte	fwd	rnd-3_family-15#LTR/Gypsy	1530	1531	1.06	oocyte_fwd
oocyte	fwd	rnd-3_family-15#LTR/Gypsy	1531	1532	1.07	oocyte_fwd
oocyte	fwd	rnd-3_family-15#LTR/Gypsy	1532	1533	1.06	oocyte_fwd
oocyte	fwd	rnd-3_family-15#LTR/Gypsy	1533	1534	1.06	oocyte_fwd
oocyte	fwd	rnd-3_family-15#LTR/Gypsy	1534	1535	1.06	oocyte_fwd
oocyte	fwd	rnd-3_family-15#LTR/Gypsy	1535	1536	1.06	oocyte_fwd
oocyte	fwd	rnd-3_family-15#LTR/Gypsy	1536	1537	1.06	oocyte_fwd
oocyte	fwd	rnd-3_family-15#LTR/Gypsy	1537	1538	1.07	oocyte_fwd
oocyte	fwd	rnd-3_family-15#LTR/Gypsy	1538	1539	1.075	oocyte_fwd
oocyte	fwd	rnd-3_family-15#LTR/Gypsy	1539	1540	1.075	oocyte_fwd
oocyte	fwd	rnd-3_family-15#LTR/Gypsy	1540	1541	1.075	oocyte_fwd
oocyte	fwd	rnd-3_family-15#LTR/Gypsy	1541	1542	1.085	oocyte_fwd
oocyte	fwd	rnd-3_family-15#LTR/Gypsy	1542	1543	1.1	oocyte_fwd
oocyte	fwd	rnd-3_family-15#LTR/Gypsy	1543	1544	1.1	oocyte_fwd
oocyte	fwd	rnd-3_family-15#LTR/Gypsy	1544	1545	1.095	oocyte_fwd
oocyte	fwd	rnd-3_family-15#LTR/Gypsy	1545	1546	1.095	oocyte_fwd
oocyte	fwd	rnd-3_family-15#LTR/Gypsy	1546	1547	1.105	oocyte_fwd
oocyte	fwd	rnd-3_family-15#LTR/Gypsy	1547	1548	1.105	oocyte_fwd
oocyte	fwd	rnd-3_family-15#LTR/Gypsy	1548	1549	1.105	oocyte_fwd
oocyte	fwd	rnd-3_family-15#LTR/Gypsy	1549	1550	1.105	oocyte_fwd
oocyte	fwd	rnd-3_family-15#LTR/Gypsy	1550	1551	1.11	oocyte_fwd
oocyte	fwd	rnd-3_family-15#LTR/Gypsy	1551	1552	1.12	oocyte_fwd
oocyte	fwd	rnd-3_family-15#LTR/Gypsy	1552	1553	1.11	oocyte_fwd
oocyte	fwd	rnd-3_family-15#LTR/Gypsy	1553	1554	1.11	oocyte_fwd
oocyte	fwd	rnd-3_family-15#LTR/Gypsy	1554	1555	1.095	oocyte_fwd
oocyte	fwd	rnd-3_family-15#LTR/Gypsy	1555	1556	1.095	oocyte_fwd
oocyte	fwd	rnd-3_family-15#LTR/Gypsy	1556	1557	1.095	oocyte_fwd
oocyte	fwd	rnd-3_family-15#LTR/Gypsy	1557	1558	1.095	oocyte_fwd
oocyte	fwd	rnd-3_family-15#LTR/Gypsy	1558	1559	1.09	oocyte_fwd
oocyte	fwd	rnd-3_family-15#LTR/Gypsy	1559	1560	1.09	oocyte_fwd
oocyte	fwd	rnd-3_family-15#LTR/Gypsy	1560	1561	1.09	oocyte_fwd
oocyte	fwd	rnd-3_family-15#LTR/Gypsy	1561	1562	1.09	oocyte_fwd
oocyte	fwd	rnd-3_family-15#LTR/Gypsy	1562	1563	1.09	oocyte_fwd
oocyte	fwd	rnd-3_family-15#LTR/Gypsy	1563	1564	1.09	oocyte_fwd
oocyte	fwd	rnd-3_family-15#LTR/Gypsy	1564	1565	1.08	oocyte_fwd
oocyte	fwd	rnd-3_family-15#LTR/Gypsy	1565	1566	1.075	oocyte_fwd
oocyte	fwd	rnd-3_family-15#LTR/Gypsy	1566	1567	1.065	oocyte_fwd
oocyte	fwd	rnd-3_family-15#LTR/Gypsy	1567	1568	1.065	oocyte_fwd
oocyte	fwd	rnd-3_family-15#LTR/Gypsy	1568	1569	1.065	oocyte_fwd
oocyte	fwd	rnd-3_family-15#LTR/Gypsy	1569	1570	1.055	oocyte_fwd
oocyte	fwd	rnd-3_family-15#LTR/Gypsy	1570	1571	1.055	oocyte_fwd
oocyte	fwd	rnd-3_family-15#LTR/Gypsy	1571	1572	1.05	oocyte_fwd
oocyte	fwd	rnd-3_family-15#LTR/Gypsy	1572	1573	1.05	oocyte_fwd
oocyte	fwd	rnd-3_family-15#LTR/Gypsy	1573	1574	1.03	oocyte_fwd
oocyte	fwd	rnd-3_family-15#LTR/Gypsy	1574	1575	1.035	oocyte_fwd
oocyte	fwd	rnd-3_family-15#LTR/Gypsy	1575	1576	1.035	oocyte_fwd
oocyte	fwd	rnd-3_family-15#LTR/Gypsy	1576	1577	1.035	oocyte_fwd
oocyte	fwd	rnd-3_family-15#LTR/Gypsy	1577	1578	1.035	oocyte_fwd
oocyte	fwd	rnd-3_family-15#LTR/Gypsy	1578	1579	1.035	oocyte_fwd
oocyte	fwd	rnd-3_family-15#LTR/Gypsy	1579	1580	1.035	oocyte_fwd
oocyte	fwd	rnd-3_family-15#LTR/Gypsy	1580	1581	1.03	oocyte_fwd
oocyte	fwd	rnd-3_family-15#LTR/Gypsy	1581	1582	1.02	oocyte_fwd
oocyte	fwd	rnd-3_family-15#LTR/Gypsy	1582	1583	1.035	oocyte_fwd
oocyte	fwd	rnd-3_family-15#LTR/Gypsy	1583	1584	1.035	oocyte_fwd
oocyte	fwd	rnd-3_family-15#LTR/Gypsy	1584	1585	1.035	oocyte_fwd
oocyte	fwd	rnd-3_family-15#LTR/Gypsy	1585	1586	1.035	oocyte_fwd
oocyte	fwd	rnd-3_family-15#LTR/Gypsy	1586	1587	1.035	oocyte_fwd
oocyte	fwd	rnd-3_family-15#LTR/Gypsy	1587	1588	1.035	oocyte_fwd
oocyte	fwd	rnd-3_family-15#LTR/Gypsy	1588	1589	1.03	oocyte_fwd
oocyte	fwd	rnd-3_family-15#LTR/Gypsy	1589	1590	1.02	oocyte_fwd
oocyte	fwd	rnd-3_family-15#LTR/Gypsy	1590	1591	1.005	oocyte_fwd
oocyte	fwd	rnd-3_family-15#LTR/Gypsy	1591	1592	0.99	oocyte_fwd
oocyte	fwd	rnd-3_family-15#LTR/Gypsy	1592	1593	0.985	oocyte_fwd
oocyte	fwd	rnd-3_family-15#LTR/Gypsy	1593	1594	0.985	oocyte_fwd
oocyte	fwd	rnd-3_family-15#LTR/Gypsy	1594	1595	0.985	oocyte_fwd
oocyte	fwd	rnd-3_family-15#LTR/Gypsy	1595	1596	1.065	oocyte_fwd
oocyte	fwd	rnd-3_family-15#LTR/Gypsy	1596	1597	1.08	oocyte_fwd
oocyte	fwd	rnd-3_family-15#LTR/Gypsy	1597	1598	1.08	oocyte_fwd
oocyte	fwd	rnd-3_family-15#LTR/Gypsy	1598	1599	1.1	oocyte_fwd
oocyte	fwd	rnd-3_family-15#LTR/Gypsy	1599	1600	1.115	oocyte_fwd
oocyte	fwd	rnd-3_family-15#LTR/Gypsy	1600	1601	1.095	oocyte_fwd
oocyte	fwd	rnd-3_family-15#LTR/Gypsy	1601	1602	1.105	oocyte_fwd
oocyte	fwd	rnd-3_family-15#LTR/Gypsy	1602	1603	1.23	oocyte_fwd
oocyte	fwd	rnd-3_family-15#LTR/Gypsy	1603	1604	1.24	oocyte_fwd
oocyte	fwd	rnd-3_family-15#LTR/Gypsy	1604	1605	1.24	oocyte_fwd
oocyte	fwd	rnd-3_family-15#LTR/Gypsy	1605	1606	1.24	oocyte_fwd
oocyte	fwd	rnd-3_family-15#LTR/Gypsy	1606	1607	1.25	oocyte_fwd
oocyte	fwd	rnd-3_family-15#LTR/Gypsy	1607	1608	1.305	oocyte_fwd
oocyte	fwd	rnd-3_family-15#LTR/Gypsy	1608	1609	1.315	oocyte_fwd
oocyte	fwd	rnd-3_family-15#LTR/Gypsy	1609	1610	1.32	oocyte_fwd
oocyte	fwd	rnd-3_family-15#LTR/Gypsy	1610	1611	1.315	oocyte_fwd
oocyte	fwd	rnd-3_family-15#LTR/Gypsy	1611	1612	1.37	oocyte_fwd
oocyte	fwd	rnd-3_family-15#LTR/Gypsy	1612	1613	1.37	oocyte_fwd
oocyte	fwd	rnd-3_family-15#LTR/Gypsy	1613	1614	1.37	oocyte_fwd
oocyte	fwd	rnd-3_family-15#LTR/Gypsy	1614	1615	1.37	oocyte_fwd
oocyte	fwd	rnd-3_family-15#LTR/Gypsy	1615	1616	1.375	oocyte_fwd
oocyte	fwd	rnd-3_family-15#LTR/Gypsy	1616	1617	1.395	oocyte_fwd
oocyte	fwd	rnd-3_family-15#LTR/Gypsy	1617	1618	1.395	oocyte_fwd
oocyte	fwd	rnd-3_family-15#LTR/Gypsy	1618	1619	1.38	oocyte_fwd
oocyte	fwd	rnd-3_family-15#LTR/Gypsy	1619	1620	1.37	oocyte_fwd
oocyte	fwd	rnd-3_family-15#LTR/Gypsy	1620	1621	1.325	oocyte_fwd
oocyte	fwd	rnd-3_family-15#LTR/Gypsy	1621	1622	1.32	oocyte_fwd
oocyte	fwd	rnd-3_family-15#LTR/Gypsy	1622	1623	1.295	oocyte_fwd
oocyte	fwd	rnd-3_family-15#LTR/Gypsy	1623	1624	1.28	oocyte_fwd
oocyte	fwd	rnd-3_family-15#LTR/Gypsy	1624	1625	1.265	oocyte_fwd
oocyte	fwd	rnd-3_family-15#LTR/Gypsy	1625	1626	1.255	oocyte_fwd
oocyte	fwd	rnd-3_family-15#LTR/Gypsy	1626	1627	1.245	oocyte_fwd
oocyte	fwd	rnd-3_family-15#LTR/Gypsy	1627	1628	1.205	oocyte_fwd
oocyte	fwd	rnd-3_family-15#LTR/Gypsy	1628	1629	1.205	oocyte_fwd
oocyte	fwd	rnd-3_family-15#LTR/Gypsy	1629	1630	1.2	oocyte_fwd
oocyte	fwd	rnd-3_family-15#LTR/Gypsy	1630	1631	1.115	oocyte_fwd
oocyte	fwd	rnd-3_family-15#LTR/Gypsy	1631	1632	1.085	oocyte_fwd
oocyte	fwd	rnd-3_family-15#LTR/Gypsy	1632	1633	1.085	oocyte_fwd
oocyte	fwd	rnd-3_family-15#LTR/Gypsy	1633	1634	1.08	oocyte_fwd
oocyte	fwd	rnd-3_family-15#LTR/Gypsy	1634	1635	1.045	oocyte_fwd
oocyte	fwd	rnd-3_family-15#LTR/Gypsy	1635	1636	1.025	oocyte_fwd
oocyte	fwd	rnd-3_family-15#LTR/Gypsy	1636	1637	1.01	oocyte_fwd
oocyte	fwd	rnd-3_family-15#LTR/Gypsy	1637	1638	1.01	oocyte_fwd
oocyte	fwd	rnd-3_family-15#LTR/Gypsy	1638	1639	0.995	oocyte_fwd
oocyte	fwd	rnd-3_family-15#LTR/Gypsy	1639	1640	0.985	oocyte_fwd
oocyte	fwd	rnd-3_family-15#LTR/Gypsy	1640	1641	0.97	oocyte_fwd
oocyte	fwd	rnd-3_family-15#LTR/Gypsy	1641	1642	0.965	oocyte_fwd
oocyte	fwd	rnd-3_family-15#LTR/Gypsy	1642	1643	0.965	oocyte_fwd
oocyte	fwd	rnd-3_family-15#LTR/Gypsy	1643	1644	0.965	oocyte_fwd
oocyte	fwd	rnd-3_family-15#LTR/Gypsy	1644	1645	0.97	oocyte_fwd
oocyte	fwd	rnd-3_family-15#LTR/Gypsy	1645	1646	0.98	oocyte_fwd
oocyte	fwd	rnd-3_family-15#LTR/Gypsy	1646	1647	0.98	oocyte_fwd
oocyte	fwd	rnd-3_family-15#LTR/Gypsy	1647	1648	0.98	oocyte_fwd
oocyte	fwd	rnd-3_family-15#LTR/Gypsy	1648	1649	0.98	oocyte_fwd
oocyte	fwd	rnd-3_family-15#LTR/Gypsy	1649	1650	0.98	oocyte_fwd
oocyte	fwd	rnd-3_family-15#LTR/Gypsy	1650	1651	0.98	oocyte_fwd
oocyte	fwd	rnd-3_family-15#LTR/Gypsy	1651	1652	0.99	oocyte_fwd
oocyte	fwd	rnd-3_family-15#LTR/Gypsy	1652	1653	0.99	oocyte_fwd
oocyte	fwd	rnd-3_family-15#LTR/Gypsy	1653	1654	0.99	oocyte_fwd
oocyte	fwd	rnd-3_family-15#LTR/Gypsy	1654	1655	0.99	oocyte_fwd
oocyte	fwd	rnd-3_family-15#LTR/Gypsy	1655	1656	0.995	oocyte_fwd
oocyte	fwd	rnd-3_family-15#LTR/Gypsy	1656	1657	1.03	oocyte_fwd
oocyte	fwd	rnd-3_family-15#LTR/Gypsy	1657	1658	1.44	oocyte_fwd
oocyte	fwd	rnd-3_family-15#LTR/Gypsy	1658	1659	1.455	oocyte_fwd
oocyte	fwd	rnd-3_family-15#LTR/Gypsy	1659	1660	1.455	oocyte_fwd
oocyte	fwd	rnd-3_family-15#LTR/Gypsy	1660	1661	1.89	oocyte_fwd
oocyte	fwd	rnd-3_family-15#LTR/Gypsy	1661	1662	1.905	oocyte_fwd
oocyte	fwd	rnd-3_family-15#LTR/Gypsy	1662	1663	1.9	oocyte_fwd
oocyte	fwd	rnd-3_family-15#LTR/Gypsy	1663	1664	1.905	oocyte_fwd
oocyte	fwd	rnd-3_family-15#LTR/Gypsy	1664	1665	1.905	oocyte_fwd
oocyte	fwd	rnd-3_family-15#LTR/Gypsy	1665	1666	1.915	oocyte_fwd
oocyte	fwd	rnd-3_family-15#LTR/Gypsy	1666	1667	1.91	oocyte_fwd
oocyte	fwd	rnd-3_family-15#LTR/Gypsy	1667	1668	1.915	oocyte_fwd
oocyte	fwd	rnd-3_family-15#LTR/Gypsy	1668	1669	1.915	oocyte_fwd
oocyte	fwd	rnd-3_family-15#LTR/Gypsy	1669	1670	1.92	oocyte_fwd
oocyte	fwd	rnd-3_family-15#LTR/Gypsy	1670	1671	1.92	oocyte_fwd
oocyte	fwd	rnd-3_family-15#LTR/Gypsy	1671	1672	1.92	oocyte_fwd
oocyte	fwd	rnd-3_family-15#LTR/Gypsy	1672	1673	1.915	oocyte_fwd
oocyte	fwd	rnd-3_family-15#LTR/Gypsy	1673	1674	2.025	oocyte_fwd
oocyte	fwd	rnd-3_family-15#LTR/Gypsy	1674	1675	2.02	oocyte_fwd
oocyte	fwd	rnd-3_family-15#LTR/Gypsy	1675	1676	2.02	oocyte_fwd
oocyte	fwd	rnd-3_family-15#LTR/Gypsy	1676	1677	2.035	oocyte_fwd
oocyte	fwd	rnd-3_family-15#LTR/Gypsy	1677	1678	2.03	oocyte_fwd
oocyte	fwd	rnd-3_family-15#LTR/Gypsy	1678	1679	2.01	oocyte_fwd
oocyte	fwd	rnd-3_family-15#LTR/Gypsy	1679	1680	1.995	oocyte_fwd
oocyte	fwd	rnd-3_family-15#LTR/Gypsy	1680	1681	1.975	oocyte_fwd
oocyte	fwd	rnd-3_family-15#LTR/Gypsy	1681	1682	1.96	oocyte_fwd
oocyte	fwd	rnd-3_family-15#LTR/Gypsy	1682	1683	1.84	oocyte_fwd
oocyte	fwd	rnd-3_family-15#LTR/Gypsy	1683	1684	1.57	oocyte_fwd
oocyte	fwd	rnd-3_family-15#LTR/Gypsy	1684	1685	1.235	oocyte_fwd
oocyte	fwd	rnd-3_family-15#LTR/Gypsy	1685	1686	1.225	oocyte_fwd
oocyte	fwd	rnd-3_family-15#LTR/Gypsy	1686	1687	1.125	oocyte_fwd
oocyte	fwd	rnd-3_family-15#LTR/Gypsy	1687	1688	1.1	oocyte_fwd
oocyte	fwd	rnd-3_family-15#LTR/Gypsy	1688	1689	1.09	oocyte_fwd
oocyte	fwd	rnd-3_family-15#LTR/Gypsy	1689	1690	1.04	oocyte_fwd
oocyte	fwd	rnd-3_family-15#LTR/Gypsy	1690	1691	1.04	oocyte_fwd
oocyte	fwd	rnd-3_family-15#LTR/Gypsy	1691	1692	1.055	oocyte_fwd
oocyte	fwd	rnd-3_family-15#LTR/Gypsy	1692	1693	1.055	oocyte_fwd
oocyte	fwd	rnd-3_family-15#LTR/Gypsy	1693	1694	1.02	oocyte_fwd
oocyte	fwd	rnd-3_family-15#LTR/Gypsy	1694	1695	1.02	oocyte_fwd
oocyte	fwd	rnd-3_family-15#LTR/Gypsy	1695	1696	1.02	oocyte_fwd
oocyte	fwd	rnd-3_family-15#LTR/Gypsy	1696	1697	1.02	oocyte_fwd
oocyte	fwd	rnd-3_family-15#LTR/Gypsy	1697	1698	1.02	oocyte_fwd
oocyte	fwd	rnd-3_family-15#LTR/Gypsy	1698	1699	1.02	oocyte_fwd
oocyte	fwd	rnd-3_family-15#LTR/Gypsy	1699	1700	1.01	oocyte_fwd
oocyte	fwd	rnd-3_family-15#LTR/Gypsy	1700	1701	1	oocyte_fwd
oocyte	fwd	rnd-3_family-15#LTR/Gypsy	1701	1702	1.01	oocyte_fwd
oocyte	fwd	rnd-3_family-15#LTR/Gypsy	1702	1703	1.015	oocyte_fwd
oocyte	fwd	rnd-3_family-15#LTR/Gypsy	1703	1704	1.03	oocyte_fwd
oocyte	fwd	rnd-3_family-15#LTR/Gypsy	1704	1705	1.03	oocyte_fwd
oocyte	fwd	rnd-3_family-15#LTR/Gypsy	1705	1706	1.03	oocyte_fwd
oocyte	fwd	rnd-3_family-15#LTR/Gypsy	1706	1707	1.03	oocyte_fwd
oocyte	fwd	rnd-3_family-15#LTR/Gypsy	1707	1708	1.03	oocyte_fwd
oocyte	fwd	rnd-3_family-15#LTR/Gypsy	1708	1709	1.025	oocyte_fwd
oocyte	fwd	rnd-3_family-15#LTR/Gypsy	1709	1710	1.025	oocyte_fwd
oocyte	fwd	rnd-3_family-15#LTR/Gypsy	1710	1711	1.025	oocyte_fwd
oocyte	fwd	rnd-3_family-15#LTR/Gypsy	1711	1712	1.07	oocyte_fwd
oocyte	fwd	rnd-3_family-15#LTR/Gypsy	1712	1713	1.07	oocyte_fwd
oocyte	fwd	rnd-3_family-15#LTR/Gypsy	1713	1714	1.06	oocyte_fwd
oocyte	fwd	rnd-3_family-15#LTR/Gypsy	1714	1715	1.06	oocyte_fwd
oocyte	fwd	rnd-3_family-15#LTR/Gypsy	1715	1716	1.06	oocyte_fwd
oocyte	fwd	rnd-3_family-15#LTR/Gypsy	1716	1717	1.07	oocyte_fwd
oocyte	fwd	rnd-3_family-15#LTR/Gypsy	1717	1718	1.07	oocyte_fwd
oocyte	fwd	rnd-3_family-15#LTR/Gypsy	1718	1719	1.07	oocyte_fwd
oocyte	fwd	rnd-3_family-15#LTR/Gypsy	1719	1720	1.07	oocyte_fwd
oocyte	fwd	rnd-3_family-15#LTR/Gypsy	1720	1721	1.055	oocyte_fwd
oocyte	fwd	rnd-3_family-15#LTR/Gypsy	1721	1722	1.095	oocyte_fwd
oocyte	fwd	rnd-3_family-15#LTR/Gypsy	1722	1723	1.315	oocyte_fwd
oocyte	fwd	rnd-3_family-15#LTR/Gypsy	1723	1724	1.335	oocyte_fwd
oocyte	fwd	rnd-3_family-15#LTR/Gypsy	1724	1725	1.33	oocyte_fwd
oocyte	fwd	rnd-3_family-15#LTR/Gypsy	1725	1726	1.335	oocyte_fwd
oocyte	fwd	rnd-3_family-15#LTR/Gypsy	1726	1727	1.355	oocyte_fwd
oocyte	fwd	rnd-3_family-15#LTR/Gypsy	1727	1728	1.355	oocyte_fwd
oocyte	fwd	rnd-3_family-15#LTR/Gypsy	1728	1729	1.33	oocyte_fwd
oocyte	fwd	rnd-3_family-15#LTR/Gypsy	1729	1730	1.34	oocyte_fwd
oocyte	fwd	rnd-3_family-15#LTR/Gypsy	1730	1731	1.34	oocyte_fwd
oocyte	fwd	rnd-3_family-15#LTR/Gypsy	1731	1732	1.34	oocyte_fwd
oocyte	fwd	rnd-3_family-15#LTR/Gypsy	1732	1733	1.335	oocyte_fwd
oocyte	fwd	rnd-3_family-15#LTR/Gypsy	1733	1734	1.335	oocyte_fwd
oocyte	fwd	rnd-3_family-15#LTR/Gypsy	1734	1735	1.335	oocyte_fwd
oocyte	fwd	rnd-3_family-15#LTR/Gypsy	1735	1736	1.32	oocyte_fwd
oocyte	fwd	rnd-3_family-15#LTR/Gypsy	1736	1737	1.31	oocyte_fwd
oocyte	fwd	rnd-3_family-15#LTR/Gypsy	1737	1738	1.31	oocyte_fwd
oocyte	fwd	rnd-3_family-15#LTR/Gypsy	1738	1739	1.31	oocyte_fwd
oocyte	fwd	rnd-3_family-15#LTR/Gypsy	1739	1740	1.29	oocyte_fwd
oocyte	fwd	rnd-3_family-15#LTR/Gypsy	1740	1741	1.295	oocyte_fwd
oocyte	fwd	rnd-3_family-15#LTR/Gypsy	1741	1742	1.295	oocyte_fwd
oocyte	fwd	rnd-3_family-15#LTR/Gypsy	1742	1743	1.295	oocyte_fwd
oocyte	fwd	rnd-3_family-15#LTR/Gypsy	1743	1744	1.295	oocyte_fwd
oocyte	fwd	rnd-3_family-15#LTR/Gypsy	1744	1745	1.29	oocyte_fwd
oocyte	fwd	rnd-3_family-15#LTR/Gypsy	1745	1746	1.235	oocyte_fwd
oocyte	fwd	rnd-3_family-15#LTR/Gypsy	1746	1747	1.205	oocyte_fwd
oocyte	fwd	rnd-3_family-15#LTR/Gypsy	1747	1748	1.05	oocyte_fwd
oocyte	fwd	rnd-3_family-15#LTR/Gypsy	1748	1749	1.01	oocyte_fwd
oocyte	fwd	rnd-3_family-15#LTR/Gypsy	1749	1750	1.01	oocyte_fwd
oocyte	fwd	rnd-3_family-15#LTR/Gypsy	1750	1751	0.985	oocyte_fwd
oocyte	fwd	rnd-3_family-15#LTR/Gypsy	1751	1752	0.985	oocyte_fwd
oocyte	fwd	rnd-3_family-15#LTR/Gypsy	1752	1753	0.98	oocyte_fwd
oocyte	fwd	rnd-3_family-15#LTR/Gypsy	1753	1754	0.97	oocyte_fwd
oocyte	fwd	rnd-3_family-15#LTR/Gypsy	1754	1755	0.97	oocyte_fwd
oocyte	fwd	rnd-3_family-15#LTR/Gypsy	1755	1756	0.97	oocyte_fwd
oocyte	fwd	rnd-3_family-15#LTR/Gypsy	1756	1757	0.97	oocyte_fwd
oocyte	fwd	rnd-3_family-15#LTR/Gypsy	1757	1758	0.97	oocyte_fwd
oocyte	fwd	rnd-3_family-15#LTR/Gypsy	1758	1759	0.965	oocyte_fwd
oocyte	fwd	rnd-3_family-15#LTR/Gypsy	1759	1760	0.965	oocyte_fwd
oocyte	fwd	rnd-3_family-15#LTR/Gypsy	1760	1761	0.97	oocyte_fwd
oocyte	fwd	rnd-3_family-15#LTR/Gypsy	1761	1762	0.97	oocyte_fwd
oocyte	fwd	rnd-3_family-15#LTR/Gypsy	1762	1763	0.96	oocyte_fwd
oocyte	fwd	rnd-3_family-15#LTR/Gypsy	1763	1764	0.96	oocyte_fwd
oocyte	fwd	rnd-3_family-15#LTR/Gypsy	1764	1765	0.98	oocyte_fwd
oocyte	fwd	rnd-3_family-15#LTR/Gypsy	1765	1766	0.99	oocyte_fwd
oocyte	fwd	rnd-3_family-15#LTR/Gypsy	1766	1767	0.99	oocyte_fwd
oocyte	fwd	rnd-3_family-15#LTR/Gypsy	1767	1768	0.99	oocyte_fwd
oocyte	fwd	rnd-3_family-15#LTR/Gypsy	1768	1769	0.99	oocyte_fwd
oocyte	fwd	rnd-3_family-15#LTR/Gypsy	1769	1770	0.99	oocyte_fwd
oocyte	fwd	rnd-3_family-15#LTR/Gypsy	1770	1771	0.99	oocyte_fwd
oocyte	fwd	rnd-3_family-15#LTR/Gypsy	1771	1772	1.005	oocyte_fwd
oocyte	fwd	rnd-3_family-15#LTR/Gypsy	1772	1773	1	oocyte_fwd
oocyte	fwd	rnd-3_family-15#LTR/Gypsy	1773	1774	1	oocyte_fwd
oocyte	fwd	rnd-3_family-15#LTR/Gypsy	1774	1775	1	oocyte_fwd
oocyte	fwd	rnd-3_family-15#LTR/Gypsy	1775	1776	1	oocyte_fwd
oocyte	fwd	rnd-3_family-15#LTR/Gypsy	1776	1777	1	oocyte_fwd
oocyte	fwd	rnd-3_family-15#LTR/Gypsy	1777	1778	1	oocyte_fwd
oocyte	fwd	rnd-3_family-15#LTR/Gypsy	1778	1779	1	oocyte_fwd
oocyte	fwd	rnd-3_family-15#LTR/Gypsy	1779	1780	1.05	oocyte_fwd
oocyte	fwd	rnd-3_family-15#LTR/Gypsy	1780	1781	1.05	oocyte_fwd
oocyte	fwd	rnd-3_family-15#LTR/Gypsy	1781	1782	1.04	oocyte_fwd
oocyte	fwd	rnd-3_family-15#LTR/Gypsy	1782	1783	1.04	oocyte_fwd
oocyte	fwd	rnd-3_family-15#LTR/Gypsy	1783	1784	1.07	oocyte_fwd
oocyte	fwd	rnd-3_family-15#LTR/Gypsy	1784	1785	1.07	oocyte_fwd
oocyte	fwd	rnd-3_family-15#LTR/Gypsy	1785	1786	1.075	oocyte_fwd
oocyte	fwd	rnd-3_family-15#LTR/Gypsy	1786	1787	1.075	oocyte_fwd
oocyte	fwd	rnd-3_family-15#LTR/Gypsy	1787	1788	1.09	oocyte_fwd
oocyte	fwd	rnd-3_family-15#LTR/Gypsy	1788	1789	1.09	oocyte_fwd
oocyte	fwd	rnd-3_family-15#LTR/Gypsy	1789	1790	1.115	oocyte_fwd
oocyte	fwd	rnd-3_family-15#LTR/Gypsy	1790	1791	1.12	oocyte_fwd
oocyte	fwd	rnd-3_family-15#LTR/Gypsy	1791	1792	1.115	oocyte_fwd
oocyte	fwd	rnd-3_family-15#LTR/Gypsy	1792	1793	1.115	oocyte_fwd
oocyte	fwd	rnd-3_family-15#LTR/Gypsy	1793	1794	1.115	oocyte_fwd
oocyte	fwd	rnd-3_family-15#LTR/Gypsy	1794	1795	1.115	oocyte_fwd
oocyte	fwd	rnd-3_family-15#LTR/Gypsy	1795	1796	1.1	oocyte_fwd
oocyte	fwd	rnd-3_family-15#LTR/Gypsy	1796	1797	1.1	oocyte_fwd
oocyte	fwd	rnd-3_family-15#LTR/Gypsy	1797	1798	1.1	oocyte_fwd
oocyte	fwd	rnd-3_family-15#LTR/Gypsy	1798	1799	1.1	oocyte_fwd
oocyte	fwd	rnd-3_family-15#LTR/Gypsy	1799	1800	1.1	oocyte_fwd
oocyte	fwd	rnd-3_family-15#LTR/Gypsy	1800	1801	1.085	oocyte_fwd
oocyte	fwd	rnd-3_family-15#LTR/Gypsy	1801	1802	1.095	oocyte_fwd
oocyte	fwd	rnd-3_family-15#LTR/Gypsy	1802	1803	1.095	oocyte_fwd
oocyte	fwd	rnd-3_family-15#LTR/Gypsy	1803	1804	1.095	oocyte_fwd
oocyte	fwd	rnd-3_family-15#LTR/Gypsy	1804	1805	1.105	oocyte_fwd
oocyte	fwd	rnd-3_family-15#LTR/Gypsy	1805	1806	1.085	oocyte_fwd
oocyte	fwd	rnd-3_family-15#LTR/Gypsy	1806	1807	1.42	oocyte_fwd
oocyte	fwd	rnd-3_family-15#LTR/Gypsy	1807	1808	1.455	oocyte_fwd
oocyte	fwd	rnd-3_family-15#LTR/Gypsy	1808	1809	1.455	oocyte_fwd
oocyte	fwd	rnd-3_family-15#LTR/Gypsy	1809	1810	1.425	oocyte_fwd
oocyte	fwd	rnd-3_family-15#LTR/Gypsy	1810	1811	1.43	oocyte_fwd
oocyte	fwd	rnd-3_family-15#LTR/Gypsy	1811	1812	1.425	oocyte_fwd
oocyte	fwd	rnd-3_family-15#LTR/Gypsy	1812	1813	1.425	oocyte_fwd
oocyte	fwd	rnd-3_family-15#LTR/Gypsy	1813	1814	1.445	oocyte_fwd
oocyte	fwd	rnd-3_family-15#LTR/Gypsy	1814	1815	1.435	oocyte_fwd
oocyte	fwd	rnd-3_family-15#LTR/Gypsy	1815	1816	1.42	oocyte_fwd
oocyte	fwd	rnd-3_family-15#LTR/Gypsy	1816	1817	1.43	oocyte_fwd
oocyte	fwd	rnd-3_family-15#LTR/Gypsy	1817	1818	1.44	oocyte_fwd
oocyte	fwd	rnd-3_family-15#LTR/Gypsy	1818	1819	1.46	oocyte_fwd
oocyte	fwd	rnd-3_family-15#LTR/Gypsy	1819	1820	1.46	oocyte_fwd
oocyte	fwd	rnd-3_family-15#LTR/Gypsy	1820	1821	1.445	oocyte_fwd
oocyte	fwd	rnd-3_family-15#LTR/Gypsy	1821	1822	1.445	oocyte_fwd
oocyte	fwd	rnd-3_family-15#LTR/Gypsy	1822	1823	1.445	oocyte_fwd
oocyte	fwd	rnd-3_family-15#LTR/Gypsy	1823	1824	1.445	oocyte_fwd
oocyte	fwd	rnd-3_family-15#LTR/Gypsy	1824	1825	1.465	oocyte_fwd
oocyte	fwd	rnd-3_family-15#LTR/Gypsy	1825	1826	1.48	oocyte_fwd
oocyte	fwd	rnd-3_family-15#LTR/Gypsy	1826	1827	1.525	oocyte_fwd
oocyte	fwd	rnd-3_family-15#LTR/Gypsy	1827	1828	1.53	oocyte_fwd
oocyte	fwd	rnd-3_family-15#LTR/Gypsy	1828	1829	1.845	oocyte_fwd
oocyte	fwd	rnd-3_family-15#LTR/Gypsy	1829	1830	2.015	oocyte_fwd
oocyte	fwd	rnd-3_family-15#LTR/Gypsy	1830	1831	2.04	oocyte_fwd
oocyte	fwd	rnd-3_family-15#LTR/Gypsy	1831	1832	1.985	oocyte_fwd
oocyte	fwd	rnd-3_family-15#LTR/Gypsy	1832	1833	1.98	oocyte_fwd
oocyte	fwd	rnd-3_family-15#LTR/Gypsy	1833	1834	1.96	oocyte_fwd
oocyte	fwd	rnd-3_family-15#LTR/Gypsy	1834	1835	1.92	oocyte_fwd
oocyte	fwd	rnd-3_family-15#LTR/Gypsy	1835	1836	1.71	oocyte_fwd
oocyte	fwd	rnd-3_family-15#LTR/Gypsy	1836	1837	1.685	oocyte_fwd
oocyte	fwd	rnd-3_family-15#LTR/Gypsy	1837	1838	1.655	oocyte_fwd
oocyte	fwd	rnd-3_family-15#LTR/Gypsy	1838	1839	1.665	oocyte_fwd
oocyte	fwd	rnd-3_family-15#LTR/Gypsy	1839	1840	1.65	oocyte_fwd
oocyte	fwd	rnd-3_family-15#LTR/Gypsy	1840	1841	1.655	oocyte_fwd
oocyte	fwd	rnd-3_family-15#LTR/Gypsy	1841	1842	1.66	oocyte_fwd
oocyte	fwd	rnd-3_family-15#LTR/Gypsy	1842	1843	1.66	oocyte_fwd
oocyte	fwd	rnd-3_family-15#LTR/Gypsy	1843	1844	1.645	oocyte_fwd
oocyte	fwd	rnd-3_family-15#LTR/Gypsy	1844	1845	1.635	oocyte_fwd
oocyte	fwd	rnd-3_family-15#LTR/Gypsy	1845	1846	1.62	oocyte_fwd
oocyte	fwd	rnd-3_family-15#LTR/Gypsy	1846	1847	1.595	oocyte_fwd
oocyte	fwd	rnd-3_family-15#LTR/Gypsy	1847	1848	1.59	oocyte_fwd
oocyte	fwd	rnd-3_family-15#LTR/Gypsy	1848	1849	1.58	oocyte_fwd
oocyte	fwd	rnd-3_family-15#LTR/Gypsy	1849	1850	1.555	oocyte_fwd
oocyte	fwd	rnd-3_family-15#LTR/Gypsy	1850	1851	1.515	oocyte_fwd
oocyte	fwd	rnd-3_family-15#LTR/Gypsy	1851	1852	1.455	oocyte_fwd
oocyte	fwd	rnd-3_family-15#LTR/Gypsy	1852	1853	1.37	oocyte_fwd
oocyte	fwd	rnd-3_family-15#LTR/Gypsy	1853	1854	1.23	oocyte_fwd
oocyte	fwd	rnd-3_family-15#LTR/Gypsy	1854	1855	1.28	oocyte_fwd
oocyte	fwd	rnd-3_family-15#LTR/Gypsy	1855	1856	1.235	oocyte_fwd
oocyte	fwd	rnd-3_family-15#LTR/Gypsy	1856	1857	1.275	oocyte_fwd
oocyte	fwd	rnd-3_family-15#LTR/Gypsy	1857	1858	1.25	oocyte_fwd
oocyte	fwd	rnd-3_family-15#LTR/Gypsy	1858	1859	1.265	oocyte_fwd
oocyte	fwd	rnd-3_family-15#LTR/Gypsy	1859	1860	1.265	oocyte_fwd
oocyte	fwd	rnd-3_family-15#LTR/Gypsy	1860	1861	1.265	oocyte_fwd
oocyte	fwd	rnd-3_family-15#LTR/Gypsy	1861	1862	1.265	oocyte_fwd
oocyte	fwd	rnd-3_family-15#LTR/Gypsy	1862	1863	1.26	oocyte_fwd
oocyte	fwd	rnd-3_family-15#LTR/Gypsy	1863	1864	1.26	oocyte_fwd
oocyte	fwd	rnd-3_family-15#LTR/Gypsy	1864	1865	1.255	oocyte_fwd
oocyte	fwd	rnd-3_family-15#LTR/Gypsy	1865	1866	1.255	oocyte_fwd
oocyte	fwd	rnd-3_family-15#LTR/Gypsy	1866	1867	1.265	oocyte_fwd
oocyte	fwd	rnd-3_family-15#LTR/Gypsy	1867	1868	1.265	oocyte_fwd
oocyte	fwd	rnd-3_family-15#LTR/Gypsy	1868	1869	1.265	oocyte_fwd
oocyte	fwd	rnd-3_family-15#LTR/Gypsy	1869	1870	1.265	oocyte_fwd
oocyte	fwd	rnd-3_family-15#LTR/Gypsy	1870	1871	1.26	oocyte_fwd
oocyte	fwd	rnd-3_family-15#LTR/Gypsy	1871	1872	1.255	oocyte_fwd
oocyte	fwd	rnd-3_family-15#LTR/Gypsy	1872	1873	1.255	oocyte_fwd
oocyte	fwd	rnd-3_family-15#LTR/Gypsy	1873	1874	1.25	oocyte_fwd
oocyte	fwd	rnd-3_family-15#LTR/Gypsy	1874	1875	1.205	oocyte_fwd
oocyte	fwd	rnd-3_family-15#LTR/Gypsy	1875	1876	1.205	oocyte_fwd
oocyte	fwd	rnd-3_family-15#LTR/Gypsy	1876	1877	1.195	oocyte_fwd
oocyte	fwd	rnd-3_family-15#LTR/Gypsy	1877	1878	1.18	oocyte_fwd
oocyte	fwd	rnd-3_family-15#LTR/Gypsy	1878	1879	1.17	oocyte_fwd
oocyte	fwd	rnd-3_family-15#LTR/Gypsy	1879	1880	1.17	oocyte_fwd
oocyte	fwd	rnd-3_family-15#LTR/Gypsy	1880	1881	1.155	oocyte_fwd
oocyte	fwd	rnd-3_family-15#LTR/Gypsy	1881	1882	1.08	oocyte_fwd
oocyte	fwd	rnd-3_family-15#LTR/Gypsy	1882	1883	1.05	oocyte_fwd
oocyte	fwd	rnd-3_family-15#LTR/Gypsy	1883	1884	1.025	oocyte_fwd
oocyte	fwd	rnd-3_family-15#LTR/Gypsy	1884	1885	0.995	oocyte_fwd
oocyte	fwd	rnd-3_family-15#LTR/Gypsy	1885	1886	0.95	oocyte_fwd
oocyte	fwd	rnd-3_family-15#LTR/Gypsy	1886	1887	0.955	oocyte_fwd
oocyte	fwd	rnd-3_family-15#LTR/Gypsy	1887	1888	0.94	oocyte_fwd
oocyte	fwd	rnd-3_family-15#LTR/Gypsy	1888	1889	0.94	oocyte_fwd
oocyte	fwd	rnd-3_family-15#LTR/Gypsy	1889	1890	0.94	oocyte_fwd
oocyte	fwd	rnd-3_family-15#LTR/Gypsy	1890	1891	0.93	oocyte_fwd
oocyte	fwd	rnd-3_family-15#LTR/Gypsy	1891	1892	0.93	oocyte_fwd
oocyte	fwd	rnd-3_family-15#LTR/Gypsy	1892	1893	0.97	oocyte_fwd
oocyte	fwd	rnd-3_family-15#LTR/Gypsy	1893	1894	0.995	oocyte_fwd
oocyte	fwd	rnd-3_family-15#LTR/Gypsy	1894	1895	0.995	oocyte_fwd
oocyte	fwd	rnd-3_family-15#LTR/Gypsy	1895	1896	0.995	oocyte_fwd
oocyte	fwd	rnd-3_family-15#LTR/Gypsy	1896	1897	0.995	oocyte_fwd
oocyte	fwd	rnd-3_family-15#LTR/Gypsy	1897	1898	0.995	oocyte_fwd
oocyte	fwd	rnd-3_family-15#LTR/Gypsy	1898	1899	0.995	oocyte_fwd
oocyte	fwd	rnd-3_family-15#LTR/Gypsy	1899	1900	0.995	oocyte_fwd
oocyte	fwd	rnd-3_family-15#LTR/Gypsy	1900	1901	0.995	oocyte_fwd
oocyte	fwd	rnd-3_family-15#LTR/Gypsy	1901	1902	0.995	oocyte_fwd
oocyte	fwd	rnd-3_family-15#LTR/Gypsy	1902	1903	1.005	oocyte_fwd
oocyte	fwd	rnd-3_family-15#LTR/Gypsy	1903	1904	1.005	oocyte_fwd
oocyte	fwd	rnd-3_family-15#LTR/Gypsy	1904	1905	1	oocyte_fwd
oocyte	fwd	rnd-3_family-15#LTR/Gypsy	1905	1906	1.02	oocyte_fwd
oocyte	fwd	rnd-3_family-15#LTR/Gypsy	1906	1907	1.055	oocyte_fwd
oocyte	fwd	rnd-3_family-15#LTR/Gypsy	1907	1908	1.065	oocyte_fwd
oocyte	fwd	rnd-3_family-15#LTR/Gypsy	1908	1909	1.29	oocyte_fwd
oocyte	fwd	rnd-3_family-15#LTR/Gypsy	1909	1910	1.29	oocyte_fwd
oocyte	fwd	rnd-3_family-15#LTR/Gypsy	1910	1911	1.285	oocyte_fwd
oocyte	fwd	rnd-3_family-15#LTR/Gypsy	1911	1912	1.285	oocyte_fwd
oocyte	fwd	rnd-3_family-15#LTR/Gypsy	1912	1913	1.285	oocyte_fwd
oocyte	fwd	rnd-3_family-15#LTR/Gypsy	1913	1914	1.285	oocyte_fwd
oocyte	fwd	rnd-3_family-15#LTR/Gypsy	1914	1915	1.295	oocyte_fwd
oocyte	fwd	rnd-3_family-15#LTR/Gypsy	1915	1916	1.295	oocyte_fwd
oocyte	fwd	rnd-3_family-15#LTR/Gypsy	1916	1917	1.28	oocyte_fwd
oocyte	fwd	rnd-3_family-15#LTR/Gypsy	1917	1918	1.27	oocyte_fwd
oocyte	fwd	rnd-3_family-15#LTR/Gypsy	1918	1919	1.28	oocyte_fwd
oocyte	fwd	rnd-3_family-15#LTR/Gypsy	1919	1920	1.27	oocyte_fwd
oocyte	fwd	rnd-3_family-15#LTR/Gypsy	1920	1921	1.315	oocyte_fwd
oocyte	fwd	rnd-3_family-15#LTR/Gypsy	1921	1922	1.3	oocyte_fwd
oocyte	fwd	rnd-3_family-15#LTR/Gypsy	1922	1923	1.325	oocyte_fwd
oocyte	fwd	rnd-3_family-15#LTR/Gypsy	1923	1924	1.305	oocyte_fwd
oocyte	fwd	rnd-3_family-15#LTR/Gypsy	1924	1925	1.31	oocyte_fwd
oocyte	fwd	rnd-3_family-15#LTR/Gypsy	1925	1926	1.32	oocyte_fwd
oocyte	fwd	rnd-3_family-15#LTR/Gypsy	1926	1927	1.675	oocyte_fwd
oocyte	fwd	rnd-3_family-15#LTR/Gypsy	1927	1928	1.705	oocyte_fwd
oocyte	fwd	rnd-3_family-15#LTR/Gypsy	1928	1929	1.72	oocyte_fwd
oocyte	fwd	rnd-3_family-15#LTR/Gypsy	1929	1930	1.7	oocyte_fwd
oocyte	fwd	rnd-3_family-15#LTR/Gypsy	1930	1931	1.805	oocyte_fwd
oocyte	fwd	rnd-3_family-15#LTR/Gypsy	1931	1932	1.79	oocyte_fwd
oocyte	fwd	rnd-3_family-15#LTR/Gypsy	1932	1933	1.86	oocyte_fwd
oocyte	fwd	rnd-3_family-15#LTR/Gypsy	1933	1934	1.87	oocyte_fwd
oocyte	fwd	rnd-3_family-15#LTR/Gypsy	1934	1935	1.79	oocyte_fwd
oocyte	fwd	rnd-3_family-15#LTR/Gypsy	1935	1936	1.925	oocyte_fwd
oocyte	fwd	rnd-3_family-15#LTR/Gypsy	1936	1937	1.915	oocyte_fwd
oocyte	fwd	rnd-3_family-15#LTR/Gypsy	1937	1938	1.945	oocyte_fwd
oocyte	fwd	rnd-3_family-15#LTR/Gypsy	1938	1939	2.025	oocyte_fwd
oocyte	fwd	rnd-3_family-15#LTR/Gypsy	1939	1940	2.035	oocyte_fwd
oocyte	fwd	rnd-3_family-15#LTR/Gypsy	1940	1941	2.12	oocyte_fwd
oocyte	fwd	rnd-3_family-15#LTR/Gypsy	1941	1942	2.155	oocyte_fwd
oocyte	fwd	rnd-3_family-15#LTR/Gypsy	1942	1943	2.17	oocyte_fwd
oocyte	fwd	rnd-3_family-15#LTR/Gypsy	1943	1944	2.205	oocyte_fwd
oocyte	fwd	rnd-3_family-15#LTR/Gypsy	1944	1945	2.28	oocyte_fwd
oocyte	fwd	rnd-3_family-15#LTR/Gypsy	1945	1946	2.3	oocyte_fwd
oocyte	fwd	rnd-3_family-15#LTR/Gypsy	1946	1947	2.295	oocyte_fwd
oocyte	fwd	rnd-3_family-15#LTR/Gypsy	1947	1948	2.24	oocyte_fwd
oocyte	fwd	rnd-3_family-15#LTR/Gypsy	1948	1949	2.225	oocyte_fwd
oocyte	fwd	rnd-3_family-15#LTR/Gypsy	1949	1950	2.005	oocyte_fwd
oocyte	fwd	rnd-3_family-15#LTR/Gypsy	1950	1951	1.94	oocyte_fwd
oocyte	fwd	rnd-3_family-15#LTR/Gypsy	1951	1952	1.94	oocyte_fwd
oocyte	fwd	rnd-3_family-15#LTR/Gypsy	1952	1953	1.935	oocyte_fwd
oocyte	fwd	rnd-3_family-15#LTR/Gypsy	1953	1954	1.92	oocyte_fwd
oocyte	fwd	rnd-3_family-15#LTR/Gypsy	1954	1955	1.885	oocyte_fwd
oocyte	fwd	rnd-3_family-15#LTR/Gypsy	1955	1956	1.805	oocyte_fwd
oocyte	fwd	rnd-3_family-15#LTR/Gypsy	1956	1957	1.73	oocyte_fwd
oocyte	fwd	rnd-3_family-15#LTR/Gypsy	1957	1958	1.715	oocyte_fwd
oocyte	fwd	rnd-3_family-15#LTR/Gypsy	1958	1959	1.71	oocyte_fwd
oocyte	fwd	rnd-3_family-15#LTR/Gypsy	1959	1960	1.715	oocyte_fwd
oocyte	fwd	rnd-3_family-15#LTR/Gypsy	1960	1961	1.64	oocyte_fwd
oocyte	fwd	rnd-3_family-15#LTR/Gypsy	1961	1962	1.51	oocyte_fwd
oocyte	fwd	rnd-3_family-15#LTR/Gypsy	1962	1963	1.5	oocyte_fwd
oocyte	fwd	rnd-3_family-15#LTR/Gypsy	1963	1964	1.39	oocyte_fwd
oocyte	fwd	rnd-3_family-15#LTR/Gypsy	1964	1965	1.365	oocyte_fwd
oocyte	fwd	rnd-3_family-15#LTR/Gypsy	1965	1966	1.28	oocyte_fwd
oocyte	fwd	rnd-3_family-15#LTR/Gypsy	1966	1967	1.18	oocyte_fwd
oocyte	fwd	rnd-3_family-15#LTR/Gypsy	1967	1968	1.15	oocyte_fwd
oocyte	fwd	rnd-3_family-15#LTR/Gypsy	1968	1969	1.15	oocyte_fwd
oocyte	fwd	rnd-3_family-15#LTR/Gypsy	1969	1970	1.09	oocyte_fwd
oocyte	fwd	rnd-3_family-15#LTR/Gypsy	1970	1971	1.09	oocyte_fwd
oocyte	fwd	rnd-3_family-15#LTR/Gypsy	1971	1972	1.04	oocyte_fwd
oocyte	fwd	rnd-3_family-15#LTR/Gypsy	1972	1973	1.025	oocyte_fwd
oocyte	fwd	rnd-3_family-15#LTR/Gypsy	1973	1974	1.03	oocyte_fwd
oocyte	fwd	rnd-3_family-15#LTR/Gypsy	1974	1975	1.03	oocyte_fwd
oocyte	fwd	rnd-3_family-15#LTR/Gypsy	1975	1976	1.03	oocyte_fwd
oocyte	fwd	rnd-3_family-15#LTR/Gypsy	1976	1977	1.02	oocyte_fwd
oocyte	fwd	rnd-3_family-15#LTR/Gypsy	1977	1978	1.02	oocyte_fwd
oocyte	fwd	rnd-3_family-15#LTR/Gypsy	1978	1979	1.02	oocyte_fwd
oocyte	fwd	rnd-3_family-15#LTR/Gypsy	1979	1980	1.02	oocyte_fwd
oocyte	fwd	rnd-3_family-15#LTR/Gypsy	1980	1981	1.02	oocyte_fwd
oocyte	fwd	rnd-3_family-15#LTR/Gypsy	1981	1982	1.025	oocyte_fwd
oocyte	fwd	rnd-3_family-15#LTR/Gypsy	1982	1983	1.02	oocyte_fwd
oocyte	fwd	rnd-3_family-15#LTR/Gypsy	1983	1984	1.02	oocyte_fwd
oocyte	fwd	rnd-3_family-15#LTR/Gypsy	1984	1985	1.01	oocyte_fwd
oocyte	fwd	rnd-3_family-15#LTR/Gypsy	1985	1986	1.005	oocyte_fwd
oocyte	fwd	rnd-3_family-15#LTR/Gypsy	1986	1987	0.99	oocyte_fwd
oocyte	fwd	rnd-3_family-15#LTR/Gypsy	1987	1988	1.005	oocyte_fwd
oocyte	fwd	rnd-3_family-15#LTR/Gypsy	1988	1989	1	oocyte_fwd
oocyte	fwd	rnd-3_family-15#LTR/Gypsy	1989	1990	1	oocyte_fwd
oocyte	fwd	rnd-3_family-15#LTR/Gypsy	1990	1991	1.01	oocyte_fwd
oocyte	fwd	rnd-3_family-15#LTR/Gypsy	1991	1992	1.01	oocyte_fwd
oocyte	fwd	rnd-3_family-15#LTR/Gypsy	1992	1993	1.01	oocyte_fwd
oocyte	fwd	rnd-3_family-15#LTR/Gypsy	1993	1994	1.01	oocyte_fwd
oocyte	fwd	rnd-3_family-15#LTR/Gypsy	1994	1995	1.01	oocyte_fwd
oocyte	fwd	rnd-3_family-15#LTR/Gypsy	1995	1996	1.01	oocyte_fwd
oocyte	fwd	rnd-3_family-15#LTR/Gypsy	1996	1997	0.995	oocyte_fwd
oocyte	fwd	rnd-3_family-15#LTR/Gypsy	1997	1998	0.995	oocyte_fwd
oocyte	fwd	rnd-3_family-15#LTR/Gypsy	1998	1999	0.995	oocyte_fwd
[truncated: 7,325 more rows]
