# Supplementary material for: A mammalian-like piRNA pathway in Axolotl reveals the origins of piRNA-directed DNA methylation
Source: EMBO J. 2025 Nov 13;45(6):1933–56. doi: 10.1038/s44318-025-00631-w (PMC7618676; doi:10.1038/s44318-025-00631-w)
Supplement: Supplementary file 10 — Source data Fig. 4 [file 44318_2025_631_MOESM10_ESM.zip › Figure 4/4E/barplot_directionality_freq.csv]

Directionality	ClusterNum	ClusterFreq	sample
bi:minus-plus	75	0.0274022652539277	testis-1
bi:plus-minus	118	0.0431128973328462	testis-1
mono:minus	1269	0.463646328096456	testis-1
mono:plus	1275	0.46583850931677	testis-1
bi:minus-plus	69	0.0246692885234179	testis-2
bi:plus-minus	87	0.0311047550947444	testis-2
mono:minus	1312	0.46907400786557	testis-2
mono:plus	1329	0.475151948516267	testis-2
bi:minus-plus	28	0.0110062893081761	oocyte-1
bi:plus-minus	67	0.0263364779874214	oocyte-1
mono:minus	1196	0.470125786163522	oocyte-1
mono:plus	1253	0.49253144654088	oocyte-1
bi:minus-plus	26	0.0109151973131822	oocyte-2
bi:plus-minus	56	0.0235096557514694	oocyte-2
mono:minus	1135	0.476490344248531	oocyte-2
mono:plus	1165	0.489084802686818	oocyte-2
