# Supplementary material for: A mammalian-like piRNA pathway in Axolotl reveals the origins of piRNA-directed DNA methylation
Source: EMBO J. 2025 Nov 13;45(6):1933–56. doi: 10.1038/s44318-025-00631-w (PMC7618676; doi:10.1038/s44318-025-00631-w)
Supplement: Supplementary file 10 — Source data Fig. 4 [file 44318_2025_631_MOESM10_ESM.zip › Figure 4/4F/dotplot_cumulative_fraction.csv]

Cluster	Chr	Start	End	Size_bp	Hits_absolute	Hits_RPM	Hits_RPKM	Main_strand_percent	Directionality	Rank	CumFracRPM	sample
2729	chr9q	974578063	974643015	64953	334393	35903.30614	552.757518	98	mono:plus	1	0.127778469	testis-1
2720	chr9q	972270004	972380022	110019	415828	23613.09627	214.6280288	99.6	bi:plus-minus (split between 972324133 and 972324217)	2	0.21181656	testis-1
2722	chr9q	972425002	972474020	49019	193078	17414.04039	355.2503375	97.9	mono:plus	3	0.273792452	testis-1
415	chr13p	49659003	49904992	245990	356565	10048.52593	40.84996622	99.7	mono:minus	4	0.309554765	testis-1
425	chr13p	50408001	50722834	314834	314757	8267.395243	26.2587469	98.9	mono:minus	5	0.338978103	testis-1
1515	chr4p	114013006	114220008	207003	295952	8197.032766	39.59877143	95	bi:minus-plus (split between 114176309 and 114176364)	6	0.368151023	testis-1
1300	chr3q	78863153	78948768	85616	110652	7552.851313	88.21740426	100	mono:minus	7	0.395031327	testis-1
1906	chr5p	966744004	967027000	282997	219937	6640.509206	23.46580411	98.8	mono:minus	8	0.418664641	testis-1
441	chr13p	52691009	52925029	234021	235223	4466.886351	19.08753034	79.6	mono:plus	9	0.434562116	testis-1
1496	chr4p	113038001	113176018	138018	189697	4146.224937	30.04138658	98.7	bi:plus-minus (split between 113138175 and 113138175)	10	0.449318369	testis-1
414	chr13p	49419055	49657025	237971	181425	3398.735908	14.28250653	99.8	mono:minus	11	0.461414338	testis-1
1638	chr4p	401138000	401224025	86026	126659	3390.244349	39.40991184	99.8	mono:minus	12	0.473480086	testis-1
435	chr13p	51395021	51601028	206008	178912	3322.097177	16.12570349	98.4	bi:plus-minus (split between 51578758 and 51578804)	13	0.4853033	testis-1
439	chr13p	51950004	52094022	144019	165004	3257.401336	22.61775191	98.4	bi:plus-minus (split between 52069312 and 52069312)	14	0.496896265	testis-1
835	chr1q	549194001	549229960	35960	73637	3128.681069	87.00434459	100	mono:plus	15	0.508031119	testis-1
1564	chr4p	117801002	117927966	126965	214856	3123.432861	24.60077761	99.1	mono:plus	16	0.519147295	testis-1
1552	chr4p	116912689	117049025	136337	148780	2789.390456	20.46039428	99.1	bi:minus-plus (split between 116963878 and 116963927)	17	0.529074627	testis-1
438	chr13p	51839048	51947023	107976	118050	2676.675283	24.7896372	99	mono:plus	18	0.53860081	testis-1
1478	chr4p	111589006	111733094	144089	144682	2599.430687	18.0397228	99	mono:minus	19	0.547852083	testis-1
1423	chr3q	1415426004	1415565011	139008	161042	2504.276497	18.01611535	99.8	mono:minus	20	0.556764705	testis-1
1422	chr3q	1415132001	1415298024	166024	149566	2475.450929	14.91082786	99.9	mono:minus	21	0.565574739	testis-1
1571	chr4p	118320152	118476026	155875	159369	2281.222804	14.6348023	97.4	bi:plus-minus (split between 118371088 and 118371167)	22	0.573693522	testis-1
1436	chr3q	1418354003	1418489996	135994	109298	2258.76795	16.60874821	99.8	mono:plus	23	0.581732389	testis-1
2	chr10p	1564000	1633999	70000	66249	2144.302906	30.63338876	75.9	mono:minus	24	0.58936388	testis-1
1565	chr4p	117939006	118010833	71828	125436	2125.314472	29.58921314	98.6	bi:plus-minus (split between 117952178 and 117952230)	25	0.596927791	testis-1
1905	chr5p	966528047	966736027	207981	112404	1900.903401	9.139714602	98.5	mono:minus	26	0.603693033	testis-1
1506	chr4p	113713076	113803017	89942	84176	1829.86345	20.344173	96	mono:minus	27	0.610205445	testis-1
440	chr13p	52098001	52186992	88992	85826	1710.985019	19.22554311	97.8	bi:minus-plus (split between 52164297 and 52164298)	28	0.616294775	testis-1
1637	chr4p	401055002	401128990	73989	58006	1558.235594	21.05966029	99.7	mono:minus	29	0.621840474	testis-1
1524	chr4p	114620018	114711994	91977	82420	1532.940999	16.66685886	97.3	bi:minus-plus (split between 114675326 and 114675377)	30	0.627296152	testis-1
3	chr10p	1642000	1709025	67026	101219	1346.578712	20.08993893	99.8	bi:plus-minus (split between 1680869 and 1680873)	31	0.632088573	testis-1
524	chr14p	33312008	33489988	177981	133317	1343.557764	7.548935744	99.7	mono:plus	32	0.636870243	testis-1
1566	chr4p	118021002	118056659	35658	59100	1227.892952	34.43600397	90.2	mono:minus	33	0.641240266	testis-1
1525	chr4p	114723037	114774002	50966	67222	1218.099608	23.89981798	98.7	mono:minus	34	0.645575435	testis-1
434	chr13p	51284001	51392009	108009	109701	1168.863107	10.82129134	96.2	bi:minus-plus (split between 51289972 and 51289972)	35	0.649735373	testis-1
431	chr13p	50984008	51114023	130016	94009	1167.250984	8.978094376	97.3	mono:minus	36	0.653889574	testis-1
1579	chr4p	119302001	119383026	81026	67940	1108.803023	13.68505648	99.8	bi:plus-minus (split between 119336273 and 119336311)	37	0.657835761	testis-1
343	chr12q	209011018	209063023	52006	42805	1077.043998	20.70918047	99.9	mono:plus	38	0.661668919	testis-1
1484	chr4p	112140008	112267741	127734	95876	1013.801568	7.937550671	84.4	bi:plus-minus (split between 112234052 and 112234053)	39	0.665276999	testis-1
1909	chr5p	967132093	967206012	73920	77493	979.3696597	13.24922665	94.2	mono:plus	40	0.668762538	testis-1
2721	chr9q	972385035	972421026	35992	41983	943.2375272	26.20608413	99.9	bi:plus-minus (split between 972400646 and 972400696)	41	0.672119483	testis-1
433	chr13p	51245011	51279021	34011	64727	910.1186451	26.7599512	98.2	mono:minus	42	0.67535856	testis-1
1490	chr4p	112633013	112794014	161002	90522	895.9986143	5.565910045	95.5	bi:plus-minus (split between 112655990 and 112655993)	43	0.678547384	testis-1
1547	chr4p	116452002	116571025	119024	75524	895.7492966	7.525328296	81	bi:plus-minus (split between 116486416 and 116486468)	44	0.681735321	testis-1
1614	chr4p	399759007	399862026	103020	87320	861.0868793	8.358852834	96.5	mono:minus	45	0.684799896	testis-1
1613	chr4p	399529024	399616768	87745	75118	831.3242271	9.473850801	99.5	bi:plus-minus (split between 399563111 and 399563122)	46	0.687758546	testis-1
1618	chr4p	399988067	400076026	87960	57637	797.5106033	9.067076298	98.8	mono:minus	47	0.690596856	testis-1
1435	chr3q	1418243015	1418338022	95008	48946	797.0149002	8.389724113	98.9	mono:plus	48	0.693433401	testis-1
1870	chr5p	656021308	656049011	27704	34588	786.8579125	28.40157687	89.3	mono:plus	49	0.696233797	testis-1
565	chr14q	76618025	76715968	97944	36152	755.0115482	7.708740013	99.9	mono:plus	50	0.698920854	testis-1
1620	chr4p	400166000	400244996	78997	63496	747.7002807	9.464771013	99.5	mono:minus	51	0.70158189	testis-1
1569	chr4p	118151122	118197784	46663	54477	703.0506554	15.06700021	98.3	mono:minus	52	0.70408402	testis-1
1521	chr4p	114454006	114539014	85009	56624	692.6226688	8.148201753	94.8	bi:plus-minus (split between 114495920 and 114495999)	53	0.706549037	testis-1
432	chr13p	51119232	51231982	112751	96372	671.4339372	5.954524971	97.5	mono:minus	54	0.708938644	testis-1
1635	chr4p	400910007	401007027	97021	69057	663.6847932	6.84071228	99.4	mono:minus	55	0.711300673	testis-1
1526	chr4p	115092001	115175865	83865	40274	631.6767992	7.532592126	96.8	mono:minus	56	0.713548786	testis-1
1615	chr4p	399863081	399919028	55948	42961	593.7033638	10.61245622	99.7	mono:plus	57	0.715661753	testis-1
1516	chr4p	114222004	114258028	36025	35320	579.9356352	16.09846413	91.1	mono:plus	58	0.717725722	testis-1
342	chr12q	208933089	209000027	66939	93672	579.7607279	8.660301796	99.7	mono:plus	59	0.719789067	testis-1
642	chr1p	234216444	234237980	21537	32332	545.9009663	25.34713618	100	mono:plus	60	0.721731908	testis-1
1621	chr4p	400246001	400300026	54026	52503	538.3591492	9.964159353	99.1	mono:minus	61	0.723647907	testis-1
419	chr13p	50117001	50179012	62012	37229	527.9567861	8.51320923	94.1	mono:plus	62	0.725526885	testis-1
1619	chr4p	400084004	400163022	79019	73892	523.6034407	6.626429283	99.3	mono:minus	63	0.727390369	testis-1
1568	chr4p	118094003	118135715	41713	41302	523.4382308	12.54826702	97.2	mono:minus	64	0.729253265	testis-1
1912	chr5p	971718001	971784029	66029	42932	487.6826999	7.38549956	84.6	mono:plus	65	0.730988909	testis-1
1505	chr4p	113618002	113671003	53002	36864	481.3552011	9.081603959	89.1	bi:plus-minus (split between 113652307 and 113652313)	66	0.732702033	testis-1
1330	chr3q	361079235	361095024	15790	15175	475.8794762	30.13763233	99.3	mono:minus	67	0.73439567	testis-1
1489	chr4p	112557012	112622022	65011	42179	474.1982468	7.29470168	96.4	mono:plus	68	0.736083323	testis-1
750	chr1p	1052486018	1052590835	104818	78745	466.8410957	4.454543994	97.2	mono:minus	69	0.737744792	testis-1
1575	chr4p	118881012	118985019	104008	48840	459.5357624	4.418224842	97	bi:minus-plus (split between 118955167 and 118955210)	70	0.739380262	testis-1
429	chr13p	50849001	50927027	78027	35143	443.5111934	5.683947289	87.9	mono:minus	71	0.740958701	testis-1
920	chr2p	169951080	169968022	16943	25397	434.4063604	25.63950536	95.5	mono:minus	72	0.742504737	testis-1
1572	chr4p	118483013	118565013	82001	92729	432.1163334	5.269908956	98.8	mono:minus	73	0.744042622	testis-1
2728	chr9q	974030022	974090933	60912	59957	423.304932	6.949669736	97.4	mono:minus	74	0.745549148	testis-1
421	chr13p	50188211	50290687	102477	58437	411.5004959	4.015082254	93.8	mono:plus	75	0.747013662	testis-1
1497	chr4p	113180052	113266006	85955	33537	396.7071621	4.61616422	95.8	bi:plus-minus (split between 113192733 and 113192739)	76	0.748425527	testis-1
523	chr14p	33264030	33309027	44998	35670	395.5058024	8.789234785	99.7	mono:plus	77	0.749833117	testis-1
448	chr13p	82791006	82831930	40925	23445	390.7011095	9.546489105	97.8	mono:minus	78	0.751223607	testis-1
344	chr12q	209083000	209182003	99004	28411	383.6024886	3.875253519	99.1	mono:plus	79	0.752588833	testis-1
437	chr13p	51655001	51737023	82023	49480	374.4468493	4.565317407	96.8	bi:plus-minus (split between 51673360 and 51673448)	80	0.753921475	testis-1
1535	chr4p	115681001	115741025	60025	44074	359.6617535	5.992660081	93.3	bi:plus-minus (split between 115732656 and 115732656)	81	0.755201497	testis-1
1790	chr4q	982464091	982478007	13917	14165	354.9465132	25.5051245	99.7	bi:plus-minus (split between 982473327 and 982473446)	82	0.756464738	testis-1
1580	chr4p	119474002	119517981	43980	24150	341.2929652	7.759586826	99.7	mono:minus	83	0.757679386	testis-1
1097	chr2q	914153019	914220026	67008	27874	326.5873922	4.874030199	99.8	mono:minus	84	0.758841698	testis-1
522	chr14p	33173000	33254992	81993	32987	324.9119351	3.962419484	99.8	mono:plus	85	0.759998047	testis-1
1632	chr4p	400715128	400807021	91894	55406	310.5981891	3.379497094	98.4	mono:minus	86	0.761103454	testis-1
1438	chr3q	1418504006	1418542029	38024	19477	307.1393523	8.077379406	98.9	mono:minus	87	0.762196551	testis-1
428	chr13p	50777005	50848022	71018	63651	306.4037169	4.314715258	87.3	mono:minus	88	0.76328703	testis-1
2079	chr6p	188849573	188928011	78439	39431	305.80129	3.898860968	99.7	mono:plus	89	0.764375365	testis-1
719	chr1p	773448087	773535024	86938	33909	304.4699826	3.502982211	99.7	mono:minus	90	0.765458962	testis-1
885	chr1q	1195593867	1195608897	15031	71611	304.00784	20.22613575	99.4	mono:plus	91	0.766540914	testis-1
1633	chr4p	400810180	400868011	57832	26215	302.7799905	5.235405762	99.4	mono:minus	92	0.767618496	testis-1
1495	chr4p	112991038	113035025	43988	28389	302.2514689	6.87158356	94	mono:minus	93	0.768694197	testis-1
1522	chr4p	114545003	114587925	42923	23635	301.4204384	7.02230804	99	bi:minus-plus (split between 114567993 and 114567993)	94	0.769766941	testis-1
1567	chr4p	118060069	118087000	26932	12249	283.6778151	10.53255408	98	mono:minus	95	0.770776539	testis-1
1491	chr4p	112797001	112870021	73021	48248	283.0372299	3.875253519	85.9	bi:plus-minus (split between 112853897 and 112853903)	96	0.771783858	testis-1
2730	chr9q	974661084	974675027	13944	9803	278.3641164	19.9628219	80.3	mono:minus	97	0.772774545	testis-1
1520	chr4p	114401011	114432992	31982	17647	267.0105839	8.347957089	95.4	mono:plus	98	0.773724825	testis-1
1503	chr4p	113534021	113607999	73979	18729	265.4704155	3.588332218	95.2	mono:plus	99	0.774669624	testis-1
1671	chr4p	717740099	717753023	12925	24712	263.1305386	20.35870066	79.9	bi:plus-minus (split between 717747697 and 717747697)	100	0.775606095	testis-1
1899	chr5p	966313002	966364008	51007	18373	260.0714341	5.099208942	99.8	mono:minus	101	0.776531679	testis-1
1092	chr2q	913993002	914056023	63022	35149	255.1959207	4.049585449	95.9	mono:minus	102	0.777439912	testis-1
2533	chr8p	561546016	561563014	16999	80113	253.2562346	14.89811615	99.2	mono:plus	103	0.778341241	testis-1
1143	chr2q	1205374311	1205406014	31704	28851	243.8400812	7.690580437	93.2	bi:minus-plus (split between 1205395896 and 1205395898)	104	0.779209058	testis-1
1549	chr4p	116749066	116820028	70963	36832	227.3446198	3.203349207	98.7	bi:plus-minus (split between 116794127 and 116794181)	105	0.780018169	testis-1
1512	chr4p	113926008	113968996	42989	18116	226.6173265	5.271724914	98.9	mono:minus	106	0.780824691	testis-1
259	chr11q	959931647	959962698	31052	136541	218.2350822	7.027755913	98.3	mono:minus	107	0.781601381	testis-1
2046	chr5q	1282197227	1282216142	18916	23690	216.5205755	11.44598075	99.9	mono:plus	108	0.782371969	testis-1
734	chr1p	1010103001	1010122826	19826	5828	201.8419316	10.18025831	96	mono:plus	109	0.783090317	testis-1
616	chr1p	26232003	26269011	37009	31583	200.333269	5.413369606	95	mono:plus	110	0.783803295	testis-1
1267	chr3p	793014001	793031021	17021	79277	199.5352829	11.72200631	98.9	mono:minus	111	0.784513434	testis-1
741	chr1p	1052092062	1052143022	50961	16394	197.2659687	3.871621604	95.3	mono:minus	112	0.785215496	testis-1
568	chr14q	76812035	76868022	55988	22826	195.6884042	3.495718381	99.9	mono:plus	113	0.785911943	testis-1
402	chr12q	846580284	846590023	9740	10459	194.870026	20.00640488	99.9	mono:plus	114	0.786605478	testis-1
46	chr10p	354704126	354731993	27868	134181	190.8813967	6.849792068	98	mono:minus	115	0.787284817	testis-1
724	chr1p	880530989	880553026	22038	105787	190.8251918	8.658485838	98.5	bi:plus-minus (split between 880535572 and 880535628)	116	0.787963957	testis-1
1357	chr3q	691957035	691974012	16978	72732	187.4877627	11.04283817	99	mono:plus	117	0.788631218	testis-1
567	chr14q	76744006	76810027	66022	35477	185.5814387	2.811102365	99.7	mono:plus	118	0.789291695	testis-1
586	chr14q	170366314	170386004	19691	102656	185.248945	9.408476327	98.7	mono:plus	119	0.789950989	testis-1
436	chr13p	51606010	51651014	45005	28883	183.2460512	4.07137694	97.1	mono:plus	120	0.790603155	testis-1
751	chr1p	1052603112	1052660023	56912	16011	181.5812925	3.190637504	98.8	mono:minus	121	0.791249396	testis-1
1157	chr2q	1223096002	1223168990	72989	22804	181.0724074	2.480598082	99.7	mono:minus	122	0.791893825	testis-1
7	chr10p	64092939	64115479	22541	95792	178.835706	7.933918756	98.5	mono:plus	123	0.792530295	testis-1
127	chr10q	97880072	97905018	24947	103555	177.5717654	7.118553793	98.4	mono:plus	124	0.793162266	testis-1
1965	chr5q	323301195	323323024	21830	107425	176.1610686	8.070115576	98.2	mono:minus	125	0.793789216	testis-1
1570	chr4p	118216001	118258027	42027	12028	174.9247785	4.16217482	95.7	mono:minus	126	0.794411766	testis-1
1936	chr5p	1244286009	1244316978	30970	19164	166.2338337	5.367970666	99.5	mono:minus	127	0.795003386	testis-1
1111	chr2q	951602001	951629021	27021	55418	165.4279423	6.121593071	99.4	mono:minus	128	0.795592138	testis-1
2618	chr9p	152649158	152670513	21356	93768	165.1235727	7.732347462	98.4	mono:plus	129	0.796179806	testis-1
1907	chr5p	967036001	967101938	65938	34454	164.9643741	2.502389573	99.6	mono:plus	130	0.796766908	testis-1
1283	chr3p	823394022	823427738	33717	13479	163.8537931	4.859502538	95.7	mono:plus	131	0.797350057	testis-1
275	chr12p	60372002	60430006	58005	31351	163.1158157	2.812918323	99.7	mono:plus	132	0.79793058	testis-1
876	chr1q	1137982014	1137997401	15388	74314	162.7954531	10.57976898	98.9	mono:plus	133	0.798509963	testis-1
1536	chr4p	115748001	115782963	34963	34234	160.0473066	4.57802911	99.3	mono:minus	134	0.799079565	testis-1
2065	chr6p	132737013	132754433	17421	28052	155.2113173	8.909087987	99.7	mono:plus	135	0.799631956	testis-1
520	chr14p	33100010	33130021	30012	13351	154.1430594	5.135528094	99.5	mono:plus	136	0.800180545	testis-1
598	chr14q	304400020	304430026	30007	100403	153.1990951	5.104656814	97.6	mono:minus	137	0.800725775	testis-1
269	chr11q	1077710052	1077727018	16967	86675	151.5738917	8.932695436	98.6	mono:minus	138	0.80126522	testis-1
2616	chr9p	121101117	121119902	18786	79077	149.4830499	7.957526204	97.9	mono:plus	139	0.801797225	testis-1
1636	chr4p	401012001	401046022	34022	18615	149.185167	4.385537605	99.8	mono:minus	140	0.802328169	testis-1
2510	chr8p	218266002	218283700	17699	89739	148.6218796	8.396987944	98.5	mono:minus	141	0.802857108	testis-1
718	chr1p	773424040	773445008	20969	9991	148.1704287	7.065891023	99.7	mono:minus	142	0.803384441	testis-1
2712	chr9q	952319007	952336002	16996	69268	147.2172396	8.662117753	98.8	mono:plus	143	0.803908381	testis-1
1297	chr3q	43272001	43297017	25017	91445	145.8896774	5.831039855	98.1	mono:plus	144	0.804427597	testis-1
1036	chr2q	244622000	244640466	18467	90479	145.8532051	7.897599604	93.7	mono:plus	145	0.804946683	testis-1
1938	chr5p	1273595002	1273621951	26950	27551	144.9676857	5.378866412	92.7	mono:minus	146	0.805462617	testis-1
1574	chr4p	118843001	118878020	35020	30346	142.3482638	4.064113109	97.1	mono:plus	147	0.805969229	testis-1
1494	chr4p	112944002	112978023	34022	10095	141.475837	4.158542905	93.4	mono:minus	148	0.806472736	testis-1
535	chr14p	34288000	34313028	25029	22014	141.1965643	5.642180264	99.7	mono:minus	149	0.806975249	testis-1
1090	chr2q	913921008	913957026	36019	13692	140.6013825	3.904308841	99.4	mono:minus	150	0.807475644	testis-1
1782	chr4q	894860142	894875454	15313	57110	139.9500897	9.139714602	98.6	mono:minus	151	0.807973721	testis-1
2534	chr8p	562692000	562708900	16901	89405	139.1133867	8.231735802	98.4	mono:plus	152	0.80846882	testis-1
2103	chr6p	288084000	288098893	14894	58929	137.5090423	9.23232844	98.7	mono:plus	153	0.80895821	testis-1
1062	chr2q	700374206	700390012	15807	76166	136.2135335	8.616718813	98.6	mono:plus	154	0.809442988	testis-1
1533	chr4p	115620010	115642028	22019	20728	135.3210613	6.145200519	98.8	mono:minus	155	0.809924591	testis-1
276	chr12p	60449013	60493025	44013	16469	135.252938	3.07260026	99.9	mono:plus	156	0.810405951	testis-1
1553	chr4p	117060001	117092026	32026	26410	134.1725332	4.189414184	99.4	mono:plus	157	0.810883465	testis-1
834	chr1q	549170419	549193018	22600	8232	133.2849219	5.898230286	99.9	mono:plus	158	0.811357821	testis-1
1518	chr4p	114288024	114309013	20990	12680	132.4781508	6.312268619	87.3	bi:plus-minus (split between 114300137 and 114300146)	159	0.811829306	testis-1
2019	chr5q	1100597057	1100614027	16971	77153	131.6117878	7.755954911	98.4	mono:minus	160	0.812297707	testis-1
1507	chr4p	113806002	113845855	39854	15649	130.6945347	3.279619426	99.1	mono:minus	161	0.812762844	testis-1
112	chr10p	1075475495	1075491009	15515	70723	129.6964365	8.358852834	98.7	mono:minus	162	0.813224428	testis-1
2321	chr6q	1520816698	1520830295	13598	63684	129.0454937	9.490194419	98.6	mono:minus	163	0.813683696	testis-1
472	chr13q	82210045	82224970	14926	5465	129.0200931	8.643958177	90	mono:plus	164	0.814142874	testis-1
704	chr1p	710325180	710350895	25716	86819	128.0628836	4.97935574	98.4	mono:minus	165	0.814598645	testis-1
1131	chr2q	1112862003	1112878002	16000	61354	126.1369139	7.883071943	98.9	mono:minus	166	0.815047561	testis-1
844	chr1q	672758000	672773027	15028	84228	126.0060069	8.384276241	98.3	mono:minus	167	0.815496011	testis-1
1096	chr2q	914126001	914148004	22004	8685	124.7390291	5.669419628	99.8	mono:minus	168	0.815939953	testis-1
2090	chr6p	189300033	189338944	38912	96001	121.3055517	3.1179992	99.5	mono:plus	169	0.816371675	testis-1
1818	chr5p	107067251	107079415	12165	5490	118.9158067	9.775299762	99.7	mono:minus	170	0.816794891	testis-1
2078	chr6p	188821006	188846021	25016	7580	118.8555223	4.750545082	99.8	mono:plus	171	0.817217893	testis-1
423	chr13p	50325002	50368013	43012	21349	118.7005603	2.760255552	79.9	mono:minus	172	0.817640344	testis-1
442	chr13p	52926002	52952015	26014	14364	117.7190239	4.52536634	99.5	mono:plus	173	0.818059302	testis-1
1634	chr4p	400870001	400902026	32026	17371	117.1675898	3.659154565	99.2	mono:minus	174	0.818476296	testis-1
6	chr10p	60646576	60662816	16241	71788	116.1824032	7.153056988	98.4	mono:minus	175	0.818889785	testis-1
1837	chr5p	312015000	312028928	13929	81371	116.1440626	8.338877301	96.4	mono:plus	176	0.819303137	testis-1
1132	chr2q	1114279013	1114293821	14809	66920	116.043601	7.835857045	98.4	mono:minus	177	0.819716132	testis-1
1556	chr4p	117152002	117177987	25986	15188	114.2806953	4.398249308	99.5	mono:plus	178	0.820122853	testis-1
658	chr1p	340370026	340387980	17955	59913	113.8021435	6.337692025	94.1	mono:minus	179	0.82052787	testis-1
1697	chr4p	954476053	954489829	13777	56702	113.5487866	8.242631548	98.8	mono:minus	180	0.820931986	testis-1
1100	chr2q	914282006	914321002	38997	15261	112.5672885	2.887372584	99.1	mono:minus	181	0.821332608	testis-1
1483	chr4p	112046023	112086815	40793	19131	112.5104298	2.758439595	98.5	mono:minus	182	0.821733028	testis-1
2713	chr9q	952828006	952841582	13577	3742	110.2200369	8.117330473	99.7	mono:minus	183	0.822125297	testis-1
2054	chr6p	23212167	23241982	29816	75715	109.8888775	3.686393929	97.9	mono:minus	184	0.822516388	testis-1
327	chr12q	96185006	96200029	15024	57950	109.8338255	7.311045299	98.5	mono:minus	185	0.822907282	testis-1
326	chr12q	96088001	96103023	15023	61581	109.8269056	7.311045299	98.5	mono:minus	186	0.823298152	testis-1
2405	chr7p	703971537	703991999	20463	89350	109.5502567	5.353443006	97.9	mono:minus	187	0.823688037	testis-1
2602	chr8q	859440001	859456996	16996	80251	108.709166	6.395802668	98.4	mono:plus	188	0.824074928	testis-1
1454	chr4p	16541043	16558022	16980	65285	108.2272552	6.374011177	98.3	mono:minus	189	0.824460105	testis-1
929	chr2p	302028000	302051996	23997	72743	107.7925219	4.492679103	90.5	mono:minus	190	0.824843734	testis-1
1294	chr3q	16209326	16221026	11701	55659	105.5139471	9.018045443	98.6	mono:minus	191	0.825219254	testis-1
2705	chr9q	915575001	915591009	16009	65015	105.2426072	6.573766513	98.3	mono:plus	192	0.825593809	testis-1
2122	chr6p	652484003	652501015	17013	69579	104.9865907	6.170623926	97.6	mono:minus	193	0.825967452	testis-1
1850	chr5p	428129302	428141967	12666	47801	104.8001758	8.273502827	98.9	mono:plus	194	0.826340432	testis-1
1534	chr4p	115652040	115677023	24984	8864	104.0441578	4.163990777	98.3	mono:minus	195	0.826710721	testis-1
1482	chr4p	111915001	111932259	17259	10290	104.0230519	6.027163275	98.9	mono:minus	196	0.827080935	testis-1
1146	chr2q	1222818006	1222856029	38024	8019	102.9343879	2.707592782	98.2	mono:minus	197	0.827447274	testis-1
967	chr2p	739787009	739801612	14604	58277	102.715178	7.033203786	98.5	mono:minus	198	0.827812834	testis-1
872	chr1q	1122187298	1122203020	15723	58751	101.2799961	6.441201608	98.5	mono:minus	199	0.828173285	testis-1
1532	chr4p	115577001	115611022	34022	13892	99.61210731	2.927323652	96.3	mono:plus	200	0.828527801	testis-1
2532	chr8p	559744152	559759063	14912	56453	99.14222941	6.648220775	98.1	mono:minus	201	0.828880644	testis-1
129	chr10q	101705105	101724019	18915	9325	98.73983158	5.220878101	92.6	mono:plus	202	0.829232055	testis-1
1431	chr3q	1418045070	1418084026	38957	14602	97.90129669	2.513285319	99.6	mono:minus	203	0.829580482	testis-1
533	chr14p	34244041	34269011	24971	6994	97.80371756	3.917020544	100	mono:minus	204	0.829928562	testis-1
1817	chr5p	89188024	89204017	15994	22508	97.02594772	6.067114343	98	mono:minus	205	0.830273873	testis-1
1625	chr4p	400501026	400532940	31915	16302	96.9208835	3.036281108	99	mono:plus	206	0.830618811	testis-1
1678	chr4p	768996073	769009009	12937	14259	96.81610878	7.483561271	99.9	mono:plus	207	0.830963376	testis-1
1362	chr3q	773349004	773364023	15020	66663	96.52889724	6.426673947	98.2	mono:minus	208	0.831306918	testis-1
73	chr10p	639867000	639886954	19955	51074	96.19779102	4.821367429	98.9	mono:minus	209	0.831649283	testis-1
2698	chr9q	799609152	799626015	16864	62821	95.70197324	5.674867501	97.3	mono:plus	210	0.831989882	testis-1
902	chr1q	1423243463	1423260969	17507	65725	95.59254775	5.460584504	98.3	mono:plus	211	0.832330092	testis-1
914	chr2p	103462082	103478727	16646	6462	95.54984255	5.740241975	87.9	mono:minus	212	0.83267015	testis-1
1063	chr2q	702337024	702352961	15938	60567	95.40383506	5.985396251	98.4	mono:plus	213	0.833009689	testis-1
238	chr11q	554653041	554668989	15949	59399	95.26474624	5.972684547	92.7	mono:plus	214	0.833348733	testis-1
110	chr10p	1030206298	1030217842	11545	11615	95.10130178	8.237183675	94	mono:plus	215	0.833687194	testis-1
2084	chr6p	189094184	189115021	20838	6180	94.77765379	4.548973789	99.7	mono:plus	216	0.834024504	testis-1
1805	chr4q	1152958040	1152973513	15474	66068	93.68750171	6.054402639	98.2	mono:plus	217	0.834357935	testis-1
2322	chr6q	1522563001	1522579026	16026	68833	93.54861688	5.836487727	98.5	mono:plus	218	0.83469087	testis-1
749	chr1p	1052444040	1052479026	34987	15558	93.34219907	2.667641715	98.8	mono:minus	219	0.835023072	testis-1
476	chr13q	98625028	98648825	23798	18325	92.9295657	3.904308841	99.8	mono:plus	220	0.835353804	testis-1
1655	chr4p	578252000	578267575	15576	47969	92.92009281	5.965420717	98.5	mono:plus	221	0.835684503	testis-1
72	chr10p	600883000	600893449	10450	9650	92.80778838	8.881848623	99.6	mono:plus	222	0.836014803	testis-1
241	chr11q	581676001	581694006	18006	65319	92.61460357	5.142791924	98.1	mono:minus	223	0.836344414	testis-1
2159	chr6p	1183567447	1183583028	15582	53885	92.38790781	5.929101565	98.4	mono:minus	224	0.836673219	testis-1
1904	chr5p	966475037	966505029	29993	16260	92.32294495	3.078048133	97.7	mono:minus	225	0.837001793	testis-1
654	chr1p	303976304	303991219	14916	68475	92.27624565	6.186967544	98	mono:minus	226	0.837330201	testis-1
15	chr10p	80320008	80351005	30998	9210	92.01760397	2.969090676	99.4	mono:minus	227	0.837657688	testis-1
746	chr1p	1052312002	1052360028	48027	14392	91.74747546	1.910387396	98.5	mono:minus	228	0.837984214	testis-1
370	chr12q	483637330	483654026	16697	66121	91.66643406	5.489639826	97.1	mono:plus	229	0.838310451	testis-1
2254	chr6q	631990000	632010024	20025	37598	91.12591867	4.550789746	98.3	bi:plus-minus (split between 632001082 and 632001110)	230	0.838634764	testis-1
247	chr11q	703923004	703940001	16998	71524	91.09975782	5.358890878	97.9	mono:minus	231	0.838958985	testis-1
1001	chr2p	1310826001	1310841000	15000	59356	90.83243516	6.056218597	98.3	mono:plus	232	0.839282254	testis-1
1018	chr2q	18183021	18205022	22002	59145	90.60456589	4.118591837	99.8	mono:plus	233	0.839604712	testis-1
1709	chr4p	1152459001	1152476028	17028	12463	90.13886459	5.293516405	95	mono:plus	234	0.839925513	testis-1
1392	chr3q	1144903039	1144916022	12984	57034	89.6519368	6.904270796	91.6	mono:minus	235	0.840244581	testis-1
599	chr14q	307477373	307502409	25037	21300	89.49802409	3.573804557	98.4	bi:plus-minus (split between 307490655 and 307490677)	236	0.840563101	testis-1
30	chr10p	146014019	146028544	14526	12217	89.11128181	6.134304774	98.8	bi:plus-minus (split between 146023889 and 146023889)	237	0.840880244	testis-1
1108	chr2q	940275012	940289001	13990	56208	87.32645366	6.241446272	98.2	mono:minus	238	0.841191036	testis-1
2206	chr6q	187907027	187921006	13980	4269	87.22114055	6.239630315	98	mono:minus	239	0.841501452	testis-1
779	chr1p	1411417363	1411423531	6169	11558	86.89956583	14.08638311	99.6	mono:plus	240	0.841810724	testis-1
1990	chr5q	700161017	700174967	13951	56290	86.22648776	6.181519671	98.1	mono:minus	241	0.842117601	testis-1
2725	chr9q	972576009	972593024	17016	23219	84.67000453	4.975723825	99.7	mono:plus	242	0.842418938	testis-1
977	chr2p	896968016	896983030	15015	62764	84.09856631	5.600413239	97.3	mono:minus	243	0.842718242	testis-1
1801	chr4q	1113650082	1113667026	16945	60336	84.04880417	4.959380206	98.1	mono:plus	244	0.843017368	testis-1
630	chr1p	132154245	132168723	14479	51325	83.8333239	5.78927283	98.6	mono:minus	245	0.843315728	testis-1
2626	chr9p	314052030	314066020	13991	58184	83.2934877	5.952709014	98.1	mono:minus	246	0.843612166	testis-1
1543	chr4p	116295003	116315016	20014	10292	83.00551498	4.147647159	98.8	mono:plus	247	0.84390758	testis-1
278	chr12p	60525159	60570016	44858	8853	82.69870366	1.843196964	99.8	mono:plus	248	0.844201901	testis-1
2120	chr6p	607597747	607609872	12126	51535	82.60880798	6.811656959	98.5	mono:plus	249	0.844495903	testis-1
513	chr14p	330054	354022	23969	22886	81.96586618	3.419448161	98.8	mono:minus	250	0.844787616	testis-1
595	chr14q	277957007	277973018	16012	58662	81.53976502	5.091945111	91.7	mono:minus	251	0.845077813	testis-1
1087	chr2q	913856001	913877020	21020	4273	81.45654784	3.875253519	92.6	mono:minus	252	0.845367713	testis-1
2134	chr6p	762128260	762144015	15756	57051	81.1250845	5.148239797	98.2	mono:minus	253	0.845656434	testis-1
1147	chr2q	1222863038	1222910990	47953	7305	80.7999146	1.685208653	96.7	mono:minus	254	0.845943998	testis-1
1403	chr3q	1289681361	1289697026	15666	59692	80.60174523	5.144607882	97.8	mono:plus	255	0.846230857	testis-1
211	chr11q	84551005	84565017	14013	42111	80.37231069	5.734794102	98.5	mono:plus	256	0.846516899	testis-1
418	chr13p	50092015	50114026	22012	10590	80.15159597	3.640994989	88.2	mono:plus	257	0.846802155	testis-1
2349	chr7p	122561079	122575897	14819	52282	80.11902476	5.406105776	98.1	mono:plus	258	0.847087295	testis-1
722	chr1p	811987013	812003009	15997	54260	79.93488109	4.997515316	97.5	mono:plus	259	0.847371781	testis-1
334	chr12q	115285113	115303004	17892	11330	79.93410322	4.467255697	93.2	mono:minus	260	0.847656263	testis-1
2363	chr7p	277029502	277045599	16098	9620	79.42964236	4.9339568	99.5	mono:plus	261	0.84793895	testis-1
1315	chr3q	190978012	190992026	14015	53314	79.16626972	5.649444095	98.1	mono:plus	262	0.8482207	testis-1
1449	chr3q	1505873001	1505886987	13987	48281	78.39219587	5.604045155	98.5	mono:plus	263	0.848499694	testis-1
1091	chr2q	913959010	913986996	27987	13420	78.22965729	2.794758747	99.3	mono:minus	264	0.848778111	testis-1
2229	chr6q	408780014	408792023	12010	59021	77.45125987	6.448465439	97.9	mono:minus	265	0.849053757	testis-1
580	chr14q	137545958	137558023	12066	55263	77.42205997	6.415778202	97.3	mono:minus	266	0.849329299	testis-1
1679	chr4p	769013000	769038905	25906	19029	76.89818978	2.969090676	99.8	mono:plus	267	0.849602977	testis-1
333	chr12q	114460039	114476629	16591	46302	76.58822551	4.61616422	98.3	mono:minus	268	0.849875551	testis-1
345	chr12q	209196096	209215018	18923	8099	76.03142286	4.018714169	97.9	mono:plus	269	0.850146144	testis-1
996	chr2p	1243317006	1243329017	12012	47999	75.98796763	6.326796279	91.8	mono:minus	270	0.850416582	testis-1
74	chr10p	650228000	650241972	13973	53653	75.63663095	5.413369606	98.7	mono:plus	271	0.85068577	testis-1
1237	chr3p	499644000	499658012	14013	52388	75.51341652	5.3879462	98	mono:plus	272	0.850954519	testis-1
1442	chr3q	1420758022	1420772023	14002	52906	75.1224047	5.364338751	98	mono:plus	273	0.851221877	testis-1
1019	chr2q	18992329	19010770	18442	68345	74.72738026	4.051401406	99.8	mono:minus	274	0.851487829	testis-1
1873	chr5p	688927007	688938993	11987	53129	74.5341465	6.217838823	97.5	mono:plus	275	0.851753093	testis-1
1760	chr4q	599228015	599242864	14850	49844	73.87881704	4.975723825	98.1	mono:minus	276	0.852016025	testis-1
886	chr1q	1214445760	1214458922	13163	11910	73.35080689	5.573173875	99.1	mono:plus	277	0.852277077	testis-1
1622	chr4p	400340016	400366022	26007	12407	73.21680306	2.81473428	98.6	mono:plus	278	0.852537653	testis-1
1995	chr5q	814966016	814979954	13939	45123	73.20908869	5.25174938	98.4	mono:plus	279	0.852798201	testis-1
159	chr11p	4053001	4074025	21025	6662	72.9563122	3.470294974	94.1	mono:minus	280	0.85305785	testis-1
466	chr13q	24976568	24985502	8935	10175	72.89741818	8.159097498	99.6	mono:minus	281	0.853317289	testis-1
936	chr2p	374488037	374521010	32974	79899	72.79960019	2.208204442	97.8	mono:plus	282	0.85357638	testis-1
2607	chr9p	92016	106559	14544	49879	71.37796714	4.908533394	97.9	mono:minus	283	0.853830412	testis-1
775	chr1p	1347906001	1347919991	13991	61907	71.12511911	5.082865323	98	mono:plus	284	0.854083543	testis-1
528	chr14p	33592023	33616981	24959	7322	70.95952881	2.843789602	99.9	mono:minus	285	0.854336085	testis-1
1291	chr3p	854908038	854922024	13987	50143	70.65295837	5.051994044	98.2	mono:plus	286	0.854587536	testis-1
583	chr14q	150450500	150470665	20166	2961	70.5910035	3.501166253	97.1	mono:plus	287	0.854838767	testis-1
1541	chr4p	116212026	116249986	37961	9053	70.02703899	1.845012922	96.7	mono:minus	288	0.855087991	testis-1
37	chr10p	268645001	268658022	13022	57238	69.8833291	5.366154709	98.1	mono:plus	289	0.855336703	testis-1
2515	chr8p	254700027	254715984	15958	48165	69.80943925	4.374641859	97.2	mono:plus	290	0.855585152	testis-1
1349	chr3q	625367013	625385026	18014	8737	69.41609469	3.853462028	99.2	mono:plus	291	0.855832201	testis-1
2068	chr6p	151880001	151895025	15025	48914	69.22949985	4.607084432	97.8	mono:minus	292	0.856078586	testis-1
525	chr14p	33505049	33525010	19962	18257	69.11603989	3.463031144	98	bi:plus-minus (split between 33511042 and 33511081)	293	0.856324567	testis-1
1916	chr5p	1040560308	1040571825	11518	24665	68.78806148	5.972684547	99	mono:plus	294	0.856569381	testis-1
1191	chr3p	25686014	25701442	15429	50133	68.69671142	4.452728036	98.2	mono:minus	295	0.85681387	testis-1
1627	chr4p	400568000	400592018	24019	9586	68.40033344	2.847421517	99.7	bi:plus-minus (split between 400577494 and 400577544)	296	0.857057304	testis-1
2388	chr7p	462161316	462179022	17707	49306	68.20676704	3.85164607	94	mono:plus	297	0.85730005	testis-1
1593	chr4p	190132001	190145739	13739	54253	68.18189143	4.963012122	97.6	mono:plus	298	0.857542706	testis-1
1908	chr5p	967103069	967127006	23938	5944	67.57023686	2.821998111	99.7	mono:plus	299	0.857783186	testis-1
1151	chr2q	1222962051	1222978022	15972	4268	67.43144084	4.222101421	99.6	mono:minus	300	0.858023172	testis-1
1994	chr5q	801307787	801321801	14015	9935	66.71726463	4.75962487	99.4	bi:minus-plus (split between 801313537 and 801314479)	301	0.858260616	testis-1
1235	chr3p	472470230	472483763	13534	39949	66.71659054	4.930324885	98.3	mono:minus	302	0.858498058	testis-1
2227	chr6q	397203371	397208908	5538	5172	66.20815674	11.95444888	99.7	mono:plus	303	0.85873369	testis-1
1724	chr4q	65515107	65528010	12904	45768	66.19246731	5.130080221	98	mono:minus	304	0.858969267	testis-1
464	chr13q	839413	852532	13120	48814	66.16624338	5.042914256	97.4	mono:plus	305	0.85920475	testis-1
1502	chr4p	113508012	113533021	25010	7517	66.13189964	2.644034266	94.5	bi:minus-plus (split between 113518779 and 113519023)	306	0.859440111	testis-1
358	chr12q	302499001	302515753	16753	51187	65.64144424	3.918836501	98.2	mono:minus	307	0.859673726	testis-1
570	chr14q	76900001	76917945	17945	4530	65.58001583	3.653706692	100	mono:plus	308	0.859907123	testis-1
2606	chr8q	879633025	879646998	13974	26135	64.87774602	4.643403584	94.1	mono:minus	309	0.86013802	testis-1
2407	chr7p	721274028	721289541	15514	45862	64.67910722	4.16943865	94.3	mono:plus	310	0.86036821	testis-1
2401	chr7p	648535000	648547947	12948	41301	64.49038636	4.981171698	98.4	mono:plus	311	0.860597729	testis-1
102	chr10p	976058003	976069813	11811	3396	64.46200484	5.456952589	99.3	mono:plus	312	0.860827147	testis-1
1630	chr4p	400655020	400678023	23004	10019	64.42021258	2.80020662	98.6	mono:plus	313	0.861056416	testis-1
445	chr13p	52985065	53009024	23960	8260	64.25897625	2.682169376	99.9	mono:plus	314	0.861285111	testis-1
1149	chr2q	1222932013	1222947009	14997	7202	63.85365192	4.258420573	99.5	mono:minus	315	0.861512364	testis-1
198	chr11q	41993008	42027001	33994	14098	63.79078205	1.875884201	98.7	mono:plus	316	0.861739393	testis-1
1888	chr5p	960213108	960234000	20893	3470	63.6750312	3.047176853	99.9	mono:minus	317	0.86196601	testis-1
2288	chr6q	1147576006	1147590993	14988	8873	63.4183461	4.231181209	98.5	bi:plus-minus (split between 1147585345 and 1147585346)	318	0.862191713	testis-1
1451	chr3q	1524770194	1524780997	10804	41075	63.37984048	5.865543049	98.3	mono:plus	319	0.86241728	testis-1
1608	chr4p	342079268	342093027	13760	44332	63.3384698	4.603452517	98.3	mono:minus	320	0.862642699	testis-1
1673	chr4p	718078000	718112026	34027	14436	63.30878638	1.86135654	94.2	mono:minus	321	0.862868012	testis-1
1973	chr5q	440680702	440695026	14325	47642	63.00151264	4.398249308	97.1	mono:minus	322	0.863092232	testis-1
1323	chr3q	265044030	265058027	13998	51062	62.54246601	4.467255697	97.9	mono:minus	323	0.863314818	testis-1
277	chr12p	60495033	60522007	26975	6720	62.47926374	2.31534594	99.9	mono:plus	324	0.86353718	testis-1
2282	chr6q	1054740001	1054752835	12835	14137	62.43862406	4.864950411	99.6	mono:plus	325	0.863759396	testis-1
557	chr14q	49819001	49834024	15024	43741	62.22388607	4.142199286	98.4	mono:minus	326	0.863980849	testis-1
2093	chr6p	189384006	189421991	37986	15978	61.80062453	1.62709801	99.2	mono:plus	327	0.864200795	testis-1
1675	chr4p	718134100	718163067	28968	13630	61.59321596	2.12648635	97.8	mono:minus	328	0.864420002	testis-1
2674	chr9q	481246024	481258009	11986	13791	61.53239613	5.133712136	99.3	mono:plus	329	0.864638994	testis-1
497	chr13q	386447005	386460726	13722	39582	61.1379513	4.456359951	98.6	mono:plus	330	0.864856581	testis-1
2392	chr7p	582183034	582203013	19980	49757	61.03242422	3.054440684	98.3	mono:plus	331	0.865073793	testis-1
2660	chr9q	281987076	281997727	10652	2645	60.91931542	5.718450483	99	mono:plus	332	0.865290603	testis-1
1396	chr3q	1225540009	1225551997	11989	44049	60.57635607	5.051994044	98.3	mono:plus	333	0.865506192	testis-1
483	chr13q	216196028	216217861	21834	47626	60.55106027	2.772967256	98.4	mono:minus	334	0.865721691	testis-1
2687	chr9q	698462040	698479024	16985	7829	60.40803675	3.555644981	99.7	mono:plus	335	0.865936681	testis-1
2059	chr6p	57862001	57875026	13026	48152	60.30159555	4.628875923	98	mono:plus	336	0.866151292	testis-1
1476	chr4p	111329514	111341001	11488	10916	60.28112509	5.248117465	97.6	mono:plus	337	0.86636583	testis-1
1098	chr2q	914234001	914265022	31022	12287	59.99937334	1.933994844	99.4	mono:minus	338	0.866579365	testis-1
877	chr1q	1140191714	1140210477	18764	18072	59.81992711	3.188821546	99.9	mono:minus	339	0.866792262	testis-1
647	chr1p	275442005	275458666	16662	8086	59.80528925	3.590148176	99.9	mono:plus	340	0.867005107	testis-1
1550	chr4p	116822034	116855025	32992	17426	59.78946749	1.812325685	99.6	mono:minus	341	0.867217895	testis-1
1154	chr2q	1223038006	1223055016	17011	7143	59.69970671	3.510246041	98.9	mono:minus	342	0.867430364	testis-1
1258	chr3p	750132561	750150997	18437	47475	58.97345064	3.197901334	97.8	mono:plus	343	0.867640248	testis-1
31	chr10p	186555099	186568020	12922	10160	58.85138371	4.554421662	98.5	mono:plus	344	0.867849698	testis-1
227	chr11q	335530005	335547703	17699	44957	58.81939712	3.323202409	97.6	mono:minus	345	0.868059034	testis-1
2194	chr6q	60669197	60678445	9249	10642	58.60951596	6.337692025	98.4	mono:plus	346	0.868267623	testis-1
134	chr10q	205405001	205420984	15984	52210	58.35242794	3.650074777	98.2	mono:plus	347	0.868475297	testis-1
161	chr11p	8275031	8287233	12203	38035	58.29741548	4.777784446	97.7	mono:minus	348	0.868682775	testis-1
1969	chr5q	396726391	396746022	19632	45559	58.25136667	2.967274719	97.9	mono:minus	349	0.86889009	testis-1
1806	chr4q	1160564563	1160579021	14459	38455	58.24721339	4.027793957	98.4	mono:plus	350	0.869097389	testis-1
1548	chr4p	116593017	116620959	27943	32335	58.17835982	2.082903368	82	mono:minus	351	0.869304444	testis-1
2315	chr6q	1474380131	1474393026	12896	44855	57.69258568	4.474519527	97.5	mono:minus	352	0.869509769	testis-1
2188	chr6q	6813054	6827735	14682	49251	57.20671261	3.89704501	97.9	mono:minus	353	0.869713366	testis-1
1475	chr4p	109638051	109665935	27885	27713	56.98445557	2.0429523	98.9	mono:minus	354	0.869916171	testis-1
189	chr11q	5406356	5418768	12413	42715	56.87772626	4.581661026	98	mono:minus	355	0.870118597	testis-1
284	chr12p	60735003	60763936	28934	5096	56.68857157	1.959418251	99.8	mono:plus	356	0.870320349	testis-1
2289	chr6q	1188859001	1188873691	14691	47248	56.66160671	3.857093943	98	mono:minus	357	0.870522006	testis-1
1252	chr3p	701418001	701431025	13025	31751	56.59214314	4.345586538	98.7	mono:plus	358	0.870723415	testis-1
540	chr14p	58679344	58691512	12169	35720	56.5276961	4.645219542	97.6	mono:plus	359	0.870924595	testis-1
2347	chr7p	109906035	109921996	15962	45055	56.37989173	3.532037533	97.5	mono:plus	360	0.871125249	testis-1
78	chr10p	657565095	657575236	10142	3914	56.2919838	5.549566427	82.6	mono:minus	361	0.87132559	testis-1
2270	chr6q	824891316	824903130	11815	14571	56.25935573	4.761440828	96.3	bi:minus-plus (split between 824894508 and 824894508)	362	0.871525815	testis-1
2621	chr9p	255325211	255338999	13789	37961	56.23173407	4.07864077	98	mono:plus	363	0.871725941	testis-1
1434	chr3q	1418206001	1418242022	36022	10491	56.14876075	1.558091621	99.1	bi:minus-plus (split between 1418210561 and 1418210625)	364	0.871925772	testis-1
2661	chr9q	299968000	299979990	11991	29074	56.09689246	4.677906778	98.4	mono:minus	365	0.872125419	testis-1
994	chr2p	1232164011	1232177958	13948	43271	55.66301227	3.991474805	98.1	mono:minus	366	0.872323521	testis-1
210	chr11q	56413010	56435417	22408	16659	55.65753098	2.484229997	92.3	mono:minus	367	0.872521604	testis-1
1735	chr4q	259705018	259721023	16006	40138	55.6538347	3.477558805	98.3	mono:minus	368	0.872719674	testis-1
1511	chr4p	113900092	113923993	23902	5392	55.57658443	2.324425728	98.7	mono:plus	369	0.872917469	testis-1
2550	chr8p	725083268	725094257	10990	12126	55.50831324	5.050178086	99.6	mono:plus	370	0.873115021	testis-1
2604	chr8q	867546016	867554850	8835	12071	55.41118741	6.272317551	99.5	mono:plus	371	0.873312227	testis-1
1035	chr2q	234213000	234225023	12024	47171	55.2550704	4.596188686	98.2	mono:minus	372	0.873508878	testis-1
766	chr1p	1220504003	1220515015	11013	16627	54.83882144	4.97935574	98.6	mono:minus	373	0.873704047	testis-1
1841	chr5p	362265008	362277861	12854	37192	54.76680788	4.26023653	97.8	mono:minus	374	0.87389896	testis-1
65	chr10p	538253955	538266986	13032	25883	54.52262898	4.183966311	98.9	mono:plus	375	0.874093004	testis-1
271	chr12p	24406254	24420978	14725	45904	54.43581902	3.697289674	97.4	mono:minus	376	0.874286739	testis-1
1957	chr5q	192086001	192099007	13007	22017	54.4077148	4.182150353	99.3	mono:minus	377	0.874480374	testis-1
1492	chr4p	112880001	112904004	24004	11535	54.39257857	2.266315085	85.9	mono:minus	378	0.874673955	testis-1
1313	chr3q	158758475	158769976	11502	8910	54.34921492	4.725121676	95.5	mono:minus	379	0.874867382	testis-1
795	chr1q	124442001	124458652	16652	41021	54.27738448	3.259643893	97.9	mono:plus	380	0.875060553	testis-1
804	chr1q	232855019	232866996	11978	4842	54.24644589	4.528998255	98.2	mono:minus	381	0.875253614	testis-1
456	chr13p	185448022	185459974	11953	9812	54.14358139	4.528998255	98	mono:plus	382	0.875446309	testis-1
1743	chr4q	363883573	363894975	11403	10401	54.09560857	4.743281252	96.5	mono:minus	383	0.875638833	testis-1
346	chr12q	209221006	209242979	21974	3410	53.70361591	2.44427893	98.1	mono:plus	384	0.875829962	testis-1
2203	chr6q	187842198	187867007	24810	6376	53.5028909	2.157357629	99.4	mono:minus	385	0.876020377	testis-1
2395	chr7p	608343250	608355960	12711	24839	53.46255826	4.205757802	98.8	mono:plus	386	0.876210648	testis-1
2422	chr7p	857239030	857252973	13944	36711	53.3424902	3.826222664	98	mono:minus	387	0.876400492	testis-1
2286	chr6q	1123056005	1123067648	11644	31402	53.22556301	4.57076528	98.5	mono:minus	388	0.876589919	testis-1
209	chr11q	56121002	56132795	11794	6577	53.05700252	4.498126976	99.5	mono:plus	389	0.876778747	testis-1
312	chr12p	231723032	231736420	13389	35234	52.78983474	3.94244395	97.9	mono:plus	390	0.876966624	testis-1
1858	chr5p	523912155	523924008	11854	40034	52.78367767	4.452728036	97.7	mono:plus	391	0.877154479	testis-1
494	chr13q	352778020	352791005	12986	28753	52.73681657	4.060481194	95.7	bi:plus-minus (split between 352778650 and 352778694)	392	0.877342168	testis-1
2258	chr6q	678673053	678690021	16969	28044	52.73207383	3.107103454	98.6	mono:plus	393	0.877529839	testis-1
1277	chr3p	822487014	822509945	22932	6446	52.5418341	2.291738492	79.1	mono:plus	394	0.877716833	testis-1
75	chr10p	651599036	651614002	14967	28636	52.48805732	3.506614126	98.5	mono:minus	395	0.877903636	testis-1
298	chr12p	131145289	131163937	18649	3386	52.33286502	2.805654492	98.7	mono:plus	396	0.878089887	testis-1
502	chr13q	407412850	407424760	11911	3920	52.22487274	4.383721647	99.9	mono:minus	397	0.878275753	testis-1
2273	chr6q	907462048	907476021	13974	43924	52.204042	3.735424784	97.8	mono:minus	398	0.878461545	testis-1
1093	chr2q	914074001	914089989	15989	10224	52.13071061	3.259643893	99.9	mono:minus	399	0.878647077	testis-1
103	chr10p	982144319	982155805	11487	6791	51.90845707	4.51810251	99.1	mono:minus	400	0.878831817	testis-1
32	chr10p	190768003	190780005	12003	32550	51.23871421	4.269316318	98.5	mono:plus	401	0.879014173	testis-1
2530	chr8p	521610114	521618106	7993	5264	51.1708705	6.401250541	99.6	mono:minus	402	0.879196288	testis-1
2080	chr6p	188942001	188964015	22015	8271	51.12031396	2.322609771	98	mono:plus	403	0.879378224	testis-1
2601	chr8q	855743004	855755642	12639	37219	51.10646837	4.044137576	97.6	mono:minus	404	0.87956011	testis-1
1974	chr5q	443630041	443642023	11983	38483	51.04911527	4.26023653	98	mono:plus	405	0.879741791	testis-1
2425	chr7p	878923033	878944004	20972	12332	50.96490252	2.429751269	93.6	bi:plus-minus (split between 878932487 and 878932493)	406	0.879923173	testis-1
772	chr1p	1300236461	1300248978	12518	9009	50.87527292	4.064113109	96.9	mono:minus	407	0.880104237	testis-1
1047	chr2q	364763044	364775028	11985	33979	50.72318477	4.232997166	98.2	mono:minus	408	0.880284758	testis-1
980	chr2p	973097001	973112024	15024	16687	50.59321628	3.366785391	99.3	mono:minus	409	0.880464818	testis-1
2189	chr6q	40771003	40783005	12003	4331	50.54418249	4.211205675	91.7	mono:plus	410	0.880644703	testis-1
2214	chr6q	262431064	262443924	12861	32001	50.5233618	3.927916289	98.5	mono:minus	411	0.880824513	testis-1
1412	chr3q	1315015804	1315027952	12149	38222	50.51098405	4.156726947	97.7	mono:minus	412	0.88100428	testis-1
753	chr1p	1074201014	1074232024	31011	34252	50.28020471	1.621650137	98.4	mono:plus	413	0.881183225	testis-1
1616	chr4p	399930000	399969920	39921	21613	50.17257468	1.256642659	92.9	mono:minus	414	0.881361787	testis-1
328	chr12q	97333039	97351004	17966	3358	49.96141106	2.780231086	99.7	mono:plus	415	0.881539598	testis-1
1902	chr5p	966410003	966431001	20999	3720	49.76923948	2.369824668	98.3	mono:minus	416	0.881716725	testis-1
1680	chr4p	769052106	769072005	19900	3556	49.41598557	2.48241404	99.5	mono:plus	417	0.881892594	testis-1
2563	chr8q	113665695	113681024	15330	39981	49.37088185	3.219692825	97.8	mono:plus	418	0.882068303	testis-1
2455	chr7q	583164633	583167592	2960	4149	49.15852046	16.60693225	99.8	mono:plus	419	0.882243257	testis-1
1509	chr4p	113861016	113878986	17971	7919	49.10833605	2.733016188	97	mono:plus	420	0.882418031	testis-1
1881	chr5p	836810024	836823672	13649	36259	49.08379862	3.595596049	97.7	mono:minus	421	0.882592719	testis-1
573	chr14q	77006069	77033014	26946	8560	48.9119974	1.8159576	99.8	mono:plus	422	0.882766795	testis-1
1203	chr3p	144101242	144113013	11772	20383	48.91136541	4.154910989	99.3	mono:minus	423	0.882940868	testis-1
1400	chr3q	1265471161	1265488966	17806	28046	48.89154608	2.745727892	98.6	mono:minus	424	0.883114871	testis-1
1312	chr3q	148450014	148467505	17492	39690	48.77782427	2.789310874	97.7	mono:minus	425	0.88328847	testis-1
1268	chr3p	796191548	796203930	12383	34513	48.73967172	3.93518012	98.2	mono:minus	426	0.883461932	testis-1
1126	chr2q	1069002010	1069016992	14983	5190	48.70758496	3.250564105	91.3	bi:plus-minus (split between 1069006665 and 1069006741)	427	0.883635281	testis-1
721	chr1p	790773538	790780818	7281	2245	48.22457338	6.622797368	86.6	mono:minus	428	0.88380691	testis-1
911	chr2p	10341006	10358905	17900	34406	48.21380986	2.693065121	98	mono:minus	429	0.883978501	testis-1
1188	chr3p	9628668	9642587	13920	35797	48.20065515	3.463031144	97.7	mono:minus	430	0.884150045	testis-1
2334	chr6q	1609063392	1609073797	10406	2365	48.07238899	4.619796135	99.1	mono:plus	431	0.884321133	testis-1
564	chr14q	76493001	76510026	17026	5430	47.93017581	2.81473428	99.6	mono:minus	432	0.884491715	testis-1
2627	chr9p	336140402	336150023	9622	25752	47.77916563	4.964828079	98.3	mono:plus	433	0.884661759	testis-1
1280	chr3p	823163013	823175996	12984	3111	47.7456005	3.677314141	99	mono:plus	434	0.884831684	testis-1
444	chr13p	52968005	52981024	13020	6703	47.72238397	3.664602437	99.5	mono:plus	435	0.885001526	testis-1
158	chr11p	2460014	2487885	27872	9832	47.54995614	1.705184187	95.8	mono:minus	436	0.885170754	testis-1
578	chr14q	129391045	129407019	15975	7165	47.547197	2.976354507	99.8	mono:plus	437	0.885339973	testis-1
186	chr11q	574006	597989	23984	8530	47.51231294	1.981209742	98.9	mono:minus	438	0.885509067	testis-1
2241	chr6q	515720053	515734023	13971	39360	47.50315868	3.399472628	97.5	mono:minus	439	0.885678129	testis-1
1963	chr5q	293928026	293941708	13683	37562	47.37738631	3.463031144	98	mono:minus	440	0.885846744	testis-1
1314	chr3q	160297172	160309021	11850	9298	47.24838226	3.98784289	91.3	mono:minus	441	0.886014899	testis-1
1896	chr5p	966110007	966133730	23724	10191	46.65605772	1.966682081	99.2	mono:minus	442	0.886180946	testis-1
1022	chr2q	49299424	49306860	7437	6852	46.63309004	6.270501594	98.2	mono:minus	443	0.886346911	testis-1
253	chr11q	817685185	817698019	12835	20078	46.59941137	3.630099243	98.7	mono:minus	444	0.886512757	testis-1
62	chr10p	520009587	520018984	9398	7845	46.52220176	4.950300418	99.6	mono:minus	445	0.886678327	testis-1
1539	chr4p	115875002	115900024	25023	5779	46.49712208	1.857724625	99.5	mono:minus	446	0.886843809	testis-1
782	chr1q	16316307	16337019	20713	32659	46.48723677	2.244523594	99.2	mono:minus	447	0.887009255	testis-1
1465	chr4p	44062046	44082455	20410	6471	46.42052794	2.273578916	95.1	bi:plus-minus (split between 44071646 and 44071705)	448	0.887174464	testis-1
377	chr12q	566102116	566113883	11768	23152	46.42029236	3.944259908	98.7	mono:plus	449	0.887339672	testis-1
2114	chr6p	447633000	447645019	12020	29007	46.38582744	3.858909901	98.7	mono:plus	450	0.887504757	testis-1
526	chr14p	33527015	33547021	20007	4134	46.3211745	2.31534594	99.1	mono:minus	451	0.887669613	testis-1
2306	chr6q	1363616291	1363627956	11666	36824	46.27132079	3.966051399	98.1	mono:minus	452	0.88783429	testis-1
1424	chr3q	1415990032	1416002027	11996	39301	46.21021217	3.85164607	97.7	mono:minus	453	0.887998751	testis-1
1048	chr2q	365682630	365700026	17397	35810	46.18075572	2.654930012	98.4	mono:minus	454	0.888163106	testis-1
212	chr11q	100717001	100728861	11861	39237	46.18003364	3.893413095	97.8	mono:plus	455	0.888327459	testis-1
1324	chr3q	280306017	280317004	10988	11728	46.17406317	4.202125887	99.4	mono:minus	456	0.888491791	testis-1
43	chr10p	323106089	323118009	11921	8715	46.14023783	3.869805646	99.2	mono:plus	457	0.888656002	testis-1
1674	chr4p	718114000	718133024	19025	4981	46.13923792	2.424303396	90.8	mono:minus	458	0.88882021	testis-1
1463	chr4p	35716000	35726971	10972	7982	45.96843481	4.189414184	99.4	mono:plus	459	0.88898381	testis-1
2205	chr6q	187891003	187904020	13018	2616	45.81283534	3.519325829	99.3	mono:minus	460	0.889146856	testis-1
449	chr13p	83701105	83715020	13916	9715	45.70484291	3.285067299	94.5	mono:plus	461	0.889309518	testis-1
470	chr13q	72888023	72899019	10997	2923	45.67009277	4.153095032	99.8	mono:minus	462	0.889472056	testis-1
2193	chr6q	59107773	59122025	14253	35976	45.42178106	3.187005589	97.7	mono:plus	463	0.88963371	testis-1
597	chr14q	296287000	296298920	11921	24116	45.27107505	3.797167342	98.8	mono:plus	464	0.889794828	testis-1
2061	chr6p	72170055	72181597	11543	8730	45.13558425	3.909756713	99.1	mono:plus	465	0.889955464	testis-1
2375	chr7p	369446002	369462970	16969	6145	44.90534571	2.645850224	99.3	mono:minus	466	0.89011528	testis-1
2236	chr6q	485088010	485103970	15961	30973	44.562871	2.791126832	97	mono:minus	467	0.890273878	testis-1
1168	chr2q	1294466023	1294492992	26970	3973	44.39219369	1.645257586	98.1	mono:plus	468	0.890431868	testis-1
416	chr13p	49920004	49932970	12967	16580	44.21236562	3.410368373	99.3	mono:minus	469	0.890589218	testis-1
1159	chr2q	1223186012	1223197982	11971	4844	44.12606868	3.686393929	99.3	mono:minus	470	0.890746261	testis-1
1745	chr4q	381968004	381984461	16458	31100	44.11933665	2.680353418	99.3	mono:minus	471	0.89090328	testis-1
199	chr11q	42057057	42076999	19943	3173	44.06876521	2.2100204	97.8	mono:plus	472	0.891060119	testis-1
1226	chr3p	318716079	318728028	11950	24153	44.050775	3.686393929	98.1	mono:plus	473	0.891216894	testis-1
748	chr1p	1052412016	1052434024	22009	8745	44.01782653	1.999369318	98.8	mono:minus	474	0.891373552	testis-1
1901	chr5p	966390010	966406914	16905	2780	43.82019247	2.591371496	98	mono:minus	475	0.891529506	testis-1
1153	chr2q	1223013021	1223034015	20995	8790	43.65128583	2.079271452	99	mono:minus	476	0.891684859	testis-1
104	chr10p	994869478	994880873	11396	10783	43.59831497	3.826222664	99.5	mono:minus	477	0.891840024	testis-1
893	chr1q	1365210068	1365224634	14567	36602	43.47595782	2.985434295	98.1	mono:plus	478	0.891994753	testis-1
1744	chr4q	378169002	378180989	11988	7999	43.40508521	3.621019455	99.5	mono:minus	479	0.89214923	testis-1
937	chr2p	396694000	396704963	10964	17230	43.31932484	3.951523738	99.5	mono:plus	480	0.892303402	testis-1
2552	chr8p	730618004	730636690	18687	3308	43.30274164	2.317161898	89.2	mono:minus	481	0.892457515	testis-1
2037	chr5q	1224085002	1224099004	14003	2897	43.24226123	3.088943878	99.3	mono:minus	482	0.892611412	testis-1
2082	chr6p	189011022	189044010	32989	13277	43.15710393	1.307489472	99.6	mono:plus	483	0.892765007	testis-1
56	chr10p	454644053	454656760	12708	2034	43.04826835	3.386760925	99.4	mono:plus	484	0.892918214	testis-1
1373	chr3q	881433065	881440006	6942	4128	42.96891588	6.190599459	99.3	mono:minus	485	0.893071139	testis-1
2373	chr7p	368961104	368973017	11914	37951	42.92568976	3.602859879	97.8	mono:minus	486	0.893223909	testis-1
1493	chr4p	112919008	112941028	22021	11082	42.92190436	1.948522505	92	mono:minus	487	0.893376667	testis-1
1292	chr3p	863728018	863740024	12007	29193	42.64304568	3.552013066	97.9	mono:plus	488	0.893528432	testis-1
2295	chr6q	1265971043	1265985799	14757	3174	42.55851044	2.883740669	95.4	mono:plus	489	0.893679896	testis-1
729	chr1p	931300019	931315926	15908	7521	42.46872488	2.669457672	99.5	mono:plus	490	0.89383104	testis-1
1660	chr4p	626925000	626936125	11126	33214	42.42388875	3.813510961	96.8	mono:plus	491	0.893982025	testis-1
745	chr1p	1052219002	1052252021	33020	4413	42.21833076	1.278434151	97.8	mono:minus	492	0.894132279	testis-1
912	chr2p	45948097	45960872	12776	29695	42.11288583	3.295963045	97.8	mono:minus	493	0.894282157	testis-1
1762	chr4q	613174079	613187025	12947	16880	41.94647942	3.239668359	75.3	mono:minus	494	0.894431443	testis-1
1011	chr2p	1381586869	1381600019	13151	13646	41.92560424	3.188821546	99.9	mono:minus	495	0.894580654	testis-1
1950	chr5q	89378357	89388026	9670	21492	41.89417797	4.332874834	98.3	mono:minus	496	0.894729754	testis-1
223	chr11q	262237614	262246854	9241	6726	41.77503823	4.519918467	99.2	mono:minus	497	0.89487843	testis-1
2445	chr7q	415485012	415498017	13006	35083	41.61159056	3.199717292	97.6	mono:minus	498	0.895026524	testis-1
2164	chr6p	1243879006	1243890821	11816	37130	41.51725614	3.513877957	97.8	mono:plus	499	0.895174282	testis-1
1089	chr2q	913901001	913911967	10967	5596	41.50394635	3.784455639	99.2	mono:minus	500	0.895321993	testis-1
801	chr1q	203400362	203419750	19389	25223	41.3261222	2.131934223	98.6	bi:plus-minus (split between 203409268 and 203409324)	501	0.895469071	testis-1
1639	chr4p	405482007	405514007	32001	10269	41.22992483	1.287513939	93.2	mono:minus	502	0.895615807	testis-1
1329	chr3q	328091333	328103027	11695	23738	41.1155555	3.515693914	98	mono:plus	503	0.895762136	testis-1
1114	chr2q	992495051	992509514	14464	13970	41.02976008	2.836525772	97.9	bi:plus-minus (split between 992505035 and 992505037)	504	0.895908159	testis-1
2165	chr6p	1243906016	1243917660	11645	35531	41.02172867	3.522957745	97.7	mono:plus	505	0.896054154	testis-1
1740	chr4q	284855762	284863836	8075	9729	41.01389375	5.079233408	99.6	mono:plus	506	0.89620012	testis-1
2109	chr6p	415546886	415557924	11039	12216	40.96285004	3.710001377	98.8	mono:plus	507	0.896345906	testis-1
817	chr1q	346078000	346091262	13263	35709	40.76074195	3.07260026	97.5	mono:plus	508	0.896490972	testis-1
653	chr1p	298408590	298420020	11431	15754	40.59024017	3.550197109	98.7	mono:plus	509	0.896635431	testis-1
2386	chr7p	460471004	460483941	12938	25767	40.53631271	3.132526861	98.4	mono:plus	510	0.896779698	testis-1
1705	chr4p	1077173029	1077183816	10788	8189	40.50932	3.755400317	99.6	mono:plus	511	0.896923869	testis-1
1557	chr4p	117187178	117212999	25822	8218	40.45127015	1.567171409	99.1	mono:plus	512	0.897067833	testis-1
481	chr13q	179821008	179832663	11656	32447	40.44652787	3.470294974	97.9	mono:plus	513	0.897211781	testis-1
1221	chr3p	288297020	288310958	13939	24277	40.43354882	2.900084288	99.7	mono:plus	514	0.897355682	testis-1
726	chr1p	886516008	886539712	23705	4526	40.36264289	1.703368229	99.4	mono:minus	515	0.897499331	testis-1
821	chr1q	404363264	404373962	10699	16008	40.12477993	3.749952445	98.4	mono:plus	516	0.897642134	testis-1
1205	chr3p	158257009	158270003	12995	7967	40.11264721	3.087127921	94.4	bi:plus-minus (split between 158260276 and 158260276)	517	0.897784893	testis-1
2415	chr7p	819458012	819474998	16987	23986	39.94734787	2.351665092	98	mono:plus	518	0.897927064	testis-1
170	chr11p	164138072	164148294	10223	26024	39.71628511	3.884333307	98.1	mono:minus	519	0.898068413	testis-1
1885	chr5p	948601002	948614026	13025	27292	39.67881812	3.047176853	97.8	mono:plus	520	0.898209628	testis-1
383	chr12q	651772020	651779818	7799	7374	39.49367339	5.064705747	99.5	mono:plus	521	0.898350185	testis-1
1970	chr5q	418251002	418264864	13863	22672	39.43713665	2.84560556	96.8	bi:plus-minus (split between 418261829 and 418261851)	522	0.89849054	testis-1
962	chr2p	667659033	667673998	14966	29598	39.39680774	2.63313852	96.5	mono:plus	523	0.898630752	testis-1
1514	chr4p	113991015	114004025	13011	3611	39.38663491	3.02720132	98.9	mono:minus	524	0.898770927	testis-1
2675	chr9q	484357001	484369015	12015	29791	39.29217888	3.270539638	96.8	mono:minus	525	0.898910767	testis-1
125	chr10q	92605039	92616529	11491	6818	39.28272364	3.419448161	99.6	mono:minus	526	0.899050572	testis-1
2181	chr6p	1375700001	1375713026	13026	27820	39.27188892	3.014489616	97.7	mono:minus	527	0.89919034	testis-1
2293	chr6q	1229474342	1229485029	10688	18699	39.24302216	3.671866268	98.6	mono:plus	528	0.899330004	testis-1
2313	chr6q	1458691583	1458703763	12181	25260	39.23358111	3.221508783	96.7	mono:plus	529	0.899469635	testis-1
1900	chr5p	966370002	966388988	18987	4096	39.21498465	2.064743792	98.2	mono:minus	530	0.899609199	testis-1
260	chr11q	962510449	962521961	11513	25858	39.0965481	3.395840713	98.5	mono:minus	531	0.899748342	testis-1
516	chr14p	11542001	11552361	10361	34187	39.03018726	3.766296063	97.8	mono:minus	532	0.899887249	testis-1
1872	chr5p	688888010	688897539	9530	24218	39.02602288	4.094984389	97.7	mono:minus	533	0.900026141	testis-1
743	chr1p	1052162004	1052184921	22918	3751	38.98187578	1.701552271	97.2	mono:minus	534	0.900164876	testis-1
1788	chr4q	957259011	957270014	11004	16799	38.97741346	3.542933278	98.5	mono:plus	535	0.900303595	testis-1
1517	chr4p	114265079	114285023	19945	8719	38.92832214	1.95215442	94.7	bi:minus-plus (split between 114272509 and 114272743)	536	0.90044214	testis-1
479	chr13q	140600019	140616515	16497	16269	38.88151117	2.357112965	99.2	mono:plus	537	0.900580518	testis-1
2216	chr6q	264330012	264342677	12666	25101	38.61570745	3.048992811	98.1	mono:minus	538	0.900717949	testis-1
800	chr1q	178121030	178131001	9972	8391	38.47410465	3.858909901	99.4	bi:plus-minus (split between 178124735 and 178124765)	539	0.900854877	testis-1
2468	chr7q	732414444	732420967	6524	11560	38.43712205	5.890966455	99.6	mono:plus	540	0.900991674	testis-1
1607	chr4p	335431004	335442989	11986	29492	38.41514019	3.205165165	97.6	mono:plus	541	0.901128392	testis-1
94	chr10p	827726174	827737996	11823	31279	38.37161178	3.245116232	98	mono:plus	542	0.901264955	testis-1
250	chr11q	799890003	799903021	13019	12731	38.33100959	2.94366727	99.5	mono:plus	543	0.901401373	testis-1
424	chr13p	50376012	50402016	26005	10183	38.29109287	1.472741614	80.5	mono:minus	544	0.90153765	testis-1
2264	chr6q	748688083	748699019	10937	11601	38.20617393	3.493902423	98.7	mono:minus	545	0.901673624	testis-1
2701	chr9q	840576001	840586682	10682	32349	38.06578211	3.562908812	97.6	mono:plus	546	0.901809099	testis-1
1155	chr2q	1223065001	1223084015	19015	8064	38.04242242	2.001185276	99.4	mono:minus	547	0.90194449	testis-1
675	chr1p	487295013	487304821	9809	6958	37.99337812	3.873437561	99.3	mono:plus	548	0.902079707	testis-1
2001	chr5q	895368011	895379764	11754	20257	37.80540211	3.21606091	98.4	mono:plus	549	0.902214255	testis-1
154	chr10q	505963329	505974620	11292	24781	37.56979861	3.326834324	98.6	mono:plus	550	0.902347964	testis-1
340	chr12q	189638002	189652838	14837	29237	37.3626317	2.518733192	97.8	mono:plus	551	0.902480937	testis-1
1363	chr3q	775889001	775901005	12005	32728	37.26383904	3.103471539	98	mono:plus	552	0.902613557	testis-1
610	chr14q	433611615	433619666	8052	7769	37.25787618	4.627059966	99.4	mono:plus	553	0.902746156	testis-1
569	chr14q	76880069	76897008	16940	4691	37.10695235	2.190044866	99.7	mono:plus	554	0.902878219	testis-1
446	chr13p	53023013	53035026	12014	7165	36.90094019	3.070784302	99.5	mono:plus	555	0.903009548	testis-1
82	chr10p	711336001	711348023	12023	28599	36.86484573	3.065336429	97.9	mono:minus	556	0.903140748	testis-1
1710	chr4p	1168388086	1168400020	11935	27702	36.85759506	3.088943878	97.9	mono:plus	557	0.903271923	testis-1
527	chr14p	33557000	33577026	20027	3968	36.82183539	1.837749091	99.8	mono:minus	558	0.90340297	testis-1
381	chr12q	613166005	613179019	13015	28321	36.7889065	2.827445984	98.4	mono:plus	559	0.903533901	testis-1
1798	chr4q	1040268029	1040282023	13995	26699	36.71355195	2.624058732	98.1	mono:plus	560	0.903664563	testis-1
1652	chr4p	553876041	553889576	13536	3634	36.54505914	2.700328952	98.9	mono:plus	561	0.903794625	testis-1
2066	chr6p	147115114	147122523	7410	22728	36.49392629	4.924877012	98.7	mono:plus	562	0.903924506	testis-1
356	chr12q	296417013	296430024	13012	24175	36.46932527	2.802022577	97.1	mono:minus	563	0.904054299	testis-1
280	chr12p	60598024	60619029	21006	2568	36.39960062	1.732423551	99.7	mono:plus	564	0.904183843	testis-1
1642	chr4p	423942165	423953860	11696	29342	36.36468499	3.108919412	97.7	mono:plus	565	0.904313264	testis-1
590	chr14q	182130004	182141957	11954	32313	36.17143053	3.025385362	97.8	mono:minus	566	0.904441997	testis-1
1181	chr2q	1350302360	1350320001	17642	8099	36.1393325	2.048400173	92.8	mono:minus	567	0.904570615	testis-1
2072	chr6p	188548033	188565967	17935	3268	36.0976135	2.012081021	99.8	mono:minus	568	0.904699085	testis-1
922	chr2p	170750001	170762976	12976	24634	36.02684876	2.776599171	94.9	mono:plus	569	0.904827303	testis-1
1379	chr3q	973785003	973796962	11960	32375	35.88912043	2.999961956	97.6	mono:plus	570	0.904955031	testis-1
897	chr1q	1390669001	1390679996	10996	15412	35.77594026	3.25419602	98.7	mono:minus	571	0.905082356	testis-1
2040	chr5q	1234976062	1234986310	10249	19237	35.68886328	3.483006677	98.8	mono:minus	572	0.905209372	testis-1
1160	chr2q	1229863002	1229875023	12022	36747	35.67423784	2.967274719	98.5	mono:plus	573	0.905336335	testis-1
517	chr14p	11955048	11968010	12963	28903	35.65076142	2.749359807	98.2	bi:minus-plus (split between 11965602 and 11965610)	574	0.905463215	testis-1
2345	chr7p	96098001	96111986	13986	27069	35.4920505	2.536892768	98	mono:plus	575	0.905589529	testis-1
490	chr13q	323744024	323755131	11108	16200	35.48094492	3.194269419	99	mono:minus	576	0.905715805	testis-1
2183	chr6p	1418076453	1418089522	13070	20222	35.40157545	2.70940874	96.2	bi:plus-minus (split between 1418085925 and 1418085932)	577	0.905841798	testis-1
1123	chr2q	1068014009	1068025980	11972	12136	35.39873675	2.956378973	99.1	mono:minus	578	0.90596778	testis-1
2207	chr6q	187929019	187939305	10287	6738	35.38230385	3.439423695	99.4	mono:minus	579	0.906093705	testis-1
1500	chr4p	113420010	113437988	17979	3816	35.35591709	1.966682081	94.3	bi:minus-plus (split between 113435311 and 113435387)	580	0.906219535	testis-1
618	chr1p	31534225	31547009	12785	7925	35.35188585	2.765703425	96.7	mono:plus	581	0.906345351	testis-1
348	chr12q	209317008	209328994	11987	26544	35.32116236	2.947299185	98.1	mono:plus	582	0.906471058	testis-1
2642	chr9q	85359013	85377978	18966	3581	35.15170554	1.85409271	99.8	mono:plus	583	0.906596161	testis-1
1094	chr2q	914096002	914114022	18021	14139	35.15077509	1.950338463	97.8	mono:minus	584	0.906721261	testis-1
1966	chr5q	374813000	374825942	12943	9122	35.0204911	2.705776824	99.6	mono:plus	585	0.906845898	testis-1
1611	chr4p	375206548	375217852	11305	15386	34.99673871	3.096207709	98.9	mono:plus	586	0.90697045	testis-1
818	chr1q	368517714	368530511	12798	25295	34.83915455	2.722120443	97.1	mono:minus	587	0.907094441	testis-1
2402	chr7p	669195469	669208954	13486	9447	34.52076981	2.560500216	99.1	mono:minus	588	0.907217299	testis-1
2133	chr6p	755626471	755636966	10496	30263	34.45977058	3.283251341	97.8	mono:minus	589	0.90733994	testis-1
695	chr1p	658338035	658353766	15732	6519	34.44456198	2.190044866	97.2	mono:minus	590	0.907462527	testis-1
1825	chr5p	181775216	181786878	11663	28101	34.2790121	2.938219397	97.7	mono:minus	591	0.907584525	testis-1
543	chr14p	98948001	98959779	11779	20959	34.27809157	2.910980033	98.7	mono:minus	592	0.907706519	testis-1
1240	chr3p	521117009	521129003	11995	25116	34.26543519	2.856501305	97.9	mono:plus	593	0.907828468	testis-1
369	chr12q	448645171	448663025	17855	28677	34.14514023	1.912203353	96.8	mono:minus	594	0.90794999	testis-1
1811	chr5p	24189240	24199352	10113	16974	34.12333777	3.374049221	98.8	mono:plus	595	0.908071433	testis-1
1367	chr3q	820079124	820095029	15906	22068	34.121652	2.144645926	90.6	mono:minus	596	0.908192871	testis-1
48	chr10p	373288012	373298604	10593	27711	34.117229	3.221508783	98.2	mono:plus	597	0.908314293	testis-1
2581	chr8q	404376014	404383674	7661	9168	34.11190713	4.452728036	98.6	mono:minus	598	0.908435696	testis-1
2043	chr5q	1264101221	1264111990	10770	22873	34.06122454	3.16339814	97.9	mono:plus	599	0.908556918	testis-1
846	chr1q	716013000	716025021	12022	21743	33.89063137	2.818366196	98.1	mono:plus	600	0.908677534	testis-1
2391	chr7p	580551000	580563880	12881	26221	33.87157444	2.629506605	97.3	mono:plus	601	0.908798081	testis-1
1200	chr3p	113654001	113665903	11903	29579	33.85684616	2.843789602	97.6	mono:plus	602	0.908918577	testis-1
1364	chr3q	776322003	776333557	11555	27664	33.77459382	2.923691736	98	mono:plus	603	0.909038779	testis-1
833	chr1q	522622007	522633999	11993	16658	33.75211369	2.81473428	99	mono:plus	604	0.909158901	testis-1
2089	chr6p	189270051	189288943	18893	4639	33.67352493	1.781454406	99.7	mono:plus	605	0.909278744	testis-1
231	chr11q	382347014	382357878	10865	13974	33.57627993	3.090759836	98.6	mono:plus	606	0.909398241	testis-1
291	chr12p	60944014	60962986	18973	8233	33.49336266	1.765110787	99.2	mono:plus	607	0.909517443	testis-1
21	chr10p	97466001	97477659	11659	28744	33.31910827	2.858317263	97.6	mono:minus	608	0.909636024	testis-1
1238	chr3p	507182306	507202998	20693	13117	33.20217219	1.605306519	99.6	mono:plus	609	0.909754189	testis-1
28	chr10p	140778009	140787495	9487	9059	33.18050133	3.497534338	87.4	mono:minus	610	0.909872277	testis-1
274	chr12p	60344018	60369999	25982	4425	33.08113929	1.272986278	99.7	mono:plus	611	0.909990012	testis-1
651	chr1p	293885006	293899012	14007	8630	32.99872356	2.355297008	99.8	mono:plus	612	0.910107453	testis-1
2128	chr6p	696904130	696914950	10821	14178	32.90707208	3.04172898	98.8	mono:plus	613	0.910224568	testis-1
2692	chr9q	758701015	758715009	13995	27269	32.90235427	2.351665092	98.4	mono:plus	614	0.910341666	testis-1
1162	chr2q	1254267022	1254280017	12996	6873	32.85802458	2.52781298	98.6	mono:minus	615	0.910458607	testis-1
896	chr1q	1389948051	1389964460	16410	13838	32.82851944	2.001185276	99.5	mono:minus	616	0.910575442	testis-1
2379	chr7p	369598000	369618824	20825	5266	32.75905707	1.572619282	98.8	mono:minus	617	0.91069203	testis-1
2389	chr7p	484835375	484845482	10108	25737	32.57128773	3.221508783	99.6	mono:plus	618	0.91080795	testis-1
1243	chr3p	593944003	593955002	11000	17971	32.43293373	2.949115143	95.9	mono:minus	619	0.910923378	testis-1
2595	chr8q	745985482	745996562	11081	15180	32.41091452	2.925507694	98.4	mono:plus	620	0.911038727	testis-1
1871	chr5p	681080219	681092534	12316	8982	32.38764007	2.629506605	98.4	mono:minus	621	0.911153993	testis-1
281	chr12p	60621003	60631914	10912	2194	32.25921134	2.956378973	99.8	mono:plus	622	0.911268802	testis-1
155	chr10q	508773216	508789023	15808	21588	32.20910503	2.037504428	98.7	mono:minus	623	0.911383433	testis-1
786	chr1q	32512818	32524998	12181	7921	32.0868042	2.634954478	92.2	mono:plus	624	0.911497629	testis-1
1544	chr4p	116331029	116348965	17937	9955	31.97948619	1.783270363	87.3	bi:minus-plus (split between 116344204 and 116344275)	625	0.911611443	testis-1
1797	chr4q	1040253006	1040265027	12022	22558	31.93491572	2.656745969	99	mono:plus	626	0.911725098	testis-1
536	chr14p	34314004	34333991	19988	30104	31.87144055	1.594410773	99.4	mono:minus	627	0.911838527	testis-1
822	chr1q	416486002	416510027	24026	27410	31.68342402	1.318385218	98.4	mono:minus	628	0.911951287	testis-1
2439	chr7q	271875318	271885967	10650	26948	31.66333564	2.972722592	87.6	bi:minus-plus (split between 271882268 and 271882268)	629	0.912063976	testis-1
1152	chr2q	1222988006	1223009995	21990	3313	31.58990802	1.436422462	97.3	mono:minus	630	0.912176403	testis-1
1910	chr5p	967211003	967226823	15821	6840	31.57171306	1.995737403	99.2	mono:plus	631	0.912288766	testis-1
265	chr11q	1011896080	1011904672	8593	2270	31.55405491	3.671866268	99.6	mono:plus	632	0.912401065	testis-1
1276	chr3p	822471005	822482007	11003	2721	31.55014516	2.867397051	81.9	mono:plus	633	0.912513351	testis-1
2085	chr6p	189139020	189161025	22006	4048	31.33225929	1.423710759	98.5	mono:plus	634	0.912624861	testis-1
798	chr1q	162306603	162316591	9989	1591	31.25250902	3.128894945	99.3	mono:minus	635	0.912736088	testis-1
693	chr1p	652930008	652941004	10997	12343	31.17582424	2.834709814	98.6	mono:plus	636	0.912847041	testis-1
1898	chr5p	966218030	966233981	15952	3326	31.16279848	1.953970378	98.8	mono:minus	637	0.912957948	testis-1
1027	chr2q	124376001	124390023	14023	23352	31.14350812	2.220916145	85.5	mono:minus	638	0.913068787	testis-1
200	chr11q	42084015	42107984	23970	3847	31.11693562	1.298409684	97.8	mono:plus	639	0.913179531	testis-1
447	chr13p	59878047	59889807	11761	6664	31.11508042	2.645850224	99.5	mono:plus	640	0.913290268	testis-1
2152	chr6p	1106117001	1106128874	11874	27203	31.03949073	2.614978944	97.2	mono:plus	641	0.913400737	testis-1
1148	chr2q	1222916081	1222931008	14928	2221	30.95390333	2.07382358	98.8	mono:minus	642	0.9135109	testis-1
2050	chr6p	9428021	9440027	12007	21672	30.84620541	2.569580004	97.4	mono:minus	643	0.913620681	testis-1
2617	chr9p	125165001	125177023	12023	24773	30.8422831	2.565948089	99.6	mono:plus	644	0.913730447	testis-1
1142	chr2q	1203449092	1203460018	10927	13631	30.71538922	2.811102365	98.2	mono:minus	645	0.913839762	testis-1
2156	chr6p	1176446009	1176464027	18019	18259	30.62110924	1.699736314	99.6	mono:minus	646	0.913948742	testis-1
2631	chr9p	403733107	403750011	16905	13356	30.5942005	1.810509727	99.6	mono:plus	647	0.914057625	testis-1
785	chr1q	32433002	32450016	17015	8282	30.55231553	1.795982067	94.5	mono:plus	648	0.91416636	testis-1
1945	chr5q	48883022	48895013	11992	25428	30.55209285	2.547788513	97.1	mono:plus	649	0.914275093	testis-1
1690	chr4p	791152001	791162923	10923	10624	30.53002929	2.794758747	99.6	mono:plus	650	0.914383749	testis-1
101	chr10p	970218021	970229028	11008	23340	30.44202931	2.765703425	98.3	mono:plus	651	0.914492091	testis-1
2000	chr5q	895347042	895357949	10908	17338	30.43356686	2.789310874	98.5	mono:plus	652	0.914600402	testis-1
2208	chr6q	190071019	190083851	12833	16557	30.42239297	2.369824668	97.8	mono:minus	653	0.914708675	testis-1
1708	chr4p	1152395227	1152406695	11469	20097	30.41564772	2.651298096	96.9	mono:minus	654	0.914816923	testis-1
1452	chr4p	4969004	4992021	23018	9185	30.38245879	1.320201175	99.6	mono:minus	655	0.914925053	testis-1
1649	chr4p	528472233	528483458	11226	27893	30.25183724	2.694881079	97.8	mono:plus	656	0.915032718	testis-1
389	chr12q	728929250	728936719	7470	18096	30.19912383	4.042321618	90	mono:plus	657	0.915140195	testis-1
2654	chr9q	234360522	234364923	4402	5039	30.07661457	6.831632492	99.6	mono:minus	658	0.915247237	testis-1
744	chr1p	1052191012	1052206994	15983	5942	30.05326164	1.879516116	96.3	mono:minus	659	0.915354195	testis-1
1308	chr3q	145391022	145401413	10392	7032	30.03855098	2.8910045	99.3	mono:plus	660	0.915461101	testis-1
2448	chr7q	432356003	432367944	11942	19325	29.88724064	2.502389573	98.2	mono:plus	661	0.915567469	testis-1
990	chr2p	1213178373	1213189795	11423	9493	29.80452869	2.609531072	99	mono:minus	662	0.915673542	testis-1
1466	chr4p	45220077	45227049	6973	2401	29.72124525	4.262052488	99.9	mono:minus	663	0.915779319	testis-1
2723	chr9q	972478002	972493994	15993	9501	29.71630608	1.857724625	99	mono:minus	664	0.915885078	testis-1
372	chr12q	493882022	493894021	12000	1984	29.71518984	2.476966167	99.9	mono:plus	665	0.915990833	testis-1
2518	chr8p	311753066	311763589	10524	12312	29.6694507	2.818366196	98.7	mono:minus	666	0.916096425	testis-1
1056	chr2q	521105038	521116993	11956	9048	29.64698509	2.478782124	99.4	mono:plus	667	0.916201938	testis-1
2486	chr7q	1002625121	1002638024	12904	3160	29.60087865	2.293554449	91.1	mono:plus	668	0.916307286	testis-1
301	chr12p	142754102	142763847	9746	3211	29.59367323	3.036281108	99.3	mono:plus	669	0.916412609	testis-1
1257	chr3p	729691785	729699876	8092	2242	29.52843995	3.648258819	98.9	mono:minus	670	0.9165177	testis-1
2677	chr9q	507863113	507873095	9983	3890	29.45236155	2.9509311	99.6	mono:plus	671	0.916622519	testis-1
496	chr13q	369281046	369293003	11958	27140	29.33729778	2.453358718	99.8	mono:plus	672	0.91672693	testis-1
1302	chr3q	78982002	78998894	16893	4054	29.12380386	1.723343763	99.8	mono:minus	673	0.91683058	testis-1
2457	chr7q	614382020	614394846	12827	5737	29.07559699	2.266315085	99.6	mono:minus	674	0.916934059	testis-1
282	chr12p	60655001	60668026	13026	4124	28.9623963	2.222732103	99.6	mono:plus	675	0.917037135	testis-1
1322	chr3q	238129027	238146964	17938	4589	28.95452787	1.614386307	96.8	mono:minus	676	0.917140183	testis-1
2584	chr8q	513638074	513648980	10907	15572	28.83011798	2.644034266	98	mono:minus	677	0.917242788	testis-1
2556	chr8q	14350221	14361773	11553	4987	28.7469335	2.487861912	96.7	mono:minus	678	0.917345098	testis-1
2709	chr9q	944916280	944925024	8745	23644	28.46511315	3.25419602	99.8	mono:minus	679	0.917446404	testis-1
1286	chr3p	823572001	823585019	13019	1690	28.44312368	2.184596993	99.5	mono:plus	680	0.917547632	testis-1
2015	chr5q	1063389083	1063399921	10839	20352	28.39219814	2.61861086	97.3	mono:minus	681	0.917648679	testis-1
302	chr12p	143719013	143730020	11008	24797	28.23976764	2.565948089	97.8	mono:plus	682	0.917749183	testis-1
25	chr10p	114727014	114747521	20508	1864	28.18273314	1.374679903	99.5	mono:plus	683	0.917849484	testis-1
1584	chr4p	131397181	131407993	10813	2994	28.14506933	2.602267241	97.6	mono:minus	684	0.917949651	testis-1
1890	chr5p	963254005	963263804	9800	7265	28.08798845	2.865581093	97.9	bi:plus-minus (split between 963258573 and 963258621)	685	0.918049615	testis-1
1665	chr4p	675218118	675237013	18896	4895	28.05837282	1.485453317	95.2	mono:minus	686	0.918149474	testis-1
870	chr1q	1101462001	1101473021	11021	14562	27.93575151	2.53507681	98.8	mono:plus	687	0.918248896	testis-1
955	chr2p	587175024	587185027	10004	15053	27.90965272	2.789310874	98.1	mono:plus	688	0.918348226	testis-1
1573	chr4p	118825001	118841023	16023	19113	27.74480077	1.732423551	97.3	mono:plus	689	0.918446968	testis-1
1824	chr5p	168765072	168775515	10444	19829	27.72936193	2.654930012	98.9	mono:minus	690	0.918545656	testis-1
930	chr2p	304325060	304338997	13938	25307	27.59945334	1.979393784	99.7	mono:plus	691	0.918643881	testis-1
499	chr13q	400254000	400265024	11025	6515	27.34253583	2.480598082	98.8	mono:plus	692	0.918741192	testis-1
1306	chr3q	113635041	113644839	9799	22406	27.29616652	2.785678959	97.3	mono:minus	693	0.918838338	testis-1
1808	chr4q	1195091007	1195106641	15635	11389	27.29253621	1.745135254	86.7	mono:minus	694	0.918935471	testis-1
892	chr1q	1340217156	1340227984	10829	23301	27.25748832	2.516917234	96.9	mono:minus	695	0.91903248	testis-1
2404	chr7p	701235015	701247022	12008	26854	27.18257806	2.264499128	98.3	mono:minus	696	0.919129222	testis-1
638	chr1p	203506001	203517022	11022	8708	27.18033878	2.466070421	99.8	mono:plus	697	0.919225955	testis-1
2591	chr8q	654429014	654441022	12009	18721	27.01327328	2.249971467	98.3	mono:minus	698	0.919322094	testis-1
2380	chr7p	369646022	369660028	14007	2869	26.9627987	1.924915056	99.5	mono:minus	699	0.919418054	testis-1
1316	chr3q	198516166	198525024	8859	13632	26.93595644	3.039913023	99.2	mono:plus	700	0.919513918	testis-1
550	chr14q	20808076	20818425	10350	9913	26.90127701	2.598635326	98.7	mono:plus	701	0.919609659	testis-1
1934	chr5p	1244235095	1244246962	11868	1673	26.8669619	2.264499128	99.5	mono:minus	702	0.919705277	testis-1
1629	chr4p	400630006	400648025	18020	11791	26.85531913	1.49090119	99	mono:plus	703	0.919800854	testis-1
2623	chr9p	262891000	262904025	13026	29617	26.72204973	2.052032088	98.1	mono:plus	704	0.919895957	testis-1
2481	chr7q	944605558	944619023	13466	4491	26.67939036	1.981209742	92.8	mono:plus	705	0.919990908	testis-1
761	chr1p	1180399001	1180411021	12021	35143	26.66779378	2.219100188	98.3	mono:plus	706	0.920085817	testis-1
571	chr14q	76983002	76993971	10970	9347	26.66332076	2.429751269	99.6	mono:plus	707	0.920180711	testis-1
1348	chr3q	624731011	624741912	10902	1517	26.58886987	2.438831057	99	mono:plus	708	0.92027534	testis-1
1560	chr4p	117266001	117278986	12986	11043	26.54693508	2.044768258	97.7	mono:plus	709	0.920369819	testis-1
739	chr1p	1048941013	1048952380	11368	2683	26.49004173	2.329873601	99.8	mono:plus	710	0.920464096	testis-1
2074	chr6p	188682019	188693021	11003	9612	26.48381307	2.40614382	89.2	mono:minus	711	0.920558351	testis-1
1773	chr4q	743406288	743415952	9665	5806	26.45138736	2.736648104	97.2	mono:plus	712	0.920652491	testis-1
2168	chr6p	1275952002	1275966011	14010	18296	26.44834858	1.888595904	99	mono:minus	713	0.920746619	testis-1
2126	chr6p	677769000	677780017	11018	21033	26.44490569	2.400695948	97.4	mono:minus	714	0.920840736	testis-1
1067	chr2q	768771430	768784468	13039	8760	26.32545878	2.019344852	97	mono:plus	715	0.920934427	testis-1
2411	chr7p	787770144	787780769	10626	9232	26.24212515	2.469702336	98.7	mono:plus	716	0.921027822	testis-1
17	chr10p	80377023	80393025	16003	1965	26.11521872	1.632545883	99.5	mono:minus	717	0.921120765	testis-1
735	chr1p	1021194028	1021204088	10061	7189	25.97141678	2.582291708	98.6	mono:minus	718	0.921213196	testis-1
367	chr12q	434313008	434322350	9343	10688	25.93812938	2.776599171	99	mono:minus	719	0.921305509	testis-1
49	chr10p	399336218	399344925	8708	7704	25.9309718	2.978170464	96.7	bi:plus-minus (split between 399336969 and 399336969)	720	0.921397796	testis-1
1104	chr2q	914580003	914591027	11025	1725	25.92406631	2.351665092	99	mono:plus	721	0.921490059	testis-1
1839	chr5p	334309553	334320024	10472	27573	25.92060369	2.475150209	98	mono:minus	722	0.921582309	testis-1
700	chr1p	691682115	691693990	11876	2843	25.91871171	2.182781036	98	mono:plus	723	0.921674553	testis-1
1195	chr3p	62146001	62160027	14027	17936	25.82094182	1.841381007	99.2	mono:plus	724	0.921766449	testis-1
2497	chr8p	68327091	68336822	9732	5298	25.80465347	2.651298096	96.9	mono:minus	725	0.921858287	testis-1
401	chr12q	846550006	846561966	11961	4434	25.7816264	2.155541672	99.3	mono:plus	726	0.921950042	testis-1
461	chr13p	223996018	224013019	17002	2005	25.73167369	1.512692681	99.2	mono:plus	727	0.92204162	testis-1
617	chr1p	30656006	30667010	11005	16829	25.71910997	2.337137432	98.4	mono:minus	728	0.922133154	testis-1
1958	chr5q	197901213	197910642	9430	4957	25.58253303	2.713040655	97.1	mono:minus	729	0.922224201	testis-1
1830	chr5p	244020295	244032026	11732	18280	25.49201048	2.173701248	98	mono:plus	730	0.922314926	testis-1
934	chr2p	315166475	315178028	11554	1909	25.47449216	2.204572527	99.7	mono:plus	731	0.922405589	testis-1
1985	chr5q	628328261	628339869	11609	9426	25.30297268	2.17914912	98.8	mono:plus	732	0.922495641	testis-1
1170	chr2q	1294522013	1294533022	11010	2907	25.19743978	2.288106576	97.7	mono:plus	733	0.922585318	testis-1
672	chr1p	464493131	464505277	12147	25671	25.17656729	2.072007622	99.1	mono:plus	734	0.92267492	testis-1
1470	chr4p	71899001	71913029	14029	8976	25.07540148	1.786902279	96.8	mono:minus	735	0.922764163	testis-1
1903	chr5p	966455001	966472023	17023	5655	25.06533672	1.472741614	98.8	mono:minus	736	0.922853369	testis-1
2247	chr6q	561725002	561736006	11005	23134	25.0161395	2.273578916	96	mono:plus	737	0.922942401	testis-1
1956	chr5q	179837352	179848903	11552	8558	24.9092569	2.155541672	96.4	mono:plus	738	0.923031052	testis-1
1794	chr4q	1020416001	1020427727	11727	25946	24.87032785	2.121038477	99.8	mono:minus	739	0.923119564	testis-1
1376	chr3q	931122509	931127374	4866	4340	24.81223889	5.099208942	96.7	mono:minus	740	0.92320787	testis-1
1977	chr5q	495447089	495458749	11661	9200	24.76879078	2.124670392	98.3	mono:minus	741	0.923296021	testis-1
314	chr12p	256526000	256536987	10988	7969	24.74787443	2.251787424	95.7	mono:minus	742	0.923384098	testis-1
1428	chr3q	1417978001	1417989950	11950	7060	24.65294998	2.062927834	99.9	mono:minus	743	0.923471837	testis-1
1528	chr4p	115389007	115406025	17019	2529	24.64604836	1.447318207	90.3	mono:minus	744	0.923559551	testis-1
1559	chr4p	117230006	117245009	15004	8279	24.5559112	1.636177798	98.2	mono:plus	745	0.923646945	testis-1
1218	chr3p	269492513	269502932	10420	4824	24.54066307	2.355297008	97.5	mono:minus	746	0.923734284	testis-1
1353	chr3q	656508144	656520963	12820	13167	24.40032835	1.903123565	99.7	mono:plus	747	0.923821124	testis-1
2731	chr9q	976678003	976688024	10022	24202	24.37358371	2.431567227	98.7	mono:plus	748	0.923907868	testis-1
984	chr2p	1023726034	1023736448	10415	4277	24.33463579	2.337137432	99.5	mono:plus	749	0.923994474	testis-1
2644	chr9q	86583151	86593902	10752	5167	24.28497541	2.259051255	98.4	mono:plus	750	0.924080904	testis-1
86	chr10p	720156054	720166991	10938	3328	24.22015253	2.213652315	99.5	mono:plus	751	0.924167102	testis-1
1355	chr3q	660719345	660729024	9680	12741	24.18823594	2.498757658	94.4	mono:plus	752	0.924253187	testis-1
2053	chr6p	17582190	17592396	10207	2428	24.14654499	2.366192753	99.5	mono:minus	753	0.924339124	testis-1
1282	chr3p	823368079	823379020	10942	3253	24.11410843	2.204572527	98.4	mono:plus	754	0.924424945	testis-1
1687	chr4p	774762202	774769676	7475	1853	24.10277631	3.225140698	99	mono:minus	755	0.924510726	testis-1
548	chr14p	177592268	177603705	11438	3632	24.08494836	2.106510816	97.8	mono:minus	756	0.924596443	testis-1
1178	chr2q	1319727090	1319740989	13900	4384	24.05660587	1.730607593	90.5	bi:minus-plus (split between 1319735996 and 1319735997)	757	0.92468206	testis-1
814	chr1q	324603087	324614010	10924	23139	24.05244881	2.200940612	97.1	mono:minus	758	0.924767661	testis-1
716	chr1p	773378004	773390970	12967	1582	24.02104898	1.852276752	90.7	mono:minus	759	0.924853151	testis-1
1208	chr3p	170936273	170943914	7642	1191	24.00782417	3.141606649	98.8	mono:minus	760	0.924938594	testis-1
2646	chr9q	124882024	124892973	10950	5530	24.00089361	2.191860824	98.7	mono:minus	761	0.925024013	testis-1
1726	chr4q	155709458	155718939	9482	5806	23.93432518	2.524181064	97.7	mono:minus	762	0.925109194	testis-1
2613	chr9p	107092200	107102757	10558	7096	23.87562525	2.260867212	98.5	mono:minus	763	0.925194166	testis-1
1115	chr2q	1031548343	1031560015	11673	2463	23.80434783	2.039320385	98.3	mono:plus	764	0.925278885	testis-1
351	chr12q	209473093	209489945	16853	3549	23.80003389	1.412815013	99.2	mono:plus	765	0.925363588	testis-1
1499	chr4p	113341050	113351863	10814	3410	23.7850826	2.199124654	95.5	mono:minus	766	0.925448239	testis-1
1930	chr5p	1244151108	1244165993	14886	3809	23.75307175	1.596226731	98.9	mono:minus	767	0.925532775	testis-1
2449	chr7q	473158131	473168997	10867	6221	23.73385845	2.184596993	99.2	mono:plus	768	0.925617243	testis-1
2719	chr9q	972115009	972125981	10973	5296	23.66929127	2.157357629	99.5	mono:minus	769	0.925701481	testis-1
812	chr1q	280370001	280384024	14024	18535	23.65259421	1.687024611	98.9	mono:plus	770	0.92578566	testis-1
487	chr13q	241705212	241715896	10685	2886	23.63798376	2.211836357	97.8	mono:plus	771	0.925869786	testis-1
1601	chr4p	292589000	292600002	11003	13796	23.63199974	2.148277841	99.1	mono:minus	772	0.925953892	testis-1
374	chr12q	516449035	516459998	10964	6885	23.62308106	2.153725714	99.4	mono:minus	773	0.926037965	testis-1
1340	chr3q	456721060	456731891	10832	2432	23.58811294	2.177333163	94.7	mono:plus	774	0.926121914	testis-1
674	chr1p	471738394	471747977	9584	8504	23.50949713	2.453358718	86.5	mono:plus	775	0.926205584	testis-1
1040	chr2q	289455642	289466025	10384	6486	23.49531168	2.26268317	97.9	mono:plus	776	0.926289203	testis-1
1385	chr3q	1035215203	1035225586	10384	2142	23.44213192	2.257235297	97.5	mono:plus	777	0.926372632	testis-1
2614	chr9p	112667015	112674643	7629	24573	23.42771147	3.070784302	99.8	mono:minus	778	0.926456011	testis-1
790	chr1q	63192299	63203139	10841	3838	23.39777692	2.159173587	99.6	mono:plus	779	0.926539282	testis-1
1921	chr5p	1083779656	1083789062	9407	25071	23.35383217	2.48241404	99.9	mono:minus	780	0.926622398	testis-1
1854	chr5p	476919047	476928028	8982	4177	23.33226321	2.596819368	98.9	mono:plus	781	0.926705436	testis-1
300	chr12p	141339812	141348140	8329	25122	23.33074518	2.802022577	99.8	mono:minus	782	0.92678847	testis-1
1741	chr4q	290218241	290225704	7464	4281	23.29675062	3.121631115	98.9	mono:plus	783	0.926871382	testis-1
309	chr12p	190311180	190323017	11838	21057	23.29074394	1.966682081	98.3	mono:plus	784	0.926954273	testis-1
1684	chr4p	769180045	769197997	17953	4645	23.25605377	1.294777769	99.5	mono:plus	785	0.92703704	testis-1
1193	chr3p	34093241	34103011	9771	10250	23.22233078	2.377088499	99.2	mono:minus	786	0.927119687	testis-1
1124	chr2q	1068053352	1068062712	9361	5538	23.22003439	2.480598082	99.2	mono:plus	787	0.927202327	testis-1
1577	chr4p	119030038	119045833	15796	2198	23.20414565	1.469109699	76.2	mono:minus	788	0.927284909	testis-1
144	chr10q	412094214	412103958	9745	6428	23.14076928	2.375272541	98.2	mono:plus	789	0.927367266	testis-1
1287	chr3p	823719069	823730027	10959	2506	23.12076591	2.110142732	85.6	bi:minus-plus (split between 823722802 and 823722884)	790	0.927449552	testis-1
2073	chr6p	188637375	188658020	20646	3056	23.09551722	1.118629882	97.7	mono:minus	791	0.927531748	testis-1
1172	chr2q	1294589035	1294604016	14982	1816	22.94585315	1.530852257	96	mono:plus	792	0.927613412	testis-1
1975	chr5q	459297444	459308878	11435	4364	22.91425078	2.003001233	98	mono:minus	793	0.927694963	testis-1
1260	chr3p	759841292	759851872	10581	11166	22.84490135	2.159173587	99.2	mono:plus	794	0.927776267	testis-1
14	chr10p	80266005	80280018	14014	1952	22.812604	1.62709801	99.3	mono:minus	795	0.927857456	testis-1
1623	chr4p	400455021	400467013	11993	1783	22.81136122	1.901307608	98.5	mono:plus	796	0.927938641	testis-1
2070	chr6p	179449626	179461979	12354	7354	22.74754526	1.841381007	97.4	bi:plus-minus (split between 179455915 and 179455945)	797	0.928019598	testis-1
1301	chr3q	78964034	78980005	15972	3469	22.69521792	1.420078843	99.4	mono:minus	798	0.92810037	testis-1
1602	chr4p	292700022	292710620	10599	18076	22.65912551	2.137382096	98.6	mono:minus	799	0.928181013	testis-1
1793	chr4q	1020400035	1020409973	9939	24746	22.63735144	2.277210831	99.9	mono:minus	800	0.928261578	testis-1
2681	chr9q	574088029	574097023	8995	5613	22.59301774	2.511469361	99.7	mono:minus	801	0.928341986	testis-1
1273	chr3p	815635001	815653994	18994	6729	22.58974841	1.189452228	93.7	mono:minus	802	0.928422382	testis-1
320	chr12q	41510094	41521006	10913	1621	22.5568079	2.066559749	84.9	mono:plus	803	0.928502661	testis-1
894	chr1q	1366804021	1366813977	9957	1345	22.54708786	2.264499128	99.8	mono:minus	804	0.928582905	testis-1
1827	chr5p	217210117	217222015	11899	9915	22.50084544	1.890411862	98.8	mono:plus	805	0.928662984	testis-1
1803	chr4q	1132428001	1132446988	18988	7122	22.45762152	1.182188398	98.1	mono:minus	806	0.92874291	testis-1
521	chr14p	33158000	33169928	11929	9958	22.41399161	1.879516116	99	mono:plus	807	0.928822681	testis-1
845	chr1q	710217036	710226992	9957	10159	22.40426005	2.249971467	99.1	mono:plus	808	0.928902417	testis-1
1216	chr3p	258888168	258897995	9828	852	22.39194044	2.279026788	97.9	mono:minus	809	0.928982109	testis-1
532	chr14p	34229032	34242946	13915	4283	22.28824238	1.601674603	99.4	mono:minus	810	0.929061432	testis-1
287	chr12p	60808037	60821993	13957	3314	22.27937694	1.596226731	99.5	mono:plus	811	0.929140723	testis-1
607	chr14q	407838789	407847683	8895	8428	22.25782201	2.502389573	98.9	mono:minus	812	0.929219938	testis-1
2727	chr9q	973978004	973991018	13015	6785	22.23867466	1.708816102	99.6	mono:plus	813	0.929299084	testis-1
2081	chr6p	188978009	188988018	10010	2581	22.22608279	2.220916145	98.9	mono:plus	814	0.929378186	testis-1
1538	chr4p	115857004	115872997	15994	2526	22.21131749	1.389207564	98.9	mono:minus	815	0.929457235	testis-1
239	chr11q	560886398	560893374	6977	1072	22.1917469	3.181557716	98.9	mono:plus	816	0.929536215	testis-1
510	chr13q	473715064	473723553	8490	9493	22.18459508	2.613162987	98.6	mono:minus	817	0.929615169	testis-1
2636	chr9p	430515088	430529008	13921	29012	22.15637822	1.590778858	86.2	mono:minus	818	0.929694023	testis-1
1360	chr3q	735300797	735308015	7219	4072	22.13182388	3.065336429	97.2	mono:plus	819	0.929772789	testis-1
2022	chr5q	1122569001	1122579984	10984	6987	22.11761139	2.013896979	98.7	mono:plus	820	0.929851505	testis-1
629	chr1p	129720057	129738992	18936	14326	22.1145875	1.167660737	92.9	mono:plus	821	0.92993021	testis-1
931	chr2p	309748019	309758005	9987	2961	22.08380369	2.211836357	93.2	mono:minus	822	0.930008805	testis-1
1849	chr5p	426455107	426464340	9234	17273	21.98333288	2.380720414	98.2	mono:plus	823	0.930087043	testis-1
983	chr2p	1003223095	1003234023	10929	16374	21.98071897	2.012081021	97.5	mono:minus	824	0.930165272	testis-1
2718	chr9q	972072006	972090011	18006	19096	21.94085526	1.21850755	94.8	bi:plus-minus (split between 972086062 and 972086097)	825	0.930243358	testis-1
1531	chr4p	115547123	115564854	17732	4293	21.90109861	1.234851168	92.7	mono:plus	826	0.930321303	testis-1
108	chr10p	1026573397	1026584481	11085	2217	21.86330082	1.972129954	97.6	mono:minus	827	0.930399114	testis-1
1289	chr3p	836889325	836901798	12474	5050	21.80906686	1.748767169	97.9	mono:minus	828	0.930476732	testis-1
1884	chr5p	919820001	919835451	15451	4947	21.79794126	1.410999055	99.6	mono:plus	829	0.93055431	testis-1
678	chr1p	500918406	500929027	10622	8299	21.7754579	2.050216131	99.1	bi:minus-plus (split between 500920744 and 500920799)	830	0.930631808	testis-1
1933	chr5p	1244201002	1244218011	17010	4853	21.75896302	1.278434151	99.2	mono:minus	831	0.930709247	testis-1
1554	chr4p	117100329	117115018	14690	2104	21.65117618	1.474557571	99.1	mono:plus	832	0.930786303	testis-1
349	chr12q	209381004	209399717	18714	1353	21.63654218	1.156764991	96.4	mono:plus	833	0.930863306	testis-1
1631	chr4p	400691033	400706012	14980	3690	21.60448398	1.441870335	96.1	mono:minus	834	0.930940196	testis-1
1661	chr4p	644807204	644817656	10453	4980	21.5949828	2.066559749	97.6	mono:plus	835	0.931017051	testis-1
2423	chr7p	873193281	873202462	9182	25843	21.52984622	2.344401262	99.6	mono:minus	836	0.931093675	testis-1
957	chr2p	607079248	607090265	11018	1320	21.5232112	1.953970378	98.9	mono:plus	837	0.931170276	testis-1
237	chr11q	507753766	507761285	7520	11428	21.47301167	2.854685348	98.6	mono:plus	838	0.931246697	testis-1
1391	chr3q	1129884297	1129899210	14914	802	21.47097365	1.440054377	99.2	mono:plus	839	0.931323112	testis-1
254	chr11q	825773001	825783247	10247	4359	21.22195995	2.070191664	98.8	mono:plus	840	0.93139864	testis-1
2374	chr7p	369366014	369377027	11014	2799	21.219251	1.926731014	97.6	mono:minus	841	0.931474158	testis-1
603	chr14q	340073343	340081965	8623	2722	21.21546861	2.460622548	98.5	mono:plus	842	0.931549663	testis-1
2628	chr9p	340174721	340185022	10302	7312	21.21300679	2.059295919	93	mono:plus	843	0.931625159	testis-1
1051	chr2q	420429514	420436250	6737	8465	21.1855576	3.145238564	99.6	mono:plus	844	0.931700558	testis-1
1862	chr5p	533779011	533790001	10991	12762	21.09975991	1.919467184	97.5	mono:minus	845	0.931775651	testis-1
2100	chr6p	243362081	243371849	9769	4655	21.0622941	2.155541672	98.9	mono:minus	846	0.931850611	testis-1
1014	chr2q	12256106	12273019	16914	3691	21.04905831	1.243930956	98.7	mono:minus	847	0.931925524	testis-1
1106	chr2q	922388499	922391686	3188	824	21.04249723	6.601005877	99.9	mono:plus	848	0.932000413	testis-1
162	chr11p	44656189	44666014	9826	9250	21.00411948	2.137382096	98.2	mono:minus	849	0.932075166	testis-1
2259	chr6q	694929077	694941985	12909	2539	20.99235217	1.625282052	84.1	mono:minus	850	0.932149877	testis-1
644	chr1p	253499000	253510997	11998	8832	20.9513351	1.746951211	99.7	mono:plus	851	0.932224442	testis-1
1179	chr2q	1336009001	1336019935	10935	14507	20.94745674	1.915835268	97.4	mono:plus	852	0.932298993	testis-1
2075	chr6p	188705118	188721001	15884	1993	20.94694895	1.318385218	98.3	mono:minus	853	0.932373543	testis-1
19	chr10p	90321010	90330792	9783	27375	20.9276832	2.139198053	99.4	mono:minus	854	0.932448024	testis-1
2269	chr6q	821480300	821491943	11644	4486	20.87390315	1.792350151	92	mono:plus	855	0.932522313	testis-1
515	chr14p	11387600	11395985	8386	4284	20.85454365	2.486045955	98.7	mono:minus	856	0.932596533	testis-1
1222	chr3p	293400015	293410014	10000	5662	20.82415879	2.082903368	99.2	mono:plus	857	0.932670646	testis-1
1275	chr3p	822373008	822386989	13982	3233	20.81854391	1.489085232	78.4	mono:minus	858	0.932744738	testis-1
792	chr1q	76893254	76903845	10592	1855	20.76060681	1.959418251	77.4	mono:minus	859	0.932818624	testis-1
498	chr13q	389188572	389197000	8429	1030	20.7467032	2.460622548	95.5	mono:plus	860	0.932892461	testis-1
1946	chr5q	48902112	48912018	9907	7965	20.72486748	2.091983156	86.9	mono:plus	861	0.93296622	testis-1
1768	chr4q	665433003	665444509	11507	2769	20.66307903	1.795982067	97.1	mono:plus	862	0.933039759	testis-1
1220	chr3p	286531517	286540948	9432	1165	20.59654689	2.182781036	99.7	mono:plus	863	0.933113062	testis-1
1530	chr4p	115529073	115541869	12797	9047	20.55402272	1.605306519	95.7	mono:plus	864	0.933186212	testis-1
1180	chr2q	1350260038	1350270430	10393	5779	20.46884321	1.970313996	91.8	mono:minus	865	0.93325906	testis-1
1054	chr2q	462088027	462097848	9822	3371	20.45358857	2.082903368	80.5	mono:minus	866	0.933331854	testis-1
1681	chr4p	769086078	769100015	13938	1417	20.4227409	1.465477783	99.4	mono:plus	867	0.933404538	testis-1
2301	chr6q	1321621001	1321636757	15757	17597	20.42103128	1.296593727	97.7	mono:plus	868	0.933477215	testis-1
2717	chr9q	971934183	971949984	15802	1352	20.3899091	1.291145854	96.2	mono:plus	869	0.933549782	testis-1
2112	chr6p	443150140	443159336	9197	4550	20.37873921	2.215468272	98.4	mono:plus	870	0.933622309	testis-1
1202	chr3p	142757256	142764512	7257	3637	20.3595503	2.805654492	80.2	bi:plus-minus (split between 142760620 and 142760621)	871	0.933694768	testis-1
1183	chr2q	1367606497	1367615705	9209	8089	20.35564906	2.2100204	98.6	mono:minus	872	0.933767213	testis-1
1752	chr4q	451978003	451994308	16306	7689	20.34993799	1.247562871	97.6	mono:minus	873	0.933839638	testis-1
771	chr1p	1297579038	1297589730	10693	1257	20.34842312	1.903123565	97.1	mono:minus	874	0.933912057	testis-1
702	chr1p	695571000	695581023	10024	20055	20.24557094	2.019344852	98.8	mono:minus	875	0.93398411	testis-1
100	chr10p	948184003	948194020	10018	10422	20.24482515	2.021160809	99.1	mono:plus	876	0.934056161	testis-1
2357	chr7p	230456084	230464336	8253	5945	20.24470283	2.453358718	99.3	mono:plus	877	0.934128211	testis-1
585	chr14q	157074192	157082932	8741	22487	20.19325784	2.309898068	99.8	mono:minus	878	0.934200078	testis-1
2101	chr6p	245712013	245724007	11995	6967	20.13185813	1.677944823	99.1	mono:minus	879	0.934271726	testis-1
1540	chr4p	116156001	116169009	13009	2791	20.08555137	1.54356396	85.3	mono:minus	880	0.93434321	testis-1
1288	chr3p	834592819	834602019	9201	3967	20.06570071	2.180965078	98.1	mono:minus	881	0.934414623	testis-1
668	chr1p	423306173	423315972	9800	1504	20.04319297	2.044768258	98.8	mono:plus	882	0.934485956	testis-1
273	chr12p	39642000	39652980	10981	9179	20.01127533	1.823221431	99.4	mono:plus	883	0.934557175	testis-1
454	chr13p	166313001	166321777	8777	25180	19.95817871	2.273578916	75	mono:plus	884	0.934628206	testis-1
279	chr12p	60571042	60583999	12958	2342	19.9034362	1.53630013	99.8	mono:plus	885	0.934699041	testis-1
156	chr10q	521739714	521746998	7285	5323	19.88715901	2.729384273	97.5	mono:plus	886	0.934769819	testis-1
919	chr2p	155427001	155437003	10003	27900	19.88271422	1.988473572	99.7	mono:minus	887	0.934840581	testis-1
1877	chr5p	726957245	726968017	10773	6019	19.78030486	1.835933134	96.2	mono:minus	888	0.934910978	testis-1
2086	chr6p	189179172	189190001	10830	5447	19.71030597	1.819589515	99.3	mono:plus	889	0.934981126	testis-1
116	chr10q	7153480	7165027	11548	10229	19.63618336	1.699736314	98.6	mono:plus	890	0.935051011	testis-1
34	chr10p	222267150	222274242	7093	13556	19.61356315	2.765703425	81.5	mono:plus	891	0.935120815	testis-1
2574	chr8q	327250000	327259948	9949	2783	19.58817508	1.968498039	95.4	mono:minus	892	0.935190528	testis-1
1352	chr3q	628597000	628608690	11691	13792	19.52691494	1.670680992	98.8	mono:minus	893	0.935260024	testis-1
457	chr13p	194672372	194682989	10618	6662	19.52278879	1.837749091	98.5	mono:plus	894	0.935329505	testis-1
286	chr12p	60779249	60789957	10709	3813	19.49052458	1.819589515	99.9	mono:plus	895	0.935398871	testis-1
2603	chr8q	862126058	862136010	9953	5625	19.4528323	1.953970378	93.3	mono:plus	896	0.935468102	testis-1
1772	chr4q	743216005	743225976	9972	8615	19.44784879	1.950338463	98.3	mono:minus	897	0.935537317	testis-1
2507	chr8p	190278323	190288026	9704	11722	19.42372356	2.001185276	98.4	mono:plus	898	0.935606445	testis-1
150	chr10q	464233000	464242982	9983	12934	19.40789404	1.94489059	84.9	mono:plus	899	0.935675517	testis-1
1980	chr5q	538935327	538945470	10144	5438	19.37775338	1.910387396	98.9	mono:plus	900	0.935744481	testis-1
195	chr11q	41923042	41934992	11951	2820	19.3581037	1.619834179	99.4	mono:plus	901	0.935813376	testis-1
1600	chr4p	290409136	290419000	9865	3059	19.35466282	1.961234208	97.6	mono:minus	902	0.935882259	testis-1
1052	chr2q	424790119	424800001	9883	12236	19.34623607	1.957602293	98.3	mono:minus	903	0.935951111	testis-1
1318	chr3q	206780068	206790744	10677	6869	19.34559041	1.812325685	97.6	mono:minus	904	0.936019961	testis-1
1859	chr5p	524366006	524376694	10689	9934	19.32926714	1.80869377	99.2	mono:minus	905	0.936088753	testis-1
727	chr1p	899032405	899042973	10569	4377	19.32432374	1.828669303	99.5	mono:minus	906	0.936157528	testis-1
2309	chr6q	1406855044	1406867999	12956	27308	19.31802376	1.49090119	84.2	bi:plus-minus (split between 1406861341 and 1406861365)	907	0.93622628	testis-1
2222	chr6q	347366049	347376016	9968	24189	19.30876987	1.93762676	95	mono:minus	908	0.936294999	testis-1
1951	chr5q	104361092	104368767	7676	5240	19.287814	2.513285319	99.5	mono:plus	909	0.936363644	testis-1
2368	chr7p	326420000	326431018	11019	22026	19.2472305	1.746951211	93.9	mono:plus	910	0.936432144	testis-1
640	chr1p	222849047	222861023	11977	7081	19.21189668	1.603490561	99.5	mono:minus	911	0.936500518	testis-1
2138	chr6p	842734351	842742185	7835	5284	19.20886692	2.45154276	99.3	mono:minus	912	0.936568882	testis-1
455	chr13p	181048209	181059444	11236	2343	19.16361908	1.705184187	98.5	mono:minus	913	0.936637085	testis-1
1654	chr4p	562463004	562473000	9997	4639	19.15261638	1.915835268	96.1	mono:plus	914	0.936705248	testis-1
1501	chr4p	113481031	113493021	11991	2539	19.14237996	1.596226731	91.3	bi:plus-minus (split between 113483976 and 113484032)	915	0.936773375	testis-1
706	chr1p	720937059	720949026	11968	4865	19.07127822	1.594410773	98.5	mono:plus	916	0.936841249	testis-1
1342	chr3q	494973217	494983954	10738	4900	19.06828387	1.776006533	98.6	mono:plus	917	0.936909112	testis-1
2553	chr8p	730842000	730850986	8987	490	19.06534957	2.121038477	100	mono:minus	918	0.936976965	testis-1
1187	chr3p	5211156	5220592	9437	1971	19.06515279	2.021160809	94.6	mono:minus	919	0.937044817	testis-1
1075	chr2q	865366058	865376897	10840	13681	19.05040077	1.757846957	98.7	mono:plus	920	0.937112617	testis-1
2462	chr7q	658049003	658063983	14981	2606	19.03470068	1.27117032	99.6	mono:plus	921	0.937180361	testis-1
2559	chr8q	19845409	19850884	5476	5673	19.01755568	3.472110932	99.3	mono:plus	922	0.937248043	testis-1
1070	chr2q	785415003	785425807	10805	24692	18.98584368	1.757846957	98.5	mono:plus	923	0.937315613	testis-1
1734	chr4q	231171000	231181006	10007	11450	18.97763808	1.895859735	99.1	mono:plus	924	0.937383154	testis-1
1174	chr2q	1294652002	1294663018	11017	1774	18.95880558	1.721527805	97.7	mono:plus	925	0.937450627	testis-1
545	chr14p	141638097	141649027	10931	6231	18.92588124	1.730607593	96.3	mono:minus	926	0.937517984	testis-1
2699	chr9q	804677094	804686988	9895	22895	18.9198065	1.912203353	99.8	mono:plus	927	0.937585319	testis-1
2586	chr8q	554723123	554731011	7889	5252	18.87647842	2.393432117	98.9	mono:minus	928	0.937652499	testis-1
1758	chr4q	550243019	550250876	7858	6065	18.86537215	2.400695948	95	mono:minus	929	0.937719641	testis-1
113	chr10q	32015	47017	15003	12911	18.80375777	1.253010744	94.6	mono:minus	930	0.937786562	testis-1
808	chr1q	248977184	248987796	10613	4511	18.69362473	1.761478872	99.2	mono:minus	931	0.937853092	testis-1
245	chr11q	644902330	644910025	7696	6800	18.69284933	2.429751269	97.3	mono:plus	932	0.937919619	testis-1
1345	chr3q	541130147	541137628	7482	5328	18.58813773	2.484229997	99.4	mono:minus	933	0.937985774	testis-1
588	chr14q	176591018	176602882	11865	12979	18.56945063	1.565355451	97.7	mono:plus	934	0.938051862	testis-1
843	chr1q	669241243	669254647	13405	5598	18.51456005	1.381943734	98.3	mono:plus	935	0.938117754	testis-1
916	chr2p	109877010	109886997	9988	8261	18.51354318	1.85409271	82	mono:plus	936	0.938183643	testis-1
1869	chr5p	645188017	645196004	7988	4505	18.51169445	2.317161898	98.8	mono:minus	937	0.938249526	testis-1
2305	chr6q	1360542019	1360554018	12000	3723	18.50858143	1.541748003	85.5	mono:plus	938	0.938315397	testis-1
325	chr12q	74243097	74252990	9894	8727	18.4922364	1.868620371	98.5	mono:minus	939	0.93838121	testis-1
1932	chr5p	1244187024	1244197993	10970	1854	18.49104744	1.685208653	99.1	mono:minus	940	0.938447019	testis-1
1989	chr5q	695870527	695880894	10368	5201	18.48771738	1.783270363	96.4	mono:minus	941	0.938512816	testis-1
1835	chr5p	293341002	293351022	10021	6148	18.46707337	1.843196964	98.7	mono:minus	942	0.93857854	testis-1
2619	chr9p	170419764	170425612	5849	1735	18.46483905	3.156134309	99.1	mono:plus	943	0.938644256	testis-1
609	chr14q	429843000	429854006	11007	10065	18.41496353	1.67249695	95.6	mono:minus	944	0.938709794	testis-1
707	chr1p	721993002	722007017	14016	10984	18.40959579	1.312937345	94.1	mono:plus	945	0.938775313	testis-1
596	chr14q	287971002	287981027	10026	3839	18.3802399	1.834117176	99.2	mono:minus	946	0.938840727	testis-1
140	chr10q	375538000	375548020	10021	10596	18.36356429	1.832301219	80.8	mono:plus	947	0.938906082	testis-1
685	chr1p	556035012	556042560	7549	13299	18.34932147	2.431567227	97.6	mono:minus	948	0.938971387	testis-1
1693	chr4p	881414036	881423968	9933	7870	18.34100359	1.84682888	97.9	mono:plus	949	0.939036662	testis-1
1487	chr4p	112376059	112389992	13934	9815	18.32483148	1.314753303	86	mono:plus	950	0.939101879	testis-1
1488	chr4p	112411076	112421028	9953	3514	18.28989076	1.837749091	93.9	mono:minus	951	0.939166972	testis-1
1408	chr3q	1311028051	1311037343	9293	4399	18.27286095	1.966682081	98.5	mono:minus	952	0.939232005	testis-1
283	chr12p	60682001	60692014	10014	1074	18.21083434	1.817773558	99.6	mono:plus	953	0.939296816	testis-1
2666	chr9q	365814528	365824725	10198	5215	18.20634897	1.785086321	98.5	mono:plus	954	0.939361612	testis-1
427	chr13p	50752002	50763021	11020	10426	18.20306067	1.652521416	99.3	mono:minus	955	0.939426396	testis-1
705	chr1p	719445021	719454912	9892	1025	18.16992333	1.835933134	99	mono:plus	956	0.939491062	testis-1
292	chr12p	61156023	61171995	15973	3359	18.15390674	1.136789458	99.7	mono:plus	957	0.939555671	testis-1
1012	chr2q	12152019	12163989	11971	1874	18.11142524	1.512692681	98.3	mono:plus	958	0.939620129	testis-1
220	chr11q	201940836	201949995	9160	7075	18.05248801	1.970313996	83.9	mono:plus	959	0.939684377	testis-1
970	chr2p	802735802	802742722	6921	5149	18.02823708	2.604083199	99.2	mono:minus	960	0.939748539	testis-1
1071	chr2q	837173068	837182890	9823	8154	18.01827117	1.834117176	82.3	mono:minus	961	0.939812665	testis-1
2412	chr7p	807272869	807283967	11099	14280	18.01364008	1.623466095	98.2	mono:minus	962	0.939876775	testis-1
2690	chr9q	741973031	741982794	9764	3065	17.98410671	1.841381007	96.7	mono:minus	963	0.93994078	testis-1
1959	chr5q	231446353	231456571	10219	3111	17.968258	1.757846957	97	mono:minus	964	0.940004728	testis-1
1848	chr5p	424775018	424786026	11009	9320	17.95848607	1.630729925	98.9	mono:minus	965	0.940068642	testis-1
2035	chr5q	1223828719	1223836829	8111	14604	17.95191817	2.213652315	95.7	mono:minus	966	0.940132532	testis-1
141	chr10q	375669001	375677529	8529	7969	17.9045801	2.099246986	82.1	mono:minus	967	0.940196254	testis-1
752	chr1p	1063326006	1063335961	9956	8034	17.89970735	1.797798024	99.1	mono:minus	968	0.940259958	testis-1
2441	chr7q	344531000	344542000	11001	12774	17.81753136	1.619834179	96.7	mono:minus	969	0.94032337	testis-1
1666	chr4p	681469000	681479029	10030	22913	17.81528527	1.776006533	98.3	mono:minus	970	0.940386774	testis-1
791	chr1q	75441298	75452018	10721	4025	17.8066321	1.661601204	98.4	mono:plus	971	0.940450147	testis-1
1785	chr4q	920237189	920246374	9186	5328	17.66561255	1.923099099	98.8	mono:minus	972	0.940513018	testis-1
1929	chr5p	1244077157	1244092014	14858	2536	17.65543517	1.187636271	95.6	mono:minus	973	0.940575853	testis-1
1057	chr2q	523001830	523009993	8164	9275	17.63321107	2.159173587	81.1	mono:plus	974	0.940638609	testis-1
816	chr1q	336990000	337001024	11025	24612	17.63052415	1.599858646	96.8	mono:minus	975	0.940701355	testis-1
868	chr1q	1090198026	1090208015	9990	5170	17.54614758	1.756030999	98.5	mono:minus	976	0.940763801	testis-1
285	chr12p	60765003	60775017	10015	3586	17.49014636	1.746951211	99.7	mono:plus	977	0.940826048	testis-1
2331	chr6q	1589242408	1589252877	10470	4308	17.45431893	1.667049077	97.3	mono:minus	978	0.940888167	testis-1
635	chr1p	182791024	182802916	11893	5483	17.4393119	1.465477783	85.8	mono:minus	979	0.940950233	testis-1
462	chr13p	225535007	225545021	10015	2243	17.38954096	1.736055466	99.8	mono:minus	980	0.941012122	testis-1
2504	chr8p	141894985	141901959	6975	1085	17.37695722	2.491493828	97.5	mono:plus	981	0.941073966	testis-1
1727	chr4q	155856101	155866539	10439	5198	17.36523689	1.663417162	96.9	mono:minus	982	0.941135768	testis-1
2352	chr7p	162951212	162958912	7701	13042	17.36181419	2.253603382	76.5	mono:plus	983	0.941197558	testis-1
2296	chr6q	1301739150	1301753012	13863	20130	17.29989302	1.247562871	88.9	mono:plus	984	0.941259128	testis-1
2434	chr7q	72681014	72691686	10673	12945	17.29176537	1.619834179	96.6	mono:minus	985	0.941320668	testis-1
2643	chr9q	85411005	85420371	9367	4773	17.26808545	1.843196964	99.3	mono:plus	986	0.941382125	testis-1
756	chr1p	1104624089	1104634023	9935	1471	17.23147484	1.734239508	99.6	mono:minus	987	0.941443451	testis-1
1192	chr3p	28198117	28206999	8883	1962	17.21092287	1.93762676	95.1	mono:plus	988	0.941504704	testis-1
2499	chr8p	83946001	83957028	11028	24831	17.21068438	1.559907579	98.5	mono:minus	989	0.941565956	testis-1
206	chr11q	49711018	49722015	10998	12395	17.19389197	1.563539494	97.9	mono:plus	990	0.941627149	testis-1
2135	chr6p	763957357	763967934	10578	6908	17.16967981	1.623466095	98.9	mono:minus	991	0.941688255	testis-1
219	chr11q	201870000	201880016	10017	8074	17.16085105	1.712448017	81.6	mono:minus	992	0.94174933	testis-1
317	chr12q	1166011	1177025	11015	5000	17.14112854	1.556275663	98.7	mono:plus	993	0.941810334	testis-1
1747	chr4q	416954290	416965006	10717	6175	17.11868674	1.598042688	98.2	mono:minus	994	0.941871259	testis-1
183	chr11p	271443687	271452850	9164	23029	17.10822556	1.866804413	99.7	mono:minus	995	0.941932146	testis-1
2551	chr8p	726736846	726746971	10126	7197	17.09383096	1.688840568	99.3	mono:plus	996	0.941992983	testis-1
366	chr12q	432871012	432881987	10976	2470	17.01571053	1.550827791	97.7	mono:minus	997	0.942053541	testis-1
1298	chr3q	62278150	62287930	9781	2146	17.01277007	1.739687381	87.3	bi:minus-plus (split between 62284139 and 62284139)	998	0.942114089	testis-1
1336	chr3q	410964002	410972727	8726	877	17.00728101	1.948522505	99.1	mono:plus	999	0.942174617	testis-1
261	chr11q	963442673	963452018	9346	6269	17.00275177	1.819589515	83.1	mono:plus	1000	0.942235129	testis-1
63	chr10p	520797014	520807005	9992	8044	16.97256652	1.697920356	82.4	mono:minus	1001	0.942295534	testis-1
1250	chr3p	687358003	687372396	14394	19634	16.95150769	1.178556483	98.3	bi:minus-plus (split between 687361168 and 687361227)	1002	0.942355864	testis-1
2198	chr6q	144691047	144702924	11878	26652	16.92914262	1.425526716	84.3	bi:plus-minus (split between 144697149 and 144697150)	1003	0.942416114	testis-1
530	chr14p	34037016	34048016	11001	2377	16.92824988	1.538116087	99.8	mono:minus	1004	0.942476361	testis-1
1356	chr3q	686585409	686594016	8608	7672	16.81465419	1.953970378	83.4	mono:plus	1005	0.942536203	testis-1
1591	chr4p	172875112	172884963	9852	815	16.7988609	1.705184187	81.9	mono:minus	1006	0.94259599	testis-1
1999	chr5q	869427025	869437016	9992	6808	16.79463318	1.681576738	81.8	mono:minus	1007	0.942655761	testis-1
1754	chr4q	477229028	477238572	9545	19663	16.78721533	1.757846957	91.4	mono:minus	1008	0.942715506	testis-1
2669	chr9q	412120000	412127998	7999	5726	16.77077359	2.097431028	98.7	mono:minus	1009	0.942775193	testis-1
2704	chr9q	904439025	904450963	11939	7800	16.76903939	1.403735225	96	mono:minus	1010	0.942834873	testis-1
2004	chr5q	939413393	939420936	7544	17287	16.76104532	2.220916145	78.7	mono:plus	1011	0.942894525	testis-1
1599	chr4p	258476046	258486011	9966	1611	16.75517125	1.681576738	99.7	mono:plus	1012	0.942954156	testis-1
1102	chr2q	914467005	914482021	15017	2510	16.7426306	1.114997967	98.4	mono:plus	1013	0.943013743	testis-1
1626	chr4p	400540008	400555026	15019	7417	16.71192684	1.113182009	98.8	mono:plus	1014	0.94307322	testis-1
1828	chr5p	218326031	218342026	15996	18343	16.69962557	1.04417562	98.5	mono:plus	1015	0.943132653	testis-1
923	chr2p	193020132	193028936	8805	2103	16.69904555	1.895859735	98.7	mono:plus	1016	0.943192084	testis-1
2512	chr8p	237453272	237459836	6565	8804	16.69028801	2.54234064	98	mono:plus	1017	0.943251484	testis-1
2251	chr6q	629046002	629057025	11024	12586	16.67837451	1.512692681	99	mono:plus	1018	0.943310842	testis-1
2096	chr6p	189635025	189646008	10984	1272	16.66464099	1.516324596	98.6	mono:plus	1019	0.943370151	testis-1
2083	chr6p	189062003	189077014	15012	1848	16.66157912	1.109550094	98.3	mono:plus	1020	0.943429449	testis-1
1432	chr3q	1418122013	1418137023	15011	1754	16.64443361	1.109550094	97.2	mono:minus	1021	0.943488686	testis-1
1285	chr3p	823536002	823546859	10858	1599	16.62850052	1.530852257	97.6	mono:plus	1022	0.943547866	testis-1
375	chr12q	533771036	533781979	10944	6250	16.58288612	1.514508639	98.2	mono:minus	1023	0.943606884	testis-1
2158	chr6p	1181297009	1181309986	12978	20502	16.56851402	1.276618193	93.2	mono:plus	1024	0.94366585	testis-1
966	chr2p	731823002	731834007	11006	12073	16.5509194	1.503612893	98	mono:minus	1025	0.943724754	testis-1
1140	chr2q	1150204122	1150219007	14886	1322	16.54337737	1.111366051	99.6	mono:plus	1026	0.943783632	testis-1
2024	chr5q	1149314514	1149323628	9115	4809	16.52327295	1.812325685	98.3	mono:minus	1027	0.943842437	testis-1
669	chr1p	454327424	454336734	9311	4483	16.51450628	1.774190575	98.4	mono:minus	1028	0.943901212	testis-1
1832	chr5p	267811215	267821966	10752	3118	16.47737064	1.532668215	98.9	mono:minus	1029	0.943959854	testis-1
1875	chr5p	720862003	720873021	11019	6496	16.44653918	1.492717147	99.1	mono:minus	1030	0.944018387	testis-1
2465	chr7q	699085011	699095026	10016	22409	16.44641139	1.641625671	99	mono:minus	1031	0.944076919	testis-1
44	chr10p	340911289	340920697	9409	4449	16.3978806	1.743319296	97.4	bi:minus-plus (split between 340917943 and 340917943)	1032	0.944135278	testis-1
1739	chr4q	282553638	282561754	8117	5109	16.37352814	2.017528894	99.2	mono:plus	1033	0.944193551	testis-1
10	chr10p	80143006	80157915	14910	2156	16.36078408	1.096838391	98.5	mono:minus	1034	0.944251778	testis-1
1319	chr3q	210721054	210730753	9700	9048	16.32423888	1.683392695	97.9	mono:plus	1035	0.944309876	testis-1
117	chr10q	13938762	13948028	9267	5763	16.31505193	1.759662915	97.8	mono:plus	1036	0.94436794	testis-1
1920	chr5p	1064952512	1064962021	9510	5417	16.29871705	1.714263975	98.1	mono:plus	1037	0.944425947	testis-1
1668	chr4p	713534062	713548913	14852	4370	16.28863295	1.096838391	99.7	mono:minus	1038	0.944483918	testis-1
2173	chr6p	1350169860	1350178939	9080	7008	16.26835549	1.792350151	83.1	mono:plus	1039	0.944541816	testis-1
1086	chr2q	913819024	913830000	10977	7127	16.23104389	1.478189487	99.8	mono:minus	1040	0.944599582	testis-1
1561	chr4p	117360003	117369521	9519	4291	16.18007393	1.699736314	99.5	mono:plus	1041	0.944657166	testis-1
2291	chr6q	1223194073	1223205012	10940	1581	16.17944464	1.478189487	99.3	mono:plus	1042	0.944714748	testis-1
2139	chr6p	920931023	920941027	10005	8366	16.14261976	1.612570349	97.8	mono:plus	1043	0.944772199	testis-1
633	chr1p	163572096	163582025	9930	10682	16.13312956	1.625282052	97.5	mono:plus	1044	0.944829616	testis-1
41	chr10p	308521771	308531997	10227	7263	16.12275145	1.576251197	99.4	mono:plus	1045	0.944886996	testis-1
1651	chr4p	548718327	548724776	6450	3703	16.11677178	2.498757658	98.1	mono:minus	1046	0.944944355	testis-1
1876	chr5p	720876016	720885954	9939	1260	16.09915637	1.619834179	99.4	mono:minus	1047	0.945001652	testis-1
688	chr1p	583973001	583983984	10984	12219	16.08694058	1.465477783	98.6	mono:plus	1048	0.945058904	testis-1
947	chr2p	488019186	488028024	8839	5700	16.0705776	1.817773558	93.8	mono:minus	1049	0.945116099	testis-1
1624	chr4p	400480001	400491025	11025	2112	16.05998635	1.456397995	97.8	mono:plus	1050	0.945173256	testis-1
2317	chr6q	1498149132	1498158039	8908	8355	16.05452373	1.801429939	97.9	mono:minus	1051	0.945230393	testis-1
1656	chr4p	592189000	592198743	9744	20348	16.05392599	1.647073543	98.3	mono:plus	1052	0.945287528	testis-1
36	chr10p	246855128	246862766	7639	7991	16.04952575	2.101062944	99.3	mono:plus	1053	0.945344648	testis-1
2648	chr9q	143503417	143513017	9601	5461	16.04573863	1.670680992	99.6	mono:minus	1054	0.945401754	testis-1
1696	chr4p	939362020	939371968	9949	5437	16.04038217	1.612570349	97.4	mono:plus	1055	0.945458841	testis-1
1064	chr2q	725196045	725205879	9835	2217	16.03015463	1.630729925	98.3	mono:plus	1056	0.945515892	testis-1
636	chr1p	193117290	193128005	10716	6725	16.02881506	1.496349063	99.5	mono:minus	1057	0.945572938	testis-1
1757	chr4q	529525017	529539009	13993	5859	16.01738859	1.144053288	98.3	mono:minus	1058	0.945629943	testis-1
1389	chr3q	1058350897	1058358358	7462	1646	16.01477802	2.146461884	94.1	mono:plus	1059	0.945686939	testis-1
1058	chr2q	564276562	564285982	9421	7357	15.98147427	1.696104399	98.2	mono:plus	1060	0.945743817	testis-1
689	chr1p	592352016	592359003	6988	3119	15.97693305	2.286290619	99	mono:minus	1061	0.945800678	testis-1
713	chr1p	773310072	773320014	9943	1924	15.97270283	1.607122476	99.2	mono:minus	1062	0.945857524	testis-1
852	chr1q	795026321	795036003	9683	3537	15.94502918	1.647073543	99.4	mono:plus	1063	0.945914272	testis-1
2473	chr7q	828107147	828116991	9845	7350	15.91104284	1.616202264	83.4	mono:plus	1064	0.945970899	testis-1
2537	chr8p	590415141	590421368	6228	3768	15.89933583	2.553236386	98.6	mono:plus	1065	0.946027484	testis-1
1369	chr3q	833633228	833642947	9720	2592	15.8981044	1.636177798	96.5	mono:plus	1066	0.946084065	testis-1
1030	chr2q	169780061	169790449	10389	6523	15.874846	1.527220342	98.9	mono:plus	1067	0.946140562	testis-1
1723	chr4q	59121089	59128948	7860	8115	15.85417564	2.017528894	98	mono:plus	1068	0.946196987	testis-1
1612	chr4p	384241002	384252017	11016	1991	15.83605487	1.438238419	98	mono:plus	1069	0.946253347	testis-1
2190	chr6q	44238261	44247874	9614	4170	15.83377221	1.647073543	98.6	mono:minus	1070	0.946309699	testis-1
323	chr12q	66854018	66862923	8906	3013	15.82997229	1.777822491	98.5	mono:plus	1071	0.946366037	testis-1
243	chr11q	613431061	613439004	7944	18509	15.81811859	1.992105488	92	mono:minus	1072	0.946422333	testis-1
783	chr1q	19638000	19648019	10020	5333	15.79077416	1.576251197	98.5	mono:plus	1073	0.946478532	testis-1
2673	chr9q	456607438	456615897	8460	6835	15.79036778	1.866804413	99	mono:minus	1074	0.946534729	testis-1
361	chr12q	342185482	342192001	6520	4622	15.75471398	2.417039566	94.9	mono:plus	1075	0.946590799	testis-1
258	chr11q	949486463	949496004	9542	6607	15.74508443	1.650705459	96.9	mono:plus	1076	0.946646836	testis-1
2197	chr6q	143910113	143920963	10851	24356	15.7429677	1.450950123	84.7	bi:plus-minus (split between 143915434 and 143915435)	1077	0.946702864	testis-1
136	chr10q	286117031	286126958	9928	6358	15.70381648	1.58169907	98.9	mono:minus	1078	0.946758753	testis-1
2012	chr5q	997663013	997677838	14826	22082	15.68806314	1.058703281	94.2	mono:plus	1079	0.946814587	testis-1
1116	chr2q	1038840455	1038849958	9504	7763	15.6599768	1.647073543	95.8	mono:plus	1080	0.94687032	testis-1
204	chr11q	42419007	42430008	11002	2544	15.62441272	1.420078843	98	mono:plus	1081	0.946925927	testis-1
2608	chr9p	6059145	6071943	12799	2974	15.61831759	1.220323507	97.3	mono:minus	1082	0.946981511	testis-1
335	chr12q	158947557	158954199	6643	1099	15.60151126	2.348033177	96.1	mono:plus	1083	0.947037037	testis-1
217	chr11q	128047018	128053889	6872	4793	15.59624934	2.269947	99.2	mono:plus	1084	0.947092543	testis-1
1331	chr3q	365011018	365021854	10837	2948	15.56902782	1.436422462	97.5	mono:plus	1085	0.947147953	testis-1
561	chr14q	76256003	76266977	10975	2358	15.56850843	1.418262886	95.4	mono:minus	1086	0.94720336	testis-1
941	chr2p	431817190	431828025	10836	29594	15.54302733	1.434606504	85.4	bi:plus-minus (split between 431820211 and 431820255)	1087	0.947258677	testis-1
168	chr11p	140811188	140822018	10831	22338	15.53616985	1.434606504	87.6	bi:plus-minus (split between 140817041 and 140817072)	1088	0.94731397	testis-1
650	chr1p	291881000	291891025	10026	7035	15.49625984	1.545379918	99.6	mono:minus	1089	0.947369121	testis-1
2612	chr9p	27067001	27079998	12998	1816	15.48142373	1.191268186	97	mono:minus	1090	0.947424218	testis-1
1440	chr3q	1418583028	1418597882	14855	9962	15.47046791	1.040543705	98.4	mono:minus	1091	0.947479277	testis-1
1201	chr3p	127252205	127260790	8586	3349	15.46546583	1.801429939	99.4	mono:plus	1092	0.947534318	testis-1
2446	chr7q	416305147	416310814	5668	7575	15.4454343	2.725752358	98	mono:minus	1093	0.947589288	testis-1
2653	chr9q	226753918	226761135	7218	7730	15.39781376	2.13375018	98	mono:plus	1094	0.947644088	testis-1
310	chr12p	192223012	192237994	14983	20686	15.39307582	1.027832002	99	mono:plus	1095	0.947698871	testis-1
378	chr12q	594804121	594813795	9675	8243	15.37481529	1.5889629	97.8	mono:minus	1096	0.94775359	testis-1
1339	chr3q	440538001	440549020	11020	6619	15.36508259	1.394655437	99.4	mono:plus	1097	0.947808274	testis-1
2458	chr7q	615275171	615285015	9845	3076	15.32692161	1.556275663	97.3	mono:plus	1098	0.947862821	testis-1
837	chr1q	563277007	563291024	14018	6374	15.26262489	1.08957456	99.3	mono:minus	1099	0.947917141	testis-1
1165	chr2q	1293971021	1293981009	9989	2216	15.26045962	1.527220342	96.8	mono:plus	1100	0.947971452	testis-1
2707	chr9q	927588052	927597002	8951	7041	15.24220148	1.703368229	79.8	mono:minus	1101	0.948025698	testis-1
1765	chr4q	646392080	646401809	9730	7755	15.2079327	1.563539494	97.9	mono:minus	1102	0.948079823	testis-1
555	chr14q	48671005	48679685	8681	9166	15.20576845	1.752399084	98.8	mono:minus	1103	0.94813394	testis-1
475	chr13q	96088004	96099023	11020	18107	15.1840049	1.378311819	90.3	mono:plus	1104	0.948187979	testis-1
575	chr14q	77246002	77255026	9025	1517	15.17037035	1.681576738	99.6	mono:plus	1105	0.94824197	testis-1
2432	chr7q	48810167	48821000	10834	3412	15.15127465	1.398287352	98.2	mono:minus	1106	0.948295892	testis-1
1083	chr2q	913687019	913698018	11000	1955	15.14998221	1.376495861	99.3	mono:minus	1107	0.948349811	testis-1
330	chr12q	102852064	102861021	8958	7825	15.10670922	1.687024611	98	mono:plus	1108	0.948403575	testis-1
1447	chr3q	1481313003	1481322843	9841	17804	15.01750619	1.525404384	98	mono:minus	1109	0.948457021	testis-1
2025	chr5q	1149668002	1149677958	9957	6927	15.0077086	1.507244808	99.3	mono:plus	1110	0.948510433	testis-1
1650	chr4p	530401030	530412016	10987	14230	14.94548532	1.360152243	99.1	mono:minus	1111	0.948563624	testis-1
1940	chr5q	236545	246016	9472	4614	14.94290584	1.578067155	98	mono:minus	1112	0.948616805	testis-1
145	chr10q	421099428	421107989	8562	4173	14.94032008	1.745135254	98.5	mono:plus	1113	0.948669977	testis-1
1800	chr4q	1107957001	1107967272	10272	6563	14.88615819	1.449134165	91.5	mono:minus	1114	0.948722956	testis-1
913	chr2p	46774035	46785023	10989	1596	14.88417442	1.35470437	98.9	mono:plus	1115	0.948775928	testis-1
1603	chr4p	298445024	298452978	7955	6029	14.85499368	1.866804413	97.2	mono:minus	1116	0.948828797	testis-1
2056	chr6p	34078000	34087701	9702	2928	14.84272095	1.529036299	97.2	mono:minus	1117	0.948881621	testis-1
2162	chr6p	1231211265	1231216935	5671	10768	14.8420154	2.616794902	99.4	mono:plus	1118	0.948934444	testis-1
1961	chr5q	253788000	253797978	9979	3716	14.8229813	1.485453317	99	mono:plus	1119	0.948987198	testis-1
1663	chr4p	663828285	663845986	17702	27889	14.79985103	0.835340496	99.2	mono:plus	1120	0.94903987	testis-1
1418	chr3q	1361463024	1361473988	10965	10064	14.77615894	1.347440539	99.4	mono:minus	1121	0.949092458	testis-1
2554	chr8p	730905000	730917200	12201	13192	14.765461	1.209427762	99.1	mono:minus	1122	0.949145008	testis-1
485	chr13q	232762099	232773293	11195	12030	14.75172449	1.318385218	99.2	mono:plus	1123	0.949197508	testis-1
2144	chr6p	1000868005	1000874693	6689	2600	14.74340529	2.204572527	98.8	mono:minus	1124	0.94924998	testis-1
97	chr10p	924825309	924830986	5678	4299	14.72317838	2.593187453	99.4	mono:plus	1125	0.949302379	testis-1
1822	chr5p	134006131	134016836	10706	6681	14.71442827	1.374679903	98.6	mono:minus	1126	0.949354747	testis-1
331	chr12q	102965092	102974025	8934	8017	14.69460918	1.645257586	97.6	mono:minus	1127	0.949407044	testis-1
1387	chr3q	1041262015	1041272810	10796	8557	14.66869496	1.358336285	97.1	mono:minus	1128	0.94945925	testis-1
196	chr11q	41954033	41964905	10873	1821	14.66135317	1.349256497	99.2	mono:plus	1129	0.949511429	testis-1
1444	chr3q	1440814191	1440824974	10784	7680	14.65123989	1.358336285	98.6	mono:plus	1130	0.949563572	testis-1
2502	chr8p	102401043	102410406	9364	4146	14.65046173	1.565355451	98.5	mono:minus	1131	0.949615713	testis-1
173	chr11p	170329809	170336775	6967	6255	14.64322932	2.101062944	99.4	mono:minus	1132	0.949667827	testis-1
2671	chr9q	418853014	418862151	9138	5142	14.64188338	1.601674603	99.4	mono:minus	1133	0.949719937	testis-1
2549	chr8p	703156017	703169526	13510	47876	14.63289983	1.08231073	86.6	mono:plus	1134	0.949772015	testis-1
2142	chr6p	970667352	970673066	5715	4650	14.6179433	2.558684259	96.6	mono:minus	1135	0.94982404	testis-1
131	chr10q	110009016	110020931	11916	9910	14.61757106	1.227587338	97.7	mono:plus	1136	0.949876063	testis-1
2600	chr8q	828334740	828342820	8081	3003	14.61726228	1.80869377	99.6	mono:minus	1137	0.949928085	testis-1
769	chr1p	1282030522	1282038644	8123	2085	14.59234315	1.795982067	78.5	mono:minus	1138	0.949980019	testis-1
1099	chr2q	914270001	914280025	10025	5940	14.59072832	1.454582038	98.8	mono:minus	1139	0.950031947	testis-1
1145	chr2q	1222795007	1222804895	9889	1282	14.56972693	1.472741614	96.8	mono:minus	1140	0.9500838	testis-1
311	chr12p	218990026	219000761	10736	6333	14.55929921	1.356520327	98.5	mono:minus	1141	0.950135616	testis-1
380	chr12q	599283022	599292750	9729	16848	14.53183848	1.494533105	83.9	mono:plus	1142	0.950187334	testis-1
549	chr14q	2262008	2272961	10954	29033	14.53105939	1.325649048	82.5	bi:plus-minus (split between 2269324 and 2269333)	1143	0.95023905	testis-1
1186	chr2q	1410344005	1410355655	11651	10395	14.52409663	1.245746914	94.5	mono:plus	1144	0.95029074	testis-1
2328	chr6q	1560972244	1560981439	9196	14974	14.49673056	1.576251197	99.6	mono:minus	1145	0.950342334	testis-1
1645	chr4p	449606008	449616026	10019	7051	14.49576716	1.447318207	97	mono:plus	1146	0.950393923	testis-1
1426	chr3q	1417930168	1417940027	9860	6791	14.49140684	1.469109699	95.5	mono:minus	1147	0.950445498	testis-1
2398	chr7p	628742000	628755943	13944	19333	14.48471673	1.038727747	94.6	mono:plus	1148	0.950497048	testis-1
2087	chr6p	189196002	189209026	13025	2302	14.47334445	1.111366051	99.1	mono:plus	1149	0.950548558	testis-1
193	chr11q	41891000	41903005	12006	1906	14.46433051	1.203979889	97.6	mono:plus	1150	0.950600036	testis-1
1278	chr3p	822512032	822521879	9848	2095	14.4530512	1.467293741	81.4	mono:plus	1151	0.950651474	testis-1
2633	chr9p	410958823	410964802	5980	8126	14.43976467	2.415223608	98.3	mono:minus	1152	0.950702865	testis-1
2376	chr7p	369504038	369515920	11883	947	14.43650365	1.214875635	98.6	mono:minus	1153	0.950754244	testis-1
1334	chr3q	375521918	375533011	11094	6539	14.40775849	1.298409684	91.3	mono:minus	1154	0.95080552	testis-1
2294	chr6q	1259397005	1259406646	9642	2669	14.3960926	1.492717147	98.5	mono:plus	1155	0.950856756	testis-1
1606	chr4p	309554003	309564007	10005	8581	14.39065265	1.438238419	99.1	mono:plus	1156	0.950907971	testis-1
1759	chr4q	578218461	578229017	10557	2489	14.37993917	1.3619682	97.6	mono:minus	1157	0.950959149	testis-1
1085	chr2q	913774046	913784021	9976	1701	14.36463297	1.440054377	98.3	mono:minus	1158	0.951010272	testis-1
1407	chr3q	1310842122	1310851797	9676	5713	14.34027779	1.481821402	98.2	mono:minus	1159	0.951061309	testis-1
2110	chr6p	427245338	427255015	9678	3832	14.324232	1.480005444	95.7	mono:minus	1160	0.951112288	testis-1
1204	chr3p	147159075	147168737	9663	3525	14.30280089	1.480005444	98.7	mono:minus	1161	0.951163191	testis-1
1628	chr4p	400605147	400621014	15868	7652	14.2972048	0.90071497	99.4	mono:minus	1162	0.951214074	testis-1
637	chr1p	200845001	200855016	10016	7478	14.25999019	1.423710759	95.8	mono:minus	1163	0.951264825	testis-1
1419	chr3q	1372836149	1372846020	9872	6452	14.23879542	1.441870335	79	mono:plus	1164	0.9513155	testis-1
1537	chr4p	115833026	115846014	12989	1216	14.21769707	1.095022433	97.7	mono:minus	1165	0.951366101	testis-1
850	chr1q	784827030	784835535	8506	4870	14.20485864	1.670680992	98.8	mono:minus	1166	0.951416655	testis-1
1971	chr5q	431291109	431301118	10010	4716	14.19471763	1.418262886	98.6	mono:plus	1167	0.951467174	testis-1
696	chr1p	663063022	663072009	8988	942	14.18059386	1.578067155	99.2	mono:plus	1168	0.951517642	testis-1
288	chr12p	60839004	60850025	11022	1340	14.16480583	1.285697981	99.8	mono:plus	1169	0.951568054	testis-1
1060	chr2q	676698000	676707539	9540	5558	14.15664184	1.483637359	78.5	mono:plus	1170	0.951618437	testis-1
507	chr13q	441230004	441240014	10011	3985	14.1530581	1.414630971	99.5	mono:plus	1171	0.951668807	testis-1
2041	chr5q	1245032599	1245040884	8286	17462	14.12633003	1.705184187	99.8	mono:plus	1172	0.951719082	testis-1
120	chr10q	38367087	38376974	9888	8299	14.10906553	1.427342674	98.4	mono:minus	1173	0.951769296	testis-1
2685	chr9q	672720020	672729904	9885	2843	14.06326254	1.421894801	97	mono:plus	1174	0.951819346	testis-1
92	chr10p	815286332	815295930	9599	4055	14.05557854	1.463661826	99.2	mono:plus	1175	0.951869369	testis-1
207	chr11q	53629060	53639911	10852	717	14.0495307	1.294777769	99.5	mono:plus	1176	0.951919371	testis-1
1479	chr4p	111836449	111846009	9561	2876	14.03349123	1.467293741	91.6	mono:minus	1177	0.951969316	testis-1
2577	chr8q	351814048	351823950	9903	1369	13.99040857	1.412815013	98.6	mono:plus	1178	0.952019107	testis-1
2111	chr6p	432964023	432973857	9835	3810	13.98779728	1.421894801	96.7	mono:plus	1179	0.952068889	testis-1
2524	chr8p	445791237	445799021	7785	4392	13.98288704	1.795982067	96.5	mono:plus	1180	0.952118654	testis-1
531	chr14p	34213010	34223990	10981	1191	13.9775921	1.272986278	99.9	mono:minus	1181	0.952168399	testis-1
1311	chr3q	148439066	148449031	9966	15723	13.95684132	1.40010331	97.5	mono:minus	1182	0.952218071	testis-1
2312	chr6q	1444297161	1444307017	9857	6467	13.95510128	1.416446928	97	mono:minus	1183	0.952267737	testis-1
1281	chr3p	823284006	823293988	9983	1328	13.95179263	1.398287352	98.8	mono:plus	1184	0.952317391	testis-1
1139	chr2q	1148953070	1148963457	10388	29060	13.93352353	1.341992667	90.1	mono:plus	1185	0.95236698	testis-1
992	chr2p	1222846127	1222849787	3661	666	13.91143508	3.800799257	99	mono:plus	1186	0.95241649	testis-1
2598	chr8q	776099059	776112995	13937	8547	13.89188623	0.996960723	95.7	mono:minus	1187	0.952465931	testis-1
604	chr14q	355072355	355080875	8521	4486	13.82231671	1.621650137	98.7	bi:minus-plus (split between 355077058 and 355077088)	1188	0.952515124	testis-1
1555	chr4p	117117008	117128024	11017	5750	13.78645992	1.251194787	98.8	mono:plus	1189	0.952564189	testis-1
1084	chr2q	913753003	913764016	11014	4359	13.77535605	1.251194787	99.8	mono:minus	1190	0.952613215	testis-1
813	chr1q	301875473	301885365	9893	4795	13.77471209	1.392839479	97.6	bi:plus-minus (split between 301876616 and 301876616)	1191	0.952662239	testis-1
690	chr1p	606229009	606237360	8352	3481	13.76567006	1.648889501	98.9	mono:minus	1192	0.95271123	testis-1
1867	chr5p	604691414	604700328	8915	5788	13.76446311	1.54356396	98.7	mono:plus	1193	0.952760217	testis-1
1213	chr3p	243882648	243890966	8319	1750	13.75753417	1.654337374	99.3	mono:plus	1194	0.95280918	testis-1
1731	chr4q	199364321	199374025	9705	4472	13.75251569	1.416446928	96.1	mono:minus	1195	0.952858125	testis-1
512	chr14p	314021	327028	13008	6236	13.74473225	1.056887323	94.9	mono:minus	1196	0.952907042	testis-1
1079	chr2q	901136005	901145954	9950	5672	13.74121239	1.380127776	99.2	mono:plus	1197	0.952955946	testis-1
2047	chr6p	4339821	4347969	8149	809	13.70581136	1.681576738	98.3	mono:minus	1198	0.953004725	testis-1
581	chr14q	141803609	141812953	9345	2670	13.62115079	1.458213953	95.9	mono:plus	1199	0.953053202	testis-1
2639	chr9p	445890852	445899558	8707	7878	13.61182326	1.563539494	99.2	bi:minus-plus (split between 445895614 and 445895614)	1200	0.953101646	testis-1
720	chr1p	777621390	777629713	8324	13773	13.60198241	1.63436184	93.3	mono:minus	1201	0.953150055	testis-1
927	chr2p	296794221	296803898	9678	24301	13.58064261	1.403735225	86.1	bi:plus-minus (split between 296795446 and 296795446)	1202	0.953198388	testis-1
556	chr14q	49115035	49124021	8987	7066	13.56309763	1.509060766	99.5	mono:minus	1203	0.953246658	testis-1
1335	chr3q	401500099	401508979	8881	10564	13.537684	1.523588427	87	mono:minus	1204	0.953294838	testis-1
574	chr14q	77037010	77046921	9912	1219	13.52725791	1.365600115	98.9	mono:plus	1205	0.953342981	testis-1
453	chr13p	166159578	166168213	8636	7637	13.51200198	1.565355451	97.8	mono:minus	1206	0.95339107	testis-1
2387	chr7p	460563012	460571997	8986	4597	13.49342243	1.501796935	99.4	mono:minus	1207	0.953439092	testis-1
1341	chr3q	468726080	468736009	9930	8664	13.45463332	1.35470437	96.5	mono:plus	1208	0.953486977	testis-1
2570	chr8q	259662023	259672971	10949	15461	13.45233443	1.229403295	96.4	mono:plus	1209	0.953534853	testis-1
290	chr12p	60928066	60939022	10957	4138	13.43509888	1.22577138	99.9	mono:plus	1210	0.953582668	testis-1
1892	chr5p	965914143	965923014	8872	1032	13.42224654	1.512692681	99.7	mono:minus	1211	0.953630438	testis-1
27	chr10p	133025191	133034015	8825	5745	13.38215915	1.516324596	96.6	mono:plus	1212	0.953678064	testis-1
16	chr10p	80357030	80368019	10990	4275	13.37442408	1.216691592	99.2	mono:minus	1213	0.953725663	testis-1
1529	chr4p	115490003	115500022	10020	3379	13.36574894	1.334728836	99.2	mono:plus	1214	0.953773231	testis-1
1266	chr3p	791629271	791636344	7074	27700	13.36427807	1.888595904	99	mono:plus	1215	0.953820794	testis-1
1382	chr3q	1009653020	1009662020	9001	2061	13.35348747	1.483637359	96.3	mono:minus	1216	0.953868319	testis-1
831	chr1q	507773800	507784916	11117	15489	13.34353085	1.200347974	95.1	mono:minus	1217	0.953915808	testis-1
2390	chr7p	493839009	493849002	9994	1343	13.31561829	1.332912879	97.8	mono:plus	1218	0.953963198	testis-1
972	chr2p	828055568	828064672	9105	4850	13.30305556	1.461845868	98.7	mono:minus	1219	0.954010543	testis-1
13	chr10p	80236002	80245998	9997	1667	13.29814368	1.331096921	99.4	mono:minus	1220	0.95405787	testis-1
888	chr1q	1246100318	1246110028	9711	1540	13.28824116	1.369232031	99.6	mono:plus	1221	0.954105163	testis-1
624	chr1p	99865003	99875026	10024	784	13.27226823	1.323833091	99	mono:minus	1222	0.954152398	testis-1
566	chr14q	76732004	76742017	10014	2732	13.23392452	1.322017133	99.5	mono:plus	1223	0.954199497	testis-1
2285	chr6q	1120389001	1120398879	9879	9743	13.2212363	1.338360751	98.2	mono:plus	1224	0.954246551	testis-1
2108	chr6p	399266000	399275857	9858	3510	13.20760417	1.340176709	98.3	mono:plus	1225	0.954293556	testis-1
2287	chr6q	1147351202	1147358026	6825	939	13.20276399	1.933994844	98	mono:plus	1226	0.954340545	testis-1
1471	chr4p	91215687	91221633	5947	12455	13.18715643	2.21728423	95.1	mono:plus	1227	0.954387477	testis-1
1721	chr4q	37557203	37570902	13700	14431	13.18505194	0.962457528	99	mono:plus	1228	0.954434402	testis-1
1942	chr5q	26001279	26010453	9175	22724	13.16693616	1.434606504	79.6	bi:plus-minus (split between 26005537 and 26005556)	1229	0.954481263	testis-1
1753	chr4q	456717138	456724301	7164	4994	13.16531714	1.837749091	98.2	bi:plus-minus (split between 456717700 and 456717700)	1230	0.954528118	testis-1
2417	chr7p	824713048	824723018	9971	1006	13.16505589	1.320201175	99.6	mono:plus	1231	0.954574972	testis-1
1562	chr4p	117597082	117605918	8837	14928	13.15613689	1.489085232	95.2	mono:minus	1232	0.954621794	testis-1
757	chr1p	1131452051	1131460979	8929	5703	13.14760215	1.472741614	96.6	mono:minus	1233	0.954668586	testis-1
139	chr10q	350909001	350919027	10027	22940	13.13354853	1.30930543	85.2	bi:plus-minus (split between 350912219 and 350912219)	1234	0.954715327	testis-1
18	chr10p	80847029	80859016	11988	2680	13.12128094	1.095022433	98.8	mono:plus	1235	0.954762025	testis-1
708	chr1p	739705181	739714624	9444	1007	13.10090548	1.387391607	85.4	mono:plus	1236	0.954808651	testis-1
1133	chr2q	1123011019	1123021019	10001	3511	13.09577408	1.30930543	89.9	mono:minus	1237	0.954855258	testis-1
666	chr1p	402477223	402484921	7699	984	13.06974504	1.697920356	98.1	mono:plus	1238	0.954901773	testis-1
1987	chr5q	639573000	639582986	9987	13739	13.06957209	1.30930543	99.3	mono:plus	1239	0.954948287	testis-1
2010	chr5q	979734001	979743008	9008	8411	13.03858426	1.447318207	98.3	mono:plus	1240	0.954994691	testis-1
201	chr11q	42147003	42156018	9016	3201	13.01643312	1.443686292	97.9	mono:plus	1241	0.955041016	testis-1
784	chr1q	24545029	24552614	7586	11971	12.98472054	1.712448017	96	mono:plus	1242	0.955087228	testis-1
2634	chr9p	415515000	415524214	9215	15512	12.98076638	1.409183098	78.3	mono:minus	1243	0.955133426	testis-1
403	chr12q	857034018	857044007	9990	1211	12.97609581	1.298409684	99	mono:minus	1244	0.955179608	testis-1
952	chr2p	523032504	523042017	9514	7166	12.96907628	1.363784158	78.3	mono:plus	1245	0.955225764	testis-1
1523	chr4p	114606006	114616021	10016	1270	12.96443883	1.294777769	96.3	mono:plus	1246	0.955271904	testis-1
948	chr2p	498873060	498884023	10964	4066	12.9636432	1.182188398	99.1	mono:minus	1247	0.955318041	testis-1
79	chr10p	678132507	678141025	8519	2006	12.94833356	1.519956511	97.9	mono:minus	1248	0.955364124	testis-1
1925	chr5p	1169112001	1169121021	9021	9197	12.94257645	1.434606504	96.5	mono:plus	1249	0.955410186	testis-1
386	chr12q	691484015	691493028	9014	13731	12.91290884	1.432790547	86.9	bi:minus-plus (split between 691487032 and 691487032)	1250	0.955456142	testis-1
591	chr14q	208854546	208860772	6227	3388	12.91193965	2.07382358	98.3	mono:plus	1251	0.955502095	testis-1
857	chr1q	909371064	909380028	8965	6417	12.87014613	1.436422462	99.2	mono:plus	1252	0.9555479	testis-1
368	chr12q	442385111	442393827	8717	12552	12.869855	1.476373529	94.3	mono:plus	1253	0.955593703	testis-1
1110	chr2q	948819065	948828934	9870	737	12.86733093	1.303857557	99.8	mono:minus	1254	0.955639497	testis-1
901	chr1q	1417708058	1417717820	9763	741	12.85987338	1.31656926	96.1	mono:minus	1255	0.955685265	testis-1
2008	chr5q	965671674	965681020	9347	4649	12.85946559	1.376495861	85.5	mono:minus	1256	0.955731032	testis-1
289	chr12p	60897019	60907938	10920	1212	12.85450158	1.176740525	99.6	mono:plus	1257	0.95577678	testis-1
788	chr1q	50970294	50980978	10685	4108	12.83466572	1.200347974	82.7	mono:minus	1258	0.955822458	testis-1
1326	chr3q	297576004	297589016	13013	5312	12.82689857	0.986064977	98.6	mono:plus	1259	0.955868109	testis-1
169	chr11p	152543077	152552841	9765	4934	12.81139094	1.311121387	97	mono:plus	1260	0.955913704	testis-1
2182	chr6p	1392634733	1392646028	11296	22039	12.79679024	1.133157543	99.5	mono:minus	1261	0.955959247	testis-1
2540	chr8p	620340029	620348332	8304	1291	12.792592	1.539932045	99.8	mono:plus	1262	0.956004776	testis-1
1417	chr3q	1342093071	1342103011	9941	2026	12.78286306	1.285697981	99.9	mono:minus	1263	0.956050269	testis-1
1617	chr4p	399973082	399983014	9933	5686	12.77264893	1.285697981	85.5	mono:minus	1264	0.956095727	testis-1
1164	chr2q	1293939009	1293949028	10020	5650	12.76662353	1.274802235	99.5	mono:plus	1265	0.956141163	testis-1
1826	chr5p	200655296	200664022	8727	5912	12.75719454	1.461845868	98.2	mono:plus	1266	0.956186565	testis-1
1677	chr4p	768985003	768994024	9022	4583	12.74268846	1.412815013	99.9	mono:plus	1267	0.956231916	testis-1
1112	chr2q	955147049	955152134	5086	2480	12.73482632	2.504205531	96	mono:plus	1268	0.956277238	testis-1
593	chr14q	260079005	260088560	9556	14527	12.73303971	1.332912879	97.3	mono:plus	1269	0.956322555	testis-1
1856	chr5p	501349074	501352128	3055	3446	12.70801456	4.160358862	99.5	mono:plus	1270	0.956367782	testis-1
121	chr10q	38743208	38751448	8241	9268	12.70797973	1.541748003	98.6	mono:minus	1271	0.956413009	testis-1
2456	chr7q	598077442	598082203	4762	852	12.69748748	2.665825757	99.4	mono:minus	1272	0.956458199	testis-1
1234	chr3p	465261024	465270009	8986	4516	12.67659767	1.410999055	95.3	mono:plus	1273	0.956503315	testis-1
683	chr1p	538069004	538079014	10011	16230	12.65856138	1.26390649	94.3	mono:plus	1274	0.956548366	testis-1
824	chr1q	458095006	458105016	10011	14964	12.65371448	1.26390649	98.2	mono:plus	1275	0.9565934	testis-1
477	chr13q	100130308	100137174	6867	4375	12.64517058	1.841381007	95.2	mono:minus	1276	0.956638404	testis-1
2587	chr8q	573828026	573836998	8973	2541	12.64329011	1.409183098	97.3	mono:minus	1277	0.956683401	testis-1
1421	chr3q	1396066044	1396075028	8985	3390	12.58354344	1.40010331	98.8	mono:plus	1278	0.956728185	testis-1
473	chr13q	89279525	89289948	10424	4408	12.57889267	1.207611804	97.6	mono:minus	1279	0.956772953	testis-1
2452	chr7q	509638040	509648023	9984	9485	12.57788275	1.260274575	98.9	mono:plus	1280	0.956817717	testis-1
1368	chr3q	831830002	831839003	9002	4424	12.57130348	1.396471395	95.5	mono:plus	1281	0.956862458	testis-1
681	chr1p	508273318	508282022	8705	22493	12.54631736	1.441870335	94.4	mono:plus	1282	0.95690711	testis-1
1911	chr5p	971685259	971696004	10746	2259	12.54390461	1.167660737	99.6	mono:plus	1283	0.956951753	testis-1
2308	chr6q	1392362001	1392370992	8992	5538	12.54266466	1.394655437	97.8	mono:minus	1284	0.956996392	testis-1
1103	chr2q	914512037	914520916	8880	5678	12.51397334	1.409183098	90.2	mono:plus	1285	0.957040929	testis-1
1393	chr3q	1147227106	1147236000	8895	7318	12.5019261	1.405551183	98.5	mono:plus	1286	0.957085422	testis-1
2129	chr6p	697561605	697568995	7391	4513	12.48626586	1.688840568	95	mono:minus	1287	0.957129861	testis-1
613	chr1p	8845250	8853913	8664	2614	12.47733578	1.440054377	81.8	mono:plus	1288	0.957174267	testis-1
232	chr11q	401028011	401038016	10006	10548	12.47685201	1.247562871	98.2	mono:plus	1289	0.957218672	testis-1
1255	chr3p	717898000	717907973	9974	5293	12.46583094	1.249378829	97.7	mono:minus	1290	0.957263037	testis-1
1464	chr4p	44042136	44051908	9773	722	12.46456876	1.274802235	100	mono:minus	1291	0.957307398	testis-1
164	chr11p	46108155	46117757	9603	18840	12.44509267	1.296593727	86.4	mono:minus	1292	0.95735169	testis-1
905	chr1q	1452877143	1452883799	6657	20212	12.407364	1.863172498	79.8	bi:plus-minus (split between 1452880674 and 1452880674)	1293	0.957395847	testis-1
1134	chr2q	1127305474	1127311357	5884	3882	12.39738827	2.106510816	99	mono:plus	1294	0.957439969	testis-1
1955	chr5q	169338046	169346970	8925	18677	12.37245056	1.385575649	99	mono:plus	1295	0.957484002	testis-1
90	chr10p	791992752	791999486	6735	2600	12.3548333	1.834117176	97.7	mono:minus	1296	0.957527972	testis-1
1002	chr2p	1315073072	1315082629	9558	1895	12.34354513	1.291145854	97.6	mono:minus	1297	0.957571902	testis-1
731	chr1p	952444317	952450725	6409	1688	12.33823632	1.924915056	98.7	mono:minus	1298	0.957615814	testis-1
1976	chr5q	463814264	463823735	9472	7115	12.33668839	1.302041599	97.4	mono:plus	1299	0.957659719	testis-1
1254	chr3p	717848041	717858805	10765	1579	12.30028462	1.142237331	78.6	mono:plus	1300	0.957703496	testis-1
329	chr12q	101935457	101944966	9510	1617	12.29742646	1.292961811	98.4	mono:minus	1301	0.957747262	testis-1
1595	chr4p	222489105	222497963	8859	4832	12.27781574	1.385575649	95.8	mono:minus	1302	0.957790958	testis-1
149	chr10q	458321115	458329026	7912	16234	12.2702409	1.550827791	91.9	mono:plus	1303	0.957834627	testis-1
2255	chr6q	641689072	641698004	8933	5611	12.2405657	1.371047988	98	mono:plus	1304	0.957878191	testis-1
98	chr10p	937506933	937516026	9094	4544	12.23452471	1.345624582	98.6	mono:minus	1305	0.957921733	testis-1
2362	chr7p	276937021	276946613	9593	3878	12.21880819	1.272986278	97.4	mono:minus	1306	0.957965219	testis-1
758	chr1p	1149201490	1149207253	5764	3623	12.21432392	2.11922252	99.2	mono:minus	1307	0.95800869	testis-1
836	chr1q	560121436	560129300	7865	5900	12.21263544	1.552643748	97.9	mono:plus	1308	0.958052154	testis-1
787	chr1q	48579053	48587818	8766	3709	12.18977274	1.391023522	99.3	mono:plus	1309	0.958095537	testis-1
297	chr12p	129537137	129547010	9874	21798	12.18474818	1.234851168	84.6	bi:plus-minus (split between 129540022 and 129540022)	1310	0.958138902	testis-1
2714	chr9q	956403020	956413021	10002	20523	12.16432519	1.216691592	89.3	mono:plus	1311	0.958182194	testis-1
1038	chr2q	260869736	260879007	9272	4565	12.15831163	1.311121387	99	mono:plus	1312	0.958225465	testis-1
23	chr10p	99898313	99906205	7893	19377	12.14581234	1.538116087	86	bi:plus-minus (split between 99900107 and 99900127)	1313	0.958268692	testis-1
2213	chr6q	250184026	250191768	7743	2059	12.14558741	1.568987367	97	mono:plus	1314	0.958311917	testis-1
2668	chr9q	379464000	379471749	7750	2403	12.13676244	1.565355451	93.8	mono:plus	1315	0.958355112	testis-1
1307	chr3q	145361180	145369318	8139	1528	12.1340721	1.49090119	87.3	mono:plus	1316	0.958398296	testis-1
2272	chr6q	901643902	901652026	8125	4355	12.12876001	1.492717147	96.9	mono:plus	1317	0.958441462	testis-1
2496	chr8p	56323001	56336372	13372	17760	12.12102914	0.906162843	93.6	mono:plus	1318	0.9584846	testis-1
2485	chr7q	996833001	996841327	8327	33658	12.12033409	1.456397995	87.7	mono:plus	1319	0.958527736	testis-1
1007	chr2p	1333876039	1333884884	8846	23244	12.10955406	1.369232031	87.5	bi:plus-minus (split between 1333883350 and 1333883358)	1320	0.958570834	testis-1
1065	chr2q	728419003	728428745	9743	4170	12.10333297	1.242114999	98.4	bi:plus-minus (split between 728422859 and 728422897)	1321	0.958613909	testis-1
99	chr10p	937578385	937583681	5297	4144	12.10208074	2.284474661	99.4	mono:minus	1322	0.95865698	testis-1
529	chr14p	33970172	33979001	8830	1319	12.07724444	1.367416073	99.6	mono:minus	1323	0.958699962	testis-1
1458	chr4p	25898015	25906766	8752	669	12.0752209	1.380127776	99.9	mono:plus	1324	0.958742938	testis-1
411	chr13p	49201249	49209983	8735	1068	12.03659913	1.378311819	99.3	mono:minus	1325	0.958785775	testis-1
2211	chr6q	208904185	208912934	8750	2269	12.03471793	1.374679903	98.8	mono:minus	1326	0.958828606	testis-1
1703	chr4p	1043490003	1043499013	9011	1850	12.0279138	1.334728836	98.3	mono:plus	1327	0.958871413	testis-1
1197	chr3p	73839001	73847977	8977	13365	12.0239128	1.340176709	99.4	mono:minus	1328	0.958914206	testis-1
2202	chr6q	187744070	187752994	8925	1128	11.9942442	1.343808624	99.6	mono:minus	1329	0.958956893	testis-1
2451	chr7q	501792864	501799398	6535	14208	11.97714829	1.832301219	93.6	mono:plus	1330	0.958999519	testis-1
736	chr1p	1024762016	1024771960	9945	3232	11.97427323	1.203979889	98.3	mono:minus	1331	0.959042135	testis-1
1141	chr2q	1152398512	1152406998	8487	3949	11.97312587	1.410999055	77.8	mono:minus	1332	0.959084747	testis-1
1821	chr5p	133833223	133842025	8803	5989	11.96295765	1.358336285	98.5	mono:minus	1333	0.959127323	testis-1
2327	chr6q	1560813032	1560822899	9868	8849	11.96136465	1.211243719	88.8	bi:minus-plus (split between 1560819798 and 1560819953)	1334	0.959169893	testis-1
1780	chr4q	831951024	831959515	8492	15226	11.94592053	1.40736714	92.4	mono:plus	1335	0.959212408	testis-1
111	chr10p	1035363742	1035371085	7344	23383	11.94475628	1.62709801	81.1	bi:plus-minus (split between 1035367527 and 1035367543)	1336	0.959254919	testis-1
1037	chr2q	256579253	256587856	8604	6912	11.94463708	1.387391607	99.1	mono:plus	1337	0.959297429	testis-1
2260	chr6q	705798002	705807003	9002	11104	11.94123876	1.325649048	98	mono:plus	1338	0.959339928	testis-1
1457	chr4p	24047101	24058025	10925	9270	11.93479486	1.093206475	93.5	mono:plus	1339	0.959382403	testis-1
986	chr2p	1129186049	1129196770	10722	2658	11.90490821	1.109550094	98.1	mono:plus	1340	0.959424772	testis-1
2252	chr6q	629094012	629104028	10017	13234	11.89050175	1.187636271	98.6	mono:minus	1341	0.95946709	testis-1
2027	chr5q	1181823001	1181832014	9014	7066	11.84639051	1.314753303	82.2	mono:plus	1342	0.959509251	testis-1
2466	chr7q	719751009	719759207	8199	4298	11.81011189	1.440054377	95.8	mono:plus	1343	0.959551283	testis-1
2199	chr6q	171717056	171723866	6811	4184	11.78715981	1.730607593	96.1	mono:plus	1344	0.959593233	testis-1
1207	chr3p	168939475	168951288	11814	13306	11.78152399	0.996960723	93.6	mono:minus	1345	0.959635163	testis-1
67	chr10p	557231604	557239827	8224	1051	11.75825914	1.429158631	99.6	mono:minus	1346	0.95967701	testis-1
1833	chr5p	288188001	288196999	8999	4969	11.74545494	1.305673515	98.7	mono:plus	1347	0.959718811	testis-1
946	chr2p	469693015	469702883	9869	1653	11.73213315	1.189452228	99.9	mono:minus	1348	0.959760566	testis-1
733	chr1p	965489056	965494989	5934	655	11.7293567	1.975761869	90.6	mono:minus	1349	0.95980231	testis-1
426	chr13p	50737040	50745990	8951	783	11.72470739	1.30930543	95.1	mono:minus	1350	0.959844038	testis-1
482	chr13q	212217035	212226002	8968	14990	11.72246286	1.307489472	94.3	mono:plus	1351	0.959885758	testis-1
1587	chr4p	140507324	140516625	9302	3243	11.71825974	1.260274575	97	mono:plus	1352	0.959927462	testis-1
1755	chr4q	483519041	483528020	8980	8633	11.69268036	1.302041599	93.8	mono:plus	1353	0.959969076	testis-1
1066	chr2q	728477261	728486896	9636	4015	11.67872852	1.211243719	98.5	bi:plus-minus (split between 728481861 and 728481898)	1354	0.96001064	testis-1
1701	chr4p	1037238209	1037247000	8792	2798	11.67778958	1.327465006	99.2	mono:minus	1355	0.960052201	testis-1
1880	chr5p	795484036	795496777	12742	7935	11.67016965	0.915242631	96.2	mono:minus	1356	0.960093735	testis-1
412	chr13p	49243001	49252942	9942	8244	11.66956253	1.17310861	98.6	mono:minus	1357	0.960135266	testis-1
538	chr14p	46536443	46546025	9583	2399	11.66093361	1.216691592	94.6	mono:minus	1358	0.960176767	testis-1
1812	chr5p	36471129	36480924	9796	15358	11.64745283	1.189452228	91	mono:plus	1359	0.96021822	testis-1
856	chr1q	873712061	873721743	9683	12413	11.64728141	1.202163931	85.8	mono:minus	1360	0.960259672	testis-1
1644	chr4p	436311035	436320028	8994	1532	11.63755385	1.294777769	99.8	mono:minus	1361	0.96030109	testis-1
1333	chr3q	370161432	370168957	7526	682	11.63581853	1.545379918	99.6	mono:plus	1362	0.960342501	testis-1
1769	chr4q	669147045	669152852	5808	14277	11.62718714	2.001185276	90.5	mono:plus	1363	0.960383882	testis-1
2450	chr7q	488615024	488623925	8902	15473	11.61681197	1.305673515	91.7	mono:plus	1364	0.960425226	testis-1
1480	chr4p	111852088	111861020	8933	7179	11.61556363	1.300225642	90.1	mono:minus	1365	0.960466565	testis-1
91	chr10p	814740358	814749746	9389	6448	11.61193468	1.236667126	98.2	mono:plus	1366	0.960507891	testis-1
965	chr2p	688481861	688490026	8166	7755	11.60946594	1.421894801	82.1	mono:minus	1367	0.960549209	testis-1
2664	chr9q	311454946	311462677	7732	3681	11.58485542	1.49816502	98	mono:minus	1368	0.960590439	testis-1
1658	chr4p	619050013	619058908	8896	4120	11.57142076	1.300225642	98.7	mono:minus	1369	0.960631621	testis-1
2228	chr6q	407578919	407587024	8106	6542	11.56493307	1.427342674	99.2	mono:plus	1370	0.960672781	testis-1
1767	chr4q	653918414	653925415	7002	3512	11.54244938	1.648889501	98.9	mono:plus	1371	0.96071386	testis-1
740	chr1p	1052081001	1052089998	8998	924	11.54176679	1.282066066	98.3	mono:minus	1372	0.960754936	testis-1
2689	chr9q	729978000	729987028	9029	4876	11.5408402	1.278434151	99.1	mono:plus	1373	0.96079601	testis-1
1386	chr3q	1041246001	1041254913	8913	7541	11.52546774	1.292961811	97.1	mono:minus	1374	0.960837028	testis-1
1610	chr4p	359219039	359228024	8986	9182	11.51709748	1.282066066	98.9	mono:minus	1375	0.960878017	testis-1
1378	chr3q	954847016	954854293	7278	17112	11.4979711	1.579883112	99.7	mono:minus	1376	0.960918938	testis-1
891	chr1q	1271038024	1271046945	8922	6489	11.49226049	1.287513939	98.6	mono:plus	1377	0.960959839	testis-1
1694	chr4p	899861111	899870016	8906	3079	11.49144298	1.291145854	99.2	mono:minus	1378	0.961000736	testis-1
1380	chr3q	975158134	975165295	7162	3424	11.46384924	1.599858646	97.9	mono:minus	1379	0.961041536	testis-1
1383	chr3q	1010759075	1010767461	8387	5544	11.45779287	1.365600115	96.9	mono:plus	1380	0.961082314	testis-1
975	chr2p	853255637	853263995	8359	12804	11.44766991	1.369232031	93.6	mono:plus	1381	0.961123055	testis-1
661	chr1p	362951016	362959140	8125	13514	11.43956045	1.40736714	89.4	mono:plus	1382	0.961163768	testis-1
2406	chr7p	707672012	707682025	10014	13315	11.431444	1.142237331	98.6	mono:minus	1383	0.961204452	testis-1
1981	chr5q	559455125	559461714	6590	655	11.42712541	1.734239508	89.1	mono:minus	1384	0.961245121	testis-1
2094	chr6p	189481337	189490019	8683	3513	11.42117764	1.314753303	99.6	mono:plus	1385	0.961285769	testis-1
2098	chr6p	209007613	209016018	8406	4220	11.41791146	1.358336285	99	mono:minus	1386	0.961326404	testis-1
130	chr10q	103191089	103196800	5712	1657	11.41495052	1.99755336	92.2	bi:plus-minus (split between 103192872 and 103192920)	1387	0.96136703	testis-1
933	chr2p	314947422	314955656	8235	1059	11.36999826	1.380127776	99.9	mono:plus	1388	0.961407495	testis-1
166	chr11p	108479086	108489020	9935	1676	11.3645998	1.144053288	93.6	mono:minus	1389	0.961447941	testis-1
2302	chr6q	1321750001	1321758989	8989	18744	11.36110252	1.26390649	98	mono:minus	1390	0.961488375	testis-1
1795	chr4q	1037383205	1037389710	6506	4603	11.35628455	1.745135254	99.5	mono:plus	1391	0.961528792	testis-1
579	chr14q	136779004	136787911	8908	3443	11.35322532	1.274802235	87.5	mono:plus	1392	0.961569197	testis-1
2361	chr7p	270069507	270078001	8495	29986	11.33879326	1.334728836	84	mono:plus	1393	0.961609552	testis-1
405	chr13p	31573001	31582028	9028	1409	11.33772189	1.256642659	99	mono:plus	1394	0.961649902	testis-1
228	chr11q	341097405	341106019	8615	9515	11.31966676	1.314753303	96.2	mono:plus	1395	0.961690188	testis-1
2030	chr5q	1201487073	1201496018	8946	7387	11.29616904	1.262090532	99.2	mono:plus	1396	0.961730391	testis-1
350	chr12q	209428007	209437026	9020	1151	11.2848725	1.251194787	98.3	mono:plus	1397	0.961770554	testis-1
1163	chr2q	1293925031	1293933976	8946	1604	11.26130935	1.258458617	98.9	mono:plus	1398	0.961810632	testis-1
508	chr13q	450323052	450331820	8769	4536	11.24608822	1.282066066	99.2	mono:minus	1399	0.961850656	testis-1
353	chr12q	240620002	240629014	9013	7826	11.24542481	1.247562871	97.7	mono:plus	1400	0.961890679	testis-1
547	chr14p	174734231	174743024	8794	11952	11.245371	1.278434151	99.3	mono:minus	1401	0.9619307	testis-1
1481	chr4p	111905015	111914026	9012	4258	11.23189396	1.245746914	96.5	mono:minus	1402	0.961970674	testis-1
2566	chr8q	166510166	166519013	8848	1670	11.22913557	1.269354363	99.9	mono:plus	1403	0.962010638	testis-1
1354	chr3q	659214001	659222950	8950	14514	11.22751461	1.254826702	91.8	mono:plus	1404	0.962050597	testis-1
1119	chr2q	1057180066	1057188899	8834	11533	11.22335363	1.27117032	97.4	mono:minus	1405	0.96209054	testis-1
909	chr2p	4318003	4326421	8419	23465	11.21854065	1.332912879	78.6	bi:plus-minus (split between 4322896 and 4322896)	1406	0.962130466	testis-1
1343	chr3q	505647059	505654867	7809	1934	11.21554959	1.436422462	98.9	mono:minus	1407	0.962170382	testis-1
2708	chr9q	930400357	930408876	8520	3210	11.21369795	1.31656926	98.8	mono:plus	1408	0.962210291	testis-1
2525	chr8p	454803024	454810579	7556	3524	11.2115618	1.483637359	97	mono:plus	1409	0.962250193	testis-1
417	chr13p	49973003	49981922	8920	3841	11.21019078	1.256642659	92.4	mono:minus	1410	0.962290089	testis-1
1137	chr2q	1140834010	1140842423	8414	3278	11.2076643	1.332912879	98.2	mono:minus	1411	0.962329977	testis-1
57	chr10p	458545003	458554004	9002	6390	11.1943372	1.243930956	98.3	mono:minus	1412	0.962369817	testis-1
1918	chr5p	1056791130	1056800006	8877	17230	11.18647202	1.260274575	84.4	mono:plus	1413	0.962409629	testis-1
950	chr2p	505201380	505209771	8392	552	11.18252098	1.332912879	96.9	mono:plus	1414	0.962449428	testis-1
214	chr11q	106938195	106943503	5309	822	11.16702378	2.102878901	99.8	mono:plus	1415	0.962489171	testis-1
1016	chr2q	12291000	12300005	9006	3764	11.15803507	1.238483083	98.4	mono:minus	1416	0.962528882	testis-1
119	chr10q	37616000	37624605	8606	3540	11.12002449	1.292961811	88	mono:minus	1417	0.962568457	testis-1
2695	chr9q	792551022	792559847	8826	2833	11.11783925	1.260274575	98.9	mono:plus	1418	0.962608025	testis-1
1371	chr3q	850839470	850845629	6160	2942	11.06195491	1.795982067	99.5	mono:plus	1419	0.962647394	testis-1
319	chr12q	37219018	37226507	7490	4830	11.05285525	1.476373529	94.7	mono:plus	1420	0.962686731	testis-1
1196	chr3p	67218002	67225593	7592	2606	11.0368814	1.454582038	97.3	mono:plus	1421	0.962726011	testis-1
2571	chr8q	264057034	264065277	8244	2614	11.01285902	1.336544794	98.6	mono:minus	1422	0.962765205	testis-1
246	chr11q	686512947	686519969	7023	530	11.00874679	1.567171409	98.3	mono:minus	1423	0.962804385	testis-1
2218	chr6q	299220049	299229003	8955	8864	11.0032624	1.229403295	98.8	mono:plus	1424	0.962843545	testis-1
584	chr14q	154410401	154419026	8626	4252	10.99649871	1.274802235	99	mono:minus	1425	0.962882681	testis-1
2358	chr7p	243097791	243105838	8048	20310	10.99296076	1.365600115	87.5	bi:plus-minus (split between 243103022 and 243103022)	1426	0.962921805	testis-1
1005	chr2p	1328604023	1328612986	8964	1382	10.98647544	1.22577138	99.6	mono:minus	1427	0.962960905	testis-1
2341	chr7p	66945022	66954027	9006	11460	10.98457034	1.220323507	96.5	mono:minus	1428	0.962999999	testis-1
1029	chr2q	151994022	152002931	8910	13843	10.98423211	1.233035211	92.9	mono:plus	1429	0.963039091	testis-1
1686	chr4p	769325121	769334007	8887	919	10.97876608	1.234851168	99.5	mono:plus	1430	0.963078164	testis-1
2077	chr6p	188810008	188819019	9012	1849	10.97577626	1.21850755	99.4	bi:minus-plus (split between 188812402 and 188812708)	1431	0.963117227	testis-1
1477	chr4p	111548009	111557028	9020	3028	10.97029399	1.216691592	99.6	mono:minus	1432	0.963156269	testis-1
1781	chr4q	834252081	834261010	8930	2074	10.95509617	1.227587338	98.2	mono:plus	1433	0.963195258	testis-1
2014	chr5q	1011787097	1011796013	8917	19894	10.93879113	1.227587338	87.2	bi:plus-minus (split between 1011793533 and 1011793534)	1434	0.963234189	testis-1
2726	chr9q	973778023	973787023	9001	1281	10.93600616	1.214875635	98.7	mono:plus	1435	0.96327311	testis-1
710	chr1p	747361137	747368717	7581	12648	10.92014231	1.440054377	95.3	mono:minus	1436	0.963311974	testis-1
551	chr14q	27540067	27548794	8728	12650	10.91929717	1.251194787	98.4	mono:plus	1437	0.963350836	testis-1
1860	chr5p	532593222	532601953	8732	2734	10.91313727	1.249378829	98	mono:plus	1438	0.963389675	testis-1
838	chr1q	563317001	563326020	9020	2451	10.90962339	1.209427762	96.8	mono:minus	1439	0.963428502	testis-1
1689	chr4p	779107249	779115818	8570	29855	10.89613038	1.27117032	87.3	mono:minus	1440	0.963467281	testis-1
2421	chr7p	844669007	844677819	8813	3587	10.89165942	1.236667126	99.6	mono:plus	1441	0.963506044	testis-1
2737	chr9q	997731002	997739907	8906	8904	10.89122301	1.222139465	97.7	mono:minus	1442	0.963544805	testis-1
1425	chr3q	1417891039	1417900025	8987	8892	10.89003248	1.211243719	98.8	mono:minus	1443	0.963583562	testis-1
1700	chr4p	1031353056	1031361048	7993	14098	10.88966956	1.3619682	93.7	mono:minus	1444	0.963622318	testis-1
202	chr11q	42211007	42220010	9004	1239	10.86940378	1.207611804	96.7	mono:plus	1445	0.963661002	testis-1
951	chr2p	510543000	510549643	6644	13099	10.86887938	1.636177798	93.4	mono:minus	1446	0.963699684	testis-1
1545	chr4p	116361004	116370021	9018	1232	10.85694204	1.203979889	79.1	bi:minus-plus (split between 116366053 and 116366058)	1447	0.963738323	testis-1
77	chr10p	656717042	656725994	8953	10397	10.8449629	1.211243719	97.2	mono:plus	1448	0.96377692	testis-1
802	chr1q	212470339	212478559	8221	4323	10.84299945	1.318385218	98.7	mono:plus	1449	0.96381551	testis-1
764	chr1p	1193408010	1193415010	7001	11931	10.84233588	1.549011833	90.3	mono:plus	1450	0.963854098	testis-1
51	chr10p	402972069	402980997	8929	8242	10.84098925	1.214875635	96.6	mono:minus	1451	0.96389268	testis-1
399	chr12q	825336128	825344989	8862	1149	10.83301108	1.222139465	97.4	bi:plus-minus (split between 825336769 and 825336796)	1452	0.963931234	testis-1
1924	chr5p	1119309084	1119318024	8941	2266	10.82459418	1.211243719	99.1	mono:plus	1453	0.963969759	testis-1
2438	chr7q	213880013	213888827	8815	5165	10.81859944	1.227587338	99	mono:plus	1454	0.964008262	testis-1
971	chr2p	823854051	823863025	8975	9235	10.81532706	1.205795847	97.5	mono:minus	1455	0.964046753	testis-1
384	chr12q	663703006	663711852	8847	8444	10.79900613	1.220323507	96	mono:minus	1456	0.964085186	testis-1
467	chr13q	40930456	40938520	8065	3394	10.78838628	1.338360751	98	mono:plus	1457	0.964123582	testis-1
1947	chr5q	49089147	49098028	8882	5367	10.78562748	1.214875635	99.2	mono:minus	1458	0.964161967	testis-1
608	chr14q	408058323	408061206	2884	113	10.77757865	3.737240741	99.8	mono:minus	1459	0.964200324	testis-1
2055	chr6p	25234978	25242895	7918	7053	10.77563268	1.360152243	98.1	mono:plus	1460	0.964238674	testis-1
639	chr1p	204240325	204249017	8693	2080	10.76762685	1.238483083	85.5	mono:plus	1461	0.964276996	testis-1
9	chr10p	80117017	80125990	8974	2188	10.75968362	1.198532016	99.1	mono:minus	1462	0.964315289	testis-1
1453	chr4p	6392416	6401022	8607	31453	10.75786157	1.249378829	86.3	mono:plus	1463	0.964353576	testis-1
1020	chr2q	24497454	24503813	6360	2405	10.74827033	1.690656526	97.6	mono:plus	1464	0.964391829	testis-1
1173	chr2q	1294615170	1294623961	8792	713	10.73118607	1.220323507	99	mono:plus	1465	0.964430021	testis-1
657	chr1p	324335242	324343958	8717	1821	10.72636625	1.231219253	92.9	mono:minus	1466	0.964468195	testis-1
307	chr12p	188898002	188906862	8861	20183	10.71342036	1.209427762	99.7	mono:minus	1467	0.964506324	testis-1
1939	chr5p	1279632258	1279640683	8426	17903	10.70533243	1.27117032	93.4	mono:plus	1468	0.964544424	testis-1
106	chr10p	1024172001	1024181015	9015	32125	10.70401893	1.187636271	85.9	mono:plus	1469	0.964582519	testis-1
2615	chr9p	119403473	119411332	7860	29411	10.68429356	1.360152243	87	bi:minus-plus (split between 119409119 and 119409119)	1470	0.964620544	testis-1
160	chr11p	4218001	4226993	8993	2822	10.64140817	1.184004355	95.7	mono:minus	1471	0.964658416	testis-1
2667	chr9q	378241016	378249917	8902	2416	10.63008964	1.194900101	98.3	mono:plus	1472	0.964696248	testis-1
776	chr1p	1351201001	1351209935	8935	7828	10.6291231	1.189452228	97.7	mono:plus	1473	0.964734077	testis-1
553	chr14q	33284532	33292827	8296	815	10.62537333	1.280250108	99.6	mono:minus	1474	0.964771892	testis-1
304	chr12p	162729077	162738028	8952	6163	10.6200038	1.185820313	98.6	mono:plus	1475	0.964809689	testis-1
2416	chr7p	822548083	822556754	8672	14715	10.61332599	1.223955423	94	mono:minus	1476	0.964847461	testis-1
2326	chr6q	1559213506	1559221539	8034	12112	10.60656997	1.320201175	92.7	mono:plus	1477	0.964885209	testis-1
2300	chr6q	1318059004	1318067960	8957	8295	10.6035172	1.184004355	96.5	mono:plus	1478	0.964922947	testis-1
1245	chr3p	628311068	628319621	8554	16918	10.59930154	1.238483083	99.5	mono:minus	1479	0.964960669	testis-1
1081	chr2q	910295037	910302686	7650	12920	10.59888371	1.385575649	96.4	mono:plus	1480	0.96499839	testis-1
882	chr1q	1183014011	1183022797	8787	2693	10.59154497	1.205795847	77.7	mono:plus	1481	0.965036085	testis-1
59	chr10p	497687065	497694579	7515	3402	10.59110434	1.409183098	98.8	mono:minus	1482	0.965073779	testis-1
1984	chr5q	600810813	600818657	7845	1001	10.58103288	1.349256497	91	mono:minus	1483	0.965111436	testis-1
2477	chr7q	883526128	883535028	8901	4653	10.58081539	1.189452228	98.3	mono:minus	1484	0.965149093	testis-1
883	chr1q	1187247083	1187255785	8703	3698	10.57082623	1.214875635	98.1	mono:minus	1485	0.965186714	testis-1
1433	chr3q	1418163032	1418171920	8889	905	10.56798963	1.189452228	99	mono:minus	1486	0.965224325	testis-1
1997	chr5q	841717540	841725979	8440	31071	10.55948194	1.251194787	84.9	mono:minus	1487	0.965261906	testis-1
832	chr1q	507875013	507882532	7520	1659	10.55774516	1.403735225	99.4	mono:minus	1488	0.96529948	testis-1
2009	chr5q	973487002	973496022	9021	12227	10.5537356	1.169476695	98.5	mono:plus	1489	0.965337041	testis-1
2330	chr6q	1580225011	1580232739	7729	4470	10.55116699	1.365600115	96.9	mono:minus	1490	0.965374592	testis-1
315	chr12p	282948685	282955429	6745	6189	10.53800213	1.561723536	98.4	mono:plus	1491	0.965412096	testis-1
763	chr1p	1193044001	1193053015	9015	4020	10.52762234	1.167660737	99.8	mono:minus	1492	0.965449564	testis-1
1783	chr4q	895069005	895074858	5854	1179	10.49669224	1.792350151	96.5	mono:minus	1493	0.965486921	testis-1
1370	chr3q	850647146	850655999	8854	15125	10.48474822	1.184004355	84.8	mono:minus	1494	0.965524236	testis-1
809	chr1q	272562404	272568707	6304	2460	10.48368221	1.663417162	96.7	mono:minus	1495	0.965561547	testis-1
2453	chr7q	547856050	547865005	8956	741	10.48286423	1.171292652	97	mono:minus	1496	0.965598855	testis-1
11	chr10p	80190017	80199025	9009	611	10.48009357	1.164028822	97.4	mono:minus	1497	0.965636153	testis-1
958	chr2p	610051000	610060026	9027	3755	10.46375533	1.158580949	97.3	mono:plus	1498	0.965673393	testis-1
1717	chr4q	11187001	11196028	9028	20800	10.45657809	1.158580949	92.8	mono:minus	1499	0.965710608	testis-1
1448	chr3q	1500525074	1500533978	8905	4559	10.44474209	1.17310861	97.5	mono:minus	1500	0.96574778	testis-1
840	chr1q	592142020	592150981	8962	10115	10.44426772	1.165844779	98.5	mono:plus	1501	0.965784951	testis-1
1082	chr2q	913553024	913562020	8997	946	10.43218019	1.160396907	98.3	mono:minus	1502	0.965822079	testis-1
645	chr1p	253547053	253556014	8962	1765	10.43169936	1.164028822	97	mono:plus	1503	0.965859205	testis-1
1941	chr5q	3426011	3433606	7596	13345	10.42971627	1.372863946	88.6	mono:minus	1504	0.965896324	testis-1
54	chr10p	442194769	442201548	6780	17758	10.42436888	1.538116087	99.6	mono:minus	1505	0.965933424	testis-1
39	chr10p	296702271	296710011	7741	17957	10.42242624	1.345624582	99.6	mono:minus	1506	0.965970517	testis-1
1244	chr3p	594538162	594547009	8848	902	10.42125062	1.178556483	96.8	mono:plus	1507	0.966007605	testis-1
932	chr2p	312415063	312423986	8924	13852	10.41596434	1.167660737	91	mono:minus	1508	0.966044675	testis-1
2538	chr8p	616303088	616308860	5773	2893	10.41480509	1.803245897	99.2	mono:plus	1509	0.966081741	testis-1
738	chr1p	1041334025	1041342914	8890	9880	10.40129974	1.169476695	98.6	mono:plus	1510	0.966118759	testis-1
2106	chr6p	377048632	377056855	8224	3487	10.39769485	1.26390649	96.5	mono:plus	1511	0.966155764	testis-1
306	chr12p	187968001	187977005	9005	30004	10.38773717	1.153133076	87.9	mono:plus	1512	0.966192734	testis-1
643	chr1p	248066740	248073914	7175	3221	10.38294887	1.447318207	98.4	mono:plus	1513	0.966229686	testis-1
514	chr14p	9003002	9011822	8821	2069	10.3644496	1.174924567	91.7	mono:minus	1514	0.966266573	testis-1
2454	chr7q	576826262	576834025	7764	14294	10.34867046	1.332912879	93.1	mono:plus	1515	0.966303403	testis-1
379	chr12q	597265036	597272975	7940	4734	10.34222057	1.302041599	96.8	mono:plus	1516	0.966340211	testis-1
1259	chr3p	753917033	753923834	6802	3463	10.34116758	1.519956511	99.5	mono:minus	1517	0.966377015	testis-1
1857	chr5p	513542023	513549992	7970	2572	10.32544678	1.294777769	95.6	bi:plus-minus (split between 513544006 and 513544051)	1518	0.966413763	testis-1
858	chr1q	956335140	956344027	8888	9134	10.32467877	1.162212864	99.3	mono:plus	1519	0.966450508	testis-1
2519	chr8p	315806578	315814698	8121	2676	10.32298648	1.27117032	99	mono:minus	1520	0.966487247	testis-1
203	chr11q	42326004	42334875	8872	1145	10.31187126	1.162212864	96.9	mono:plus	1521	0.966523946	testis-1
1021	chr2q	28531264	28535588	4325	3259	10.30851902	2.384352329	95.8	mono:plus	1522	0.966560634	testis-1
124	chr10q	92277046	92286026	8981	4316	10.28488674	1.145869246	98.6	mono:plus	1523	0.966597238	testis-1
336	chr12q	168547229	168555024	7796	1463	10.28150219	1.318385218	97.5	mono:minus	1524	0.966633829	testis-1
123	chr10q	82246229	82253662	7434	29894	10.28100146	1.383759691	83.8	mono:minus	1525	0.966670419	testis-1
2123	chr6p	658064191	658071977	7787	11958	10.27346141	1.320201175	94	mono:minus	1526	0.966706982	testis-1
332	chr12q	103798011	103807019	9009	2181	10.27150507	1.140421373	99.7	mono:plus	1527	0.966743537	testis-1
1068	chr2q	770678020	770687026	9007	8602	10.27056191	1.140421373	99.3	mono:minus	1528	0.96678009	testis-1
2426	chr7p	889879160	889887508	8349	5983	10.27048648	1.229403295	98.4	mono:plus	1529	0.966816642	testis-1
1748	chr4q	417440329	417449019	8691	17080	10.25919252	1.18037244	78.7	bi:plus-minus (split between 417445873 and 417445899)	1530	0.966853154	testis-1
142	chr10q	390510007	390518990	8984	4546	10.25904371	1.142237331	98.5	mono:minus	1531	0.966889666	testis-1
974	chr2p	846594110	846603005	8896	15110	10.25129753	1.153133076	91.2	mono:plus	1532	0.96692615	testis-1
1926	chr5p	1192448999	1192457014	8016	29839	10.2453307	1.278434151	86.6	bi:minus-plus (split between 1192454584 and 1192454584)	1533	0.966962613	testis-1
1948	chr5q	72718557	72725569	7013	30159	10.24029935	1.460029911	83	mono:plus	1534	0.966999057	testis-1
634	chr1p	179088403	179097001	8599	1682	10.23661061	1.191268186	91.9	mono:minus	1535	0.967035489	testis-1
2437	chr7q	144369031	144376955	7925	13427	10.23183434	1.291145854	91	mono:plus	1536	0.967071904	testis-1
969	chr2p	794021001	794028030	7030	32539	10.22818353	1.454582038	85.7	bi:minus-plus (split between 794022905 and 794022905)	1537	0.967108305	testis-1
623	chr1p	90941795	90948267	6473	13701	10.22467938	1.579883112	94.2	mono:minus	1538	0.967144695	testis-1
874	chr1q	1122911001	1122919017	8017	18580	10.21870674	1.274802235	85.6	bi:plus-minus (split between 1122912682 and 1122912682)	1539	0.967181063	testis-1
354	chr12q	246271636	246278956	7321	12220	10.21639988	1.394655437	96.3	mono:minus	1540	0.967217422	testis-1
2393	chr7p	590146008	590155018	9011	6690	10.20555685	1.133157543	97.7	mono:minus	1541	0.967253744	testis-1
1914	chr5p	1006184110	1006191947	7838	12871	10.2025222	1.302041599	87.3	mono:minus	1542	0.967290054	testis-1
2702	chr9q	840759002	840768015	9014	17126	10.1956525	1.131341585	94.3	mono:minus	1543	0.96732634	testis-1
2325	chr6q	1546037039	1546046018	8980	29731	10.18364281	1.133157543	86.4	mono:minus	1544	0.967362583	testis-1
2372	chr7p	344715002	344722419	7418	30018	10.17708439	1.371047988	87.6	bi:minus-plus (split between 344721115 and 344721115)	1545	0.967398803	testis-1
2645	chr9q	89459719	89466809	7091	11087	10.17638787	1.434606504	96.7	mono:plus	1546	0.96743502	testis-1
1576	chr4p	118994024	119003030	9007	2290	10.17401702	1.129525627	91.4	mono:plus	1547	0.967471229	testis-1
2049	chr6p	5949174	5957760	8587	6306	10.16825334	1.184004355	99.7	mono:plus	1548	0.967507418	testis-1
2710	chr9q	948687394	948696019	8626	2573	10.16603818	1.178556483	97	mono:minus	1549	0.967543598	testis-1
1923	chr5p	1106364002	1106372961	8960	2331	10.16234394	1.1349735	93.9	mono:minus	1550	0.967579766	testis-1
2141	chr6p	966033077	966041976	8900	16266	10.16005702	1.142237331	99.2	mono:minus	1551	0.967615925	testis-1
1913	chr5p	985254280	985261887	7608	4081	10.15727448	1.334728836	96.2	mono:plus	1552	0.967652074	testis-1
1764	chr4q	627475129	627484015	8887	32708	10.15473854	1.142237331	86.2	mono:minus	1553	0.967688215	testis-1
820	chr1q	395006288	395013918	7631	3378	10.15139429	1.331096921	97.4	mono:minus	1554	0.967724343	testis-1
2588	chr8q	598737000	598746023	9024	3077	10.13725349	1.124077755	99.1	mono:minus	1555	0.967760421	testis-1
865	chr1q	1055482142	1055488452	6311	28834	10.13306879	1.605306519	84.7	mono:minus	1556	0.967796484	testis-1
1404	chr3q	1290082148	1290090028	7881	4506	10.12964482	1.285697981	96.7	mono:plus	1557	0.967832535	testis-1
1749	chr4q	428816002	428824926	8925	11185	10.12715901	1.1349735	96.2	mono:minus	1558	0.967868577	testis-1
2192	chr6q	50942001	50949247	7247	13499	10.10721661	1.394655437	94.1	mono:plus	1559	0.967904549	testis-1
2237	chr6q	494288560	494295623	7064	4194	10.10137393	1.429158631	97.5	mono:minus	1560	0.967940499	testis-1
2716	chr9q	969759015	969768023	9009	13560	10.10040675	1.120445839	98.5	mono:minus	1561	0.967976446	testis-1
1842	chr5p	362334006	362343026	9021	12511	10.09604003	1.118629882	96.2	mono:plus	1562	0.968012377	testis-1
558	chr14q	71607013	71615994	8982	3119	10.09390686	1.124077755	99.6	mono:plus	1563	0.968048301	testis-1
1232	chr3p	450668024	450676416	8393	1154	10.0856784	1.202163931	95.6	mono:plus	1564	0.968084196	testis-1
1004	chr2p	1328587018	1328596023	9006	1539	10.08344232	1.120445839	99.7	mono:minus	1565	0.968120082	testis-1
2277	chr6q	975562002	975571022	9021	3386	10.07326113	1.116813924	96.9	bi:plus-minus (split between 975566041 and 975566063)	1566	0.968155933	testis-1
2585	chr8q	545123469	545132022	8554	31508	10.06988894	1.176740525	86.3	mono:plus	1567	0.968191771	testis-1
1167	chr2q	1294421048	1294429946	8899	1040	10.06018329	1.131341585	96.4	mono:plus	1568	0.968227575	testis-1
1069	chr2q	770688002	770696359	8358	10609	10.05362574	1.202163931	99	bi:minus-plus (split between 770691110 and 770691132)	1569	0.968263355	testis-1
2298	chr6q	1305703001	1305710968	7968	13334	10.04509592	1.260274575	93.5	mono:plus	1570	0.968299105	testis-1
881	chr1q	1177607471	1177613912	6442	2480	10.03983761	1.558091621	98.4	mono:minus	1571	0.968334837	testis-1
1399	chr3q	1264088212	1264095848	7637	968	10.03805973	1.314753303	96.5	mono:minus	1572	0.968370562	testis-1
511	chr13q	476262007	476270991	8985	4203	10.02766955	1.116813924	99.6	mono:minus	1573	0.96840625	testis-1
754	chr1p	1081427001	1081436007	9007	8866	10.02278412	1.113182009	99.2	mono:plus	1574	0.968441921	testis-1
2048	chr6p	4637190	4644594	7405	4423	10.02130113	1.352888412	98.2	mono:plus	1575	0.968477586	testis-1
1361	chr3q	741193042	741200788	7747	13307	10.02111071	1.292961811	93.3	mono:minus	1576	0.968513251	testis-1
1031	chr2q	170036077	170044826	8750	5146	10.01976095	1.145869246	98.4	mono:plus	1577	0.968548911	testis-1
1609	chr4p	353192030	353200955	8926	11615	10.0167439	1.122261797	87.3	bi:minus-plus (split between 353198239 and 353198239)	1578	0.96858456	testis-1
2007	chr5q	954961010	954969925	8916	17840	10.00002307	1.122261797	98.9	mono:plus	1579	0.96862015	testis-1
172	chr11p	169696071	169703002	6932	4050	9.998609653	1.441870335	96.1	mono:plus	1580	0.968655734	testis-1
1919	chr5p	1056807078	1056814884	7807	15886	9.997164914	1.280250108	84.9	mono:plus	1581	0.968691314	testis-1
2125	chr6p	659801001	659809027	8027	12508	9.995025955	1.245746914	99.2	mono:minus	1582	0.968726886	testis-1
2605	chr8q	879615022	879624007	8986	2703	9.992719003	1.111366051	99.7	mono:minus	1583	0.968762449	testis-1
518	chr14p	20315386	20321969	6584	31034	9.984500071	1.516324596	86.7	mono:plus	1584	0.968797984	testis-1
2063	chr6p	87580296	87586964	6669	3202	9.977822216	1.496349063	94.2	mono:plus	1585	0.968833495	testis-1
2620	chr9p	195469000	195477889	8890	1239	9.975365592	1.122261797	97.7	mono:plus	1586	0.968868996	testis-1
2494	chr8p	53677004	53685932	8929	11940	9.963439784	1.114997967	81.9	bi:minus-plus (split between 53683681 and 53683690)	1587	0.968904456	testis-1
2262	chr6q	713641166	713648505	7340	3343	9.95883002	1.356520327	97.4	mono:minus	1588	0.968939899	testis-1
2500	chr8p	87881010	87889010	8001	14428	9.958547053	1.243930956	92.7	mono:minus	1589	0.968975341	testis-1
493	chr13q	351294220	351302007	7788	2653	9.95154923	1.278434151	95.5	mono:minus	1590	0.969010758	testis-1
208	chr11q	53697014	53704521	7508	4580	9.943572952	1.323833091	98.1	mono:plus	1591	0.969046147	testis-1
895	chr1q	1386202037	1386211028	8992	7504	9.942920172	1.105918179	90.4	mono:plus	1592	0.969081534	testis-1
2235	chr6q	479693046	479701010	7965	14521	9.94278731	1.247562871	94.8	mono:plus	1593	0.96911692	testis-1
1861	chr5p	533363003	533372020	9018	9462	9.934507421	1.102286263	98.3	mono:minus	1594	0.969152276	testis-1
1000	chr2p	1285555602	1285562555	6954	1230	9.930502435	1.427342674	98.9	bi:minus-plus (split between 1285560132 and 1285560149)	1595	0.969187618	testis-1
226	chr11q	324555571	324564021	8451	30563	9.922324941	1.174924567	85.3	mono:plus	1596	0.969222932	testis-1
903	chr1q	1431950231	1431957354	7124	3296	9.9003817	1.389207564	96.3	mono:minus	1597	0.969258167	testis-1
2597	chr8q	771995189	772003967	8779	775	9.899582078	1.12770967	95.9	mono:minus	1598	0.969293399	testis-1
1720	chr4q	22083039	22091937	8899	30991	9.886249378	1.111366051	85.9	mono:plus	1599	0.969328584	testis-1
887	chr1q	1231224116	1231232027	7912	30004	9.879634564	1.249378829	86.2	mono:plus	1600	0.969363745	testis-1
2284	chr6q	1103295011	1103302791	7781	30802	9.878074911	1.269354363	84.7	mono:plus	1601	0.969398901	testis-1
762	chr1p	1193021017	1193030027	9011	1492	9.872227626	1.095022433	99.6	mono:minus	1602	0.969434035	testis-1
133	chr10q	180531069	180538373	7305	28111	9.864183402	1.351072455	84.5	mono:plus	1603	0.969469142	testis-1
2478	chr7q	885356001	885364982	8982	10224	9.863489523	1.098654348	92.5	mono:minus	1604	0.969504245	testis-1
2693	chr9q	766954002	766962017	8016	3840	9.862548816	1.231219253	98.6	mono:minus	1605	0.969539346	testis-1
1215	chr3p	252828004	252837026	9023	7095	9.86212432	1.093206475	97.6	mono:plus	1606	0.969574445	testis-1
2377	chr7p	369551014	369560003	8990	2525	9.860661586	1.096838391	99.5	mono:minus	1607	0.969609538	testis-1
1293	chr3q	4506498	4514814	8317	28064	9.851779907	1.184004355	85.4	mono:plus	1608	0.969644601	testis-1
2371	chr7p	343573058	343581019	7962	30044	9.851204121	1.236667126	86.2	mono:minus	1609	0.969679661	testis-1
2023	chr5q	1130503391	1130510361	6971	5271	9.849617597	1.412815013	99.2	mono:minus	1610	0.969714715	testis-1
324	chr12q	67285060	67293025	7966	30100	9.836461843	1.234851168	86.2	mono:minus	1611	0.969749723	testis-1
839	chr1q	574278005	574285468	7464	32606	9.827112421	1.31656926	86.3	mono:plus	1612	0.969784697	testis-1
2688	chr9q	707367044	707375979	8936	1310	9.819849359	1.098654348	98.3	mono:plus	1613	0.969819645	testis-1
1095	chr2q	914117044	914125023	7980	3019	9.817863418	1.229403295	99.2	mono:minus	1614	0.969854587	testis-1
1589	chr4p	171143260	171151946	8687	15868	9.815378859	1.129525627	98.6	mono:minus	1615	0.969889519	testis-1
944	chr2p	465352200	465359687	7488	27987	9.807559185	1.30930543	86.5	bi:minus-plus (split between 465357745 and 465357745)	1616	0.969924424	testis-1
1303	chr3q	87988059	87996603	8545	28811	9.805378838	1.147685203	85.2	mono:minus	1617	0.969959321	testis-1
1074	chr2q	858921070	858927991	6922	2551	9.803374147	1.416446928	99.1	mono:minus	1618	0.969994211	testis-1
191	chr11q	27364021	27372025	8005	12136	9.802165023	1.223955423	93.3	mono:minus	1619	0.970029096	testis-1
770	chr1p	1297239062	1297246957	7896	28644	9.795709361	1.240299041	84.8	mono:minus	1620	0.970063959	testis-1
1927	chr5p	1210010886	1210019023	8138	28866	9.793515389	1.203979889	86.4	bi:minus-plus (split between 1210016535 and 1210016535)	1621	0.970098814	testis-1
1761	chr4q	603150009	603158019	8011	19314	9.790887906	1.222139465	84.1	mono:minus	1622	0.970133659	testis-1
2021	chr5q	1110975593	1110981795	6203	28551	9.783051745	1.576251197	84	mono:plus	1623	0.970168477	testis-1
519	chr14p	24690040	24699028	8989	3776	9.777010582	1.087758603	98.2	mono:minus	1624	0.970203273	testis-1
2706	chr9q	919014669	919021762	7094	578	9.773384849	1.378311819	94.8	mono:minus	1625	0.970238056	testis-1
2231	chr6q	444175003	444183184	8182	3599	9.770332146	1.194900101	93.9	mono:minus	1626	0.970272828	testis-1
1590	chr4p	171340098	171347601	7504	13346	9.765975201	1.302041599	92.7	mono:plus	1627	0.970307585	testis-1
262	chr11q	978586045	978593906	7862	31564	9.765363263	1.242114999	86.1	mono:plus	1628	0.970342339	testis-1
1732	chr4q	199613024	199621669	8646	682	9.764775105	1.129525627	83.5	mono:plus	1629	0.970377092	testis-1
2609	chr9p	6659028	6668028	9001	3754	9.76273855	1.084126687	99.8	mono:plus	1630	0.970411837	testis-1
1647	chr4p	479587369	479594721	7353	12780	9.762300452	1.327465006	92.7	mono:plus	1631	0.97044658	testis-1
60	chr10p	511278000	511283768	5769	5529	9.754579712	1.690656526	98.8	mono:minus	1632	0.970481297	testis-1
677	chr1p	500082003	500087917	5915	7112	9.751341323	1.648889501	86.8	mono:minus	1633	0.970516001	testis-1
2113	chr6p	444005001	444012754	7754	4180	9.750540685	1.256642659	97.8	mono:plus	1634	0.970550703	testis-1
2268	chr6q	821074002	821081996	7995	13411	9.74839971	1.21850755	93.3	mono:plus	1635	0.970585397	testis-1
1374	chr3q	904569326	904576744	7419	3425	9.746175499	1.312937345	94.2	mono:minus	1636	0.970620083	testis-1
855	chr1q	841331290	841338744	7455	11482	9.745752924	1.307489472	91	mono:minus	1637	0.970654768	testis-1
184	chr11p	274711214	274718089	6876	13848	9.738231654	1.416446928	93.5	mono:plus	1638	0.970689426	testis-1
625	chr1p	110433009	110442010	9002	2557	9.72564538	1.080494772	94.9	bi:minus-plus (split between 110439300 and 110439303)	1639	0.970724039	testis-1
1659	chr4p	625915303	625922706	7404	1021	9.722007601	1.312937345	97.5	bi:minus-plus (split between 625919831 and 625919831)	1640	0.97075864	testis-1
178	chr11p	215156025	215165004	8980	1189	9.720131315	1.08231073	94.1	mono:minus	1641	0.970793233	testis-1
303	chr12p	155577342	155584971	7630	11886	9.715024881	1.272986278	96.4	mono:minus	1642	0.970827809	testis-1
69	chr10p	574423121	574430023	6903	2990	9.711203763	1.40736714	99.5	mono:minus	1643	0.97086237	testis-1
1072	chr2q	838091169	838098963	7795	12944	9.707348335	1.245746914	93.1	mono:plus	1644	0.970896918	testis-1
506	chr13q	436511262	436518784	7523	5630	9.706724989	1.291145854	97.8	mono:minus	1645	0.970931464	testis-1
1366	chr3q	816650442	816658013	7572	1073	9.693862777	1.280250108	99	mono:minus	1646	0.970965964	testis-1
1558	chr4p	117219001	117228025	9025	1634	9.69386015	1.073230942	94.6	mono:plus	1647	0.971000465	testis-1
148	chr10q	452716106	452723438	7333	28572	9.689102817	1.322017133	84.4	mono:plus	1648	0.971034948	testis-1
1372	chr3q	881041084	881049028	7945	12671	9.688640167	1.220323507	93.9	mono:plus	1649	0.971069429	testis-1
1210	chr3p	177245024	177253891	8868	3105	9.685613855	1.091390518	98.1	mono:plus	1650	0.9711039	testis-1
2118	chr6p	602187580	602194894	7315	30307	9.685182985	1.323833091	86	mono:minus	1651	0.971138369	testis-1
2542	chr8p	623679110	623687008	7899	11594	9.685014996	1.22577138	86.4	bi:minus-plus (split between 623683067 and 623683070)	1652	0.971172838	testis-1
1219	chr3p	286189404	286196232	6829	12880	9.682180144	1.418262886	92.1	mono:minus	1653	0.971207296	testis-1
2337	chr7p	33405331	33410455	5125	30073	9.67912156	1.888595904	86.8	mono:plus	1654	0.971241744	testis-1
2463	chr7q	661627219	661635008	7790	32638	9.665794198	1.240299041	84.3	bi:plus-minus (split between 661628270 and 661628308)	1655	0.971276144	testis-1
1059	chr2q	666098236	666106926	8691	30814	9.661390815	1.111366051	86.4	mono:plus	1656	0.971310528	testis-1
873	chr1q	1122898015	1122907025	9011	18451	9.650980984	1.071414984	85.9	bi:plus-minus (split between 1122900057 and 1122900073)	1657	0.971344876	testis-1
985	chr2p	1098967564	1098974608	7045	29056	9.649041066	1.369232031	83.5	mono:plus	1658	0.971379216	testis-1
2505	chr8p	162077252	162086020	8769	29673	9.648944899	1.100470306	86.4	mono:plus	1659	0.971413557	testis-1
1239	chr3p	512573015	512581909	8895	30207	9.64809359	1.084126687	85.7	mono:minus	1660	0.971447894	testis-1
1088	chr2q	913886027	913894024	7998	2107	9.638821955	1.205795847	99.4	mono:minus	1661	0.971482198	testis-1
1414	chr3q	1328764033	1328772015	7983	5870	9.638532198	1.207611804	98.2	mono:plus	1662	0.971516501	testis-1
2697	chr9q	798953605	798962005	8401	4188	9.635087187	1.147685203	94.7	mono:plus	1663	0.971550792	testis-1
1819	chr5p	114476007	114484789	8783	2596	9.634517938	1.096838391	97.2	mono:plus	1664	0.971585081	testis-1
572	chr14q	76997030	77004979	7950	2133	9.628390035	1.211243719	99.6	mono:plus	1665	0.971619348	testis-1
1026	chr2q	88936048	88944013	7966	27480	9.619709176	1.207611804	87.4	mono:minus	1666	0.971653584	testis-1
1032	chr2q	175656650	175664942	8293	6178	9.619177769	1.160396907	97.9	mono:minus	1667	0.971687819	testis-1
827	chr1q	483434080	483439540	5461	30097	9.614887761	1.761478872	86.2	mono:minus	1668	0.971722038	testis-1
1968	chr5q	396676343	396685017	8675	10714	9.614218598	1.107734136	95.8	mono:plus	1669	0.971756254	testis-1
2514	chr8p	253630100	253637887	7788	16751	9.610301658	1.234851168	85.2	mono:minus	1670	0.971790457	testis-1
979	chr2p	963267006	963274585	7580	13319	9.60756066	1.267538405	93.5	mono:plus	1671	0.97182465	testis-1
2204	chr6q	187876019	187884004	7986	4449	9.60258088	1.202163931	99.8	mono:minus	1672	0.971858825	testis-1
2018	chr5q	1085785116	1085791890	6775	12936	9.602159537	1.416446928	92.6	mono:plus	1673	0.971892999	testis-1
1009	chr2p	1363030519	1363037603	7085	28687	9.592968298	1.35470437	86.1	mono:plus	1674	0.97192714	testis-1
860	chr1q	966182045	966189943	7899	28615	9.589181252	1.214875635	86.9	mono:plus	1675	0.971961267	testis-1
1807	chr4q	1168587923	1168593815	5893	14069	9.588754235	1.62709801	99.7	mono:plus	1676	0.971995393	testis-1
1714	chr4q	6919122	6926972	7851	16216	9.587669668	1.220323507	81.2	bi:plus-minus (split between 6921292 and 6921292)	1677	0.972029515	testis-1
1864	chr5p	583330007	583338026	8020	9149	9.587360772	1.194900101	98.3	mono:minus	1678	0.972063636	testis-1
180	chr11p	229513004	229521020	8017	5463	9.58454228	1.194900101	99.4	mono:minus	1679	0.972097747	testis-1
982	chr2p	983358001	983367025	9025	14184	9.580792251	1.062335196	86.6	bi:plus-minus (split between 983365850 and 983365915)	1680	0.972131845	testis-1
222	chr11q	231073097	231081009	7913	9315	9.576779986	1.209427762	97.6	mono:minus	1681	0.972165929	testis-1
2544	chr8p	661391001	661399016	8016	12499	9.574375762	1.194900101	92.7	mono:plus	1682	0.972200003	testis-1
2399	chr7p	628955028	628963015	7988	36944	9.565035576	1.196716059	87.4	mono:minus	1683	0.972234045	testis-1
2568	chr8q	249400008	249408491	8484	30003	9.56240204	1.12770967	85.4	mono:minus	1684	0.972268077	testis-1
1405	chr3q	1299599764	1299607970	8207	26707	9.562257669	1.165844779	83.6	mono:plus	1685	0.972302109	testis-1
797	chr1q	161771010	161779015	8006	5580	9.560117353	1.194900101	97.3	mono:minus	1686	0.972336133	testis-1
1439	chr3q	1418551018	1418559976	8959	6885	9.55881299	1.067783069	98.9	mono:minus	1687	0.972370152	testis-1
1321	chr3q	238055015	238063027	8013	13686	9.557923943	1.193084143	94	mono:plus	1688	0.972404169	testis-1
1967	chr5q	388947069	388954470	7402	15694	9.555361792	1.291145854	99.5	mono:plus	1689	0.972438176	testis-1
694	chr1p	655506021	655514011	7991	7592	9.55261978	1.194900101	96.3	mono:plus	1690	0.972472173	testis-1
216	chr11q	128036022	128045023	9002	3550	9.546774368	1.060519239	99.4	mono:plus	1691	0.97250615	testis-1
1107	chr2q	931835529	931841870	6342	29974	9.546111066	1.505428851	86.4	mono:plus	1692	0.972540124	testis-1
376	chr12q	562545008	562553726	8719	4664	9.5323949	1.093206475	98.3	mono:minus	1693	0.972574049	testis-1
1365	chr3q	813222029	813231006	8978	3001	9.531187598	1.062335196	99.6	mono:plus	1694	0.972607971	testis-1
2340	chr7p	46823096	46831895	8800	28407	9.529058787	1.08231073	85	mono:plus	1695	0.972641884	testis-1
396	chr12q	805183008	805192012	9005	41327	9.528572175	1.058703281	86.9	mono:plus	1696	0.972675796	testis-1
2397	chr7p	623705003	623713200	8198	1184	9.527937181	1.162212864	98	mono:minus	1697	0.972709706	testis-1
2378	chr7p	369576001	369584006	8006	2125	9.514263439	1.187636271	98.6	mono:minus	1698	0.972743566	testis-1
2275	chr6q	936652224	936659538	7315	28649	9.510885967	1.300225642	85.9	mono:plus	1699	0.972777415	testis-1
2339	chr7p	37151000	37157371	6372	29266	9.505218799	1.49090119	85.8	mono:minus	1700	0.972811244	testis-1
1225	chr3p	308802000	308809979	7980	8685	9.500774396	1.191268186	77.8	mono:minus	1701	0.972845057	testis-1
1796	chr4q	1039540058	1039549027	8970	35446	9.489561583	1.058703281	85.6	mono:plus	1702	0.97287883	testis-1
670	chr1p	456284003	456292023	8021	28922	9.486295823	1.182188398	86.7	mono:plus	1703	0.972912591	testis-1
935	chr2p	348494384	348500264	5881	27474	9.485654974	1.612570349	86.9	mono:plus	1704	0.97294635	testis-1
2088	chr6p	189223040	189230932	7893	2902	9.48501795	1.202163931	99.3	mono:plus	1705	0.972980107	testis-1
765	chr1p	1207031001	1207040026	9026	29578	9.483698203	1.051439451	86	mono:plus	1706	0.973013859	testis-1
698	chr1p	667215009	667222446	7438	30325	9.483463445	1.274802235	86.9	mono:minus	1707	0.973047611	testis-1
2543	chr8p	646491080	646498778	7699	18292	9.475323107	1.231219253	77.4	bi:plus-minus (split between 646493066 and 646493067)	1708	0.973081333	testis-1
339	chr12q	183553128	183559994	6867	655	9.461836816	1.378311819	95.7	mono:minus	1709	0.973115007	testis-1
2576	chr8q	331504384	331512021	7638	6960	9.460604567	1.238483083	93.8	mono:minus	1710	0.973148677	testis-1
2151	chr6p	1102301001	1102310022	9022	6963	9.454725615	1.047807535	96	mono:plus	1711	0.973182326	testis-1
2526	chr8p	467574041	467581571	7531	12987	9.448855482	1.254826702	92	mono:minus	1712	0.973215954	testis-1
2625	chr9p	300912813	300920971	8159	29507	9.441299414	1.156764991	86	mono:minus	1713	0.973249555	testis-1
2476	chr7q	875675011	875683936	8926	30568	9.437320026	1.056887323	84.9	mono:plus	1714	0.973283142	testis-1
2316	chr6q	1497158007	1497165868	7862	1838	9.436241333	1.200347974	96.3	mono:minus	1715	0.973316726	testis-1
1113	chr2q	959066001	959073938	7938	2543	9.431987126	1.187636271	95.8	mono:plus	1716	0.973350294	testis-1
2161	chr6p	1193583428	1193591781	8354	28682	9.431550723	1.129525627	85.6	mono:plus	1717	0.97338386	testis-1
2184	chr6p	1433026530	1433032413	5884	29338	9.429107551	1.601674603	86.6	mono:minus	1718	0.973417418	testis-1
1328	chr3q	323646460	323653976	7517	28694	9.428576426	1.254826702	86.5	mono:minus	1719	0.973450974	testis-1
2290	chr6q	1212891220	1212899644	8425	3355	9.427245366	1.118629882	99	mono:plus	1720	0.973484525	testis-1
266	chr11q	1019036574	1019041958	5385	11084	9.426103906	1.750583127	90.3	mono:plus	1721	0.973518072	testis-1
2146	chr6p	1019445727	1019452593	6867	3845	9.424477875	1.372863946	98.5	mono:minus	1722	0.973551614	testis-1
1317	chr3q	201087157	201094778	7622	4484	9.42193915	1.236667126	99.1	mono:plus	1723	0.973585146	testis-1
500	chr13q	402047101	402055023	7923	872	9.419424267	1.189452228	96.3	mono:plus	1724	0.973618669	testis-1
1542	chr4p	116269001	116276938	7938	4461	9.417896557	1.185820313	90.9	bi:minus-plus (split between 116271365 and 116271381)	1725	0.973652187	testis-1
2464	chr7q	663389120	663397022	7903	29522	9.414840063	1.191268186	85.6	mono:plus	1726	0.973685694	testis-1
509	chr13q	457945164	457952987	7824	733	9.407879394	1.202163931	99.4	mono:plus	1727	0.973719177	testis-1
395	chr12q	795704333	795712022	7690	30433	9.404366336	1.222139465	86.3	mono:minus	1728	0.973752646	testis-1
1962	chr5q	280489081	280495991	6911	3005	9.397034193	1.360152243	98.9	bi:plus-minus (split between 280489849 and 280489878)	1729	0.97378609	testis-1
2343	chr7p	74427001	74435026	8026	36653	9.388979506	1.169476695	86.4	mono:minus	1730	0.973819505	testis-1
825	chr1q	465655056	465663956	8901	5977	9.380854163	1.053255408	81.3	mono:plus	1731	0.973852891	testis-1
622	chr1p	85060003	85069023	9021	31386	9.380685853	1.040543705	85.4	mono:minus	1732	0.973886277	testis-1
2520	chr8p	366258007	366266026	8020	11697	9.379378115	1.169476695	98.8	mono:plus	1733	0.973919658	testis-1
272	chr12p	27854012	27861997	7986	8600	9.376368877	1.174924567	98.2	mono:minus	1734	0.973953028	testis-1
2651	chr9q	208522189	208529939	7751	10865	9.375957101	1.209427762	86.4	bi:minus-plus (split between 208524779 and 208524780)	1735	0.973986396	testis-1
2517	chr8p	298152448	298159182	6735	5666	9.375393484	1.392839479	98.3	mono:plus	1736	0.974019763	testis-1
1223	chr3p	306996106	307004760	8655	29459	9.373139449	1.08231073	86.3	mono:minus	1737	0.974053122	testis-1
2034	chr5q	1216052165	1216061026	8862	31179	9.372868021	1.056887323	86.7	mono:minus	1738	0.974086479	testis-1
2215	chr6q	263245404	263252015	6612	3568	9.367074764	1.416446928	99	mono:minus	1739	0.974119816	testis-1
2670	chr9q	415071005	415078960	7956	5310	9.365342396	1.176740525	97.7	mono:minus	1740	0.974153147	testis-1
1992	chr5q	773320479	773327941	7463	28471	9.363276936	1.254826702	86	mono:plus	1741	0.974186471	testis-1
2097	chr6p	202862046	202868987	6942	11091	9.35916063	1.347440539	95.6	mono:plus	1742	0.97421978	testis-1
128	chr10q	101149091	101155982	6892	4284	9.357456773	1.358336285	99.3	mono:plus	1743	0.974253082	testis-1
371	chr12q	491486000	491493716	7717	5433	9.355493937	1.213059677	93.2	bi:plus-minus (split between 491486239 and 491486239)	1744	0.974286378	testis-1
229	chr11q	342713774	342718807	5034	29082	9.35305261	1.857724625	85.4	mono:minus	1745	0.974319665	testis-1
1998	chr5q	851425844	851429358	3515	3322	9.351517847	2.660377884	86.9	mono:minus	1746	0.974352947	testis-1
443	chr13p	52958001	52966987	8987	6775	9.346019354	1.040543705	98.9	mono:plus	1747	0.974386209	testis-1
1261	chr3p	762689145	762698011	8867	609	9.345322316	1.053255408	98	mono:minus	1748	0.974419469	testis-1
22	chr10p	98079122	98086457	7336	27852	9.341271672	1.272986278	84.5	mono:minus	1749	0.974452714	testis-1
1676	chr4p	768967011	768976019	9009	5867	9.340376147	1.03691179	97	mono:plus	1750	0.974485956	testis-1
2003	chr5q	911814028	911822005	7978	3032	9.332349885	1.169476695	97.9	mono:minus	1751	0.97451917	testis-1
991	chr2p	1217287607	1217294006	6400	29035	9.328891313	1.458213953	85.7	mono:plus	1752	0.974552371	testis-1
404	chr13p	7173335	7180998	7664	27482	9.327784209	1.216691592	85.6	mono:minus	1753	0.974585568	testis-1
2115	chr6p	475613137	475621983	8847	6677	9.32774967	1.055071366	96.2	mono:plus	1754	0.974618765	testis-1
2424	chr7p	878902037	878909022	6986	5038	9.32671827	1.334728836	92.3	mono:plus	1755	0.974651959	testis-1
1045	chr2q	357074211	357079908	5698	28445	9.326420409	1.636177798	86	mono:minus	1756	0.974685151	testis-1
1046	chr2q	357089811	357097955	8145	28366	9.323851077	1.144053288	85.7	mono:minus	1757	0.974718334	testis-1
1008	chr2p	1343289082	1343295911	6830	27734	9.321859713	1.365600115	85.7	mono:minus	1758	0.97475151	testis-1
89	chr10p	775650508	775658316	7809	1695	9.32098912	1.193084143	99.6	mono:minus	1759	0.974784683	testis-1
537	chr14p	46476000	46484014	8015	8143	9.319318971	1.162212864	89.5	bi:minus-plus (split between 46483005 and 46483005)	1760	0.97481785	testis-1
2281	chr6q	1034203062	1034210802	7741	4507	9.318943401	1.203979889	95.5	mono:plus	1761	0.974851016	testis-1
1231	chr3p	447528083	447536027	7945	3761	9.312479091	1.171292652	97.4	mono:plus	1762	0.974884159	testis-1
1375	chr3q	920526001	920534020	8020	12856	9.304803215	1.160396907	92.8	mono:minus	1763	0.974917274	testis-1
294	chr12p	105730036	105737515	7480	28724	9.299801502	1.243930956	86	mono:plus	1764	0.974950372	testis-1
1024	chr2q	83961001	83968987	7987	3567	9.297916417	1.164028822	97.4	mono:plus	1765	0.974983463	testis-1
2132	chr6p	731956007	731963982	7976	7205	9.294850862	1.165844779	97.7	mono:minus	1766	0.975016543	testis-1
318	chr12q	13031136	13037945	6810	28219	9.290058955	1.363784158	85.9	mono:plus	1767	0.975049606	testis-1
2130	chr6p	703952824	703958348	5525	2510	9.282440543	1.67976078	99.3	mono:minus	1768	0.975082642	testis-1
2348	chr7p	110520003	110527780	7778	2759	9.276196415	1.193084143	99.1	mono:minus	1769	0.975115655	testis-1
949	chr2p	498892099	498899947	7849	3154	9.272908338	1.182188398	99.2	mono:minus	1770	0.975148657	testis-1
940	chr2p	427404076	427412990	8915	16498	9.272443807	1.040543705	99.6	mono:plus	1771	0.975181658	testis-1
185	chr11p	297411140	297418996	7857	2164	9.271117951	1.18037244	98.3	mono:minus	1772	0.975214653	testis-1
1776	chr4q	767868310	767876014	7705	11335	9.268657013	1.202163931	93.2	mono:plus	1773	0.97524764	testis-1
2575	chr8q	331458008	331464781	6774	7323	9.267195153	1.367416073	93	mono:plus	1774	0.975280621	testis-1
151	chr10q	469472218	469480011	7794	5047	9.266873167	1.189452228	97.4	mono:minus	1775	0.975313602	testis-1
2167	chr6p	1273239002	1273246902	7901	3696	9.26532994	1.17310861	96.7	mono:plus	1776	0.975346577	testis-1
2283	chr6q	1087704079	1087710912	6834	4253	9.262085013	1.35470437	95.7	mono:plus	1777	0.97537954	testis-1
810	chr1q	277543003	277550971	7969	12981	9.26206466	1.162212864	93	mono:minus	1778	0.975412504	testis-1
2490	chr7q	1059952057	1059958798	6742	4318	9.257007406	1.372863946	99.2	mono:minus	1779	0.975445449	testis-1
505	chr13q	432633117	432639980	6864	28217	9.250528398	1.347440539	86.4	mono:minus	1780	0.975478371	testis-1
137	chr10q	291864130	291871520	7391	12251	9.245180319	1.251194787	88.8	mono:minus	1781	0.975511274	testis-1
2271	chr6q	877748519	877753622	5104	3043	9.24368468	1.810509727	99.3	mono:minus	1782	0.975544172	testis-1
2408	chr7p	732965412	732972461	7050	1990	9.241332162	1.311121387	94.3	mono:minus	1783	0.975577062	testis-1
188	chr11q	615104	623014	7911	1690	9.24097804	1.167660737	99.1	mono:minus	1784	0.97560995	testis-1
981	chr2p	979300116	979308329	8214	27224	9.237988463	1.124077755	86.2	mono:plus	1785	0.975642828	testis-1
491	chr13q	338398000	338406056	8057	28408	9.236194759	1.145869246	85.2	mono:minus	1786	0.975675699	testis-1
2039	chr5q	1228734625	1228741737	7113	27501	9.227192226	1.296593727	86	mono:minus	1787	0.975708538	testis-1
2381	chr7p	378210632	378216959	6328	1790	9.225967179	1.458213953	97	mono:plus	1788	0.975741373	testis-1
364	chr12q	401668434	401675910	7477	4245	9.224915606	1.233035211	95.5	mono:minus	1789	0.975774204	testis-1
2219	chr6q	310689257	310696310	7054	5292	9.217236308	1.307489472	98	mono:minus	1790	0.975807008	testis-1
1993	chr5q	781985675	781992961	7287	28284	9.2143794	1.26390649	86.1	mono:plus	1791	0.975839802	testis-1
999	chr2p	1271838001	1271845980	7980	3831	9.212268362	1.154949034	97.6	mono:plus	1792	0.975872588	testis-1
257	chr11q	934275337	934281902	6566	15616	9.20873579	1.401919267	93.9	mono:plus	1793	0.975905361	testis-1
1043	chr2q	309729063	309737929	8867	28360	9.207210724	1.038727747	85.8	mono:plus	1794	0.975938129	testis-1
807	chr1q	243137032	243145025	7994	6191	9.203424386	1.151317119	99.4	mono:minus	1795	0.975970884	testis-1
714	chr1p	773342005	773350002	7998	981	9.200068151	1.149501161	99.6	mono:minus	1796	0.976003627	testis-1
76	chr10p	651815031	651821414	6384	8125	9.198780745	1.440054377	98.9	mono:minus	1797	0.976036365	testis-1
1834	chr5p	288361486	288368914	7429	17593	9.185959615	1.236667126	82.4	mono:plus	1798	0.976069057	testis-1
504	chr13q	414808005	414817008	9004	1749	9.180153686	1.018752214	99.4	mono:plus	1799	0.976101729	testis-1
2659	chr9q	273191904	273198857	6954	5304	9.174902362	1.320201175	97.4	mono:plus	1800	0.976134382	testis-1
2172	chr6p	1349064155	1349072015	7861	4865	9.168520377	1.165844779	97.5	mono:plus	1801	0.976167013	testis-1
268	chr11q	1060312631	1060319741	7111	1257	9.166704197	1.289329896	97.7	mono:minus	1802	0.976199637	testis-1
267	chr11q	1059929084	1059936906	7823	28077	9.16535787	1.171292652	84.3	mono:plus	1803	0.976232256	testis-1
1053	chr2q	431669058	431678010	8953	13244	9.161633338	1.024200087	92.7	mono:plus	1804	0.976264862	testis-1
2409	chr7p	747528227	747536885	8659	2292	9.160864355	1.058703281	96.3	bi:plus-minus (split between 747532992 and 747533031)	1805	0.976297465	testis-1
2058	chr6p	43390007	43397977	7971	23597	9.158646243	1.149501161	90.7	mono:minus	1806	0.97633006	testis-1
2028	chr5q	1191920001	1191927446	7446	14634	9.14890866	1.229403295	93	bi:minus-plus (split between 1191921616 and 1191922487)	1807	0.976362621	testis-1
600	chr14q	317533257	317540349	7093	28758	9.148222731	1.289329896	86.2	mono:minus	1808	0.976395179	testis-1
1233	chr3p	451408300	451415527	7228	27609	9.146866553	1.265722447	84	mono:minus	1809	0.976427732	testis-1
2513	chr8p	244964392	244973017	8626	786	9.140272854	1.060519239	99.5	mono:minus	1810	0.976460262	testis-1
2503	chr8p	135292010	135299804	7795	27299	9.136825282	1.171292652	84.8	mono:plus	1811	0.97649278	testis-1
1763	chr4q	621949194	621956920	7727	5118	9.128046926	1.182188398	99	mono:minus	1812	0.976525266	testis-1
649	chr1p	279171197	279178969	7773	29156	9.127777698	1.174924567	85.6	mono:minus	1813	0.976557751	testis-1
1915	chr5p	1023840064	1023846910	6847	11942	9.127238547	1.332912879	93.8	mono:minus	1814	0.976590235	testis-1
699	chr1p	674943051	674950777	7727	5710	9.124280966	1.18037244	97.1	mono:plus	1815	0.976622708	testis-1
1229	chr3p	354454069	354462993	8925	29150	9.118968915	1.022384129	85.8	mono:minus	1816	0.976655162	testis-1
2121	chr6p	625901277	625907753	6477	3063	9.104862121	1.405551183	98.1	mono:minus	1817	0.976687566	testis-1
2611	chr9p	25947000	25953997	6998	10181	9.102585903	1.300225642	88.5	bi:minus-plus (split between 25949243 and 25949243)	1818	0.976719961	testis-1
270	chr12p	20666150	20673899	7750	3282	9.10245315	1.174924567	97.1	mono:plus	1819	0.976752357	testis-1
305	chr12p	183590013	183598023	8011	4043	9.099979717	1.136789458	94	mono:minus	1820	0.976784743	testis-1
1669	chr4p	713617004	713625722	8719	1374	9.092254934	1.042359663	99.9	mono:plus	1821	0.976817102	testis-1
2011	chr5q	985259044	985267013	7970	12418	9.078164399	1.138605415	90	mono:minus	1822	0.976849411	testis-1
780	chr1p	1415387002	1415395027	8026	6682	9.076019979	1.131341585	94.7	mono:plus	1823	0.976881712	testis-1
1166	chr2q	1293984036	1293992022	7987	796	9.073767193	1.136789458	98	mono:plus	1824	0.976914005	testis-1
978	chr2p	913071564	913077785	6222	17255	9.072941717	1.458213953	99.4	mono:plus	1825	0.976946296	testis-1
864	chr1q	1034562090	1034569905	7816	893	9.067193618	1.160396907	96.7	mono:minus	1826	0.976978565	testis-1
867	chr1q	1074131004	1074138810	7807	19495	9.066569535	1.162212864	78.3	mono:plus	1827	0.977010833	testis-1
631	chr1p	134902894	134910007	7114	10702	9.061801526	1.272986278	96.5	mono:plus	1828	0.977043084	testis-1
1949	chr5q	78739009	78747028	8020	5425	9.051408392	1.12770967	97.8	mono:minus	1829	0.977075297	testis-1
1583	chr4p	128379083	128386642	7560	28309	9.050922896	1.196716059	85.9	mono:minus	1830	0.977107509	testis-1
2396	chr7p	610841028	610848020	6993	10979	9.045819548	1.292961811	92.7	mono:minus	1831	0.977139703	testis-1
256	chr11q	927139635	927146840	7206	27488	9.03682469	1.254826702	84.8	mono:minus	1832	0.977171865	testis-1
1815	chr5p	67718265	67724064	5800	14456	9.032276471	1.558091621	99.7	mono:plus	1833	0.97720401	testis-1
474	chr13q	92078007	92086878	8872	3133	9.02413849	1.016936256	96.1	mono:minus	1834	0.977236127	testis-1
122	chr10q	47906001	47914003	8003	6460	9.024025323	1.12770967	89.4	mono:plus	1835	0.977268243	testis-1
1121	chr2q	1062647018	1062654844	7827	1227	9.023594668	1.153133076	76.3	bi:minus-plus (split between 1062649570 and 1062649570)	1836	0.977300357	testis-1
2703	chr9q	870600008	870607826	7819	27547	9.017766756	1.153133076	84.5	mono:minus	1837	0.977332451	testis-1
2033	chr5q	1211742797	1211748793	5997	10802	8.990607441	1.499980978	96.8	mono:minus	1838	0.977364449	testis-1
2480	chr7q	917473069	917481025	7957	1865	8.990154128	1.129525627	99.4	mono:plus	1839	0.977396444	testis-1
794	chr1q	95851109	95858931	7823	4565	8.985309792	1.147685203	99	mono:plus	1840	0.977428423	testis-1
1508	chr4p	113847118	113854939	7822	1835	8.984873607	1.149501161	96.7	mono:minus	1841	0.977460399	testis-1
176	chr11p	197007021	197014993	7973	27536	8.978700053	1.125893712	85.9	mono:minus	1842	0.977492354	testis-1
1076	chr2q	886284001	886291888	7888	13037	8.974836363	1.138605415	91.9	mono:plus	1843	0.977524295	testis-1
2471	chr7q	784759648	784765142	5495	27582	8.972338964	1.632545883	87.8	mono:minus	1844	0.977556227	testis-1
742	chr1p	1052153017	1052161015	7999	6646	8.971392692	1.122261797	98.5	mono:minus	1845	0.977588156	testis-1
1605	chr4p	307110058	307117793	7736	27959	8.965063491	1.158580949	86.5	mono:minus	1846	0.977620063	testis-1
391	chr12q	777041292	777049023	7732	12248	8.957525723	1.158580949	92.5	mono:minus	1847	0.977651942	testis-1
1682	chr4p	769111043	769118945	7903	7014	8.955947269	1.133157543	99.9	mono:plus	1848	0.977683816	testis-1
907	chr1q	1469712017	1469720010	7994	13458	8.949902458	1.120445839	93.3	mono:minus	1849	0.977715668	testis-1
2662	chr9q	305368338	305373120	4783	1934	8.94432527	1.870436328	99	bi:plus-minus (split between 305369532 and 305369556)	1850	0.977747501	testis-1
899	chr1q	1391446057	1391452559	6503	16542	8.939968805	1.374679903	99.3	mono:minus	1851	0.977779318	testis-1
468	chr13q	43286136	43293835	7700	6222	8.93719033	1.160396907	97.8	mono:plus	1852	0.977811125	testis-1
2649	chr9q	159765018	159772191	7174	624	8.937009039	1.245746914	89.2	mono:plus	1853	0.977842931	testis-1
1640	chr4p	422763058	422769952	6895	10846	8.936461805	1.296593727	84.6	bi:minus-plus (split between 422763710 and 422763711)	1854	0.977874736	testis-1
1272	chr3p	811811132	811818910	7779	27727	8.925196933	1.147685203	85.9	mono:minus	1855	0.9779065	testis-1
1546	chr4p	116414001	116422021	8021	4853	8.923342372	1.113182009	98.5	mono:minus	1856	0.977938258	testis-1
924	chr2p	200148978	200155557	6580	27629	8.913463433	1.35470437	85.8	mono:plus	1857	0.977969981	testis-1
2267	chr6q	779765525	779773999	8475	5157	8.912463446	1.051439451	85.1	mono:minus	1858	0.9780017	testis-1
321	chr12q	45022094	45026997	4904	6683	8.911632983	1.817773558	99.3	mono:plus	1859	0.978033416	testis-1
1443	chr3q	1438223054	1438230892	7839	10326	8.901091923	1.1349735	83	mono:plus	1860	0.978065095	testis-1
908	chr2p	64033	73024	8992	3372	8.900361908	0.989696892	98.1	mono:plus	1861	0.978096771	testis-1
2429	chr7p	904956001	904963015	7015	9953	8.898519556	1.269354363	98.5	mono:minus	1862	0.97812844	testis-1
96	chr10p	921797006	921804983	7978	3939	8.896342358	1.114997967	98.3	mono:plus	1863	0.978160102	testis-1
2143	chr6p	998534507	998542012	7506	11355	8.894743311	1.185820313	93.6	mono:plus	1864	0.978191758	testis-1
660	chr1p	355391379	355397998	6620	4971	8.884072338	1.341992667	96.1	mono:minus	1865	0.978223376	testis-1
799	chr1q	176617139	176624148	7010	12044	8.883852303	1.267538405	90.5	mono:minus	1866	0.978254993	testis-1
1792	chr4q	1010004794	1010012010	7217	11338	8.8831843	1.231219253	92.5	mono:minus	1867	0.978286608	testis-1
2248	chr6q	586017234	586026025	8792	8421	8.882924165	1.009672426	98.6	mono:plus	1868	0.978318222	testis-1
2276	chr6q	969232005	969240013	8009	14854	8.880667558	1.109550094	93.3	mono:plus	1869	0.978349828	testis-1
413	chr13p	49393006	49401912	8907	4534	8.878650541	0.996960723	98.9	mono:minus	1870	0.978381427	testis-1
2546	chr8p	665422000	665430921	8922	6337	8.877934743	0.995144765	89.4	mono:plus	1871	0.978413023	testis-1
652	chr1p	294028000	294036818	8819	6870	8.87760875	1.006040511	99.5	mono:plus	1872	0.978444618	testis-1
2137	chr6p	806138085	806145988	7904	27218	8.867662335	1.122261797	86.6	mono:plus	1873	0.978476178	testis-1
2684	chr9q	625056010	625062915	6906	1275	8.865096874	1.283882023	98.1	mono:minus	1874	0.978507729	testis-1
2572	chr8q	274707013	274714337	7325	26381	8.863823422	1.209427762	83.6	mono:plus	1875	0.978539275	testis-1
554	chr14q	42163175	42170028	6854	23954	8.8558183	1.292961811	86.8	mono:minus	1876	0.978570792	testis-1
1982	chr5q	598244222	598252027	7806	28578	8.854153531	1.1349735	79.7	bi:minus-plus (split between 598248189 and 598248189)	1877	0.978602304	testis-1
1228	chr3p	354445093	354453026	7934	27836	8.852147075	1.114997967	84.8	mono:minus	1878	0.978633808	testis-1
1055	chr2q	499658116	499665402	7287	1172	8.850564638	1.214875635	98.6	mono:minus	1879	0.978665307	testis-1
1831	chr5p	257466002	257473211	7210	12062	8.848811492	1.227587338	93.1	mono:minus	1880	0.978696799	testis-1
357	chr12q	300167014	300175024	8011	23580	8.847059981	1.104102221	84.2	mono:minus	1881	0.978728286	testis-1
492	chr13q	350509446	350516793	7348	3035	8.845390339	1.203979889	97.7	mono:plus	1882	0.978759766	testis-1
93	chr10p	827003236	827011941	8706	19109	8.844133114	1.015120299	77	bi:plus-minus (split between 827008391 and 827008391)	1883	0.978791242	testis-1
2414	chr7p	813694127	813699832	5706	10954	8.841963736	1.549011833	95.3	mono:minus	1884	0.97882271	testis-1
1310	chr3q	145518469	145525028	6560	16467	8.837915779	1.347440539	99.6	mono:plus	1885	0.978854164	testis-1
601	chr14q	319750436	319756450	6015	10493	8.834690112	1.469109699	97.8	mono:plus	1886	0.978885606	testis-1
1175	chr2q	1295687233	1295693864	6632	4204	8.825659509	1.331096921	93.9	mono:plus	1887	0.978917017	testis-1
2136	chr6p	786349013	786354403	5391	1437	8.82273766	1.636177798	91.3	mono:plus	1888	0.978948416	testis-1
2489	chr7q	1058640598	1058646754	6157	453	8.816027135	1.430974589	97.4	mono:plus	1889	0.978979792	testis-1
20	chr10p	97394390	97402025	7636	10833	8.81189465	1.153133076	96.7	mono:plus	1890	0.979011153	testis-1
2119	chr6p	602223488	602229814	6327	24714	8.802903094	1.391023522	87.4	mono:minus	1891	0.979042483	testis-1
2589	chr8q	606359356	606366980	7625	26575	8.788006321	1.153133076	85	mono:plus	1892	0.979073759	testis-1
1050	chr2q	418545057	418553985	8929	2443	8.775553907	0.982433062	86.6	mono:plus	1893	0.979104991	testis-1
2665	chr9q	322001002	322008952	7951	7361	8.766329538	1.102286263	98.2	mono:plus	1894	0.97913619	testis-1
1446	chr3q	1476271464	1476278027	6564	16948	8.763841479	1.334728836	88.3	bi:plus-minus (split between 1476272757 and 1476272757)	1895	0.97916738	testis-1
577	chr14q	128793004	128798770	5767	914	8.757613863	1.518140554	96.8	mono:minus	1896	0.979198548	testis-1
1843	chr5p	381817581	381825012	7432	1941	8.752296169	1.178556483	85	bi:minus-plus (split between 381819498 and 381819585)	1897	0.979229697	testis-1
871	chr1q	1102606105	1102613277	7173	2621	8.750795174	1.220323507	98.5	mono:plus	1898	0.979260841	testis-1
316	chr12p	284409057	284417021	7965	19743	8.74912151	1.098654348	87.2	bi:plus-minus (split between 284416294 and 284416294)	1899	0.979291979	testis-1
2431	chr7q	31571000	31578830	7831	29109	8.745854907	1.116813924	87.9	mono:minus	1900	0.979323105	testis-1
1337	chr3q	422312073	422320856	8784	1072	8.739555378	0.995144765	98.9	mono:plus	1901	0.979354208	testis-1
2274	chr6q	926801028	926808370	7343	24103	8.737285746	1.189452228	87.2	mono:plus	1902	0.979385304	testis-1
715	chr1p	773361001	773370028	9028	554	8.736543171	0.967905401	99.1	mono:minus	1903	0.979416397	testis-1
1791	chr4q	1004746078	1004753926	7849	4974	8.73640707	1.113182009	95.5	mono:plus	1904	0.97944749	testis-1
2257	chr6q	672842175	672849544	7370	5132	8.730723494	1.184004355	97.6	mono:plus	1905	0.979478562	testis-1
2410	chr7p	761683066	761690627	7562	11173	8.7304399	1.154949034	96.1	mono:minus	1906	0.979509633	testis-1
1991	chr5q	757389035	757397927	8893	16003	8.726828843	0.980617104	98.6	mono:plus	1907	0.979540692	testis-1
2663	chr9q	307887119	307894023	6905	4693	8.719794532	1.262090532	79.4	mono:plus	1908	0.979571725	testis-1
921	chr2p	170036117	170044027	7911	2485	8.711000789	1.100470306	97.8	mono:plus	1909	0.979602727	testis-1
2116	chr6p	502319321	502327024	7704	7496	8.703472043	1.129525627	97.3	mono:plus	1910	0.979633703	testis-1
2599	chr8q	779020220	779027996	7777	750	8.689193702	1.116813924	97.9	mono:plus	1911	0.979664627	testis-1
187	chr11q	602064	610019	7956	1930	8.688615568	1.091390518	98.6	mono:minus	1912	0.979695549	testis-1
2447	chr7q	431180453	431187844	7392	16219	8.686475033	1.174924567	99.7	mono:minus	1913	0.979726464	testis-1
605	chr14q	363265000	363272717	7718	32001	8.683343087	1.125893712	88.4	bi:plus-minus (split between 363267289 and 363267289)	1914	0.979757368	testis-1
109	chr10p	1030196014	1030202925	6912	1653	8.680645516	1.256642659	94.5	mono:plus	1915	0.979788262	testis-1
1105	chr2q	914672001	914680956	8956	2749	8.672829912	0.967905401	98.5	mono:plus	1916	0.979819128	testis-1
1296	chr3q	38597053	38604054	7002	16833	8.671669641	1.238483083	99.4	mono:minus	1917	0.97984999	testis-1
83	chr10p	712281923	712288954	7032	2981	8.666282308	1.233035211	98	mono:minus	1918	0.979880833	testis-1
2508	chr8p	212291113	212298027	6915	2554	8.663496932	1.253010744	77.1	mono:plus	1919	0.979911666	testis-1
2020	chr5q	1101142004	1101148827	6824	26703	8.662270543	1.269354363	84.8	mono:minus	1920	0.979942495	testis-1
1427	chr3q	1417961003	1417970001	8999	3141	8.662115691	0.962457528	99.1	mono:minus	1921	0.979973323	testis-1
1455	chr4p	20068890	20075016	6127	740	8.660636069	1.412815013	99.5	mono:minus	1922	0.980004146	testis-1
1527	chr4p	115371005	115378973	7969	2749	8.658274228	1.085942645	95.7	mono:minus	1923	0.980034961	testis-1
478	chr13q	118189001	118196774	7774	8000	8.657983032	1.113182009	96.5	mono:plus	1924	0.980065774	testis-1
632	chr1p	160298051	160304840	6790	3359	8.653159544	1.274802235	97.4	mono:minus	1925	0.98009657	testis-1
1486	chr4p	112363130	112370989	7860	1025	8.650241304	1.100470306	81.6	mono:plus	1926	0.980127356	testis-1
2501	chr8p	89452022	89460014	7993	7921	8.64282137	1.080494772	95.6	mono:plus	1927	0.980158116	testis-1
1809	chr4q	1196236001	1196242982	6982	14892	8.636733675	1.236667126	93.7	mono:plus	1928	0.980188853	testis-1
1840	chr5p	345786516	345794002	7487	5699	8.635554799	1.153133076	97.3	mono:minus	1929	0.980219587	testis-1
2196	chr6q	73839156	73847028	7873	15689	8.633103027	1.096838391	93.2	mono:plus	1930	0.980250312	testis-1
2569	chr8q	251371082	251379026	7945	6964	8.625409585	1.085942645	97.2	mono:minus	1931	0.980281009	testis-1
2314	chr6q	1465377028	1465385101	8074	6078	8.61748844	1.067783069	98	mono:minus	1932	0.980311679	testis-1
611	chr1p	3121565	3129218	7654	4378	8.616092417	1.125893712	99.3	mono:plus	1933	0.980342343	testis-1
2332	chr6q	1590326006	1590334012	8007	15401	8.610533609	1.075046899	99.6	mono:plus	1934	0.980372988	testis-1
2201	chr6q	187702015	187709999	7985	544	8.607187062	1.078678815	96.9	mono:minus	1935	0.98040362	testis-1
430	chr13p	50930001	50938027	8027	7602	8.598943484	1.071414984	79.7	bi:plus-minus (split between 50934637 and 50934652)	1936	0.980434224	testis-1
50	chr10p	402928049	402936025	7977	6239	8.598397412	1.078678815	96.3	mono:minus	1937	0.980464825	testis-1
1786	chr4q	936519261	936526969	7709	26777	8.587571923	1.113182009	85.6	mono:plus	1938	0.980495388	testis-1
163	chr11p	44934154	44939939	5786	3831	8.579231882	1.483637359	97.2	mono:plus	1939	0.980525921	testis-1
1498	chr4p	113286012	113293002	6991	4458	8.575862727	1.227587338	96.6	mono:minus	1940	0.980556442	testis-1
1695	chr4p	905677138	905683896	6759	10099	8.573468338	1.269354363	95.4	mono:minus	1941	0.980586955	testis-1
1641	chr4p	423285117	423293020	7904	5285	8.559771026	1.08231073	95.4	mono:minus	1942	0.980617419	testis-1
2071	chr6p	188468448	188476017	7570	1406	8.556715551	1.129525627	99.1	mono:minus	1943	0.980647872	testis-1
105	chr10p	1013781112	1013788900	7789	21448	8.547075907	1.096838391	81.7	bi:plus-minus (split between 1013784133 and 1013784169)	1944	0.98067829	testis-1
2171	chr6p	1348761001	1348768025	7025	5819	8.546722909	1.216691592	94.1	mono:plus	1945	0.980708708	testis-1
2724	chr9q	972500125	972508026	7902	1929	8.53859575	1.080494772	96.1	mono:minus	1946	0.980739096	testis-1
2038	chr5q	1228111022	1228118325	7304	1373	8.538272181	1.169476695	98.6	mono:plus	1947	0.980769484	testis-1
218	chr11q	182136041	182144010	7970	4683	8.538223104	1.071414984	98.3	mono:plus	1948	0.980799871	testis-1
40	chr10p	305250155	305257022	6868	17382	8.525881649	1.242114999	93.3	mono:plus	1949	0.980830214	testis-1
806	chr1q	241638779	241644948	6170	3381	8.520172085	1.380127776	95.4	mono:minus	1950	0.980860537	testis-1
2174	chr6p	1353540033	1353547991	7959	3386	8.518236622	1.069599027	97.3	mono:minus	1951	0.980890853	testis-1
1594	chr4p	219531075	219537002	5928	4894	8.51681213	1.436422462	95.3	mono:plus	1952	0.980921164	testis-1
612	chr1p	6233322	6240022	6701	28943	8.513593057	1.27117032	87.8	mono:plus	1953	0.980951464	testis-1
2511	chr8p	234244009	234251946	7938	7364	8.509644629	1.071414984	97.7	mono:plus	1954	0.980981749	testis-1
1937	chr5p	1269119892	1269126103	6212	25507	8.50930716	1.369232031	85.5	mono:minus	1955	0.981012034	testis-1
84	chr10p	712313796	712320944	7149	2469	8.508265051	1.189452228	98.7	mono:minus	1956	0.981042314	testis-1
1290	chr3p	854723127	854730984	7858	7013	8.498377821	1.08231073	97.5	mono:minus	1957	0.98107256	testis-1
2064	chr6p	101818006	101825915	7910	26189	8.494459542	1.073230942	84.9	mono:minus	1958	0.981102791	testis-1
1441	chr3q	1418623003	1418630992	7990	1991	8.493604626	1.062335196	98.9	mono:minus	1959	0.981133019	testis-1
2336	chr7p	8690186	8698603	8418	1124	8.485088751	1.007856468	99.7	mono:plus	1960	0.981163217	testis-1
12	chr10p	80219004	80226970	7967	1662	8.479098206	1.064151154	98.2	mono:minus	1961	0.981193394	testis-1
2234	chr6q	478292100	478300015	7916	4122	8.478729661	1.071414984	95.9	mono:minus	1962	0.98122357	testis-1
1388	chr3q	1056045090	1056053021	7932	5052	8.468955044	1.067783069	98	mono:plus	1963	0.98125371	testis-1
1377	chr3q	932775003	932783018	8016	4561	8.467302271	1.056887323	98.5	mono:plus	1964	0.981283845	testis-1
2353	chr7p	172320001	172328025	8025	11115	8.460301699	1.055071366	98.6	mono:plus	1965	0.981313955	testis-1
2650	chr9q	208256069	208262998	6930	3795	8.457531479	1.220323507	98.6	mono:minus	1966	0.981344055	testis-1
863	chr1q	1003702035	1003709874	7840	8172	8.453937619	1.078678815	95.5	mono:plus	1967	0.981374142	testis-1
2656	chr9q	254603041	254609844	6804	26778	8.453898175	1.242114999	85.9	mono:plus	1968	0.981404229	testis-1
842	chr1q	637235021	637242761	7741	2254	8.445920555	1.091390518	96.7	mono:plus	1969	0.981434288	testis-1
197	chr11q	41979031	41987028	7998	1724	8.423511153	1.053255408	98.6	mono:plus	1970	0.981464267	testis-1
915	chr2p	108151033	108159022	7990	5993	8.422985116	1.055071366	80.7	mono:minus	1971	0.981494244	testis-1
1774	chr4q	752963000	752971022	8023	9560	8.419908986	1.049623493	99	mono:plus	1972	0.98152421	testis-1
774	chr1p	1314890068	1314898002	7935	3605	8.414104905	1.060519239	96.5	mono:plus	1973	0.981554156	testis-1
869	chr1q	1099426001	1099433997	7997	8086	8.413267779	1.051439451	95.4	mono:plus	1974	0.981584098	testis-1
963	chr2p	676356045	676364726	8682	2130	8.40846453	0.967905401	90.4	mono:minus	1975	0.981614024	testis-1
819	chr1q	394041427	394048818	7392	5852	8.405864253	1.136789458	97.3	mono:minus	1976	0.98164394	testis-1
182	chr11p	271363024	271371000	7977	15932	8.403323413	1.053255408	99.6	mono:plus	1977	0.981673847	testis-1
1109	chr2q	942851386	942857622	6237	1535	8.402088697	1.347440539	99	mono:plus	1978	0.98170375	testis-1
1015	chr2q	12280014	12288011	7998	1916	8.397679224	1.049623493	98.6	mono:minus	1979	0.981733637	testis-1
1033	chr2q	193080322	193087207	6886	2382	8.395069823	1.21850755	98.9	mono:plus	1980	0.981763514	testis-1
459	chr13p	206195001	206202452	7452	5639	8.392781591	1.125893712	97.7	mono:plus	1981	0.981793384	testis-1
2506	chr8p	171091102	171096641	5540	8925	8.388106353	1.514508639	83.2	mono:plus	1982	0.981823237	testis-1
1672	chr4p	718057156	718065025	7870	486	8.381608045	1.064151154	99	mono:minus	1983	0.981853067	testis-1
2522	chr8p	377804506	377810978	6473	17836	8.374963813	1.292961811	80.2	bi:plus-minus (split between 377808171 and 377808194)	1984	0.981882873	testis-1
484	chr13q	224422018	224429804	7787	18193	8.374803097	1.075046899	78.6	bi:minus-plus (split between 224427488 and 224427488)	1985	0.981912678	testis-1
1236	chr3p	498109596	498116020	6425	2783	8.370482301	1.302041599	98.7	mono:plus	1986	0.981942469	testis-1
2062	chr6p	85750080	85757932	7853	25002	8.367228703	1.065967111	85.6	mono:plus	1987	0.981972247	testis-1
488	chr13q	290301014	290309018	8005	17745	8.363374598	1.04417562	84.4	bi:plus-minus (split between 290303412 and 290303412)	1988	0.982002012	testis-1
1670	chr4p	713628107	713635556	7450	1492	8.360781401	1.122261797	99.4	mono:plus	1989	0.982031768	testis-1
1248	chr3p	678001103	678009009	7907	565	8.360486841	1.056887323	98.7	mono:plus	1990	0.982061523	testis-1
2253	chr6q	629859362	629866630	7269	3628	8.353997958	1.149501161	97.2	mono:plus	1991	0.982091254	testis-1
1551	chr4p	116864010	116870975	6966	1259	8.347537404	1.198532016	94.3	mono:minus	1992	0.982120963	testis-1
1713	chr4q	5718055	5725968	7914	5863	8.331862098	1.053255408	98.4	mono:minus	1993	0.982150615	testis-1
2487	chr7q	1013087001	1013095016	8016	896	8.318093327	1.03691179	99.4	mono:plus	1994	0.982180219	testis-1
2057	chr6p	35009123	35016956	7834	1013	8.314826947	1.060519239	93.4	mono:plus	1995	0.982209811	testis-1
2223	chr6q	354398051	354406022	7972	7212	8.314783424	1.042359663	96.6	mono:minus	1996	0.982239403	testis-1
1350	chr3q	625996000	626002491	6492	13320	8.314331163	1.280250108	92.3	mono:plus	1997	0.982268994	testis-1
2178	chr6p	1356192029	1356198980	6952	467	8.309135605	1.194900101	88.1	mono:minus	1998	0.982298566	testis-1
58	chr10p	490369015	490376995	7981	3366	8.307590603	1.040543705	99.5	mono:minus	1999	0.982328132	testis-1
[truncated: 8,461 more rows]
