# Supplementary material for: A mammalian-like piRNA pathway in Axolotl reveals the origins of piRNA-directed DNA methylation
Source: EMBO J. 2025 Nov 13;45(6):1933–56. doi: 10.1038/s44318-025-00631-w (PMC7618676; doi:10.1038/s44318-025-00631-w)
Supplement: Supplementary file 10 — Source data Fig. 4 [file 44318_2025_631_MOESM10_ESM.zip › Figure 4/4G/ridgeplot_directionality_length.csv]

Chr	Start	End	Cluster	MappedSequenceReads	Strand	Directionality	Length.kb	sample	condition
chr10p	769123	775019	1	416.302913725171	.	bi:plus-minus	5.896	testis-1	testis
chr10p	1564000	1633999	2	118081.110776881	-	mono:minus	69.999	testis-1	testis
chr10p	1642000	1709025	3	74152.5414543681	.	bi:plus-minus	67.025	testis-1	testis
chr10p	42701007	42707996	4	404.494102890159	+	mono:plus	6.989	testis-1	testis
chr10p	48133001	48139006	5	368.134518076348	-	mono:minus	6.005	testis-1	testis
chr10p	60646576	60662816	6	6397.85880585727	-	mono:minus	16.24	testis-1	testis
chr10p	64092939	64115479	7	9848.01109940564	+	mono:plus	22.54	testis-1	testis
chr10p	80104012	80111012	8	427.321234699099	+	mono:plus	7	testis-1	testis
chr10p	80117017	80125990	9	592.507425410852	-	mono:minus	8.973	testis-1	testis
chr10p	80143006	80157915	10	900.94526881696	-	mono:minus	14.909	testis-1	testis
chr10p	80190017	80199025	11	577.111137845251	-	mono:minus	9.008	testis-1	testis
chr10p	80219004	80226970	12	466.92159579935	-	mono:minus	7.966	testis-1	testis
chr10p	80236002	80245998	13	732.293732093826	-	mono:minus	9.996	testis-1	testis
chr10p	80266005	80280018	14	1256.22999089254	-	mono:minus	14.013	testis-1	testis
chr10p	80320008	80351005	15	5067.16698450259	-	mono:minus	30.997	testis-1	testis
chr10p	80357030	80368019	16	736.494292419491	-	mono:minus	10.989	testis-1	testis
chr10p	80377023	80393025	17	1438.09628117062	-	mono:minus	16.002	testis-1	testis
chr10p	80847029	80859016	18	722.554366757398	+	mono:plus	11.987	testis-1	testis
chr10p	90321010	90330792	19	1152.43236913	-	mono:minus	9.782	testis-1	testis
chr10p	97394390	97402025	20	485.247819035304	+	mono:plus	7.635	testis-1	testis
chr10p	97466001	97477659	21	1834.79549670888	-	mono:minus	11.658	testis-1	testis
chr10p	98079122	98086457	22	514.399216698885	-	mono:minus	7.335	testis-1	testis
chr10p	99898313	99906205	23	668.837881156692	.	bi:plus-minus	7.892	testis-1	testis
chr10p	100337041	100345022	24	440.096668649731	-	mono:minus	7.981	testis-1	testis
chr10p	114727014	114747521	25	1551.94885240658	+	mono:plus	20.507	testis-1	testis
chr10p	132367412	132372992	26	343.9952551889	+	mono:plus	5.58	testis-1	testis
chr10p	133025191	133034015	27	736.920242563309	+	mono:plus	8.824	testis-1	testis
chr10p	140778009	140787495	28	1827.16277768911	-	mono:minus	9.486	testis-1	testis
chr10p	144366023	144371015	29	305.880630294238	-	mono:minus	4.992	testis-1	testis
chr10p	146014019	146028544	30	4907.12348125472	.	bi:plus-minus	14.525	testis-1	testis
chr10p	186555099	186568020	31	3240.79062768812	+	mono:plus	12.921	testis-1	testis
chr10p	190768003	190780005	32	2821.58097743309	+	mono:plus	12.002	testis-1	testis
chr10p	215973188	215978543	33	358.62317963889	-	mono:minus	5.355	testis-1	testis
chr10p	222267150	222274242	34	1080.0672411165	+	mono:plus	7.092	testis-1	testis
chr10p	244485047	244491913	35	373.315111100495	+	mono:plus	6.866	testis-1	testis
chr10p	246855128	246862766	36	883.805092471039	+	mono:plus	7.638	testis-1	testis
chr10p	268645001	268658022	37	3848.29079085683	+	mono:plus	13.021	testis-1	testis
chr10p	276773186	276779956	38	434.589504730564	+	mono:plus	6.77	testis-1	testis
chr10p	296702271	296710011	39	573.935550164406	-	mono:minus	7.74	testis-1	testis
chr10p	305250155	305257022	40	469.497836702851	+	mono:plus	6.867	testis-1	testis
chr10p	308521771	308531997	41	887.837439038629	+	mono:plus	10.226	testis-1	testis
chr10p	312163318	312167989	42	317.949275826822	+	mono:plus	4.671	testis-1	testis
chr10p	323106089	323118009	43	2540.821317769	+	mono:plus	11.92	testis-1	testis
chr10p	340911289	340920697	44	902.988076032829	.	bi:minus-plus	9.408	testis-1	testis
chr10p	354119004	354125959	45	433.485488988334	-	mono:minus	6.955	testis-1	testis
chr10p	354704126	354731993	46	10511.3355458928	-	mono:minus	27.867	testis-1	testis
chr10p	358402174	358408956	47	382.466726854902	-	mono:minus	6.782	testis-1	testis
chr10p	373288012	373298604	48	1878.74590216014	+	mono:plus	10.592	testis-1	testis
chr10p	399336218	399344925	49	1427.95028874914	.	bi:plus-minus	8.707	testis-1	testis
chr10p	402928049	402936025	50	473.491088718668	-	mono:minus	7.976	testis-1	testis
chr10p	402972069	402980997	51	596.984711814589	-	mono:minus	8.928	testis-1	testis
chr10p	431087065	431094016	52	409.276113414599	-	mono:minus	6.951	testis-1	testis
chr10p	437741099	437747015	53	373.846279791956	+	mono:plus	5.916	testis-1	testis
chr10p	442194769	442201548	54	574.042525796556	-	mono:minus	6.779	testis-1	testis
chr10p	445128000	445132918	55	305.209621751953	-	mono:minus	4.918	testis-1	testis
chr10p	454644053	454656760	56	2370.55470565848	+	mono:plus	12.707	testis-1	testis
chr10p	458545003	458554004	57	616.442652265356	-	mono:minus	9.001	testis-1	testis
chr10p	490369015	490376995	58	457.477124003418	-	mono:minus	7.98	testis-1	testis
chr10p	497687065	497694579	59	583.224208461186	-	mono:minus	7.514	testis-1	testis
chr10p	511278000	511283768	60	537.159001436539	-	mono:minus	5.768	testis-1	testis
chr10p	517981000	517988319	61	322.259667262584	+	mono:plus	7.319	testis-1	testis
chr10p	520009587	520018984	62	2561.85506501941	-	mono:minus	9.397	testis-1	testis
chr10p	520797014	520807005	63	934.63451555452	-	mono:minus	9.991	testis-1	testis
chr10p	523351005	523356968	64	364.021231009657	+	mono:plus	5.963	testis-1	testis
chr10p	538253955	538266986	65	3002.41751100235	+	mono:plus	13.031	testis-1	testis
chr10p	541441102	541445779	66	356.470876412877	-	mono:minus	4.677	testis-1	testis
chr10p	557231604	557239827	67	647.496347673781	-	mono:minus	8.223	testis-1	testis
chr10p	557287095	557295021	68	453.184109602062	-	mono:minus	7.926	testis-1	testis
chr10p	574423121	574430023	69	534.770402213218	-	mono:minus	6.902	testis-1	testis
chr10p	596294751	596299052	70	329.679437285493	-	mono:minus	4.301	testis-1	testis
chr10p	597188526	597192982	71	380.554996802159	-	mono:minus	4.456	testis-1	testis
chr10p	600883000	600893449	72	5110.68035755364	+	mono:plus	10.449	testis-1	testis
chr10p	639867000	639886954	73	5297.35887015668	-	mono:minus	19.954	testis-1	testis
chr10p	650228000	650241972	74	4165.10996391358	+	mono:plus	13.972	testis-1	testis
chr10p	651599036	651614002	75	2890.37901046168	-	mono:minus	14.966	testis-1	testis
chr10p	651815031	651821414	76	506.552616853526	-	mono:minus	6.383	testis-1	testis
chr10p	656717042	656725994	77	597.203530432626	+	mono:plus	8.952	testis-1	testis
chr10p	657565095	657575236	78	3099.85121871946	-	mono:minus	10.141	testis-1	testis
chr10p	678132507	678141025	79	713.030610062329	-	mono:minus	8.518	testis-1	testis
chr10p	683739016	683744017	80	315.263462346405	-	mono:minus	5.001	testis-1	testis
chr10p	702868005	702873022	81	302.441636498684	-	mono:minus	5.017	testis-1	testis
chr10p	711336001	711348023	82	2030.04991537135	-	mono:minus	12.022	testis-1	testis
chr10p	712281923	712288954	83	477.229331025841	-	mono:minus	7.031	testis-1	testis
chr10p	712313796	712320944	84	468.527737097888	-	mono:minus	7.148	testis-1	testis
chr10p	714257061	714262945	85	411.190084050627	+	mono:plus	5.884	testis-1	testis
chr10p	720156054	720166991	86	1333.73997996971	+	mono:plus	10.937	testis-1	testis
chr10p	746355072	746360014	87	319.076899012229	-	mono:minus	4.942	testis-1	testis
chr10p	755260307	755265852	88	329.133567714553	.	bi:minus-plus	5.545	testis-1	testis
chr10p	775650508	775658316	89	513.282310033505	-	mono:minus	7.808	testis-1	testis
chr10p	791992752	791999486	90	680.348114680858	-	mono:minus	6.734	testis-1	testis
chr10p	814740358	814749746	91	639.438645236053	+	mono:plus	9.388	testis-1	testis
chr10p	815286332	815295930	92	774.0036735418	+	mono:plus	9.598	testis-1	testis
chr10p	827003236	827011941	93	487.023106308163	.	bi:plus-minus	8.705	testis-1	testis
chr10p	827726174	827737996	94	2113.02355141048	+	mono:plus	11.822	testis-1	testis
chr10p	890398814	890405015	95	312.983150729796	-	mono:minus	6.201	testis-1	testis
chr10p	921797006	921804983	96	489.89813180559	+	mono:plus	7.977	testis-1	testis
chr10p	924825309	924830986	97	810.766637636502	+	mono:plus	5.677	testis-1	testis
chr10p	937506933	937516026	98	673.723037959877	-	mono:minus	9.093	testis-1	testis
chr10p	937578385	937583681	99	666.429697512581	-	mono:minus	5.296	testis-1	testis
chr10p	948184003	948194020	100	1114.82917574597	+	mono:plus	10.017	testis-1	testis
chr10p	970218021	970229028	101	1676.36233908857	+	mono:plus	11.007	testis-1	testis
chr10p	976058003	976069813	102	3549.75274936552	+	mono:plus	11.81	testis-1	testis
chr10p	982144319	982155805	103	2858.46195190453	-	mono:minus	11.486	testis-1	testis
chr10p	994869478	994880873	104	2400.84432407925	-	mono:minus	11.395	testis-1	testis
chr10p	1013781112	1013788900	105	470.66494862666	.	bi:plus-minus	7.788	testis-1	testis
chr10p	1024172001	1024181015	106	589.442117429249	+	mono:plus	9.014	testis-1	testis
chr10p	1025541045	1025546005	107	334.301673059912	+	mono:plus	4.96	testis-1	testis
chr10p	1026573397	1026584481	108	1203.95436657745	-	mono:minus	11.084	testis-1	testis
chr10p	1030196014	1030202925	109	478.020275063241	+	mono:plus	6.911	testis-1	testis
chr10p	1030206298	1030217842	110	5236.97809728656	+	mono:plus	11.544	testis-1	testis
chr10p	1035363742	1035371085	111	657.766253893891	.	bi:plus-minus	7.343	testis-1	testis
chr10p	1075475495	1075491009	112	7142.04101045246	-	mono:minus	15.514	testis-1	testis
chr10q	32015	47017	113	1035.47339266265	-	mono:minus	15.002	testis-1	testis
chr10q	3557001	3563009	114	388.491671613913	+	mono:plus	6.008	testis-1	testis
chr10q	6367165	6373491	115	433.691060110996	-	mono:minus	6.326	testis-1	testis
chr10q	7153480	7165027	116	1081.31287644653	+	mono:plus	11.547	testis-1	testis
chr10q	13938762	13948028	117	898.426919661357	+	mono:plus	9.266	testis-1	testis
chr10q	22920209	22927666	118	426.877244013305	+	mono:plus	7.457	testis-1	testis
chr10q	37616000	37624605	119	612.350447502102	-	mono:minus	8.605	testis-1	testis
chr10q	38367087	38376974	120	776.949061338657	-	mono:minus	9.887	testis-1	testis
chr10q	38743208	38751448	121	699.794958156458	-	mono:minus	8.24	testis-1	testis
chr10q	47906001	47914003	122	496.929296227917	+	mono:plus	8.002	testis-1	testis
chr10q	82246229	82253662	123	566.147659774098	-	mono:minus	7.433	testis-1	testis
chr10q	92277046	92286026	124	566.361612363338	+	mono:plus	8.98	testis-1	testis
chr10q	92605039	92616529	125	2163.19608066853	-	mono:minus	11.49	testis-1	testis
chr10q	94998149	95003732	126	305.442820321858	-	mono:minus	5.583	testis-1	testis
chr10q	97880072	97905018	127	9778.40922031726	+	mono:plus	24.946	testis-1	testis
chr10q	101149091	101155982	128	515.290487598329	+	mono:plus	6.891	testis-1	testis
chr10q	101705105	101724019	129	5437.34234563992	+	mono:plus	18.914	testis-1	testis
chr10q	103191089	103196800	130	628.591246912795	.	bi:plus-minus	5.711	testis-1	testis
chr10q	110009016	110020931	131	804.951120764341	+	mono:plus	11.915	testis-1	testis
chr10q	156320003	156324768	132	327.319108413502	.	bi:plus-minus	4.765	testis-1	testis
chr10q	180531069	180538373	133	543.194587830728	+	mono:plus	7.304	testis-1	testis
chr10q	205405001	205420984	134	3213.31444775358	+	mono:plus	15.983	testis-1	testis
chr10q	272240160	272247007	135	352.237600278625	+	mono:plus	6.847	testis-1	testis
chr10q	286117031	286126958	136	864.767794204649	-	mono:minus	9.927	testis-1	testis
chr10q	291864130	291871520	137	509.10771910192	-	mono:minus	7.39	testis-1	testis
chr10q	350801929	350807790	138	403.95804827325	-	mono:minus	5.861	testis-1	testis
chr10q	350909001	350919027	139	723.229910472917	.	bi:plus-minus	10.026	testis-1	testis
chr10q	375538000	375548020	140	1011.23309756019	+	mono:plus	10.02	testis-1	testis
chr10q	375669001	375677529	141	985.958047496075	-	mono:minus	8.528	testis-1	testis
chr10q	390510007	390518990	142	564.938504522252	-	mono:minus	8.983	testis-1	testis
chr10q	399210131	399216028	143	326.267300460942	-	mono:minus	5.897	testis-1	testis
chr10q	412094214	412103958	144	1274.30118829963	+	mono:plus	9.744	testis-1	testis
chr10q	421099428	421107989	145	822.724059093908	+	mono:plus	8.561	testis-1	testis
chr10q	437046004	437052982	146	378.860854140097	-	mono:minus	6.978	testis-1	testis
chr10q	441339187	441343287	147	350.152090419108	-	mono:minus	4.1	testis-1	testis
chr10q	452716106	452723438	148	533.553361332623	+	mono:plus	7.332	testis-1	testis
chr10q	458321115	458329026	149	675.689834319946	+	mono:plus	7.911	testis-1	testis
chr10q	464233000	464242982	150	1068.74158505162	+	mono:plus	9.982	testis-1	testis
chr10q	469472218	469480011	151	510.302287088976	-	mono:minus	7.793	testis-1	testis
chr10q	478317578	478322707	152	315.167911171123	+	mono:plus	5.129	testis-1	testis
chr10q	479243261	479250826	153	374.135323913799	+	mono:plus	7.565	testis-1	testis
chr10q	505963329	505974620	154	2068.86981319812	+	mono:plus	11.291	testis-1	testis
chr10q	508773216	508789023	155	1773.67054324434	-	mono:minus	15.807	testis-1	testis
chr10q	521739714	521746998	156	1095.13344401374	+	mono:plus	7.284	testis-1	testis
chr10q	523355064	523362905	157	420.470041494073	-	mono:minus	7.841	testis-1	testis
chr11p	2460014	2487885	158	2618.45079067526	-	mono:minus	27.871	testis-1	testis
chr11p	4053001	4074025	159	4017.51187274059	-	mono:minus	21.024	testis-1	testis
chr11p	4218001	4226993	160	585.994307656269	-	mono:minus	8.992	testis-1	testis
chr11p	8275031	8287233	161	3210.28505665615	-	mono:minus	12.202	testis-1	testis
chr11p	44656189	44666014	162	1156.64151411714	-	mono:minus	9.825	testis-1	testis
chr11p	44934154	44939939	163	472.435693485328	+	mono:plus	5.785	testis-1	testis
chr11p	46108155	46117757	164	685.318460413977	-	mono:minus	9.602	testis-1	testis
chr11p	96779647	96785501	165	374.712377778961	-	mono:minus	5.854	testis-1	testis
chr11p	108479086	108489020	166	625.818565467404	-	mono:minus	9.934	testis-1	testis
chr11p	118497403	118502545	167	414.113090199564	+	mono:plus	5.142	testis-1	testis
chr11p	140811188	140822018	168	855.535936086864	.	bi:plus-minus	10.83	testis-1	testis
chr11p	152543077	152552841	169	705.489540805258	+	mono:plus	9.764	testis-1	testis
chr11p	164138072	164148294	170	2187.07116839301	-	mono:minus	10.222	testis-1	testis
chr11p	164415003	164422024	171	368.728756983291	+	mono:plus	7.021	testis-1	testis
chr11p	169696071	169703002	172	550.597087281445	+	mono:plus	6.931	testis-1	testis
chr11p	170329809	170336775	173	806.364053602812	-	mono:minus	6.966	testis-1	testis
chr11p	178112232	178118005	174	423.795224850612	+	mono:plus	5.773	testis-1	testis
chr11p	190508071	190516006	175	444.305123532044	-	mono:minus	7.935	testis-1	testis
chr11p	197007021	197014993	176	494.433353020085	-	mono:minus	7.972	testis-1	testis
chr11p	214317548	214321795	177	319.793325690155	-	mono:minus	4.247	testis-1	testis
chr11p	215156025	215165004	178	535.262018969635	-	mono:minus	8.979	testis-1	testis
chr11p	224384259	224389898	179	388.182299099544	-	mono:minus	5.639	testis-1	testis
chr11p	229513004	229521020	180	527.795488070632	-	mono:minus	8.016	testis-1	testis
chr11p	253295094	253301022	181	385.399617350577	-	mono:minus	5.928	testis-1	testis
chr11p	271363024	271371000	182	462.748877572571	+	mono:plus	7.976	testis-1	testis
chr11p	271443687	271452850	183	942.104901319474	-	mono:minus	9.163	testis-1	testis
chr11p	274711214	274718089	184	536.258756953717	+	mono:plus	6.875	testis-1	testis
chr11p	297411140	297418996	185	510.536036167646	-	mono:minus	7.856	testis-1	testis
chr11q	574006	597989	186	2616.37787857512	-	mono:minus	23.983	testis-1	testis
chr11q	602064	610019	187	478.459164800665	-	mono:minus	7.955	testis-1	testis
chr11q	615104	623014	188	508.876310671222	-	mono:minus	7.91	testis-1	testis
chr11q	5406356	5418768	189	3132.10651245132	-	mono:minus	12.412	testis-1	testis
chr11q	25058003	25063019	190	320.876840877144	-	mono:minus	5.016	testis-1	testis
chr11q	27364021	27372025	191	539.779399138859	-	mono:minus	8.004	testis-1	testis
chr11q	41844053	41848979	192	306.546528535524	+	mono:plus	4.926	testis-1	testis
chr11q	41891000	41903005	193	796.512567767407	+	mono:plus	12.005	testis-1	testis
chr11q	41916165	41921004	194	333.630087264151	+	mono:plus	4.839	testis-1	testis
chr11q	41923042	41934992	195	1065.99976231919	+	mono:plus	11.95	testis-1	testis
chr11q	41954033	41964905	196	807.362086679994	+	mono:plus	10.872	testis-1	testis
chr11q	41979031	41987028	197	463.860563224135	+	mono:plus	7.997	testis-1	testis
chr11q	41993008	42027001	198	3512.79027873546	+	mono:plus	33.993	testis-1	testis
chr11q	42057057	42076999	199	2426.75077886117	+	mono:plus	19.942	testis-1	testis
chr11q	42084015	42107984	200	1713.52765132678	+	mono:plus	23.969	testis-1	testis
chr11q	42147003	42156018	201	716.780673658062	+	mono:plus	9.015	testis-1	testis
chr11q	42211007	42220010	202	598.549425141677	+	mono:plus	9.003	testis-1	testis
chr11q	42326004	42334875	203	567.847578376354	+	mono:plus	8.871	testis-1	testis
chr11q	42419007	42430008	204	860.395238090907	+	mono:plus	11.001	testis-1	testis
chr11q	42550003	42555019	205	305.900800362915	+	mono:plus	5.016	testis-1	testis
chr11q	49711018	49722015	206	946.822324836546	+	mono:plus	10.997	testis-1	testis
chr11q	53629060	53639911	207	773.670634920635	+	mono:plus	10.851	testis-1	testis
chr11q	53697014	53704521	208	547.566361136282	+	mono:plus	7.507	testis-1	testis
chr11q	56121002	56132795	209	2921.70932378385	+	mono:plus	11.793	testis-1	testis
chr11q	56413010	56435417	210	3064.91357357148	-	mono:minus	22.407	testis-1	testis
chr11q	84551005	84565017	211	4425.8913686252	+	mono:plus	14.012	testis-1	testis
chr11q	100717001	100728861	212	2543.01276840856	+	mono:plus	11.86	testis-1	testis
chr11q	104887060	104894389	213	419.643099910776	-	mono:minus	7.329	testis-1	testis
chr11q	106938195	106943503	214	614.938574313121	+	mono:plus	5.308	testis-1	testis
chr11q	108421088	108427986	215	332.992827798814	-	mono:minus	6.898	testis-1	testis
chr11q	128036022	128045023	216	525.715708678606	+	mono:plus	9.001	testis-1	testis
chr11q	128047018	128053889	217	858.84435480711	+	mono:plus	6.871	testis-1	testis
chr11q	182136041	182144010	218	470.177448115338	+	mono:plus	7.969	testis-1	testis
chr11q	201870000	201880016	219	945.002848431715	-	mono:minus	10.016	testis-1	testis
chr11q	201940836	201949995	220	994.102946461434	+	mono:plus	9.159	testis-1	testis
chr11q	226650124	226656662	221	337.629476624136	-	mono:minus	6.538	testis-1	testis
chr11q	231073097	231081009	222	527.368039017742	-	mono:minus	7.912	testis-1	testis
chr11q	262237614	262246854	223	2300.4412781197	-	mono:minus	9.24	testis-1	testis
chr11q	292116024	292123026	224	423.660451213609	+	mono:plus	7.002	testis-1	testis
chr11q	315964046	315971020	225	425.736087622021	-	mono:minus	6.974	testis-1	testis
chr11q	324555571	324564021	226	546.396289190566	+	mono:plus	8.45	testis-1	testis
chr11q	335530005	335547703	227	3239.02921020477	-	mono:minus	17.698	testis-1	testis
chr11q	341097405	341106019	228	623.344221366843	+	mono:plus	8.614	testis-1	testis
chr11q	342713774	342718807	229	515.04796194164	-	mono:minus	5.033	testis-1	testis
chr11q	361363201	361369660	230	329.351222316376	+	mono:plus	6.459	testis-1	testis
chr11q	382347014	382357878	231	1848.9572623443	+	mono:plus	10.864	testis-1	testis
chr11q	401028011	401038016	232	687.06736351297	+	mono:plus	10.005	testis-1	testis
chr11q	417666373	417670985	233	336.671832828505	-	mono:minus	4.612	testis-1	testis
chr11q	434008003	434013027	234	302.500207361875	+	mono:plus	5.024	testis-1	testis
chr11q	449155077	449160630	235	339.442224289467	+	mono:plus	5.553	testis-1	testis
chr11q	477051525	477058026	236	366.941481862261	+	mono:plus	6.501	testis-1	testis
chr11q	507753766	507761285	237	1182.46217112502	+	mono:plus	7.519	testis-1	testis
chr11q	554653041	554668989	238	5245.97855306574	+	mono:plus	15.948	testis-1	testis
chr11q	560886398	560893374	239	1222.04102653203	+	mono:plus	6.976	testis-1	testis
chr11q	569780101	569785948	240	376.563915711647	-	mono:minus	5.847	testis-1	testis
chr11q	581676001	581694006	241	5100.04217932668	-	mono:minus	18.005	testis-1	testis
chr11q	601712034	601717014	242	313.690732814983	.	bi:minus-plus	4.98	testis-1	testis
chr11q	613431061	613439004	243	871.062110024195	-	mono:minus	7.943	testis-1	testis
chr11q	624548028	624553959	244	348.955806621102	+	mono:plus	5.931	testis-1	testis
chr11q	644902330	644910025	245	1029.3659566852	+	mono:plus	7.695	testis-1	testis
chr11q	686512947	686519969	246	606.22267778528	-	mono:minus	7.022	testis-1	testis
chr11q	703923004	703940001	247	5016.62361543399	-	mono:minus	16.997	testis-1	testis
chr11q	722305008	722310019	248	318.279146739394	+	mono:plus	5.011	testis-1	testis
chr11q	726531575	726538992	249	440.819511067754	+	mono:plus	7.417	testis-1	testis
chr11q	799890003	799903021	250	2110.78769582529	+	mono:plus	13.018	testis-1	testis
chr11q	801322134	801327888	251	390.470432456131	-	mono:minus	5.754	testis-1	testis
chr11q	803403170	803411015	252	435.493861670201	-	mono:minus	7.845	testis-1	testis
chr11q	817685185	817698019	253	2566.10679463191	-	mono:minus	12.834	testis-1	testis
chr11q	825773001	825783247	254	1168.63741431021	+	mono:plus	10.246	testis-1	testis
chr11q	885509564	885515994	255	394.824321116478	-	mono:minus	6.43	testis-1	testis
chr11q	927139635	927146840	256	497.634123629728	-	mono:minus	7.205	testis-1	testis
chr11q	934275337	934281902	257	507.100814946418	+	mono:plus	6.565	testis-1	testis
chr11q	949486463	949496004	258	867.040311407756	+	mono:plus	9.541	testis-1	testis
chr11q	959931647	959962698	259	12017.6309279675	-	mono:minus	31.051	testis-1	testis
chr11q	962510449	962521961	260	2152.94388442984	-	mono:minus	11.512	testis-1	testis
chr11q	963442673	963452018	261	936.296737646304	+	mono:plus	9.345	testis-1	testis
chr11q	978586045	978593906	262	537.752823179041	+	mono:plus	7.861	testis-1	testis
chr11q	1005354009	1005361013	263	385.809160576247	-	mono:minus	7.004	testis-1	testis
chr11q	1005752004	1005758003	264	367.043558460278	+	mono:plus	5.999	testis-1	testis
chr11q	1011896080	1011904672	265	1737.59865917847	+	mono:plus	8.592	testis-1	testis
chr11q	1019036574	1019041958	266	519.070704311118	+	mono:plus	5.384	testis-1	testis
chr11q	1059929084	1059936906	267	504.712107165642	+	mono:plus	7.822	testis-1	testis
chr11q	1060312631	1060319741	268	504.786245856813	-	mono:minus	7.11	testis-1	testis
chr11q	1077710052	1077727018	269	8346.77482105302	-	mono:minus	16.966	testis-1	testis
chr12p	20666150	20673899	270	501.248109998277	+	mono:plus	7.749	testis-1	testis
chr12p	24406254	24420978	271	2997.63711489643	-	mono:minus	14.724	testis-1	testis
chr12p	27854012	27861997	272	516.331927332227	-	mono:minus	7.985	testis-1	testis
chr12p	39642000	39652980	273	1101.96820269048	+	mono:plus	10.98	testis-1	testis
chr12p	60344018	60369999	274	1821.6911719758	+	mono:plus	25.981	testis-1	testis
chr12p	60372002	60430006	275	8982.35815973191	+	mono:plus	58.004	testis-1	testis
chr12p	60449013	60493025	276	7448.02290614018	+	mono:plus	44.012	testis-1	testis
chr12p	60495033	60522007	277	3440.56842122847	+	mono:plus	26.974	testis-1	testis
chr12p	60525159	60570016	278	4553.99969969232	+	mono:plus	44.857	testis-1	testis
chr12p	60571042	60583999	279	1096.02978604771	+	mono:plus	12.957	testis-1	testis
chr12p	60598024	60619029	280	2004.43009301428	+	mono:plus	21.005	testis-1	testis
chr12p	60621003	60631914	281	1776.42976539435	+	mono:plus	10.911	testis-1	testis
chr12p	60655001	60668026	282	1594.88284851459	+	mono:plus	13.025	testis-1	testis
chr12p	60682001	60692014	283	1002.82266139376	+	mono:plus	10.013	testis-1	testis
chr12p	60735003	60763936	284	3121.69026194303	+	mono:plus	28.933	testis-1	testis
chr12p	60765003	60775017	285	963.136273574015	+	mono:plus	10.014	testis-1	testis
chr12p	60779249	60789957	286	1073.29183088792	+	mono:plus	10.708	testis-1	testis
chr12p	60808037	60821993	287	1226.86658191737	+	mono:plus	13.956	testis-1	testis
chr12p	60839004	60850025	288	780.018533040102	+	mono:plus	11.021	testis-1	testis
chr12p	60897019	60907938	289	707.863530606478	+	mono:plus	10.919	testis-1	testis
chr12p	60928066	60939022	290	739.835493591157	+	mono:plus	10.956	testis-1	testis
chr12p	60944014	60962986	291	1844.39122674956	+	mono:plus	18.972	testis-1	testis
chr12p	61156023	61171995	292	999.687808818672	+	mono:plus	15.972	testis-1	testis
chr12p	98150292	98157012	293	391.916085913382	+	mono:plus	6.72	testis-1	testis
chr12p	105730036	105737515	294	512.115563715863	+	mono:plus	7.479	testis-1	testis
chr12p	111338008	111344021	295	371.431074697153	+	mono:plus	6.013	testis-1	testis
chr12p	117764018	117773026	296	450.467585676626	+	mono:plus	9.008	testis-1	testis
chr12p	129537137	129547010	297	670.981975311477	.	bi:plus-minus	9.873	testis-1	testis
chr12p	131145289	131163937	298	2881.83297967195	+	mono:plus	18.648	testis-1	testis
chr12p	131268011	131275918	299	436.928945863307	+	mono:plus	7.907	testis-1	testis
chr12p	141339812	141348140	300	1284.76266035887	-	mono:minus	8.328	testis-1	testis
chr12p	142754102	142763847	301	1629.64560554896	+	mono:plus	9.745	testis-1	testis
chr12p	143719013	143730020	302	1555.08959207112	+	mono:plus	11.007	testis-1	testis
chr12p	155577342	155584971	303	534.980821101509	-	mono:minus	7.629	testis-1	testis
chr12p	162729077	162738028	304	584.815625763471	+	mono:plus	8.951	testis-1	testis
chr12p	183590013	183598023	305	501.111904571959	-	mono:minus	8.01	testis-1	testis
chr12p	187968001	187977005	306	572.025314258299	+	mono:plus	9.004	testis-1	testis
chr12p	188898002	188906862	307	589.959829286242	-	mono:minus	8.86	testis-1	testis
chr12p	189777003	189782003	308	303.205538249258	-	mono:minus	5	testis-1	testis
chr12p	190311180	190323017	309	1282.55989771031	+	mono:plus	11.837	testis-1	testis
chr12p	192223012	192237994	310	847.656124396638	+	mono:plus	14.982	testis-1	testis
chr12p	218990026	219000761	311	801.742243510782	-	mono:minus	10.735	testis-1	testis
chr12p	231723032	231736420	312	2906.99709769544	+	mono:plus	13.388	testis-1	testis
chr12p	233258113	233264023	313	354.687870951934	-	mono:minus	5.91	testis-1	testis
chr12p	256526000	256536987	314	1362.80023410181	-	mono:minus	10.987	testis-1	testis
chr12p	282948685	282955429	315	580.300009614333	+	mono:plus	6.744	testis-1	testis
chr12p	284409057	284417021	316	481.791067614509	.	bi:plus-minus	7.964	testis-1	testis
chr12q	1166011	1177025	317	943.916781615026	+	mono:plus	11.014	testis-1	testis
chr12q	13031136	13037945	318	511.579067371308	+	mono:plus	6.809	testis-1	testis
chr12q	37219018	37226507	319	608.651614443446	+	mono:plus	7.489	testis-1	testis
chr12q	41510094	41521006	320	1242.14397376158	+	mono:plus	10.912	testis-1	testis
chr12q	45022094	45026997	321	490.740146220496	+	mono:plus	4.903	testis-1	testis
chr12q	48907213	48913743	322	448.382232977144	-	mono:minus	6.53	testis-1	testis
chr12q	66854018	66862923	323	871.714861931567	+	mono:plus	8.905	testis-1	testis
chr12q	67285060	67293025	324	541.66803459162	-	mono:minus	7.965	testis-1	testis
chr12q	74243097	74252990	325	1018.31873132115	-	mono:minus	9.893	testis-1	testis
chr12q	96088001	96103023	326	6047.87829752914	-	mono:minus	15.022	testis-1	testis
chr12q	96185006	96200029	327	6048.25935828948	-	mono:minus	15.023	testis-1	testis
chr12q	97333039	97351004	328	2751.24325857131	+	mono:plus	17.965	testis-1	testis
chr12q	101935457	101944966	329	677.186871415956	-	mono:minus	9.509	testis-1	testis
chr12q	102852064	102861021	330	831.886670592019	+	mono:plus	8.957	testis-1	testis
chr12q	102965092	102974025	331	809.193407458518	-	mono:minus	8.933	testis-1	testis
chr12q	103798011	103807019	332	565.624719058242	+	mono:plus	9.008	testis-1	testis
chr12q	114460039	114476629	333	4217.51176865349	-	mono:minus	16.59	testis-1	testis
chr12q	115285113	115303004	334	4401.76043804725	-	mono:minus	17.891	testis-1	testis
chr12q	158947557	158954199	335	859.13411486249	+	mono:plus	6.642	testis-1	testis
chr12q	168547229	168555024	336	566.175233751077	-	mono:minus	7.795	testis-1	testis
chr12q	177690105	177697943	337	457.197741680459	+	mono:plus	7.838	testis-1	testis
chr12q	177701010	177705986	338	318.543091689776	+	mono:plus	4.976	testis-1	testis
chr12q	183553128	183559994	339	521.038421494396	-	mono:minus	6.866	testis-1	testis
chr12q	189638002	189652838	340	2057.4616771008	+	mono:plus	14.836	testis-1	testis
chr12q	203161119	203166024	341	304.401968910158	+	mono:plus	4.905	testis-1	testis
chr12q	208933089	209000027	342	31925.8956172384	+	mono:plus	66.938	testis-1	testis
chr12q	209011018	209063023	343	59309.9749456769	+	mono:plus	52.005	testis-1	testis
chr12q	209083000	209182003	344	21123.9782550819	+	mono:plus	99.003	testis-1	testis
chr12q	209196096	209215018	345	4186.8501140915	+	mono:plus	18.922	testis-1	testis
chr12q	209221006	209242979	346	2957.31661923476	+	mono:plus	21.973	testis-1	testis
chr12q	209281021	209287024	347	374.376243404896	+	mono:plus	6.003	testis-1	testis
chr12q	209317008	209328994	348	1945.04334002014	+	mono:plus	11.986	testis-1	testis
chr12q	209381004	209399717	349	1191.46736531594	+	mono:plus	18.713	testis-1	testis
chr12q	209428007	209437026	350	621.428192708771	+	mono:plus	9.019	testis-1	testis
chr12q	209473093	209489945	351	1310.60515327956	+	mono:plus	16.852	testis-1	testis
chr12q	213673058	213677881	352	329.861036619563	-	mono:minus	4.823	testis-1	testis
chr12q	240620002	240629014	353	619.25591234674	+	mono:plus	9.012	testis-1	testis
chr12q	246271636	246278956	354	562.590221195617	-	mono:minus	7.32	testis-1	testis
chr12q	285292004	285298023	355	329.511115045005	-	mono:minus	6.019	testis-1	testis
chr12q	296417013	296430024	356	2008.26964569862	-	mono:minus	13.011	testis-1	testis
chr12q	300167014	300175024	357	487.184281142905	-	mono:minus	8.01	testis-1	testis
chr12q	302499001	302515753	358	3614.701368822	-	mono:minus	16.752	testis-1	testis
chr12q	313876009	313881693	359	365.159373073004	-	mono:minus	5.684	testis-1	testis
chr12q	324754026	324761000	360	347.987560581459	-	mono:minus	6.974	testis-1	testis
chr12q	342185482	342192001	361	867.570585058661	+	mono:plus	6.519	testis-1	testis
chr12q	354054021	354061963	362	398.418180772195	-	mono:minus	7.942	testis-1	testis
chr12q	401413006	401418022	363	308.293200089165	.	bi:plus-minus	5.016	testis-1	testis
chr12q	401668434	401675910	364	507.991794763136	-	mono:minus	7.476	testis-1	testis
chr12q	407916000	407921979	365	349.661680316698	-	mono:minus	5.979	testis-1	testis
chr12q	432871012	432881987	366	937.010342424057	-	mono:minus	10.975	testis-1	testis
chr12q	434313008	434322350	367	1428.34443805781	-	mono:minus	9.342	testis-1	testis
chr12q	442385111	442393827	368	708.709002711354	+	mono:plus	8.716	testis-1	testis
chr12q	448645171	448663025	369	1880.28289983216	-	mono:minus	17.854	testis-1	testis
chr12q	483637330	483654026	370	5047.82898242517	+	mono:plus	16.696	testis-1	testis
chr12q	491486000	491493716	371	515.182399365559	.	bi:plus-minus	7.716	testis-1	testis
chr12q	493882022	493894021	372	1636.33720505012	+	mono:plus	11.999	testis-1	testis
chr12q	493913025	493919022	373	379.458466115129	+	mono:plus	5.997	testis-1	testis
chr12q	516449035	516459998	374	1300.86082695108	-	mono:minus	10.963	testis-1	testis
chr12q	533771036	533781979	375	913.175842909306	-	mono:minus	10.943	testis-1	testis
chr12q	562545008	562553726	376	524.923869272964	-	mono:minus	8.718	testis-1	testis
chr12q	566102116	566113883	377	2556.24318281818	+	mono:plus	11.767	testis-1	testis
chr12q	594804121	594813795	378	846.650565273029	-	mono:minus	9.674	testis-1	testis
chr12q	597265036	597272975	379	569.518834792044	+	mono:plus	7.939	testis-1	testis
chr12q	599283022	599292750	380	800.230053867672	+	mono:plus	9.728	testis-1	testis
chr12q	613166005	613179019	381	2025.86814223734	+	mono:plus	13.014	testis-1	testis
chr12q	644958296	644965007	382	333.503812121612	-	mono:minus	6.711	testis-1	testis
chr12q	651772020	651779818	383	2174.81252763163	+	mono:plus	7.798	testis-1	testis
chr12q	663703006	663711852	384	594.672812242422	-	mono:minus	8.846	testis-1	testis
chr12q	689495000	689502994	385	436.256272532529	+	mono:plus	7.994	testis-1	testis
chr12q	691484015	691493028	386	711.079864034944	.	bi:minus-plus	9.013	testis-1	testis
chr12q	711826472	711832003	387	369.649248986388	+	mono:plus	5.531	testis-1	testis
chr12q	723842140	723847592	388	354.949287003789	+	mono:plus	5.452	testis-1	testis
chr12q	728929250	728936719	389	1662.9861744906	+	mono:plus	7.469	testis-1	testis
chr12q	741300013	741306943	390	395.220957400444	+	mono:plus	6.93	testis-1	testis
chr12q	777041292	777049023	391	493.267338474874	-	mono:minus	7.731	testis-1	testis
chr12q	780592786	780597969	392	336.511220897638	+	mono:plus	5.183	testis-1	testis
chr12q	785527022	785532114	393	327.797563404769	.	bi:minus-plus	5.092	testis-1	testis
chr12q	787604277	787608571	394	328.80333563259	.	bi:minus-plus	4.294	testis-1	testis
chr12q	795704333	795712022	395	517.873673613151	-	mono:minus	7.689	testis-1	testis
chr12q	805183008	805192012	396	524.713361911573	+	mono:plus	9.004	testis-1	testis
chr12q	805288234	805292956	397	318.991645469669	-	mono:minus	4.722	testis-1	testis
chr12q	819126037	819131012	398	331.099654948835	+	mono:plus	4.975	testis-1	testis
chr12q	825336128	825344989	399	596.545375457119	.	bi:plus-minus	8.861	testis-1	testis
chr12q	839963216	839967911	400	310.727777777778	-	mono:minus	4.695	testis-1	testis
chr12q	846550006	846561966	401	1419.72623106269	+	mono:plus	11.96	testis-1	testis
chr12q	846580284	846590023	402	10730.9788482271	+	mono:plus	9.739	testis-1	testis
chr12q	857034018	857044007	403	714.559403991291	-	mono:minus	9.989	testis-1	testis
chr13p	7173335	7180998	404	513.656497655027	-	mono:minus	7.663	testis-1	testis
chr13p	31573001	31582028	405	624.338469826733	+	mono:plus	9.027	testis-1	testis
chr13p	40535005	40540015	406	310.556065789375	-	mono:minus	5.01	testis-1	testis
chr13p	46139865	46146877	407	419.487271680864	+	mono:plus	7.012	testis-1	testis
chr13p	47270249	47278012	408	432.627503683378	-	mono:minus	7.763	testis-1	testis
chr13p	48408042	48414022	409	359.721520026863	+	mono:plus	5.98	testis-1	testis
chr13p	49117010	49122017	410	312.074310801436	-	mono:minus	5.007	testis-1	testis
chr13p	49201249	49209983	411	662.823797872161	-	mono:minus	8.734	testis-1	testis
chr13p	49243001	49252942	412	642.612059352942	-	mono:minus	9.941	testis-1	testis
chr13p	49393006	49401912	413	488.923890023619	-	mono:minus	8.906	testis-1	testis
chr13p	49419055	49657025	414	187159.430794216	-	mono:minus	237.97	testis-1	testis
chr13p	49659003	49904992	415	553345.845334655	-	mono:minus	245.989	testis-1	testis
chr13p	49920004	49932970	416	2434.6584753704	-	mono:minus	12.966	testis-1	testis
chr13p	49973003	49981922	417	617.3156675506	-	mono:minus	8.919	testis-1	testis
chr13p	50092015	50114026	418	4413.73719080492	+	mono:plus	22.011	testis-1	testis
chr13p	50117001	50179012	419	29073.1890461807	+	mono:plus	62.011	testis-1	testis
chr13p	50180072	50187010	420	457.355964122716	+	mono:plus	6.938	testis-1	testis
chr13p	50188211	50290687	421	22660.2480045762	+	mono:plus	102.476	testis-1	testis
chr13p	50297011	50303027	422	361.95302995934	+	mono:plus	6.016	testis-1	testis
chr13p	50325002	50368013	423	6536.52707901169	-	mono:minus	43.011	testis-1	testis
chr13p	50376012	50402016	424	2108.58958723014	-	mono:minus	26.004	testis-1	testis
chr13p	50408001	50722834	425	455263.671456873	-	mono:minus	314.833	testis-1	testis
chr13p	50737040	50745990	426	645.648741136633	-	mono:minus	8.95	testis-1	testis
chr13p	50752002	50763021	427	1002.39458589638	-	mono:minus	11.019	testis-1	testis
chr13p	50777005	50848022	428	16872.8453174087	-	mono:minus	71.017	testis-1	testis
chr13p	50849001	50927027	429	24422.9927671573	-	mono:minus	78.026	testis-1	testis
chr13p	50930001	50938027	430	473.521159462977	.	bi:plus-minus	8.026	testis-1	testis
chr13p	50984008	51114023	431	64277.4359810101	-	mono:minus	130.015	testis-1	testis
chr13p	51119232	51231982	432	36974.0976915336	-	mono:minus	112.75	testis-1	testis
chr13p	51245011	51279021	433	50117.8356228584	-	mono:minus	34.01	testis-1	testis
chr13p	51284001	51392009	434	64366.2113247101	.	bi:minus-plus	108.008	testis-1	testis
chr13p	51395021	51601028	435	182939.137822648	.	bi:plus-minus	206.007	testis-1	testis
chr13p	51606010	51651014	436	10090.8771845369	+	mono:plus	45.004	testis-1	testis
chr13p	51655001	51737023	437	20619.8013252792	.	bi:plus-minus	82.022	testis-1	testis
chr13p	51839048	51947023	438	147397.454820303	+	mono:plus	107.975	testis-1	testis
chr13p	51950004	52094022	439	179376.50829672	.	bi:plus-minus	144.018	testis-1	testis
chr13p	52098001	52186992	440	94219.4365668715	.	bi:minus-plus	88.991	testis-1	testis
chr13p	52691009	52925029	441	245979.661117599	+	mono:plus	234.02	testis-1	testis
chr13p	52926002	52952015	442	6482.47645397682	+	mono:plus	26.013	testis-1	testis
chr13p	52958001	52966987	443	514.660659081547	+	mono:plus	8.986	testis-1	testis
chr13p	52968005	52981024	444	2627.9459368345	+	mono:plus	13.019	testis-1	testis
chr13p	52985065	53009024	445	3538.57249959008	+	mono:plus	23.959	testis-1	testis
chr13p	53023013	53035026	446	2032.03754235619	+	mono:plus	12.013	testis-1	testis
chr13p	59878047	59889807	447	1713.42549058014	+	mono:plus	11.76	testis-1	testis
chr13p	82791006	82831930	448	21514.8806041625	-	mono:minus	40.924	testis-1	testis
chr13p	83701105	83715020	449	2516.84526674667	+	mono:plus	13.915	testis-1	testis
chr13p	108684003	108690970	450	320.915901202264	+	mono:plus	6.967	testis-1	testis
chr13p	130153006	130157989	451	312.399737663005	-	mono:minus	4.983	testis-1	testis
chr13p	145828001	145833607	452	323.711052287585	+	mono:plus	5.606	testis-1	testis
chr13p	166159578	166168213	453	744.070344789622	-	mono:minus	8.635	testis-1	testis
chr13p	166313001	166321777	454	1099.04431191879	+	mono:plus	8.776	testis-1	testis
chr13p	181048209	181059444	455	1055.29000633494	-	mono:minus	11.235	testis-1	testis
chr13p	185448022	185459974	456	2981.54435872212	+	mono:plus	11.952	testis-1	testis
chr13p	194672372	194682989	457	1075.06853599911	+	mono:plus	10.617	testis-1	testis
chr13p	200363000	200370901	458	455.929747680131	+	mono:plus	7.901	testis-1	testis
chr13p	206195001	206202452	459	462.168367255717	+	mono:plus	7.451	testis-1	testis
chr13p	213265137	213270926	460	352.94922134949	+	mono:plus	5.789	testis-1	testis
chr13p	223996018	224013019	461	1416.97546696544	+	mono:plus	17.001	testis-1	testis
chr13p	225535007	225545021	462	957.59619920432	-	mono:minus	10.014	testis-1	testis
chr13p	231274049	231280017	463	404.081072291333	-	mono:minus	5.968	testis-1	testis
chr13q	839413	852532	464	3643.60067471601	+	mono:plus	13.119	testis-1	testis
chr13q	5157023	5163014	465	385.536734459105	-	mono:minus	5.991	testis-1	testis
chr13q	24976568	24985502	466	4014.26873460229	-	mono:minus	8.934	testis-1	testis
chr13q	40930456	40938520	467	594.088004825894	+	mono:plus	8.064	testis-1	testis
chr13q	43286136	43293835	468	492.147521953981	+	mono:plus	7.699	testis-1	testis
chr13q	53542015	53546236	469	323.109938504944	-	mono:minus	4.221	testis-1	testis
chr13q	72888023	72899019	470	2514.93166829623	-	mono:minus	10.996	testis-1	testis
chr13q	78797036	78804885	471	425.228964031111	+	mono:plus	7.849	testis-1	testis
chr13q	82210045	82224970	472	7104.79655920112	+	mono:plus	14.925	testis-1	testis
chr13q	89279525	89289948	473	692.68647415563	-	mono:minus	10.423	testis-1	testis
chr13q	92078007	92086878	474	496.935528039317	-	mono:minus	8.871	testis-1	testis
chr13q	96088004	96099023	475	836.143139974585	+	mono:plus	11.019	testis-1	testis
chr13q	98625028	98648825	476	5117.38631350925	+	mono:plus	23.797	testis-1	testis
chr13q	100130308	100137174	477	696.336223637966	-	mono:minus	6.866	testis-1	testis
chr13q	118189001	118196774	478	476.772311804329	+	mono:plus	7.773	testis-1	testis
chr13q	140600019	140616515	479	2141.10236760268	+	mono:plus	16.496	testis-1	testis
chr13q	171760221	171766704	480	436.084010033442	+	mono:plus	6.483	testis-1	testis
chr13q	179821008	179832663	481	2227.28371323113	+	mono:plus	11.655	testis-1	testis
chr13q	212217035	212226002	482	645.525140837786	+	mono:plus	8.967	testis-1	testis
chr13q	216196028	216217861	483	3334.38733721186	-	mono:minus	21.833	testis-1	testis
chr13q	224422018	224429804	484	461.178338937115	.	bi:minus-plus	7.786	testis-1	testis
chr13q	232762099	232773293	485	812.338596694484	+	mono:plus	11.194	testis-1	testis
chr13q	239772483	239778025	486	339.098500703339	-	mono:minus	5.542	testis-1	testis
chr13q	241705212	241715896	487	1301.68147941484	+	mono:plus	10.684	testis-1	testis
chr13q	290301014	290309018	488	460.549001643102	.	bi:plus-minus	8.004	testis-1	testis
chr13q	304644056	304649024	489	334.225362095924	-	mono:minus	4.968	testis-1	testis
chr13q	323744024	323755131	490	1953.84214472971	-	mono:minus	11.107	testis-1	testis
chr13q	338398000	338406056	491	508.612907980863	-	mono:minus	8.056	testis-1	testis
chr13q	350509446	350516793	492	487.092338345286	+	mono:plus	7.347	testis-1	testis
chr13q	351294220	351302007	493	548.005593760885	-	mono:minus	7.787	testis-1	testis
chr13q	352778020	352791005	494	2904.07752673207	.	bi:plus-minus	12.985	testis-1	testis
chr13q	360797102	360801679	495	318.116977525383	.	bi:minus-plus	4.577	testis-1	testis
chr13q	369281046	369293003	496	1615.52768496522	+	mono:plus	11.957	testis-1	testis
chr13q	386447005	386460726	497	3366.70587957585	+	mono:plus	13.721	testis-1	testis
chr13q	389188572	389197000	498	1142.46627742892	+	mono:plus	8.428	testis-1	testis
chr13q	400254000	400265024	499	1505.68140035371	+	mono:plus	11.024	testis-1	testis
chr13q	402047101	402055023	500	518.702874191141	+	mono:plus	7.922	testis-1	testis
chr13q	404292006	404300007	501	350.886233336221	+	mono:plus	8.001	testis-1	testis
chr13q	407412850	407424760	502	2875.8861293938	-	mono:minus	11.91	testis-1	testis
chr13q	408401002	408405990	503	305.986530549533	-	mono:minus	4.988	testis-1	testis
chr13q	414808005	414817008	504	505.526873771791	+	mono:plus	9.003	testis-1	testis
chr13q	432633117	432639980	505	509.402223746947	-	mono:minus	6.863	testis-1	testis
chr13q	436511262	436518784	506	534.523767920592	-	mono:minus	7.522	testis-1	testis
chr13q	441230004	441240014	507	779.371616168214	+	mono:plus	10.01	testis-1	testis
chr13q	450323052	450331820	508	619.292444605965	-	mono:minus	8.768	testis-1	testis
chr13q	457945164	457952987	509	518.067128477929	+	mono:plus	7.823	testis-1	testis
chr13q	473715064	473723553	510	1221.64719489992	-	mono:minus	8.489	testis-1	testis
chr13q	476262007	476270991	511	552.197339168195	-	mono:minus	8.984	testis-1	testis
chr14p	314021	327028	512	756.886187633994	-	mono:minus	13.007	testis-1	testis
chr14p	330054	354022	513	4513.64427028368	-	mono:minus	23.968	testis-1	testis
chr14p	9003002	9011822	514	570.742929221583	-	mono:minus	8.82	testis-1	testis
chr14p	11387600	11395985	515	1148.40476706822	-	mono:minus	8.385	testis-1	testis
chr14p	11542001	11552361	516	2149.28956785879	-	mono:minus	10.36	testis-1	testis
chr14p	11955048	11968010	517	1963.19349174286	.	bi:minus-plus	12.962	testis-1	testis
chr14p	20315386	20321969	518	549.820109738773	+	mono:plus	6.583	testis-1	testis
chr14p	24690040	24699028	519	538.394210307522	-	mono:minus	8.988	testis-1	testis
chr14p	33100010	33130021	520	8488.25211398239	+	mono:plus	30.011	testis-1	testis
chr14p	33158000	33169928	521	1234.27945730277	+	mono:plus	11.928	testis-1	testis
chr14p	33173000	33254992	522	17892.0441244343	+	mono:plus	81.992	testis-1	testis
chr14p	33264030	33309027	523	21779.462380697	+	mono:plus	44.997	testis-1	testis
chr14p	33312008	33489988	524	73986.1857841935	+	mono:plus	177.98	testis-1	testis
chr14p	33505049	33525010	525	3806.03819594178	.	bi:plus-minus	19.961	testis-1	testis
chr14p	33527015	33547021	526	2550.78502337627	-	mono:minus	20.006	testis-1	testis
chr14p	33557000	33577026	527	2027.681449489	-	mono:minus	20.026	testis-1	testis
chr14p	33592023	33616981	528	3907.55427311817	-	mono:minus	24.958	testis-1	testis
chr14p	33970172	33979001	529	665.062027766043	-	mono:minus	8.829	testis-1	testis
chr14p	34037016	34048016	530	932.194115094399	-	mono:minus	11	testis-1	testis
chr14p	34213010	34223990	531	769.709166242971	-	mono:minus	10.98	testis-1	testis
chr14p	34229032	34242946	532	1227.3547780984	-	mono:minus	13.914	testis-1	testis
chr14p	34244041	34269011	533	5385.79301299165	-	mono:minus	24.97	testis-1	testis
chr14p	34275070	34280027	534	302.985618179228	-	mono:minus	4.957	testis-1	testis
chr14p	34288000	34313028	535	7775.32274579546	-	mono:minus	25.028	testis-1	testis
chr14p	34314004	34333991	536	1755.07624988449	-	mono:minus	19.987	testis-1	testis
chr14p	46476000	46484014	537	513.190339343113	.	bi:minus-plus	8.014	testis-1	testis
chr14p	46536443	46546025	538	642.136887384273	-	mono:minus	9.582	testis-1	testis
chr14p	49471002	49475979	539	309.881538756321	+	mono:plus	4.977	testis-1	testis
chr14p	58679344	58691512	540	3112.8312738049	+	mono:plus	12.168	testis-1	testis
chr14p	83500022	83506028	541	339.015213427265	-	mono:minus	6.006	testis-1	testis
chr14p	87198044	87204023	542	354.978098708382	-	mono:minus	5.979	testis-1	testis
chr14p	98948001	98959779	543	1887.60417980292	-	mono:minus	11.778	testis-1	testis
chr14p	131185026	131189995	544	309.145089781647	+	mono:plus	4.969	testis-1	testis
chr14p	141638097	141649027	545	1042.19841030046	-	mono:minus	10.93	testis-1	testis
chr14p	174709185	174716006	546	405.808531848693	+	mono:plus	6.821	testis-1	testis
chr14p	174734231	174743024	547	619.252949406333	-	mono:minus	8.793	testis-1	testis
chr14p	177592268	177603705	548	1326.29464251727	-	mono:minus	11.437	testis-1	testis
chr14q	2262008	2272961	549	800.187151364681	.	bi:plus-minus	10.953	testis-1	testis
chr14q	20808076	20818425	550	1481.38244014535	+	mono:plus	10.349	testis-1	testis
chr14q	27540067	27548794	551	601.296922625782	+	mono:plus	8.727	testis-1	testis
chr14q	30798019	30804007	552	338.718645616892	+	mono:plus	5.988	testis-1	testis
chr14q	33284532	33292827	553	585.111311370885	-	mono:minus	8.295	testis-1	testis
chr14q	42163175	42170028	554	487.666578672309	-	mono:minus	6.853	testis-1	testis
chr14q	48671005	48679685	555	837.341601404999	-	mono:minus	8.68	testis-1	testis
chr14q	49115035	49124021	556	746.884047974376	-	mono:minus	8.986	testis-1	testis
chr14q	49819001	49834024	557	3426.50544583657	-	mono:minus	15.023	testis-1	testis
chr14q	71607013	71615994	558	555.844853186299	+	mono:plus	8.981	testis-1	testis
chr14q	76153289	76158029	559	304.019789190476	+	mono:plus	4.74	testis-1	testis
chr14q	76163009	76171024	560	398.757867258366	+	mono:plus	8.015	testis-1	testis
chr14q	76256003	76266977	561	857.316736282562	-	mono:minus	10.974	testis-1	testis
chr14q	76387104	76392989	562	364.270432789655	-	mono:minus	5.885	testis-1	testis
chr14q	76451003	76458997	563	451.386369800338	-	mono:minus	7.994	testis-1	testis
chr14q	76493001	76510026	564	2639.38848589268	-	mono:minus	17.025	testis-1	testis
chr14q	76618025	76715968	565	41576.4965061816	+	mono:plus	97.943	testis-1	testis
chr14q	76732004	76742017	566	728.757351890624	+	mono:plus	10.013	testis-1	testis
chr14q	76744006	76810027	567	10219.4808195109	+	mono:plus	66.021	testis-1	testis
chr14q	76812035	76868022	568	10776.0447793183	+	mono:plus	55.987	testis-1	testis
chr14q	76880069	76897008	569	2043.38208919717	+	mono:plus	16.939	testis-1	testis
chr14q	76900001	76917945	570	3611.31866864379	+	mono:plus	17.944	testis-1	testis
chr14q	76983002	76993971	571	1468.27881647935	+	mono:plus	10.969	testis-1	testis
chr14q	76997030	77004979	572	530.210068440311	+	mono:plus	7.949	testis-1	testis
chr14q	77006069	77033014	573	2693.45481362343	+	mono:plus	26.945	testis-1	testis
chr14q	77037010	77046921	574	744.91044870278	+	mono:plus	9.911	testis-1	testis
chr14q	77246002	77255026	575	835.392321248419	+	mono:plus	9.024	testis-1	testis
chr14q	118075013	118081015	576	364.332763168794	-	mono:minus	6.002	testis-1	testis
chr14q	128793004	128798770	577	482.25871911065	-	mono:minus	5.766	testis-1	testis
chr14q	129391045	129407019	578	2618.29885166866	+	mono:plus	15.974	testis-1	testis
chr14q	136779004	136787911	579	625.192202812039	+	mono:plus	8.907	testis-1	testis
chr14q	137545958	137558023	580	4263.42883551776	-	mono:minus	12.065	testis-1	testis
chr14q	141803609	141812953	581	750.080882097912	+	mono:plus	9.344	testis-1	testis
chr14q	145937902	145943776	582	413.592737907022	+	mono:plus	5.874	testis-1	testis
chr14q	150450500	150470665	583	3887.26055563778	+	mono:plus	20.165	testis-1	testis
chr14q	154410401	154419026	584	605.548208310293	-	mono:minus	8.625	testis-1	testis
chr14q	157074192	157082932	585	1111.98949984815	-	mono:minus	8.74	testis-1	testis
chr14q	170366314	170386004	586	10201.1712699029	+	mono:plus	19.69	testis-1	testis
chr14q	172491028	172496024	587	353.446994047944	-	mono:minus	4.996	testis-1	testis
chr14q	176591018	176602882	588	1022.57071587308	+	mono:plus	11.864	testis-1	testis
chr14q	178567043	178572935	589	376.58220585255	-	mono:minus	5.892	testis-1	testis
chr14q	182130004	182141957	590	1991.86536747256	-	mono:minus	11.953	testis-1	testis
chr14q	208854546	208860772	591	711.02649358575	+	mono:plus	6.226	testis-1	testis
chr14q	238386015	238392793	592	418.379910263428	-	mono:minus	6.778	testis-1	testis
chr14q	260079005	260088560	593	701.174945184134	+	mono:plus	9.555	testis-1	testis
chr14q	275949243	275955885	594	366.884240555143	+	mono:plus	6.642	testis-1	testis
chr14q	277957007	277973018	595	4490.18000210593	-	mono:minus	16.011	testis-1	testis
chr14q	287971002	287981027	596	1012.1513796249	-	mono:minus	10.025	testis-1	testis
chr14q	296287000	296298920	597	2492.95881345799	+	mono:plus	11.92	testis-1	testis
chr14q	304400020	304430026	598	8436.27048646239	-	mono:minus	30.006	testis-1	testis
chr14q	307477373	307502409	599	4928.42035921697	.	bi:plus-minus	25.036	testis-1	testis
chr14q	317533257	317540349	600	503.768520228512	-	mono:minus	7.092	testis-1	testis
chr14q	319750436	319756450	601	486.503105045096	+	mono:plus	6.014	testis-1	testis
chr14q	320932156	320937854	602	359.23140790674	+	mono:plus	5.698	testis-1	testis
chr14q	340073343	340081965	603	1168.27995362467	+	mono:plus	8.622	testis-1	testis
chr14q	355072355	355080875	604	761.158559689013	.	bi:minus-plus	8.52	testis-1	testis
chr14q	363265000	363272717	605	478.168823206409	.	bi:plus-minus	7.717	testis-1	testis
chr14q	384137343	384144015	606	332.025861060606	+	mono:plus	6.672	testis-1	testis
chr14q	407838789	407847683	607	1225.67960867895	-	mono:minus	8.894	testis-1	testis
chr14q	408058323	408061206	608	593.492857142857	-	mono:minus	2.883	testis-1	testis
chr14q	429843000	429854006	609	1014.06351812432	-	mono:minus	11.006	testis-1	testis
chr14q	433611615	433619666	610	2051.69306660816	+	mono:plus	8.051	testis-1	testis
chr1p	3121565	3129218	611	474.465506008266	+	mono:plus	7.653	testis-1	testis
chr1p	6233322	6240022	612	468.821136337082	+	mono:plus	6.7	testis-1	testis
chr1p	8845250	8853913	613	687.094003733489	+	mono:plus	8.663	testis-1	testis
chr1p	10931006	10939025	614	423.808646879554	-	mono:minus	8.019	testis-1	testis
chr1p	20896222	20900534	615	324.604134907601	-	mono:minus	4.312	testis-1	testis
chr1p	26232003	26269011	616	11031.825248249	+	mono:plus	37.008	testis-1	testis
chr1p	30656006	30667010	617	1416.2836161244	-	mono:minus	11.004	testis-1	testis
chr1p	31534225	31547009	618	1946.73520168422	+	mono:plus	12.784	testis-1	testis
chr1p	43498230	43504010	619	403.637000751608	+	mono:plus	5.78	testis-1	testis
chr1p	45388153	45394019	620	323.941165836963	+	mono:plus	5.866	testis-1	testis
chr1p	46921001	46928672	621	443.532654259477	-	mono:minus	7.671	testis-1	testis
chr1p	85060003	85069023	622	516.569651832379	-	mono:minus	9.02	testis-1	testis
chr1p	90941795	90948267	623	563.046151194437	-	mono:minus	6.472	testis-1	testis
chr1p	99865003	99875026	624	730.86883908052	-	mono:minus	10.023	testis-1	testis
chr1p	110433009	110442010	625	535.565663979614	.	bi:minus-plus	9.001	testis-1	testis
chr1p	111957109	111962672	626	368.630629337959	+	mono:plus	5.563	testis-1	testis
chr1p	119110003	119118013	627	443.973269607042	-	mono:minus	8.01	testis-1	testis
chr1p	124494001	124500015	628	371.393349809278	-	mono:minus	6.014	testis-1	testis
chr1p	129720057	129738992	629	1217.79206183128	+	mono:plus	18.935	testis-1	testis
chr1p	132154245	132168723	630	4616.48024639346	-	mono:minus	14.478	testis-1	testis
chr1p	134902894	134910007	631	499.009532201066	+	mono:plus	7.113	testis-1	testis
chr1p	160298051	160304840	632	476.506694985911	-	mono:minus	6.789	testis-1	testis
chr1p	163572096	163582025	633	888.408933918068	+	mono:plus	9.929	testis-1	testis
chr1p	179088403	179097001	634	563.703173054893	-	mono:minus	8.598	testis-1	testis
chr1p	182791024	182802916	635	960.336953633186	-	mono:minus	11.892	testis-1	testis
chr1p	193117290	193128005	636	882.664609678953	-	mono:minus	10.715	testis-1	testis
chr1p	200845001	200855016	637	785.260084640349	-	mono:minus	10.015	testis-1	testis
chr1p	203506001	203517022	638	1496.7496361983	+	mono:plus	11.021	testis-1	testis
chr1p	204240325	204249017	639	592.944838111886	+	mono:plus	8.692	testis-1	testis
chr1p	222849047	222861023	640	1057.94852699786	-	mono:minus	11.976	testis-1	testis
chr1p	227334298	227338855	641	326.437664396407	+	mono:plus	4.557	testis-1	testis
chr1p	234216444	234237980	642	30061.3277640434	+	mono:plus	21.536	testis-1	testis
chr1p	248066740	248073914	643	571.76163501497	+	mono:plus	7.174	testis-1	testis
chr1p	253499000	253510997	644	1153.73481734473	+	mono:plus	11.997	testis-1	testis
chr1p	253547053	253556014	645	574.44619646675	+	mono:plus	8.961	testis-1	testis
chr1p	256761023	256768773	646	402.628986533519	+	mono:plus	7.75	testis-1	testis
chr1p	275442005	275458666	647	3293.31969224967	+	mono:plus	16.661	testis-1	testis
chr1p	278208006	278213016	648	350.237766688047	-	mono:minus	5.01	testis-1	testis
chr1p	279171197	279178969	649	502.642666139297	-	mono:minus	7.772	testis-1	testis
chr1p	291881000	291891025	650	853.338196946806	-	mono:minus	10.025	testis-1	testis
chr1p	293885006	293899012	651	1817.15275495007	+	mono:plus	14.006	testis-1	testis
chr1p	294028000	294036818	652	488.866521368681	+	mono:plus	8.818	testis-1	testis
chr1p	298408590	298420020	653	2235.19757104844	+	mono:plus	11.43	testis-1	testis
chr1p	303976304	303991219	654	5081.40970014497	-	mono:minus	14.915	testis-1	testis
chr1p	318958402	318963997	655	391.67664188723	+	mono:plus	5.595	testis-1	testis
chr1p	323407002	323413964	656	417.213179528259	-	mono:minus	6.962	testis-1	testis
chr1p	324335242	324343958	657	590.672725499276	-	mono:minus	8.716	testis-1	testis
chr1p	340370026	340387980	658	6266.78417387242	-	mono:minus	17.954	testis-1	testis
chr1p	352703023	352708350	659	395.004772575395	-	mono:minus	5.327	testis-1	testis
chr1p	355391379	355397998	660	489.222454149693	-	mono:minus	6.619	testis-1	testis
chr1p	362951016	362959140	661	629.946450625972	+	mono:plus	8.124	testis-1	testis
chr1p	368881001	368887687	662	399.877477784456	-	mono:minus	6.686	testis-1	testis
chr1p	383104046	383111027	663	449.436369798067	+	mono:plus	6.981	testis-1	testis
chr1p	394559008	394563987	664	306.078790530774	-	mono:minus	4.979	testis-1	testis
chr1p	395099033	395106883	665	450.159923182559	-	mono:minus	7.85	testis-1	testis
chr1p	402477223	402484921	666	719.716420750696	+	mono:plus	7.698	testis-1	testis
chr1p	407512349	407518765	667	422.206050259772	-	mono:minus	6.416	testis-1	testis
chr1p	423306173	423315972	668	1103.72582281214	+	mono:plus	9.799	testis-1	testis
chr1p	454327424	454336734	669	909.410345312939	-	mono:minus	9.31	testis-1	testis
chr1p	456284003	456292023	670	522.385314593913	+	mono:plus	8.02	testis-1	testis
chr1p	463516050	463521014	671	326.427027953845	-	mono:minus	4.964	testis-1	testis
chr1p	464493131	464505277	672	1386.40722067283	+	mono:plus	12.146	testis-1	testis
chr1p	466265001	466271945	673	323.814623987945	-	mono:minus	6.944	testis-1	testis
chr1p	471738394	471747977	674	1294.60605958929	+	mono:plus	9.583	testis-1	testis
chr1p	487295013	487304821	675	2092.19522055085	+	mono:plus	9.808	testis-1	testis
chr1p	496753370	496758749	676	401.183781649967	-	mono:minus	5.379	testis-1	testis
chr1p	500082003	500087917	677	536.980671876318	-	mono:minus	5.914	testis-1	testis
chr1p	500918406	500929027	678	1199.11708848247	.	bi:minus-plus	10.621	testis-1	testis
chr1p	504000018	504007027	679	441.812861570076	+	mono:plus	7.009	testis-1	testis
chr1p	505959308	505963462	680	338.201142756904	.	bi:minus-plus	4.154	testis-1	testis
chr1p	508273318	508282022	681	690.892637663658	+	mono:plus	8.704	testis-1	testis
chr1p	511503005	511509508	682	346.734970513589	-	mono:minus	6.503	testis-1	testis
chr1p	538069004	538079014	683	697.073619772014	+	mono:plus	10.01	testis-1	testis
chr1p	548139004	548143993	684	343.678666414347	+	mono:plus	4.989	testis-1	testis
chr1p	556035012	556042560	685	1010.44878292975	-	mono:minus	7.548	testis-1	testis
chr1p	556884093	556890020	686	453.038672735711	+	mono:plus	5.927	testis-1	testis
chr1p	572576022	572582997	687	402.331128582413	-	mono:minus	6.975	testis-1	testis
chr1p	583973001	583983984	688	885.865428895543	+	mono:plus	10.983	testis-1	testis
chr1p	592352016	592359003	689	879.807603752168	-	mono:minus	6.987	testis-1	testis
chr1p	606229009	606237360	690	758.039177935448	-	mono:minus	8.351	testis-1	testis
chr1p	622120226	622126820	691	386.940840668769	-	mono:minus	6.594	testis-1	testis
chr1p	645732001	645739027	692	430.755917055393	-	mono:minus	7.026	testis-1	testis
chr1p	652930008	652941004	693	1716.77049282176	+	mono:plus	10.996	testis-1	testis
chr1p	655506021	655514011	694	526.037600148512	+	mono:plus	7.99	testis-1	testis
chr1p	658338035	658353766	695	1896.77126678415	-	mono:minus	15.731	testis-1	testis
chr1p	663063022	663072009	696	780.887937747978	+	mono:plus	8.987	testis-1	testis
chr1p	664145028	664150907	697	323.432534992722	-	mono:minus	5.879	testis-1	testis
chr1p	667215009	667222446	698	522.229343004237	-	mono:minus	7.437	testis-1	testis
chr1p	674943051	674950777	699	502.450110317642	+	mono:plus	7.726	testis-1	testis
chr1p	691682115	691693990	700	1427.27515806269	+	mono:plus	11.875	testis-1	testis
chr1p	691700663	691705776	701	454.396702079933	+	mono:plus	5.113	testis-1	testis
chr1p	695571000	695581023	702	1114.87024463467	-	mono:minus	10.023	testis-1	testis
chr1p	702923219	702928020	703	315.154755846415	.	bi:minus-plus	4.801	testis-1	testis
chr1p	710325180	710350895	704	7052.08555441597	-	mono:minus	25.715	testis-1	testis
chr1p	719445021	719454912	705	1000.56980020665	+	mono:plus	9.891	testis-1	testis
chr1p	720937059	720949026	706	1050.20503864317	+	mono:plus	11.967	testis-1	testis
chr1p	721993002	722007017	707	1013.76793077885	+	mono:plus	14.015	testis-1	testis
chr1p	739705181	739714624	708	721.432343927017	+	mono:plus	9.443	testis-1	testis
chr1p	740537629	740544984	709	414.701248159667	-	mono:minus	7.355	testis-1	testis
chr1p	747361137	747368717	710	601.343462502696	-	mono:minus	7.58	testis-1	testis
chr1p	761070295	761075991	711	397.667635771435	-	mono:minus	5.696	testis-1	testis
chr1p	773287035	773293992	712	385.311235362859	.	bi:plus-minus	6.957	testis-1	testis
chr1p	773310072	773320014	713	879.57465701323	-	mono:minus	9.942	testis-1	testis
chr1p	773342005	773350002	714	506.623510923266	-	mono:minus	7.997	testis-1	testis
chr1p	773361001	773370028	715	481.098411620621	-	mono:minus	9.027	testis-1	testis
chr1p	773378004	773390970	716	1322.77587202914	-	mono:minus	12.966	testis-1	testis
chr1p	773398014	773404983	717	424.233859437343	-	mono:minus	6.969	testis-1	testis
chr1p	773424040	773445008	718	8159.35507818784	-	mono:minus	20.968	testis-1	testis
chr1p	773448087	773535024	719	16766.3596636664	-	mono:minus	86.937	testis-1	testis
chr1p	777621390	777629713	720	749.025330204151	-	mono:minus	8.323	testis-1	testis
chr1p	790773538	790780818	721	2655.60018450089	-	mono:minus	7.28	testis-1	testis
chr1p	811987013	812003009	722	4401.80327306907	+	mono:plus	15.996	testis-1	testis
chr1p	840465395	840471038	723	386.443170249893	-	mono:minus	5.643	testis-1	testis
chr1p	880530989	880553026	724	10508.2404904611	.	bi:plus-minus	22.037	testis-1	testis
chr1p	884198090	884204232	725	409.194403401733	.	bi:minus-plus	6.142	testis-1	testis
chr1p	886516008	886539712	726	2222.66438846252	-	mono:minus	23.704	testis-1	testis
chr1p	899032405	899042973	727	1064.13958879288	-	mono:minus	10.568	testis-1	testis
chr1p	928522005	928528897	728	332.763378345656	+	mono:plus	6.892	testis-1	testis
chr1p	931300019	931315926	729	2338.64077424473	+	mono:plus	15.907	testis-1	testis
chr1p	947733068	947740021	730	396.703243995753	+	mono:plus	6.953	testis-1	testis
chr1p	952444317	952450725	731	679.434162914235	-	mono:minus	6.408	testis-1	testis
chr1p	962321003	962327979	732	322.413584582296	-	mono:minus	6.976	testis-1	testis
chr1p	965489056	965494989	733	645.904766754185	-	mono:minus	5.933	testis-1	testis
chr1p	1010103001	1010122826	734	11114.9033178511	+	mono:plus	19.825	testis-1	testis
chr1p	1021194028	1021204088	735	1430.17748713732	-	mono:minus	10.06	testis-1	testis
chr1p	1024762016	1024771960	736	659.391674678274	-	mono:minus	9.944	testis-1	testis
chr1p	1029518012	1029526022	737	452.794182568638	.	bi:plus-minus	8.01	testis-1	testis
chr1p	1041334025	1041342914	738	572.77216909378	+	mono:plus	8.889	testis-1	testis
chr1p	1048941013	1048952380	739	1458.73679706433	+	mono:plus	11.367	testis-1	testis
chr1p	1052081001	1052089998	740	635.574684457178	-	mono:minus	8.997	testis-1	testis
chr1p	1052092062	1052143022	741	10862.9170982434	-	mono:minus	50.96	testis-1	testis
chr1p	1052153017	1052161015	742	494.030955913155	-	mono:minus	7.998	testis-1	testis
chr1p	1052162004	1052184921	743	2146.62918187983	-	mono:minus	22.917	testis-1	testis
chr1p	1052191012	1052206994	744	1654.95392807375	-	mono:minus	15.982	testis-1	testis
chr1p	1052219002	1052252021	745	2324.85222959322	-	mono:minus	33.019	testis-1	testis
chr1p	1052312002	1052360028	746	5052.29171918856	-	mono:minus	48.026	testis-1	testis
chr1p	1052364002	1052371015	747	368.900034769491	-	mono:minus	7.013	testis-1	testis
chr1p	1052412016	1052434024	748	2423.94572009127	-	mono:minus	22.008	testis-1	testis
chr1p	1052444040	1052479026	749	5140.10894626656	-	mono:minus	34.986	testis-1	testis
chr1p	1052486018	1052590835	750	25707.7090121409	-	mono:minus	104.817	testis-1	testis
chr1p	1052603112	1052660023	751	9999.20331145557	-	mono:minus	56.911	testis-1	testis
chr1p	1063326006	1063335961	752	985.689718278559	-	mono:minus	9.955	testis-1	testis
chr1p	1074201014	1074232024	753	2768.79838516975	+	mono:plus	31.01	testis-1	testis
chr1p	1081427001	1081436007	754	551.928311721952	+	mono:plus	9.006	testis-1	testis
chr1p	1083611051	1083616024	755	314.421396317778	+	mono:plus	4.973	testis-1	testis
chr1p	1104624089	1104634023	756	948.8919143596	-	mono:minus	9.934	testis-1	testis
chr1p	1131452051	1131460979	757	724.003806736402	-	mono:minus	8.928	testis-1	testis
chr1p	1149201490	1149207253	758	672.610633482362	-	mono:minus	5.763	testis-1	testis
chr1p	1158622001	1158627971	759	333.548840887774	+	mono:plus	5.97	testis-1	testis
chr1p	1171299014	1171307023	760	337.524885897936	+	mono:plus	8.009	testis-1	testis
chr1p	1180399001	1180411021	761	1468.52513396252	+	mono:plus	12.02	testis-1	testis
chr1p	1193021017	1193030027	762	543.637562047456	-	mono:minus	9.01	testis-1	testis
chr1p	1193044001	1193053015	763	579.728422036055	-	mono:minus	9.014	testis-1	testis
chr1p	1193408010	1193415010	764	597.05886736803	+	mono:plus	7	testis-1	testis
chr1p	1207031001	1207040026	765	522.242270485467	+	mono:plus	9.025	testis-1	testis
chr1p	1220504003	1220515015	766	3019.8293961756	-	mono:minus	11.012	testis-1	testis
chr1p	1248378002	1248383025	767	315.92024867037	+	mono:plus	5.023	testis-1	testis
chr1p	1280278112	1280284009	768	379.484753787597	+	mono:plus	5.897	testis-1	testis
chr1p	1282030522	1282038644	769	803.561886468167	-	mono:minus	8.122	testis-1	testis
chr1p	1297239062	1297246957	770	539.423902832768	-	mono:minus	7.895	testis-1	testis
chr1p	1297579038	1297589730	771	1120.53404317631	-	mono:minus	10.692	testis-1	testis
chr1p	1300236461	1300248978	772	2801.56722357736	-	mono:minus	12.517	testis-1	testis
chr1p	1308836075	1308842028	773	397.722789359486	-	mono:minus	5.953	testis-1	testis
chr1p	1314890068	1314898002	774	463.342585935109	+	mono:plus	7.934	testis-1	testis
chr1p	1347906001	1347919991	775	3916.6728948506	+	mono:plus	13.99	testis-1	testis
chr1p	1351201001	1351209935	776	585.317801295513	+	mono:plus	8.934	testis-1	testis
chr1p	1371669818	1371674796	777	335.91713777795	+	mono:plus	4.978	testis-1	testis
chr1p	1383652001	1383658025	778	357.399662157012	+	mono:plus	6.024	testis-1	testis
chr1p	1411417363	1411423531	779	4785.3301097656	+	mono:plus	6.168	testis-1	testis
chr1p	1415387002	1415395027	780	499.792504952724	+	mono:plus	8.025	testis-1	testis
chr1q	2516411	2523014	781	359.806893218601	+	mono:plus	6.603	testis-1	testis
chr1q	16316307	16337019	782	2559.92963490606	-	mono:minus	20.712	testis-1	testis
chr1q	19638000	19648019	783	869.556324094597	+	mono:plus	10.019	testis-1	testis
chr1q	24545029	24552614	784	715.034345585129	+	mono:plus	7.585	testis-1	testis
chr1q	32433002	32450016	785	1682.43551109274	+	mono:plus	17.014	testis-1	testis
chr1q	32512818	32524998	786	1766.93575877472	+	mono:plus	12.18	testis-1	testis
chr1q	48579053	48587818	787	671.258664920719	+	mono:plus	8.765	testis-1	testis
chr1q	50970294	50980978	788	706.771221632245	-	mono:minus	10.684	testis-1	testis
chr1q	60201002	60207026	789	382.18485151353	-	mono:minus	6.024	testis-1	testis
chr1q	63192299	63203139	790	1288.45392188252	+	mono:plus	10.84	testis-1	testis
chr1q	75441298	75452018	791	980.56430939867	+	mono:plus	10.72	testis-1	testis
chr1q	76893254	76903845	792	1143.23191290902	-	mono:minus	10.591	testis-1	testis
chr1q	85203034	85210710	793	415.815313822076	+	mono:plus	7.676	testis-1	testis
chr1q	95851109	95858931	794	494.797333944034	+	mono:plus	7.822	testis-1	testis
chr1q	124442001	124458652	795	2988.91254213612	+	mono:plus	16.651	testis-1	testis
chr1q	160688192	160695023	796	396.943993677199	+	mono:plus	6.831	testis-1	testis
chr1q	161771010	161779015	797	526.450471718571	-	mono:minus	8.005	testis-1	testis
chr1q	162306603	162316591	798	1720.9933215094	-	mono:minus	9.988	testis-1	testis
chr1q	176617139	176624148	799	489.210337390101	-	mono:minus	7.009	testis-1	testis
chr1q	178121030	178131001	800	2118.66756380657	.	bi:plus-minus	9.971	testis-1	testis
chr1q	203400362	203419750	801	2275.72065531699	.	bi:plus-minus	19.388	testis-1	testis
chr1q	212470339	212478559	802	597.095408488982	+	mono:plus	8.22	testis-1	testis
chr1q	217734000	217739834	803	386.077690751155	-	mono:minus	5.834	testis-1	testis
chr1q	232855019	232866996	804	2987.20883572529	-	mono:minus	11.977	testis-1	testis
chr1q	239681383	239686939	805	390.726559341015	.	bi:minus-plus	5.556	testis-1	testis
chr1q	241638779	241644948	806	469.183426065112	-	mono:minus	6.169	testis-1	testis
chr1q	243137032	243145025	807	506.80832989437	-	mono:minus	7.993	testis-1	testis
chr1q	248977184	248987796	808	1029.40865596648	-	mono:minus	10.612	testis-1	testis
chr1q	272562404	272568707	809	577.308754764788	-	mono:minus	6.303	testis-1	testis
chr1q	277543003	277550971	810	510.037495268865	-	mono:minus	7.968	testis-1	testis
chr1q	277586065	277592003	811	314.438543606105	+	mono:plus	5.938	testis-1	testis
chr1q	280370001	280384024	812	1302.48603875441	+	mono:plus	14.023	testis-1	testis
chr1q	301875473	301885365	813	758.537098184897	.	bi:plus-minus	9.892	testis-1	testis
chr1q	324603087	324614010	814	1324.5049777181	-	mono:minus	10.923	testis-1	testis
chr1q	325161212	325167375	815	347.898664337408	.	bi:minus-plus	6.163	testis-1	testis
chr1q	336990000	337001024	816	970.866508291884	-	mono:minus	11.024	testis-1	testis
chr1q	346078000	346091262	817	2244.58665489214	+	mono:plus	13.262	testis-1	testis
chr1q	368517714	368530511	818	1918.50044012311	-	mono:minus	12.797	testis-1	testis
chr1q	394041427	394048818	819	462.888794974582	-	mono:minus	7.391	testis-1	testis
chr1q	395006288	395013918	820	559.010534412162	-	mono:minus	7.63	testis-1	testis
chr1q	404363264	404373962	821	2209.56590211325	+	mono:plus	10.698	testis-1	testis
chr1q	416486002	416510027	822	1744.7226752235	-	mono:minus	24.025	testis-1	testis
chr1q	430487560	430492975	823	342.975313828624	+	mono:plus	5.415	testis-1	testis
chr1q	458095006	458105016	824	696.806713920371	+	mono:plus	10.01	testis-1	testis
chr1q	465655056	465663956	825	516.578920185499	+	mono:plus	8.9	testis-1	testis
chr1q	481483330	481489025	826	388.661916494525	.	bi:plus-minus	5.695	testis-1	testis
chr1q	483434080	483439540	827	529.466533754313	-	mono:minus	5.46	testis-1	testis
chr1q	489900017	489906988	828	442.966948816283	+	mono:plus	6.971	testis-1	testis
chr1q	491371001	491376802	829	367.438205964574	-	mono:minus	5.801	testis-1	testis
chr1q	491435001	491440101	830	345.758188735961	-	mono:minus	5.1	testis-1	testis
chr1q	507773800	507784916	831	734.793083632552	-	mono:minus	11.116	testis-1	testis
chr1q	507875013	507882532	832	581.387206028717	-	mono:minus	7.519	testis-1	testis
chr1q	522622007	522633999	833	1858.63996410633	+	mono:plus	11.992	testis-1	testis
chr1q	549170419	549193018	834	7339.64944203369	+	mono:plus	22.599	testis-1	testis
chr1q	549194001	549229960	835	172288.222409535	+	mono:plus	35.959	testis-1	testis
chr1q	560121436	560129300	836	672.517653176711	+	mono:plus	7.864	testis-1	testis
chr1q	563277007	563291024	837	840.47253569274	-	mono:minus	14.017	testis-1	testis
chr1q	563317001	563326020	838	600.764213291061	-	mono:minus	9.019	testis-1	testis
chr1q	574278005	574285468	839	541.15318659111	+	mono:plus	7.463	testis-1	testis
chr1q	592142020	592150981	840	575.138302925206	+	mono:plus	8.961	testis-1	testis
chr1q	628744031	628749861	841	384.661346738093	-	mono:minus	5.83	testis-1	testis
chr1q	637235021	637242761	842	465.094589959448	+	mono:plus	7.74	testis-1	testis
chr1q	669241243	669254647	843	1019.54803629966	+	mono:plus	13.404	testis-1	testis
chr1q	672758000	672773027	844	6938.81877581344	-	mono:minus	15.027	testis-1	testis
chr1q	710217036	710226992	845	1233.74356551495	+	mono:plus	9.956	testis-1	testis
chr1q	716013000	716025021	846	1866.26776752176	+	mono:plus	12.021	testis-1	testis
chr1q	771562037	771566719	847	316.93292362704	+	mono:plus	4.682	testis-1	testis
chr1q	772986001	772991027	848	304.168385260041	-	mono:minus	5.026	testis-1	testis
chr1q	781068009	781074984	849	364.549527101526	-	mono:minus	6.975	testis-1	testis
chr1q	784827030	784835535	850	782.224135372156	-	mono:minus	8.505	testis-1	testis
chr1q	787749644	787753545	851	311.946877594018	+	mono:plus	3.901	testis-1	testis
chr1q	795026321	795036003	852	878.050741717431	+	mono:plus	9.682	testis-1	testis
chr1q	828887768	828895014	853	453.34213377799	-	mono:minus	7.246	testis-1	testis
chr1q	840608029	840613996	854	322.353785230997	+	mono:plus	5.967	testis-1	testis
chr1q	841331290	841338744	855	536.67293347942	-	mono:minus	7.454	testis-1	testis
chr1q	873712061	873721743	856	641.385096753847	-	mono:minus	9.682	testis-1	testis
chr1q	909371064	909380028	857	708.725034493044	+	mono:plus	8.964	testis-1	testis
chr1q	956335140	956344027	858	568.552854374294	+	mono:plus	8.887	testis-1	testis
chr1q	958661007	958666983	859	335.084402766855	-	mono:minus	5.976	testis-1	testis
chr1q	966182045	966189943	860	528.050944062688	+	mono:plus	7.898	testis-1	testis
chr1q	991626077	991632928	861	435.617500011736	-	mono:minus	6.851	testis-1	testis
chr1q	993095148	993100855	862	435.073731596445	+	mono:plus	5.707	testis-1	testis
chr1q	1003702035	1003709874	863	465.536068553616	+	mono:plus	7.839	testis-1	testis
chr1q	1034562090	1034569905	864	499.306460502557	-	mono:minus	7.815	testis-1	testis
chr1q	1055482142	1055488452	865	558.00139755568	-	mono:minus	6.31	testis-1	testis
chr1q	1067497001	1067502022	866	307.019907404279	+	mono:plus	5.021	testis-1	testis
chr1q	1074131004	1074138810	867	499.27209386333	+	mono:plus	7.806	testis-1	testis
chr1q	1090198026	1090208015	868	966.220113182264	-	mono:minus	9.989	testis-1	testis
chr1q	1099426001	1099433997	869	463.296487631119	+	mono:plus	7.996	testis-1	testis
chr1q	1101462001	1101473021	870	1538.34822506032	+	mono:plus	11.02	testis-1	testis
chr1q	1102606105	1102613277	871	481.883231887593	+	mono:plus	7.172	testis-1	testis
chr1q	1122187298	1122203020	872	5577.22251000694	-	mono:minus	15.722	testis-1	testis
chr1q	1122898015	1122907025	873	531.454092435406	.	bi:plus-minus	9.01	testis-1	testis
chr1q	1122911001	1122919017	874	562.717253751366	.	bi:plus-minus	8.016	testis-1	testis
chr1q	1129482001	1129486977	875	319.190809042281	.	bi:minus-plus	4.976	testis-1	testis
chr1q	1137982014	1137997401	876	8964.71663346208	+	mono:plus	15.387	testis-1	testis
chr1q	1140191714	1140210477	877	3294.1257602543	-	mono:minus	18.763	testis-1	testis
chr1q	1143840297	1143847000	878	428.505077347833	-	mono:minus	6.703	testis-1	testis
chr1q	1158837397	1158843182	879	448.847980338293	-	mono:minus	5.785	testis-1	testis
chr1q	1162247004	1162253505	880	398.305968018565	-	mono:minus	6.501	testis-1	testis
chr1q	1177607471	1177613912	881	552.867402220957	-	mono:minus	6.441	testis-1	testis
chr1q	1183014011	1183022797	882	583.248472507726	+	mono:plus	8.786	testis-1	testis
chr1q	1187247083	1187255785	883	582.10754660087	-	mono:minus	8.702	testis-1	testis
chr1q	1195490001	1195496029	884	359.768355335561	+	mono:plus	6.028	testis-1	testis
chr1q	1195593867	1195608897	885	16740.9106893062	+	mono:plus	15.03	testis-1	testis
chr1q	1214445760	1214458922	886	4039.23565591688	+	mono:plus	13.162	testis-1	testis
chr1q	1231224116	1231232027	887	544.045442606919	+	mono:plus	7.911	testis-1	testis
chr1q	1246100318	1246110028	888	731.748426387645	+	mono:plus	9.71	testis-1	testis
chr1q	1268086008	1268093835	889	413.554841571429	-	mono:minus	7.827	testis-1	testis
chr1q	1268401336	1268406878	890	337.961403288104	+	mono:plus	5.542	testis-1	testis
chr1q	1271038024	1271046945	891	632.848503019219	+	mono:plus	8.921	testis-1	testis
chr1q	1340217156	1340227984	892	1500.9980580717	-	mono:minus	10.828	testis-1	testis
chr1q	1365210068	1365224634	893	2394.10643799888	+	mono:plus	14.566	testis-1	testis
chr1q	1366804021	1366813977	894	1241.60871677714	-	mono:minus	9.956	testis-1	testis
chr1q	1386202037	1386211028	895	547.530414258826	+	mono:plus	8.991	testis-1	testis
chr1q	1389948051	1389964460	896	1807.78006233012	-	mono:minus	16.409	testis-1	testis
chr1q	1390669001	1390679996	897	1970.08676035267	-	mono:minus	10.995	testis-1	testis
chr1q	1391422001	1391427809	898	353.511207426555	.	bi:minus-plus	5.808	testis-1	testis
chr1q	1391446057	1391452559	899	492.300525295153	-	mono:minus	6.502	testis-1	testis
chr1q	1398992001	1398997026	900	306.840465758755	-	mono:minus	5.025	testis-1	testis
chr1q	1417708058	1417717820	901	708.159341293099	-	mono:minus	9.762	testis-1	testis
chr1q	1423243463	1423260969	902	5264.02971809905	+	mono:plus	17.506	testis-1	testis
chr1q	1431950231	1431957354	903	545.187932710273	-	mono:minus	7.123	testis-1	testis
chr1q	1447540002	1447546028	904	395.02428049805	+	mono:plus	6.026	testis-1	testis
chr1q	1452877143	1452883799	905	683.240842276309	.	bi:plus-minus	6.656	testis-1	testis
chr1q	1457824002	1457829633	906	319.11638452451	+	mono:plus	5.631	testis-1	testis
chr1q	1469712017	1469720010	907	492.847545380364	-	mono:minus	7.993	testis-1	testis
chr2p	64033	73024	908	490.119477842507	+	mono:plus	8.991	testis-1	testis
chr2p	4318003	4326421	909	617.775472953108	.	bi:plus-minus	8.418	testis-1	testis
chr2p	9260005	9265999	910	365.701370529585	-	mono:minus	5.994	testis-1	testis
chr2p	10341006	10358905	911	2655.00746535803	-	mono:minus	17.899	testis-1	testis
chr2p	45948097	45960872	912	2319.0456550652	-	mono:minus	12.775	testis-1	testis
chr2p	46774035	46785023	913	819.632265559388	+	mono:plus	10.988	testis-1	testis
chr2p	103462082	103478727	914	5261.6780554537	-	mono:minus	16.645	testis-1	testis
chr2p	108151033	108159022	915	463.831595753285	-	mono:minus	7.989	testis-1	testis
chr2p	109877010	109886997	916	1019.49203998466	+	mono:plus	9.987	testis-1	testis
chr2p	114380062	114386996	917	403.744057240129	+	mono:plus	6.934	testis-1	testis
chr2p	135708013	135715030	918	449.878543736061	.	bi:minus-plus	7.017	testis-1	testis
chr2p	155427001	155437003	919	1094.88868125609	-	mono:minus	10.002	testis-1	testis
chr2p	169951080	169968022	920	23921.6136077599	-	mono:minus	16.942	testis-1	testis
chr2p	170036117	170044027	921	479.691859955706	+	mono:plus	7.91	testis-1	testis
chr2p	170750001	170762976	922	1983.90363031706	+	mono:plus	12.975	testis-1	testis
chr2p	193020132	193028936	923	919.572436444136	+	mono:plus	8.804	testis-1	testis
chr2p	200148978	200155557	924	490.840944274798	+	mono:plus	6.579	testis-1	testis
chr2p	232559863	232567024	925	403.809325312004	-	mono:minus	7.161	testis-1	testis
chr2p	281734056	281739018	926	304.393248256959	.	bi:plus-minus	4.962	testis-1	testis
chr2p	296794221	296803898	927	747.850203347819	.	bi:plus-minus	9.677	testis-1	testis
chr2p	297672006	297678697	928	392.365893198666	+	mono:plus	6.691	testis-1	testis
chr2p	302028000	302051996	929	5935.8501450309	-	mono:minus	23.996	testis-1	testis
chr2p	304325060	304338997	930	1519.82917069321	+	mono:plus	13.937	testis-1	testis
chr2p	309748019	309758005	931	1216.09687843317	-	mono:minus	9.986	testis-1	testis
chr2p	312415063	312423986	932	573.579710387672	-	mono:minus	8.923	testis-1	testis
chr2p	314947422	314955656	933	626.115843976472	+	mono:plus	8.234	testis-1	testis
chr2p	315166475	315178028	934	1402.81315775883	+	mono:plus	11.553	testis-1	testis
chr2p	348494384	348500264	935	522.350024719766	+	mono:plus	5.88	testis-1	testis
chr2p	374488037	374521010	936	4008.88215573934	+	mono:plus	32.973	testis-1	testis
chr2p	396694000	396704963	937	2385.48107229941	+	mono:plus	10.963	testis-1	testis
chr2p	404643157	404649796	938	390.48424640196	-	mono:minus	6.639	testis-1	testis
chr2p	420108628	420113981	939	402.568795335209	+	mono:plus	5.353	testis-1	testis
chr2p	427404076	427412990	940	510.609047540402	+	mono:plus	8.914	testis-1	testis
chr2p	431817190	431828025	941	855.913558933866	.	bi:plus-minus	10.835	testis-1	testis
chr2p	432018163	432024022	942	323.292936328016	+	mono:plus	5.859	testis-1	testis
chr2p	440052009	440059027	943	448.052037473068	-	mono:minus	7.018	testis-1	testis
chr2p	465352200	465359687	944	540.076441422075	.	bi:minus-plus	7.487	testis-1	testis
chr2p	465577192	465583024	945	328.9013855831	-	mono:minus	5.832	testis-1	testis
chr2p	469693015	469702883	946	646.057658592161	-	mono:minus	9.868	testis-1	testis
chr2p	488019186	488028024	947	884.964362211536	-	mono:minus	8.838	testis-1	testis
chr2p	498873060	498884023	948	713.873671868472	-	mono:minus	10.963	testis-1	testis
chr2p	498892099	498899947	949	510.634628047326	-	mono:minus	7.848	testis-1	testis
chr2p	505201380	505209771	950	615.791964573822	+	mono:plus	8.391	testis-1	testis
chr2p	510543000	510549643	951	598.520547785656	-	mono:minus	6.643	testis-1	testis
chr2p	523032504	523042017	952	714.172857171591	+	mono:plus	9.513	testis-1	testis
chr2p	571194082	571199915	953	359.086722082174	+	mono:plus	5.833	testis-1	testis
chr2p	581457250	581464940	954	336.663059969407	+	mono:plus	7.69	testis-1	testis
chr2p	587175024	587185027	955	1536.91103326042	+	mono:plus	10.003	testis-1	testis
chr2p	601538012	601543017	956	321.448095805257	-	mono:minus	5.005	testis-1	testis
chr2p	607079248	607090265	957	1185.22652721352	+	mono:plus	11.017	testis-1	testis
chr2p	610051000	610060026	958	576.211434041573	+	mono:plus	9.026	testis-1	testis
chr2p	629973700	629978798	959	403.730219732006	.	bi:minus-plus	5.098	testis-1	testis
chr2p	633237978	633244859	960	444.515393598557	.	bi:plus-minus	6.881	testis-1	testis
chr2p	637082019	637087026	961	322.880451634028	+	mono:plus	5.007	testis-1	testis
chr2p	667659033	667673998	962	2169.47839139537	+	mono:plus	14.965	testis-1	testis
chr2p	676356045	676364726	963	463.03198538223	-	mono:minus	8.681	testis-1	testis
chr2p	686518208	686523023	964	313.140399760632	+	mono:plus	4.815	testis-1	testis
chr2p	688481861	688490026	965	639.302698352212	-	mono:minus	8.165	testis-1	testis
chr2p	731823002	731834007	966	911.415519880223	-	mono:minus	11.005	testis-1	testis
chr2p	739787009	739801612	967	5656.25419725719	-	mono:minus	14.603	testis-1	testis
chr2p	779580249	779585924	968	424.330719720983	-	mono:minus	5.675	testis-1	testis
chr2p	794021001	794028030	969	563.239115834697	.	bi:minus-plus	7.029	testis-1	testis
chr2p	802735802	802742722	970	992.767511392368	-	mono:minus	6.92	testis-1	testis
chr2p	823854051	823863025	971	595.571562686252	-	mono:minus	8.974	testis-1	testis
chr2p	828055568	828064672	972	732.564215952049	-	mono:minus	9.104	testis-1	testis
chr2p	838930049	838936216	973	379.491401791667	-	mono:minus	6.167	testis-1	testis
chr2p	846594110	846603005	974	564.511943001323	+	mono:plus	8.895	testis-1	testis
chr2p	853255637	853263995	975	630.393017105857	+	mono:plus	8.358	testis-1	testis
chr2p	879243080	879249985	976	422.944034673135	+	mono:plus	6.905	testis-1	testis
chr2p	896968016	896983030	977	4631.08644720385	-	mono:minus	15.014	testis-1	testis
chr2p	913071564	913077785	978	499.6229931522	+	mono:plus	6.221	testis-1	testis
chr2p	963267006	963274585	979	529.063049632727	+	mono:plus	7.579	testis-1	testis
chr2p	973097001	973112024	980	2786.03510717927	-	mono:minus	15.023	testis-1	testis
chr2p	979300116	979308329	981	508.711682574056	+	mono:plus	8.213	testis-1	testis
chr2p	983358001	983367025	982	527.588983878349	.	bi:plus-minus	9.024	testis-1	testis
chr2p	1003223095	1003234023	983	1210.42027469567	-	mono:minus	10.928	testis-1	testis
chr2p	1023726034	1023736448	984	1340.04427091782	+	mono:plus	10.414	testis-1	testis
chr2p	1098967564	1098974608	985	531.347266271422	+	mono:plus	7.044	testis-1	testis
chr2p	1129186049	1129196770	986	655.571925695023	+	mono:plus	10.721	testis-1	testis
chr2p	1151116003	1151121029	987	321.024499099873	+	mono:plus	5.026	testis-1	testis
chr2p	1183199037	1183204855	988	358.411679570882	-	mono:minus	5.818	testis-1	testis
chr2p	1186122001	1186127418	989	432.50409909345	+	mono:plus	5.417	testis-1	testis
chr2p	1213178373	1213189795	990	1641.25686012333	-	mono:minus	11.422	testis-1	testis
chr2p	1217287607	1217294006	991	513.717462966042	+	mono:plus	6.399	testis-1	testis
chr2p	1222846127	1222849787	992	766.066073490995	+	mono:plus	3.66	testis-1	testis
chr2p	1231690823	1231696028	993	375.543051853805	-	mono:minus	5.205	testis-1	testis
chr2p	1232164011	1232177958	994	3065.21541339777	-	mono:minus	13.947	testis-1	testis
chr2p	1233456016	1233462002	995	352.914648415785	+	mono:plus	5.986	testis-1	testis
chr2p	1243317006	1243329017	996	4184.45714905871	-	mono:minus	12.011	testis-1	testis
chr2p	1251920121	1251927024	997	378.485974582195	-	mono:minus	6.903	testis-1	testis
chr2p	1257126120	1257132017	998	325.564684503343	-	mono:minus	5.897	testis-1	testis
chr2p	1271838001	1271845980	999	507.295344375084	+	mono:plus	7.979	testis-1	testis
chr2p	1285555602	1285562555	1000	546.846602243031	.	bi:minus-plus	6.953	testis-1	testis
chr2p	1310826001	1310841000	1001	5001.90286059567	+	mono:plus	14.999	testis-1	testis
chr2p	1315073072	1315082629	1002	679.726505264597	-	mono:minus	9.557	testis-1	testis
chr2p	1321741639	1321748000	1003	428.55472674572	+	mono:plus	6.361	testis-1	testis
chr2p	1328587018	1328596023	1004	555.268598707897	-	mono:minus	9.005	testis-1	testis
chr2p	1328604023	1328612986	1005	604.996253184673	-	mono:minus	8.963	testis-1	testis
chr2p	1331014004	1331019024	1006	366.557056163613	+	mono:plus	5.02	testis-1	testis
chr2p	1333876039	1333884884	1007	666.841233434082	.	bi:plus-minus	8.845	testis-1	testis
chr2p	1343289082	1343295911	1008	513.330251287379	-	mono:minus	6.829	testis-1	testis
chr2p	1363030519	1363037603	1009	528.25948668915	+	mono:plus	7.084	testis-1	testis
chr2p	1376959209	1376965568	1010	427.893893119722	+	mono:plus	6.359	testis-1	testis
chr2p	1381586869	1381600019	1011	2308.73255125749	-	mono:minus	13.15	testis-1	testis
chr2q	12152019	12163989	1012	997.348464504387	+	mono:plus	11.97	testis-1	testis
chr2q	12205068	12213008	1013	450.316294162085	-	mono:minus	7.94	testis-1	testis
chr2q	12256106	12273019	1014	1159.11617662372	-	mono:minus	16.913	testis-1	testis
chr2q	12280014	12288011	1015	462.438066987303	-	mono:minus	7.997	testis-1	testis
chr2q	12291000	12300005	1016	614.443589714909	-	mono:minus	9.005	testis-1	testis
chr2q	12302003	12309984	1017	418.699743260535	-	mono:minus	7.981	testis-1	testis
chr2q	18183021	18205022	1018	4989.3547004238	+	mono:plus	22.001	testis-1	testis
chr2q	18992329	19010770	1019	4115.03992433425	-	mono:minus	18.441	testis-1	testis
chr2q	24497454	24503813	1020	591.878925108046	+	mono:plus	6.359	testis-1	testis
chr2q	28531264	28535588	1021	567.662979303987	+	mono:plus	4.324	testis-1	testis
chr2q	49299424	49306860	1022	2567.9613902449	-	mono:minus	7.436	testis-1	testis
chr2q	56437154	56445005	1023	399.515800955271	-	mono:minus	7.851	testis-1	testis
chr2q	83961001	83968987	1024	512.011757063207	+	mono:plus	7.986	testis-1	testis
chr2q	87756256	87761426	1025	427.678266541782	+	mono:plus	5.17	testis-1	testis
chr2q	88936048	88944013	1026	529.73203638085	-	mono:minus	7.965	testis-1	testis
chr2q	124376001	124390023	1027	1714.99092884596	-	mono:minus	14.022	testis-1	testis
chr2q	135514472	135518996	1028	333.140607451138	+	mono:plus	4.524	testis-1	testis
chr2q	151994022	152002931	1029	604.872719045182	+	mono:plus	8.909	testis-1	testis
chr2q	169780061	169790449	1030	874.185939227693	+	mono:plus	10.388	testis-1	testis
chr2q	170036077	170044826	1031	551.761833202479	+	mono:plus	8.749	testis-1	testis
chr2q	175656650	175664942	1032	529.70277322143	-	mono:minus	8.292	testis-1	testis
chr2q	193080322	193087207	1033	462.294374151836	+	mono:plus	6.885	testis-1	testis
chr2q	198901029	198907011	1034	356.261342274616	+	mono:plus	5.982	testis-1	testis
chr2q	234213000	234225023	1035	3042.75112992527	-	mono:minus	12.023	testis-1	testis
chr2q	244622000	244640466	1036	8031.75168224527	+	mono:plus	18.466	testis-1	testis
chr2q	256579253	256587856	1037	657.759689776365	+	mono:plus	8.603	testis-1	testis
chr2q	260869736	260879007	1038	669.526184103821	+	mono:plus	9.271	testis-1	testis
chr2q	287021043	287028004	1039	377.883131988312	+	mono:plus	6.961	testis-1	testis
chr2q	289455642	289466025	1040	1293.82490420998	+	mono:plus	10.383	testis-1	testis
chr2q	292583003	292590022	1041	423.304269515297	+	mono:plus	7.019	testis-1	testis
chr2q	292935000	292942006	1042	415.837301966924	+	mono:plus	7.006	testis-1	testis
chr2q	309729063	309737929	1043	507.016833593614	+	mono:plus	8.866	testis-1	testis
chr2q	333630052	333635826	1044	356.302722918428	+	mono:plus	5.774	testis-1	testis
chr2q	357074211	357079908	1045	513.581396823936	-	mono:minus	5.697	testis-1	testis
chr2q	357089811	357097955	1046	513.439910450401	-	mono:minus	8.144	testis-1	testis
chr2q	364763044	364775028	1047	2793.19212960115	-	mono:minus	11.984	testis-1	testis
chr2q	365682630	365700026	1048	2543.05253119852	-	mono:minus	17.396	testis-1	testis
chr2q	379678001	379682836	1049	329.590039770248	-	mono:minus	4.835	testis-1	testis
chr2q	418545057	418553985	1050	483.246630081299	+	mono:plus	8.928	testis-1	testis
chr2q	420429514	420436250	1051	1166.63283308619	+	mono:plus	6.736	testis-1	testis
chr2q	424790119	424800001	1052	1065.3462428039	-	mono:minus	9.882	testis-1	testis
chr2q	431669058	431678010	1053	504.507007026256	+	mono:plus	8.952	testis-1	testis
chr2q	462088027	462097848	1054	1126.32522721008	-	mono:minus	9.821	testis-1	testis
chr2q	499658116	499665402	1055	487.377273362805	-	mono:minus	7.286	testis-1	testis
chr2q	521105038	521116993	1056	1632.58134911661	+	mono:plus	11.955	testis-1	testis
chr2q	523001830	523009993	1057	971.01447004287	+	mono:plus	8.163	testis-1	testis
chr2q	564276562	564285982	1058	880.057676836364	+	mono:plus	9.42	testis-1	testis
chr2q	666098236	666106926	1059	532.027334392976	+	mono:plus	8.69	testis-1	testis
chr2q	676698000	676707539	1060	779.568963450845	+	mono:plus	9.539	testis-1	testis
chr2q	696587026	696594028	1061	367.050212991672	-	mono:minus	7.002	testis-1	testis
chr2q	700374206	700390012	1062	7500.92036486532	+	mono:plus	15.806	testis-1	testis
chr2q	702337024	702352961	1063	5253.63780752588	+	mono:plus	15.937	testis-1	testis
chr2q	725196045	725205879	1064	882.738375899895	+	mono:plus	9.834	testis-1	testis
chr2q	728419003	728428745	1065	666.498654153664	.	bi:plus-minus	9.742	testis-1	testis
chr2q	728477261	728486896	1066	643.116806244852	.	bi:plus-minus	9.635	testis-1	testis
chr2q	768771430	768784468	1067	1449.67364719422	+	mono:plus	13.038	testis-1	testis
chr2q	770678020	770687026	1068	565.572781637412	-	mono:minus	9.006	testis-1	testis
chr2q	770688002	770696359	1069	553.626677994581	.	bi:minus-plus	8.357	testis-1	testis
chr2q	785415003	785425807	1070	1045.50038392224	+	mono:plus	10.804	testis-1	testis
chr2q	837173068	837182890	1071	992.218715269113	-	mono:minus	9.822	testis-1	testis
chr2q	838091169	838098963	1072	534.558093963447	+	mono:plus	7.794	testis-1	testis
chr2q	841388182	841395227	1073	391.949575618188	-	mono:minus	7.045	testis-1	testis
chr2q	858921070	858927991	1074	539.845982398494	-	mono:minus	6.921	testis-1	testis
chr2q	865366058	865376897	1075	1049.05537285997	+	mono:plus	10.839	testis-1	testis
chr2q	886284001	886291888	1076	494.220589832306	+	mono:plus	7.887	testis-1	testis
chr2q	894554043	894560509	1077	342.752645224341	-	mono:minus	6.466	testis-1	testis
chr2q	900559103	900564026	1078	305.113658053848	-	mono:minus	4.923	testis-1	testis
chr2q	901136005	901145954	1079	756.692358095763	+	mono:plus	9.949	testis-1	testis
chr2q	905333718	905338001	1080	308.355298826912	.	bi:plus-minus	4.283	testis-1	testis
chr2q	910295037	910302686	1081	583.652598078592	+	mono:plus	7.649	testis-1	testis
chr2q	913553024	913562020	1082	574.472674029159	-	mono:minus	8.996	testis-1	testis
chr2q	913687019	913698018	1083	834.269600361498	-	mono:minus	10.999	testis-1	testis
chr2q	913753003	913764016	1084	758.572559849956	-	mono:minus	11.013	testis-1	testis
chr2q	913774046	913784021	1085	791.022486957052	-	mono:minus	9.975	testis-1	testis
chr2q	913819024	913830000	1086	893.800818166814	-	mono:minus	10.976	testis-1	testis
chr2q	913856001	913877020	1087	4485.59745148925	-	mono:minus	21.019	testis-1	testis
chr2q	913886027	913894024	1088	530.784526785862	-	mono:minus	7.997	testis-1	testis
chr2q	913901001	913911967	1089	2285.51296241574	-	mono:minus	10.966	testis-1	testis
chr2q	913921008	913957026	1090	7742.5476513393	-	mono:minus	36.018	testis-1	testis
chr2q	913959010	913986996	1091	4307.90109174619	-	mono:minus	27.986	testis-1	testis
chr2q	913993002	914056023	1092	14052.9669144303	-	mono:minus	63.021	testis-1	testis
chr2q	914074001	914089989	1093	2870.70086870896	-	mono:minus	15.988	testis-1	testis
chr2q	914096002	914114022	1094	1935.66056207206	-	mono:minus	18.02	testis-1	testis
chr2q	914117044	914125023	1095	540.643868335095	-	mono:minus	7.979	testis-1	testis
chr2q	914126001	914148004	1096	6869.04964291001	-	mono:minus	22.003	testis-1	testis
chr2q	914153019	914220026	1097	17984.3071301011	-	mono:minus	67.007	testis-1	testis
chr2q	914234001	914265022	1098	3304.00739146904	-	mono:minus	31.021	testis-1	testis
chr2q	914270001	914280025	1099	803.472962152546	-	mono:minus	10.024	testis-1	testis
chr2q	914282006	914321002	1100	6198.78396216812	-	mono:minus	38.996	testis-1	testis
chr2q	914432002	914439935	1101	438.091547104398	+	mono:plus	7.933	testis-1	testis
chr2q	914467005	914482021	1102	921.972550528125	+	mono:plus	15.016	testis-1	testis
chr2q	914512037	914520916	1103	689.111537428989	+	mono:plus	8.879	testis-1	testis
chr2q	914580003	914591027	1104	1427.57002163979	+	mono:plus	11.024	testis-1	testis
chr2q	914672001	914680956	1105	477.589890344302	+	mono:plus	8.955	testis-1	testis
chr2q	922388499	922391686	1106	1158.75487562463	+	mono:plus	3.187	testis-1	testis
chr2q	931835529	931841870	1107	525.679182387453	+	mono:plus	6.341	testis-1	testis
chr2q	940275012	940289001	1108	4808.83769792783	-	mono:minus	13.989	testis-1	testis
chr2q	942851386	942857622	1109	462.680885014994	+	mono:plus	6.236	testis-1	testis
chr2q	948819065	948828934	1110	708.570008778657	-	mono:minus	9.869	testis-1	testis
chr2q	951602001	951629021	1111	9109.68087959145	-	mono:minus	27.02	testis-1	testis
chr2q	955147049	955152134	1112	701.273329044921	+	mono:plus	5.085	testis-1	testis
chr2q	959066001	959073938	1113	519.394677741561	+	mono:plus	7.937	testis-1	testis
chr2q	992495051	992509514	1114	2259.40077433239	.	bi:plus-minus	14.463	testis-1	testis
chr2q	1031548343	1031560015	1115	1310.8427106574	+	mono:plus	11.672	testis-1	testis
chr2q	1038840455	1038849958	1116	862.353658504998	+	mono:plus	9.503	testis-1	testis
chr2q	1052661010	1052666016	1117	340.558426592304	.	bi:plus-minus	5.006	testis-1	testis
chr2q	1055980196	1055985960	1118	349.945314598857	+	mono:plus	5.764	testis-1	testis
chr2q	1057180066	1057188899	1119	618.040510794242	-	mono:minus	8.833	testis-1	testis
chr2q	1058669001	1058676015	1120	377.53600754716	-	mono:minus	7.014	testis-1	testis
chr2q	1062647018	1062654844	1121	496.905581182704	.	bi:minus-plus	7.826	testis-1	testis
chr2q	1067129027	1067135258	1122	455.932618010909	+	mono:plus	6.231	testis-1	testis
chr2q	1068014009	1068025980	1123	1949.31515717274	-	mono:minus	11.971	testis-1	testis
chr2q	1068053352	1068062712	1124	1278.6661090081	+	mono:plus	9.36	testis-1	testis
chr2q	1068935032	1068941536	1125	314.491330841916	-	mono:minus	6.504	testis-1	testis
chr2q	1069002010	1069016992	1126	2682.19835945065	.	bi:plus-minus	14.982	testis-1	testis
chr2q	1075694104	1075700936	1127	436.678865538712	+	mono:plus	6.832	testis-1	testis
chr2q	1083607005	1083612418	1128	335.169852224108	-	mono:minus	5.413	testis-1	testis
chr2q	1099556084	1099563958	1129	447.0709914942	+	mono:plus	7.874	testis-1	testis
chr2q	1106079199	1106084022	1130	311.614968284797	-	mono:minus	4.823	testis-1	testis
chr2q	1112862003	1112878002	1131	6946.02747976813	-	mono:minus	15.999	testis-1	testis
chr2q	1114279013	1114293821	1132	6390.21533075856	-	mono:minus	14.808	testis-1	testis
chr2q	1123011019	1123021019	1133	721.149771109024	-	mono:minus	10	testis-1	testis
chr2q	1127305474	1127311357	1134	682.691504731314	+	mono:plus	5.883	testis-1	testis
chr2q	1139060108	1139067011	1135	303.227069773289	-	mono:minus	6.903	testis-1	testis
chr2q	1140813315	1140820026	1136	450.462415747542	.	bi:plus-minus	6.711	testis-1	testis
chr2q	1140834010	1140842423	1137	617.176540958501	-	mono:minus	8.413	testis-1	testis
chr2q	1146498005	1146503989	1138	344.594871642811	+	mono:plus	5.984	testis-1	testis
chr2q	1148953070	1148963457	1139	767.282426066402	+	mono:plus	10.387	testis-1	testis
chr2q	1150204122	1150219007	1140	911.000199986351	+	mono:plus	14.885	testis-1	testis
chr2q	1152398512	1152406998	1141	659.328492488457	-	mono:minus	8.486	testis-1	testis
chr2q	1203449092	1203460018	1142	1691.41554905859	-	mono:minus	10.926	testis-1	testis
chr2q	1205374311	1205406014	1143	13427.6307538285	.	bi:minus-plus	31.703	testis-1	testis
chr2q	1207696295	1207702006	1144	399.083886610945	+	mono:plus	5.711	testis-1	testis
chr2q	1222795007	1222804895	1145	802.31647091963	-	mono:minus	9.888	testis-1	testis
chr2q	1222818006	1222856029	1146	5668.32550783064	-	mono:minus	38.023	testis-1	testis
chr2q	1222863038	1222910990	1147	4449.43838902914	-	mono:minus	47.952	testis-1	testis
chr2q	1222916081	1222931008	1148	1704.5498930401	-	mono:minus	14.927	testis-1	testis
chr2q	1222932013	1222947009	1149	3516.25235681324	-	mono:minus	14.996	testis-1	testis
chr2q	1222950025	1222957004	1150	395.204445760329	-	mono:minus	6.979	testis-1	testis
chr2q	1222962051	1222978022	1151	3713.27176514473	-	mono:minus	15.971	testis-1	testis
chr2q	1222988006	1223009995	1152	1739.57299544289	-	mono:minus	21.989	testis-1	testis
chr2q	1223013021	1223034015	1153	2403.76128948748	-	mono:minus	20.994	testis-1	testis
chr2q	1223038006	1223055016	1154	3287.50553976958	-	mono:minus	17.01	testis-1	testis
chr2q	1223065001	1223084015	1155	2094.8959608978	-	mono:minus	19.014	testis-1	testis
chr2q	1223085005	1223091029	1156	371.339319752115	-	mono:minus	6.024	testis-1	testis
chr2q	1223096002	1223168990	1157	9971.18035067397	-	mono:minus	72.988	testis-1	testis
chr2q	1223171024	1223178002	1158	442.355418475774	-	mono:minus	6.978	testis-1	testis
chr2q	1223186012	1223197982	1159	2429.90633029129	-	mono:minus	11.97	testis-1	testis
chr2q	1229863002	1229875023	1160	1964.48627600291	+	mono:plus	12.021	testis-1	testis
chr2q	1251287029	1251293027	1161	329.43599180973	+	mono:plus	5.998	testis-1	testis
chr2q	1254267022	1254280017	1162	1809.40483286821	-	mono:minus	12.995	testis-1	testis
chr2q	1293925031	1293933976	1163	620.130632549712	+	mono:plus	8.945	testis-1	testis
chr2q	1293939009	1293949028	1164	703.024317729749	+	mono:plus	10.019	testis-1	testis
chr2q	1293971021	1293981009	1165	840.353299720414	+	mono:plus	9.988	testis-1	testis
chr2q	1293984036	1293992022	1166	499.66844992279	+	mono:plus	7.986	testis-1	testis
chr2q	1294421048	1294429946	1167	553.987785123884	+	mono:plus	8.898	testis-1	testis
chr2q	1294466023	1294492992	1168	2444.56113281262	+	mono:plus	26.969	testis-1	testis
chr2q	1294499041	1294503995	1169	332.670492571108	+	mono:plus	4.954	testis-1	testis
chr2q	1294522013	1294533022	1170	1387.55661333916	+	mono:plus	11.009	testis-1	testis
chr2q	1294548002	1294555017	1171	448.872009692637	+	mono:plus	7.015	testis-1	testis
chr2q	1294589035	1294604016	1172	1263.56767046486	+	mono:plus	14.981	testis-1	testis
chr2q	1294615170	1294623961	1173	590.938140161659	+	mono:plus	8.791	testis-1	testis
chr2q	1294652002	1294663018	1174	1044.01146688188	+	mono:plus	11.016	testis-1	testis
chr2q	1295687233	1295693864	1175	486.005813555382	+	mono:plus	6.631	testis-1	testis
chr2q	1306531715	1306538027	1176	450.054885135143	-	mono:minus	6.312	testis-1	testis
chr2q	1307860067	1307865027	1177	307.886185717246	+	mono:plus	4.96	testis-1	testis
chr2q	1319727090	1319740989	1178	1324.73389611607	.	bi:minus-plus	13.899	testis-1	testis
chr2q	1336009001	1336019935	1179	1153.5212461415	+	mono:plus	10.934	testis-1	testis
chr2q	1350260038	1350270430	1180	1127.16526037143	-	mono:minus	10.392	testis-1	testis
chr2q	1350302360	1350320001	1181	1990.09781371445	-	mono:minus	17.641	testis-1	testis
chr2q	1361200066	1361206881	1182	393.677839946143	-	mono:minus	6.815	testis-1	testis
chr2q	1367606497	1367615705	1183	1120.93195640405	-	mono:minus	9.208	testis-1	testis
chr2q	1374404079	1374409622	1184	406.937455317754	-	mono:minus	5.543	testis-1	testis
chr2q	1398549083	1398555028	1185	331.276617209677	+	mono:plus	5.945	testis-1	testis
chr2q	1410344005	1410355655	1186	799.80373023301	+	mono:plus	11.65	testis-1	testis
chr3p	5211156	5220592	1187	1049.86772740437	-	mono:minus	9.436	testis-1	testis
chr3p	9628668	9642587	1188	2654.28307017014	-	mono:minus	13.919	testis-1	testis
chr3p	11451023	11456022	1189	308.010112255327	-	mono:minus	4.999	testis-1	testis
chr3p	23373015	23378866	1190	443.405482539765	-	mono:minus	5.851	testis-1	testis
chr3p	25686014	25701442	1191	3782.9468822298	-	mono:minus	15.428	testis-1	testis
chr3p	28198117	28206999	1192	947.760171598495	+	mono:plus	8.882	testis-1	testis
chr3p	34093241	34103011	1193	1278.79256517653	-	mono:minus	9.77	testis-1	testis
chr3p	48139823	48145020	1194	313.481257035321	+	mono:plus	5.197	testis-1	testis
chr3p	62146001	62160027	1195	1421.89122800056	+	mono:plus	14.026	testis-1	testis
chr3p	67218002	67225593	1196	607.771976374189	+	mono:plus	7.591	testis-1	testis
chr3p	73839001	73847977	1197	662.125195000443	-	mono:minus	8.976	testis-1	testis
chr3p	94186035	94189991	1198	316.042116772431	-	mono:minus	3.956	testis-1	testis
chr3p	109936089	109943025	1199	411.532222077416	.	bi:plus-minus	6.936	testis-1	testis
chr3p	113654001	113665903	1200	1864.40730530401	+	mono:plus	11.902	testis-1	testis
chr3p	127252205	127260790	1201	851.642451771237	+	mono:plus	8.585	testis-1	testis
chr3p	142757256	142764512	1202	1121.14678774115	.	bi:plus-minus	7.256	testis-1	testis
chr3p	144101242	144113013	1203	2693.42001171379	-	mono:minus	11.771	testis-1	testis
chr3p	147159075	147168737	1204	787.617557288001	-	mono:minus	9.662	testis-1	testis
chr3p	158257009	158270003	1205	2208.89778484268	.	bi:plus-minus	12.994	testis-1	testis
chr3p	163841012	163848028	1206	397.243644092443	+	mono:plus	7.016	testis-1	testis
chr3p	168939475	168951288	1207	648.777481804693	-	mono:minus	11.813	testis-1	testis
chr3p	170936273	170943914	1208	1322.04761663367	-	mono:minus	7.641	testis-1	testis
chr3p	175136148	175143028	1209	438.875533738256	+	mono:plus	6.88	testis-1	testis
chr3p	177245024	177253891	1210	533.361233419834	+	mono:plus	8.867	testis-1	testis
chr3p	202424000	202431020	1211	393.291984328596	.	bi:plus-minus	7.02	testis-1	testis
chr3p	206176115	206182883	1212	330.072892863306	+	mono:plus	6.768	testis-1	testis
chr3p	243882648	243890966	1213	757.591155692844	+	mono:plus	8.318	testis-1	testis
chr3p	249100256	249104677	1214	305.51472453647	+	mono:plus	4.421	testis-1	testis
chr3p	252828004	252837026	1215	543.08119958894	+	mono:plus	9.022	testis-1	testis
chr3p	258888168	258897995	1216	1233.06515722901	-	mono:minus	9.827	testis-1	testis
chr3p	259161278	259167904	1217	429.123890154912	+	mono:plus	6.626	testis-1	testis
chr3p	269492513	269502932	1218	1351.38965088046	-	mono:minus	10.419	testis-1	testis
chr3p	286189404	286196232	1219	533.172147997746	-	mono:minus	6.828	testis-1	testis
chr3p	286531517	286540948	1220	1134.19756553815	+	mono:plus	9.431	testis-1	testis
chr3p	288297020	288310958	1221	2226.56899116043	+	mono:plus	13.938	testis-1	testis
chr3p	293400015	293410014	1222	1146.73155267162	+	mono:plus	9.999	testis-1	testis
chr3p	306996106	307004760	1223	516.154091218069	-	mono:minus	8.654	testis-1	testis
chr3p	307995511	308001753	1224	318.132358686544	-	mono:minus	6.242	testis-1	testis
chr3p	308802000	308809979	1225	523.182611434344	-	mono:minus	7.979	testis-1	testis
chr3p	318716079	318728028	1226	2425.76010560176	+	mono:plus	11.949	testis-1	testis
chr3p	330075016	330082011	1227	411.251340777559	-	mono:minus	6.995	testis-1	testis
chr3p	354445093	354453026	1228	487.464414016165	-	mono:minus	7.933	testis-1	testis
chr3p	354454069	354462993	1229	502.157589691948	-	mono:minus	8.924	testis-1	testis
chr3p	411835015	411840994	1230	326.961162440558	-	mono:minus	5.979	testis-1	testis
chr3p	447528083	447536027	1231	512.813685155842	+	mono:plus	7.944	testis-1	testis
chr3p	450668024	450676416	1232	555.391733500985	+	mono:plus	8.392	testis-1	testis
chr3p	451408300	451415527	1233	503.69383909132	-	mono:minus	7.227	testis-1	testis
chr3p	465261024	465270009	1234	698.06683083009	+	mono:plus	8.985	testis-1	testis
chr3p	472470230	472483763	1235	3673.90684297075	-	mono:minus	13.533	testis-1	testis
chr3p	498109596	498116020	1236	460.94040409952	+	mono:plus	6.424	testis-1	testis
chr3p	499644000	499658012	1237	4158.32486990761	+	mono:plus	14.012	testis-1	testis
chr3p	507182306	507202998	1238	1828.3561347048	+	mono:plus	20.692	testis-1	testis
chr3p	512573015	512581909	1239	531.295091301719	-	mono:minus	8.894	testis-1	testis
chr3p	521117009	521129003	1240	1886.90722664356	+	mono:plus	11.994	testis-1	testis
chr3p	538688001	538692792	1241	309.603191202407	.	bi:plus-minus	4.791	testis-1	testis
chr3p	539992624	539997851	1242	334.898933582002	+	mono:plus	5.227	testis-1	testis
chr3p	593944003	593955002	1243	1785.99619952196	-	mono:minus	10.999	testis-1	testis
chr3p	594538162	594547009	1244	573.870811518281	+	mono:plus	8.847	testis-1	testis
chr3p	628311068	628319621	1245	583.675606823882	-	mono:minus	8.553	testis-1	testis
chr3p	629993292	629999917	1246	440.276457497159	.	bi:minus-plus	6.625	testis-1	testis
chr3p	677471101	677477026	1247	351.635917031824	+	mono:plus	5.925	testis-1	testis
chr3p	678001103	678009009	1248	460.389980445028	+	mono:plus	7.906	testis-1	testis
chr3p	682666022	682671981	1249	349.1933533937	+	mono:plus	5.959	testis-1	testis
chr3p	687358003	687372396	1250	933.474861220255	.	bi:minus-plus	14.393	testis-1	testis
chr3p	697856056	697861976	1251	432.57869610187	+	mono:plus	5.92	testis-1	testis
chr3p	701418001	701431025	1252	3116.38020264249	+	mono:plus	13.024	testis-1	testis
chr3p	704911073	704918019	1253	418.809470163596	-	mono:minus	6.946	testis-1	testis
chr3p	717848041	717858805	1254	677.344262969001	+	mono:plus	10.764	testis-1	testis
chr3p	717898000	717907973	1255	686.460462475024	-	mono:minus	9.973	testis-1	testis
chr3p	723393481	723400010	1256	341.334512782347	+	mono:plus	6.529	testis-1	testis
chr3p	729691785	729699876	1257	1626.05338037871	-	mono:minus	8.091	testis-1	testis
chr3p	750132561	750150997	1258	3247.51253179719	+	mono:plus	18.436	testis-1	testis
chr3p	753917033	753923834	1259	569.460849430489	-	mono:minus	6.801	testis-1	testis
chr3p	759841292	759851872	1260	1258.00852128502	+	mono:plus	10.58	testis-1	testis
chr3p	762689145	762698011	1261	514.622274995135	-	mono:minus	8.866	testis-1	testis
chr3p	771166065	771172011	1262	408.301791413984	+	mono:plus	5.946	testis-1	testis
chr3p	776576001	776580855	1263	324.033861489085	-	mono:minus	4.854	testis-1	testis
chr3p	777398082	777404028	1264	399.210509209132	-	mono:minus	5.946	testis-1	testis
chr3p	789556125	789564028	1265	399.899058213093	+	mono:plus	7.903	testis-1	testis
chr3p	791629271	791636344	1266	735.935578678537	+	mono:plus	7.073	testis-1	testis
chr3p	793014001	793031021	1267	10987.8822524267	-	mono:minus	17.02	testis-1	testis
chr3p	796191548	796203930	1268	2683.96529273617	-	mono:minus	12.382	testis-1	testis
chr3p	810909008	810915020	1269	337.295785325601	+	mono:plus	6.012	testis-1	testis
chr3p	810940003	810946008	1270	347.256119728421	+	mono:plus	6.005	testis-1	testis
chr3p	811604886	811610028	1271	355.815332843808	+	mono:plus	5.142	testis-1	testis
chr3p	811811132	811818910	1272	491.487077227308	-	mono:minus	7.778	testis-1	testis
chr3p	815635001	815653994	1273	1243.95792109344	-	mono:minus	18.993	testis-1	testis
chr3p	822302043	822308959	1274	400.506392832228	-	mono:minus	6.916	testis-1	testis
chr3p	822373008	822386989	1275	1146.42235621207	-	mono:minus	13.981	testis-1	testis
chr3p	822471005	822482007	1276	1737.38335920578	+	mono:plus	11.002	testis-1	testis
chr3p	822487014	822509945	1277	2893.34035592174	+	mono:plus	22.931	testis-1	testis
chr3p	822512032	822521879	1278	795.891446048353	+	mono:plus	9.847	testis-1	testis
chr3p	823151001	823159004	1279	455.886629979093	+	mono:plus	8.003	testis-1	testis
chr3p	823163013	823175996	1280	2629.22441000014	+	mono:plus	12.983	testis-1	testis
chr3p	823284006	823293988	1281	768.28845695104	+	mono:plus	9.982	testis-1	testis
chr3p	823368079	823379020	1282	1327.90041049011	+	mono:plus	10.941	testis-1	testis
chr3p	823394022	823427738	1283	9022.99662918091	+	mono:plus	33.716	testis-1	testis
chr3p	823461003	823466998	1284	350.079000120083	+	mono:plus	5.995	testis-1	testis
chr3p	823536002	823546859	1285	915.687707802302	+	mono:plus	10.857	testis-1	testis
chr3p	823572001	823585019	1286	1566.28787319204	+	mono:plus	13.018	testis-1	testis
chr3p	823719069	823730027	1287	1273.19965545817	.	bi:minus-plus	10.958	testis-1	testis
chr3p	834592819	834602019	1288	1104.96526519377	-	mono:minus	9.2	testis-1	testis
chr3p	836889325	836901798	1289	1200.96784527869	-	mono:minus	12.473	testis-1	testis
chr3p	854723127	854730984	1290	467.983273368969	-	mono:minus	7.857	testis-1	testis
chr3p	854908038	854922024	1291	3890.67224703099	+	mono:plus	13.986	testis-1	testis
chr3p	863728018	863740024	1292	2348.240161304	+	mono:plus	12.006	testis-1	testis
chr3q	4506498	4514814	1293	542.511560030691	+	mono:plus	8.316	testis-1	testis
chr3q	16209326	16221026	1294	5810.37503599372	-	mono:minus	11.7	testis-1	testis
chr3q	28273098	28280026	1295	387.570004850891	-	mono:minus	6.928	testis-1	testis
chr3q	38597053	38604054	1296	477.525997282393	-	mono:minus	7.001	testis-1	testis
chr3q	43272001	43297017	1297	8033.76011532288	+	mono:plus	25.016	testis-1	testis
chr3q	62278150	62287930	1298	936.848419075515	.	bi:minus-plus	9.78	testis-1	testis
chr3q	62422004	62426988	1299	308.313546231934	+	mono:plus	4.984	testis-1	testis
chr3q	78863153	78948768	1300	415915.620038668	-	mono:minus	85.615	testis-1	testis
chr3q	78964034	78980005	1301	1249.76584910526	-	mono:minus	15.971	testis-1	testis
chr3q	78982002	78998894	1302	1603.77113723669	-	mono:minus	16.892	testis-1	testis
chr3q	87988059	87996603	1303	539.956375450302	-	mono:minus	8.544	testis-1	testis
chr3q	95237016	95243920	1304	374.325843104133	+	mono:plus	6.904	testis-1	testis
chr3q	113502062	113507902	1305	393.194127709913	+	mono:plus	5.84	testis-1	testis
chr3q	113635041	113644839	1306	1503.12796464229	-	mono:minus	9.798	testis-1	testis
chr3q	145361180	145369318	1307	668.191377145643	+	mono:plus	8.138	testis-1	testis
chr3q	145391022	145401413	1308	1654.14385073928	+	mono:plus	10.391	testis-1	testis
chr3q	145473627	145479811	1309	454.684651844132	-	mono:minus	6.184	testis-1	testis
chr3q	145518469	145525028	1310	486.680734019252	+	mono:plus	6.559	testis-1	testis
chr3q	148439066	148449031	1311	768.566475272094	-	mono:minus	9.965	testis-1	testis
chr3q	148450014	148467505	1312	2686.06625294834	-	mono:minus	17.491	testis-1	testis
chr3q	158758475	158769976	1313	2992.86805549834	-	mono:minus	11.501	testis-1	testis
chr3q	160297172	160309021	1314	2601.84391143104	-	mono:minus	11.849	testis-1	testis
chr3q	190978012	190992026	1315	4359.47787028473	+	mono:plus	14.014	testis-1	testis
chr3q	198516166	198525024	1316	1483.2921448866	+	mono:plus	8.858	testis-1	testis
chr3q	201087157	201094778	1317	518.841362177721	+	mono:plus	7.621	testis-1	testis
chr3q	206780068	206790744	1318	1065.31068801632	-	mono:minus	10.676	testis-1	testis
chr3q	210721054	210730753	1319	898.932820791872	+	mono:plus	9.699	testis-1	testis
chr3q	235757009	235763022	1320	388.307959608396	-	mono:minus	6.013	testis-1	testis
chr3q	238055015	238063027	1321	526.329686431806	+	mono:plus	8.012	testis-1	testis
chr3q	238129027	238146964	1322	1594.4495546806	-	mono:minus	17.937	testis-1	testis
chr3q	265044030	265058027	1323	3444.0488039751	-	mono:minus	13.997	testis-1	testis
chr3q	280306017	280317004	1324	2542.68399031605	-	mono:minus	10.987	testis-1	testis
chr3q	285186138	285192019	1325	391.934246537684	-	mono:minus	5.881	testis-1	testis
chr3q	297576004	297589016	1326	706.343505210048	+	mono:plus	13.012	testis-1	testis
chr3q	319701000	319707992	1327	392.143178650129	+	mono:plus	6.992	testis-1	testis
chr3q	323646460	323653976	1328	519.20685946326	-	mono:minus	7.516	testis-1	testis
chr3q	328091333	328103027	1329	2264.12530200118	+	mono:plus	11.694	testis-1	testis
chr3q	361079235	361095024	1330	26205.4288097714	-	mono:minus	15.789	testis-1	testis
chr3q	365011018	365021854	1331	857.34533779019	+	mono:plus	10.836	testis-1	testis
chr3q	365214559	365221989	1332	331.908999583095	.	bi:minus-plus	7.43	testis-1	testis
chr3q	370161432	370168957	1333	640.753866130525	+	mono:plus	7.525	testis-1	testis
chr3q	375521918	375533011	1334	793.397295484045	-	mono:minus	11.093	testis-1	testis
chr3q	401500099	401508979	1335	745.484586102329	-	mono:minus	8.88	testis-1	testis
chr3q	410964002	410972727	1336	936.546150919461	+	mono:plus	8.725	testis-1	testis
chr3q	422312073	422320856	1337	481.264285921707	+	mono:plus	8.783	testis-1	testis
chr3q	425022186	425027027	1338	308.798290598291	+	mono:plus	4.841	testis-1	testis
chr3q	440538001	440549020	1339	846.114611417563	+	mono:plus	11.019	testis-1	testis
chr3q	456721060	456731891	1340	1298.93522515125	+	mono:plus	10.831	testis-1	testis
chr3q	468726080	468736009	1341	740.911204068327	+	mono:plus	9.929	testis-1	testis
chr3q	494973217	494983954	1342	1050.04014791738	+	mono:plus	10.737	testis-1	testis
chr3q	505647059	505654867	1343	617.610762772163	-	mono:minus	7.808	testis-1	testis
chr3q	534315006	534322394	1344	398.780229932766	+	mono:plus	7.388	testis-1	testis
chr3q	541130147	541137628	1345	1023.59976526965	-	mono:minus	7.481	testis-1	testis
chr3q	601266028	601274973	1346	431.150574828983	+	mono:plus	8.945	testis-1	testis
chr3q	620150003	620156027	1347	367.402705682205	-	mono:minus	6.024	testis-1	testis
chr3q	624731011	624741912	1348	1464.17900218851	+	mono:plus	10.901	testis-1	testis
chr3q	625367013	625385026	1349	3822.56142320956	+	mono:plus	18.013	testis-1	testis
chr3q	625996000	626002491	1350	457.848308872264	+	mono:plus	6.491	testis-1	testis
chr3q	626806074	626814016	1351	387.672627787103	+	mono:plus	7.942	testis-1	testis
chr3q	628597000	628608690	1352	1075.2957524915	-	mono:minus	11.69	testis-1	testis
chr3q	656508144	656520963	1353	1343.66178760094	+	mono:plus	12.819	testis-1	testis
chr3q	659214001	659222950	1354	618.269644903134	+	mono:plus	8.949	testis-1	testis
chr3q	660719345	660729024	1355	1331.98241708427	+	mono:plus	9.679	testis-1	testis
chr3q	686585409	686594016	1356	925.938699787441	+	mono:plus	8.607	testis-1	testis
chr3q	691957035	691974012	1357	10324.4570596295	+	mono:plus	16.977	testis-1	testis
chr3q	705078039	705083947	1358	319.341345139096	+	mono:plus	5.908	testis-1	testis
chr3q	725503050	725507998	1359	308.659113730095	.	bi:plus-minus	4.948	testis-1	testis
chr3q	735300797	735308015	1360	1218.74122375352	+	mono:plus	7.218	testis-1	testis
chr3q	741193042	741200788	1361	551.836161371009	-	mono:minus	7.746	testis-1	testis
chr3q	773349004	773364023	1362	5315.5920175771	-	mono:minus	15.019	testis-1	testis
chr3q	775889001	775901005	1363	2052.0214259889	+	mono:plus	12.004	testis-1	testis
chr3q	776322003	776333557	1364	1859.87788562842	+	mono:plus	11.554	testis-1	testis
chr3q	813222029	813231006	1365	524.857386335316	+	mono:plus	8.977	testis-1	testis
chr3q	816650442	816658013	1366	533.815479796135	-	mono:minus	7.571	testis-1	testis
chr3q	820079124	820095029	1367	1878.98946510307	-	mono:minus	15.905	testis-1	testis
chr3q	831830002	831839003	1368	692.268557105083	+	mono:plus	9.001	testis-1	testis
chr3q	833633228	833642947	1369	875.466717665596	+	mono:plus	9.719	testis-1	testis
chr3q	850647146	850655999	1370	577.367457332349	-	mono:minus	8.853	testis-1	testis
chr3q	850839470	850845629	1371	609.152708912215	+	mono:plus	6.159	testis-1	testis
chr3q	881041084	881049028	1372	533.527884428112	+	mono:plus	7.944	testis-1	testis
chr3q	881433065	881440006	1373	2366.18497440845	-	mono:minus	6.941	testis-1	testis
chr3q	904569326	904576744	1374	536.696203534621	-	mono:minus	7.418	testis-1	testis
chr3q	920526001	920534020	1375	512.390994874165	-	mono:minus	8.019	testis-1	testis
chr3q	931122509	931127374	1376	1366.34461533737	-	mono:minus	4.865	testis-1	testis
chr3q	932775003	932783018	1377	466.272024749852	+	mono:plus	8.015	testis-1	testis
chr3q	954847016	954854293	1378	633.162971296583	-	mono:minus	7.277	testis-1	testis
chr3q	973785003	973796962	1379	1976.31929411683	+	mono:plus	11.959	testis-1	testis
chr3q	975158134	975165295	1380	631.283970250522	-	mono:minus	7.161	testis-1	testis
chr3q	979665043	979672178	1381	400.938449674477	-	mono:minus	7.135	testis-1	testis
chr3q	1009653020	1009662020	1382	735.341368499496	-	mono:minus	9	testis-1	testis
chr3q	1010759075	1010767461	1383	630.950462301712	+	mono:plus	8.386	testis-1	testis
chr3q	1014615531	1014619490	1384	309.350595033875	.	bi:plus-minus	3.959	testis-1	testis
chr3q	1035215203	1035225586	1385	1290.89643494455	+	mono:plus	10.383	testis-1	testis
chr3q	1041246001	1041254913	1386	634.677138774099	-	mono:minus	8.912	testis-1	testis
chr3q	1041262015	1041272810	1387	807.766379448262	-	mono:minus	10.795	testis-1	testis
chr3q	1056045090	1056053021	1388	466.363038599288	+	mono:plus	7.931	testis-1	testis
chr3q	1058350897	1058358358	1389	881.891626456253	+	mono:plus	7.461	testis-1	testis
chr3q	1059616001	1059621026	1390	315.365576174477	+	mono:plus	5.025	testis-1	testis
chr3q	1129884297	1129899210	1391	1182.34994290573	+	mono:plus	14.913	testis-1	testis
chr3q	1144903039	1144916022	1392	4936.89592671464	-	mono:minus	12.983	testis-1	testis
chr3q	1147227106	1147236000	1393	688.448127545627	+	mono:plus	8.894	testis-1	testis
chr3q	1194169039	1194174986	1394	348.08743859414	+	mono:plus	5.947	testis-1	testis
chr3q	1220211113	1220219024	1395	417.922730454051	-	mono:minus	7.911	testis-1	testis
chr3q	1225540009	1225551997	1396	3335.78030990285	+	mono:plus	11.988	testis-1	testis
chr3q	1242023118	1242028658	1397	320.64538832406	+	mono:plus	5.54	testis-1	testis
chr3q	1253321125	1253327770	1398	450.774857628146	+	mono:plus	6.645	testis-1	testis
chr3q	1264088212	1264095848	1399	552.769499221648	-	mono:minus	7.636	testis-1	testis
chr3q	1265471161	1265488966	1400	2692.32861348761	-	mono:minus	17.805	testis-1	testis
chr3q	1281042001	1281048026	1401	304.894491709361	+	mono:plus	6.025	testis-1	testis
chr3q	1282569025	1282575998	1402	412.009250220744	+	mono:plus	6.973	testis-1	testis
chr3q	1289681361	1289697026	1403	4438.52572430932	+	mono:plus	15.665	testis-1	testis
chr3q	1290082148	1290090028	1404	557.812848498537	+	mono:plus	7.88	testis-1	testis
chr3q	1299599764	1299607970	1405	526.568333296525	+	mono:plus	8.206	testis-1	testis
chr3q	1304690089	1304697023	1406	395.266640886689	-	mono:minus	6.934	testis-1	testis
chr3q	1310842122	1310851797	1407	789.681311139359	-	mono:minus	9.675	testis-1	testis
chr3q	1311028051	1311037343	1408	1006.23830361147	-	mono:minus	9.292	testis-1	testis
chr3q	1311731012	1311738975	1409	424.194428226287	-	mono:minus	7.963	testis-1	testis
chr3q	1314371002	1314377944	1410	418.755559215315	-	mono:minus	6.942	testis-1	testis
chr3q	1314823020	1314827933	1411	323.079700458244	-	mono:minus	4.913	testis-1	testis
chr3q	1315015804	1315027952	1412	2781.50679509833	-	mono:minus	12.148	testis-1	testis
chr3q	1321304392	1321310943	1413	364.99058705448	+	mono:plus	6.551	testis-1	testis
chr3q	1328764033	1328772015	1414	530.768570587878	+	mono:plus	7.982	testis-1	testis
chr3q	1330158015	1330163028	1415	317.096005453316	-	mono:minus	5.013	testis-1	testis
chr3q	1330398012	1330403020	1416	316.836857175614	+	mono:plus	5.008	testis-1	testis
chr3q	1342093071	1342103011	1417	703.918585646851	-	mono:minus	9.94	testis-1	testis
chr3q	1361463024	1361473988	1418	813.684137784116	-	mono:minus	10.964	testis-1	testis
chr3q	1372836149	1372846020	1419	784.092944701383	+	mono:plus	9.871	testis-1	testis
chr3q	1380423043	1380429619	1420	342.383245657128	+	mono:plus	6.576	testis-1	testis
chr3q	1396066044	1396075028	1421	692.942579654462	+	mono:plus	8.984	testis-1	testis
chr3q	1415132001	1415298024	1422	136316.559836697	-	mono:minus	166.023	testis-1	testis
chr3q	1415426004	1415565011	1423	137903.907911795	-	mono:minus	139.007	testis-1	testis
chr3q	1415990032	1416002027	1424	2544.67462025291	-	mono:minus	11.995	testis-1	testis
chr3q	1417891039	1417900025	1425	599.685393332105	-	mono:minus	8.986	testis-1	testis
chr3q	1417930168	1417940027	1426	798.003589552774	-	mono:minus	9.859	testis-1	testis
chr3q	1417961003	1417970001	1427	476.99988643909	-	mono:minus	8.998	testis-1	testis
chr3q	1417978001	1417989950	1428	1357.57299490617	-	mono:minus	11.949	testis-1	testis
chr3q	1417993151	1418000011	1429	421.2436091556	-	mono:minus	6.86	testis-1	testis
chr3q	1418015051	1418022004	1430	403.742596391421	-	mono:minus	6.953	testis-1	testis
chr3q	1418045070	1418084026	1431	5391.1664390506	-	mono:minus	38.956	testis-1	testis
chr3q	1418122013	1418137023	1432	916.565100771206	-	mono:minus	15.01	testis-1	testis
chr3q	1418163032	1418171920	1433	581.9513423993	-	mono:minus	8.888	testis-1	testis
chr3q	1418206001	1418242022	1434	3091.96430250896	.	bi:minus-plus	36.021	testis-1	testis
chr3q	1418243015	1418338022	1435	43889.5104225049	+	mono:plus	95.007	testis-1	testis
chr3q	1418354003	1418489996	1436	124384.399139736	+	mono:plus	135.993	testis-1	testis
chr3q	1418492001	1418499017	1437	408.108802189526	+	mono:plus	7.016	testis-1	testis
chr3q	1418504006	1418542029	1438	16913.3548165026	-	mono:minus	38.023	testis-1	testis
chr3q	1418551018	1418559976	1439	526.378643882727	-	mono:minus	8.958	testis-1	testis
chr3q	1418583028	1418597882	1440	851.917903294991	-	mono:minus	14.854	testis-1	testis
chr3q	1418623003	1418630992	1441	467.720426082985	-	mono:minus	7.989	testis-1	testis
chr3q	1420758022	1420772023	1442	4136.79287917337	+	mono:plus	14.001	testis-1	testis
chr3q	1438223054	1438230892	1443	490.159677842377	+	mono:plus	7.838	testis-1	testis
chr3q	1440814191	1440824974	1444	806.805174948798	+	mono:plus	10.783	testis-1	testis
chr3q	1475163166	1475167528	1445	326.578402804406	-	mono:minus	4.362	testis-1	testis
chr3q	1476271464	1476278027	1446	482.60165753593	.	bi:plus-minus	6.563	testis-1	testis
chr3q	1481313003	1481322843	1447	826.974494794983	-	mono:minus	9.84	testis-1	testis
chr3q	1500525074	1500533978	1448	575.164425201206	-	mono:minus	8.904	testis-1	testis
chr3q	1505873001	1505886987	1449	4316.85166338236	+	mono:plus	13.986	testis-1	testis
chr3q	1523792014	1523799027	1450	425.930139749795	-	mono:minus	7.013	testis-1	testis
chr3q	1524770194	1524780997	1451	3490.16080933244	+	mono:plus	10.803	testis-1	testis
chr4p	4969004	4992021	1452	1673.0819477581	-	mono:minus	23.017	testis-1	testis
chr4p	6392416	6401022	1453	592.407089605907	+	mono:plus	8.606	testis-1	testis
chr4p	16541043	16558022	1454	5959.78976502988	-	mono:minus	16.979	testis-1	testis
chr4p	20068890	20075016	1455	476.918407531708	-	mono:minus	6.126	testis-1	testis
chr4p	22201047	22207001	1456	366.819377723409	+	mono:plus	5.954	testis-1	testis
chr4p	24047101	24058025	1457	657.217704490062	+	mono:plus	10.924	testis-1	testis
chr4p	25898015	25906766	1458	664.950596669871	+	mono:plus	8.751	testis-1	testis
chr4p	26112007	26118005	1459	362.171176614357	-	mono:minus	5.998	testis-1	testis
chr4p	31622038	31630017	1460	431.225540627532	-	mono:minus	7.979	testis-1	testis
chr4p	32784296	32791647	1461	339.72084549952	+	mono:plus	7.351	testis-1	testis
chr4p	35695226	35700022	1462	316.37716425309	+	mono:plus	4.796	testis-1	testis
chr4p	35716000	35726971	1463	2531.36057803529	+	mono:plus	10.971	testis-1	testis
chr4p	44042136	44051908	1464	686.390957691511	-	mono:minus	9.772	testis-1	testis
chr4p	44062046	44082455	1465	2556.25615572534	.	bi:plus-minus	20.409	testis-1	testis
chr4p	45220077	45227049	1466	1636.67066040395	-	mono:minus	6.972	testis-1	testis
chr4p	58159529	58163950	1467	303.345353292933	-	mono:minus	4.421	testis-1	testis
chr4p	58176778	58180973	1468	305.402235886363	-	mono:minus	4.195	testis-1	testis
chr4p	64818106	64825026	1469	364.656756609638	+	mono:plus	6.92	testis-1	testis
chr4p	71899001	71913029	1470	1380.83628600654	-	mono:minus	14.028	testis-1	testis
chr4p	91215687	91221633	1471	726.181956571563	+	mono:plus	5.946	testis-1	testis
chr4p	101937105	101943832	1472	361.647473877203	-	mono:minus	6.727	testis-1	testis
chr4p	105037084	105042468	1473	307.526760492293	-	mono:minus	5.384	testis-1	testis
chr4p	108911284	108917786	1474	354.198567947413	+	mono:plus	6.502	testis-1	testis
chr4p	109638051	109665935	1475	3137.98381446823	-	mono:minus	27.884	testis-1	testis
chr4p	111329514	111341001	1476	3319.52271804372	+	mono:plus	11.487	testis-1	testis
chr4p	111548009	111557028	1477	604.105183242595	-	mono:minus	9.019	testis-1	testis
chr4p	111589006	111733094	1478	143143.79840729	-	mono:minus	144.088	testis-1	testis
chr4p	111836449	111846009	1479	772.787383805432	-	mono:minus	9.56	testis-1	testis
chr4p	111852088	111861020	1480	639.638482020192	-	mono:minus	8.932	testis-1	testis
chr4p	111905015	111914026	1481	618.510804340176	-	mono:minus	9.011	testis-1	testis
chr4p	111915001	111932259	1482	5728.27536858113	-	mono:minus	17.258	testis-1	testis
chr4p	112046023	112086815	1483	6195.65290186413	-	mono:minus	40.792	testis-1	testis
chr4p	112140008	112267741	1484	55827.3810098683	.	bi:plus-minus	127.733	testis-1	testis
chr4p	112291063	112297015	1485	351.196226971296	-	mono:minus	5.952	testis-1	testis
chr4p	112363130	112370989	1486	476.345995217735	+	mono:plus	7.859	testis-1	testis
chr4p	112376059	112389992	1487	1009.10018343687	+	mono:plus	13.933	testis-1	testis
chr4p	112411076	112421028	1488	1007.17609016521	-	mono:minus	9.952	testis-1	testis
chr4p	112557012	112622022	1489	26112.8479382072	+	mono:plus	65.01	testis-1	testis
chr4p	112633013	112794014	1490	49340.2827329417	.	bi:plus-minus	161.001	testis-1	testis
chr4p	112797001	112870021	1491	15586.1144490173	.	bi:plus-minus	73.02	testis-1	testis
chr4p	112880001	112904004	1492	2995.25597724966	-	mono:minus	24.003	testis-1	testis
chr4p	112919008	112941028	1493	2363.59617393509	-	mono:minus	22.02	testis-1	testis
chr4p	112944002	112978023	1494	7790.70155230182	-	mono:minus	34.021	testis-1	testis
chr4p	112991038	113035025	1495	16644.1919622882	-	mono:minus	43.987	testis-1	testis
chr4p	113038001	113176018	1496	228321.681993013	.	bi:plus-minus	138.017	testis-1	testis
chr4p	113180052	113266006	1497	21845.6180942485	.	bi:plus-minus	85.954	testis-1	testis
chr4p	113286012	113293002	1498	472.250162987441	-	mono:minus	6.99	testis-1	testis
chr4p	113341050	113351863	1499	1309.7818252984	-	mono:minus	10.813	testis-1	testis
chr4p	113420010	113437988	1500	1946.95719111097	.	bi:minus-plus	17.978	testis-1	testis
chr4p	113481031	113493021	1501	1054.1204239655	.	bi:plus-minus	11.99	testis-1	testis
chr4p	113508012	113533021	1502	3641.70945578758	.	bi:minus-plus	25.009	testis-1	testis
chr4p	113534021	113607999	1503	14618.7562667598	+	mono:plus	73.978	testis-1	testis
chr4p	113610003	113617026	1504	443.266487466903	.	bi:plus-minus	7.023	testis-1	testis
chr4p	113618002	113671003	1505	26506.9625563139	.	bi:plus-minus	53.001	testis-1	testis
chr4p	113713076	113803017	1506	100765.758527074	-	mono:minus	89.941	testis-1	testis
chr4p	113806002	113845855	1507	7197.00364659093	-	mono:minus	39.853	testis-1	testis
chr4p	113847118	113854939	1508	494.773314369791	-	mono:minus	7.821	testis-1	testis
chr4p	113861016	113878986	1509	2704.26666567358	+	mono:plus	17.97	testis-1	testis
chr4p	113883007	113888027	1510	344.968789597429	+	mono:plus	5.02	testis-1	testis
chr4p	113900092	113923993	1511	3060.45606043112	+	mono:plus	23.901	testis-1	testis
chr4p	113926008	113968996	1512	12479.2190338579	-	mono:minus	42.988	testis-1	testis
chr4p	113983258	113989992	1513	428.301688366995	-	mono:minus	6.734	testis-1	testis
chr4p	113991015	114004025	1514	2168.91820050685	-	mono:minus	13.01	testis-1	testis
chr4p	114013006	114220008	1515	451388.995232597	.	bi:minus-plus	207.002	testis-1	testis
chr4p	114222004	114258028	1516	31935.5273018326	+	mono:plus	36.024	testis-1	testis
chr4p	114265079	114285023	1517	2143.68012421962	.	bi:minus-plus	19.944	testis-1	testis
chr4p	114288024	114309013	1518	7295.22268646045	.	bi:plus-minus	20.989	testis-1	testis
chr4p	114317031	114324013	1519	388.012463714218	-	mono:minus	6.982	testis-1	testis
chr4p	114401011	114432992	1520	14703.5692827952	+	mono:plus	31.981	testis-1	testis
chr4p	114454006	114539014	1521	38140.9053075194	.	bi:plus-minus	85.008	testis-1	testis
chr4p	114545003	114587925	1522	16598.4292972607	.	bi:minus-plus	42.922	testis-1	testis
chr4p	114606006	114616021	1523	713.917485044788	+	mono:plus	10.015	testis-1	testis
chr4p	114620018	114711994	1524	84415.021490691	.	bi:minus-plus	91.976	testis-1	testis
chr4p	114723037	114774002	1525	67077.5357061769	-	mono:minus	50.965	testis-1	testis
chr4p	115092001	115175865	1526	34784.7768614532	-	mono:minus	83.864	testis-1	testis
chr4p	115371005	115378973	1527	476.788347210793	-	mono:minus	7.968	testis-1	testis
chr4p	115389007	115406025	1528	1357.1929407305	-	mono:minus	17.018	testis-1	testis
chr4p	115490003	115500022	1529	736.016575168611	+	mono:plus	10.019	testis-1	testis
chr4p	115529073	115541869	1530	1131.85587129584	+	mono:plus	12.796	testis-1	testis
chr4p	115547123	115564854	1531	1206.0357911795	+	mono:plus	17.731	testis-1	testis
chr4p	115577001	115611022	1532	5485.37627143056	+	mono:plus	34.021	testis-1	testis
chr4p	115620010	115642028	1533	7451.77427561654	-	mono:minus	22.018	testis-1	testis
chr4p	115652040	115677023	1534	5729.43761207705	-	mono:minus	24.983	testis-1	testis
chr4p	115681001	115741025	1535	19805.6250574174	.	bi:plus-minus	60.024	testis-1	testis
chr4p	115748001	115782963	1536	8813.38345228379	-	mono:minus	34.962	testis-1	testis
chr4p	115833026	115846014	1537	782.931114280576	-	mono:minus	12.988	testis-1	testis
chr4p	115857004	115872997	1538	1223.11872711624	-	mono:minus	15.993	testis-1	testis
chr4p	115875002	115900024	1539	2560.47399283437	-	mono:minus	25.022	testis-1	testis
chr4p	116156001	116169009	1540	1106.05838873044	-	mono:minus	13.008	testis-1	testis
chr4p	116212026	116249986	1541	3856.20451609032	-	mono:minus	37.96	testis-1	testis
chr4p	116269001	116276938	1542	518.618747258035	.	bi:minus-plus	7.937	testis-1	testis
chr4p	116295003	116315016	1543	4570.89499052796	+	mono:plus	20.013	testis-1	testis
chr4p	116331029	116348965	1544	1761.02603836279	.	bi:minus-plus	17.936	testis-1	testis
chr4p	116361004	116370021	1545	597.86319003712	.	bi:minus-plus	9.017	testis-1	testis
chr4p	116414001	116422021	1546	491.384951405117	-	mono:minus	8.02	testis-1	testis
chr4p	116452002	116571025	1547	49326.5534648598	.	bi:plus-minus	119.023	testis-1	testis
chr4p	116593017	116620959	1548	3203.72897519977	-	mono:minus	27.942	testis-1	testis
chr4p	116749066	116820028	1549	12519.2691596193	.	bi:plus-minus	70.962	testis-1	testis
chr4p	116822034	116855025	1550	3292.4484296675	-	mono:minus	32.991	testis-1	testis
chr4p	116864010	116870975	1551	459.67688909364	-	mono:minus	6.965	testis-1	testis
chr4p	116912689	117049025	1552	153604.382348772	.	bi:minus-plus	136.336	testis-1	testis
chr4p	117060001	117092026	1553	7388.52785834689	+	mono:plus	32.025	testis-1	testis
chr4p	117100329	117115018	1554	1192.27322161207	+	mono:plus	14.689	testis-1	testis
chr4p	117117008	117128024	1555	759.184020291837	+	mono:plus	11.016	testis-1	testis
chr4p	117152002	117177987	1556	6293.13676315458	+	mono:plus	25.985	testis-1	testis
chr4p	117187178	117212999	1557	2227.54485830883	+	mono:plus	25.821	testis-1	testis
chr4p	117219001	117228025	1558	533.815335141698	+	mono:plus	9.024	testis-1	testis
chr4p	117230006	117245009	1559	1352.2293249104	+	mono:plus	15.003	testis-1	testis
chr4p	117266001	117278986	1560	1461.86976344843	+	mono:plus	12.985	testis-1	testis
chr4p	117360003	117369521	1561	890.994036753062	+	mono:plus	9.518	testis-1	testis
chr4p	117597082	117605918	1562	724.473792001222	-	mono:minus	8.836	testis-1	testis
chr4p	117662070	117666965	1563	317.785008317241	+	mono:plus	4.895	testis-1	testis
chr4p	117801002	117927966	1564	171999.217386634	+	mono:plus	126.964	testis-1	testis
chr4p	117939006	118010833	1565	117035.467789933	.	bi:plus-minus	71.827	testis-1	testis
chr4p	118021002	118056659	1566	67616.8293498591	-	mono:minus	35.657	testis-1	testis
chr4p	118060069	118087000	1567	15621.3897869182	-	mono:minus	26.931	testis-1	testis
chr4p	118094003	118135715	1568	28824.3641125125	-	mono:minus	41.712	testis-1	testis
chr4p	118151122	118197784	1569	38715.147052567	-	mono:minus	46.662	testis-1	testis
chr4p	118216001	118258027	1570	9632.6466227078	-	mono:minus	42.026	testis-1	testis
chr4p	118320152	118476026	1571	125620.928773902	.	bi:plus-minus	155.874	testis-1	testis
chr4p	118483013	118565013	1572	23795.5078522448	-	mono:minus	82	testis-1	testis
chr4p	118825001	118841023	1573	1527.83307091013	+	mono:plus	16.022	testis-1	testis
chr4p	118843001	118878020	1574	7838.74380187631	+	mono:plus	35.019	testis-1	testis
chr4p	118881012	118985019	1575	25305.4235603867	.	bi:minus-plus	104.007	testis-1	testis
chr4p	118994024	119003030	1576	560.25630852033	+	mono:plus	9.006	testis-1	testis
chr4p	119030038	119045833	1577	1277.79115797442	-	mono:minus	15.795	testis-1	testis
chr4p	119191020	119195970	1578	302.361321446915	+	mono:plus	4.95	testis-1	testis
chr4p	119302001	119383026	1579	61058.8607784198	.	bi:plus-minus	81.025	testis-1	testis
chr4p	119474002	119517981	1580	18794.1042882364	-	mono:minus	43.979	testis-1	testis
chr4p	121151002	121157008	1581	359.447484336847	+	mono:plus	6.006	testis-1	testis
chr4p	126985072	126989766	1582	401.810687813256	-	mono:minus	4.694	testis-1	testis
chr4p	128379083	128386642	1583	498.410474721065	-	mono:minus	7.559	testis-1	testis
chr4p	131397181	131407993	1584	1549.87480550853	-	mono:minus	10.812	testis-1	testis
chr4p	131847009	131855012	1585	447.917785394758	-	mono:minus	8.003	testis-1	testis
chr4p	137970005	137975686	1586	339.972569445258	-	mono:minus	5.681	testis-1	testis
chr4p	140507324	140516625	1587	645.293686437964	+	mono:plus	9.301	testis-1	testis
chr4p	146957111	146963424	1588	455.658929319321	-	mono:minus	6.313	testis-1	testis
chr4p	171143260	171151946	1589	540.50705025187	-	mono:minus	8.686	testis-1	testis
chr4p	171340098	171347601	1590	537.786520967778	+	mono:plus	7.503	testis-1	testis
chr4p	172875112	172884963	1591	925.069004510068	-	mono:minus	9.851	testis-1	testis
chr4p	185977190	185982627	1592	381.172191482023	+	mono:plus	5.437	testis-1	testis
chr4p	190132001	190145739	1593	3754.59710165059	+	mono:plus	13.738	testis-1	testis
chr4p	219531075	219537002	1594	468.998402205715	+	mono:plus	5.927	testis-1	testis
chr4p	222489105	222497963	1595	676.106960546438	-	mono:minus	8.858	testis-1	testis
chr4p	223003147	223007781	1596	317.878850985938	+	mono:plus	4.634	testis-1	testis
chr4p	235361000	235366835	1597	357.632204027897	-	mono:minus	5.835	testis-1	testis
chr4p	252875049	252881014	1598	314.20515839686	+	mono:plus	5.965	testis-1	testis
chr4p	258476046	258486011	1599	922.663130989408	+	mono:plus	9.965	testis-1	testis
chr4p	290409136	290419000	1600	1065.8102822313	-	mono:minus	9.864	testis-1	testis
chr4p	292589000	292600002	1601	1301.35195547954	-	mono:minus	11.002	testis-1	testis
chr4p	292700022	292710620	1602	1247.77833520319	-	mono:minus	10.598	testis-1	testis
chr4p	298445024	298452978	1603	818.025358995217	-	mono:minus	7.954	testis-1	testis
chr4p	303253000	303258992	1604	375.456326998612	.	bi:minus-plus	5.992	testis-1	testis
chr4p	307110058	307117793	1605	493.682423512797	-	mono:minus	7.735	testis-1	testis
chr4p	309554003	309564007	1606	792.455322218725	+	mono:plus	10.004	testis-1	testis
chr4p	335431004	335442989	1607	2115.42054625862	+	mono:plus	11.985	testis-1	testis
chr4p	342079268	342093027	1608	3487.88263512534	-	mono:minus	13.759	testis-1	testis
chr4p	353192030	353200955	1609	551.595692426664	.	bi:minus-plus	8.925	testis-1	testis
chr4p	359219039	359228024	1610	634.216210577703	-	mono:minus	8.985	testis-1	testis
chr4p	375206548	375217852	1611	1927.17818445741	+	mono:plus	11.304	testis-1	testis
chr4p	384241002	384252017	1612	872.049813576028	+	mono:plus	11.015	testis-1	testis
chr4p	399529024	399616768	1613	45778.8346463977	.	bi:plus-minus	87.744	testis-1	testis
chr4p	399759007	399862026	1614	47417.7854799513	-	mono:minus	103.019	testis-1	testis
chr4p	399863081	399919028	1615	32693.6798337112	+	mono:plus	55.947	testis-1	testis
chr4p	399930000	399969920	1616	2762.87148299375	-	mono:minus	39.92	testis-1	testis
chr4p	399973082	399983014	1617	703.356120918635	-	mono:minus	9.932	testis-1	testis
chr4p	399988067	400076026	1618	43916.8074841561	-	mono:minus	87.959	testis-1	testis
chr4p	400084004	400163022	1619	28833.4617834338	-	mono:minus	79.018	testis-1	testis
chr4p	400166000	400244996	1620	41173.8842684414	-	mono:minus	78.996	testis-1	testis
chr4p	400246001	400300026	1621	29646.0197721295	-	mono:minus	54.025	testis-1	testis
chr4p	400340016	400366022	1622	4031.85641845882	+	mono:plus	26.006	testis-1	testis
chr4p	400455021	400467013	1623	1256.16155465573	+	mono:plus	11.992	testis-1	testis
chr4p	400480001	400491025	1624	884.381130218905	+	mono:plus	11.024	testis-1	testis
chr4p	400501026	400532940	1625	5337.17766794624	+	mono:plus	31.914	testis-1	testis
chr4p	400540008	400555026	1626	920.281775159549	+	mono:plus	15.018	testis-1	testis
chr4p	400568000	400592018	1627	3766.62612750407	.	bi:plus-minus	24.018	testis-1	testis
chr4p	400605147	400621014	1628	787.309395051204	-	mono:minus	15.867	testis-1	testis
chr4p	400630006	400648025	1629	1478.85166053443	+	mono:plus	18.019	testis-1	testis
chr4p	400655020	400678023	1630	3547.45135973435	+	mono:plus	23.003	testis-1	testis
chr4p	400691033	400706012	1631	1189.70200519003	-	mono:minus	14.979	testis-1	testis
chr4p	400715128	400807021	1632	17103.8238478836	-	mono:minus	91.893	testis-1	testis
chr4p	400810180	400868011	1633	16673.2962502806	-	mono:minus	57.831	testis-1	testis
chr4p	400870001	400902026	1634	6452.1104344025	-	mono:minus	32.025	testis-1	testis
chr4p	400910007	401007027	1635	36547.3727536192	-	mono:minus	97.02	testis-1	testis
chr4p	401012001	401046022	1636	8215.23404236712	-	mono:minus	34.021	testis-1	testis
chr4p	401055002	401128990	1637	85807.9282009037	-	mono:minus	73.988	testis-1	testis
chr4p	401138000	401224025	1638	186691.823007323	-	mono:minus	86.025	testis-1	testis
chr4p	405482007	405514007	1639	2270.42331927054	-	mono:minus	32	testis-1	testis
chr4p	422763058	422769952	1640	492.107404007888	.	bi:minus-plus	6.894	testis-1	testis
chr4p	423285117	423293020	1641	471.364035388112	-	mono:minus	7.903	testis-1	testis
chr4p	423942165	423953860	1642	2002.50738159896	+	mono:plus	11.695	testis-1	testis
chr4p	427845047	427851013	1643	394.825873008255	+	mono:plus	5.966	testis-1	testis
chr4p	436311035	436320028	1644	640.849425342168	-	mono:minus	8.993	testis-1	testis
chr4p	449606008	449616026	1645	798.243701349148	+	mono:plus	10.018	testis-1	testis
chr4p	460853445	460859861	1646	407.183342247804	+	mono:plus	6.416	testis-1	testis
chr4p	479587369	479594721	1647	537.584162254413	+	mono:plus	7.352	testis-1	testis
chr4p	515928014	515933830	1648	345.656414321314	-	mono:minus	5.816	testis-1	testis
chr4p	528472233	528483458	1649	1665.88896339096	+	mono:plus	11.225	testis-1	testis
chr4p	530401030	530412016	1650	823.008495016772	-	mono:minus	10.986	testis-1	testis
chr4p	548718327	548724776	1651	887.50815420336	-	mono:minus	6.449	testis-1	testis
chr4p	553876041	553889576	1652	2012.4401106405	+	mono:plus	13.535	testis-1	testis
chr4p	559077005	559085004	1653	452.687629072507	+	mono:plus	7.999	testis-1	testis
chr4p	562463004	562473000	1654	1054.68411701739	+	mono:plus	9.996	testis-1	testis
chr4p	578252000	578267575	1655	5116.86466635858	+	mono:plus	15.575	testis-1	testis
chr4p	592189000	592198743	1656	884.047402004231	+	mono:plus	9.743	testis-1	testis
chr4p	604871000	604878941	1657	448.233854501899	+	mono:plus	7.941	testis-1	testis
chr4p	619050013	619058908	1658	637.207650601702	-	mono:minus	8.895	testis-1	testis
chr4p	625915303	625922706	1659	535.365341077571	.	bi:minus-plus	7.403	testis-1	testis
chr4p	626925000	626936125	1660	2336.17176655626	+	mono:plus	11.125	testis-1	testis
chr4p	644807204	644817656	1661	1189.17879976502	+	mono:plus	10.452	testis-1	testis
chr4p	651850004	651855902	1662	303.502914083062	-	mono:minus	5.898	testis-1	testis
chr4p	663828285	663845986	1663	814.98879846893	+	mono:plus	17.701	testis-1	testis
chr4p	673107002	673112023	1664	310.441953394811	-	mono:minus	5.021	testis-1	testis
chr4p	675218118	675237013	1665	1545.10065733795	-	mono:minus	18.895	testis-1	testis
chr4p	681469000	681479029	1666	981.040816679962	-	mono:minus	10.029	testis-1	testis
chr4p	713338006	713343972	1667	336.995675763318	-	mono:minus	5.966	testis-1	testis
chr4p	713534062	713548913	1668	896.972095897765	-	mono:minus	14.851	testis-1	testis
chr4p	713617004	713625722	1669	500.686521099235	+	mono:plus	8.718	testis-1	testis
chr4p	713628107	713635556	1670	460.406201110105	+	mono:plus	7.449	testis-1	testis
chr4p	717740099	717753023	1671	14489.9054108524	.	bi:plus-minus	12.924	testis-1	testis
chr4p	718057156	718065025	1672	461.553069497879	-	mono:minus	7.869	testis-1	testis
chr4p	718078000	718112026	1673	3486.2480471799	-	mono:minus	34.026	testis-1	testis
chr4p	718114000	718133024	1674	2540.76625559123	-	mono:minus	19.024	testis-1	testis
chr4p	718134100	718163067	1675	3391.77610505913	-	mono:minus	28.967	testis-1	testis
chr4p	768967011	768976019	1676	514.349902532776	+	mono:plus	9.008	testis-1	testis
chr4p	768985003	768994024	1677	701.706276644054	+	mono:plus	9.021	testis-1	testis
chr4p	768996073	769009009	1678	5331.40800029426	+	mono:plus	12.936	testis-1	testis
chr4p	769013000	769038905	1679	4234.5806844808	+	mono:plus	25.905	testis-1	testis
chr4p	769052106	769072005	1680	2721.20811445199	+	mono:plus	19.899	testis-1	testis
chr4p	769086078	769100015	1681	1124.62652736499	+	mono:plus	13.937	testis-1	testis
chr4p	769111043	769118945	1682	493.180417165473	+	mono:plus	7.902	testis-1	testis
chr4p	769161000	769166991	1683	375.934203935362	+	mono:plus	5.991	testis-1	testis
chr4p	769180045	769197997	1684	1280.64960124328	+	mono:plus	17.952	testis-1	testis
chr4p	769217068	769225013	1685	418.260634538204	+	mono:plus	7.945	testis-1	testis
chr4p	769325121	769334007	1686	604.57171897826	+	mono:plus	8.886	testis-1	testis
chr4p	774762202	774769676	1687	1327.27638080762	-	mono:minus	7.474	testis-1	testis
chr4p	777433058	777438966	1688	335.457519455905	-	mono:minus	5.908	testis-1	testis
chr4p	779107249	779115818	1689	600.021188646959	-	mono:minus	8.569	testis-1	testis
chr4p	791152001	791162923	1690	1681.20826638413	+	mono:plus	10.922	testis-1	testis
chr4p	794622080	794629782	1691	432.123174579179	-	mono:minus	7.702	testis-1	testis
chr4p	820786034	820791893	1692	318.897245948777	+	mono:plus	5.859	testis-1	testis
chr4p	881414036	881423968	1693	1009.9907390429	+	mono:plus	9.932	testis-1	testis
chr4p	899861111	899870016	1694	632.803485186877	-	mono:minus	8.905	testis-1	testis
chr4p	905677138	905683896	1695	472.118310261366	-	mono:minus	6.758	testis-1	testis
chr4p	939362020	939371968	1696	883.301579811086	+	mono:plus	9.948	testis-1	testis
chr4p	954476053	954489829	1697	6252.83247632282	-	mono:minus	13.776	testis-1	testis
chr4p	970641103	970647754	1698	450.479574832361	-	mono:minus	6.651	testis-1	testis
chr4p	971580002	971584820	1699	321.331769444454	+	mono:plus	4.818	testis-1	testis
chr4p	1031353056	1031361048	1700	599.665408557716	-	mono:minus	7.992	testis-1	testis
chr4p	1037238209	1037247000	1701	643.06510130461	-	mono:minus	8.791	testis-1	testis
chr4p	1042936012	1042944024	1702	453.906091176057	-	mono:minus	8.012	testis-1	testis
chr4p	1043490003	1043499013	1703	662.34551964769	+	mono:plus	9.01	testis-1	testis
chr4p	1046577001	1046583960	1704	440.212294668948	+	mono:plus	6.959	testis-1	testis
chr4p	1077173029	1077183816	1705	2230.74151020522	+	mono:plus	10.787	testis-1	testis
chr4p	1079763271	1079769026	1706	361.89595072671	+	mono:plus	5.755	testis-1	testis
chr4p	1108405002	1108410010	1707	307.168372200443	-	mono:minus	5.008	testis-1	testis
chr4p	1152395227	1152406695	1708	1674.9095747748	-	mono:minus	11.468	testis-1	testis
chr4p	1152459001	1152476028	1709	4963.70975705371	+	mono:plus	17.027	testis-1	testis
chr4p	1168388086	1168400020	1710	2029.65064027561	+	mono:plus	11.934	testis-1	testis
chr4p	1174516299	1174523993	1711	408.433107420621	+	mono:plus	7.694	testis-1	testis
chr4p	1197491113	1197497963	1712	441.83785177506	+	mono:plus	6.85	testis-1	testis
chr4q	5718055	5725968	1713	458.813691289111	-	mono:minus	7.913	testis-1	testis
chr4q	6919122	6926972	1714	527.967705088019	.	bi:plus-minus	7.85	testis-1	testis
chr4q	10108004	10114007	1715	415.111281931487	-	mono:minus	6.003	testis-1	testis
chr4q	10119114	10125023	1716	386.880569776309	-	mono:minus	5.909	testis-1	testis
chr4q	11187001	11196028	1717	575.816202441358	-	mono:minus	9.027	testis-1	testis
chr4q	19364028	19370616	1718	415.927144213986	-	mono:minus	6.588	testis-1	testis
chr4q	20469419	20476865	1719	435.195088815939	-	mono:minus	7.446	testis-1	testis
chr4q	22083039	22091937	1720	544.40970295588	+	mono:plus	8.898	testis-1	testis
chr4q	37557203	37570902	1721	726.066067812911	+	mono:plus	13.699	testis-1	testis
chr4q	51874002	51879010	1722	325.510378597934	-	mono:minus	5.008	testis-1	testis
chr4q	59121089	59128948	1723	873.047676988486	+	mono:plus	7.859	testis-1	testis
chr4q	65515107	65528010	1724	3645.04475781606	-	mono:minus	12.903	testis-1	testis
chr4q	126377286	126383014	1725	348.521444769457	-	mono:minus	5.728	testis-1	testis
chr4q	155709458	155718939	1726	1318.00022060002	-	mono:minus	9.481	testis-1	testis
chr4q	155856101	155866539	1727	956.257838138517	-	mono:minus	10.438	testis-1	testis
chr4q	167965006	167970016	1728	304.559644880376	-	mono:minus	5.01	testis-1	testis
chr4q	174055079	174061021	1729	371.397931502191	-	mono:minus	5.942	testis-1	testis
chr4q	180346001	180353932	1730	454.267862541801	+	mono:plus	7.931	testis-1	testis
chr4q	199364321	199374025	1731	757.314801214567	-	mono:minus	9.704	testis-1	testis
chr4q	199613024	199621669	1732	537.72043483361	+	mono:plus	8.645	testis-1	testis
chr4q	206230145	206236030	1733	435.128076360603	-	mono:minus	5.885	testis-1	testis
chr4q	231171000	231181006	1734	1045.04852319721	+	mono:plus	10.006	testis-1	testis
chr4q	259705018	259721023	1735	3064.71002919535	-	mono:minus	16.005	testis-1	testis
chr4q	270518007	270522940	1736	306.758176215353	+	mono:plus	4.933	testis-1	testis
chr4q	270821132	270825901	1737	395.222407414212	-	mono:minus	4.769	testis-1	testis
chr4q	277751392	277759619	1738	444.516774202525	-	mono:minus	8.227	testis-1	testis
chr4q	282553638	282561754	1739	901.647050668789	+	mono:plus	8.116	testis-1	testis
chr4q	284855762	284863836	1740	2258.52705734745	+	mono:plus	8.074	testis-1	testis
chr4q	290218241	290225704	1741	1282.89066994323	+	mono:plus	7.463	testis-1	testis
chr4q	317039196	317045618	1742	390.988666060302	-	mono:minus	6.422	testis-1	testis
chr4q	363883573	363894975	1743	2978.90262220429	-	mono:minus	11.402	testis-1	testis
chr4q	378169002	378180989	1744	2390.2036702447	-	mono:minus	11.987	testis-1	testis
chr4q	381968004	381984461	1745	2429.53561513867	-	mono:minus	16.457	testis-1	testis
chr4q	389604016	389609971	1746	338.470902009969	.	bi:plus-minus	5.955	testis-1	testis
chr4q	416954290	416965006	1747	942.680970958446	-	mono:minus	10.716	testis-1	testis
chr4q	417440329	417449019	1748	564.946699276116	.	bi:plus-minus	8.69	testis-1	testis
chr4q	428816002	428824926	1749	557.67596164878	-	mono:minus	8.924	testis-1	testis
chr4q	444735410	444742023	1750	327.035637058706	-	mono:minus	6.613	testis-1	testis
chr4q	447627001	447632026	1751	308.508768718678	-	mono:minus	5.025	testis-1	testis
chr4q	451978003	451994308	1752	1120.61746294083	-	mono:minus	16.305	testis-1	testis
chr4q	456717138	456724301	1753	724.979324124352	.	bi:plus-minus	7.163	testis-1	testis
chr4q	477229028	477238572	1754	924.427713787753	-	mono:minus	9.544	testis-1	testis
chr4q	483519041	483528020	1755	643.885097166442	+	mono:plus	8.979	testis-1	testis
chr4q	523782038	523787956	1756	342.186651416022	-	mono:minus	5.918	testis-1	testis
chr4q	529525017	529539009	1757	882.035383676379	-	mono:minus	13.992	testis-1	testis
chr4q	550243019	550250876	1758	1038.8663339012	-	mono:minus	7.857	testis-1	testis
chr4q	578218461	578229017	1759	791.865358711092	-	mono:minus	10.556	testis-1	testis
chr4q	599228015	599242864	1760	4068.31178376557	-	mono:minus	14.849	testis-1	testis
chr4q	603150009	603158019	1761	539.15839796742	-	mono:minus	8.01	testis-1	testis
chr4q	613174079	613187025	1762	2309.88209277532	-	mono:minus	12.946	testis-1	testis
chr4q	621949194	621956920	1763	502.657491830827	-	mono:minus	7.726	testis-1	testis
chr4q	627475129	627484015	1764	559.194693780151	-	mono:minus	8.886	testis-1	testis
chr4q	646392080	646401809	1765	837.460780964814	-	mono:minus	9.729	testis-1	testis
chr4q	649626226	649633016	1766	356.38134895942	+	mono:plus	6.79	testis-1	testis
chr4q	653918414	653925415	1767	635.61227313018	+	mono:plus	7.001	testis-1	testis
chr4q	665433003	665444509	1768	1137.8613151071	+	mono:plus	11.506	testis-1	testis
chr4q	669147045	669152852	1769	640.278557907875	+	mono:plus	5.807	testis-1	testis
chr4q	689705106	689712006	1770	328.058710963151	+	mono:plus	6.9	testis-1	testis
chr4q	718959096	718966025	1771	368.810480420364	+	mono:plus	6.929	testis-1	testis
chr4q	743216005	743225976	1772	1070.9417878719	-	mono:minus	9.971	testis-1	testis
chr4q	743406288	743415952	1773	1456.60820273583	+	mono:plus	9.664	testis-1	testis
chr4q	752963000	752971022	1774	463.662201376671	+	mono:plus	8.022	testis-1	testis
chr4q	760146799	760152715	1775	348.00629903044	+	mono:plus	5.916	testis-1	testis
chr4q	767868310	767876014	1776	510.4005187861	+	mono:plus	7.704	testis-1	testis
chr4q	776320001	776325029	1777	322.053792660167	+	mono:plus	5.028	testis-1	testis
chr4q	804859118	804864984	1778	341.96569817941	-	mono:minus	5.866	testis-1	testis
chr4q	827275080	827281026	1779	387.55778073654	-	mono:minus	5.946	testis-1	testis
chr4q	831951024	831959515	1780	657.830365956553	+	mono:plus	8.491	testis-1	testis
chr4q	834252081	834261010	1781	603.268279356815	+	mono:plus	8.929	testis-1	testis
chr4q	894860142	894875454	1782	7706.68267199926	-	mono:minus	15.312	testis-1	testis
chr4q	895069005	895074858	1783	578.025182777956	-	mono:minus	5.853	testis-1	testis
chr4q	915150101	915155999	1784	330.668773502871	+	mono:plus	5.898	testis-1	testis
chr4q	920237189	920246374	1785	972.798734142079	-	mono:minus	9.185	testis-1	testis
chr4q	936519261	936526969	1786	472.894957538912	+	mono:plus	7.708	testis-1	testis
chr4q	948280001	948284943	1787	321.000607675412	.	bi:minus-plus	4.942	testis-1	testis
chr4q	957259011	957270014	1788	2146.38345352788	+	mono:plus	11.003	testis-1	testis
chr4q	971739619	971744740	1789	330.481646070055	-	mono:minus	5.121	testis-1	testis
chr4q	982464091	982478007	1790	19545.9691991097	.	bi:plus-minus	13.916	testis-1	testis
chr4q	1004746078	1004753926	1791	481.090916920427	+	mono:plus	7.848	testis-1	testis
chr4q	1010004794	1010012010	1792	489.173552231536	-	mono:minus	7.216	testis-1	testis
chr4q	1020400035	1020409973	1793	1246.57929453875	-	mono:minus	9.938	testis-1	testis
chr4q	1020416001	1020427727	1794	1369.54342138687	-	mono:minus	11.726	testis-1	testis
chr4q	1037383205	1037389710	1795	625.36066637741	+	mono:plus	6.505	testis-1	testis
chr4q	1039540058	1039549027	1796	522.565151366136	+	mono:plus	8.969	testis-1	testis
chr4q	1040253006	1040265027	1797	1758.57166011383	+	mono:plus	12.021	testis-1	testis
chr4q	1040268029	1040282023	1798	2021.71856592757	+	mono:plus	13.994	testis-1	testis
chr4q	1073518061	1073524026	1799	335.718663479773	+	mono:plus	5.965	testis-1	testis
chr4q	1107957001	1107967272	1800	819.741506538716	-	mono:minus	10.271	testis-1	testis
chr4q	1113650082	1113667026	1801	4628.34617716685	+	mono:plus	16.944	testis-1	testis
chr4q	1117107037	1117112028	1802	314.560812019135	-	mono:minus	4.991	testis-1	testis
chr4q	1132428001	1132446988	1803	1236.68204151931	-	mono:minus	18.987	testis-1	testis
chr4q	1145356004	1145361951	1804	339.696875686962	+	mono:plus	5.947	testis-1	testis
chr4q	1152958040	1152973513	1805	5159.1238528406	+	mono:plus	15.473	testis-1	testis
chr4q	1160564563	1160579021	1806	3207.52055993381	+	mono:plus	14.458	testis-1	testis
chr4q	1168587923	1168593815	1807	528.027429359235	+	mono:plus	5.892	testis-1	testis
chr4q	1195091007	1195106641	1808	1502.92805307593	-	mono:minus	15.634	testis-1	testis
chr4q	1196236001	1196242982	1809	475.602165693717	+	mono:plus	6.981	testis-1	testis
chr4q	1214205751	1214210818	1810	382.428024417662	-	mono:minus	5.067	testis-1	testis
chr5p	24189240	24199352	1811	1879.08229605144	+	mono:plus	10.112	testis-1	testis
chr5p	36471129	36480924	1812	641.394536074025	+	mono:plus	9.795	testis-1	testis
chr5p	37954029	37961023	1813	380.37375325539	-	mono:minus	6.994	testis-1	testis
chr5p	39676283	39682771	1814	406.535571903642	+	mono:plus	6.488	testis-1	testis
chr5p	67718265	67724064	1815	497.383665191497	+	mono:plus	5.799	testis-1	testis
chr5p	88811265	88816477	1816	399.524806256777	-	mono:minus	5.212	testis-1	testis
chr5p	89188024	89204017	1817	5342.96327732795	-	mono:minus	15.993	testis-1	testis
chr5p	107067251	107079415	1818	6548.38012967607	-	mono:minus	12.164	testis-1	testis
chr5p	114476007	114484789	1819	530.547515908999	+	mono:plus	8.782	testis-1	testis
chr5p	120242001	120248021	1820	375.699544455641	-	mono:minus	6.02	testis-1	testis
chr5p	133833223	133842025	1821	658.768555221888	-	mono:minus	8.802	testis-1	testis
chr5p	134006131	134016836	1822	810.284792184735	-	mono:minus	10.705	testis-1	testis
chr5p	158261019	158266977	1823	388.701804696557	+	mono:plus	5.958	testis-1	testis
chr5p	168765072	168775515	1824	1526.98289441274	-	mono:minus	10.443	testis-1	testis
chr5p	181775216	181786878	1825	1887.65487139602	-	mono:minus	11.662	testis-1	testis
chr5p	200655296	200664022	1826	702.505087951049	+	mono:plus	8.726	testis-1	testis
chr5p	217210117	217222015	1827	1239.06226889915	+	mono:plus	11.898	testis-1	testis
chr5p	218326031	218342026	1828	919.604376749583	+	mono:plus	15.995	testis-1	testis
chr5p	223748050	223754918	1829	359.123465736521	+	mono:plus	6.868	testis-1	testis
chr5p	244020295	244032026	1830	1403.77784553138	+	mono:plus	11.731	testis-1	testis
chr5p	257466002	257473211	1831	487.280732230838	-	mono:minus	7.209	testis-1	testis
chr5p	267811215	267821966	1832	907.365383191995	-	mono:minus	10.751	testis-1	testis
chr5p	288188001	288196999	1833	646.791254426676	+	mono:plus	8.998	testis-1	testis
chr5p	288361486	288368914	1834	505.846590985139	+	mono:plus	7.428	testis-1	testis
chr5p	293341002	293351022	1835	1016.9330696633	-	mono:minus	10.02	testis-1	testis
chr5p	306590155	306596592	1836	415.88334477415	+	mono:plus	6.437	testis-1	testis
chr5p	312015000	312028928	1837	6395.74748857032	+	mono:plus	13.928	testis-1	testis
chr5p	333578031	333584029	1838	425.508982914705	-	mono:minus	5.998	testis-1	testis
chr5p	334309553	334320024	1839	1427.37934435512	-	mono:minus	10.471	testis-1	testis
chr5p	345786516	345794002	1840	475.537248105297	-	mono:minus	7.486	testis-1	testis
chr5p	362265008	362277861	1841	3015.86379944804	-	mono:minus	12.853	testis-1	testis
chr5p	362334006	362343026	1842	555.962321123212	+	mono:plus	9.02	testis-1	testis
chr5p	381817581	381825012	1843	481.96588770751	.	bi:minus-plus	7.431	testis-1	testis
chr5p	384521140	384527017	1844	365.867393022255	-	mono:minus	5.877	testis-1	testis
chr5p	392841000	392847002	1845	338.931130821927	+	mono:plus	6.002	testis-1	testis
chr5p	392881000	392886027	1846	334.644844847684	-	mono:minus	5.027	testis-1	testis
chr5p	402821014	402827013	1847	329.986015272852	-	mono:minus	5.999	testis-1	testis
chr5p	424775018	424786026	1848	988.926507348426	-	mono:minus	11.008	testis-1	testis
chr5p	426455107	426464340	1849	1210.56421550609	+	mono:plus	9.233	testis-1	testis
chr5p	428129302	428141967	1850	5771.06953284992	+	mono:plus	12.665	testis-1	testis
chr5p	447626187	447631022	1851	322.296646257006	+	mono:plus	4.835	testis-1	testis
chr5p	455527004	455533002	1852	393.369292247449	.	bi:plus-minus	5.998	testis-1	testis
chr5p	467518001	467523019	1853	338.942849720027	-	mono:minus	5.018	testis-1	testis
chr5p	476919047	476928028	1854	1284.84625458485	+	mono:plus	8.981	testis-1	testis
chr5p	477898440	477904826	1855	441.004580040662	+	mono:plus	6.386	testis-1	testis
chr5p	501349074	501352128	1856	699.796876101758	+	mono:plus	3.054	testis-1	testis
chr5p	513542023	513549992	1857	568.595146414938	.	bi:plus-minus	7.969	testis-1	testis
chr5p	523912155	523924008	1858	2906.65804434176	+	mono:plus	11.853	testis-1	testis
chr5p	524366006	524376694	1859	1064.41180882328	-	mono:minus	10.688	testis-1	testis
chr5p	532593222	532601953	1860	600.957713405105	+	mono:plus	8.731	testis-1	testis
chr5p	533363003	533372020	1861	547.067146252983	-	mono:minus	9.017	testis-1	testis
chr5p	533779011	533790001	1862	1161.90818049535	-	mono:minus	10.99	testis-1	testis
chr5p	581219005	581224016	1863	337.904401154401	-	mono:minus	5.011	testis-1	testis
chr5p	583330007	583338026	1864	527.9506949956	-	mono:minus	8.019	testis-1	testis
chr5p	587897012	587904003	1865	389.762021924173	+	mono:plus	6.991	testis-1	testis
chr5p	593402583	593408992	1866	385.796651228721	+	mono:plus	6.409	testis-1	testis
chr5p	604691414	604700328	1867	757.972714297567	+	mono:plus	8.914	testis-1	testis
chr5p	611923004	611929954	1868	397.642306683703	+	mono:plus	6.95	testis-1	testis
chr5p	645188017	645196004	1869	1019.39023527996	-	mono:minus	7.987	testis-1	testis
chr5p	656021308	656049011	1870	43330.191872244	+	mono:plus	27.703	testis-1	testis
chr5p	681080219	681092534	1871	1783.50199731103	-	mono:minus	12.315	testis-1	testis
chr5p	688888010	688897539	1872	2149.06024617106	-	mono:minus	9.529	testis-1	testis
chr5p	688927007	688938993	1873	4104.399050281	+	mono:plus	11.986	testis-1	testis
chr5p	689007141	689013022	1874	369.746618310965	.	bi:minus-plus	5.881	testis-1	testis
chr5p	720862003	720873021	1875	905.667576122868	-	mono:minus	11.018	testis-1	testis
chr5p	720876016	720885954	1876	886.538120103241	-	mono:minus	9.938	testis-1	testis
chr5p	726957245	726968017	1877	1089.24926737957	-	mono:minus	10.772	testis-1	testis
chr5p	739762094	739769715	1878	370.703489901707	-	mono:minus	7.621	testis-1	testis
chr5p	789421008	789427025	1879	368.462297008255	-	mono:minus	6.017	testis-1	testis
chr5p	795484036	795496777	1880	642.645491837063	-	mono:minus	12.741	testis-1	testis
chr5p	836810024	836823672	1881	2702.91545396346	-	mono:minus	13.648	testis-1	testis
chr5p	901052003	901057940	1882	352.919614754882	-	mono:minus	5.937	testis-1	testis
chr5p	904003004	904009970	1883	399.210096949226	-	mono:minus	6.966	testis-1	testis
chr5p	919820001	919835451	1884	1200.35518735681	+	mono:plus	15.45	testis-1	testis
chr5p	948601002	948614026	1885	2185.00796034201	+	mono:plus	13.024	testis-1	testis
chr5p	959343277	959350021	1886	366.488357786941	+	mono:plus	6.744	testis-1	testis
chr5p	959351045	959357968	1887	430.077089922258	+	mono:plus	6.923	testis-1	testis
chr5p	960213108	960234000	1888	3506.41618458945	-	mono:minus	20.892	testis-1	testis
chr5p	960353002	960359015	1889	330.292497682342	+	mono:plus	6.013	testis-1	testis
chr5p	963254005	963263804	1890	1546.73151208127	.	bi:plus-minus	9.799	testis-1	testis
chr5p	965896624	965902624	1891	375.42452656072	-	mono:minus	6	testis-1	testis
chr5p	965914143	965923014	1892	739.127749445305	-	mono:minus	8.871	testis-1	testis
chr5p	965983001	965989997	1893	386.283199837236	-	mono:minus	6.996	testis-1	testis
chr5p	966086029	966092020	1894	364.969566940739	-	mono:minus	5.991	testis-1	testis
chr5p	966096027	966101027	1895	317.206199425036	-	mono:minus	5	testis-1	testis
chr5p	966110007	966133730	1896	2569.22615975066	-	mono:minus	23.723	testis-1	testis
chr5p	966201010	966207011	1897	394.952207051457	-	mono:minus	6.001	testis-1	testis
chr5p	966218030	966233981	1898	1716.05319825109	-	mono:minus	15.951	testis-1	testis
chr5p	966313002	966364008	1899	14321.44858969	-	mono:minus	51.006	testis-1	testis
chr5p	966370002	966388988	1900	2159.46587309515	-	mono:minus	18.986	testis-1	testis
chr5p	966390010	966406914	1901	2413.0625333739	-	mono:minus	16.904	testis-1	testis
chr5p	966410003	966431001	1902	2740.66087644121	-	mono:minus	20.998	testis-1	testis
chr5p	966455001	966472023	1903	1380.28204598046	-	mono:minus	17.022	testis-1	testis
chr5p	966475037	966505029	1904	5083.98130734053	-	mono:minus	29.992	testis-1	testis
chr5p	966528047	966736027	1905	104677.741397722	-	mono:minus	207.98	testis-1	testis
chr5p	966744004	967027000	1906	365675.344239932	-	mono:minus	282.996	testis-1	testis
chr5p	967036001	967101938	1907	9084.15340006322	+	mono:plus	65.937	testis-1	testis
chr5p	967103069	967127006	1908	3720.91489645153	+	mono:plus	23.937	testis-1	testis
chr5p	967132093	967206012	1909	53931.3065200618	+	mono:plus	73.919	testis-1	testis
chr5p	967211003	967226823	1910	1738.57104702431	+	mono:plus	15.82	testis-1	testis
chr5p	971685259	971696004	1911	690.759773945816	+	mono:plus	10.745	testis-1	testis
chr5p	971718001	971784029	1912	26855.4012389812	+	mono:plus	66.028	testis-1	testis
chr5p	985254280	985261887	1913	559.334341087187	+	mono:plus	7.607	testis-1	testis
chr5p	1006184110	1006191947	1914	561.826013674566	-	mono:minus	7.837	testis-1	testis
chr5p	1023840064	1023846910	1915	502.612976511437	-	mono:minus	6.846	testis-1	testis
chr5p	1040560308	1040571825	1916	3787.97728892035	+	mono:plus	11.517	testis-1	testis
chr5p	1043777007	1043781990	1917	327.933512459148	-	mono:minus	4.983	testis-1	testis
chr5p	1056791130	1056800006	1918	616.009537518391	+	mono:plus	8.876	testis-1	testis
chr5p	1056807078	1056814884	1919	550.517529271993	+	mono:plus	7.806	testis-1	testis
chr5p	1064952512	1064962021	1920	897.527400695849	+	mono:plus	9.509	testis-1	testis
chr5p	1083779656	1083789062	1921	1286.03400005417	-	mono:minus	9.406	testis-1	testis
chr5p	1085101001	1085106941	1922	392.395472933543	+	mono:plus	5.94	testis-1	testis
chr5p	1106364002	1106372961	1923	559.613502983088	-	mono:minus	8.959	testis-1	testis
chr5p	1119309084	1119318024	1924	596.081878553148	+	mono:plus	8.94	testis-1	testis
chr5p	1169112001	1169121021	1925	712.713581661048	+	mono:plus	9.02	testis-1	testis
chr5p	1192448999	1192457014	1926	564.18336495841	.	bi:minus-plus	8.015	testis-1	testis
chr5p	1210010886	1210019023	1927	539.303086559929	.	bi:minus-plus	8.137	testis-1	testis
chr5p	1221056080	1221062989	1928	349.483414087658	-	mono:minus	6.909	testis-1	testis
chr5p	1244077157	1244092014	1929	972.238292709749	-	mono:minus	14.857	testis-1	testis
chr5p	1244151108	1244165993	1930	1308.01907217411	-	mono:minus	14.885	testis-1	testis
chr5p	1244170006	1244176026	1931	355.66305729583	-	mono:minus	6.02	testis-1	testis
chr5p	1244187024	1244197993	1932	1018.25325856715	-	mono:minus	10.969	testis-1	testis
chr5p	1244201002	1244218011	1933	1198.2087586572	-	mono:minus	17.009	testis-1	testis
chr5p	1244235095	1244246962	1934	1479.49279755701	-	mono:minus	11.867	testis-1	testis
chr5p	1244278023	1244284025	1935	347.397283417834	-	mono:minus	6.002	testis-1	testis
chr5p	1244286009	1244316978	1936	9154.05919458899	-	mono:minus	30.969	testis-1	testis
chr5p	1269119892	1269126103	1937	468.585123303233	-	mono:minus	6.211	testis-1	testis
chr5p	1273595002	1273621951	1938	7982.98846061023	-	mono:minus	26.949	testis-1	testis
chr5p	1279632258	1279640683	1939	589.514448097223	+	mono:plus	8.425	testis-1	testis
chr5q	236545	246016	1940	822.866449887318	-	mono:minus	9.471	testis-1	testis
chr5q	3426011	3433606	1941	574.336992556501	-	mono:minus	7.595	testis-1	testis
chr5q	26001279	26010453	1942	725.068479613478	.	bi:plus-minus	9.174	testis-1	testis
chr5q	30338000	30344026	1943	362.004006708055	+	mono:plus	6.026	testis-1	testis
chr5q	48513187	48520524	1944	432.124394023302	-	mono:minus	7.337	testis-1	testis
chr5q	48883022	48895013	1945	1682.4232484601	+	mono:plus	11.991	testis-1	testis
chr5q	48902112	48912018	1946	1141.26384186958	+	mono:plus	9.906	testis-1	testis
chr5q	49089147	49098028	1947	593.936085314976	-	mono:minus	8.881	testis-1	testis
chr5q	72718557	72725569	1948	563.906301959048	+	mono:plus	7.012	testis-1	testis
chr5q	78739009	78747028	1949	498.437209661324	-	mono:minus	8.019	testis-1	testis
chr5q	89378357	89388026	1950	2307.00198954657	-	mono:minus	9.669	testis-1	testis
chr5q	104361092	104368767	1951	1062.12909344421	+	mono:plus	7.675	testis-1	testis
chr5q	136556549	136562981	1952	434.406120295663	-	mono:minus	6.432	testis-1	testis
chr5q	166690001	166695012	1953	322.360223486793	-	mono:minus	5.011	testis-1	testis
chr5q	167607443	167611958	1954	359.489068111349	-	mono:minus	4.515	testis-1	testis
chr5q	169338046	169346970	1955	681.318251095461	+	mono:plus	8.924	testis-1	testis
chr5q	179837352	179848903	1956	1371.68714180124	+	mono:plus	11.551	testis-1	testis
chr5q	192086001	192099007	1957	2996.08948997199	-	mono:minus	13.006	testis-1	testis
chr5q	197901213	197910642	1958	1408.76268377345	-	mono:minus	9.429	testis-1	testis
chr5q	231446353	231456571	1959	989.464621583671	-	mono:minus	10.218	testis-1	testis
chr5q	251185000	251189989	1960	311.416688849058	-	mono:minus	4.989	testis-1	testis
chr5q	253788000	253797978	1961	816.262521676423	+	mono:plus	9.978	testis-1	testis
chr5q	280489081	280495991	1962	517.469911810015	.	bi:plus-minus	6.91	testis-1	testis
chr5q	293928026	293941708	1963	2608.9478248901	-	mono:minus	13.682	testis-1	testis
chr5q	304376520	304383892	1964	442.45202081585	+	mono:plus	7.372	testis-1	testis
chr5q	323301195	323323024	1965	9700.72586203082	-	mono:minus	21.829	testis-1	testis
chr5q	374813000	374825942	1966	1928.48616600951	+	mono:plus	12.942	testis-1	testis
chr5q	388947069	388954470	1967	526.188595508451	+	mono:plus	7.401	testis-1	testis
chr5q	396676343	396685017	1968	529.429684699002	+	mono:plus	8.674	testis-1	testis
chr5q	396726391	396746022	1969	3207.74926994465	-	mono:minus	19.631	testis-1	testis
chr5q	418251002	418264864	1970	2171.69919865513	.	bi:plus-minus	13.862	testis-1	testis
chr5q	431291109	431301118	1971	781.665697022727	+	mono:plus	10.009	testis-1	testis
chr5q	433410436	433414811	1972	306.317628567522	-	mono:minus	4.375	testis-1	testis
chr5q	440680702	440695026	1973	3469.32729191624	-	mono:minus	14.324	testis-1	testis
chr5q	443630041	443642023	1974	2811.14026330178	+	mono:plus	11.982	testis-1	testis
chr5q	459297444	459308878	1975	1261.82741135186	-	mono:minus	11.434	testis-1	testis
chr5q	463814264	463823735	1976	679.34892254608	+	mono:plus	9.471	testis-1	testis
chr5q	495447089	495458749	1977	1363.95204261333	-	mono:minus	11.66	testis-1	testis
chr5q	497490101	497495724	1978	408.05964590296	-	mono:minus	5.623	testis-1	testis
chr5q	499577001	499584979	1979	407.202428243078	-	mono:minus	7.978	testis-1	testis
chr5q	538935327	538945470	1980	1067.08181804688	+	mono:plus	10.143	testis-1	testis
chr5q	559455125	559461714	1981	629.2616857229	-	mono:minus	6.589	testis-1	testis
chr5q	598244222	598252027	1982	487.57490424132	.	bi:minus-plus	7.805	testis-1	testis
chr5q	598265036	598272024	1983	432.065627199662	.	bi:minus-plus	6.988	testis-1	testis
chr5q	600810813	600818657	1984	582.669599591134	-	mono:minus	7.844	testis-1	testis
chr5q	628328261	628339869	1985	1393.3680318993	+	mono:plus	11.608	testis-1	testis
chr5q	638780079	638787940	1986	421.906880830653	-	mono:minus	7.861	testis-1	testis
chr5q	639573000	639582986	1987	719.706896917257	+	mono:plus	9.986	testis-1	testis
chr5q	689773027	689780023	1988	452.861531841635	+	mono:plus	6.996	testis-1	testis
chr5q	695870527	695880894	1989	1018.06988114827	-	mono:minus	10.367	testis-1	testis
chr5q	700161017	700174967	1990	4748.26547402997	-	mono:minus	13.95	testis-1	testis
chr5q	757389035	757397927	1991	480.563469170768	+	mono:plus	8.892	testis-1	testis
chr5q	773320479	773327941	1992	515.610988636327	+	mono:plus	7.462	testis-1	testis
chr5q	781985675	781992961	1993	507.411593657716	+	mono:plus	7.286	testis-1	testis
chr5q	801307787	801321801	1994	3673.94396330594	.	bi:minus-plus	14.014	testis-1	testis
chr5q	814966016	814979954	1995	4031.43160801068	+	mono:plus	13.938	testis-1	testis
chr5q	830783001	830789024	1996	409.287759234455	+	mono:plus	6.023	testis-1	testis
chr5q	841717540	841725979	1997	581.482846162417	-	mono:minus	8.439	testis-1	testis
chr5q	851425844	851429358	1998	514.963446579163	-	mono:minus	3.514	testis-1	testis
chr5q	869427025	869437016	1999	924.836195548662	-	mono:minus	9.991	testis-1	testis
[truncated: 8,461 more rows]
