# Supplementary material for: A mammalian-like piRNA pathway in Axolotl reveals the origins of piRNA-directed DNA methylation
Source: EMBO J. 2025 Nov 13;45(6):1933–56. doi: 10.1038/s44318-025-00631-w (PMC7618676; doi:10.1038/s44318-025-00631-w)
Supplement: Supplementary file 11 — Source data Fig. 5 [file 44318_2025_631_MOESM11_ESM.zip]

Archive with 76 entries (73 files):
- Figure 5/
- __MACOSX/._Figure 5
- Figure 5/5A/
- __MACOSX/Figure 5/._5A
- Figure 5/.DS_Store
- __MACOSX/Figure 5/._.DS_Store
- Figure 5/5B/
- __MACOSX/Figure 5/._5B
- Figure 5/5A/oocyte-2_genome_srt_edit.pirna.rev.bin10000000.log2RPM.csv
- __MACOSX/Figure 5/5A/._oocyte-2_genome_srt_edit.pirna.rev.bin10000000.log2RPM.csv
- Figure 5/5A/.DS_Store
- __MACOSX/Figure 5/5A/._.DS_Store
- Figure 5/5A/oocyte-1_genome_srt_edit.pirna.rev.bin10000000.log2RPM.csv
- __MACOSX/Figure 5/5A/._oocyte-1_genome_srt_edit.pirna.rev.bin10000000.log2RPM.csv
- Figure 5/5A/testis-1.cluster_anno.csv
- __MACOSX/Figure 5/5A/._testis-1.cluster_anno.csv
- Figure 5/5A/testis-2_genome_srt_edit.pirna.fwd.bin10000000.log2RPM.csv
- __MACOSX/Figure 5/5A/._testis-2_genome_srt_edit.pirna.fwd.bin10000000.log2RPM.csv
- Figure 5/5A/testis-2_genome_srt_edit.pirna.rev.bin1000000.log2RPM.csv
- __MACOSX/Figure 5/5A/._testis-2_genome_srt_edit.pirna.rev.bin1000000.log2RPM.csv
- Figure 5/5A/testis-1_genome_srt_edit.pirna.fwd.bin1000000.log2RPM.csv
- __MACOSX/Figure 5/5A/._testis-1_genome_srt_edit.pirna.fwd.bin1000000.log2RPM.csv
- Figure 5/5A/oocyte-2_genome_srt_edit.pirna.rev.bin1000000.log2RPM.csv
- __MACOSX/Figure 5/5A/._oocyte-2_genome_srt_edit.pirna.rev.bin1000000.log2RPM.csv
- Figure 5/5A/oocyte-1_genome_srt_edit.pirna.fwd.bin1000000.log2RPM.csv
- __MACOSX/Figure 5/5A/._oocyte-1_genome_srt_edit.pirna.fwd.bin1000000.log2RPM.csv
- Figure 5/5A/testis-1_genome_srt_edit.pirna.fwd.bin10000000.log2RPM.csv
- __MACOSX/Figure 5/5A/._testis-1_genome_srt_edit.pirna.fwd.bin10000000.log2RPM.csv
- Figure 5/5A/oocyte-1.cluster_anno.csv
- __MACOSX/Figure 5/5A/._oocyte-1.cluster_anno.csv
- Figure 5/5A/oocyte-1_genome_srt_edit.pirna.fwd.bin10000000.log2RPM.csv
- __MACOSX/Figure 5/5A/._oocyte-1_genome_srt_edit.pirna.fwd.bin10000000.log2RPM.csv
- Figure 5/5A/testis-2.cluster_anno.csv
- __MACOSX/Figure 5/5A/._testis-2.cluster_anno.csv
- Figure 5/5A/oocyte-2.cluster_anno.csv
- __MACOSX/Figure 5/5A/._oocyte-2.cluster_anno.csv
- Figure 5/5A/oocyte-2_genome_srt_edit.pirna.fwd.bin10000000.log2RPM.csv
- __MACOSX/Figure 5/5A/._oocyte-2_genome_srt_edit.pirna.fwd.bin10000000.log2RPM.csv
- Figure 5/5A/testis-2_genome_srt_edit.pirna.fwd.bin1000000.log2RPM.csv
- __MACOSX/Figure 5/5A/._testis-2_genome_srt_edit.pirna.fwd.bin1000000.log2RPM.csv
- Figure 5/5A/testis-1_genome_srt_edit.pirna.rev.bin1000000.log2RPM.csv
- __MACOSX/Figure 5/5A/._testis-1_genome_srt_edit.pirna.rev.bin1000000.log2RPM.csv
- Figure 5/5A/testis-1_genome_srt_edit.pirna.rev.bin10000000.log2RPM.csv
- __MACOSX/Figure 5/5A/._testis-1_genome_srt_edit.pirna.rev.bin10000000.log2RPM.csv
- Figure 5/5A/testis-2_genome_srt_edit.pirna.rev.bin10000000.log2RPM.csv
- __MACOSX/Figure 5/5A/._testis-2_genome_srt_edit.pirna.rev.bin10000000.log2RPM.csv
- Figure 5/5A/oocyte-2_genome_srt_edit.pirna.fwd.bin1000000.log2RPM.csv
- __MACOSX/Figure 5/5A/._oocyte-2_genome_srt_edit.pirna.fwd.bin1000000.log2RPM.csv
- Figure 5/5A/oocyte-1_genome_srt_edit.pirna.rev.bin1000000.log2RPM.csv
- __MACOSX/Figure 5/5A/._oocyte-1_genome_srt_edit.pirna.rev.bin1000000.log2RPM.csv
- Figure 5/5B/oocyte_genome_srt_edit.pirna.fwd.RPMmean.chr13p.csv
- __MACOSX/Figure 5/5B/._oocyte_genome_srt_edit.pirna.fwd.RPMmean.chr13p.csv
- Figure 5/5B/.DS_Store
- __MACOSX/Figure 5/5B/._.DS_Store
- Figure 5/5B/testis_genome_srt_edit.pirna.fwd.RPMmean.chr13p.csv
- __MACOSX/Figure 5/5B/._testis_genome_srt_edit.pirna.fwd.RPMmean.chr13p.csv
- Figure 5/5B/testis_genome_srt_edit.pirna.rev.RPMmean.chr3p.csv
- __MACOSX/Figure 5/5B/._testis_genome_srt_edit.pirna.rev.RPMmean.chr3p.csv
- Figure 5/5B/testis-1.cluster_anno.csv
- __MACOSX/Figure 5/5B/._testis-1.cluster_anno.csv
- Figure 5/5B/testis_genome_srt_edit.pirna.rev.RPMmean.chr13p.csv
- __MACOSX/Figure 5/5B/._testis_genome_srt_edit.pirna.rev.RPMmean.chr13p.csv
- Figure 5/5B/oocyte_genome_srt_edit.pirna.fwd.RPMmean.chr3p.csv
- __MACOSX/Figure 5/5B/._oocyte_genome_srt_edit.pirna.fwd.RPMmean.chr3p.csv
- Figure 5/5B/oocyte_genome_srt_edit.pirna.rev.RPMmean.chr13p.csv
- __MACOSX/Figure 5/5B/._oocyte_genome_srt_edit.pirna.rev.RPMmean.chr13p.csv
- Figure 5/5B/oocyte-1.cluster_anno.csv
- __MACOSX/Figure 5/5B/._oocyte-1.cluster_anno.csv
- Figure 5/5B/testis-2.cluster_anno.csv
- __MACOSX/Figure 5/5B/._testis-2.cluster_anno.csv
- Figure 5/5B/testis_genome_srt_edit.pirna.fwd.RPMmean.chr3p.csv
- __MACOSX/Figure 5/5B/._testis_genome_srt_edit.pirna.fwd.RPMmean.chr3p.csv
- Figure 5/5B/oocyte-2.cluster_anno.csv
- __MACOSX/Figure 5/5B/._oocyte-2.cluster_anno.csv
- Figure 5/5B/oocyte_genome_srt_edit.pirna.rev.RPMmean.chr3p.csv
- __MACOSX/Figure 5/5B/._oocyte_genome_srt_edit.pirna.rev.RPMmean.chr3p.csv
