# Supplementary material for: A mammalian-like piRNA pathway in Axolotl reveals the origins of piRNA-directed DNA methylation
Source: EMBO J. 2025 Nov 13;45(6):1933–56. doi: 10.1038/s44318-025-00631-w (PMC7618676; doi:10.1038/s44318-025-00631-w)
Supplement: Supplementary file 11 — Source data Fig. 5 [file 44318_2025_631_MOESM11_ESM.zip › Figure 5/5A/oocyte-2_genome_srt_edit.pirna.rev.bin10000000.log2RPM.csv]

chr10p	0	10000000	7.076
chr10p	10000000	20000000	6.908
chr10p	20000000	30000000	8.705
chr10p	30000000	40000000	7.055
chr10p	40000000	50000000	6.559
chr10p	50000000	60000000	6.165
chr10p	60000000	70000000	6.472
chr10p	70000000	80000000	9.186
chr10p	80000000	90000000	13.112
chr10p	90000000	100000000	7.269
chr10p	100000000	110000000	6.828
chr10p	110000000	120000000	6.515
chr10p	120000000	130000000	6.561
chr10p	130000000	140000000	7.172
chr10p	140000000	150000000	8.442
chr10p	150000000	160000000	6.449
chr10p	160000000	170000000	7.191
chr10p	170000000	180000000	6.315
chr10p	180000000	190000000	6.800
chr10p	190000000	200000000	6.247
chr10p	200000000	210000000	6.857
chr10p	210000000	220000000	7.049
chr10p	220000000	230000000	6.493
chr10p	230000000	240000000	7.546
chr10p	240000000	250000000	6.806
chr10p	250000000	260000000	6.197
chr10p	260000000	270000000	6.562
chr10p	270000000	280000000	7.098
chr10p	280000000	290000000	8.569
chr10p	290000000	300000000	5.908
chr10p	300000000	310000000	6.549
chr10p	310000000	320000000	6.804
chr10p	320000000	330000000	6.077
chr10p	330000000	340000000	5.750
chr10p	340000000	350000000	6.337
chr10p	350000000	360000000	6.396
chr10p	360000000	370000000	7.511
chr10p	370000000	380000000	6.799
chr10p	380000000	390000000	6.014
chr10p	390000000	400000000	8.588
chr10p	400000000	410000000	6.972
chr10p	410000000	420000000	7.114
chr10p	420000000	430000000	7.151
chr10p	430000000	440000000	7.146
chr10p	440000000	450000000	6.784
chr10p	450000000	460000000	6.619
chr10p	460000000	470000000	6.986
chr10p	470000000	480000000	7.344
chr10p	480000000	490000000	6.347
chr10p	490000000	500000000	7.154
chr10p	500000000	510000000	8.751
chr10p	510000000	520000000	7.796
chr10p	520000000	530000000	7.137
chr10p	530000000	540000000	7.050
chr10p	540000000	550000000	6.627
chr10p	550000000	560000000	6.960
chr10p	560000000	570000000	6.653
chr10p	570000000	580000000	7.152
chr10p	580000000	590000000	6.652
chr10p	590000000	600000000	6.243
chr10p	600000000	610000000	6.676
chr10p	610000000	620000000	7.330
chr10p	620000000	630000000	5.997
chr10p	630000000	640000000	5.866
chr10p	640000000	650000000	7.027
chr10p	650000000	660000000	6.854
chr10p	660000000	670000000	7.483
chr10p	670000000	680000000	6.790
chr10p	680000000	690000000	6.576
chr10p	690000000	700000000	6.496
chr10p	700000000	710000000	6.705
chr10p	710000000	720000000	7.302
chr10p	720000000	730000000	6.213
chr10p	730000000	740000000	6.336
chr10p	740000000	750000000	6.939
chr10p	750000000	760000000	6.069
chr10p	760000000	770000000	7.085
chr10p	770000000	780000000	7.083
chr10p	780000000	790000000	7.146
chr10p	790000000	800000000	6.916
chr10p	800000000	810000000	6.468
chr10p	810000000	820000000	7.557
chr10p	820000000	830000000	8.965
chr10p	830000000	840000000	6.231
chr10p	840000000	850000000	6.777
chr10p	850000000	860000000	6.502
chr10p	860000000	870000000	6.488
chr10p	870000000	880000000	6.702
chr10p	880000000	890000000	7.228
chr10p	890000000	900000000	8.284
chr10p	900000000	910000000	6.450
chr10p	910000000	920000000	6.571
chr10p	920000000	930000000	7.329
chr10p	930000000	940000000	7.015
chr10p	940000000	950000000	6.463
chr10p	950000000	960000000	8.192
chr10p	960000000	970000000	6.800
chr10p	970000000	980000000	6.934
chr10p	980000000	990000000	7.255
chr10p	990000000	1000000000	7.290
chr10p	1000000000	1010000000	7.310
chr10p	1010000000	1020000000	6.412
chr10p	1020000000	1030000000	6.842
chr10p	1030000000	1040000000	8.173
chr10p	1040000000	1050000000	6.440
chr10p	1050000000	1060000000	6.427
chr10p	1060000000	1070000000	6.894
chr10p	1070000000	1080000000	7.967
chr10p	1080000000	1082275901	4.250
chr10q	0	10000000	6.792
chr10q	10000000	20000000	7.045
chr10q	20000000	30000000	7.114
chr10q	30000000	40000000	9.151
chr10q	40000000	50000000	7.325
chr10q	50000000	60000000	6.626
chr10q	60000000	70000000	6.234
chr10q	70000000	80000000	6.073
chr10q	80000000	90000000	6.507
chr10q	90000000	100000000	6.290
chr10q	100000000	110000000	8.419
chr10q	110000000	120000000	6.078
chr10q	120000000	130000000	6.724
chr10q	130000000	140000000	6.639
chr10q	140000000	150000000	6.235
chr10q	150000000	160000000	6.543
chr10q	160000000	170000000	6.576
chr10q	170000000	180000000	6.585
chr10q	180000000	190000000	6.585
chr10q	190000000	200000000	6.311
chr10q	200000000	210000000	6.894
chr10q	210000000	220000000	6.730
chr10q	220000000	230000000	6.612
chr10q	230000000	240000000	8.302
chr10q	240000000	250000000	6.551
chr10q	250000000	260000000	7.222
chr10q	260000000	270000000	6.414
chr10q	270000000	280000000	5.861
chr10q	280000000	290000000	6.251
chr10q	290000000	300000000	6.469
chr10q	300000000	310000000	7.228
chr10q	310000000	320000000	6.971
chr10q	320000000	330000000	6.370
chr10q	330000000	340000000	6.337
chr10q	340000000	350000000	6.948
chr10q	350000000	360000000	7.309
chr10q	360000000	370000000	7.568
chr10q	370000000	380000000	6.776
chr10q	380000000	390000000	6.643
chr10q	390000000	400000000	9.518
chr10q	400000000	410000000	6.858
chr10q	410000000	420000000	6.722
chr10q	420000000	430000000	6.898
chr10q	430000000	440000000	6.549
chr10q	440000000	450000000	6.786
chr10q	450000000	460000000	6.279
chr10q	460000000	470000000	5.942
chr10q	470000000	480000000	6.359
chr10q	480000000	490000000	7.020
chr10q	490000000	500000000	8.532
chr10q	500000000	510000000	6.700
chr10q	510000000	520000000	6.496
chr10q	520000000	525957290	5.685
chr11p	0	10000000	6.466
chr11p	10000000	20000000	6.344
chr11p	20000000	30000000	6.700
chr11p	30000000	40000000	6.963
chr11p	40000000	50000000	6.723
chr11p	50000000	60000000	6.301
chr11p	60000000	70000000	5.979
chr11p	70000000	80000000	7.801
chr11p	80000000	90000000	7.011
chr11p	90000000	100000000	6.514
chr11p	100000000	110000000	7.194
chr11p	110000000	120000000	6.591
chr11p	120000000	130000000	6.175
chr11p	130000000	140000000	6.708
chr11p	140000000	150000000	8.267
chr11p	150000000	160000000	6.598
chr11p	160000000	170000000	7.191
chr11p	170000000	180000000	6.826
chr11p	180000000	190000000	6.371
chr11p	190000000	200000000	6.321
chr11p	200000000	210000000	6.847
chr11p	210000000	220000000	11.278
chr11p	220000000	230000000	7.048
chr11p	230000000	240000000	6.823
chr11p	240000000	250000000	6.622
chr11p	250000000	260000000	6.847
chr11p	260000000	270000000	6.125
chr11p	270000000	280000000	6.865
chr11p	280000000	290000000	7.163
chr11p	290000000	300000000	8.209
chr11p	300000000	305732125	5.458
chr11q	0	10000000	8.367
chr11q	10000000	20000000	6.445
chr11q	20000000	30000000	6.784
chr11q	30000000	40000000	6.194
chr11q	40000000	50000000	7.051
chr11q	50000000	60000000	6.810
chr11q	60000000	70000000	7.154
chr11q	70000000	80000000	8.145
chr11q	80000000	90000000	7.479
chr11q	90000000	100000000	7.083
chr11q	100000000	110000000	6.552
chr11q	110000000	120000000	6.676
chr11q	120000000	130000000	7.172
chr11q	130000000	140000000	5.986
chr11q	140000000	150000000	7.015
chr11q	150000000	160000000	6.795
chr11q	160000000	170000000	6.338
chr11q	170000000	180000000	6.677
chr11q	180000000	190000000	6.733
chr11q	190000000	200000000	7.703
chr11q	200000000	210000000	7.893
chr11q	210000000	220000000	5.798
chr11q	220000000	230000000	6.837
chr11q	230000000	240000000	7.146
chr11q	240000000	250000000	6.909
chr11q	250000000	260000000	6.940
chr11q	260000000	270000000	6.848
chr11q	270000000	280000000	7.549
chr11q	280000000	290000000	6.772
chr11q	290000000	300000000	7.867
chr11q	300000000	310000000	6.245
chr11q	310000000	320000000	8.559
chr11q	320000000	330000000	7.003
chr11q	330000000	340000000	6.811
chr11q	340000000	350000000	8.256
chr11q	350000000	360000000	7.530
chr11q	360000000	370000000	8.248
chr11q	370000000	380000000	6.179
chr11q	380000000	390000000	6.232
chr11q	390000000	400000000	7.088
chr11q	400000000	410000000	6.841
chr11q	410000000	420000000	6.425
chr11q	420000000	430000000	8.279
chr11q	430000000	440000000	5.966
chr11q	440000000	450000000	5.999
chr11q	450000000	460000000	6.485
chr11q	460000000	470000000	6.454
chr11q	470000000	480000000	7.090
chr11q	480000000	490000000	6.567
chr11q	490000000	500000000	7.079
chr11q	500000000	510000000	7.119
chr11q	510000000	520000000	6.607
chr11q	520000000	530000000	5.897
chr11q	530000000	540000000	7.729
chr11q	540000000	550000000	6.854
chr11q	550000000	560000000	6.148
chr11q	560000000	570000000	7.086
chr11q	570000000	580000000	6.365
chr11q	580000000	590000000	7.603
chr11q	590000000	600000000	6.484
chr11q	600000000	610000000	6.522
chr11q	610000000	620000000	6.302
chr11q	620000000	630000000	6.366
chr11q	630000000	640000000	6.240
chr11q	640000000	650000000	5.919
chr11q	650000000	660000000	6.552
chr11q	660000000	670000000	6.527
chr11q	670000000	680000000	6.481
chr11q	680000000	690000000	6.510
chr11q	690000000	700000000	7.855
chr11q	700000000	710000000	6.495
chr11q	710000000	720000000	6.580
chr11q	720000000	730000000	7.086
chr11q	730000000	740000000	6.244
chr11q	740000000	750000000	9.453
chr11q	750000000	760000000	7.256
chr11q	760000000	770000000	6.876
chr11q	770000000	780000000	7.320
chr11q	780000000	790000000	6.121
chr11q	790000000	800000000	6.394
chr11q	800000000	810000000	6.234
chr11q	810000000	820000000	7.099
chr11q	820000000	830000000	6.868
chr11q	830000000	840000000	6.732
chr11q	840000000	850000000	6.559
chr11q	850000000	860000000	7.017
chr11q	860000000	870000000	6.534
chr11q	870000000	880000000	6.637
chr11q	880000000	890000000	6.651
chr11q	890000000	900000000	7.444
chr11q	900000000	910000000	6.306
chr11q	910000000	920000000	6.690
chr11q	920000000	930000000	6.872
chr11q	930000000	940000000	6.636
chr11q	940000000	950000000	5.879
chr11q	950000000	960000000	6.884
chr11q	960000000	970000000	6.653
chr11q	970000000	980000000	6.193
chr11q	980000000	990000000	6.348
chr11q	990000000	1000000000	7.236
chr11q	1000000000	1010000000	6.505
chr11q	1010000000	1020000000	6.786
chr11q	1020000000	1030000000	6.254
chr11q	1030000000	1040000000	6.761
chr11q	1040000000	1050000000	6.584
chr11q	1050000000	1060000000	6.974
chr11q	1060000000	1070000000	6.933
chr11q	1070000000	1079741261	6.612
chr12p	0	10000000	10.190
chr12p	10000000	20000000	7.575
chr12p	20000000	30000000	7.050
chr12p	30000000	40000000	9.731
chr12p	40000000	50000000	6.428
chr12p	50000000	60000000	6.935
chr12p	60000000	70000000	6.713
chr12p	70000000	80000000	7.013
chr12p	80000000	90000000	6.585
chr12p	90000000	100000000	6.455
chr12p	100000000	110000000	7.781
chr12p	110000000	120000000	6.404
chr12p	120000000	130000000	7.427
chr12p	130000000	140000000	7.169
chr12p	140000000	150000000	6.713
chr12p	150000000	160000000	6.918
chr12p	160000000	170000000	6.355
chr12p	170000000	180000000	6.960
chr12p	180000000	190000000	8.136
chr12p	190000000	200000000	6.504
chr12p	200000000	210000000	7.431
chr12p	210000000	220000000	9.837
chr12p	220000000	230000000	7.234
chr12p	230000000	240000000	8.596
chr12p	240000000	250000000	6.716
chr12p	250000000	260000000	7.030
chr12p	260000000	270000000	6.994
chr12p	270000000	280000000	6.743
chr12p	280000000	289110169	6.000
chr12q	0	10000000	6.632
chr12q	10000000	20000000	6.347
chr12q	20000000	30000000	7.216
chr12q	30000000	40000000	7.502
chr12q	40000000	50000000	6.824
chr12q	50000000	60000000	6.772
chr12q	60000000	70000000	7.506
chr12q	70000000	80000000	6.199
chr12q	80000000	90000000	6.252
chr12q	90000000	100000000	6.888
chr12q	100000000	110000000	7.051
chr12q	110000000	120000000	6.264
chr12q	120000000	130000000	9.650
chr12q	130000000	140000000	8.612
chr12q	140000000	150000000	6.983
chr12q	150000000	160000000	6.282
chr12q	160000000	170000000	6.805
chr12q	170000000	180000000	6.412
chr12q	180000000	190000000	7.427
chr12q	190000000	200000000	7.280
chr12q	200000000	210000000	10.430
chr12q	210000000	220000000	10.649
chr12q	220000000	230000000	7.516
chr12q	230000000	240000000	6.708
chr12q	240000000	250000000	6.280
chr12q	250000000	260000000	8.126
chr12q	260000000	270000000	6.986
chr12q	270000000	280000000	6.544
chr12q	280000000	290000000	7.847
chr12q	290000000	300000000	13.271
chr12q	300000000	310000000	7.113
chr12q	310000000	320000000	7.031
chr12q	320000000	330000000	5.897
chr12q	330000000	340000000	6.703
chr12q	340000000	350000000	6.873
chr12q	350000000	360000000	6.768
chr12q	360000000	370000000	7.280
chr12q	370000000	380000000	6.507
chr12q	380000000	390000000	6.418
chr12q	390000000	400000000	6.463
chr12q	400000000	410000000	7.255
chr12q	410000000	420000000	6.643
chr12q	420000000	430000000	6.368
chr12q	430000000	440000000	6.320
chr12q	440000000	450000000	6.815
chr12q	450000000	460000000	6.269
chr12q	460000000	470000000	7.357
chr12q	470000000	480000000	7.027
chr12q	480000000	490000000	6.293
chr12q	490000000	500000000	6.670
chr12q	500000000	510000000	6.963
chr12q	510000000	520000000	6.249
chr12q	520000000	530000000	6.516
chr12q	530000000	540000000	6.107
chr12q	540000000	550000000	6.883
chr12q	550000000	560000000	6.552
chr12q	560000000	570000000	6.349
chr12q	570000000	580000000	7.290
chr12q	580000000	590000000	6.432
chr12q	590000000	600000000	6.464
chr12q	600000000	610000000	6.457
chr12q	610000000	620000000	6.862
chr12q	620000000	630000000	6.262
chr12q	630000000	640000000	7.436
chr12q	640000000	650000000	6.208
chr12q	650000000	660000000	6.287
chr12q	660000000	670000000	6.194
chr12q	670000000	680000000	6.736
chr12q	680000000	690000000	6.369
chr12q	690000000	700000000	6.491
chr12q	700000000	710000000	6.629
chr12q	710000000	720000000	6.621
chr12q	720000000	730000000	7.078
chr12q	730000000	740000000	6.175
chr12q	740000000	750000000	7.373
chr12q	750000000	760000000	6.458
chr12q	760000000	770000000	6.147
chr12q	770000000	780000000	7.433
chr12q	780000000	790000000	7.342
chr12q	790000000	800000000	6.729
chr12q	800000000	810000000	6.369
chr12q	810000000	820000000	6.850
chr12q	820000000	830000000	6.666
chr12q	830000000	840000000	6.755
chr12q	840000000	850000000	6.929
chr12q	850000000	857913722	6.516
chr13p	0	10000000	6.523
chr13p	10000000	20000000	6.791
chr13p	20000000	30000000	6.528
chr13p	30000000	40000000	6.578
chr13p	40000000	50000000	6.872
chr13p	50000000	60000000	6.733
chr13p	60000000	70000000	6.602
chr13p	70000000	80000000	6.847
chr13p	80000000	90000000	6.455
chr13p	90000000	100000000	6.390
chr13p	100000000	110000000	6.813
chr13p	110000000	120000000	6.545
chr13p	120000000	130000000	6.591
chr13p	130000000	140000000	7.170
chr13p	140000000	150000000	6.102
chr13p	150000000	160000000	6.834
chr13p	160000000	170000000	6.736
chr13p	170000000	180000000	6.809
chr13p	180000000	190000000	6.583
chr13p	190000000	200000000	7.535
chr13p	200000000	210000000	7.046
chr13p	210000000	220000000	6.904
chr13p	220000000	230000000	7.348
chr13p	230000000	240000000	6.365
chr13p	240000000	241817284	3.844
chr13q	0	10000000	6.468
chr13q	10000000	20000000	7.436
chr13q	20000000	30000000	8.901
chr13q	30000000	40000000	6.686
chr13q	40000000	50000000	6.642
chr13q	50000000	60000000	8.691
chr13q	60000000	70000000	8.322
chr13q	70000000	80000000	7.950
chr13q	80000000	90000000	7.504
chr13q	90000000	100000000	7.473
chr13q	100000000	110000000	6.824
chr13q	110000000	120000000	6.253
chr13q	120000000	130000000	6.721
chr13q	130000000	140000000	10.446
chr13q	140000000	150000000	8.014
chr13q	150000000	160000000	7.242
chr13q	160000000	170000000	6.966
chr13q	170000000	180000000	7.002
chr13q	180000000	190000000	6.641
chr13q	190000000	200000000	6.742
chr13q	200000000	210000000	7.663
chr13q	210000000	220000000	7.559
chr13q	220000000	230000000	6.996
chr13q	230000000	240000000	6.750
chr13q	240000000	250000000	7.685
chr13q	250000000	260000000	8.892
chr13q	260000000	270000000	8.600
chr13q	270000000	280000000	6.616
chr13q	280000000	290000000	6.411
chr13q	290000000	300000000	7.111
chr13q	300000000	310000000	6.796
chr13q	310000000	320000000	8.125
chr13q	320000000	330000000	6.377
chr13q	330000000	340000000	6.795
chr13q	340000000	350000000	6.249
chr13q	350000000	360000000	7.553
chr13q	360000000	370000000	6.344
chr13q	370000000	380000000	7.257
chr13q	380000000	390000000	6.650
chr13q	390000000	400000000	6.987
chr13q	400000000	410000000	7.168
chr13q	410000000	420000000	6.842
chr13q	420000000	430000000	6.582
chr13q	430000000	440000000	7.232
chr13q	440000000	450000000	6.426
chr13q	450000000	460000000	7.049
chr13q	460000000	470000000	6.307
chr13q	470000000	480000000	7.391
chr13q	480000000	483343317	4.642
chr14p	0	10000000	8.310
chr14p	10000000	20000000	7.036
chr14p	20000000	30000000	7.066
chr14p	30000000	40000000	8.594
chr14p	40000000	50000000	6.748
chr14p	50000000	60000000	7.011
chr14p	60000000	70000000	8.098
chr14p	70000000	80000000	6.347
chr14p	80000000	90000000	6.117
chr14p	90000000	100000000	7.756
chr14p	100000000	110000000	6.277
chr14p	110000000	120000000	6.774
chr14p	120000000	130000000	7.969
chr14p	130000000	140000000	6.408
chr14p	140000000	150000000	6.762
chr14p	150000000	160000000	6.653
chr14p	160000000	170000000	9.150
chr14p	170000000	180000000	6.641
chr14p	180000000	184706515	4.723
chr14q	0	10000000	6.658
chr14q	10000000	20000000	6.308
chr14q	20000000	30000000	6.436
chr14q	30000000	40000000	7.680
chr14q	40000000	50000000	6.532
chr14q	50000000	60000000	6.823
chr14q	60000000	70000000	6.264
chr14q	70000000	80000000	7.410
chr14q	80000000	90000000	6.325
chr14q	90000000	100000000	6.495
chr14q	100000000	110000000	6.653
chr14q	110000000	120000000	7.476
chr14q	120000000	130000000	6.796
chr14q	130000000	140000000	6.489
chr14q	140000000	150000000	6.936
chr14q	150000000	160000000	7.027
chr14q	160000000	170000000	6.682
chr14q	170000000	180000000	8.470
chr14q	180000000	190000000	6.212
chr14q	190000000	200000000	6.274
chr14q	200000000	210000000	7.664
chr14q	210000000	220000000	7.557
chr14q	220000000	230000000	6.459
chr14q	230000000	240000000	6.207
chr14q	240000000	250000000	6.672
chr14q	250000000	260000000	7.259
chr14q	260000000	270000000	7.223
chr14q	270000000	280000000	7.955
chr14q	280000000	290000000	7.655
chr14q	290000000	300000000	7.225
chr14q	300000000	310000000	6.635
chr14q	310000000	320000000	6.586
chr14q	320000000	330000000	6.296
chr14q	330000000	340000000	6.899
chr14q	340000000	350000000	7.439
chr14q	350000000	360000000	7.299
chr14q	360000000	370000000	7.042
chr14q	370000000	380000000	6.196
chr14q	380000000	390000000	6.553
chr14q	390000000	400000000	6.913
chr14q	400000000	410000000	7.778
chr14q	410000000	420000000	6.717
chr14q	420000000	430000000	6.494
chr14q	430000000	436437773	6.093
chr1p	0	10000000	7.553
chr1p	10000000	20000000	7.050
chr1p	20000000	30000000	6.180
chr1p	30000000	40000000	6.759
chr1p	40000000	50000000	7.983
chr1p	50000000	60000000	6.719
chr1p	60000000	70000000	7.560
chr1p	70000000	80000000	7.186
chr1p	80000000	90000000	6.824
chr1p	90000000	100000000	6.911
chr1p	100000000	110000000	6.736
chr1p	110000000	120000000	7.451
chr1p	120000000	130000000	6.616
chr1p	130000000	140000000	6.381
chr1p	140000000	150000000	6.500
chr1p	150000000	160000000	7.426
chr1p	160000000	170000000	6.467
chr1p	170000000	180000000	6.627
chr1p	180000000	190000000	9.099
chr1p	190000000	200000000	12.228
chr1p	200000000	210000000	11.127
chr1p	210000000	220000000	7.830
chr1p	220000000	230000000	6.822
chr1p	230000000	240000000	6.798
chr1p	240000000	250000000	6.360
chr1p	250000000	260000000	7.158
chr1p	260000000	270000000	7.080
chr1p	270000000	280000000	6.671
chr1p	280000000	290000000	6.049
chr1p	290000000	300000000	6.475
chr1p	300000000	310000000	6.177
chr1p	310000000	320000000	7.246
chr1p	320000000	330000000	7.037
chr1p	330000000	340000000	6.400
chr1p	340000000	350000000	7.250
chr1p	350000000	360000000	6.107
chr1p	360000000	370000000	6.731
chr1p	370000000	380000000	7.476
chr1p	380000000	390000000	6.820
chr1p	390000000	400000000	6.988
chr1p	400000000	410000000	7.176
chr1p	410000000	420000000	6.651
chr1p	420000000	430000000	6.678
chr1p	430000000	440000000	6.429
chr1p	440000000	450000000	6.284
chr1p	450000000	460000000	6.180
chr1p	460000000	470000000	6.768
chr1p	470000000	480000000	7.361
chr1p	480000000	490000000	6.094
chr1p	490000000	500000000	7.083
chr1p	500000000	510000000	6.897
chr1p	510000000	520000000	6.497
chr1p	520000000	530000000	8.169
chr1p	530000000	540000000	6.708
chr1p	540000000	550000000	6.144
chr1p	550000000	560000000	6.408
chr1p	560000000	570000000	6.232
chr1p	570000000	580000000	6.785
chr1p	580000000	590000000	7.483
chr1p	590000000	600000000	7.199
chr1p	600000000	610000000	6.889
chr1p	610000000	620000000	6.291
chr1p	620000000	630000000	7.343
chr1p	630000000	640000000	6.827
chr1p	640000000	650000000	6.784
chr1p	650000000	660000000	7.802
chr1p	660000000	670000000	6.406
chr1p	670000000	680000000	6.368
chr1p	680000000	690000000	7.519
chr1p	690000000	700000000	7.056
chr1p	700000000	710000000	6.789
chr1p	710000000	720000000	7.072
chr1p	720000000	730000000	7.988
chr1p	730000000	740000000	7.555
chr1p	740000000	750000000	6.875
chr1p	750000000	760000000	6.626
chr1p	760000000	770000000	7.117
chr1p	770000000	780000000	11.135
chr1p	780000000	790000000	7.589
chr1p	790000000	800000000	7.545
chr1p	800000000	810000000	6.701
chr1p	810000000	820000000	6.426
chr1p	820000000	830000000	6.260
chr1p	830000000	840000000	6.197
chr1p	840000000	850000000	7.110
chr1p	850000000	860000000	6.492
chr1p	860000000	870000000	8.063
chr1p	870000000	880000000	6.138
chr1p	880000000	890000000	7.801
chr1p	890000000	900000000	7.070
chr1p	900000000	910000000	6.425
chr1p	910000000	920000000	7.319
chr1p	920000000	930000000	6.326
chr1p	930000000	940000000	7.428
chr1p	940000000	950000000	7.241
chr1p	950000000	960000000	6.843
chr1p	960000000	970000000	7.506
chr1p	970000000	980000000	6.541
chr1p	980000000	990000000	6.653
chr1p	990000000	1000000000	6.845
chr1p	1000000000	1010000000	6.178
chr1p	1010000000	1020000000	7.615
chr1p	1020000000	1030000000	8.415
chr1p	1030000000	1040000000	6.551
chr1p	1040000000	1050000000	7.252
chr1p	1050000000	1060000000	11.556
chr1p	1060000000	1070000000	6.219
chr1p	1070000000	1080000000	6.803
chr1p	1080000000	1090000000	7.331
chr1p	1090000000	1100000000	6.224
chr1p	1100000000	1110000000	7.027
chr1p	1110000000	1120000000	6.286
chr1p	1120000000	1130000000	6.599
chr1p	1130000000	1140000000	6.540
chr1p	1140000000	1150000000	7.202
chr1p	1150000000	1160000000	6.553
chr1p	1160000000	1170000000	6.692
chr1p	1170000000	1180000000	6.302
chr1p	1180000000	1190000000	6.573
chr1p	1190000000	1200000000	7.600
chr1p	1200000000	1210000000	7.596
chr1p	1210000000	1220000000	6.643
chr1p	1220000000	1230000000	7.328
chr1p	1230000000	1240000000	6.815
chr1p	1240000000	1250000000	8.768
chr1p	1250000000	1260000000	6.742
chr1p	1260000000	1270000000	6.281
chr1p	1270000000	1280000000	6.908
chr1p	1280000000	1290000000	6.838
chr1p	1290000000	1300000000	6.789
chr1p	1300000000	1310000000	6.670
chr1p	1310000000	1320000000	7.494
chr1p	1320000000	1330000000	6.484
chr1p	1330000000	1340000000	6.075
chr1p	1340000000	1350000000	9.369
chr1p	1350000000	1360000000	6.086
chr1p	1360000000	1370000000	6.308
chr1p	1370000000	1380000000	7.274
chr1p	1380000000	1390000000	8.074
chr1p	1390000000	1400000000	6.167
chr1p	1400000000	1410000000	7.092
chr1p	1410000000	1417697632	6.295
chr1q	0	10000000	6.824
chr1q	10000000	20000000	8.719
chr1q	20000000	30000000	7.669
chr1q	30000000	40000000	7.001
chr1q	40000000	50000000	6.379
chr1q	50000000	60000000	6.790
chr1q	60000000	70000000	7.511
chr1q	70000000	80000000	6.315
chr1q	80000000	90000000	6.636
chr1q	90000000	100000000	6.832
chr1q	100000000	110000000	6.325
chr1q	110000000	120000000	6.889
chr1q	120000000	130000000	6.378
chr1q	130000000	140000000	6.306
chr1q	140000000	150000000	8.082
chr1q	150000000	160000000	6.938
chr1q	160000000	170000000	6.802
chr1q	170000000	180000000	7.192
chr1q	180000000	190000000	6.040
chr1q	190000000	200000000	7.856
chr1q	200000000	210000000	8.304
chr1q	210000000	220000000	7.083
chr1q	220000000	230000000	6.785
chr1q	230000000	240000000	7.844
chr1q	240000000	250000000	6.818
chr1q	250000000	260000000	6.879
chr1q	260000000	270000000	6.284
chr1q	270000000	280000000	7.539
chr1q	280000000	290000000	6.910
chr1q	290000000	300000000	6.380
chr1q	300000000	310000000	7.357
chr1q	310000000	320000000	6.343
chr1q	320000000	330000000	7.317
chr1q	330000000	340000000	6.014
chr1q	340000000	350000000	5.949
chr1q	350000000	360000000	6.799
chr1q	360000000	370000000	6.022
chr1q	370000000	380000000	5.988
chr1q	380000000	390000000	9.706
chr1q	390000000	400000000	7.294
chr1q	400000000	410000000	8.587
chr1q	410000000	420000000	7.429
chr1q	420000000	430000000	6.404
chr1q	430000000	440000000	6.765
chr1q	440000000	450000000	8.392
chr1q	450000000	460000000	7.269
chr1q	460000000	470000000	7.084
chr1q	470000000	480000000	7.019
chr1q	480000000	490000000	6.451
chr1q	490000000	500000000	6.142
chr1q	500000000	510000000	7.016
chr1q	510000000	520000000	6.768
chr1q	520000000	530000000	6.173
chr1q	530000000	540000000	6.554
chr1q	540000000	550000000	7.404
chr1q	550000000	560000000	7.462
chr1q	560000000	570000000	8.567
chr1q	570000000	580000000	6.061
chr1q	580000000	590000000	6.718
chr1q	590000000	600000000	6.706
chr1q	600000000	610000000	7.421
chr1q	610000000	620000000	6.105
chr1q	620000000	630000000	6.533
chr1q	630000000	640000000	6.009
chr1q	640000000	650000000	6.059
chr1q	650000000	660000000	6.037
chr1q	660000000	670000000	6.452
chr1q	670000000	680000000	8.007
chr1q	680000000	690000000	6.374
chr1q	690000000	700000000	6.406
chr1q	700000000	710000000	6.300
chr1q	710000000	720000000	6.268
chr1q	720000000	730000000	6.302
chr1q	730000000	740000000	6.365
chr1q	740000000	750000000	6.513
chr1q	750000000	760000000	6.048
chr1q	760000000	770000000	6.482
chr1q	770000000	780000000	6.200
chr1q	780000000	790000000	6.589
chr1q	790000000	800000000	6.440
chr1q	800000000	810000000	7.650
chr1q	810000000	820000000	6.927
chr1q	820000000	830000000	6.702
chr1q	830000000	840000000	6.593
chr1q	840000000	850000000	6.035
chr1q	850000000	860000000	7.232
chr1q	860000000	870000000	7.362
chr1q	870000000	880000000	6.299
chr1q	880000000	890000000	7.444
chr1q	890000000	900000000	6.202
chr1q	900000000	910000000	6.207
chr1q	910000000	920000000	6.538
chr1q	920000000	930000000	7.115
chr1q	930000000	940000000	6.351
chr1q	940000000	950000000	6.684
chr1q	950000000	960000000	6.735
chr1q	960000000	970000000	5.997
chr1q	970000000	980000000	6.879
chr1q	980000000	990000000	6.739
chr1q	990000000	1000000000	6.617
chr1q	1000000000	1010000000	7.357
chr1q	1010000000	1020000000	6.127
chr1q	1020000000	1030000000	7.276
chr1q	1030000000	1040000000	6.689
chr1q	1040000000	1050000000	6.903
chr1q	1050000000	1060000000	6.077
chr1q	1060000000	1070000000	6.242
chr1q	1070000000	1080000000	8.888
chr1q	1080000000	1090000000	7.594
chr1q	1090000000	1100000000	7.209
chr1q	1100000000	1110000000	6.221
chr1q	1110000000	1120000000	7.049
chr1q	1120000000	1130000000	6.391
chr1q	1130000000	1140000000	7.255
chr1q	1140000000	1150000000	7.219
chr1q	1150000000	1160000000	6.323
chr1q	1160000000	1170000000	6.331
chr1q	1170000000	1180000000	7.790
chr1q	1180000000	1190000000	7.261
chr1q	1190000000	1200000000	6.267
chr1q	1200000000	1210000000	7.258
chr1q	1210000000	1220000000	8.371
chr1q	1220000000	1230000000	5.925
chr1q	1230000000	1240000000	6.606
chr1q	1240000000	1250000000	6.306
chr1q	1250000000	1260000000	6.238
chr1q	1260000000	1270000000	7.348
chr1q	1270000000	1280000000	6.318
chr1q	1280000000	1290000000	6.539
chr1q	1290000000	1300000000	6.170
chr1q	1300000000	1310000000	7.204
chr1q	1310000000	1320000000	7.060
chr1q	1320000000	1330000000	6.713
chr1q	1330000000	1340000000	6.475
chr1q	1340000000	1350000000	7.054
chr1q	1350000000	1360000000	7.089
chr1q	1360000000	1370000000	6.132
chr1q	1370000000	1380000000	7.960
chr1q	1380000000	1390000000	6.855
chr1q	1390000000	1400000000	7.985
chr1q	1400000000	1410000000	7.355
chr1q	1410000000	1420000000	7.889
chr1q	1420000000	1430000000	7.411
chr1q	1430000000	1440000000	6.529
chr1q	1440000000	1450000000	6.821
chr1q	1450000000	1460000000	6.310
chr1q	1460000000	1470000000	7.111
chr1q	1470000000	1472437488	4.565
chr2p	0	10000000	6.748
chr2p	10000000	20000000	6.276
chr2p	20000000	30000000	6.141
chr2p	30000000	40000000	7.989
chr2p	40000000	50000000	7.347
chr2p	50000000	60000000	7.472
chr2p	60000000	70000000	7.045
chr2p	70000000	80000000	6.225
chr2p	80000000	90000000	6.820
chr2p	90000000	100000000	6.914
chr2p	100000000	110000000	7.421
chr2p	110000000	120000000	8.494
chr2p	120000000	130000000	6.037
chr2p	130000000	140000000	6.464
chr2p	140000000	150000000	5.970
chr2p	150000000	160000000	7.033
chr2p	160000000	170000000	10.179
chr2p	170000000	180000000	6.769
chr2p	180000000	190000000	6.440
chr2p	190000000	200000000	6.555
chr2p	200000000	210000000	7.161
chr2p	210000000	220000000	7.320
chr2p	220000000	230000000	6.873
chr2p	230000000	240000000	6.021
chr2p	240000000	250000000	6.717
chr2p	250000000	260000000	7.442
chr2p	260000000	270000000	6.269
chr2p	270000000	280000000	6.515
chr2p	280000000	290000000	6.879
chr2p	290000000	300000000	6.479
chr2p	300000000	310000000	7.715
chr2p	310000000	320000000	7.927
chr2p	320000000	330000000	6.231
chr2p	330000000	340000000	6.520
chr2p	340000000	350000000	6.554
chr2p	350000000	360000000	6.841
chr2p	360000000	370000000	6.408
chr2p	370000000	380000000	6.493
chr2p	380000000	390000000	6.358
chr2p	390000000	400000000	8.656
chr2p	400000000	410000000	6.591
chr2p	410000000	420000000	6.329
chr2p	420000000	430000000	6.608
chr2p	430000000	440000000	9.119
chr2p	440000000	450000000	6.804
chr2p	450000000	460000000	6.066
chr2p	460000000	470000000	6.305
chr2p	470000000	480000000	6.223
chr2p	480000000	490000000	7.075
chr2p	490000000	500000000	7.357
chr2p	500000000	510000000	7.123
chr2p	510000000	520000000	6.590
chr2p	520000000	530000000	7.322
chr2p	530000000	540000000	6.411
chr2p	540000000	550000000	7.325
chr2p	550000000	560000000	5.983
chr2p	560000000	570000000	6.312
chr2p	570000000	580000000	6.386
chr2p	580000000	590000000	6.412
chr2p	590000000	600000000	7.063
chr2p	600000000	610000000	6.861
chr2p	610000000	620000000	7.325
chr2p	620000000	630000000	6.410
chr2p	630000000	640000000	6.089
chr2p	640000000	650000000	6.687
chr2p	650000000	660000000	9.758
chr2p	660000000	670000000	6.642
chr2p	670000000	680000000	6.675
chr2p	680000000	690000000	6.917
chr2p	690000000	700000000	6.558
chr2p	700000000	710000000	6.461
chr2p	710000000	720000000	6.717
chr2p	720000000	730000000	6.474
chr2p	730000000	740000000	6.484
chr2p	740000000	750000000	5.985
chr2p	750000000	760000000	6.770
chr2p	760000000	770000000	6.709
chr2p	770000000	780000000	6.605
chr2p	780000000	790000000	6.328
chr2p	790000000	800000000	6.598
chr2p	800000000	810000000	7.455
chr2p	810000000	820000000	6.341
chr2p	820000000	830000000	6.569
chr2p	830000000	840000000	6.438
chr2p	840000000	850000000	7.157
chr2p	850000000	860000000	6.783
chr2p	860000000	870000000	13.371
chr2p	870000000	880000000	6.983
chr2p	880000000	890000000	6.182
chr2p	890000000	900000000	6.545
chr2p	900000000	910000000	6.446
chr2p	910000000	920000000	6.438
chr2p	920000000	930000000	6.641
chr2p	930000000	940000000	6.835
chr2p	940000000	950000000	6.946
chr2p	950000000	960000000	6.474
chr2p	960000000	970000000	8.067
chr2p	970000000	980000000	6.322
chr2p	980000000	990000000	6.146
chr2p	990000000	1000000000	6.590
chr2p	1000000000	1010000000	6.188
chr2p	1010000000	1020000000	5.937
chr2p	1020000000	1030000000	6.143
chr2p	1030000000	1040000000	7.511
chr2p	1040000000	1050000000	6.164
chr2p	1050000000	1060000000	8.303
chr2p	1060000000	1070000000	6.729
chr2p	1070000000	1080000000	7.414
chr2p	1080000000	1090000000	7.351
chr2p	1090000000	1100000000	6.357
chr2p	1100000000	1110000000	7.959
chr2p	1110000000	1120000000	6.363
chr2p	1120000000	1130000000	6.405
chr2p	1130000000	1140000000	6.879
chr2p	1140000000	1150000000	6.769
chr2p	1150000000	1160000000	7.360
chr2p	1160000000	1170000000	6.490
chr2p	1170000000	1180000000	5.909
chr2p	1180000000	1190000000	6.456
chr2p	1190000000	1200000000	8.995
chr2p	1200000000	1210000000	6.969
chr2p	1210000000	1220000000	10.321
chr2p	1220000000	1230000000	6.709
chr2p	1230000000	1240000000	7.320
chr2p	1240000000	1250000000	6.310
chr2p	1250000000	1260000000	6.507
chr2p	1260000000	1270000000	7.000
chr2p	1270000000	1280000000	5.967
chr2p	1280000000	1290000000	6.458
chr2p	1290000000	1300000000	7.653
chr2p	1300000000	1310000000	6.670
chr2p	1310000000	1320000000	6.410
chr2p	1320000000	1330000000	7.061
chr2p	1330000000	1340000000	8.954
chr2p	1340000000	1350000000	6.189
chr2p	1350000000	1360000000	7.606
chr2p	1360000000	1370000000	6.784
chr2p	1370000000	1380000000	7.607
chr2p	1380000000	1382406564	4.378
chr2q	0	10000000	6.561
chr2q	10000000	20000000	13.311
chr2q	20000000	30000000	6.507
chr2q	30000000	40000000	6.037
chr2q	40000000	50000000	8.145
chr2q	50000000	60000000	8.763
chr2q	60000000	70000000	5.870
chr2q	70000000	80000000	6.217
chr2q	80000000	90000000	7.204
chr2q	90000000	100000000	6.601
chr2q	100000000	110000000	6.798
chr2q	110000000	120000000	6.640
chr2q	120000000	130000000	6.127
chr2q	130000000	140000000	6.492
chr2q	140000000	150000000	6.412
chr2q	150000000	160000000	6.353
chr2q	160000000	170000000	7.724
chr2q	170000000	180000000	6.343
chr2q	180000000	190000000	6.786
chr2q	190000000	200000000	6.419
chr2q	200000000	210000000	6.464
chr2q	210000000	220000000	6.357
chr2q	220000000	230000000	6.452
chr2q	230000000	240000000	6.332
chr2q	240000000	250000000	5.951
chr2q	250000000	260000000	7.202
chr2q	260000000	270000000	8.103
chr2q	270000000	280000000	6.542
chr2q	280000000	290000000	7.026
chr2q	290000000	300000000	6.471
chr2q	300000000	310000000	8.132
chr2q	310000000	320000000	6.599
chr2q	320000000	330000000	6.620
chr2q	330000000	340000000	6.852
chr2q	340000000	350000000	7.271
chr2q	350000000	360000000	7.162
chr2q	360000000	370000000	6.978
chr2q	370000000	380000000	6.449
chr2q	380000000	390000000	6.201
chr2q	390000000	400000000	7.089
chr2q	400000000	410000000	6.547
chr2q	410000000	420000000	6.807
chr2q	420000000	430000000	7.439
chr2q	430000000	440000000	6.704
chr2q	440000000	450000000	6.625
chr2q	450000000	460000000	6.965
chr2q	460000000	470000000	6.075
chr2q	470000000	480000000	6.449
chr2q	480000000	490000000	7.090
chr2q	490000000	500000000	6.572
chr2q	500000000	510000000	6.361
chr2q	510000000	520000000	6.972
chr2q	520000000	530000000	6.156
chr2q	530000000	540000000	6.493
chr2q	540000000	550000000	6.290
chr2q	550000000	560000000	7.271
chr2q	560000000	570000000	6.863
chr2q	570000000	580000000	6.200
chr2q	580000000	590000000	6.656
chr2q	590000000	600000000	6.854
chr2q	600000000	610000000	5.963
chr2q	610000000	620000000	6.720
chr2q	620000000	630000000	7.136
chr2q	630000000	640000000	6.851
chr2q	640000000	650000000	6.338
chr2q	650000000	660000000	6.257
chr2q	660000000	670000000	6.104
chr2q	670000000	680000000	6.484
chr2q	680000000	690000000	6.700
chr2q	690000000	700000000	6.595
chr2q	700000000	710000000	6.457
chr2q	710000000	720000000	6.547
chr2q	720000000	730000000	7.006
chr2q	730000000	740000000	6.412
chr2q	740000000	750000000	6.773
chr2q	750000000	760000000	6.403
chr2q	760000000	770000000	6.717
chr2q	770000000	780000000	6.598
chr2q	780000000	790000000	7.191
chr2q	790000000	800000000	7.468
chr2q	800000000	810000000	7.268
chr2q	810000000	820000000	6.538
chr2q	820000000	830000000	6.835
chr2q	830000000	840000000	6.512
chr2q	840000000	850000000	6.551
chr2q	850000000	860000000	6.711
chr2q	860000000	870000000	6.330
chr2q	870000000	880000000	6.561
chr2q	880000000	890000000	6.817
chr2q	890000000	900000000	6.537
chr2q	900000000	910000000	7.590
chr2q	910000000	920000000	10.864
chr2q	920000000	930000000	6.375
chr2q	930000000	940000000	6.915
chr2q	940000000	950000000	6.514
chr2q	950000000	960000000	7.596
chr2q	960000000	970000000	7.299
chr2q	970000000	980000000	8.891
chr2q	980000000	990000000	6.535
chr2q	990000000	1000000000	6.522
chr2q	1000000000	1010000000	6.379
chr2q	1010000000	1020000000	7.150
chr2q	1020000000	1030000000	6.371
chr2q	1030000000	1040000000	11.620
chr2q	1040000000	1050000000	7.051
chr2q	1050000000	1060000000	6.524
chr2q	1060000000	1070000000	8.344
chr2q	1070000000	1080000000	7.126
chr2q	1080000000	1090000000	7.620
chr2q	1090000000	1100000000	6.961
chr2q	1100000000	1110000000	6.349
chr2q	1110000000	1120000000	7.029
chr2q	1120000000	1130000000	7.366
chr2q	1130000000	1140000000	6.473
chr2q	1140000000	1150000000	6.601
chr2q	1150000000	1160000000	6.955
chr2q	1160000000	1170000000	6.832
chr2q	1170000000	1180000000	6.590
chr2q	1180000000	1190000000	7.404
chr2q	1190000000	1200000000	7.587
chr2q	1200000000	1210000000	10.313
chr2q	1210000000	1220000000	6.644
chr2q	1220000000	1230000000	8.736
chr2q	1230000000	1240000000	7.047
chr2q	1240000000	1250000000	6.768
chr2q	1250000000	1260000000	8.185
chr2q	1260000000	1270000000	6.791
chr2q	1270000000	1280000000	6.612
chr2q	1280000000	1290000000	7.016
chr2q	1290000000	1300000000	8.377
chr2q	1300000000	1310000000	10.505
chr2q	1310000000	1320000000	7.559
chr2q	1320000000	1330000000	7.513
chr2q	1330000000	1340000000	7.329
chr2q	1340000000	1350000000	7.528
chr2q	1350000000	1360000000	9.352
chr2q	1360000000	1370000000	7.055
chr2q	1370000000	1380000000	7.154
chr2q	1380000000	1390000000	7.019
chr2q	1390000000	1400000000	7.292
chr2q	1400000000	1410000000	6.551
chr2q	1410000000	1414824563	7.178
chr3p	0	10000000	6.430
chr3p	10000000	20000000	6.855
chr3p	20000000	30000000	11.663
chr3p	30000000	40000000	6.506
chr3p	40000000	50000000	6.140
chr3p	50000000	60000000	11.993
chr3p	60000000	70000000	10.534
chr3p	70000000	80000000	6.649
chr3p	80000000	90000000	7.211
chr3p	90000000	100000000	6.536
chr3p	100000000	110000000	7.338
chr3p	110000000	120000000	7.651
chr3p	120000000	130000000	6.698
chr3p	130000000	140000000	6.714
chr3p	140000000	150000000	7.369
chr3p	150000000	160000000	7.157
chr3p	160000000	170000000	6.851
chr3p	170000000	180000000	8.163
chr3p	180000000	190000000	5.870
chr3p	190000000	200000000	6.359
chr3p	200000000	210000000	6.452
chr3p	210000000	220000000	6.514
chr3p	220000000	230000000	6.874
chr3p	230000000	240000000	6.697
chr3p	240000000	250000000	6.929
chr3p	250000000	260000000	6.861
chr3p	260000000	270000000	7.064
chr3p	270000000	280000000	6.969
chr3p	280000000	290000000	6.810
chr3p	290000000	300000000	6.954
chr3p	300000000	310000000	6.597
chr3p	310000000	320000000	7.397
chr3p	320000000	330000000	6.750
chr3p	330000000	340000000	7.560
chr3p	340000000	350000000	6.490
chr3p	350000000	360000000	7.040
chr3p	360000000	370000000	6.779
chr3p	370000000	380000000	5.922
chr3p	380000000	390000000	6.628
chr3p	390000000	400000000	6.756
chr3p	400000000	410000000	7.027
chr3p	410000000	420000000	6.345
chr3p	420000000	430000000	6.686
chr3p	430000000	440000000	6.597
chr3p	440000000	450000000	7.300
chr3p	450000000	460000000	6.428
chr3p	460000000	470000000	6.251
chr3p	470000000	480000000	6.923
chr3p	480000000	490000000	6.362
chr3p	490000000	500000000	6.796
chr3p	500000000	510000000	6.456
chr3p	510000000	520000000	6.142
chr3p	520000000	530000000	6.729
chr3p	530000000	540000000	6.251
chr3p	540000000	550000000	6.397
chr3p	550000000	560000000	6.284
chr3p	560000000	570000000	7.091
chr3p	570000000	580000000	6.189
chr3p	580000000	590000000	7.541
chr3p	590000000	600000000	7.007
chr3p	600000000	610000000	7.343
chr3p	610000000	620000000	6.986
chr3p	620000000	630000000	7.931
chr3p	630000000	640000000	6.705
chr3p	640000000	650000000	7.520
chr3p	650000000	660000000	6.996
chr3p	660000000	670000000	7.856
chr3p	670000000	680000000	7.568
chr3p	680000000	690000000	6.478
chr3p	690000000	700000000	8.702
chr3p	700000000	710000000	7.743
chr3p	710000000	720000000	7.397
chr3p	720000000	730000000	7.232
chr3p	730000000	740000000	7.076
chr3p	740000000	750000000	7.342
chr3p	750000000	760000000	7.291
chr3p	760000000	770000000	6.527
chr3p	770000000	780000000	7.007
chr3p	780000000	790000000	6.428
chr3p	790000000	800000000	8.287
chr3p	800000000	810000000	8.260
chr3p	810000000	820000000	7.053
chr3p	820000000	830000000	7.981
chr3p	830000000	840000000	7.062
chr3p	840000000	850000000	6.192
chr3p	850000000	860000000	10.656
chr3p	860000000	868269716	6.368
chr3q	0	10000000	6.869
chr3q	10000000	20000000	7.703
chr3q	20000000	30000000	7.788
chr3q	30000000	40000000	7.038
chr3q	40000000	50000000	6.027
chr3q	50000000	60000000	6.260
chr3q	60000000	70000000	6.706
chr3q	70000000	80000000	6.174
chr3q	80000000	90000000	6.391
chr3q	90000000	100000000	8.787
chr3q	100000000	110000000	6.322
chr3q	110000000	120000000	7.046
chr3q	120000000	130000000	7.217
chr3q	130000000	140000000	6.707
chr3q	140000000	150000000	7.532
chr3q	150000000	160000000	7.109
chr3q	160000000	170000000	7.616
chr3q	170000000	180000000	8.940
chr3q	180000000	190000000	6.082
chr3q	190000000	200000000	6.723
chr3q	200000000	210000000	6.844
chr3q	210000000	220000000	7.023
chr3q	220000000	230000000	6.588
chr3q	230000000	240000000	6.693
chr3q	240000000	250000000	6.770
chr3q	250000000	260000000	6.172
chr3q	260000000	270000000	7.529
chr3q	270000000	280000000	6.758
chr3q	280000000	290000000	6.606
chr3q	290000000	300000000	8.120
chr3q	300000000	310000000	6.841
chr3q	310000000	320000000	6.767
chr3q	320000000	330000000	7.653
chr3q	330000000	340000000	7.299
chr3q	340000000	350000000	7.443
chr3q	350000000	360000000	7.499
chr3q	360000000	370000000	7.140
chr3q	370000000	380000000	6.234
chr3q	380000000	390000000	6.502
chr3q	390000000	400000000	7.317
chr3q	400000000	410000000	8.339
chr3q	410000000	420000000	8.541
chr3q	420000000	430000000	6.784
chr3q	430000000	440000000	7.537
chr3q	440000000	450000000	6.856
chr3q	450000000	460000000	7.452
chr3q	460000000	470000000	7.452
chr3q	470000000	480000000	6.469
chr3q	480000000	490000000	7.721
chr3q	490000000	500000000	7.113
chr3q	500000000	510000000	6.068
chr3q	510000000	520000000	6.079
chr3q	520000000	530000000	6.605
chr3q	530000000	540000000	6.726
chr3q	540000000	550000000	7.453
chr3q	550000000	560000000	7.224
chr3q	560000000	570000000	6.461
chr3q	570000000	580000000	7.004
chr3q	580000000	590000000	6.412
chr3q	590000000	600000000	6.587
chr3q	600000000	610000000	7.391
chr3q	610000000	620000000	6.633
chr3q	620000000	630000000	7.041
chr3q	630000000	640000000	6.669
chr3q	640000000	650000000	6.209
chr3q	650000000	660000000	6.301
chr3q	660000000	670000000	7.534
chr3q	670000000	680000000	6.452
chr3q	680000000	690000000	7.358
chr3q	690000000	700000000	6.041
chr3q	700000000	710000000	6.467
chr3q	710000000	720000000	6.698
chr3q	720000000	730000000	6.240
chr3q	730000000	740000000	7.324
chr3q	740000000	750000000	7.305
chr3q	750000000	760000000	6.022
chr3q	760000000	770000000	6.313
chr3q	770000000	780000000	6.422
chr3q	780000000	790000000	6.002
chr3q	790000000	800000000	6.301
chr3q	800000000	810000000	6.544
chr3q	810000000	820000000	6.550
chr3q	820000000	830000000	7.140
chr3q	830000000	840000000	6.127
chr3q	840000000	850000000	7.344
chr3q	850000000	860000000	7.097
chr3q	860000000	870000000	6.939
chr3q	870000000	880000000	7.116
chr3q	880000000	890000000	6.471
chr3q	890000000	900000000	6.421
chr3q	900000000	910000000	6.591
chr3q	910000000	920000000	7.105
chr3q	920000000	930000000	6.376
chr3q	930000000	940000000	6.702
chr3q	940000000	950000000	6.869
chr3q	950000000	960000000	7.019
chr3q	960000000	970000000	6.254
chr3q	970000000	980000000	6.448
chr3q	980000000	990000000	6.565
chr3q	990000000	1000000000	7.040
chr3q	1000000000	1010000000	6.573
chr3q	1010000000	1020000000	6.947
chr3q	1020000000	1030000000	6.880
chr3q	1030000000	1040000000	7.051
chr3q	1040000000	1050000000	8.000
chr3q	1050000000	1060000000	6.528
chr3q	1060000000	1070000000	6.958
chr3q	1070000000	1080000000	6.774
chr3q	1080000000	1090000000	7.305
chr3q	1090000000	1100000000	6.373
chr3q	1100000000	1110000000	6.648
chr3q	1110000000	1120000000	6.850
chr3q	1120000000	1130000000	6.781
chr3q	1130000000	1140000000	6.708
chr3q	1140000000	1150000000	6.567
chr3q	1150000000	1160000000	7.099
chr3q	1160000000	1170000000	6.726
chr3q	1170000000	1180000000	6.387
chr3q	1180000000	1190000000	6.587
chr3q	1190000000	1200000000	6.740
chr3q	1200000000	1210000000	7.515
chr3q	1210000000	1220000000	6.770
chr3q	1220000000	1230000000	6.478
chr3q	1230000000	1240000000	6.654
chr3q	1240000000	1250000000	6.837
chr3q	1250000000	1260000000	7.245
chr3q	1260000000	1270000000	6.973
chr3q	1270000000	1280000000	6.330
chr3q	1280000000	1290000000	7.099
chr3q	1290000000	1300000000	6.080
chr3q	1300000000	1310000000	6.560
chr3q	1310000000	1320000000	7.662
chr3q	1320000000	1330000000	7.491
chr3q	1330000000	1340000000	7.238
chr3q	1340000000	1350000000	7.344
chr3q	1350000000	1360000000	7.583
chr3q	1360000000	1370000000	6.313
chr3q	1370000000	1380000000	9.859
chr3q	1380000000	1390000000	6.266
chr3q	1390000000	1400000000	6.686
chr3q	1400000000	1410000000	6.233
chr3q	1410000000	1420000000	12.981
chr3q	1420000000	1430000000	6.966
chr3q	1430000000	1440000000	7.112
chr3q	1440000000	1450000000	5.980
chr3q	1450000000	1460000000	7.109
chr3q	1460000000	1470000000	6.726
chr3q	1470000000	1480000000	6.590
chr3q	1480000000	1490000000	6.694
chr3q	1490000000	1500000000	6.596
chr3q	1500000000	1510000000	6.473
chr3q	1510000000	1520000000	6.227
chr3q	1520000000	1526800572	8.368
chr4p	0	10000000	6.155
chr4p	10000000	20000000	7.146
chr4p	20000000	30000000	10.647
chr4p	30000000	40000000	7.252
chr4p	40000000	50000000	6.937
chr4p	50000000	60000000	7.184
chr4p	60000000	70000000	7.547
chr4p	70000000	80000000	6.349
chr4p	80000000	90000000	6.564
chr4p	90000000	100000000	6.661
chr4p	100000000	110000000	7.220
chr4p	110000000	120000000	13.779
chr4p	120000000	130000000	6.164
chr4p	130000000	140000000	6.725
chr4p	140000000	150000000	6.691
chr4p	150000000	160000000	6.829
chr4p	160000000	170000000	7.044
chr4p	170000000	180000000	7.027
chr4p	180000000	190000000	6.569
chr4p	190000000	200000000	6.438
chr4p	200000000	210000000	6.863
chr4p	210000000	220000000	6.242
chr4p	220000000	230000000	7.435
chr4p	230000000	240000000	6.296
chr4p	240000000	250000000	7.039
chr4p	250000000	260000000	6.309
chr4p	260000000	270000000	5.974
chr4p	270000000	280000000	6.296
chr4p	280000000	290000000	6.164
chr4p	290000000	300000000	8.267
chr4p	300000000	310000000	6.954
chr4p	310000000	320000000	6.290
chr4p	320000000	330000000	6.360
chr4p	330000000	340000000	6.169
chr4p	340000000	350000000	6.862
chr4p	350000000	360000000	6.098
chr4p	360000000	370000000	6.082
chr4p	370000000	380000000	6.139
chr4p	380000000	390000000	8.398
chr4p	390000000	400000000	9.138
chr4p	400000000	410000000	12.081
chr4p	410000000	420000000	8.089
chr4p	420000000	430000000	7.320
chr4p	430000000	440000000	6.444
chr4p	440000000	450000000	7.457
chr4p	450000000	460000000	6.122
chr4p	460000000	470000000	6.457
chr4p	470000000	480000000	6.675
chr4p	480000000	490000000	6.587
chr4p	490000000	500000000	6.259
chr4p	500000000	510000000	6.678
chr4p	510000000	520000000	6.250
chr4p	520000000	530000000	6.665
chr4p	530000000	540000000	7.000
chr4p	540000000	550000000	6.488
chr4p	550000000	560000000	8.207
chr4p	560000000	570000000	5.978
chr4p	570000000	580000000	6.139
chr4p	580000000	590000000	6.453
chr4p	590000000	600000000	7.255
chr4p	600000000	610000000	6.387
chr4p	610000000	620000000	6.911
chr4p	620000000	630000000	6.002
chr4p	630000000	640000000	5.859
chr4p	640000000	650000000	6.028
chr4p	650000000	660000000	6.353
chr4p	660000000	670000000	6.553
chr4p	670000000	680000000	6.834
chr4p	680000000	690000000	8.108
chr4p	690000000	700000000	7.544
chr4p	700000000	710000000	6.294
chr4p	710000000	720000000	11.699
chr4p	720000000	730000000	7.227
chr4p	730000000	740000000	8.483
chr4p	740000000	750000000	6.955
chr4p	750000000	760000000	6.346
chr4p	760000000	770000000	6.634
chr4p	770000000	780000000	8.425
chr4p	780000000	790000000	6.825
chr4p	790000000	800000000	6.202
chr4p	800000000	810000000	7.336
chr4p	810000000	820000000	6.528
chr4p	820000000	830000000	6.831
chr4p	830000000	840000000	6.889
chr4p	840000000	850000000	7.503
chr4p	850000000	860000000	6.645
chr4p	860000000	870000000	5.882
chr4p	870000000	880000000	6.705
chr4p	880000000	890000000	6.584
chr4p	890000000	900000000	6.722
chr4p	900000000	910000000	8.843
chr4p	910000000	920000000	6.711
chr4p	920000000	930000000	6.787
chr4p	930000000	940000000	7.689
chr4p	940000000	950000000	6.582
chr4p	950000000	960000000	6.411
chr4p	960000000	970000000	6.801
chr4p	970000000	980000000	6.522
chr4p	980000000	990000000	7.454
chr4p	990000000	1000000000	6.349
chr4p	1000000000	1010000000	7.942
chr4p	1010000000	1020000000	6.441
chr4p	1020000000	1030000000	7.665
chr4p	1030000000	1040000000	6.318
chr4p	1040000000	1050000000	6.662
chr4p	1050000000	1060000000	10.820
chr4p	1060000000	1070000000	6.510
chr4p	1070000000	1080000000	6.681
chr4p	1080000000	1090000000	6.533
chr4p	1090000000	1100000000	8.275
chr4p	1100000000	1110000000	6.605
chr4p	1110000000	1120000000	9.473
chr4p	1120000000	1130000000	6.547
chr4p	1130000000	1140000000	7.150
chr4p	1140000000	1150000000	7.663
chr4p	1150000000	1160000000	6.728
chr4p	1160000000	1170000000	6.510
chr4p	1170000000	1180000000	6.960
chr4p	1180000000	1190000000	7.461
chr4p	1190000000	1200000000	9.127
chr4p	1200000000	1205706753	5.736
chr4q	0	10000000	7.213
chr4q	10000000	20000000	6.586
chr4q	20000000	30000000	6.717
chr4q	30000000	40000000	6.278
chr4q	40000000	50000000	11.802
chr4q	50000000	60000000	7.113
chr4q	60000000	70000000	8.240
chr4q	70000000	80000000	8.831
chr4q	80000000	90000000	6.279
chr4q	90000000	100000000	7.201
chr4q	100000000	110000000	7.157
chr4q	110000000	120000000	6.345
chr4q	120000000	130000000	6.655
chr4q	130000000	140000000	6.505
chr4q	140000000	150000000	6.423
chr4q	150000000	160000000	6.111
chr4q	160000000	170000000	6.352
chr4q	170000000	180000000	6.285
chr4q	180000000	190000000	7.585
chr4q	190000000	200000000	7.342
chr4q	200000000	210000000	8.210
chr4q	210000000	220000000	6.762
chr4q	220000000	230000000	6.353
chr4q	230000000	240000000	6.593
chr4q	240000000	250000000	8.208
chr4q	250000000	260000000	6.247
chr4q	260000000	270000000	6.598
chr4q	270000000	280000000	6.717
chr4q	280000000	290000000	6.332
chr4q	290000000	300000000	7.036
chr4q	300000000	310000000	6.082
chr4q	310000000	320000000	6.539
chr4q	320000000	330000000	6.231
chr4q	330000000	340000000	8.228
chr4q	340000000	350000000	6.577
chr4q	350000000	360000000	6.372
chr4q	360000000	370000000	7.254
chr4q	370000000	380000000	6.069
chr4q	380000000	390000000	6.516
chr4q	390000000	400000000	5.940
chr4q	400000000	410000000	7.941
chr4q	410000000	420000000	7.745
chr4q	420000000	430000000	7.549
chr4q	430000000	440000000	6.179
chr4q	440000000	450000000	6.288
chr4q	450000000	460000000	6.341
chr4q	460000000	470000000	6.767
chr4q	470000000	480000000	6.592
chr4q	480000000	490000000	7.075
chr4q	490000000	500000000	7.649
chr4q	500000000	510000000	7.762
chr4q	510000000	520000000	6.087
chr4q	520000000	530000000	7.004
chr4q	530000000	540000000	6.965
chr4q	540000000	550000000	6.749
chr4q	550000000	560000000	6.166
chr4q	560000000	570000000	7.051
chr4q	570000000	580000000	6.639
chr4q	580000000	590000000	6.712
chr4q	590000000	600000000	6.668
chr4q	600000000	610000000	6.970
chr4q	610000000	620000000	6.402
chr4q	620000000	630000000	6.419
chr4q	630000000	640000000	6.227
chr4q	640000000	650000000	6.440
chr4q	650000000	660000000	5.924
chr4q	660000000	670000000	5.953
chr4q	670000000	680000000	6.887
chr4q	680000000	690000000	7.532
chr4q	690000000	700000000	6.516
chr4q	700000000	710000000	6.429
chr4q	710000000	720000000	6.538
chr4q	720000000	730000000	7.231
chr4q	730000000	740000000	6.316
chr4q	740000000	750000000	6.596
chr4q	750000000	760000000	6.528
chr4q	760000000	770000000	6.413
chr4q	770000000	780000000	6.270
chr4q	780000000	790000000	7.281
chr4q	790000000	800000000	6.494
chr4q	800000000	810000000	6.183
chr4q	810000000	820000000	7.360
chr4q	820000000	830000000	6.268
chr4q	830000000	840000000	6.360
chr4q	840000000	850000000	6.823
chr4q	850000000	860000000	6.703
chr4q	860000000	870000000	6.628
chr4q	870000000	880000000	6.265
chr4q	880000000	890000000	6.400
chr4q	890000000	900000000	7.079
chr4q	900000000	910000000	7.900
chr4q	910000000	920000000	7.497
chr4q	920000000	930000000	6.436
chr4q	930000000	940000000	6.229
chr4q	940000000	950000000	6.860
chr4q	950000000	960000000	6.551
chr4q	960000000	970000000	7.085
chr4q	970000000	980000000	7.024
chr4q	980000000	990000000	6.432
chr4q	990000000	1000000000	6.921
chr4q	1000000000	1010000000	6.235
chr4q	1010000000	1020000000	6.306
chr4q	1020000000	1030000000	6.548
chr4q	1030000000	1040000000	6.465
chr4q	1040000000	1050000000	6.815
chr4q	1050000000	1060000000	6.704
chr4q	1060000000	1070000000	6.279
chr4q	1070000000	1080000000	6.530
chr4q	1080000000	1090000000	6.245
chr4q	1090000000	1100000000	7.237
chr4q	1100000000	1110000000	6.212
chr4q	1110000000	1120000000	6.956
chr4q	1120000000	1130000000	6.302
chr4q	1130000000	1140000000	7.904
chr4q	1140000000	1150000000	7.687
chr4q	1150000000	1160000000	6.078
chr4q	1160000000	1170000000	8.195
chr4q	1170000000	1180000000	6.925
chr4q	1180000000	1190000000	6.841
chr4q	1190000000	1200000000	6.706
chr4q	1200000000	1210000000	8.211
chr4q	1210000000	1216097073	6.729
chr5p	0	10000000	6.463
chr5p	10000000	20000000	7.231
chr5p	20000000	30000000	7.172
chr5p	30000000	40000000	7.398
chr5p	40000000	50000000	6.930
chr5p	50000000	60000000	8.108
chr5p	60000000	70000000	6.531
chr5p	70000000	80000000	6.365
chr5p	80000000	90000000	6.288
chr5p	90000000	100000000	6.324
chr5p	100000000	110000000	7.731
chr5p	110000000	120000000	6.186
chr5p	120000000	130000000	6.095
chr5p	130000000	140000000	7.013
chr5p	140000000	150000000	6.786
chr5p	150000000	160000000	6.215
chr5p	160000000	170000000	7.532
chr5p	170000000	180000000	6.528
chr5p	180000000	190000000	6.621
chr5p	190000000	200000000	6.969
chr5p	200000000	210000000	6.467
chr5p	210000000	220000000	6.787
chr5p	220000000	230000000	6.173
chr5p	230000000	240000000	6.594
chr5p	240000000	250000000	6.875
chr5p	250000000	260000000	6.699
chr5p	260000000	270000000	7.458
chr5p	270000000	280000000	6.614
chr5p	280000000	290000000	6.410
chr5p	290000000	300000000	7.009
chr5p	300000000	310000000	6.274
chr5p	310000000	320000000	6.373
chr5p	320000000	330000000	6.678
chr5p	330000000	340000000	6.965
chr5p	340000000	350000000	7.094
chr5p	350000000	360000000	6.949
chr5p	360000000	370000000	6.934
chr5p	370000000	380000000	7.122
chr5p	380000000	390000000	7.792
chr5p	390000000	400000000	7.869
chr5p	400000000	410000000	6.635
chr5p	410000000	420000000	6.940
chr5p	420000000	430000000	6.684
chr5p	430000000	440000000	6.347
chr5p	440000000	450000000	6.631
chr5p	450000000	460000000	7.227
chr5p	460000000	470000000	6.769
chr5p	470000000	480000000	6.210
chr5p	480000000	490000000	7.661
chr5p	490000000	500000000	6.234
chr5p	500000000	510000000	6.770
chr5p	510000000	520000000	6.401
chr5p	520000000	530000000	7.140
chr5p	530000000	540000000	6.590
chr5p	540000000	550000000	7.917
chr5p	550000000	560000000	6.328
chr5p	560000000	570000000	6.846
chr5p	570000000	580000000	6.289
chr5p	580000000	590000000	6.527
chr5p	590000000	600000000	6.394
chr5p	600000000	610000000	6.397
chr5p	610000000	620000000	6.517
chr5p	620000000	630000000	6.088
chr5p	630000000	640000000	6.370
chr5p	640000000	650000000	6.069
chr5p	650000000	660000000	9.197
chr5p	660000000	670000000	6.507
chr5p	670000000	680000000	8.349
chr5p	680000000	690000000	6.495
chr5p	690000000	700000000	6.241
chr5p	700000000	710000000	5.972
chr5p	710000000	720000000	6.355
chr5p	720000000	730000000	7.380
chr5p	730000000	740000000	6.005
chr5p	740000000	750000000	6.327
chr5p	750000000	760000000	6.346
chr5p	760000000	770000000	6.418
chr5p	770000000	780000000	6.703
chr5p	780000000	790000000	6.792
chr5p	790000000	800000000	6.087
chr5p	800000000	810000000	7.894
chr5p	810000000	820000000	6.586
chr5p	820000000	830000000	7.987
chr5p	830000000	840000000	6.316
chr5p	840000000	850000000	6.903
chr5p	850000000	860000000	6.738
chr5p	860000000	870000000	6.211
chr5p	870000000	880000000	6.260
chr5p	880000000	890000000	7.327
chr5p	890000000	900000000	6.956
chr5p	900000000	910000000	6.615
chr5p	910000000	920000000	6.771
chr5p	920000000	930000000	7.355
chr5p	930000000	940000000	7.085
chr5p	940000000	950000000	6.575
chr5p	950000000	960000000	6.626
chr5p	960000000	970000000	6.512
chr5p	970000000	980000000	6.514
chr5p	980000000	990000000	8.249
chr5p	990000000	1000000000	6.784
chr5p	1000000000	1010000000	7.013
chr5p	1010000000	1020000000	7.053
chr5p	1020000000	1030000000	7.168
chr5p	1030000000	1040000000	9.672
chr5p	1040000000	1050000000	7.193
chr5p	1050000000	1060000000	6.296
chr5p	1060000000	1070000000	6.393
chr5p	1070000000	1080000000	7.670
chr5p	1080000000	1090000000	6.498
chr5p	1090000000	1100000000	6.395
chr5p	1100000000	1110000000	6.892
chr5p	1110000000	1120000000	6.846
chr5p	1120000000	1130000000	6.346
chr5p	1130000000	1140000000	6.911
chr5p	1140000000	1150000000	6.838
chr5p	1150000000	1160000000	7.074
chr5p	1160000000	1170000000	6.316
chr5p	1170000000	1180000000	6.336
chr5p	1180000000	1190000000	6.098
chr5p	1190000000	1200000000	6.864
chr5p	1200000000	1210000000	6.253
chr5p	1210000000	1220000000	7.132
chr5p	1220000000	1230000000	6.661
chr5p	1230000000	1240000000	8.615
chr5p	1240000000	1250000000	7.391
chr5p	1250000000	1260000000	7.867
chr5p	1260000000	1270000000	7.063
chr5p	1270000000	1280000000	6.768
chr5p	1280000000	1280495009	2.360
chr5q	0	10000000	6.984
chr5q	10000000	20000000	7.123
chr5q	20000000	30000000	6.492
chr5q	30000000	40000000	8.388
chr5q	40000000	50000000	8.203
chr5q	50000000	60000000	9.504
chr5q	60000000	70000000	6.715
chr5q	70000000	80000000	7.224
chr5q	80000000	90000000	7.589
chr5q	90000000	100000000	7.481
chr5q	100000000	110000000	10.121
chr5q	110000000	120000000	6.376
chr5q	120000000	130000000	6.285
chr5q	130000000	140000000	7.016
chr5q	140000000	150000000	10.457
chr5q	150000000	160000000	6.264
chr5q	160000000	170000000	6.434
chr5q	170000000	180000000	5.871
chr5q	180000000	190000000	6.168
chr5q	190000000	200000000	7.695
chr5q	200000000	210000000	6.175
chr5q	210000000	220000000	7.214
chr5q	220000000	230000000	7.138
chr5q	230000000	240000000	6.207
chr5q	240000000	250000000	6.664
chr5q	250000000	260000000	6.284
chr5q	260000000	270000000	6.233
chr5q	270000000	280000000	5.975
chr5q	280000000	290000000	6.437
chr5q	290000000	300000000	6.090
chr5q	300000000	310000000	6.589
chr5q	310000000	320000000	6.610
chr5q	320000000	330000000	6.926
chr5q	330000000	340000000	6.093
chr5q	340000000	350000000	6.089
chr5q	350000000	360000000	6.362
chr5q	360000000	370000000	6.783
chr5q	370000000	380000000	7.850
chr5q	380000000	390000000	5.926
chr5q	390000000	400000000	6.494
chr5q	400000000	410000000	7.392
chr5q	410000000	420000000	6.218
chr5q	420000000	430000000	6.630
chr5q	430000000	440000000	6.228
chr5q	440000000	450000000	5.883
chr5q	450000000	460000000	6.350
chr5q	460000000	470000000	6.165
chr5q	470000000	480000000	7.844
chr5q	480000000	490000000	6.553
chr5q	490000000	500000000	9.287
chr5q	500000000	510000000	7.420
chr5q	510000000	520000000	6.473
chr5q	520000000	530000000	6.120
chr5q	530000000	540000000	6.174
chr5q	540000000	550000000	7.061
chr5q	550000000	560000000	6.776
chr5q	560000000	570000000	6.560
chr5q	570000000	580000000	6.465
chr5q	580000000	590000000	6.780
chr5q	590000000	600000000	6.360
chr5q	600000000	610000000	7.035
chr5q	610000000	620000000	6.718
chr5q	620000000	630000000	6.364
chr5q	630000000	640000000	6.771
chr5q	640000000	650000000	7.800
chr5q	650000000	660000000	5.676
chr5q	660000000	670000000	6.557
chr5q	670000000	680000000	5.959
chr5q	680000000	690000000	6.221
chr5q	690000000	700000000	9.042
chr5q	700000000	710000000	6.306
chr5q	710000000	720000000	6.126
chr5q	720000000	730000000	6.337
chr5q	730000000	740000000	7.256
chr5q	740000000	750000000	6.725
chr5q	750000000	760000000	7.860
chr5q	760000000	770000000	6.164
chr5q	770000000	780000000	6.543
chr5q	780000000	790000000	6.336
chr5q	790000000	800000000	6.485
chr5q	800000000	810000000	7.798
chr5q	810000000	820000000	7.569
chr5q	820000000	830000000	6.642
chr5q	830000000	840000000	7.228
chr5q	840000000	850000000	6.233
chr5q	850000000	860000000	6.784
chr5q	860000000	870000000	6.368
chr5q	870000000	880000000	6.419
chr5q	880000000	890000000	6.347
chr5q	890000000	900000000	6.201
chr5q	900000000	910000000	7.197
chr5q	910000000	920000000	7.360
chr5q	920000000	930000000	6.339
chr5q	930000000	940000000	6.443
chr5q	940000000	950000000	6.306
chr5q	950000000	960000000	7.307
chr5q	960000000	970000000	6.628
chr5q	970000000	980000000	7.051
chr5q	980000000	990000000	8.031
chr5q	990000000	1000000000	7.456
chr5q	1000000000	1010000000	6.576
chr5q	1010000000	1020000000	6.963
chr5q	1020000000	1030000000	6.693
chr5q	1030000000	1040000000	7.138
chr5q	1040000000	1050000000	6.407
chr5q	1050000000	1060000000	6.715
chr5q	1060000000	1070000000	6.856
chr5q	1070000000	1080000000	7.313
chr5q	1080000000	1090000000	6.952
chr5q	1090000000	1100000000	5.995
chr5q	1100000000	1110000000	6.266
chr5q	1110000000	1120000000	6.128
chr5q	1120000000	1130000000	7.071
chr5q	1130000000	1140000000	6.535
chr5q	1140000000	1150000000	6.953
chr5q	1150000000	1160000000	6.930
chr5q	1160000000	1170000000	6.310
chr5q	1170000000	1180000000	6.470
chr5q	1180000000	1190000000	7.350
chr5q	1190000000	1200000000	7.013
chr5q	1200000000	1210000000	7.740
chr5q	1210000000	1220000000	6.574
chr5q	1220000000	1230000000	7.023
chr5q	1230000000	1240000000	6.585
chr5q	1240000000	1250000000	8.094
chr5q	1250000000	1260000000	6.854
chr5q	1260000000	1270000000	6.464
chr5q	1270000000	1280000000	6.714
chr5q	1280000000	1286323614	6.668
chr6p	0	10000000	6.978
chr6p	10000000	20000000	8.037
chr6p	20000000	30000000	8.647
chr6p	30000000	40000000	7.182
chr6p	40000000	50000000	6.834
chr6p	50000000	60000000	7.708
chr6p	60000000	70000000	6.485
chr6p	70000000	80000000	7.915
chr6p	80000000	90000000	6.234
chr6p	90000000	100000000	6.093
chr6p	100000000	110000000	6.837
chr6p	110000000	120000000	6.805
chr6p	120000000	130000000	6.680
chr6p	130000000	140000000	5.885
chr6p	140000000	150000000	6.854
chr6p	150000000	160000000	8.202
chr6p	160000000	170000000	5.821
chr6p	170000000	180000000	6.285
chr6p	180000000	190000000	7.054
chr6p	190000000	200000000	6.776
chr6p	200000000	210000000	6.712
chr6p	210000000	220000000	6.717
chr6p	220000000	230000000	6.713
chr6p	230000000	240000000	6.830
chr6p	240000000	250000000	6.854
chr6p	250000000	260000000	6.133
chr6p	260000000	270000000	6.125
chr6p	270000000	280000000	7.197
chr6p	280000000	290000000	7.044
chr6p	290000000	300000000	8.822
chr6p	300000000	310000000	6.792
chr6p	310000000	320000000	6.515
chr6p	320000000	330000000	6.321
chr6p	330000000	340000000	6.340
chr6p	340000000	350000000	6.797
chr6p	350000000	360000000	9.875
chr6p	360000000	370000000	7.023
chr6p	370000000	380000000	6.123
chr6p	380000000	390000000	6.097
chr6p	390000000	400000000	6.326
chr6p	400000000	410000000	6.104
chr6p	410000000	420000000	5.984
chr6p	420000000	430000000	7.122
chr6p	430000000	440000000	6.682
chr6p	440000000	450000000	7.970
chr6p	450000000	460000000	6.561
chr6p	460000000	470000000	6.968
chr6p	470000000	480000000	7.571
chr6p	480000000	490000000	6.268
chr6p	490000000	500000000	7.221
chr6p	500000000	510000000	6.514
chr6p	510000000	520000000	7.062
chr6p	520000000	530000000	8.731
chr6p	530000000	540000000	7.212
chr6p	540000000	550000000	6.436
chr6p	550000000	560000000	6.588
chr6p	560000000	570000000	7.065
chr6p	570000000	580000000	7.732
chr6p	580000000	590000000	6.444
chr6p	590000000	600000000	6.434
chr6p	600000000	610000000	6.572
chr6p	610000000	620000000	6.687
chr6p	620000000	630000000	6.474
chr6p	630000000	640000000	6.819
chr6p	640000000	650000000	7.558
chr6p	650000000	660000000	6.587
chr6p	660000000	670000000	7.841
chr6p	670000000	680000000	6.220
chr6p	680000000	690000000	6.551
chr6p	690000000	700000000	6.231
chr6p	700000000	710000000	6.427
chr6p	710000000	720000000	7.067
chr6p	720000000	730000000	6.282
chr6p	730000000	740000000	6.923
chr6p	740000000	750000000	6.557
chr6p	750000000	760000000	6.489
chr6p	760000000	770000000	6.460
chr6p	770000000	780000000	6.510
chr6p	780000000	790000000	6.000
chr6p	790000000	800000000	7.072
chr6p	800000000	810000000	6.413
chr6p	810000000	820000000	6.830
chr6p	820000000	830000000	7.182
chr6p	830000000	840000000	7.366
chr6p	840000000	850000000	6.300
chr6p	850000000	860000000	6.233
chr6p	860000000	870000000	6.443
chr6p	870000000	880000000	6.261
chr6p	880000000	890000000	8.216
chr6p	890000000	900000000	6.214
chr6p	900000000	910000000	6.296
chr6p	910000000	920000000	6.667
chr6p	920000000	930000000	7.508
chr6p	930000000	940000000	6.819
chr6p	940000000	950000000	6.569
chr6p	950000000	960000000	6.721
chr6p	960000000	970000000	6.546
chr6p	970000000	980000000	6.865
chr6p	980000000	990000000	6.030
chr6p	990000000	1000000000	7.691
chr6p	1000000000	1010000000	6.458
chr6p	1010000000	1020000000	6.875
chr6p	1020000000	1030000000	6.352
chr6p	1030000000	1040000000	6.772
chr6p	1040000000	1050000000	7.260
chr6p	1050000000	1060000000	6.181
chr6p	1060000000	1070000000	6.977
chr6p	1070000000	1080000000	6.619
chr6p	1080000000	1090000000	6.455
chr6p	1090000000	1100000000	6.128
chr6p	1100000000	1110000000	6.034
chr6p	1110000000	1120000000	7.023
chr6p	1120000000	1130000000	7.519
chr6p	1130000000	1140000000	6.473
chr6p	1140000000	1150000000	7.118
chr6p	1150000000	1160000000	5.814
chr6p	1160000000	1170000000	6.710
chr6p	1170000000	1180000000	7.416
chr6p	1180000000	1190000000	6.334
chr6p	1190000000	1200000000	6.223
chr6p	1200000000	1210000000	5.984
chr6p	1210000000	1220000000	6.182
chr6p	1220000000	1230000000	7.034
chr6p	1230000000	1240000000	6.822
chr6p	1240000000	1250000000	8.303
chr6p	1250000000	1260000000	6.192
chr6p	1260000000	1270000000	7.172
chr6p	1270000000	1280000000	6.705
chr6p	1280000000	1290000000	6.195
chr6p	1290000000	1300000000	7.752
chr6p	1300000000	1310000000	6.149
chr6p	1310000000	1320000000	8.307
chr6p	1320000000	1330000000	6.711
chr6p	1330000000	1340000000	6.858
chr6p	1340000000	1350000000	7.007
[truncated: 686 more rows]
