# Supplementary material for: A mammalian-like piRNA pathway in Axolotl reveals the origins of piRNA-directed DNA methylation
Source: EMBO J. 2025 Nov 13;45(6):1933–56. doi: 10.1038/s44318-025-00631-w (PMC7618676; doi:10.1038/s44318-025-00631-w)
Supplement: Supplementary file 11 — Source data Fig. 5 [file 44318_2025_631_MOESM11_ESM.zip › Figure 5/5A/oocyte-1_genome_srt_edit.pirna.rev.bin10000000.log2RPM.csv]

chr10p	0	10000000	7.332
chr10p	10000000	20000000	6.781
chr10p	20000000	30000000	8.905
chr10p	30000000	40000000	6.918
chr10p	40000000	50000000	6.556
chr10p	50000000	60000000	6.281
chr10p	60000000	70000000	6.495
chr10p	70000000	80000000	9.282
chr10p	80000000	90000000	13.106
chr10p	90000000	100000000	7.322
chr10p	100000000	110000000	6.772
chr10p	110000000	120000000	6.556
chr10p	120000000	130000000	6.554
chr10p	130000000	140000000	7.137
chr10p	140000000	150000000	8.567
chr10p	150000000	160000000	6.413
chr10p	160000000	170000000	7.103
chr10p	170000000	180000000	6.258
chr10p	180000000	190000000	6.827
chr10p	190000000	200000000	6.203
chr10p	200000000	210000000	6.934
chr10p	210000000	220000000	7.041
chr10p	220000000	230000000	6.355
chr10p	230000000	240000000	7.537
chr10p	240000000	250000000	6.786
chr10p	250000000	260000000	6.210
chr10p	260000000	270000000	6.636
chr10p	270000000	280000000	7.136
chr10p	280000000	290000000	8.358
chr10p	290000000	300000000	5.974
chr10p	300000000	310000000	6.587
chr10p	310000000	320000000	6.772
chr10p	320000000	330000000	6.066
chr10p	330000000	340000000	5.758
chr10p	340000000	350000000	6.273
chr10p	350000000	360000000	6.508
chr10p	360000000	370000000	7.497
chr10p	370000000	380000000	6.849
chr10p	380000000	390000000	6.012
chr10p	390000000	400000000	8.308
chr10p	400000000	410000000	7.012
chr10p	410000000	420000000	7.066
chr10p	420000000	430000000	7.120
chr10p	430000000	440000000	6.986
chr10p	440000000	450000000	6.702
chr10p	450000000	460000000	6.641
chr10p	460000000	470000000	7.046
chr10p	470000000	480000000	7.235
chr10p	480000000	490000000	6.310
chr10p	490000000	500000000	7.185
chr10p	500000000	510000000	8.727
chr10p	510000000	520000000	7.716
chr10p	520000000	530000000	7.101
chr10p	530000000	540000000	7.019
chr10p	540000000	550000000	6.640
chr10p	550000000	560000000	6.991
chr10p	560000000	570000000	6.708
chr10p	570000000	580000000	7.070
chr10p	580000000	590000000	6.651
chr10p	590000000	600000000	6.305
chr10p	600000000	610000000	6.713
chr10p	610000000	620000000	7.247
chr10p	620000000	630000000	6.013
chr10p	630000000	640000000	5.843
chr10p	640000000	650000000	7.054
chr10p	650000000	660000000	6.915
chr10p	660000000	670000000	7.183
chr10p	670000000	680000000	6.804
chr10p	680000000	690000000	6.483
chr10p	690000000	700000000	6.550
chr10p	700000000	710000000	6.647
chr10p	710000000	720000000	7.349
chr10p	720000000	730000000	6.187
chr10p	730000000	740000000	6.203
chr10p	740000000	750000000	6.957
chr10p	750000000	760000000	6.115
chr10p	760000000	770000000	7.048
chr10p	770000000	780000000	6.968
chr10p	780000000	790000000	7.226
chr10p	790000000	800000000	6.719
chr10p	800000000	810000000	6.452
chr10p	810000000	820000000	7.585
chr10p	820000000	830000000	8.990
chr10p	830000000	840000000	6.231
chr10p	840000000	850000000	6.631
chr10p	850000000	860000000	6.538
chr10p	860000000	870000000	6.705
chr10p	870000000	880000000	6.707
chr10p	880000000	890000000	7.216
chr10p	890000000	900000000	8.309
chr10p	900000000	910000000	6.418
chr10p	910000000	920000000	6.572
chr10p	920000000	930000000	7.342
chr10p	930000000	940000000	7.061
chr10p	940000000	950000000	6.451
chr10p	950000000	960000000	8.123
chr10p	960000000	970000000	6.814
chr10p	970000000	980000000	6.991
chr10p	980000000	990000000	7.089
chr10p	990000000	1000000000	7.260
chr10p	1000000000	1010000000	7.360
chr10p	1010000000	1020000000	6.417
chr10p	1020000000	1030000000	6.766
chr10p	1030000000	1040000000	8.198
chr10p	1040000000	1050000000	6.385
chr10p	1050000000	1060000000	6.509
chr10p	1060000000	1070000000	6.848
chr10p	1070000000	1080000000	7.931
chr10p	1080000000	1082275901	4.231
chr10q	0	10000000	6.765
chr10q	10000000	20000000	6.986
chr10q	20000000	30000000	7.012
chr10q	30000000	40000000	9.120
chr10q	40000000	50000000	7.204
chr10q	50000000	60000000	6.588
chr10q	60000000	70000000	6.214
chr10q	70000000	80000000	6.155
chr10q	80000000	90000000	6.506
chr10q	90000000	100000000	6.246
chr10q	100000000	110000000	8.407
chr10q	110000000	120000000	6.100
chr10q	120000000	130000000	6.670
chr10q	130000000	140000000	6.651
chr10q	140000000	150000000	6.261
chr10q	150000000	160000000	6.464
chr10q	160000000	170000000	6.568
chr10q	170000000	180000000	6.689
chr10q	180000000	190000000	6.573
chr10q	190000000	200000000	6.275
chr10q	200000000	210000000	6.865
chr10q	210000000	220000000	6.819
chr10q	220000000	230000000	6.702
chr10q	230000000	240000000	8.635
chr10q	240000000	250000000	6.486
chr10q	250000000	260000000	7.184
chr10q	260000000	270000000	6.383
chr10q	270000000	280000000	5.860
chr10q	280000000	290000000	6.316
chr10q	290000000	300000000	6.646
chr10q	300000000	310000000	7.216
chr10q	310000000	320000000	7.043
chr10q	320000000	330000000	6.276
chr10q	330000000	340000000	6.373
chr10q	340000000	350000000	6.778
chr10q	350000000	360000000	7.402
chr10q	360000000	370000000	7.325
chr10q	370000000	380000000	6.770
chr10q	380000000	390000000	6.542
chr10q	390000000	400000000	9.465
chr10q	400000000	410000000	6.933
chr10q	410000000	420000000	6.634
chr10q	420000000	430000000	6.889
chr10q	430000000	440000000	6.506
chr10q	440000000	450000000	6.787
chr10q	450000000	460000000	6.196
chr10q	460000000	470000000	5.981
chr10q	470000000	480000000	6.294
chr10q	480000000	490000000	6.969
chr10q	490000000	500000000	8.264
chr10q	500000000	510000000	6.671
chr10q	510000000	520000000	6.299
chr10q	520000000	525957290	5.689
chr11p	0	10000000	6.397
chr11p	10000000	20000000	6.347
chr11p	20000000	30000000	6.645
chr11p	30000000	40000000	6.970
chr11p	40000000	50000000	6.644
chr11p	50000000	60000000	6.261
chr11p	60000000	70000000	5.931
chr11p	70000000	80000000	7.705
chr11p	80000000	90000000	6.940
chr11p	90000000	100000000	6.460
chr11p	100000000	110000000	7.208
chr11p	110000000	120000000	6.587
chr11p	120000000	130000000	6.185
chr11p	130000000	140000000	6.521
chr11p	140000000	150000000	8.243
chr11p	150000000	160000000	6.542
chr11p	160000000	170000000	7.111
chr11p	170000000	180000000	6.869
chr11p	180000000	190000000	6.290
chr11p	190000000	200000000	6.301
chr11p	200000000	210000000	6.763
chr11p	210000000	220000000	11.314
chr11p	220000000	230000000	7.000
chr11p	230000000	240000000	6.686
chr11p	240000000	250000000	6.581
chr11p	250000000	260000000	6.790
chr11p	260000000	270000000	6.140
chr11p	270000000	280000000	6.929
chr11p	280000000	290000000	7.121
chr11p	290000000	300000000	8.171
chr11p	300000000	305732125	5.426
chr11q	0	10000000	8.369
chr11q	10000000	20000000	6.356
chr11q	20000000	30000000	6.743
chr11q	30000000	40000000	6.188
chr11q	40000000	50000000	6.976
chr11q	50000000	60000000	6.737
chr11q	60000000	70000000	7.188
chr11q	70000000	80000000	8.180
chr11q	80000000	90000000	7.609
chr11q	90000000	100000000	7.074
chr11q	100000000	110000000	6.834
chr11q	110000000	120000000	6.639
chr11q	120000000	130000000	7.094
chr11q	130000000	140000000	6.022
chr11q	140000000	150000000	7.123
chr11q	150000000	160000000	6.904
chr11q	160000000	170000000	6.384
chr11q	170000000	180000000	6.655
chr11q	180000000	190000000	6.854
chr11q	190000000	200000000	7.475
chr11q	200000000	210000000	7.881
chr11q	210000000	220000000	5.848
chr11q	220000000	230000000	6.788
chr11q	230000000	240000000	6.993
chr11q	240000000	250000000	6.872
chr11q	250000000	260000000	6.969
chr11q	260000000	270000000	6.834
chr11q	270000000	280000000	7.548
chr11q	280000000	290000000	6.839
chr11q	290000000	300000000	7.934
chr11q	300000000	310000000	6.337
chr11q	310000000	320000000	8.612
chr11q	320000000	330000000	6.972
chr11q	330000000	340000000	6.845
chr11q	340000000	350000000	8.243
chr11q	350000000	360000000	7.550
chr11q	360000000	370000000	8.196
chr11q	370000000	380000000	6.141
chr11q	380000000	390000000	6.243
chr11q	390000000	400000000	6.964
chr11q	400000000	410000000	6.961
chr11q	410000000	420000000	6.429
chr11q	420000000	430000000	8.133
chr11q	430000000	440000000	6.001
chr11q	440000000	450000000	5.968
chr11q	450000000	460000000	6.573
chr11q	460000000	470000000	6.536
chr11q	470000000	480000000	7.120
chr11q	480000000	490000000	6.633
chr11q	490000000	500000000	7.082
chr11q	500000000	510000000	7.168
chr11q	510000000	520000000	6.593
chr11q	520000000	530000000	5.864
chr11q	530000000	540000000	7.732
chr11q	540000000	550000000	6.846
chr11q	550000000	560000000	6.100
chr11q	560000000	570000000	7.009
chr11q	570000000	580000000	6.418
chr11q	580000000	590000000	7.603
chr11q	590000000	600000000	6.371
chr11q	600000000	610000000	6.425
chr11q	610000000	620000000	6.366
chr11q	620000000	630000000	6.374
chr11q	630000000	640000000	6.234
chr11q	640000000	650000000	5.887
chr11q	650000000	660000000	6.584
chr11q	660000000	670000000	6.515
chr11q	670000000	680000000	6.540
chr11q	680000000	690000000	6.462
chr11q	690000000	700000000	7.867
chr11q	700000000	710000000	6.510
chr11q	710000000	720000000	6.613
chr11q	720000000	730000000	7.153
chr11q	730000000	740000000	6.251
chr11q	740000000	750000000	9.352
chr11q	750000000	760000000	7.279
chr11q	760000000	770000000	6.824
chr11q	770000000	780000000	7.329
chr11q	780000000	790000000	6.137
chr11q	790000000	800000000	6.410
chr11q	800000000	810000000	6.235
chr11q	810000000	820000000	7.082
chr11q	820000000	830000000	6.830
chr11q	830000000	840000000	6.756
chr11q	840000000	850000000	6.740
chr11q	850000000	860000000	6.920
chr11q	860000000	870000000	6.550
chr11q	870000000	880000000	6.583
chr11q	880000000	890000000	6.653
chr11q	890000000	900000000	7.313
chr11q	900000000	910000000	6.205
chr11q	910000000	920000000	6.751
chr11q	920000000	930000000	6.934
chr11q	930000000	940000000	6.595
chr11q	940000000	950000000	5.890
chr11q	950000000	960000000	6.803
chr11q	960000000	970000000	6.625
chr11q	970000000	980000000	6.209
chr11q	980000000	990000000	6.390
chr11q	990000000	1000000000	7.224
chr11q	1000000000	1010000000	6.578
chr11q	1010000000	1020000000	6.822
chr11q	1020000000	1030000000	6.285
chr11q	1030000000	1040000000	6.672
chr11q	1040000000	1050000000	6.559
chr11q	1050000000	1060000000	6.890
chr11q	1060000000	1070000000	6.590
chr11q	1070000000	1079741261	6.617
chr12p	0	10000000	10.068
chr12p	10000000	20000000	7.622
chr12p	20000000	30000000	7.013
chr12p	30000000	40000000	9.758
chr12p	40000000	50000000	6.429
chr12p	50000000	60000000	6.905
chr12p	60000000	70000000	6.659
chr12p	70000000	80000000	6.927
chr12p	80000000	90000000	6.532
chr12p	90000000	100000000	6.469
chr12p	100000000	110000000	7.747
chr12p	110000000	120000000	6.386
chr12p	120000000	130000000	7.257
chr12p	130000000	140000000	7.171
chr12p	140000000	150000000	6.685
chr12p	150000000	160000000	7.009
chr12p	160000000	170000000	6.325
chr12p	170000000	180000000	7.086
chr12p	180000000	190000000	8.003
chr12p	190000000	200000000	6.574
chr12p	200000000	210000000	7.512
chr12p	210000000	220000000	9.827
chr12p	220000000	230000000	7.142
chr12p	230000000	240000000	8.634
chr12p	240000000	250000000	6.764
chr12p	250000000	260000000	7.097
chr12p	260000000	270000000	6.950
chr12p	270000000	280000000	6.776
chr12p	280000000	289110169	5.982
chr12q	0	10000000	6.604
chr12q	10000000	20000000	6.304
chr12q	20000000	30000000	6.989
chr12q	30000000	40000000	7.499
chr12q	40000000	50000000	6.838
chr12q	50000000	60000000	6.841
chr12q	60000000	70000000	7.476
chr12q	70000000	80000000	6.187
chr12q	80000000	90000000	6.260
chr12q	90000000	100000000	6.900
chr12q	100000000	110000000	7.027
chr12q	110000000	120000000	6.200
chr12q	120000000	130000000	9.709
chr12q	130000000	140000000	8.667
chr12q	140000000	150000000	6.960
chr12q	150000000	160000000	6.282
chr12q	160000000	170000000	6.733
chr12q	170000000	180000000	6.338
chr12q	180000000	190000000	7.200
chr12q	190000000	200000000	7.220
chr12q	200000000	210000000	10.845
chr12q	210000000	220000000	10.859
chr12q	220000000	230000000	7.541
chr12q	230000000	240000000	6.743
chr12q	240000000	250000000	6.291
chr12q	250000000	260000000	8.103
chr12q	260000000	270000000	6.985
chr12q	270000000	280000000	6.583
chr12q	280000000	290000000	7.901
chr12q	290000000	300000000	13.235
chr12q	300000000	310000000	6.949
chr12q	310000000	320000000	7.125
chr12q	320000000	330000000	5.945
chr12q	330000000	340000000	6.733
chr12q	340000000	350000000	6.883
chr12q	350000000	360000000	6.814
chr12q	360000000	370000000	7.326
chr12q	370000000	380000000	6.546
chr12q	380000000	390000000	6.458
chr12q	390000000	400000000	6.459
chr12q	400000000	410000000	7.301
chr12q	410000000	420000000	6.646
chr12q	420000000	430000000	6.391
chr12q	430000000	440000000	6.336
chr12q	440000000	450000000	6.784
chr12q	450000000	460000000	6.345
chr12q	460000000	470000000	7.390
chr12q	470000000	480000000	7.063
chr12q	480000000	490000000	6.349
chr12q	490000000	500000000	6.649
chr12q	500000000	510000000	7.047
chr12q	510000000	520000000	6.313
chr12q	520000000	530000000	6.512
chr12q	530000000	540000000	6.226
chr12q	540000000	550000000	6.889
chr12q	550000000	560000000	6.540
chr12q	560000000	570000000	6.402
chr12q	570000000	580000000	7.239
chr12q	580000000	590000000	6.531
chr12q	590000000	600000000	6.468
chr12q	600000000	610000000	6.375
chr12q	610000000	620000000	6.813
chr12q	620000000	630000000	6.209
chr12q	630000000	640000000	7.498
chr12q	640000000	650000000	6.165
chr12q	650000000	660000000	6.314
chr12q	660000000	670000000	6.168
chr12q	670000000	680000000	6.710
chr12q	680000000	690000000	6.391
chr12q	690000000	700000000	6.524
chr12q	700000000	710000000	6.623
chr12q	710000000	720000000	6.620
chr12q	720000000	730000000	7.112
chr12q	730000000	740000000	6.195
chr12q	740000000	750000000	7.357
chr12q	750000000	760000000	6.541
chr12q	760000000	770000000	6.230
chr12q	770000000	780000000	7.307
chr12q	780000000	790000000	7.323
chr12q	790000000	800000000	6.957
chr12q	800000000	810000000	6.367
chr12q	810000000	820000000	6.849
chr12q	820000000	830000000	6.736
chr12q	830000000	840000000	6.727
chr12q	840000000	850000000	6.887
chr12q	850000000	857913722	6.412
chr13p	0	10000000	6.514
chr13p	10000000	20000000	6.775
chr13p	20000000	30000000	6.539
chr13p	30000000	40000000	6.454
chr13p	40000000	50000000	7.453
chr13p	50000000	60000000	7.382
chr13p	60000000	70000000	6.543
chr13p	70000000	80000000	6.949
chr13p	80000000	90000000	6.587
chr13p	90000000	100000000	6.330
chr13p	100000000	110000000	6.755
chr13p	110000000	120000000	6.506
chr13p	120000000	130000000	6.662
chr13p	130000000	140000000	6.915
chr13p	140000000	150000000	5.973
chr13p	150000000	160000000	6.821
chr13p	160000000	170000000	6.732
chr13p	170000000	180000000	6.858
chr13p	180000000	190000000	6.606
chr13p	190000000	200000000	7.385
chr13p	200000000	210000000	6.908
chr13p	210000000	220000000	6.825
chr13p	220000000	230000000	7.162
chr13p	230000000	240000000	6.383
chr13p	240000000	241817284	3.838
chr13q	0	10000000	6.377
chr13q	10000000	20000000	7.342
chr13q	20000000	30000000	8.740
chr13q	30000000	40000000	6.761
chr13q	40000000	50000000	6.575
chr13q	50000000	60000000	8.454
chr13q	60000000	70000000	8.413
chr13q	70000000	80000000	7.990
chr13q	80000000	90000000	7.431
chr13q	90000000	100000000	7.448
chr13q	100000000	110000000	6.861
chr13q	110000000	120000000	6.199
chr13q	120000000	130000000	6.794
chr13q	130000000	140000000	10.471
chr13q	140000000	150000000	7.983
chr13q	150000000	160000000	7.264
chr13q	160000000	170000000	6.869
chr13q	170000000	180000000	6.890
chr13q	180000000	190000000	6.624
chr13q	190000000	200000000	6.686
chr13q	200000000	210000000	7.502
chr13q	210000000	220000000	7.511
chr13q	220000000	230000000	6.982
chr13q	230000000	240000000	6.752
chr13q	240000000	250000000	7.675
chr13q	250000000	260000000	8.851
chr13q	260000000	270000000	8.591
chr13q	270000000	280000000	6.559
chr13q	280000000	290000000	6.498
chr13q	290000000	300000000	7.145
chr13q	300000000	310000000	6.660
chr13q	310000000	320000000	7.722
chr13q	320000000	330000000	6.366
chr13q	330000000	340000000	6.793
chr13q	340000000	350000000	6.246
chr13q	350000000	360000000	7.560
chr13q	360000000	370000000	6.318
chr13q	370000000	380000000	7.208
chr13q	380000000	390000000	6.613
chr13q	390000000	400000000	6.940
chr13q	400000000	410000000	7.097
chr13q	410000000	420000000	6.807
chr13q	420000000	430000000	6.563
chr13q	430000000	440000000	7.186
chr13q	440000000	450000000	6.431
chr13q	450000000	460000000	6.926
chr13q	460000000	470000000	6.337
chr13q	470000000	480000000	7.696
chr13q	480000000	483343317	4.470
chr14p	0	10000000	8.513
chr14p	10000000	20000000	7.053
chr14p	20000000	30000000	7.537
chr14p	30000000	40000000	8.664
chr14p	40000000	50000000	6.828
chr14p	50000000	60000000	6.921
chr14p	60000000	70000000	8.021
chr14p	70000000	80000000	6.375
chr14p	80000000	90000000	6.081
chr14p	90000000	100000000	7.705
chr14p	100000000	110000000	6.166
chr14p	110000000	120000000	6.739
chr14p	120000000	130000000	7.984
chr14p	130000000	140000000	6.410
chr14p	140000000	150000000	6.807
chr14p	150000000	160000000	6.694
chr14p	160000000	170000000	9.123
chr14p	170000000	180000000	6.742
chr14p	180000000	184706515	4.691
chr14q	0	10000000	6.602
chr14q	10000000	20000000	6.215
chr14q	20000000	30000000	6.437
chr14q	30000000	40000000	7.426
chr14q	40000000	50000000	6.573
chr14q	50000000	60000000	6.797
chr14q	60000000	70000000	6.336
chr14q	70000000	80000000	7.442
chr14q	80000000	90000000	6.271
chr14q	90000000	100000000	6.492
chr14q	100000000	110000000	6.679
chr14q	110000000	120000000	7.618
chr14q	120000000	130000000	6.807
chr14q	130000000	140000000	6.406
chr14q	140000000	150000000	7.009
chr14q	150000000	160000000	7.011
chr14q	160000000	170000000	6.759
chr14q	170000000	180000000	8.699
chr14q	180000000	190000000	6.167
chr14q	190000000	200000000	6.317
chr14q	200000000	210000000	7.664
chr14q	210000000	220000000	7.598
chr14q	220000000	230000000	6.435
chr14q	230000000	240000000	6.240
chr14q	240000000	250000000	6.743
chr14q	250000000	260000000	7.158
chr14q	260000000	270000000	7.145
chr14q	270000000	280000000	8.582
chr14q	280000000	290000000	7.519
chr14q	290000000	300000000	7.118
chr14q	300000000	310000000	6.546
chr14q	310000000	320000000	6.617
chr14q	320000000	330000000	6.156
chr14q	330000000	340000000	6.752
chr14q	340000000	350000000	7.401
chr14q	350000000	360000000	7.374
chr14q	360000000	370000000	6.833
chr14q	370000000	380000000	6.216
chr14q	380000000	390000000	6.590
chr14q	390000000	400000000	6.913
chr14q	400000000	410000000	7.580
chr14q	410000000	420000000	6.712
chr14q	420000000	430000000	6.477
chr14q	430000000	436437773	6.057
chr1p	0	10000000	7.563
chr1p	10000000	20000000	7.042
chr1p	20000000	30000000	6.289
chr1p	30000000	40000000	6.804
chr1p	40000000	50000000	7.948
chr1p	50000000	60000000	6.732
chr1p	60000000	70000000	7.486
chr1p	70000000	80000000	7.102
chr1p	80000000	90000000	6.836
chr1p	90000000	100000000	6.995
chr1p	100000000	110000000	6.640
chr1p	110000000	120000000	7.556
chr1p	120000000	130000000	6.662
chr1p	130000000	140000000	6.404
chr1p	140000000	150000000	6.503
chr1p	150000000	160000000	7.457
chr1p	160000000	170000000	6.489
chr1p	170000000	180000000	6.731
chr1p	180000000	190000000	8.943
chr1p	190000000	200000000	12.531
chr1p	200000000	210000000	11.446
chr1p	210000000	220000000	7.728
chr1p	220000000	230000000	6.781
chr1p	230000000	240000000	6.858
chr1p	240000000	250000000	6.345
chr1p	250000000	260000000	7.056
chr1p	260000000	270000000	6.963
chr1p	270000000	280000000	6.663
chr1p	280000000	290000000	6.069
chr1p	290000000	300000000	6.434
chr1p	300000000	310000000	6.248
chr1p	310000000	320000000	7.392
chr1p	320000000	330000000	7.110
chr1p	330000000	340000000	6.449
chr1p	340000000	350000000	7.318
chr1p	350000000	360000000	6.115
chr1p	360000000	370000000	6.695
chr1p	370000000	380000000	7.292
chr1p	380000000	390000000	6.777
chr1p	390000000	400000000	6.912
chr1p	400000000	410000000	7.198
chr1p	410000000	420000000	6.613
chr1p	420000000	430000000	6.628
chr1p	430000000	440000000	6.405
chr1p	440000000	450000000	6.304
chr1p	450000000	460000000	6.084
chr1p	460000000	470000000	6.832
chr1p	470000000	480000000	7.417
chr1p	480000000	490000000	6.086
chr1p	490000000	500000000	7.051
chr1p	500000000	510000000	6.906
chr1p	510000000	520000000	6.521
chr1p	520000000	530000000	8.126
chr1p	530000000	540000000	6.742
chr1p	540000000	550000000	6.184
chr1p	550000000	560000000	6.462
chr1p	560000000	570000000	6.117
chr1p	570000000	580000000	6.827
chr1p	580000000	590000000	7.451
chr1p	590000000	600000000	7.158
chr1p	600000000	610000000	6.881
chr1p	610000000	620000000	6.396
chr1p	620000000	630000000	7.327
chr1p	630000000	640000000	6.777
chr1p	640000000	650000000	6.806
chr1p	650000000	660000000	7.805
chr1p	660000000	670000000	6.443
chr1p	670000000	680000000	6.363
chr1p	680000000	690000000	7.323
chr1p	690000000	700000000	7.060
chr1p	700000000	710000000	6.753
chr1p	710000000	720000000	7.122
chr1p	720000000	730000000	7.757
chr1p	730000000	740000000	7.448
chr1p	740000000	750000000	6.827
chr1p	750000000	760000000	6.546
chr1p	760000000	770000000	7.098
chr1p	770000000	780000000	11.145
chr1p	780000000	790000000	7.325
chr1p	790000000	800000000	7.654
chr1p	800000000	810000000	6.685
chr1p	810000000	820000000	6.478
chr1p	820000000	830000000	6.185
chr1p	830000000	840000000	6.153
chr1p	840000000	850000000	7.119
chr1p	850000000	860000000	6.461
chr1p	860000000	870000000	7.638
chr1p	870000000	880000000	6.196
chr1p	880000000	890000000	7.808
chr1p	890000000	900000000	7.000
chr1p	900000000	910000000	6.409
chr1p	910000000	920000000	7.248
chr1p	920000000	930000000	6.284
chr1p	930000000	940000000	7.546
chr1p	940000000	950000000	7.346
chr1p	950000000	960000000	6.833
chr1p	960000000	970000000	7.526
chr1p	970000000	980000000	6.530
chr1p	980000000	990000000	6.647
chr1p	990000000	1000000000	6.930
chr1p	1000000000	1010000000	6.138
chr1p	1010000000	1020000000	7.556
chr1p	1020000000	1030000000	8.358
chr1p	1030000000	1040000000	6.492
chr1p	1040000000	1050000000	6.978
chr1p	1050000000	1060000000	11.609
chr1p	1060000000	1070000000	6.179
chr1p	1070000000	1080000000	6.817
chr1p	1080000000	1090000000	7.338
chr1p	1090000000	1100000000	6.237
chr1p	1100000000	1110000000	6.993
chr1p	1110000000	1120000000	6.399
chr1p	1120000000	1130000000	6.604
chr1p	1130000000	1140000000	6.543
chr1p	1140000000	1150000000	7.319
chr1p	1150000000	1160000000	6.580
chr1p	1160000000	1170000000	6.674
chr1p	1170000000	1180000000	6.200
chr1p	1180000000	1190000000	6.495
chr1p	1190000000	1200000000	7.669
chr1p	1200000000	1210000000	7.518
chr1p	1210000000	1220000000	6.553
chr1p	1220000000	1230000000	7.358
chr1p	1230000000	1240000000	6.882
chr1p	1240000000	1250000000	8.917
chr1p	1250000000	1260000000	6.699
chr1p	1260000000	1270000000	6.304
chr1p	1270000000	1280000000	6.855
chr1p	1280000000	1290000000	6.793
chr1p	1290000000	1300000000	6.785
chr1p	1300000000	1310000000	6.673
chr1p	1310000000	1320000000	7.504
chr1p	1320000000	1330000000	6.548
chr1p	1330000000	1340000000	6.082
chr1p	1340000000	1350000000	9.479
chr1p	1350000000	1360000000	6.111
chr1p	1360000000	1370000000	6.275
chr1p	1370000000	1380000000	7.267
chr1p	1380000000	1390000000	7.910
chr1p	1390000000	1400000000	6.068
chr1p	1400000000	1410000000	6.932
chr1p	1410000000	1417697632	6.294
chr1q	0	10000000	6.816
chr1q	10000000	20000000	8.763
chr1q	20000000	30000000	7.646
chr1q	30000000	40000000	7.014
chr1q	40000000	50000000	6.547
chr1q	50000000	60000000	6.806
chr1q	60000000	70000000	7.536
chr1q	70000000	80000000	6.289
chr1q	80000000	90000000	6.599
chr1q	90000000	100000000	6.777
chr1q	100000000	110000000	6.242
chr1q	110000000	120000000	6.895
chr1q	120000000	130000000	6.351
chr1q	130000000	140000000	6.397
chr1q	140000000	150000000	8.147
chr1q	150000000	160000000	7.165
chr1q	160000000	170000000	6.755
chr1q	170000000	180000000	6.896
chr1q	180000000	190000000	6.110
chr1q	190000000	200000000	7.535
chr1q	200000000	210000000	8.273
chr1q	210000000	220000000	7.115
chr1q	220000000	230000000	6.792
chr1q	230000000	240000000	7.839
chr1q	240000000	250000000	6.840
chr1q	250000000	260000000	6.784
chr1q	260000000	270000000	6.165
chr1q	270000000	280000000	7.526
chr1q	280000000	290000000	6.884
chr1q	290000000	300000000	6.423
chr1q	300000000	310000000	7.394
chr1q	310000000	320000000	6.376
chr1q	320000000	330000000	7.468
chr1q	330000000	340000000	6.046
chr1q	340000000	350000000	5.973
chr1q	350000000	360000000	6.763
chr1q	360000000	370000000	6.102
chr1q	370000000	380000000	6.043
chr1q	380000000	390000000	9.774
chr1q	390000000	400000000	7.233
chr1q	400000000	410000000	8.615
chr1q	410000000	420000000	7.346
chr1q	420000000	430000000	6.337
chr1q	430000000	440000000	6.744
chr1q	440000000	450000000	8.279
chr1q	450000000	460000000	7.252
chr1q	460000000	470000000	7.122
chr1q	470000000	480000000	7.014
chr1q	480000000	490000000	6.469
chr1q	490000000	500000000	6.057
chr1q	500000000	510000000	6.940
chr1q	510000000	520000000	6.813
chr1q	520000000	530000000	6.268
chr1q	530000000	540000000	6.511
chr1q	540000000	550000000	7.347
chr1q	550000000	560000000	7.431
chr1q	560000000	570000000	8.607
chr1q	570000000	580000000	6.087
chr1q	580000000	590000000	6.648
chr1q	590000000	600000000	6.666
chr1q	600000000	610000000	7.459
chr1q	610000000	620000000	6.097
chr1q	620000000	630000000	6.568
chr1q	630000000	640000000	6.088
chr1q	640000000	650000000	6.062
chr1q	650000000	660000000	6.057
chr1q	660000000	670000000	6.661
chr1q	670000000	680000000	8.016
chr1q	680000000	690000000	6.397
chr1q	690000000	700000000	6.220
chr1q	700000000	710000000	6.271
chr1q	710000000	720000000	6.187
chr1q	720000000	730000000	6.343
chr1q	730000000	740000000	6.371
chr1q	740000000	750000000	6.534
chr1q	750000000	760000000	6.124
chr1q	760000000	770000000	6.472
chr1q	770000000	780000000	6.218
chr1q	780000000	790000000	6.571
chr1q	790000000	800000000	6.504
chr1q	800000000	810000000	7.714
chr1q	810000000	820000000	6.985
chr1q	820000000	830000000	6.695
chr1q	830000000	840000000	6.663
chr1q	840000000	850000000	5.987
chr1q	850000000	860000000	7.281
chr1q	860000000	870000000	7.381
chr1q	870000000	880000000	6.311
chr1q	880000000	890000000	7.405
chr1q	890000000	900000000	6.159
chr1q	900000000	910000000	6.150
chr1q	910000000	920000000	6.573
chr1q	920000000	930000000	6.868
chr1q	930000000	940000000	6.371
chr1q	940000000	950000000	6.655
chr1q	950000000	960000000	6.615
chr1q	960000000	970000000	6.046
chr1q	970000000	980000000	6.896
chr1q	980000000	990000000	6.679
chr1q	990000000	1000000000	6.665
chr1q	1000000000	1010000000	7.341
chr1q	1010000000	1020000000	6.224
chr1q	1020000000	1030000000	7.089
chr1q	1030000000	1040000000	6.750
chr1q	1040000000	1050000000	6.889
chr1q	1050000000	1060000000	6.052
chr1q	1060000000	1070000000	6.303
chr1q	1070000000	1080000000	8.737
chr1q	1080000000	1090000000	7.654
chr1q	1090000000	1100000000	7.351
chr1q	1100000000	1110000000	6.302
chr1q	1110000000	1120000000	7.047
chr1q	1120000000	1130000000	6.383
chr1q	1130000000	1140000000	7.203
chr1q	1140000000	1150000000	7.286
chr1q	1150000000	1160000000	6.427
chr1q	1160000000	1170000000	6.262
chr1q	1170000000	1180000000	7.797
chr1q	1180000000	1190000000	7.343
chr1q	1190000000	1200000000	6.244
chr1q	1200000000	1210000000	7.159
chr1q	1210000000	1220000000	8.255
chr1q	1220000000	1230000000	5.904
chr1q	1230000000	1240000000	6.513
chr1q	1240000000	1250000000	6.296
chr1q	1250000000	1260000000	6.236
chr1q	1260000000	1270000000	7.436
chr1q	1270000000	1280000000	6.269
chr1q	1280000000	1290000000	6.571
chr1q	1290000000	1300000000	6.137
chr1q	1300000000	1310000000	7.204
chr1q	1310000000	1320000000	7.091
chr1q	1320000000	1330000000	6.633
chr1q	1330000000	1340000000	6.475
chr1q	1340000000	1350000000	6.953
chr1q	1350000000	1360000000	7.000
chr1q	1360000000	1370000000	6.176
chr1q	1370000000	1380000000	7.902
chr1q	1380000000	1390000000	6.719
chr1q	1390000000	1400000000	7.799
chr1q	1400000000	1410000000	7.263
chr1q	1410000000	1420000000	7.821
chr1q	1420000000	1430000000	7.358
chr1q	1430000000	1440000000	6.531
chr1q	1440000000	1450000000	6.786
chr1q	1450000000	1460000000	6.351
chr1q	1460000000	1470000000	7.078
chr1q	1470000000	1472437488	4.548
chr2p	0	10000000	6.756
chr2p	10000000	20000000	6.269
chr2p	20000000	30000000	6.203
chr2p	30000000	40000000	8.423
chr2p	40000000	50000000	7.412
chr2p	50000000	60000000	7.535
chr2p	60000000	70000000	7.148
chr2p	70000000	80000000	6.289
chr2p	80000000	90000000	6.870
chr2p	90000000	100000000	6.898
chr2p	100000000	110000000	7.557
chr2p	110000000	120000000	8.583
chr2p	120000000	130000000	6.052
chr2p	130000000	140000000	6.396
chr2p	140000000	150000000	5.951
chr2p	150000000	160000000	6.938
chr2p	160000000	170000000	10.002
chr2p	170000000	180000000	6.728
chr2p	180000000	190000000	6.454
chr2p	190000000	200000000	6.599
chr2p	200000000	210000000	7.222
chr2p	210000000	220000000	7.360
chr2p	220000000	230000000	6.975
chr2p	230000000	240000000	6.007
chr2p	240000000	250000000	6.689
chr2p	250000000	260000000	7.131
chr2p	260000000	270000000	6.297
chr2p	270000000	280000000	6.552
chr2p	280000000	290000000	6.946
chr2p	290000000	300000000	6.426
chr2p	300000000	310000000	7.738
chr2p	310000000	320000000	7.968
chr2p	320000000	330000000	6.257
chr2p	330000000	340000000	6.428
chr2p	340000000	350000000	6.571
chr2p	350000000	360000000	6.886
chr2p	360000000	370000000	6.433
chr2p	370000000	380000000	6.423
chr2p	380000000	390000000	6.382
chr2p	390000000	400000000	8.824
chr2p	400000000	410000000	6.676
chr2p	410000000	420000000	6.366
chr2p	420000000	430000000	6.650
chr2p	430000000	440000000	9.463
chr2p	440000000	450000000	6.818
chr2p	450000000	460000000	6.122
chr2p	460000000	470000000	6.323
chr2p	470000000	480000000	6.156
chr2p	480000000	490000000	7.127
chr2p	490000000	500000000	7.412
chr2p	500000000	510000000	7.065
chr2p	510000000	520000000	6.473
chr2p	520000000	530000000	7.228
chr2p	530000000	540000000	6.315
chr2p	540000000	550000000	7.351
chr2p	550000000	560000000	6.007
chr2p	560000000	570000000	6.264
chr2p	570000000	580000000	6.434
chr2p	580000000	590000000	6.417
chr2p	590000000	600000000	6.988
chr2p	600000000	610000000	6.892
chr2p	610000000	620000000	7.201
chr2p	620000000	630000000	6.386
chr2p	630000000	640000000	6.141
chr2p	640000000	650000000	6.599
chr2p	650000000	660000000	9.926
chr2p	660000000	670000000	6.642
chr2p	670000000	680000000	6.734
chr2p	680000000	690000000	6.937
chr2p	690000000	700000000	6.607
chr2p	700000000	710000000	6.593
chr2p	710000000	720000000	6.642
chr2p	720000000	730000000	6.487
chr2p	730000000	740000000	6.484
chr2p	740000000	750000000	6.009
chr2p	750000000	760000000	6.769
chr2p	760000000	770000000	6.690
chr2p	770000000	780000000	6.557
chr2p	780000000	790000000	6.310
chr2p	790000000	800000000	6.765
chr2p	800000000	810000000	7.319
chr2p	810000000	820000000	6.451
chr2p	820000000	830000000	6.590
chr2p	830000000	840000000	6.400
chr2p	840000000	850000000	7.221
chr2p	850000000	860000000	6.848
chr2p	860000000	870000000	13.355
chr2p	870000000	880000000	7.017
chr2p	880000000	890000000	6.219
chr2p	890000000	900000000	6.522
chr2p	900000000	910000000	6.415
chr2p	910000000	920000000	6.530
chr2p	920000000	930000000	6.584
chr2p	930000000	940000000	6.807
chr2p	940000000	950000000	6.959
chr2p	950000000	960000000	6.511
chr2p	960000000	970000000	7.887
chr2p	970000000	980000000	6.343
chr2p	980000000	990000000	6.164
chr2p	990000000	1000000000	6.585
chr2p	1000000000	1010000000	6.229
chr2p	1010000000	1020000000	6.014
chr2p	1020000000	1030000000	6.149
chr2p	1030000000	1040000000	7.440
chr2p	1040000000	1050000000	6.139
chr2p	1050000000	1060000000	7.934
chr2p	1060000000	1070000000	6.792
chr2p	1070000000	1080000000	7.443
chr2p	1080000000	1090000000	7.315
chr2p	1090000000	1100000000	6.382
chr2p	1100000000	1110000000	8.031
chr2p	1110000000	1120000000	6.395
chr2p	1120000000	1130000000	6.467
chr2p	1130000000	1140000000	6.756
chr2p	1140000000	1150000000	6.811
chr2p	1150000000	1160000000	7.437
chr2p	1160000000	1170000000	6.456
chr2p	1170000000	1180000000	5.928
chr2p	1180000000	1190000000	6.534
chr2p	1190000000	1200000000	9.383
chr2p	1200000000	1210000000	6.971
chr2p	1210000000	1220000000	10.673
chr2p	1220000000	1230000000	6.643
chr2p	1230000000	1240000000	7.301
chr2p	1240000000	1250000000	6.261
chr2p	1250000000	1260000000	6.521
chr2p	1260000000	1270000000	7.232
chr2p	1270000000	1280000000	5.963
chr2p	1280000000	1290000000	6.501
chr2p	1290000000	1300000000	7.519
chr2p	1300000000	1310000000	6.639
chr2p	1310000000	1320000000	6.398
chr2p	1320000000	1330000000	6.978
chr2p	1330000000	1340000000	8.954
chr2p	1340000000	1350000000	6.179
chr2p	1350000000	1360000000	7.505
chr2p	1360000000	1370000000	6.803
chr2p	1370000000	1380000000	7.420
chr2p	1380000000	1382406564	4.343
chr2q	0	10000000	6.565
chr2q	10000000	20000000	13.259
chr2q	20000000	30000000	6.604
chr2q	30000000	40000000	5.939
chr2q	40000000	50000000	8.086
chr2q	50000000	60000000	8.677
chr2q	60000000	70000000	5.828
chr2q	70000000	80000000	6.191
chr2q	80000000	90000000	6.982
chr2q	90000000	100000000	6.680
chr2q	100000000	110000000	6.737
chr2q	110000000	120000000	6.662
chr2q	120000000	130000000	6.095
chr2q	130000000	140000000	6.397
chr2q	140000000	150000000	6.437
chr2q	150000000	160000000	6.333
chr2q	160000000	170000000	7.607
chr2q	170000000	180000000	6.361
chr2q	180000000	190000000	6.739
chr2q	190000000	200000000	6.422
chr2q	200000000	210000000	6.375
chr2q	210000000	220000000	6.370
chr2q	220000000	230000000	6.499
chr2q	230000000	240000000	6.327
chr2q	240000000	250000000	5.936
chr2q	250000000	260000000	7.258
chr2q	260000000	270000000	8.038
chr2q	270000000	280000000	6.507
chr2q	280000000	290000000	7.116
chr2q	290000000	300000000	6.501
chr2q	300000000	310000000	8.244
chr2q	310000000	320000000	6.614
chr2q	320000000	330000000	6.671
chr2q	330000000	340000000	6.761
chr2q	340000000	350000000	7.253
chr2q	350000000	360000000	7.211
chr2q	360000000	370000000	7.007
chr2q	370000000	380000000	6.498
chr2q	380000000	390000000	6.190
chr2q	390000000	400000000	7.109
chr2q	400000000	410000000	6.553
chr2q	410000000	420000000	6.860
chr2q	420000000	430000000	7.493
chr2q	430000000	440000000	6.838
chr2q	440000000	450000000	6.644
chr2q	450000000	460000000	6.927
chr2q	460000000	470000000	6.167
chr2q	470000000	480000000	6.438
chr2q	480000000	490000000	7.231
chr2q	490000000	500000000	6.611
chr2q	500000000	510000000	6.234
chr2q	510000000	520000000	6.981
chr2q	520000000	530000000	6.233
chr2q	530000000	540000000	6.510
chr2q	540000000	550000000	6.256
chr2q	550000000	560000000	7.220
chr2q	560000000	570000000	6.903
chr2q	570000000	580000000	6.116
chr2q	580000000	590000000	6.641
chr2q	590000000	600000000	6.873
chr2q	600000000	610000000	6.012
chr2q	610000000	620000000	6.715
chr2q	620000000	630000000	7.055
chr2q	630000000	640000000	6.909
chr2q	640000000	650000000	6.256
chr2q	650000000	660000000	6.245
chr2q	660000000	670000000	6.125
chr2q	670000000	680000000	6.512
chr2q	680000000	690000000	6.762
chr2q	690000000	700000000	6.532
chr2q	700000000	710000000	6.399
chr2q	710000000	720000000	6.467
chr2q	720000000	730000000	6.971
chr2q	730000000	740000000	6.410
chr2q	740000000	750000000	6.624
chr2q	750000000	760000000	6.452
chr2q	760000000	770000000	6.809
chr2q	770000000	780000000	6.554
chr2q	780000000	790000000	7.214
chr2q	790000000	800000000	7.407
chr2q	800000000	810000000	7.240
chr2q	810000000	820000000	6.499
chr2q	820000000	830000000	6.774
chr2q	830000000	840000000	6.532
chr2q	840000000	850000000	6.534
chr2q	850000000	860000000	6.759
chr2q	860000000	870000000	6.345
chr2q	870000000	880000000	6.552
chr2q	880000000	890000000	6.858
chr2q	890000000	900000000	6.537
chr2q	900000000	910000000	7.564
chr2q	910000000	920000000	10.920
chr2q	920000000	930000000	6.420
chr2q	930000000	940000000	6.953
chr2q	940000000	950000000	6.501
chr2q	950000000	960000000	7.525
chr2q	960000000	970000000	7.304
chr2q	970000000	980000000	8.380
chr2q	980000000	990000000	6.563
chr2q	990000000	1000000000	6.574
chr2q	1000000000	1010000000	6.328
chr2q	1010000000	1020000000	7.182
chr2q	1020000000	1030000000	6.331
chr2q	1030000000	1040000000	11.744
chr2q	1040000000	1050000000	7.154
chr2q	1050000000	1060000000	6.547
chr2q	1060000000	1070000000	8.250
chr2q	1070000000	1080000000	7.137
chr2q	1080000000	1090000000	7.508
chr2q	1090000000	1100000000	6.785
chr2q	1100000000	1110000000	6.348
chr2q	1110000000	1120000000	7.046
chr2q	1120000000	1130000000	7.308
chr2q	1130000000	1140000000	6.482
chr2q	1140000000	1150000000	6.541
chr2q	1150000000	1160000000	6.911
chr2q	1160000000	1170000000	6.789
chr2q	1170000000	1180000000	6.574
chr2q	1180000000	1190000000	7.376
chr2q	1190000000	1200000000	7.409
chr2q	1200000000	1210000000	10.589
chr2q	1210000000	1220000000	6.602
chr2q	1220000000	1230000000	8.782
chr2q	1230000000	1240000000	7.174
chr2q	1240000000	1250000000	6.849
chr2q	1250000000	1260000000	8.025
chr2q	1260000000	1270000000	6.781
chr2q	1270000000	1280000000	6.621
chr2q	1280000000	1290000000	6.964
chr2q	1290000000	1300000000	8.403
chr2q	1300000000	1310000000	10.345
chr2q	1310000000	1320000000	7.551
chr2q	1320000000	1330000000	7.556
chr2q	1330000000	1340000000	7.293
chr2q	1340000000	1350000000	7.499
chr2q	1350000000	1360000000	9.437
chr2q	1360000000	1370000000	6.899
chr2q	1370000000	1380000000	7.149
chr2q	1380000000	1390000000	6.933
chr2q	1390000000	1400000000	7.692
chr2q	1400000000	1410000000	6.559
chr2q	1410000000	1414824563	7.037
chr3p	0	10000000	6.307
chr3p	10000000	20000000	6.739
chr3p	20000000	30000000	11.643
chr3p	30000000	40000000	6.775
chr3p	40000000	50000000	6.148
chr3p	50000000	60000000	11.998
chr3p	60000000	70000000	10.493
chr3p	70000000	80000000	6.736
chr3p	80000000	90000000	7.131
chr3p	90000000	100000000	6.503
chr3p	100000000	110000000	7.331
chr3p	110000000	120000000	7.711
chr3p	120000000	130000000	6.681
chr3p	130000000	140000000	6.675
chr3p	140000000	150000000	7.303
chr3p	150000000	160000000	7.044
chr3p	160000000	170000000	6.809
chr3p	170000000	180000000	8.119
chr3p	180000000	190000000	5.848
chr3p	190000000	200000000	6.429
chr3p	200000000	210000000	6.488
chr3p	210000000	220000000	6.445
chr3p	220000000	230000000	6.957
chr3p	230000000	240000000	6.620
chr3p	240000000	250000000	6.824
chr3p	250000000	260000000	6.918
chr3p	260000000	270000000	7.092
chr3p	270000000	280000000	6.906
chr3p	280000000	290000000	6.782
chr3p	290000000	300000000	6.918
chr3p	300000000	310000000	6.553
chr3p	310000000	320000000	7.439
chr3p	320000000	330000000	6.758
chr3p	330000000	340000000	7.523
chr3p	340000000	350000000	6.564
chr3p	350000000	360000000	7.120
chr3p	360000000	370000000	6.751
chr3p	370000000	380000000	5.839
chr3p	380000000	390000000	6.604
chr3p	390000000	400000000	6.721
chr3p	400000000	410000000	6.978
chr3p	410000000	420000000	6.392
chr3p	420000000	430000000	6.709
chr3p	430000000	440000000	6.575
chr3p	440000000	450000000	7.085
chr3p	450000000	460000000	6.402
chr3p	460000000	470000000	6.215
chr3p	470000000	480000000	6.942
chr3p	480000000	490000000	6.408
chr3p	490000000	500000000	6.922
chr3p	500000000	510000000	6.475
chr3p	510000000	520000000	6.152
chr3p	520000000	530000000	6.691
chr3p	530000000	540000000	6.242
chr3p	540000000	550000000	6.246
chr3p	550000000	560000000	6.151
chr3p	560000000	570000000	7.244
chr3p	570000000	580000000	6.211
chr3p	580000000	590000000	7.404
chr3p	590000000	600000000	6.966
chr3p	600000000	610000000	7.267
chr3p	610000000	620000000	6.985
chr3p	620000000	630000000	7.891
chr3p	630000000	640000000	6.673
chr3p	640000000	650000000	7.430
chr3p	650000000	660000000	6.975
chr3p	660000000	670000000	7.804
chr3p	670000000	680000000	7.637
chr3p	680000000	690000000	6.409
chr3p	690000000	700000000	8.516
chr3p	700000000	710000000	7.795
chr3p	710000000	720000000	7.358
chr3p	720000000	730000000	7.121
chr3p	730000000	740000000	7.091
chr3p	740000000	750000000	7.281
chr3p	750000000	760000000	7.252
chr3p	760000000	770000000	6.563
chr3p	770000000	780000000	6.925
chr3p	780000000	790000000	6.393
chr3p	790000000	800000000	8.170
chr3p	800000000	810000000	8.302
chr3p	810000000	820000000	7.074
chr3p	820000000	830000000	8.017
chr3p	830000000	840000000	7.168
chr3p	840000000	850000000	6.227
chr3p	850000000	860000000	10.739
chr3p	860000000	868269716	6.234
chr3q	0	10000000	6.832
chr3q	10000000	20000000	7.696
chr3q	20000000	30000000	7.874
chr3q	30000000	40000000	6.945
chr3q	40000000	50000000	5.974
chr3q	50000000	60000000	6.275
chr3q	60000000	70000000	6.672
chr3q	70000000	80000000	6.666
chr3q	80000000	90000000	6.325
chr3q	90000000	100000000	8.837
chr3q	100000000	110000000	6.399
chr3q	110000000	120000000	6.969
chr3q	120000000	130000000	7.214
chr3q	130000000	140000000	6.701
chr3q	140000000	150000000	7.391
chr3q	150000000	160000000	7.086
chr3q	160000000	170000000	7.490
chr3q	170000000	180000000	8.901
chr3q	180000000	190000000	6.085
chr3q	190000000	200000000	6.639
chr3q	200000000	210000000	6.822
chr3q	210000000	220000000	6.973
chr3q	220000000	230000000	6.630
chr3q	230000000	240000000	6.764
chr3q	240000000	250000000	6.689
chr3q	250000000	260000000	6.009
chr3q	260000000	270000000	7.247
chr3q	270000000	280000000	6.853
chr3q	280000000	290000000	6.702
chr3q	290000000	300000000	8.484
chr3q	300000000	310000000	6.773
chr3q	310000000	320000000	6.687
chr3q	320000000	330000000	7.636
chr3q	330000000	340000000	7.392
chr3q	340000000	350000000	7.444
chr3q	350000000	360000000	7.364
chr3q	360000000	370000000	7.236
chr3q	370000000	380000000	6.263
chr3q	380000000	390000000	6.605
chr3q	390000000	400000000	7.364
chr3q	400000000	410000000	8.325
chr3q	410000000	420000000	8.506
chr3q	420000000	430000000	6.847
chr3q	430000000	440000000	7.311
chr3q	440000000	450000000	6.846
chr3q	450000000	460000000	7.506
chr3q	460000000	470000000	7.344
chr3q	470000000	480000000	6.549
chr3q	480000000	490000000	7.926
chr3q	490000000	500000000	7.076
chr3q	500000000	510000000	6.030
chr3q	510000000	520000000	6.163
chr3q	520000000	530000000	6.555
chr3q	530000000	540000000	6.741
chr3q	540000000	550000000	7.431
chr3q	550000000	560000000	7.322
chr3q	560000000	570000000	6.440
chr3q	570000000	580000000	7.052
chr3q	580000000	590000000	6.533
chr3q	590000000	600000000	6.529
chr3q	600000000	610000000	7.316
chr3q	610000000	620000000	6.613
chr3q	620000000	630000000	6.869
chr3q	630000000	640000000	6.702
chr3q	640000000	650000000	6.207
chr3q	650000000	660000000	6.250
chr3q	660000000	670000000	7.471
chr3q	670000000	680000000	6.316
chr3q	680000000	690000000	7.322
chr3q	690000000	700000000	6.000
chr3q	700000000	710000000	6.489
chr3q	710000000	720000000	6.622
chr3q	720000000	730000000	6.270
chr3q	730000000	740000000	7.067
chr3q	740000000	750000000	7.353
chr3q	750000000	760000000	6.024
chr3q	760000000	770000000	6.324
chr3q	770000000	780000000	6.484
chr3q	780000000	790000000	6.046
chr3q	790000000	800000000	6.262
chr3q	800000000	810000000	6.557
chr3q	810000000	820000000	6.640
chr3q	820000000	830000000	7.092
chr3q	830000000	840000000	6.140
chr3q	840000000	850000000	7.241
chr3q	850000000	860000000	6.962
chr3q	860000000	870000000	6.988
chr3q	870000000	880000000	7.155
chr3q	880000000	890000000	6.502
chr3q	890000000	900000000	6.470
chr3q	900000000	910000000	6.536
chr3q	910000000	920000000	7.153
chr3q	920000000	930000000	6.353
chr3q	930000000	940000000	6.712
chr3q	940000000	950000000	6.883
chr3q	950000000	960000000	7.058
chr3q	960000000	970000000	6.252
chr3q	970000000	980000000	6.382
chr3q	980000000	990000000	6.578
chr3q	990000000	1000000000	7.026
chr3q	1000000000	1010000000	6.795
chr3q	1010000000	1020000000	6.989
chr3q	1020000000	1030000000	6.893
chr3q	1030000000	1040000000	7.088
chr3q	1040000000	1050000000	8.029
chr3q	1050000000	1060000000	6.534
chr3q	1060000000	1070000000	6.830
chr3q	1070000000	1080000000	6.738
chr3q	1080000000	1090000000	7.360
chr3q	1090000000	1100000000	6.413
chr3q	1100000000	1110000000	6.733
chr3q	1110000000	1120000000	6.800
chr3q	1120000000	1130000000	6.743
chr3q	1130000000	1140000000	6.837
chr3q	1140000000	1150000000	6.554
chr3q	1150000000	1160000000	7.135
chr3q	1160000000	1170000000	6.814
chr3q	1170000000	1180000000	6.397
chr3q	1180000000	1190000000	6.566
chr3q	1190000000	1200000000	6.777
chr3q	1200000000	1210000000	7.502
chr3q	1210000000	1220000000	6.803
chr3q	1220000000	1230000000	6.532
chr3q	1230000000	1240000000	6.839
chr3q	1240000000	1250000000	6.774
chr3q	1250000000	1260000000	7.246
chr3q	1260000000	1270000000	6.989
chr3q	1270000000	1280000000	6.237
chr3q	1280000000	1290000000	6.812
chr3q	1290000000	1300000000	6.020
chr3q	1300000000	1310000000	6.582
chr3q	1310000000	1320000000	7.664
chr3q	1320000000	1330000000	7.323
chr3q	1330000000	1340000000	7.260
chr3q	1340000000	1350000000	7.382
chr3q	1350000000	1360000000	7.548
chr3q	1360000000	1370000000	6.386
chr3q	1370000000	1380000000	9.891
chr3q	1380000000	1390000000	6.232
chr3q	1390000000	1400000000	6.611
chr3q	1400000000	1410000000	6.228
chr3q	1410000000	1420000000	12.960
chr3q	1420000000	1430000000	6.882
chr3q	1430000000	1440000000	7.060
chr3q	1440000000	1450000000	6.077
chr3q	1450000000	1460000000	7.073
chr3q	1460000000	1470000000	6.746
chr3q	1470000000	1480000000	6.493
chr3q	1480000000	1490000000	6.732
chr3q	1490000000	1500000000	6.452
chr3q	1500000000	1510000000	6.429
chr3q	1510000000	1520000000	6.243
chr3q	1520000000	1526800572	8.082
chr4p	0	10000000	6.087
chr4p	10000000	20000000	7.135
chr4p	20000000	30000000	10.746
chr4p	30000000	40000000	7.140
chr4p	40000000	50000000	6.938
chr4p	50000000	60000000	7.146
chr4p	60000000	70000000	7.376
chr4p	70000000	80000000	6.319
chr4p	80000000	90000000	6.570
chr4p	90000000	100000000	6.654
chr4p	100000000	110000000	7.053
chr4p	110000000	120000000	13.764
chr4p	120000000	130000000	6.138
chr4p	130000000	140000000	6.738
chr4p	140000000	150000000	6.813
chr4p	150000000	160000000	6.799
chr4p	160000000	170000000	7.175
chr4p	170000000	180000000	7.027
chr4p	180000000	190000000	6.517
chr4p	190000000	200000000	6.505
chr4p	200000000	210000000	7.001
chr4p	210000000	220000000	6.261
chr4p	220000000	230000000	7.469
chr4p	230000000	240000000	6.276
chr4p	240000000	250000000	6.882
chr4p	250000000	260000000	6.302
chr4p	260000000	270000000	5.958
chr4p	270000000	280000000	6.355
chr4p	280000000	290000000	6.121
chr4p	290000000	300000000	8.051
chr4p	300000000	310000000	7.118
chr4p	310000000	320000000	6.256
chr4p	320000000	330000000	6.421
chr4p	330000000	340000000	6.138
chr4p	340000000	350000000	6.883
chr4p	350000000	360000000	6.109
chr4p	360000000	370000000	6.051
chr4p	370000000	380000000	6.199
chr4p	380000000	390000000	8.207
chr4p	390000000	400000000	9.150
chr4p	400000000	410000000	11.969
chr4p	410000000	420000000	7.942
chr4p	420000000	430000000	7.312
chr4p	430000000	440000000	6.450
chr4p	440000000	450000000	7.481
chr4p	450000000	460000000	6.113
chr4p	460000000	470000000	6.518
chr4p	470000000	480000000	6.643
chr4p	480000000	490000000	6.542
chr4p	490000000	500000000	6.281
chr4p	500000000	510000000	6.649
chr4p	510000000	520000000	6.319
chr4p	520000000	530000000	6.741
chr4p	530000000	540000000	6.980
chr4p	540000000	550000000	6.625
chr4p	550000000	560000000	7.972
chr4p	560000000	570000000	6.055
chr4p	570000000	580000000	6.148
chr4p	580000000	590000000	6.350
chr4p	590000000	600000000	7.218
chr4p	600000000	610000000	6.292
chr4p	610000000	620000000	6.853
chr4p	620000000	630000000	6.019
chr4p	630000000	640000000	5.983
chr4p	640000000	650000000	6.067
chr4p	650000000	660000000	6.455
chr4p	660000000	670000000	6.540
chr4p	670000000	680000000	6.820
chr4p	680000000	690000000	8.108
chr4p	690000000	700000000	7.731
chr4p	700000000	710000000	6.274
chr4p	710000000	720000000	11.685
chr4p	720000000	730000000	7.207
chr4p	730000000	740000000	8.227
chr4p	740000000	750000000	6.938
chr4p	750000000	760000000	6.373
chr4p	760000000	770000000	6.606
chr4p	770000000	780000000	8.448
chr4p	780000000	790000000	6.836
chr4p	790000000	800000000	6.254
chr4p	800000000	810000000	7.371
chr4p	810000000	820000000	6.524
chr4p	820000000	830000000	6.708
chr4p	830000000	840000000	6.783
chr4p	840000000	850000000	7.293
chr4p	850000000	860000000	6.607
chr4p	860000000	870000000	5.903
chr4p	870000000	880000000	6.568
chr4p	880000000	890000000	6.638
chr4p	890000000	900000000	6.714
chr4p	900000000	910000000	8.840
chr4p	910000000	920000000	6.633
chr4p	920000000	930000000	6.836
chr4p	930000000	940000000	7.665
chr4p	940000000	950000000	6.387
chr4p	950000000	960000000	6.341
chr4p	960000000	970000000	6.757
chr4p	970000000	980000000	6.544
chr4p	980000000	990000000	7.451
chr4p	990000000	1000000000	6.345
chr4p	1000000000	1010000000	8.037
chr4p	1010000000	1020000000	6.499
chr4p	1020000000	1030000000	7.785
chr4p	1030000000	1040000000	6.467
chr4p	1040000000	1050000000	6.642
chr4p	1050000000	1060000000	10.844
chr4p	1060000000	1070000000	6.481
chr4p	1070000000	1080000000	6.726
chr4p	1080000000	1090000000	6.534
chr4p	1090000000	1100000000	7.931
chr4p	1100000000	1110000000	6.502
chr4p	1110000000	1120000000	9.496
chr4p	1120000000	1130000000	6.468
chr4p	1130000000	1140000000	7.140
chr4p	1140000000	1150000000	7.670
chr4p	1150000000	1160000000	6.745
chr4p	1160000000	1170000000	6.443
chr4p	1170000000	1180000000	6.888
chr4p	1180000000	1190000000	7.470
chr4p	1190000000	1200000000	9.138
chr4p	1200000000	1205706753	5.680
chr4q	0	10000000	7.093
chr4q	10000000	20000000	6.662
chr4q	20000000	30000000	6.754
chr4q	30000000	40000000	6.335
chr4q	40000000	50000000	11.869
chr4q	50000000	60000000	7.119
chr4q	60000000	70000000	8.367
chr4q	70000000	80000000	8.841
chr4q	80000000	90000000	6.352
chr4q	90000000	100000000	7.098
chr4q	100000000	110000000	7.160
chr4q	110000000	120000000	6.354
chr4q	120000000	130000000	6.715
chr4q	130000000	140000000	6.547
chr4q	140000000	150000000	6.431
chr4q	150000000	160000000	6.049
chr4q	160000000	170000000	6.365
chr4q	170000000	180000000	6.352
chr4q	180000000	190000000	7.604
chr4q	190000000	200000000	7.455
chr4q	200000000	210000000	8.274
chr4q	210000000	220000000	6.811
chr4q	220000000	230000000	6.257
chr4q	230000000	240000000	6.618
chr4q	240000000	250000000	8.271
chr4q	250000000	260000000	6.246
chr4q	260000000	270000000	6.474
chr4q	270000000	280000000	6.727
chr4q	280000000	290000000	6.326
chr4q	290000000	300000000	6.935
chr4q	300000000	310000000	6.090
chr4q	310000000	320000000	6.546
chr4q	320000000	330000000	6.328
chr4q	330000000	340000000	8.181
chr4q	340000000	350000000	6.546
chr4q	350000000	360000000	6.308
chr4q	360000000	370000000	7.156
chr4q	370000000	380000000	6.039
chr4q	380000000	390000000	6.489
chr4q	390000000	400000000	5.987
chr4q	400000000	410000000	8.035
chr4q	410000000	420000000	7.784
chr4q	420000000	430000000	7.474
chr4q	430000000	440000000	6.169
chr4q	440000000	450000000	6.322
chr4q	450000000	460000000	6.366
chr4q	460000000	470000000	6.721
chr4q	470000000	480000000	6.587
chr4q	480000000	490000000	7.386
chr4q	490000000	500000000	7.545
chr4q	500000000	510000000	8.008
chr4q	510000000	520000000	6.165
chr4q	520000000	530000000	7.010
chr4q	530000000	540000000	7.007
chr4q	540000000	550000000	6.781
chr4q	550000000	560000000	6.181
chr4q	560000000	570000000	7.156
chr4q	570000000	580000000	6.707
chr4q	580000000	590000000	6.763
chr4q	590000000	600000000	6.717
chr4q	600000000	610000000	6.962
chr4q	610000000	620000000	6.460
chr4q	620000000	630000000	6.376
chr4q	630000000	640000000	6.281
chr4q	640000000	650000000	6.435
chr4q	650000000	660000000	5.843
chr4q	660000000	670000000	5.954
chr4q	670000000	680000000	6.855
chr4q	680000000	690000000	7.600
chr4q	690000000	700000000	6.571
chr4q	700000000	710000000	6.454
chr4q	710000000	720000000	6.555
chr4q	720000000	730000000	7.078
chr4q	730000000	740000000	6.229
chr4q	740000000	750000000	6.609
chr4q	750000000	760000000	6.468
chr4q	760000000	770000000	6.411
chr4q	770000000	780000000	6.287
chr4q	780000000	790000000	7.250
chr4q	790000000	800000000	6.554
chr4q	800000000	810000000	6.260
chr4q	810000000	820000000	7.385
chr4q	820000000	830000000	6.292
chr4q	830000000	840000000	6.348
chr4q	840000000	850000000	6.741
chr4q	850000000	860000000	6.797
chr4q	860000000	870000000	6.647
chr4q	870000000	880000000	6.256
chr4q	880000000	890000000	6.440
chr4q	890000000	900000000	7.063
chr4q	900000000	910000000	7.733
chr4q	910000000	920000000	7.457
chr4q	920000000	930000000	6.406
chr4q	930000000	940000000	6.324
chr4q	940000000	950000000	6.787
chr4q	950000000	960000000	6.498
chr4q	960000000	970000000	7.089
chr4q	970000000	980000000	6.955
chr4q	980000000	990000000	6.430
chr4q	990000000	1000000000	6.905
chr4q	1000000000	1010000000	6.275
chr4q	1010000000	1020000000	6.324
chr4q	1020000000	1030000000	6.562
chr4q	1030000000	1040000000	6.452
chr4q	1040000000	1050000000	6.663
chr4q	1050000000	1060000000	6.661
chr4q	1060000000	1070000000	6.282
chr4q	1070000000	1080000000	6.455
chr4q	1080000000	1090000000	6.372
chr4q	1090000000	1100000000	7.232
chr4q	1100000000	1110000000	6.228
chr4q	1110000000	1120000000	6.919
chr4q	1120000000	1130000000	6.281
chr4q	1130000000	1140000000	7.901
chr4q	1140000000	1150000000	7.528
chr4q	1150000000	1160000000	6.028
chr4q	1160000000	1170000000	8.228
chr4q	1170000000	1180000000	6.974
chr4q	1180000000	1190000000	6.908
chr4q	1190000000	1200000000	6.644
chr4q	1200000000	1210000000	8.071
chr4q	1210000000	1216097073	6.788
chr5p	0	10000000	6.423
chr5p	10000000	20000000	7.254
chr5p	20000000	30000000	7.085
chr5p	30000000	40000000	7.309
chr5p	40000000	50000000	6.961
chr5p	50000000	60000000	7.925
chr5p	60000000	70000000	6.469
chr5p	70000000	80000000	6.250
chr5p	80000000	90000000	6.338
chr5p	90000000	100000000	6.262
chr5p	100000000	110000000	7.750
chr5p	110000000	120000000	6.169
chr5p	120000000	130000000	6.085
chr5p	130000000	140000000	7.003
chr5p	140000000	150000000	6.776
chr5p	150000000	160000000	6.140
chr5p	160000000	170000000	7.434
chr5p	170000000	180000000	6.537
chr5p	180000000	190000000	6.509
chr5p	190000000	200000000	6.959
chr5p	200000000	210000000	6.465
chr5p	210000000	220000000	6.718
chr5p	220000000	230000000	6.111
chr5p	230000000	240000000	6.610
chr5p	240000000	250000000	6.907
chr5p	250000000	260000000	6.756
chr5p	260000000	270000000	7.444
chr5p	270000000	280000000	6.544
chr5p	280000000	290000000	6.388
chr5p	290000000	300000000	7.004
chr5p	300000000	310000000	6.313
chr5p	310000000	320000000	6.299
chr5p	320000000	330000000	6.712
chr5p	330000000	340000000	6.949
chr5p	340000000	350000000	7.051
chr5p	350000000	360000000	6.974
chr5p	360000000	370000000	6.942
chr5p	370000000	380000000	7.162
chr5p	380000000	390000000	7.995
chr5p	390000000	400000000	7.847
chr5p	400000000	410000000	6.680
chr5p	410000000	420000000	6.839
chr5p	420000000	430000000	6.703
chr5p	430000000	440000000	6.288
chr5p	440000000	450000000	6.630
chr5p	450000000	460000000	7.279
chr5p	460000000	470000000	6.774
chr5p	470000000	480000000	6.206
chr5p	480000000	490000000	7.609
chr5p	490000000	500000000	6.249
chr5p	500000000	510000000	6.733
chr5p	510000000	520000000	6.375
chr5p	520000000	530000000	7.034
chr5p	530000000	540000000	6.643
chr5p	540000000	550000000	7.867
chr5p	550000000	560000000	6.325
chr5p	560000000	570000000	6.887
chr5p	570000000	580000000	6.291
chr5p	580000000	590000000	6.468
chr5p	590000000	600000000	6.434
chr5p	600000000	610000000	6.421
chr5p	610000000	620000000	6.537
chr5p	620000000	630000000	6.131
chr5p	630000000	640000000	6.372
chr5p	640000000	650000000	6.263
chr5p	650000000	660000000	9.445
chr5p	660000000	670000000	6.590
chr5p	670000000	680000000	8.919
chr5p	680000000	690000000	6.520
chr5p	690000000	700000000	6.284
chr5p	700000000	710000000	6.004
chr5p	710000000	720000000	6.380
chr5p	720000000	730000000	7.481
chr5p	730000000	740000000	5.962
chr5p	740000000	750000000	6.290
chr5p	750000000	760000000	6.291
chr5p	760000000	770000000	6.360
chr5p	770000000	780000000	6.702
chr5p	780000000	790000000	7.071
chr5p	790000000	800000000	6.112
chr5p	800000000	810000000	7.876
chr5p	810000000	820000000	6.629
chr5p	820000000	830000000	7.788
chr5p	830000000	840000000	6.289
chr5p	840000000	850000000	6.965
chr5p	850000000	860000000	6.765
chr5p	860000000	870000000	6.239
chr5p	870000000	880000000	6.270
chr5p	880000000	890000000	7.397
chr5p	890000000	900000000	6.925
chr5p	900000000	910000000	6.650
chr5p	910000000	920000000	6.687
chr5p	920000000	930000000	7.283
chr5p	930000000	940000000	6.956
chr5p	940000000	950000000	6.602
chr5p	950000000	960000000	6.583
chr5p	960000000	970000000	7.112
chr5p	970000000	980000000	6.500
chr5p	980000000	990000000	8.327
chr5p	990000000	1000000000	6.755
chr5p	1000000000	1010000000	6.992
chr5p	1010000000	1020000000	7.065
chr5p	1020000000	1030000000	7.061
chr5p	1030000000	1040000000	9.650
chr5p	1040000000	1050000000	7.225
chr5p	1050000000	1060000000	6.204
chr5p	1060000000	1070000000	6.630
chr5p	1070000000	1080000000	7.627
chr5p	1080000000	1090000000	6.456
chr5p	1090000000	1100000000	6.331
chr5p	1100000000	1110000000	6.900
chr5p	1110000000	1120000000	6.861
chr5p	1120000000	1130000000	6.385
chr5p	1130000000	1140000000	6.809
chr5p	1140000000	1150000000	6.781
chr5p	1150000000	1160000000	7.038
chr5p	1160000000	1170000000	6.329
chr5p	1170000000	1180000000	6.321
chr5p	1180000000	1190000000	6.017
chr5p	1190000000	1200000000	6.941
chr5p	1200000000	1210000000	6.299
chr5p	1210000000	1220000000	7.277
chr5p	1220000000	1230000000	6.756
chr5p	1230000000	1240000000	8.616
chr5p	1240000000	1250000000	7.477
chr5p	1250000000	1260000000	7.869
chr5p	1260000000	1270000000	7.087
chr5p	1270000000	1280000000	6.757
chr5p	1280000000	1280495009	2.380
chr5q	0	10000000	6.895
chr5q	10000000	20000000	6.989
chr5q	20000000	30000000	6.550
chr5q	30000000	40000000	8.034
chr5q	40000000	50000000	8.320
chr5q	50000000	60000000	9.408
chr5q	60000000	70000000	6.736
chr5q	70000000	80000000	7.258
chr5q	80000000	90000000	7.602
chr5q	90000000	100000000	7.841
chr5q	100000000	110000000	10.098
chr5q	110000000	120000000	6.392
chr5q	120000000	130000000	6.275
chr5q	130000000	140000000	6.971
chr5q	140000000	150000000	10.629
chr5q	150000000	160000000	6.255
chr5q	160000000	170000000	6.429
chr5q	170000000	180000000	5.844
chr5q	180000000	190000000	6.234
chr5q	190000000	200000000	7.476
chr5q	200000000	210000000	6.195
chr5q	210000000	220000000	7.172
chr5q	220000000	230000000	7.031
chr5q	230000000	240000000	6.117
chr5q	240000000	250000000	6.761
chr5q	250000000	260000000	6.246
chr5q	260000000	270000000	6.239
chr5q	270000000	280000000	6.059
chr5q	280000000	290000000	6.427
chr5q	290000000	300000000	6.098
chr5q	300000000	310000000	6.613
chr5q	310000000	320000000	6.759
chr5q	320000000	330000000	6.846
chr5q	330000000	340000000	6.070
chr5q	340000000	350000000	6.148
chr5q	350000000	360000000	6.445
chr5q	360000000	370000000	6.795
chr5q	370000000	380000000	7.945
chr5q	380000000	390000000	5.957
chr5q	390000000	400000000	6.456
chr5q	400000000	410000000	7.309
chr5q	410000000	420000000	6.300
chr5q	420000000	430000000	6.584
chr5q	430000000	440000000	6.162
chr5q	440000000	450000000	5.816
chr5q	450000000	460000000	6.421
chr5q	460000000	470000000	6.220
chr5q	470000000	480000000	7.830
chr5q	480000000	490000000	6.576
chr5q	490000000	500000000	9.026
chr5q	500000000	510000000	7.479
chr5q	510000000	520000000	6.492
chr5q	520000000	530000000	6.154
chr5q	530000000	540000000	6.206
chr5q	540000000	550000000	7.132
chr5q	550000000	560000000	6.801
chr5q	560000000	570000000	6.437
chr5q	570000000	580000000	6.409
chr5q	580000000	590000000	6.835
chr5q	590000000	600000000	6.331
chr5q	600000000	610000000	6.925
chr5q	610000000	620000000	6.771
chr5q	620000000	630000000	6.278
chr5q	630000000	640000000	6.693
chr5q	640000000	650000000	7.788
chr5q	650000000	660000000	5.695
chr5q	660000000	670000000	6.602
chr5q	670000000	680000000	6.047
chr5q	680000000	690000000	6.213
chr5q	690000000	700000000	9.116
chr5q	700000000	710000000	6.307
chr5q	710000000	720000000	6.182
chr5q	720000000	730000000	6.392
chr5q	730000000	740000000	7.202
chr5q	740000000	750000000	6.810
chr5q	750000000	760000000	7.889
chr5q	760000000	770000000	6.018
chr5q	770000000	780000000	6.576
chr5q	780000000	790000000	6.458
chr5q	790000000	800000000	6.402
chr5q	800000000	810000000	7.812
chr5q	810000000	820000000	7.600
chr5q	820000000	830000000	6.594
chr5q	830000000	840000000	7.337
chr5q	840000000	850000000	6.218
chr5q	850000000	860000000	6.709
chr5q	860000000	870000000	6.391
chr5q	870000000	880000000	6.488
chr5q	880000000	890000000	6.339
chr5q	890000000	900000000	6.206
chr5q	900000000	910000000	7.112
chr5q	910000000	920000000	7.416
chr5q	920000000	930000000	6.446
chr5q	930000000	940000000	6.445
chr5q	940000000	950000000	6.368
chr5q	950000000	960000000	7.149
chr5q	960000000	970000000	6.618
chr5q	970000000	980000000	6.922
chr5q	980000000	990000000	8.005
chr5q	990000000	1000000000	7.363
chr5q	1000000000	1010000000	6.648
chr5q	1010000000	1020000000	7.042
chr5q	1020000000	1030000000	6.604
chr5q	1030000000	1040000000	7.172
chr5q	1040000000	1050000000	6.514
chr5q	1050000000	1060000000	6.706
chr5q	1060000000	1070000000	6.870
chr5q	1070000000	1080000000	7.274
chr5q	1080000000	1090000000	7.000
chr5q	1090000000	1100000000	6.037
chr5q	1100000000	1110000000	6.312
chr5q	1110000000	1120000000	6.138
chr5q	1120000000	1130000000	6.950
chr5q	1130000000	1140000000	6.601
chr5q	1140000000	1150000000	6.884
chr5q	1150000000	1160000000	6.790
chr5q	1160000000	1170000000	6.286
chr5q	1170000000	1180000000	6.491
chr5q	1180000000	1190000000	7.255
chr5q	1190000000	1200000000	6.907
chr5q	1200000000	1210000000	7.704
chr5q	1210000000	1220000000	6.579
chr5q	1220000000	1230000000	7.047
chr5q	1230000000	1240000000	6.585
chr5q	1240000000	1250000000	8.065
chr5q	1250000000	1260000000	6.909
chr5q	1260000000	1270000000	6.446
chr5q	1270000000	1280000000	6.662
chr5q	1280000000	1286323614	6.613
chr6p	0	10000000	6.939
chr6p	10000000	20000000	7.965
chr6p	20000000	30000000	8.592
chr6p	30000000	40000000	7.265
chr6p	40000000	50000000	6.854
chr6p	50000000	60000000	7.612
chr6p	60000000	70000000	6.547
chr6p	70000000	80000000	7.893
chr6p	80000000	90000000	6.194
chr6p	90000000	100000000	6.061
chr6p	100000000	110000000	6.744
chr6p	110000000	120000000	6.842
chr6p	120000000	130000000	6.648
chr6p	130000000	140000000	5.912
chr6p	140000000	150000000	6.827
chr6p	150000000	160000000	8.164
chr6p	160000000	170000000	5.850
chr6p	170000000	180000000	6.183
chr6p	180000000	190000000	6.950
chr6p	190000000	200000000	6.797
chr6p	200000000	210000000	6.628
chr6p	210000000	220000000	6.646
chr6p	220000000	230000000	6.670
chr6p	230000000	240000000	6.859
chr6p	240000000	250000000	6.781
chr6p	250000000	260000000	6.146
chr6p	260000000	270000000	6.110
chr6p	270000000	280000000	7.163
chr6p	280000000	290000000	7.009
chr6p	290000000	300000000	8.551
chr6p	300000000	310000000	6.617
chr6p	310000000	320000000	6.556
chr6p	320000000	330000000	6.296
chr6p	330000000	340000000	6.358
chr6p	340000000	350000000	6.798
chr6p	350000000	360000000	9.540
chr6p	360000000	370000000	7.025
chr6p	370000000	380000000	6.200
chr6p	380000000	390000000	6.068
chr6p	390000000	400000000	6.393
chr6p	400000000	410000000	6.149
chr6p	410000000	420000000	5.999
chr6p	420000000	430000000	7.163
chr6p	430000000	440000000	6.615
chr6p	440000000	450000000	7.934
chr6p	450000000	460000000	6.482
chr6p	460000000	470000000	7.130
chr6p	470000000	480000000	7.634
chr6p	480000000	490000000	6.255
chr6p	490000000	500000000	7.210
chr6p	500000000	510000000	6.585
chr6p	510000000	520000000	6.938
chr6p	520000000	530000000	8.665
chr6p	530000000	540000000	7.305
chr6p	540000000	550000000	6.442
chr6p	550000000	560000000	6.690
chr6p	560000000	570000000	6.978
chr6p	570000000	580000000	7.781
chr6p	580000000	590000000	6.588
chr6p	590000000	600000000	6.428
chr6p	600000000	610000000	6.604
chr6p	610000000	620000000	6.683
chr6p	620000000	630000000	6.456
chr6p	630000000	640000000	6.944
chr6p	640000000	650000000	7.545
chr6p	650000000	660000000	6.650
chr6p	660000000	670000000	7.761
chr6p	670000000	680000000	6.305
chr6p	680000000	690000000	6.416
chr6p	690000000	700000000	6.252
chr6p	700000000	710000000	6.486
chr6p	710000000	720000000	7.029
chr6p	720000000	730000000	6.284
chr6p	730000000	740000000	7.039
chr6p	740000000	750000000	6.550
chr6p	750000000	760000000	6.487
chr6p	760000000	770000000	6.424
chr6p	770000000	780000000	6.533
chr6p	780000000	790000000	6.024
chr6p	790000000	800000000	7.030
chr6p	800000000	810000000	6.422
chr6p	810000000	820000000	6.852
chr6p	820000000	830000000	7.120
chr6p	830000000	840000000	7.425
chr6p	840000000	850000000	6.361
chr6p	850000000	860000000	6.279
chr6p	860000000	870000000	6.497
chr6p	870000000	880000000	6.245
chr6p	880000000	890000000	8.181
chr6p	890000000	900000000	6.236
chr6p	900000000	910000000	6.298
chr6p	910000000	920000000	6.636
chr6p	920000000	930000000	7.528
chr6p	930000000	940000000	6.737
chr6p	940000000	950000000	6.585
chr6p	950000000	960000000	6.765
chr6p	960000000	970000000	6.468
chr6p	970000000	980000000	6.863
chr6p	980000000	990000000	6.061
chr6p	990000000	1000000000	7.664
chr6p	1000000000	1010000000	6.431
chr6p	1010000000	1020000000	6.870
chr6p	1020000000	1030000000	6.406
chr6p	1030000000	1040000000	6.763
chr6p	1040000000	1050000000	7.230
chr6p	1050000000	1060000000	6.158
chr6p	1060000000	1070000000	7.009
chr6p	1070000000	1080000000	6.546
chr6p	1080000000	1090000000	6.450
chr6p	1090000000	1100000000	6.255
chr6p	1100000000	1110000000	6.107
chr6p	1110000000	1120000000	6.979
chr6p	1120000000	1130000000	7.428
chr6p	1130000000	1140000000	6.520
chr6p	1140000000	1150000000	7.093
chr6p	1150000000	1160000000	5.779
chr6p	1160000000	1170000000	6.693
chr6p	1170000000	1180000000	7.613
chr6p	1180000000	1190000000	6.335
chr6p	1190000000	1200000000	6.226
chr6p	1200000000	1210000000	6.004
chr6p	1210000000	1220000000	6.253
chr6p	1220000000	1230000000	6.973
chr6p	1230000000	1240000000	6.686
chr6p	1240000000	1250000000	8.274
chr6p	1250000000	1260000000	6.254
chr6p	1260000000	1270000000	7.146
chr6p	1270000000	1280000000	6.720
chr6p	1280000000	1290000000	6.182
chr6p	1290000000	1300000000	7.820
chr6p	1300000000	1310000000	6.117
chr6p	1310000000	1320000000	8.262
chr6p	1320000000	1330000000	6.612
chr6p	1330000000	1340000000	6.812
chr6p	1340000000	1350000000	7.071
[truncated: 686 more rows]
