# Supplementary material for: A mammalian-like piRNA pathway in Axolotl reveals the origins of piRNA-directed DNA methylation
Source: EMBO J. 2025 Nov 13;45(6):1933–56. doi: 10.1038/s44318-025-00631-w (PMC7618676; doi:10.1038/s44318-025-00631-w)
Supplement: Supplementary file 11 — Source data Fig. 5 [file 44318_2025_631_MOESM11_ESM.zip › Figure 5/5A/testis-2_genome_srt_edit.pirna.fwd.bin10000000.log2RPM.csv]

chr10p	0	10000000	10.232
chr10p	10000000	20000000	5.822
chr10p	20000000	30000000	9.211
chr10p	30000000	40000000	6.100
chr10p	40000000	50000000	5.991
chr10p	50000000	60000000	6.398
chr10p	60000000	70000000	7.353
chr10p	70000000	80000000	6.406
chr10p	80000000	90000000	6.301
chr10p	90000000	100000000	6.215
chr10p	100000000	110000000	6.575
chr10p	110000000	120000000	6.925
chr10p	120000000	130000000	6.434
chr10p	130000000	140000000	6.512
chr10p	140000000	150000000	10.668
chr10p	150000000	160000000	6.748
chr10p	160000000	170000000	6.799
chr10p	170000000	180000000	6.579
chr10p	180000000	190000000	7.404
chr10p	190000000	200000000	6.973
chr10p	200000000	210000000	6.406
chr10p	210000000	220000000	6.815
chr10p	220000000	230000000	6.303
chr10p	230000000	240000000	6.828
chr10p	240000000	250000000	6.756
chr10p	250000000	260000000	6.416
chr10p	260000000	270000000	6.226
chr10p	270000000	280000000	6.603
chr10p	280000000	290000000	6.461
chr10p	290000000	300000000	6.571
chr10p	300000000	310000000	7.108
chr10p	310000000	320000000	6.535
chr10p	320000000	330000000	7.242
chr10p	330000000	340000000	6.024
chr10p	340000000	350000000	6.233
chr10p	350000000	360000000	6.660
chr10p	360000000	370000000	6.534
chr10p	370000000	380000000	6.322
chr10p	380000000	390000000	6.344
chr10p	390000000	400000000	7.358
chr10p	400000000	410000000	6.370
chr10p	410000000	420000000	6.594
chr10p	420000000	430000000	6.448
chr10p	430000000	440000000	6.728
chr10p	440000000	450000000	6.246
chr10p	450000000	460000000	6.972
chr10p	460000000	470000000	6.386
chr10p	470000000	480000000	6.680
chr10p	480000000	490000000	6.402
chr10p	490000000	500000000	6.209
chr10p	500000000	510000000	6.758
chr10p	510000000	520000000	7.034
chr10p	520000000	530000000	6.705
chr10p	530000000	540000000	6.739
chr10p	540000000	550000000	7.144
chr10p	550000000	560000000	7.022
chr10p	560000000	570000000	6.723
chr10p	570000000	580000000	6.381
chr10p	580000000	590000000	6.356
chr10p	590000000	600000000	8.459
chr10p	600000000	610000000	8.637
chr10p	610000000	620000000	7.017
chr10p	620000000	630000000	5.962
chr10p	630000000	640000000	6.044
chr10p	640000000	650000000	6.933
chr10p	650000000	660000000	6.882
chr10p	660000000	670000000	6.631
chr10p	670000000	680000000	6.305
chr10p	680000000	690000000	6.274
chr10p	690000000	700000000	6.070
chr10p	700000000	710000000	5.955
chr10p	710000000	720000000	6.455
chr10p	720000000	730000000	7.019
chr10p	730000000	740000000	6.915
chr10p	740000000	750000000	7.220
chr10p	750000000	760000000	6.807
chr10p	760000000	770000000	6.707
chr10p	770000000	780000000	6.489
chr10p	780000000	790000000	6.842
chr10p	790000000	800000000	6.864
chr10p	800000000	810000000	6.881
chr10p	810000000	820000000	6.631
chr10p	820000000	830000000	6.984
chr10p	830000000	840000000	6.363
chr10p	840000000	850000000	6.420
chr10p	850000000	860000000	6.703
chr10p	860000000	870000000	6.856
chr10p	870000000	880000000	6.468
chr10p	880000000	890000000	6.814
chr10p	890000000	900000000	6.657
chr10p	900000000	910000000	6.670
chr10p	910000000	920000000	6.586
chr10p	920000000	930000000	6.718
chr10p	930000000	940000000	6.753
chr10p	940000000	950000000	6.520
chr10p	950000000	960000000	6.830
chr10p	960000000	970000000	6.737
chr10p	970000000	980000000	7.596
chr10p	980000000	990000000	6.863
chr10p	990000000	1000000000	6.562
chr10p	1000000000	1010000000	7.090
chr10p	1010000000	1020000000	7.114
chr10p	1020000000	1030000000	6.715
chr10p	1030000000	1040000000	8.262
chr10p	1040000000	1050000000	6.740
chr10p	1050000000	1060000000	6.424
chr10p	1060000000	1070000000	6.678
chr10p	1070000000	1080000000	6.569
chr10p	1080000000	1082275901	6.486
chr10q	0	10000000	6.898
chr10q	10000000	20000000	6.837
chr10q	20000000	30000000	6.124
chr10q	30000000	40000000	6.331
chr10q	40000000	50000000	7.018
chr10q	50000000	60000000	6.514
chr10q	60000000	70000000	6.765
chr10q	70000000	80000000	6.419
chr10q	80000000	90000000	6.372
chr10q	90000000	100000000	7.417
chr10q	100000000	110000000	7.819
chr10q	110000000	120000000	6.579
chr10q	120000000	130000000	6.397
chr10q	130000000	140000000	6.671
chr10q	140000000	150000000	6.665
chr10q	150000000	160000000	6.257
chr10q	160000000	170000000	6.262
chr10q	170000000	180000000	7.010
chr10q	180000000	190000000	6.754
chr10q	190000000	200000000	6.948
chr10q	200000000	210000000	6.781
chr10q	210000000	220000000	6.505
chr10q	220000000	230000000	6.392
chr10q	230000000	240000000	6.354
chr10q	240000000	250000000	6.700
chr10q	250000000	260000000	6.523
chr10q	260000000	270000000	6.139
chr10q	270000000	280000000	6.310
chr10q	280000000	290000000	6.277
chr10q	290000000	300000000	6.457
chr10q	300000000	310000000	6.516
chr10q	310000000	320000000	6.477
chr10q	320000000	330000000	6.042
chr10q	330000000	340000000	6.135
chr10q	340000000	350000000	6.492
chr10q	350000000	360000000	6.750
chr10q	360000000	370000000	6.534
chr10q	370000000	380000000	6.784
chr10q	380000000	390000000	6.750
chr10q	390000000	400000000	6.930
chr10q	400000000	410000000	6.415
chr10q	410000000	420000000	6.872
chr10q	420000000	430000000	6.676
chr10q	430000000	440000000	7.216
chr10q	440000000	450000000	6.496
chr10q	450000000	460000000	6.002
chr10q	460000000	470000000	6.298
chr10q	470000000	480000000	7.485
chr10q	480000000	490000000	6.003
chr10q	490000000	500000000	5.739
chr10q	500000000	510000000	6.049
chr10q	510000000	520000000	6.743
chr10q	520000000	525957290	6.560
chr11p	0	10000000	7.162
chr11p	10000000	20000000	5.393
chr11p	20000000	30000000	6.282
chr11p	30000000	40000000	7.302
chr11p	40000000	50000000	6.374
chr11p	50000000	60000000	6.360
chr11p	60000000	70000000	6.654
chr11p	70000000	80000000	6.871
chr11p	80000000	90000000	6.124
chr11p	90000000	100000000	6.528
chr11p	100000000	110000000	6.928
chr11p	110000000	120000000	6.572
chr11p	120000000	130000000	6.066
chr11p	130000000	140000000	6.565
chr11p	140000000	150000000	6.741
chr11p	150000000	160000000	6.636
chr11p	160000000	170000000	6.862
chr11p	170000000	180000000	6.096
chr11p	180000000	190000000	6.278
chr11p	190000000	200000000	6.608
chr11p	200000000	210000000	6.508
chr11p	210000000	220000000	6.882
chr11p	220000000	230000000	6.472
chr11p	230000000	240000000	6.441
chr11p	240000000	250000000	6.561
chr11p	250000000	260000000	6.343
chr11p	260000000	270000000	5.705
chr11p	270000000	280000000	6.694
chr11p	280000000	290000000	6.514
chr11p	290000000	300000000	6.609
chr11p	300000000	305732125	5.603
chr11q	0	10000000	8.410
chr11q	10000000	20000000	6.885
chr11q	20000000	30000000	6.545
chr11q	30000000	40000000	6.578
chr11q	40000000	50000000	10.035
chr11q	50000000	60000000	9.046
chr11q	60000000	70000000	6.646
chr11q	70000000	80000000	7.140
chr11q	80000000	90000000	7.602
chr11q	90000000	100000000	6.499
chr11q	100000000	110000000	6.568
chr11q	110000000	120000000	6.372
chr11q	120000000	130000000	6.749
chr11q	130000000	140000000	6.377
chr11q	140000000	150000000	6.433
chr11q	150000000	160000000	6.785
chr11q	160000000	170000000	6.501
chr11q	170000000	180000000	6.645
chr11q	180000000	190000000	6.818
chr11q	190000000	200000000	7.224
chr11q	200000000	210000000	6.829
chr11q	210000000	220000000	6.521
chr11q	220000000	230000000	7.343
chr11q	230000000	240000000	7.232
chr11q	240000000	250000000	6.678
chr11q	250000000	260000000	6.560
chr11q	260000000	270000000	6.512
chr11q	270000000	280000000	6.407
chr11q	280000000	290000000	6.712
chr11q	290000000	300000000	6.710
chr11q	300000000	310000000	6.700
chr11q	310000000	320000000	6.710
chr11q	320000000	330000000	6.648
chr11q	330000000	340000000	7.164
chr11q	340000000	350000000	7.189
chr11q	350000000	360000000	6.668
chr11q	360000000	370000000	6.585
chr11q	370000000	380000000	6.216
chr11q	380000000	390000000	7.109
chr11q	390000000	400000000	6.995
chr11q	400000000	410000000	6.331
chr11q	410000000	420000000	6.873
chr11q	420000000	430000000	6.631
chr11q	430000000	440000000	6.917
chr11q	440000000	450000000	7.651
chr11q	450000000	460000000	7.160
chr11q	460000000	470000000	6.493
chr11q	470000000	480000000	6.422
chr11q	480000000	490000000	6.517
chr11q	490000000	500000000	6.662
chr11q	500000000	510000000	7.020
chr11q	510000000	520000000	6.391
chr11q	520000000	530000000	6.103
chr11q	530000000	540000000	6.465
chr11q	540000000	550000000	6.570
chr11q	550000000	560000000	7.142
chr11q	560000000	570000000	7.287
chr11q	570000000	580000000	6.340
chr11q	580000000	590000000	6.634
chr11q	590000000	600000000	6.265
chr11q	600000000	610000000	6.548
chr11q	610000000	620000000	6.234
chr11q	620000000	630000000	6.841
chr11q	630000000	640000000	6.216
chr11q	640000000	650000000	7.242
chr11q	650000000	660000000	7.503
chr11q	660000000	670000000	6.288
chr11q	670000000	680000000	6.661
chr11q	680000000	690000000	6.533
chr11q	690000000	700000000	6.517
chr11q	700000000	710000000	6.449
chr11q	710000000	720000000	6.444
chr11q	720000000	730000000	6.919
chr11q	730000000	740000000	6.031
chr11q	740000000	750000000	6.345
chr11q	750000000	760000000	6.472
chr11q	760000000	770000000	6.689
chr11q	770000000	780000000	6.170
chr11q	780000000	790000000	6.334
chr11q	790000000	800000000	6.536
chr11q	800000000	810000000	6.597
chr11q	810000000	820000000	6.365
chr11q	820000000	830000000	6.920
chr11q	830000000	840000000	6.938
chr11q	840000000	850000000	6.513
chr11q	850000000	860000000	6.332
chr11q	860000000	870000000	6.387
chr11q	870000000	880000000	6.394
chr11q	880000000	890000000	6.594
chr11q	890000000	900000000	6.601
chr11q	900000000	910000000	6.800
chr11q	910000000	920000000	8.390
chr11q	920000000	930000000	6.385
chr11q	930000000	940000000	6.783
chr11q	940000000	950000000	7.215
chr11q	950000000	960000000	5.984
chr11q	960000000	970000000	6.942
chr11q	970000000	980000000	6.834
chr11q	980000000	990000000	6.223
chr11q	990000000	1000000000	6.351
chr11q	1000000000	1010000000	7.487
chr11q	1010000000	1020000000	6.744
chr11q	1020000000	1030000000	8.536
chr11q	1030000000	1040000000	5.486
chr11q	1040000000	1050000000	6.483
chr11q	1050000000	1060000000	6.746
chr11q	1060000000	1070000000	6.298
chr11q	1070000000	1079741261	6.461
chr12p	0	10000000	6.061
chr12p	10000000	20000000	6.012
chr12p	20000000	30000000	6.329
chr12p	30000000	40000000	6.679
chr12p	40000000	50000000	6.235
chr12p	50000000	60000000	6.663
chr12p	60000000	70000000	9.273
chr12p	70000000	80000000	6.071
chr12p	80000000	90000000	6.372
chr12p	90000000	100000000	6.733
chr12p	100000000	110000000	6.409
chr12p	110000000	120000000	6.755
chr12p	120000000	130000000	6.633
chr12p	130000000	140000000	7.700
chr12p	140000000	150000000	7.532
chr12p	150000000	160000000	6.530
chr12p	160000000	170000000	7.698
chr12p	170000000	180000000	6.354
chr12p	180000000	190000000	7.287
chr12p	190000000	200000000	7.028
chr12p	200000000	210000000	7.167
chr12p	210000000	220000000	6.698
chr12p	220000000	230000000	7.108
chr12p	230000000	240000000	6.868
chr12p	240000000	250000000	6.775
chr12p	250000000	260000000	6.981
chr12p	260000000	270000000	6.533
chr12p	270000000	280000000	6.309
chr12p	280000000	289110169	6.161
chr12q	0	10000000	6.909
chr12q	10000000	20000000	6.568
chr12q	20000000	30000000	6.470
chr12q	30000000	40000000	6.167
chr12q	40000000	50000000	6.654
chr12q	50000000	60000000	5.883
chr12q	60000000	70000000	6.971
chr12q	70000000	80000000	5.943
chr12q	80000000	90000000	6.504
chr12q	90000000	100000000	7.501
chr12q	100000000	110000000	6.919
chr12q	110000000	120000000	6.027
chr12q	120000000	130000000	6.351
chr12q	130000000	140000000	6.258
chr12q	140000000	150000000	6.329
chr12q	150000000	160000000	6.330
chr12q	160000000	170000000	6.629
chr12q	170000000	180000000	7.281
chr12q	180000000	190000000	7.065
chr12q	190000000	200000000	6.792
chr12q	200000000	210000000	12.675
chr12q	210000000	220000000	9.980
chr12q	220000000	230000000	7.151
chr12q	230000000	240000000	6.690
chr12q	240000000	250000000	6.400
chr12q	250000000	260000000	6.307
chr12q	260000000	270000000	6.639
chr12q	270000000	280000000	6.959
chr12q	280000000	290000000	7.015
chr12q	290000000	300000000	6.525
chr12q	300000000	310000000	7.068
chr12q	310000000	320000000	6.709
chr12q	320000000	330000000	6.811
chr12q	330000000	340000000	6.430
chr12q	340000000	350000000	6.577
chr12q	350000000	360000000	6.413
chr12q	360000000	370000000	6.671
chr12q	370000000	380000000	6.872
chr12q	380000000	390000000	6.566
chr12q	390000000	400000000	6.574
chr12q	400000000	410000000	6.957
chr12q	410000000	420000000	7.253
chr12q	420000000	430000000	6.813
chr12q	430000000	440000000	6.872
chr12q	440000000	450000000	6.726
chr12q	450000000	460000000	7.809
chr12q	460000000	470000000	6.673
chr12q	470000000	480000000	7.322
chr12q	480000000	490000000	6.817
chr12q	490000000	500000000	7.077
chr12q	500000000	510000000	6.728
chr12q	510000000	520000000	7.037
chr12q	520000000	530000000	6.309
chr12q	530000000	540000000	6.713
chr12q	540000000	550000000	6.884
chr12q	550000000	560000000	6.672
chr12q	560000000	570000000	6.780
chr12q	570000000	580000000	6.563
chr12q	580000000	590000000	7.051
chr12q	590000000	600000000	7.071
chr12q	600000000	610000000	6.637
chr12q	610000000	620000000	7.109
chr12q	620000000	630000000	6.442
chr12q	630000000	640000000	6.790
chr12q	640000000	650000000	6.550
chr12q	650000000	660000000	6.882
chr12q	660000000	670000000	6.891
chr12q	670000000	680000000	6.829
chr12q	680000000	690000000	6.098
chr12q	690000000	700000000	6.394
chr12q	700000000	710000000	7.055
chr12q	710000000	720000000	6.177
chr12q	720000000	730000000	7.141
chr12q	730000000	740000000	6.274
chr12q	740000000	750000000	6.885
chr12q	750000000	760000000	6.921
chr12q	760000000	770000000	6.246
chr12q	770000000	780000000	6.172
chr12q	780000000	790000000	6.882
chr12q	790000000	800000000	6.283
chr12q	800000000	810000000	5.876
chr12q	810000000	820000000	6.561
chr12q	820000000	830000000	6.095
chr12q	830000000	840000000	6.198
chr12q	840000000	850000000	9.130
chr12q	850000000	857913722	5.464
chr13p	0	10000000	7.467
chr13p	10000000	20000000	7.135
chr13p	20000000	30000000	6.931
chr13p	30000000	40000000	6.955
chr13p	40000000	50000000	7.203
chr13p	50000000	60000000	13.588
chr13p	60000000	70000000	6.005
chr13p	70000000	80000000	6.055
chr13p	80000000	90000000	7.368
chr13p	90000000	100000000	6.407
chr13p	100000000	110000000	6.280
chr13p	110000000	120000000	6.534
chr13p	120000000	130000000	6.456
chr13p	130000000	140000000	6.154
chr13p	140000000	150000000	7.405
chr13p	150000000	160000000	6.375
chr13p	160000000	170000000	6.998
chr13p	170000000	180000000	6.145
chr13p	180000000	190000000	6.972
chr13p	190000000	200000000	6.893
chr13p	200000000	210000000	7.992
chr13p	210000000	220000000	7.130
chr13p	220000000	230000000	6.561
chr13p	230000000	240000000	6.055
chr13p	240000000	241817284	3.284
chr13q	0	10000000	6.668
chr13q	10000000	20000000	6.660
chr13q	20000000	30000000	7.441
chr13q	30000000	40000000	6.714
chr13q	40000000	50000000	7.048
chr13q	50000000	60000000	7.029
chr13q	60000000	70000000	6.714
chr13q	70000000	80000000	6.481
chr13q	80000000	90000000	8.064
chr13q	90000000	100000000	7.951
chr13q	100000000	110000000	7.121
chr13q	110000000	120000000	6.780
chr13q	120000000	130000000	6.468
chr13q	130000000	140000000	6.012
chr13q	140000000	150000000	6.462
chr13q	150000000	160000000	6.366
chr13q	160000000	170000000	6.574
chr13q	170000000	180000000	6.830
chr13q	180000000	190000000	6.127
chr13q	190000000	200000000	6.170
chr13q	200000000	210000000	6.534
chr13q	210000000	220000000	6.746
chr13q	220000000	230000000	6.852
chr13q	230000000	240000000	7.230
chr13q	240000000	250000000	6.927
chr13q	250000000	260000000	7.173
chr13q	260000000	270000000	5.988
chr13q	270000000	280000000	6.656
chr13q	280000000	290000000	6.924
chr13q	290000000	300000000	6.623
chr13q	300000000	310000000	5.805
chr13q	310000000	320000000	6.847
chr13q	320000000	330000000	6.739
chr13q	330000000	340000000	6.480
chr13q	340000000	350000000	6.559
chr13q	350000000	360000000	6.333
chr13q	360000000	370000000	6.932
chr13q	370000000	380000000	6.675
chr13q	380000000	390000000	7.663
chr13q	390000000	400000000	7.335
chr13q	400000000	410000000	7.619
chr13q	410000000	420000000	7.243
chr13q	420000000	430000000	6.778
chr13q	430000000	440000000	6.478
chr13q	440000000	450000000	6.767
chr13q	450000000	460000000	7.084
chr13q	460000000	470000000	8.078
chr13q	470000000	480000000	6.156
chr13q	480000000	483343317	4.563
chr14p	0	10000000	8.587
chr14p	10000000	20000000	7.124
chr14p	20000000	30000000	6.097
chr14p	30000000	40000000	12.189
chr14p	40000000	50000000	6.722
chr14p	50000000	60000000	7.055
chr14p	60000000	70000000	6.602
chr14p	70000000	80000000	6.219
chr14p	80000000	90000000	5.844
chr14p	90000000	100000000	6.319
chr14p	100000000	110000000	5.821
chr14p	110000000	120000000	6.926
chr14p	120000000	130000000	6.993
chr14p	130000000	140000000	7.115
chr14p	140000000	150000000	6.803
chr14p	150000000	160000000	6.629
chr14p	160000000	170000000	6.215
chr14p	170000000	180000000	6.284
chr14p	180000000	184706515	5.113
chr14q	0	10000000	5.884
chr14q	10000000	20000000	6.699
chr14q	20000000	30000000	7.003
chr14q	30000000	40000000	6.862
chr14q	40000000	50000000	6.339
chr14q	50000000	60000000	6.348
chr14q	60000000	70000000	7.056
chr14q	70000000	80000000	10.685
chr14q	80000000	90000000	6.382
chr14q	90000000	100000000	7.003
chr14q	100000000	110000000	6.383
chr14q	110000000	120000000	6.726
chr14q	120000000	130000000	8.512
chr14q	130000000	140000000	6.990
chr14q	140000000	150000000	7.152
chr14q	150000000	160000000	7.425
chr14q	160000000	170000000	6.345
chr14q	170000000	180000000	7.554
chr14q	180000000	190000000	6.838
chr14q	190000000	200000000	6.866
chr14q	200000000	210000000	6.902
chr14q	210000000	220000000	6.871
chr14q	220000000	230000000	6.755
chr14q	230000000	240000000	6.557
chr14q	240000000	250000000	6.640
chr14q	250000000	260000000	6.164
chr14q	260000000	270000000	6.759
chr14q	270000000	280000000	6.662
chr14q	280000000	290000000	6.321
chr14q	290000000	300000000	7.237
chr14q	300000000	310000000	6.461
chr14q	310000000	320000000	6.568
chr14q	320000000	330000000	6.290
chr14q	330000000	340000000	6.358
chr14q	340000000	350000000	6.548
chr14q	350000000	360000000	6.135
chr14q	360000000	370000000	7.354
chr14q	370000000	380000000	6.491
chr14q	380000000	390000000	6.146
chr14q	390000000	400000000	6.372
chr14q	400000000	410000000	6.394
chr14q	410000000	420000000	6.205
chr14q	420000000	430000000	6.175
chr14q	430000000	436437773	6.299
chr1p	0	10000000	7.248
chr1p	10000000	20000000	7.013
chr1p	20000000	30000000	8.311
chr1p	30000000	40000000	7.373
chr1p	40000000	50000000	8.006
chr1p	50000000	60000000	6.674
chr1p	60000000	70000000	6.322
chr1p	70000000	80000000	6.642
chr1p	80000000	90000000	6.688
chr1p	90000000	100000000	6.128
chr1p	100000000	110000000	6.531
chr1p	110000000	120000000	6.918
chr1p	120000000	130000000	6.625
chr1p	130000000	140000000	6.276
chr1p	140000000	150000000	7.095
chr1p	150000000	160000000	6.333
chr1p	160000000	170000000	6.853
chr1p	170000000	180000000	7.865
chr1p	180000000	190000000	7.201
chr1p	190000000	200000000	9.376
chr1p	200000000	210000000	9.584
chr1p	210000000	220000000	6.436
chr1p	220000000	230000000	6.597
chr1p	230000000	240000000	9.598
chr1p	240000000	250000000	8.358
chr1p	250000000	260000000	7.553
chr1p	260000000	270000000	6.731
chr1p	270000000	280000000	7.534
chr1p	280000000	290000000	6.196
chr1p	290000000	300000000	7.330
chr1p	300000000	310000000	7.402
chr1p	310000000	320000000	6.583
chr1p	320000000	330000000	6.904
chr1p	330000000	340000000	6.205
chr1p	340000000	350000000	6.945
chr1p	350000000	360000000	7.677
chr1p	360000000	370000000	6.544
chr1p	370000000	380000000	6.876
chr1p	380000000	390000000	6.440
chr1p	390000000	400000000	6.282
chr1p	400000000	410000000	9.261
chr1p	410000000	420000000	7.271
chr1p	420000000	430000000	7.243
chr1p	430000000	440000000	6.205
chr1p	440000000	450000000	6.176
chr1p	450000000	460000000	6.261
chr1p	460000000	470000000	6.367
chr1p	470000000	480000000	7.157
chr1p	480000000	490000000	6.902
chr1p	490000000	500000000	6.500
chr1p	500000000	510000000	7.253
chr1p	510000000	520000000	6.380
chr1p	520000000	530000000	6.639
chr1p	530000000	540000000	6.485
chr1p	540000000	550000000	6.494
chr1p	550000000	560000000	6.869
chr1p	560000000	570000000	6.252
chr1p	570000000	580000000	6.465
chr1p	580000000	590000000	7.043
chr1p	590000000	600000000	7.146
chr1p	600000000	610000000	6.469
chr1p	610000000	620000000	6.396
chr1p	620000000	630000000	6.745
chr1p	630000000	640000000	6.853
chr1p	640000000	650000000	6.214
chr1p	650000000	660000000	6.763
chr1p	660000000	670000000	7.184
chr1p	670000000	680000000	6.214
chr1p	680000000	690000000	6.712
chr1p	690000000	700000000	7.185
chr1p	700000000	710000000	6.678
chr1p	710000000	720000000	7.122
chr1p	720000000	730000000	7.258
chr1p	730000000	740000000	6.750
chr1p	740000000	750000000	7.750
chr1p	750000000	760000000	6.642
chr1p	760000000	770000000	6.707
chr1p	770000000	780000000	7.429
chr1p	780000000	790000000	6.906
chr1p	790000000	800000000	6.733
chr1p	800000000	810000000	6.560
chr1p	810000000	820000000	6.442
chr1p	820000000	830000000	6.611
chr1p	830000000	840000000	6.781
chr1p	840000000	850000000	6.122
chr1p	850000000	860000000	6.199
chr1p	860000000	870000000	6.384
chr1p	870000000	880000000	6.618
chr1p	880000000	890000000	6.609
chr1p	890000000	900000000	6.527
chr1p	900000000	910000000	6.346
chr1p	910000000	920000000	6.592
chr1p	920000000	930000000	6.917
chr1p	930000000	940000000	7.066
chr1p	940000000	950000000	8.262
chr1p	950000000	960000000	6.592
chr1p	960000000	970000000	6.795
chr1p	970000000	980000000	6.278
chr1p	980000000	990000000	6.702
chr1p	990000000	1000000000	6.910
chr1p	1000000000	1010000000	6.374
chr1p	1010000000	1020000000	8.280
chr1p	1020000000	1030000000	6.717
chr1p	1030000000	1040000000	6.528
chr1p	1040000000	1050000000	7.443
chr1p	1050000000	1060000000	7.535
chr1p	1060000000	1070000000	6.225
chr1p	1070000000	1080000000	6.523
chr1p	1080000000	1090000000	7.049
chr1p	1090000000	1100000000	6.771
chr1p	1100000000	1110000000	6.865
chr1p	1110000000	1120000000	6.601
chr1p	1120000000	1130000000	6.573
chr1p	1130000000	1140000000	7.493
chr1p	1140000000	1150000000	7.055
chr1p	1150000000	1160000000	6.706
chr1p	1160000000	1170000000	6.531
chr1p	1170000000	1180000000	6.301
chr1p	1180000000	1190000000	6.794
chr1p	1190000000	1200000000	6.745
chr1p	1200000000	1210000000	7.273
chr1p	1210000000	1220000000	6.927
chr1p	1220000000	1230000000	6.608
chr1p	1230000000	1240000000	6.728
chr1p	1240000000	1250000000	7.625
chr1p	1250000000	1260000000	7.699
chr1p	1260000000	1270000000	6.490
chr1p	1270000000	1280000000	7.460
chr1p	1280000000	1290000000	6.894
chr1p	1290000000	1300000000	7.263
chr1p	1300000000	1310000000	7.173
chr1p	1310000000	1320000000	6.611
chr1p	1320000000	1330000000	6.787
chr1p	1330000000	1340000000	6.229
chr1p	1340000000	1350000000	7.169
chr1p	1350000000	1360000000	6.581
chr1p	1360000000	1370000000	6.897
chr1p	1370000000	1380000000	7.088
chr1p	1380000000	1390000000	6.412
chr1p	1390000000	1400000000	6.383
chr1p	1400000000	1410000000	6.424
chr1p	1410000000	1417697632	7.790
chr1q	0	10000000	6.680
chr1q	10000000	20000000	7.049
chr1q	20000000	30000000	6.787
chr1q	30000000	40000000	7.806
chr1q	40000000	50000000	6.832
chr1q	50000000	60000000	6.774
chr1q	60000000	70000000	6.660
chr1q	70000000	80000000	6.428
chr1q	80000000	90000000	7.107
chr1q	90000000	100000000	6.877
chr1q	100000000	110000000	6.536
chr1q	110000000	120000000	6.659
chr1q	120000000	130000000	6.279
chr1q	130000000	140000000	6.450
chr1q	140000000	150000000	7.241
chr1q	150000000	160000000	6.464
chr1q	160000000	170000000	7.516
chr1q	170000000	180000000	6.449
chr1q	180000000	190000000	6.575
chr1q	190000000	200000000	6.262
chr1q	200000000	210000000	7.492
chr1q	210000000	220000000	6.604
chr1q	220000000	230000000	6.489
chr1q	230000000	240000000	6.912
chr1q	240000000	250000000	6.751
chr1q	250000000	260000000	6.227
chr1q	260000000	270000000	6.554
chr1q	270000000	280000000	7.057
chr1q	280000000	290000000	7.303
chr1q	290000000	300000000	6.156
chr1q	300000000	310000000	6.623
chr1q	310000000	320000000	6.294
chr1q	320000000	330000000	6.506
chr1q	330000000	340000000	6.335
chr1q	340000000	350000000	6.936
chr1q	350000000	360000000	6.537
chr1q	360000000	370000000	6.603
chr1q	370000000	380000000	6.644
chr1q	380000000	390000000	7.111
chr1q	390000000	400000000	6.560
chr1q	400000000	410000000	7.082
chr1q	410000000	420000000	6.897
chr1q	420000000	430000000	6.378
chr1q	430000000	440000000	6.811
chr1q	440000000	450000000	6.178
chr1q	450000000	460000000	6.893
chr1q	460000000	470000000	7.678
chr1q	470000000	480000000	7.428
chr1q	480000000	490000000	6.913
chr1q	490000000	500000000	6.407
chr1q	500000000	510000000	6.637
chr1q	510000000	520000000	6.409
chr1q	520000000	530000000	6.931
chr1q	530000000	540000000	6.391
chr1q	540000000	550000000	12.280
chr1q	550000000	560000000	6.604
chr1q	560000000	570000000	7.333
chr1q	570000000	580000000	6.042
chr1q	580000000	590000000	6.522
chr1q	590000000	600000000	6.916
chr1q	600000000	610000000	6.663
chr1q	610000000	620000000	6.537
chr1q	620000000	630000000	7.855
chr1q	630000000	640000000	7.016
chr1q	640000000	650000000	6.852
chr1q	650000000	660000000	6.236
chr1q	660000000	670000000	7.066
chr1q	670000000	680000000	6.755
chr1q	680000000	690000000	6.634
chr1q	690000000	700000000	6.586
chr1q	700000000	710000000	6.550
chr1q	710000000	720000000	6.825
chr1q	720000000	730000000	6.448
chr1q	730000000	740000000	6.823
chr1q	740000000	750000000	6.818
chr1q	750000000	760000000	6.216
chr1q	760000000	770000000	6.336
chr1q	770000000	780000000	6.868
chr1q	780000000	790000000	6.276
chr1q	790000000	800000000	6.922
chr1q	800000000	810000000	6.560
chr1q	810000000	820000000	6.640
chr1q	820000000	830000000	6.965
chr1q	830000000	840000000	6.497
chr1q	840000000	850000000	6.600
chr1q	850000000	860000000	6.331
chr1q	860000000	870000000	6.880
chr1q	870000000	880000000	6.301
chr1q	880000000	890000000	6.624
chr1q	890000000	900000000	6.207
chr1q	900000000	910000000	6.262
chr1q	910000000	920000000	6.495
chr1q	920000000	930000000	6.643
chr1q	930000000	940000000	6.697
chr1q	940000000	950000000	6.380
chr1q	950000000	960000000	6.801
chr1q	960000000	970000000	6.381
chr1q	970000000	980000000	6.628
chr1q	980000000	990000000	6.802
chr1q	990000000	1000000000	6.884
chr1q	1000000000	1010000000	6.716
chr1q	1010000000	1020000000	7.227
chr1q	1020000000	1030000000	6.663
chr1q	1030000000	1040000000	6.618
chr1q	1040000000	1050000000	7.252
chr1q	1050000000	1060000000	6.599
chr1q	1060000000	1070000000	6.944
chr1q	1070000000	1080000000	7.203
chr1q	1080000000	1090000000	6.722
chr1q	1090000000	1100000000	6.946
chr1q	1100000000	1110000000	7.453
chr1q	1110000000	1120000000	6.850
chr1q	1120000000	1130000000	7.140
chr1q	1130000000	1140000000	7.678
chr1q	1140000000	1150000000	6.913
chr1q	1150000000	1160000000	7.195
chr1q	1160000000	1170000000	6.315
chr1q	1170000000	1180000000	6.514
chr1q	1180000000	1190000000	7.070
chr1q	1190000000	1200000000	8.751
chr1q	1200000000	1210000000	7.369
chr1q	1210000000	1220000000	7.677
chr1q	1220000000	1230000000	6.354
chr1q	1230000000	1240000000	6.507
chr1q	1240000000	1250000000	7.247
chr1q	1250000000	1260000000	6.865
chr1q	1260000000	1270000000	6.882
chr1q	1270000000	1280000000	6.460
chr1q	1280000000	1290000000	6.415
chr1q	1290000000	1300000000	6.601
chr1q	1300000000	1310000000	6.668
chr1q	1310000000	1320000000	6.211
chr1q	1320000000	1330000000	6.232
chr1q	1330000000	1340000000	6.679
chr1q	1340000000	1350000000	6.573
chr1q	1350000000	1360000000	6.404
chr1q	1360000000	1370000000	7.813
chr1q	1370000000	1380000000	6.523
chr1q	1380000000	1390000000	6.613
chr1q	1390000000	1400000000	8.579
chr1q	1400000000	1410000000	7.501
chr1q	1410000000	1420000000	7.736
chr1q	1420000000	1430000000	7.093
chr1q	1430000000	1440000000	6.019
chr1q	1440000000	1450000000	6.080
chr1q	1450000000	1460000000	6.381
chr1q	1460000000	1470000000	6.861
chr1q	1470000000	1472437488	5.168
chr2p	0	10000000	6.521
chr2p	10000000	20000000	6.627
chr2p	20000000	30000000	6.684
chr2p	30000000	40000000	6.350
chr2p	40000000	50000000	7.021
chr2p	50000000	60000000	6.370
chr2p	60000000	70000000	6.410
chr2p	70000000	80000000	8.503
chr2p	80000000	90000000	6.529
chr2p	90000000	100000000	6.648
chr2p	100000000	110000000	6.972
chr2p	110000000	120000000	8.220
chr2p	120000000	130000000	7.026
chr2p	130000000	140000000	6.850
chr2p	140000000	150000000	6.307
chr2p	150000000	160000000	6.398
chr2p	160000000	170000000	7.363
chr2p	170000000	180000000	7.233
chr2p	180000000	190000000	6.249
chr2p	190000000	200000000	6.895
chr2p	200000000	210000000	6.278
chr2p	210000000	220000000	6.901
chr2p	220000000	230000000	6.503
chr2p	230000000	240000000	6.354
chr2p	240000000	250000000	6.120
chr2p	250000000	260000000	6.334
chr2p	260000000	270000000	6.407
chr2p	270000000	280000000	6.515
chr2p	280000000	290000000	6.930
chr2p	290000000	300000000	6.857
chr2p	300000000	310000000	7.155
chr2p	310000000	320000000	7.894
chr2p	320000000	330000000	6.292
chr2p	330000000	340000000	6.377
chr2p	340000000	350000000	6.624
chr2p	350000000	360000000	6.408
chr2p	360000000	370000000	6.530
chr2p	370000000	380000000	6.435
chr2p	380000000	390000000	6.644
chr2p	390000000	400000000	6.933
chr2p	400000000	410000000	6.701
chr2p	410000000	420000000	6.362
chr2p	420000000	430000000	6.430
chr2p	430000000	440000000	7.198
chr2p	440000000	450000000	6.141
chr2p	450000000	460000000	6.736
chr2p	460000000	470000000	6.444
chr2p	470000000	480000000	6.650
chr2p	480000000	490000000	6.389
chr2p	490000000	500000000	7.096
chr2p	500000000	510000000	6.819
chr2p	510000000	520000000	6.409
chr2p	520000000	530000000	6.872
chr2p	530000000	540000000	6.400
chr2p	540000000	550000000	6.975
chr2p	550000000	560000000	6.721
chr2p	560000000	570000000	6.418
chr2p	570000000	580000000	6.651
chr2p	580000000	590000000	7.120
chr2p	590000000	600000000	6.477
chr2p	600000000	610000000	6.878
chr2p	610000000	620000000	6.782
chr2p	620000000	630000000	6.314
chr2p	630000000	640000000	6.367
chr2p	640000000	650000000	6.651
chr2p	650000000	660000000	7.083
chr2p	660000000	670000000	6.784
chr2p	670000000	680000000	6.331
chr2p	680000000	690000000	7.404
chr2p	690000000	700000000	6.475
chr2p	700000000	710000000	6.764
chr2p	710000000	720000000	6.457
chr2p	720000000	730000000	6.389
chr2p	730000000	740000000	6.335
chr2p	740000000	750000000	6.358
chr2p	750000000	760000000	6.729
chr2p	760000000	770000000	6.431
chr2p	770000000	780000000	6.573
chr2p	780000000	790000000	6.022
chr2p	790000000	800000000	6.587
chr2p	800000000	810000000	7.053
chr2p	810000000	820000000	7.036
chr2p	820000000	830000000	6.731
chr2p	830000000	840000000	6.577
chr2p	840000000	850000000	6.782
chr2p	850000000	860000000	7.294
chr2p	860000000	870000000	6.896
chr2p	870000000	880000000	6.117
chr2p	880000000	890000000	6.340
chr2p	890000000	900000000	6.414
chr2p	900000000	910000000	6.694
chr2p	910000000	920000000	6.457
chr2p	920000000	930000000	7.023
chr2p	930000000	940000000	6.477
chr2p	940000000	950000000	6.958
chr2p	950000000	960000000	6.471
chr2p	960000000	970000000	6.542
chr2p	970000000	980000000	6.648
chr2p	980000000	990000000	6.425
chr2p	990000000	1000000000	6.805
chr2p	1000000000	1010000000	6.636
chr2p	1010000000	1020000000	6.803
chr2p	1020000000	1030000000	7.068
chr2p	1030000000	1040000000	6.532
chr2p	1040000000	1050000000	6.070
chr2p	1050000000	1060000000	6.457
chr2p	1060000000	1070000000	6.319
chr2p	1070000000	1080000000	6.244
chr2p	1080000000	1090000000	6.815
chr2p	1090000000	1100000000	6.521
chr2p	1100000000	1110000000	6.826
chr2p	1110000000	1120000000	7.248
chr2p	1120000000	1130000000	6.683
chr2p	1130000000	1140000000	6.192
chr2p	1140000000	1150000000	6.677
chr2p	1150000000	1160000000	6.866
chr2p	1160000000	1170000000	6.551
chr2p	1170000000	1180000000	6.686
chr2p	1180000000	1190000000	6.644
chr2p	1190000000	1200000000	6.420
chr2p	1200000000	1210000000	6.124
chr2p	1210000000	1220000000	8.274
chr2p	1220000000	1230000000	6.460
chr2p	1230000000	1240000000	6.538
chr2p	1240000000	1250000000	6.569
chr2p	1250000000	1260000000	6.182
chr2p	1260000000	1270000000	6.373
chr2p	1270000000	1280000000	6.357
chr2p	1280000000	1290000000	6.720
chr2p	1290000000	1300000000	6.261
chr2p	1300000000	1310000000	6.170
chr2p	1310000000	1320000000	6.431
chr2p	1320000000	1330000000	6.989
chr2p	1330000000	1340000000	6.785
chr2p	1340000000	1350000000	6.566
chr2p	1350000000	1360000000	8.170
chr2p	1360000000	1370000000	5.397
chr2p	1370000000	1380000000	6.459
chr2p	1380000000	1382406564	4.873
chr2q	0	10000000	6.853
chr2q	10000000	20000000	7.730
chr2q	20000000	30000000	6.611
chr2q	30000000	40000000	6.152
chr2q	40000000	50000000	5.864
chr2q	50000000	60000000	7.225
chr2q	60000000	70000000	6.192
chr2q	70000000	80000000	6.533
chr2q	80000000	90000000	7.242
chr2q	90000000	100000000	6.629
chr2q	100000000	110000000	6.820
chr2q	110000000	120000000	6.318
chr2q	120000000	130000000	5.966
chr2q	130000000	140000000	6.640
chr2q	140000000	150000000	6.108
chr2q	150000000	160000000	6.561
chr2q	160000000	170000000	6.949
chr2q	170000000	180000000	6.664
chr2q	180000000	190000000	6.304
chr2q	190000000	200000000	6.423
chr2q	200000000	210000000	6.158
chr2q	210000000	220000000	7.258
chr2q	220000000	230000000	6.342
chr2q	230000000	240000000	6.511
chr2q	240000000	250000000	7.572
chr2q	250000000	260000000	6.777
chr2q	260000000	270000000	6.795
chr2q	270000000	280000000	6.373
chr2q	280000000	290000000	7.008
chr2q	290000000	300000000	7.088
chr2q	300000000	310000000	6.328
chr2q	310000000	320000000	6.445
chr2q	320000000	330000000	7.545
chr2q	330000000	340000000	7.047
chr2q	340000000	350000000	6.656
chr2q	350000000	360000000	6.839
chr2q	360000000	370000000	6.335
chr2q	370000000	380000000	6.831
chr2q	380000000	390000000	6.675
chr2q	390000000	400000000	6.795
chr2q	400000000	410000000	6.709
chr2q	410000000	420000000	6.581
chr2q	420000000	430000000	6.759
chr2q	430000000	440000000	7.010
chr2q	440000000	450000000	6.857
chr2q	450000000	460000000	6.681
chr2q	460000000	470000000	6.590
chr2q	470000000	480000000	6.341
chr2q	480000000	490000000	6.894
chr2q	490000000	500000000	7.183
chr2q	500000000	510000000	6.197
chr2q	510000000	520000000	6.497
chr2q	520000000	530000000	7.143
chr2q	530000000	540000000	6.965
chr2q	540000000	550000000	6.432
chr2q	550000000	560000000	6.755
chr2q	560000000	570000000	6.333
chr2q	570000000	580000000	5.663
chr2q	580000000	590000000	6.459
chr2q	590000000	600000000	6.725
chr2q	600000000	610000000	6.440
chr2q	610000000	620000000	6.733
chr2q	620000000	630000000	6.697
chr2q	630000000	640000000	6.725
chr2q	640000000	650000000	5.984
chr2q	650000000	660000000	6.242
chr2q	660000000	670000000	6.639
chr2q	670000000	680000000	6.987
chr2q	680000000	690000000	6.685
chr2q	690000000	700000000	6.816
chr2q	700000000	710000000	7.302
chr2q	710000000	720000000	6.547
chr2q	720000000	730000000	7.120
chr2q	730000000	740000000	6.581
chr2q	740000000	750000000	6.920
chr2q	750000000	760000000	6.418
chr2q	760000000	770000000	7.260
chr2q	770000000	780000000	6.897
chr2q	780000000	790000000	7.125
chr2q	790000000	800000000	7.095
chr2q	800000000	810000000	6.842
chr2q	810000000	820000000	7.048
chr2q	820000000	830000000	6.204
chr2q	830000000	840000000	6.577
chr2q	840000000	850000000	6.496
chr2q	850000000	860000000	6.398
chr2q	860000000	870000000	6.608
chr2q	870000000	880000000	6.629
chr2q	880000000	890000000	6.754
chr2q	890000000	900000000	7.203
chr2q	900000000	910000000	6.470
chr2q	910000000	920000000	8.376
chr2q	920000000	930000000	7.018
chr2q	930000000	940000000	6.286
chr2q	940000000	950000000	6.809
chr2q	950000000	960000000	6.909
chr2q	960000000	970000000	6.460
chr2q	970000000	980000000	6.202
chr2q	980000000	990000000	6.253
chr2q	990000000	1000000000	6.571
chr2q	1000000000	1010000000	6.734
chr2q	1010000000	1020000000	6.329
chr2q	1020000000	1030000000	6.537
chr2q	1030000000	1040000000	6.765
chr2q	1040000000	1050000000	6.540
chr2q	1050000000	1060000000	6.797
chr2q	1060000000	1070000000	7.439
chr2q	1070000000	1080000000	7.937
chr2q	1080000000	1090000000	6.536
chr2q	1090000000	1100000000	6.693
chr2q	1100000000	1110000000	6.287
chr2q	1110000000	1120000000	6.797
chr2q	1120000000	1130000000	6.528
chr2q	1130000000	1140000000	6.083
chr2q	1140000000	1150000000	6.721
chr2q	1150000000	1160000000	7.351
chr2q	1160000000	1170000000	6.285
chr2q	1170000000	1180000000	6.939
chr2q	1180000000	1190000000	6.385
chr2q	1190000000	1200000000	6.676
chr2q	1200000000	1210000000	9.187
chr2q	1210000000	1220000000	6.719
chr2q	1220000000	1230000000	6.595
chr2q	1230000000	1240000000	6.793
chr2q	1240000000	1250000000	6.899
chr2q	1250000000	1260000000	6.822
chr2q	1260000000	1270000000	5.789
chr2q	1270000000	1280000000	6.279
chr2q	1280000000	1290000000	6.064
chr2q	1290000000	1300000000	9.606
chr2q	1300000000	1310000000	6.983
chr2q	1310000000	1320000000	6.765
chr2q	1320000000	1330000000	9.699
chr2q	1330000000	1340000000	6.201
chr2q	1340000000	1350000000	6.458
chr2q	1350000000	1360000000	6.912
chr2q	1360000000	1370000000	7.468
chr2q	1370000000	1380000000	7.299
chr2q	1380000000	1390000000	7.670
chr2q	1390000000	1400000000	6.456
chr2q	1400000000	1410000000	6.942
chr2q	1410000000	1414824563	6.323
chr3p	0	10000000	6.397
chr3p	10000000	20000000	6.639
chr3p	20000000	30000000	6.596
chr3p	30000000	40000000	6.438
chr3p	40000000	50000000	6.469
chr3p	50000000	60000000	6.565
chr3p	60000000	70000000	6.920
chr3p	70000000	80000000	6.367
chr3p	80000000	90000000	6.932
chr3p	90000000	100000000	6.745
chr3p	100000000	110000000	7.203
chr3p	110000000	120000000	7.091
chr3p	120000000	130000000	8.008
chr3p	130000000	140000000	6.664
chr3p	140000000	150000000	6.361
chr3p	150000000	160000000	6.999
chr3p	160000000	170000000	7.094
chr3p	170000000	180000000	7.054
chr3p	180000000	190000000	5.759
chr3p	190000000	200000000	6.315
chr3p	200000000	210000000	7.004
chr3p	210000000	220000000	6.100
chr3p	220000000	230000000	5.921
chr3p	230000000	240000000	6.656
chr3p	240000000	250000000	6.744
chr3p	250000000	260000000	8.126
chr3p	260000000	270000000	6.527
chr3p	270000000	280000000	6.516
chr3p	280000000	290000000	7.359
chr3p	290000000	300000000	7.433
chr3p	300000000	310000000	6.788
chr3p	310000000	320000000	6.955
chr3p	320000000	330000000	6.959
chr3p	330000000	340000000	6.715
chr3p	340000000	350000000	6.852
chr3p	350000000	360000000	6.270
chr3p	360000000	370000000	6.836
chr3p	370000000	380000000	6.583
chr3p	380000000	390000000	7.077
chr3p	390000000	400000000	6.675
chr3p	400000000	410000000	6.483
chr3p	410000000	420000000	6.593
chr3p	420000000	430000000	7.202
chr3p	430000000	440000000	6.901
chr3p	440000000	450000000	7.217
chr3p	450000000	460000000	6.843
chr3p	460000000	470000000	6.296
chr3p	470000000	480000000	6.753
chr3p	480000000	490000000	6.472
chr3p	490000000	500000000	8.099
chr3p	500000000	510000000	6.906
chr3p	510000000	520000000	6.777
chr3p	520000000	530000000	6.264
chr3p	530000000	540000000	6.316
chr3p	540000000	550000000	6.682
chr3p	550000000	560000000	9.650
chr3p	560000000	570000000	6.038
chr3p	570000000	580000000	10.085
chr3p	580000000	590000000	6.082
chr3p	590000000	600000000	6.765
chr3p	600000000	610000000	6.116
chr3p	610000000	620000000	6.604
chr3p	620000000	630000000	6.827
chr3p	630000000	640000000	6.257
chr3p	640000000	650000000	6.931
chr3p	650000000	660000000	6.457
chr3p	660000000	670000000	6.551
chr3p	670000000	680000000	7.122
chr3p	680000000	690000000	6.652
chr3p	690000000	700000000	7.184
chr3p	700000000	710000000	9.095
chr3p	710000000	720000000	7.651
chr3p	720000000	730000000	7.000
chr3p	730000000	740000000	7.922
chr3p	740000000	750000000	7.363
chr3p	750000000	760000000	6.979
chr3p	760000000	770000000	6.991
chr3p	770000000	780000000	7.046
chr3p	780000000	790000000	6.975
chr3p	790000000	800000000	6.145
chr3p	800000000	810000000	7.201
chr3p	810000000	820000000	6.977
chr3p	820000000	830000000	10.556
chr3p	830000000	840000000	6.381
chr3p	840000000	850000000	6.456
chr3p	850000000	860000000	7.661
chr3p	860000000	868269716	6.477
chr3q	0	10000000	6.409
chr3q	10000000	20000000	6.142
chr3q	20000000	30000000	5.989
chr3q	30000000	40000000	6.483
chr3q	40000000	50000000	7.308
chr3q	50000000	60000000	6.330
chr3q	60000000	70000000	7.519
chr3q	70000000	80000000	7.249
chr3q	80000000	90000000	7.292
chr3q	90000000	100000000	6.083
chr3q	100000000	110000000	6.374
chr3q	110000000	120000000	7.092
chr3q	120000000	130000000	6.309
chr3q	130000000	140000000	6.481
chr3q	140000000	150000000	7.342
chr3q	150000000	160000000	6.743
chr3q	160000000	170000000	7.346
chr3q	170000000	180000000	6.841
chr3q	180000000	190000000	6.445
chr3q	190000000	200000000	7.300
chr3q	200000000	210000000	7.155
chr3q	210000000	220000000	6.328
chr3q	220000000	230000000	7.734
chr3q	230000000	240000000	7.447
chr3q	240000000	250000000	6.415
chr3q	250000000	260000000	7.007
chr3q	260000000	270000000	6.770
chr3q	270000000	280000000	6.959
chr3q	280000000	290000000	6.664
chr3q	290000000	300000000	6.659
chr3q	300000000	310000000	6.381
chr3q	310000000	320000000	6.605
chr3q	320000000	330000000	7.402
chr3q	330000000	340000000	6.651
chr3q	340000000	350000000	6.161
chr3q	350000000	360000000	6.505
chr3q	360000000	370000000	10.039
chr3q	370000000	380000000	7.012
chr3q	380000000	390000000	6.135
chr3q	390000000	400000000	6.415
chr3q	400000000	410000000	6.534
chr3q	410000000	420000000	6.932
chr3q	420000000	430000000	7.490
chr3q	430000000	440000000	6.488
chr3q	440000000	450000000	6.864
chr3q	450000000	460000000	7.189
chr3q	460000000	470000000	6.778
chr3q	470000000	480000000	6.708
chr3q	480000000	490000000	7.456
chr3q	490000000	500000000	6.937
chr3q	500000000	510000000	6.158
chr3q	510000000	520000000	6.480
chr3q	520000000	530000000	6.386
chr3q	530000000	540000000	7.427
chr3q	540000000	550000000	6.383
chr3q	550000000	560000000	6.413
chr3q	560000000	570000000	7.477
chr3q	570000000	580000000	6.357
chr3q	580000000	590000000	6.187
chr3q	590000000	600000000	6.938
chr3q	600000000	610000000	7.241
chr3q	610000000	620000000	6.758
chr3q	620000000	630000000	7.448
chr3q	630000000	640000000	9.130
chr3q	640000000	650000000	6.136
chr3q	650000000	660000000	7.250
chr3q	660000000	670000000	6.758
chr3q	670000000	680000000	6.553
chr3q	680000000	690000000	6.760
chr3q	690000000	700000000	7.817
chr3q	700000000	710000000	6.279
chr3q	710000000	720000000	6.506
chr3q	720000000	730000000	6.124
chr3q	730000000	740000000	7.291
chr3q	740000000	750000000	6.500
chr3q	750000000	760000000	6.403
chr3q	760000000	770000000	6.274
chr3q	770000000	780000000	7.177
chr3q	780000000	790000000	6.762
chr3q	790000000	800000000	6.530
chr3q	800000000	810000000	6.232
chr3q	810000000	820000000	6.971
chr3q	820000000	830000000	6.380
chr3q	830000000	840000000	7.309
chr3q	840000000	850000000	6.327
chr3q	850000000	860000000	6.749
chr3q	860000000	870000000	6.284
chr3q	870000000	880000000	6.661
chr3q	880000000	890000000	6.676
chr3q	890000000	900000000	6.429
chr3q	900000000	910000000	6.841
chr3q	910000000	920000000	6.398
chr3q	920000000	930000000	6.299
chr3q	930000000	940000000	6.578
chr3q	940000000	950000000	6.753
chr3q	950000000	960000000	6.683
chr3q	960000000	970000000	6.539
chr3q	970000000	980000000	6.431
chr3q	980000000	990000000	6.594
chr3q	990000000	1000000000	8.114
chr3q	1000000000	1010000000	6.881
chr3q	1010000000	1020000000	6.620
chr3q	1020000000	1030000000	6.526
chr3q	1030000000	1040000000	7.303
chr3q	1040000000	1050000000	7.008
chr3q	1050000000	1060000000	7.454
chr3q	1060000000	1070000000	6.346
chr3q	1070000000	1080000000	6.211
chr3q	1080000000	1090000000	7.675
chr3q	1090000000	1100000000	6.737
chr3q	1100000000	1110000000	7.264
chr3q	1110000000	1120000000	6.454
chr3q	1120000000	1130000000	6.803
chr3q	1130000000	1140000000	8.315
chr3q	1140000000	1150000000	6.518
chr3q	1150000000	1160000000	6.933
chr3q	1160000000	1170000000	6.364
chr3q	1170000000	1180000000	6.984
chr3q	1180000000	1190000000	6.224
chr3q	1190000000	1200000000	6.379
chr3q	1200000000	1210000000	5.959
chr3q	1210000000	1220000000	6.076
chr3q	1220000000	1230000000	6.082
chr3q	1230000000	1240000000	6.886
chr3q	1240000000	1250000000	7.000
chr3q	1250000000	1260000000	6.673
chr3q	1260000000	1270000000	6.238
chr3q	1270000000	1280000000	6.144
chr3q	1280000000	1290000000	6.564
chr3q	1290000000	1300000000	6.545
chr3q	1300000000	1310000000	6.572
chr3q	1310000000	1320000000	6.329
chr3q	1320000000	1330000000	7.011
chr3q	1330000000	1340000000	7.027
chr3q	1340000000	1350000000	6.533
chr3q	1350000000	1360000000	6.714
chr3q	1360000000	1370000000	6.554
chr3q	1370000000	1380000000	7.188
chr3q	1380000000	1390000000	6.884
chr3q	1390000000	1400000000	6.309
chr3q	1400000000	1410000000	6.734
chr3q	1410000000	1420000000	12.306
chr3q	1420000000	1430000000	6.640
chr3q	1430000000	1440000000	6.986
chr3q	1440000000	1450000000	6.245
chr3q	1450000000	1460000000	7.099
chr3q	1460000000	1470000000	6.830
chr3q	1470000000	1480000000	6.394
chr3q	1480000000	1490000000	7.110
chr3q	1490000000	1500000000	6.713
chr3q	1500000000	1510000000	7.324
chr3q	1510000000	1520000000	6.216
chr3q	1520000000	1526800572	5.960
chr4p	0	10000000	6.035
chr4p	10000000	20000000	6.070
chr4p	20000000	30000000	8.617
chr4p	30000000	40000000	7.968
chr4p	40000000	50000000	7.711
chr4p	50000000	60000000	8.102
chr4p	60000000	70000000	6.466
chr4p	70000000	80000000	6.713
chr4p	80000000	90000000	6.204
chr4p	90000000	100000000	6.378
chr4p	100000000	110000000	7.116
chr4p	110000000	120000000	14.498
chr4p	120000000	130000000	6.829
chr4p	130000000	140000000	6.806
chr4p	140000000	150000000	6.712
chr4p	150000000	160000000	6.821
chr4p	160000000	170000000	6.719
chr4p	170000000	180000000	6.606
chr4p	180000000	190000000	6.706
chr4p	190000000	200000000	6.576
chr4p	200000000	210000000	6.409
chr4p	210000000	220000000	7.034
chr4p	220000000	230000000	7.051
chr4p	230000000	240000000	6.738
chr4p	240000000	250000000	6.774
chr4p	250000000	260000000	6.764
chr4p	260000000	270000000	6.346
chr4p	270000000	280000000	6.432
chr4p	280000000	290000000	6.376
chr4p	290000000	300000000	6.618
chr4p	300000000	310000000	6.868
chr4p	310000000	320000000	6.330
chr4p	320000000	330000000	6.822
chr4p	330000000	340000000	6.926
chr4p	340000000	350000000	6.855
chr4p	350000000	360000000	7.059
chr4p	360000000	370000000	6.284
chr4p	370000000	380000000	6.734
chr4p	380000000	390000000	6.913
chr4p	390000000	400000000	10.144
chr4p	400000000	410000000	9.477
chr4p	410000000	420000000	7.185
chr4p	420000000	430000000	6.909
chr4p	430000000	440000000	6.465
chr4p	440000000	450000000	6.969
chr4p	450000000	460000000	7.032
chr4p	460000000	470000000	6.780
chr4p	470000000	480000000	6.856
chr4p	480000000	490000000	6.878
chr4p	490000000	500000000	6.529
chr4p	500000000	510000000	6.121
chr4p	510000000	520000000	7.075
chr4p	520000000	530000000	7.020
chr4p	530000000	540000000	6.887
chr4p	540000000	550000000	6.954
chr4p	550000000	560000000	7.076
chr4p	560000000	570000000	7.446
chr4p	570000000	580000000	7.042
chr4p	580000000	590000000	6.351
chr4p	590000000	600000000	6.628
chr4p	600000000	610000000	6.477
chr4p	610000000	620000000	8.121
chr4p	620000000	630000000	6.918
chr4p	630000000	640000000	6.563
chr4p	640000000	650000000	6.641
chr4p	650000000	660000000	8.112
chr4p	660000000	670000000	6.869
chr4p	670000000	680000000	6.663
chr4p	680000000	690000000	6.787
chr4p	690000000	700000000	6.911
chr4p	700000000	710000000	6.283
chr4p	710000000	720000000	10.878
chr4p	720000000	730000000	6.462
chr4p	730000000	740000000	6.654
chr4p	740000000	750000000	6.507
chr4p	750000000	760000000	6.758
chr4p	760000000	770000000	7.840
chr4p	770000000	780000000	6.714
chr4p	780000000	790000000	6.725
chr4p	790000000	800000000	6.507
chr4p	800000000	810000000	6.363
chr4p	810000000	820000000	6.396
chr4p	820000000	830000000	6.354
chr4p	830000000	840000000	6.660
chr4p	840000000	850000000	6.764
chr4p	850000000	860000000	6.462
chr4p	860000000	870000000	6.334
chr4p	870000000	880000000	6.662
chr4p	880000000	890000000	7.090
chr4p	890000000	900000000	6.410
chr4p	900000000	910000000	6.608
chr4p	910000000	920000000	6.442
chr4p	920000000	930000000	6.801
chr4p	930000000	940000000	6.823
chr4p	940000000	950000000	6.382
chr4p	950000000	960000000	6.391
chr4p	960000000	970000000	6.562
chr4p	970000000	980000000	6.721
chr4p	980000000	990000000	6.695
chr4p	990000000	1000000000	6.178
chr4p	1000000000	1010000000	6.501
chr4p	1010000000	1020000000	6.360
chr4p	1020000000	1030000000	6.547
chr4p	1030000000	1040000000	6.501
chr4p	1040000000	1050000000	7.225
chr4p	1050000000	1060000000	7.176
chr4p	1060000000	1070000000	6.495
chr4p	1070000000	1080000000	7.414
chr4p	1080000000	1090000000	6.769
chr4p	1090000000	1100000000	7.098
chr4p	1100000000	1110000000	6.493
chr4p	1110000000	1120000000	6.978
chr4p	1120000000	1130000000	6.397
chr4p	1130000000	1140000000	6.370
chr4p	1140000000	1150000000	6.568
chr4p	1150000000	1160000000	7.428
chr4p	1160000000	1170000000	6.569
chr4p	1170000000	1180000000	7.325
chr4p	1180000000	1190000000	6.417
chr4p	1190000000	1200000000	6.947
chr4p	1200000000	1205706753	5.252
chr4q	0	10000000	6.461
chr4q	10000000	20000000	6.162
chr4q	20000000	30000000	6.529
chr4q	30000000	40000000	7.557
chr4q	40000000	50000000	6.787
chr4q	50000000	60000000	7.080
chr4q	60000000	70000000	6.902
chr4q	70000000	80000000	6.117
chr4q	80000000	90000000	7.177
chr4q	90000000	100000000	6.319
chr4q	100000000	110000000	6.921
chr4q	110000000	120000000	6.825
chr4q	120000000	130000000	7.139
chr4q	130000000	140000000	6.869
chr4q	140000000	150000000	6.670
chr4q	150000000	160000000	6.458
chr4q	160000000	170000000	6.844
chr4q	170000000	180000000	7.073
chr4q	180000000	190000000	7.769
chr4q	190000000	200000000	6.778
chr4q	200000000	210000000	6.533
chr4q	210000000	220000000	6.824
chr4q	220000000	230000000	6.783
chr4q	230000000	240000000	7.294
chr4q	240000000	250000000	6.508
chr4q	250000000	260000000	6.661
chr4q	260000000	270000000	6.063
chr4q	270000000	280000000	6.645
chr4q	280000000	290000000	7.308
chr4q	290000000	300000000	7.225
chr4q	300000000	310000000	6.719
chr4q	310000000	320000000	7.004
chr4q	320000000	330000000	6.539
chr4q	330000000	340000000	6.778
chr4q	340000000	350000000	6.290
chr4q	350000000	360000000	6.941
chr4q	360000000	370000000	6.628
chr4q	370000000	380000000	7.182
chr4q	380000000	390000000	6.800
chr4q	390000000	400000000	6.288
chr4q	400000000	410000000	6.871
chr4q	410000000	420000000	6.378
chr4q	420000000	430000000	7.124
chr4q	430000000	440000000	6.600
chr4q	440000000	450000000	6.644
chr4q	450000000	460000000	6.161
chr4q	460000000	470000000	6.498
chr4q	470000000	480000000	6.477
chr4q	480000000	490000000	6.522
chr4q	490000000	500000000	6.549
chr4q	500000000	510000000	6.965
chr4q	510000000	520000000	6.539
chr4q	520000000	530000000	7.150
chr4q	530000000	540000000	6.986
chr4q	540000000	550000000	6.771
chr4q	550000000	560000000	6.770
chr4q	560000000	570000000	6.607
chr4q	570000000	580000000	7.028
chr4q	580000000	590000000	7.108
chr4q	590000000	600000000	6.979
chr4q	600000000	610000000	6.572
chr4q	610000000	620000000	6.953
chr4q	620000000	630000000	6.458
chr4q	630000000	640000000	6.227
chr4q	640000000	650000000	6.457
chr4q	650000000	660000000	6.461
chr4q	660000000	670000000	7.494
chr4q	670000000	680000000	6.778
chr4q	680000000	690000000	6.660
chr4q	690000000	700000000	6.609
chr4q	700000000	710000000	8.131
chr4q	710000000	720000000	7.212
chr4q	720000000	730000000	6.515
chr4q	730000000	740000000	7.392
chr4q	740000000	750000000	7.296
chr4q	750000000	760000000	6.436
chr4q	760000000	770000000	6.570
chr4q	770000000	780000000	6.631
chr4q	780000000	790000000	6.515
chr4q	790000000	800000000	6.608
chr4q	800000000	810000000	6.375
chr4q	810000000	820000000	6.922
chr4q	820000000	830000000	6.649
chr4q	830000000	840000000	6.799
chr4q	840000000	850000000	6.660
chr4q	850000000	860000000	7.055
chr4q	860000000	870000000	6.632
chr4q	870000000	880000000	6.470
chr4q	880000000	890000000	6.608
chr4q	890000000	900000000	6.408
chr4q	900000000	910000000	6.874
chr4q	910000000	920000000	6.770
chr4q	920000000	930000000	6.440
chr4q	930000000	940000000	6.130
chr4q	940000000	950000000	6.342
chr4q	950000000	960000000	6.687
chr4q	960000000	970000000	6.138
chr4q	970000000	980000000	6.630
chr4q	980000000	990000000	8.642
chr4q	990000000	1000000000	6.361
chr4q	1000000000	1010000000	6.681
chr4q	1010000000	1020000000	6.623
chr4q	1020000000	1030000000	6.784
chr4q	1030000000	1040000000	7.072
chr4q	1040000000	1050000000	6.948
chr4q	1050000000	1060000000	6.760
chr4q	1060000000	1070000000	6.489
chr4q	1070000000	1080000000	6.364
chr4q	1080000000	1090000000	6.320
chr4q	1090000000	1100000000	6.581
chr4q	1100000000	1110000000	6.588
chr4q	1110000000	1120000000	6.398
chr4q	1120000000	1130000000	6.559
chr4q	1130000000	1140000000	7.811
chr4q	1140000000	1150000000	7.623
chr4q	1150000000	1160000000	6.493
chr4q	1160000000	1170000000	6.947
chr4q	1170000000	1180000000	6.613
chr4q	1180000000	1190000000	5.985
chr4q	1190000000	1200000000	7.038
chr4q	1200000000	1210000000	6.989
chr4q	1210000000	1216097073	6.913
chr5p	0	10000000	6.333
chr5p	10000000	20000000	6.326
chr5p	20000000	30000000	6.337
chr5p	30000000	40000000	6.367
chr5p	40000000	50000000	6.239
chr5p	50000000	60000000	7.535
chr5p	60000000	70000000	5.973
chr5p	70000000	80000000	6.822
chr5p	80000000	90000000	6.779
chr5p	90000000	100000000	6.450
chr5p	100000000	110000000	6.389
chr5p	110000000	120000000	6.193
chr5p	120000000	130000000	6.351
chr5p	130000000	140000000	6.156
chr5p	140000000	150000000	6.259
chr5p	150000000	160000000	6.747
chr5p	160000000	170000000	6.587
chr5p	170000000	180000000	6.784
chr5p	180000000	190000000	6.257
chr5p	190000000	200000000	6.833
chr5p	200000000	210000000	6.709
chr5p	210000000	220000000	7.011
chr5p	220000000	230000000	6.769
chr5p	230000000	240000000	6.916
chr5p	240000000	250000000	6.826
chr5p	250000000	260000000	7.238
chr5p	260000000	270000000	6.386
chr5p	270000000	280000000	6.840
chr5p	280000000	290000000	7.076
chr5p	290000000	300000000	6.886
chr5p	300000000	310000000	6.851
chr5p	310000000	320000000	6.969
chr5p	320000000	330000000	6.509
chr5p	330000000	340000000	6.480
chr5p	340000000	350000000	6.564
chr5p	350000000	360000000	7.081
chr5p	360000000	370000000	7.260
chr5p	370000000	380000000	6.705
chr5p	380000000	390000000	8.904
chr5p	390000000	400000000	6.671
chr5p	400000000	410000000	6.843
chr5p	410000000	420000000	6.661
chr5p	420000000	430000000	7.456
chr5p	430000000	440000000	6.886
chr5p	440000000	450000000	6.721
chr5p	450000000	460000000	6.975
chr5p	460000000	470000000	6.543
chr5p	470000000	480000000	7.322
chr5p	480000000	490000000	6.781
chr5p	490000000	500000000	6.566
chr5p	500000000	510000000	6.695
chr5p	510000000	520000000	6.918
chr5p	520000000	530000000	6.845
chr5p	530000000	540000000	6.563
chr5p	540000000	550000000	6.166
chr5p	550000000	560000000	6.312
chr5p	560000000	570000000	6.504
chr5p	570000000	580000000	6.378
chr5p	580000000	590000000	6.854
chr5p	590000000	600000000	6.314
chr5p	600000000	610000000	7.206
chr5p	610000000	620000000	6.812
chr5p	620000000	630000000	6.932
chr5p	630000000	640000000	6.612
chr5p	640000000	650000000	6.450
chr5p	650000000	660000000	10.784
chr5p	660000000	670000000	6.744
chr5p	670000000	680000000	7.260
chr5p	680000000	690000000	6.901
chr5p	690000000	700000000	6.549
chr5p	700000000	710000000	6.573
chr5p	710000000	720000000	6.754
chr5p	720000000	730000000	6.666
chr5p	730000000	740000000	6.569
chr5p	740000000	750000000	6.523
chr5p	750000000	760000000	6.573
chr5p	760000000	770000000	6.847
chr5p	770000000	780000000	6.688
chr5p	780000000	790000000	6.465
chr5p	790000000	800000000	7.006
chr5p	800000000	810000000	6.640
chr5p	810000000	820000000	6.720
chr5p	820000000	830000000	6.477
chr5p	830000000	840000000	6.603
chr5p	840000000	850000000	6.374
chr5p	850000000	860000000	7.168
chr5p	860000000	870000000	6.376
chr5p	870000000	880000000	6.928
chr5p	880000000	890000000	6.463
chr5p	890000000	900000000	6.981
chr5p	900000000	910000000	7.201
chr5p	910000000	920000000	7.311
chr5p	920000000	930000000	6.996
chr5p	930000000	940000000	6.739
chr5p	940000000	950000000	6.902
chr5p	950000000	960000000	7.277
chr5p	960000000	970000000	10.593
chr5p	970000000	980000000	9.150
chr5p	980000000	990000000	6.998
chr5p	990000000	1000000000	6.601
chr5p	1000000000	1010000000	6.470
chr5p	1010000000	1020000000	6.458
chr5p	1020000000	1030000000	7.050
chr5p	1030000000	1040000000	6.997
chr5p	1040000000	1050000000	6.969
chr5p	1050000000	1060000000	6.592
chr5p	1060000000	1070000000	7.268
chr5p	1070000000	1080000000	7.329
chr5p	1080000000	1090000000	6.733
chr5p	1090000000	1100000000	6.951
chr5p	1100000000	1110000000	6.763
chr5p	1110000000	1120000000	6.632
chr5p	1120000000	1130000000	6.881
chr5p	1130000000	1140000000	6.716
chr5p	1140000000	1150000000	6.384
chr5p	1150000000	1160000000	7.634
chr5p	1160000000	1170000000	6.614
chr5p	1170000000	1180000000	6.360
chr5p	1180000000	1190000000	6.396
chr5p	1190000000	1200000000	6.797
chr5p	1200000000	1210000000	6.701
chr5p	1210000000	1220000000	6.657
chr5p	1220000000	1230000000	6.928
chr5p	1230000000	1240000000	7.226
chr5p	1240000000	1250000000	6.501
chr5p	1250000000	1260000000	6.783
chr5p	1260000000	1270000000	6.504
chr5p	1270000000	1280000000	7.323
chr5p	1280000000	1280495009	2.098
chr5q	0	10000000	7.089
chr5q	10000000	20000000	6.286
chr5q	20000000	30000000	6.714
chr5q	30000000	40000000	6.724
chr5q	40000000	50000000	6.960
chr5q	50000000	60000000	7.003
chr5q	60000000	70000000	6.371
chr5q	70000000	80000000	6.681
chr5q	80000000	90000000	7.305
chr5q	90000000	100000000	6.662
chr5q	100000000	110000000	7.062
chr5q	110000000	120000000	6.916
chr5q	120000000	130000000	6.806
chr5q	130000000	140000000	6.589
chr5q	140000000	150000000	7.098
chr5q	150000000	160000000	6.735
chr5q	160000000	170000000	7.004
chr5q	170000000	180000000	7.123
chr5q	180000000	190000000	6.279
chr5q	190000000	200000000	6.481
chr5q	200000000	210000000	6.605
chr5q	210000000	220000000	6.965
chr5q	220000000	230000000	6.726
chr5q	230000000	240000000	6.253
chr5q	240000000	250000000	6.867
chr5q	250000000	260000000	7.171
chr5q	260000000	270000000	6.337
chr5q	270000000	280000000	6.444
chr5q	280000000	290000000	6.467
chr5q	290000000	300000000	6.572
chr5q	300000000	310000000	7.053
chr5q	310000000	320000000	6.470
chr5q	320000000	330000000	6.436
chr5q	330000000	340000000	6.673
chr5q	340000000	350000000	6.694
chr5q	350000000	360000000	7.048
chr5q	360000000	370000000	6.352
chr5q	370000000	380000000	7.558
chr5q	380000000	390000000	6.346
chr5q	390000000	400000000	6.756
chr5q	400000000	410000000	6.938
chr5q	410000000	420000000	7.126
chr5q	420000000	430000000	6.586
chr5q	430000000	440000000	7.009
chr5q	440000000	450000000	6.844
chr5q	450000000	460000000	6.441
chr5q	460000000	470000000	6.447
chr5q	470000000	480000000	6.879
chr5q	480000000	490000000	6.726
chr5q	490000000	500000000	7.679
chr5q	500000000	510000000	6.452
chr5q	510000000	520000000	6.614
chr5q	520000000	530000000	6.683
chr5q	530000000	540000000	6.743
chr5q	540000000	550000000	6.632
chr5q	550000000	560000000	6.965
chr5q	560000000	570000000	6.526
chr5q	570000000	580000000	6.606
chr5q	580000000	590000000	6.791
chr5q	590000000	600000000	6.798
chr5q	600000000	610000000	6.292
chr5q	610000000	620000000	7.053
chr5q	620000000	630000000	7.099
chr5q	630000000	640000000	6.730
chr5q	640000000	650000000	6.663
chr5q	650000000	660000000	6.411
chr5q	660000000	670000000	6.560
chr5q	670000000	680000000	6.855
chr5q	680000000	690000000	6.880
chr5q	690000000	700000000	6.562
chr5q	700000000	710000000	6.810
chr5q	710000000	720000000	7.049
chr5q	720000000	730000000	6.808
chr5q	730000000	740000000	6.603
chr5q	740000000	750000000	6.842
chr5q	750000000	760000000	6.311
chr5q	760000000	770000000	6.459
chr5q	770000000	780000000	7.085
chr5q	780000000	790000000	6.758
chr5q	790000000	800000000	6.689
chr5q	800000000	810000000	7.115
chr5q	810000000	820000000	6.976
chr5q	820000000	830000000	6.598
chr5q	830000000	840000000	6.927
chr5q	840000000	850000000	6.712
chr5q	850000000	860000000	6.927
chr5q	860000000	870000000	6.656
chr5q	870000000	880000000	6.695
chr5q	880000000	890000000	6.573
chr5q	890000000	900000000	6.729
chr5q	900000000	910000000	6.437
chr5q	910000000	920000000	6.462
chr5q	920000000	930000000	6.367
chr5q	930000000	940000000	6.996
chr5q	940000000	950000000	6.859
chr5q	950000000	960000000	6.395
chr5q	960000000	970000000	6.808
chr5q	970000000	980000000	6.736
chr5q	980000000	990000000	6.306
chr5q	990000000	1000000000	6.740
chr5q	1000000000	1010000000	6.407
chr5q	1010000000	1020000000	6.619
chr5q	1020000000	1030000000	6.929
chr5q	1030000000	1040000000	6.447
chr5q	1040000000	1050000000	6.382
chr5q	1050000000	1060000000	6.459
chr5q	1060000000	1070000000	6.664
chr5q	1070000000	1080000000	6.675
chr5q	1080000000	1090000000	6.545
chr5q	1090000000	1100000000	6.377
chr5q	1100000000	1110000000	6.473
chr5q	1110000000	1120000000	6.065
chr5q	1120000000	1130000000	6.823
chr5q	1130000000	1140000000	6.534
chr5q	1140000000	1150000000	7.042
chr5q	1150000000	1160000000	5.931
chr5q	1160000000	1170000000	6.293
chr5q	1170000000	1180000000	6.215
chr5q	1180000000	1190000000	6.422
chr5q	1190000000	1200000000	6.655
chr5q	1200000000	1210000000	6.647
chr5q	1210000000	1220000000	6.950
chr5q	1220000000	1230000000	6.510
chr5q	1230000000	1240000000	6.594
chr5q	1240000000	1250000000	7.175
chr5q	1250000000	1260000000	7.594
chr5q	1260000000	1270000000	7.043
chr5q	1270000000	1280000000	6.124
chr5q	1280000000	1286323614	8.045
chr6p	0	10000000	7.011
chr6p	10000000	20000000	6.270
chr6p	20000000	30000000	6.557
chr6p	30000000	40000000	7.364
chr6p	40000000	50000000	7.747
chr6p	50000000	60000000	6.943
chr6p	60000000	70000000	7.374
chr6p	70000000	80000000	7.290
chr6p	80000000	90000000	6.692
chr6p	90000000	100000000	5.732
chr6p	100000000	110000000	6.290
chr6p	110000000	120000000	6.661
chr6p	120000000	130000000	6.550
chr6p	130000000	140000000	8.099
chr6p	140000000	150000000	6.729
chr6p	150000000	160000000	6.517
chr6p	160000000	170000000	6.563
chr6p	170000000	180000000	6.708
chr6p	180000000	190000000	11.581
chr6p	190000000	200000000	6.485
chr6p	200000000	210000000	6.886
chr6p	210000000	220000000	7.381
chr6p	220000000	230000000	6.659
chr6p	230000000	240000000	7.320
chr6p	240000000	250000000	7.826
chr6p	250000000	260000000	7.215
chr6p	260000000	270000000	7.778
chr6p	270000000	280000000	6.620
chr6p	280000000	290000000	7.350
chr6p	290000000	300000000	7.552
chr6p	300000000	310000000	6.631
chr6p	310000000	320000000	6.612
chr6p	320000000	330000000	6.362
chr6p	330000000	340000000	6.700
chr6p	340000000	350000000	6.535
chr6p	350000000	360000000	6.398
chr6p	360000000	370000000	6.619
chr6p	370000000	380000000	6.907
chr6p	380000000	390000000	6.341
chr6p	390000000	400000000	6.769
chr6p	400000000	410000000	6.486
chr6p	410000000	420000000	6.342
chr6p	420000000	430000000	6.790
chr6p	430000000	440000000	6.824
chr6p	440000000	450000000	7.439
chr6p	450000000	460000000	6.658
chr6p	460000000	470000000	6.151
chr6p	470000000	480000000	6.800
chr6p	480000000	490000000	7.054
chr6p	490000000	500000000	6.738
chr6p	500000000	510000000	6.424
chr6p	510000000	520000000	7.263
chr6p	520000000	530000000	6.917
chr6p	530000000	540000000	6.463
chr6p	540000000	550000000	6.776
chr6p	550000000	560000000	6.942
chr6p	560000000	570000000	6.630
chr6p	570000000	580000000	6.428
chr6p	580000000	590000000	6.713
chr6p	590000000	600000000	7.320
chr6p	600000000	610000000	6.689
chr6p	610000000	620000000	6.483
chr6p	620000000	630000000	6.791
chr6p	630000000	640000000	7.190
chr6p	640000000	650000000	6.389
chr6p	650000000	660000000	6.654
chr6p	660000000	670000000	6.563
chr6p	670000000	680000000	6.487
chr6p	680000000	690000000	6.529
chr6p	690000000	700000000	6.915
chr6p	700000000	710000000	6.763
chr6p	710000000	720000000	6.632
chr6p	720000000	730000000	6.659
chr6p	730000000	740000000	6.849
chr6p	740000000	750000000	7.149
chr6p	750000000	760000000	6.603
chr6p	760000000	770000000	6.937
chr6p	770000000	780000000	6.984
chr6p	780000000	790000000	6.701
chr6p	790000000	800000000	6.565
chr6p	800000000	810000000	6.544
chr6p	810000000	820000000	6.803
chr6p	820000000	830000000	6.309
chr6p	830000000	840000000	6.562
chr6p	840000000	850000000	6.520
chr6p	850000000	860000000	6.734
chr6p	860000000	870000000	6.603
chr6p	870000000	880000000	6.690
chr6p	880000000	890000000	7.423
chr6p	890000000	900000000	6.300
chr6p	900000000	910000000	6.619
chr6p	910000000	920000000	6.976
chr6p	920000000	930000000	6.927
chr6p	930000000	940000000	6.827
chr6p	940000000	950000000	6.736
chr6p	950000000	960000000	6.935
chr6p	960000000	970000000	6.796
chr6p	970000000	980000000	6.372
chr6p	980000000	990000000	6.388
chr6p	990000000	1000000000	6.650
chr6p	1000000000	1010000000	6.440
chr6p	1010000000	1020000000	6.855
chr6p	1020000000	1030000000	6.729
chr6p	1030000000	1040000000	6.859
chr6p	1040000000	1050000000	6.975
chr6p	1050000000	1060000000	6.671
chr6p	1060000000	1070000000	6.808
chr6p	1070000000	1080000000	6.632
chr6p	1080000000	1090000000	6.829
chr6p	1090000000	1100000000	6.935
chr6p	1100000000	1110000000	7.125
chr6p	1110000000	1120000000	6.570
chr6p	1120000000	1130000000	6.769
chr6p	1130000000	1140000000	6.586
chr6p	1140000000	1150000000	6.844
chr6p	1150000000	1160000000	6.501
chr6p	1160000000	1170000000	6.792
chr6p	1170000000	1180000000	6.084
chr6p	1180000000	1190000000	6.797
chr6p	1190000000	1200000000	7.111
chr6p	1200000000	1210000000	6.276
chr6p	1210000000	1220000000	5.963
chr6p	1220000000	1230000000	6.164
chr6p	1230000000	1240000000	6.256
chr6p	1240000000	1250000000	7.230
chr6p	1250000000	1260000000	6.603
chr6p	1260000000	1270000000	6.997
chr6p	1270000000	1280000000	7.100
chr6p	1280000000	1290000000	7.616
chr6p	1290000000	1300000000	6.933
chr6p	1300000000	1310000000	6.015
chr6p	1310000000	1320000000	6.487
chr6p	1320000000	1330000000	6.272
chr6p	1330000000	1340000000	7.116
chr6p	1340000000	1350000000	6.933
[truncated: 686 more rows]
