# Supplementary material for: A mammalian-like piRNA pathway in Axolotl reveals the origins of piRNA-directed DNA methylation
Source: EMBO J. 2025 Nov 13;45(6):1933–56. doi: 10.1038/s44318-025-00631-w (PMC7618676; doi:10.1038/s44318-025-00631-w)
Supplement: Supplementary file 11 — Source data Fig. 5 [file 44318_2025_631_MOESM11_ESM.zip › Figure 5/5A/testis-2_genome_srt_edit.pirna.rev.bin1000000.log2RPM.csv]

chr10p	0	1000000	6.258
chr10p	1000000	2000000	11.639
chr10p	2000000	3000000	3.036
chr10p	3000000	4000000	2.500
chr10p	4000000	5000000	2.279
chr10p	5000000	6000000	2.775
chr10p	6000000	7000000	2.136
chr10p	7000000	8000000	2.919
chr10p	8000000	9000000	2.202
chr10p	9000000	10000000	2.765
chr10p	10000000	11000000	2.825
chr10p	11000000	12000000	2.832
chr10p	12000000	13000000	2.913
chr10p	13000000	14000000	1.718
chr10p	14000000	15000000	2.670
chr10p	15000000	16000000	2.461
chr10p	16000000	17000000	3.466
chr10p	17000000	18000000	2.770
chr10p	18000000	19000000	2.508
chr10p	19000000	20000000	2.098
chr10p	20000000	21000000	3.228
chr10p	21000000	22000000	3.329
chr10p	22000000	23000000	2.852
chr10p	23000000	24000000	2.060
chr10p	24000000	25000000	1.653
chr10p	25000000	26000000	2.235
chr10p	26000000	27000000	3.430
chr10p	27000000	28000000	2.918
chr10p	28000000	29000000	9.949
chr10p	29000000	30000000	2.803
chr10p	30000000	31000000	3.285
chr10p	31000000	32000000	2.054
chr10p	32000000	33000000	4.775
chr10p	33000000	34000000	1.935
chr10p	34000000	35000000	1.805
chr10p	35000000	36000000	2.487
chr10p	36000000	37000000	2.852
chr10p	37000000	38000000	2.101
chr10p	38000000	39000000	2.309
chr10p	39000000	40000000	2.602
chr10p	40000000	41000000	3.458
chr10p	41000000	42000000	2.835
chr10p	42000000	43000000	3.509
chr10p	43000000	44000000	3.465
chr10p	44000000	45000000	2.711
chr10p	45000000	46000000	3.072
chr10p	46000000	47000000	3.577
chr10p	47000000	48000000	2.139
chr10p	48000000	49000000	4.088
chr10p	49000000	50000000	3.805
chr10p	50000000	51000000	3.332
chr10p	51000000	52000000	2.766
chr10p	52000000	53000000	4.012
chr10p	53000000	54000000	5.320
chr10p	54000000	55000000	4.161
chr10p	55000000	56000000	3.576
chr10p	56000000	57000000	3.057
chr10p	57000000	58000000	3.356
chr10p	58000000	59000000	2.856
chr10p	59000000	60000000	2.875
chr10p	60000000	61000000	4.888
chr10p	61000000	62000000	3.824
chr10p	62000000	63000000	3.013
chr10p	63000000	64000000	3.256
chr10p	64000000	65000000	2.459
chr10p	65000000	66000000	2.143
chr10p	66000000	67000000	2.769
chr10p	67000000	68000000	2.849
chr10p	68000000	69000000	2.388
chr10p	69000000	70000000	3.483
chr10p	70000000	71000000	2.466
chr10p	71000000	72000000	2.836
chr10p	72000000	73000000	2.138
chr10p	73000000	74000000	2.731
chr10p	74000000	75000000	3.302
chr10p	75000000	76000000	3.134
chr10p	76000000	77000000	3.047
chr10p	77000000	78000000	3.585
chr10p	78000000	79000000	3.055
chr10p	79000000	80000000	4.636
chr10p	80000000	81000000	8.253
chr10p	81000000	82000000	2.166
chr10p	82000000	83000000	3.110
chr10p	83000000	84000000	2.735
chr10p	84000000	85000000	2.383
chr10p	85000000	86000000	3.057
chr10p	86000000	87000000	2.285
chr10p	87000000	88000000	2.196
chr10p	88000000	89000000	2.407
chr10p	89000000	90000000	2.287
chr10p	90000000	91000000	4.813
chr10p	91000000	92000000	3.533
chr10p	92000000	93000000	2.081
chr10p	93000000	94000000	2.044
chr10p	94000000	95000000	3.662
chr10p	95000000	96000000	2.749
chr10p	96000000	97000000	3.721
chr10p	97000000	98000000	3.525
chr10p	98000000	99000000	3.306
chr10p	99000000	100000000	3.764
chr10p	100000000	101000000	4.424
chr10p	101000000	102000000	3.843
chr10p	102000000	103000000	3.948
chr10p	103000000	104000000	3.489
chr10p	104000000	105000000	3.119
chr10p	105000000	106000000	3.544
chr10p	106000000	107000000	2.573
chr10p	107000000	108000000	2.272
chr10p	108000000	109000000	2.587
chr10p	109000000	110000000	2.404
chr10p	110000000	111000000	3.265
chr10p	111000000	112000000	3.283
chr10p	112000000	113000000	3.627
chr10p	113000000	114000000	2.565
chr10p	114000000	115000000	2.532
chr10p	115000000	116000000	6.514
chr10p	116000000	117000000	3.321
chr10p	117000000	118000000	2.809
chr10p	118000000	119000000	3.007
chr10p	119000000	120000000	2.924
chr10p	120000000	121000000	2.331
chr10p	121000000	122000000	3.548
chr10p	122000000	123000000	2.743
chr10p	123000000	124000000	3.435
chr10p	124000000	125000000	3.007
chr10p	125000000	126000000	2.745
chr10p	126000000	127000000	3.198
chr10p	127000000	128000000	3.767
chr10p	128000000	129000000	3.887
chr10p	129000000	130000000	2.519
chr10p	130000000	131000000	2.996
chr10p	131000000	132000000	3.954
chr10p	132000000	133000000	3.714
chr10p	133000000	134000000	3.481
chr10p	134000000	135000000	2.219
chr10p	135000000	136000000	3.296
chr10p	136000000	137000000	2.409
chr10p	137000000	138000000	3.685
chr10p	138000000	139000000	2.501
chr10p	139000000	140000000	3.017
chr10p	140000000	141000000	5.002
chr10p	141000000	142000000	3.362
chr10p	142000000	143000000	2.725
chr10p	143000000	144000000	8.915
chr10p	144000000	145000000	4.121
chr10p	145000000	146000000	3.045
chr10p	146000000	147000000	5.803
chr10p	147000000	148000000	2.938
chr10p	148000000	149000000	2.908
chr10p	149000000	150000000	3.036
chr10p	150000000	151000000	4.531
chr10p	151000000	152000000	2.948
chr10p	152000000	153000000	3.628
chr10p	153000000	154000000	2.902
chr10p	154000000	155000000	2.834
chr10p	155000000	156000000	4.015
chr10p	156000000	157000000	3.523
chr10p	157000000	158000000	2.847
chr10p	158000000	159000000	3.445
chr10p	159000000	160000000	4.802
chr10p	160000000	161000000	3.962
chr10p	161000000	162000000	3.747
chr10p	162000000	163000000	4.355
chr10p	163000000	164000000	3.693
chr10p	164000000	165000000	2.160
chr10p	165000000	166000000	2.894
chr10p	166000000	167000000	3.200
chr10p	167000000	168000000	2.663
chr10p	168000000	169000000	2.022
chr10p	169000000	170000000	2.565
chr10p	170000000	171000000	4.078
chr10p	171000000	172000000	2.865
chr10p	172000000	173000000	3.329
chr10p	173000000	174000000	4.177
chr10p	174000000	175000000	3.273
chr10p	175000000	176000000	4.274
chr10p	176000000	177000000	2.573
chr10p	177000000	178000000	2.446
chr10p	178000000	179000000	2.232
chr10p	179000000	180000000	2.824
chr10p	180000000	181000000	3.028
chr10p	181000000	182000000	2.764
chr10p	182000000	183000000	2.548
chr10p	183000000	184000000	2.766
chr10p	184000000	185000000	2.883
chr10p	185000000	186000000	2.679
chr10p	186000000	187000000	3.503
chr10p	187000000	188000000	4.115
chr10p	188000000	189000000	3.892
chr10p	189000000	190000000	4.248
chr10p	190000000	191000000	2.716
chr10p	191000000	192000000	2.186
chr10p	192000000	193000000	2.829
chr10p	193000000	194000000	2.896
chr10p	194000000	195000000	2.667
chr10p	195000000	196000000	3.286
chr10p	196000000	197000000	4.238
chr10p	197000000	198000000	3.419
chr10p	198000000	199000000	3.718
chr10p	199000000	200000000	3.686
chr10p	200000000	201000000	2.825
chr10p	201000000	202000000	3.524
chr10p	202000000	203000000	3.904
chr10p	203000000	204000000	3.706
chr10p	204000000	205000000	2.589
chr10p	205000000	206000000	3.833
chr10p	206000000	207000000	2.283
chr10p	207000000	208000000	2.978
chr10p	208000000	209000000	2.948
chr10p	209000000	210000000	3.268
chr10p	210000000	211000000	4.255
chr10p	211000000	212000000	3.706
chr10p	212000000	213000000	3.098
chr10p	213000000	214000000	4.272
chr10p	214000000	215000000	3.014
chr10p	215000000	216000000	3.382
chr10p	216000000	217000000	3.148
chr10p	217000000	218000000	3.530
chr10p	218000000	219000000	3.356
chr10p	219000000	220000000	3.576
chr10p	220000000	221000000	3.076
chr10p	221000000	222000000	2.449
chr10p	222000000	223000000	6.266
chr10p	223000000	224000000	2.955
chr10p	224000000	225000000	3.134
chr10p	225000000	226000000	4.506
chr10p	226000000	227000000	2.279
chr10p	227000000	228000000	2.985
chr10p	228000000	229000000	3.074
chr10p	229000000	230000000	3.156
chr10p	230000000	231000000	3.934
chr10p	231000000	232000000	3.812
chr10p	232000000	233000000	3.880
chr10p	233000000	234000000	3.417
chr10p	234000000	235000000	4.064
chr10p	235000000	236000000	3.018
chr10p	236000000	237000000	3.441
chr10p	237000000	238000000	3.573
chr10p	238000000	239000000	5.092
chr10p	239000000	240000000	3.892
chr10p	240000000	241000000	3.220
chr10p	241000000	242000000	3.288
chr10p	242000000	243000000	2.220
chr10p	243000000	244000000	2.295
chr10p	244000000	245000000	3.593
chr10p	245000000	246000000	2.957
chr10p	246000000	247000000	2.617
chr10p	247000000	248000000	2.513
chr10p	248000000	249000000	3.056
chr10p	249000000	250000000	4.989
chr10p	250000000	251000000	3.238
chr10p	251000000	252000000	3.314
chr10p	252000000	253000000	3.793
chr10p	253000000	254000000	3.874
chr10p	254000000	255000000	3.420
chr10p	255000000	256000000	2.940
chr10p	256000000	257000000	2.688
chr10p	257000000	258000000	2.506
chr10p	258000000	259000000	2.665
chr10p	259000000	260000000	2.421
chr10p	260000000	261000000	4.121
chr10p	261000000	262000000	3.180
chr10p	262000000	263000000	2.962
chr10p	263000000	264000000	2.627
chr10p	264000000	265000000	2.897
chr10p	265000000	266000000	2.286
chr10p	266000000	267000000	2.250
chr10p	267000000	268000000	3.194
chr10p	268000000	269000000	3.025
chr10p	269000000	270000000	2.667
chr10p	270000000	271000000	4.989
chr10p	271000000	272000000	2.838
chr10p	272000000	273000000	2.716
chr10p	273000000	274000000	2.890
chr10p	274000000	275000000	2.927
chr10p	275000000	276000000	3.210
chr10p	276000000	277000000	2.880
chr10p	277000000	278000000	2.703
chr10p	278000000	279000000	2.906
chr10p	279000000	280000000	2.790
chr10p	280000000	281000000	4.859
chr10p	281000000	282000000	3.381
chr10p	282000000	283000000	3.522
chr10p	283000000	284000000	3.870
chr10p	284000000	285000000	2.769
chr10p	285000000	286000000	4.096
chr10p	286000000	287000000	3.592
chr10p	287000000	288000000	2.445
chr10p	288000000	289000000	3.601
chr10p	289000000	290000000	3.037
chr10p	290000000	291000000	3.570
chr10p	291000000	292000000	3.765
chr10p	292000000	293000000	2.668
chr10p	293000000	294000000	4.161
chr10p	294000000	295000000	2.567
chr10p	295000000	296000000	2.274
chr10p	296000000	297000000	3.300
chr10p	297000000	298000000	3.360
chr10p	298000000	299000000	3.467
chr10p	299000000	300000000	4.283
chr10p	300000000	301000000	3.132
chr10p	301000000	302000000	3.584
chr10p	302000000	303000000	3.180
chr10p	303000000	304000000	3.688
chr10p	304000000	305000000	3.533
chr10p	305000000	306000000	3.295
chr10p	306000000	307000000	3.279
chr10p	307000000	308000000	2.487
chr10p	308000000	309000000	2.703
chr10p	309000000	310000000	2.515
chr10p	310000000	311000000	2.413
chr10p	311000000	312000000	2.907
chr10p	312000000	313000000	3.429
chr10p	313000000	314000000	3.288
chr10p	314000000	315000000	3.766
chr10p	315000000	316000000	3.726
chr10p	316000000	317000000	3.332
chr10p	317000000	318000000	4.343
chr10p	318000000	319000000	2.542
chr10p	319000000	320000000	3.148
chr10p	320000000	321000000	2.910
chr10p	321000000	322000000	3.913
chr10p	322000000	323000000	2.881
chr10p	323000000	324000000	3.614
chr10p	324000000	325000000	3.356
chr10p	325000000	326000000	4.103
chr10p	326000000	327000000	2.904
chr10p	327000000	328000000	2.525
chr10p	328000000	329000000	3.105
chr10p	329000000	330000000	3.505
chr10p	330000000	331000000	3.494
chr10p	331000000	332000000	2.628
chr10p	332000000	333000000	2.463
chr10p	333000000	334000000	2.388
chr10p	334000000	335000000	2.861
chr10p	335000000	336000000	2.654
chr10p	336000000	337000000	3.031
chr10p	337000000	338000000	2.395
chr10p	338000000	339000000	2.352
chr10p	339000000	340000000	2.636
chr10p	340000000	341000000	3.853
chr10p	341000000	342000000	2.837
chr10p	342000000	343000000	2.727
chr10p	343000000	344000000	2.812
chr10p	344000000	345000000	3.558
chr10p	345000000	346000000	3.431
chr10p	346000000	347000000	2.791
chr10p	347000000	348000000	2.552
chr10p	348000000	349000000	3.094
chr10p	349000000	350000000	3.355
chr10p	350000000	351000000	3.208
chr10p	351000000	352000000	3.687
chr10p	352000000	353000000	2.958
chr10p	353000000	354000000	3.357
chr10p	354000000	355000000	4.611
chr10p	355000000	356000000	3.090
chr10p	356000000	357000000	3.452
chr10p	357000000	358000000	3.145
chr10p	358000000	359000000	3.940
chr10p	359000000	360000000	3.518
chr10p	360000000	361000000	3.599
chr10p	361000000	362000000	2.678
chr10p	362000000	363000000	3.836
chr10p	363000000	364000000	3.977
chr10p	364000000	365000000	3.252
chr10p	365000000	366000000	3.609
chr10p	366000000	367000000	3.293
chr10p	367000000	368000000	2.870
chr10p	368000000	369000000	3.018
chr10p	369000000	370000000	3.285
chr10p	370000000	371000000	3.022
chr10p	371000000	372000000	3.150
chr10p	372000000	373000000	2.851
chr10p	373000000	374000000	3.379
chr10p	374000000	375000000	3.512
chr10p	375000000	376000000	3.033
chr10p	376000000	377000000	2.309
chr10p	377000000	378000000	2.529
chr10p	378000000	379000000	4.282
chr10p	379000000	380000000	3.301
chr10p	380000000	381000000	3.187
chr10p	381000000	382000000	3.373
chr10p	382000000	383000000	2.598
chr10p	383000000	384000000	2.826
chr10p	384000000	385000000	2.213
chr10p	385000000	386000000	3.104
chr10p	386000000	387000000	3.956
chr10p	387000000	388000000	2.957
chr10p	388000000	389000000	3.024
chr10p	389000000	390000000	2.797
chr10p	390000000	391000000	3.484
chr10p	391000000	392000000	3.571
chr10p	392000000	393000000	4.421
chr10p	393000000	394000000	3.102
chr10p	394000000	395000000	3.328
chr10p	395000000	396000000	2.890
chr10p	396000000	397000000	3.669
chr10p	397000000	398000000	3.915
chr10p	398000000	399000000	4.482
chr10p	399000000	400000000	5.391
chr10p	400000000	401000000	3.077
chr10p	401000000	402000000	3.112
chr10p	402000000	403000000	4.515
chr10p	403000000	404000000	2.689
chr10p	404000000	405000000	3.524
chr10p	405000000	406000000	3.506
chr10p	406000000	407000000	3.937
chr10p	407000000	408000000	3.112
chr10p	408000000	409000000	3.009
chr10p	409000000	410000000	2.682
chr10p	410000000	411000000	3.080
chr10p	411000000	412000000	3.753
chr10p	412000000	413000000	3.205
chr10p	413000000	414000000	4.415
chr10p	414000000	415000000	3.614
chr10p	415000000	416000000	3.846
chr10p	416000000	417000000	3.779
chr10p	417000000	418000000	2.691
chr10p	418000000	419000000	2.613
chr10p	419000000	420000000	3.918
chr10p	420000000	421000000	3.429
chr10p	421000000	422000000	2.518
chr10p	422000000	423000000	2.628
chr10p	423000000	424000000	2.772
chr10p	424000000	425000000	3.279
chr10p	425000000	426000000	4.206
chr10p	426000000	427000000	3.284
chr10p	427000000	428000000	3.008
chr10p	428000000	429000000	3.715
chr10p	429000000	430000000	3.385
chr10p	430000000	431000000	3.170
chr10p	431000000	432000000	3.720
chr10p	432000000	433000000	4.110
chr10p	433000000	434000000	4.301
chr10p	434000000	435000000	3.463
chr10p	435000000	436000000	3.193
chr10p	436000000	437000000	3.546
chr10p	437000000	438000000	2.666
chr10p	438000000	439000000	3.230
chr10p	439000000	440000000	2.996
chr10p	440000000	441000000	3.530
chr10p	441000000	442000000	2.794
chr10p	442000000	443000000	3.113
chr10p	443000000	444000000	2.610
chr10p	444000000	445000000	2.928
chr10p	445000000	446000000	3.227
chr10p	446000000	447000000	3.261
chr10p	447000000	448000000	3.138
chr10p	448000000	449000000	2.669
chr10p	449000000	450000000	3.544
chr10p	450000000	451000000	2.852
chr10p	451000000	452000000	3.514
chr10p	452000000	453000000	3.706
chr10p	453000000	454000000	3.115
chr10p	454000000	455000000	2.908
chr10p	455000000	456000000	3.826
chr10p	456000000	457000000	3.089
chr10p	457000000	458000000	4.714
chr10p	458000000	459000000	4.645
chr10p	459000000	460000000	2.613
chr10p	460000000	461000000	3.161
chr10p	461000000	462000000	3.216
chr10p	462000000	463000000	3.611
chr10p	463000000	464000000	2.967
chr10p	464000000	465000000	4.086
chr10p	465000000	466000000	3.442
chr10p	466000000	467000000	3.477
chr10p	467000000	468000000	2.718
chr10p	468000000	469000000	3.437
chr10p	469000000	470000000	2.955
chr10p	470000000	471000000	3.811
chr10p	471000000	472000000	3.632
chr10p	472000000	473000000	3.711
chr10p	473000000	474000000	3.070
chr10p	474000000	475000000	3.067
chr10p	475000000	476000000	3.888
chr10p	476000000	477000000	3.490
chr10p	477000000	478000000	3.678
chr10p	478000000	479000000	3.184
chr10p	479000000	480000000	4.596
chr10p	480000000	481000000	3.391
chr10p	481000000	482000000	3.533
chr10p	482000000	483000000	3.496
chr10p	483000000	484000000	3.069
chr10p	484000000	485000000	3.242
chr10p	485000000	486000000	2.863
chr10p	486000000	487000000	3.274
chr10p	487000000	488000000	2.682
chr10p	488000000	489000000	2.600
chr10p	489000000	490000000	2.957
chr10p	490000000	491000000	4.375
chr10p	491000000	492000000	2.318
chr10p	492000000	493000000	2.677
chr10p	493000000	494000000	2.973
chr10p	494000000	495000000	3.037
chr10p	495000000	496000000	3.706
chr10p	496000000	497000000	3.364
chr10p	497000000	498000000	4.021
chr10p	498000000	499000000	2.648
chr10p	499000000	500000000	3.062
chr10p	500000000	501000000	3.025
chr10p	501000000	502000000	3.680
chr10p	502000000	503000000	3.175
chr10p	503000000	504000000	2.782
chr10p	504000000	505000000	2.698
chr10p	505000000	506000000	2.731
chr10p	506000000	507000000	3.052
chr10p	507000000	508000000	2.674
chr10p	508000000	509000000	4.279
chr10p	509000000	510000000	2.959
chr10p	510000000	511000000	2.573
chr10p	511000000	512000000	4.004
chr10p	512000000	513000000	3.662
chr10p	513000000	514000000	3.687
chr10p	514000000	515000000	6.118
chr10p	515000000	516000000	3.304
chr10p	516000000	517000000	3.588
chr10p	517000000	518000000	3.546
chr10p	518000000	519000000	5.094
chr10p	519000000	520000000	3.251
chr10p	520000000	521000000	6.227
chr10p	521000000	522000000	3.012
chr10p	522000000	523000000	3.126
chr10p	523000000	524000000	2.744
chr10p	524000000	525000000	4.433
chr10p	525000000	526000000	3.239
chr10p	526000000	527000000	2.373
chr10p	527000000	528000000	3.348
chr10p	528000000	529000000	3.219
chr10p	529000000	530000000	3.177
chr10p	530000000	531000000	3.815
chr10p	531000000	532000000	3.780
chr10p	532000000	533000000	4.206
chr10p	533000000	534000000	2.719
chr10p	534000000	535000000	3.186
chr10p	535000000	536000000	3.382
chr10p	536000000	537000000	2.950
chr10p	537000000	538000000	3.696
chr10p	538000000	539000000	3.650
chr10p	539000000	540000000	2.845
chr10p	540000000	541000000	3.129
chr10p	541000000	542000000	3.758
chr10p	542000000	543000000	3.149
chr10p	543000000	544000000	3.516
chr10p	544000000	545000000	3.944
chr10p	545000000	546000000	4.071
chr10p	546000000	547000000	3.869
chr10p	547000000	548000000	3.515
chr10p	548000000	549000000	3.554
chr10p	549000000	550000000	3.759
chr10p	550000000	551000000	3.014
chr10p	551000000	552000000	3.436
chr10p	552000000	553000000	4.114
chr10p	553000000	554000000	4.053
chr10p	554000000	555000000	2.595
chr10p	555000000	556000000	2.635
chr10p	556000000	557000000	3.288
chr10p	557000000	558000000	5.396
chr10p	558000000	559000000	4.142
chr10p	559000000	560000000	3.050
chr10p	560000000	561000000	3.229
chr10p	561000000	562000000	2.572
chr10p	562000000	563000000	3.441
chr10p	563000000	564000000	3.398
chr10p	564000000	565000000	4.365
chr10p	565000000	566000000	3.868
chr10p	566000000	567000000	3.408
chr10p	567000000	568000000	3.381
chr10p	568000000	569000000	2.737
chr10p	569000000	570000000	3.976
chr10p	570000000	571000000	2.980
chr10p	571000000	572000000	3.392
chr10p	572000000	573000000	3.776
chr10p	573000000	574000000	4.665
chr10p	574000000	575000000	4.176
chr10p	575000000	576000000	2.998
chr10p	576000000	577000000	2.160
chr10p	577000000	578000000	2.615
chr10p	578000000	579000000	3.390
chr10p	579000000	580000000	2.353
chr10p	580000000	581000000	2.826
chr10p	581000000	582000000	3.569
chr10p	582000000	583000000	4.096
chr10p	583000000	584000000	3.122
chr10p	584000000	585000000	2.884
chr10p	585000000	586000000	2.657
chr10p	586000000	587000000	3.352
chr10p	587000000	588000000	3.121
chr10p	588000000	589000000	3.713
chr10p	589000000	590000000	3.359
chr10p	590000000	591000000	3.629
chr10p	591000000	592000000	6.273
chr10p	592000000	593000000	3.046
chr10p	593000000	594000000	3.343
chr10p	594000000	595000000	3.803
chr10p	595000000	596000000	3.679
chr10p	596000000	597000000	4.157
chr10p	597000000	598000000	3.886
chr10p	598000000	599000000	2.413
chr10p	599000000	600000000	2.261
chr10p	600000000	601000000	2.744
chr10p	601000000	602000000	2.240
chr10p	602000000	603000000	2.430
chr10p	603000000	604000000	2.878
chr10p	604000000	605000000	4.372
chr10p	605000000	606000000	3.279
chr10p	606000000	607000000	4.115
chr10p	607000000	608000000	3.671
chr10p	608000000	609000000	3.329
chr10p	609000000	610000000	3.030
chr10p	610000000	611000000	2.972
chr10p	611000000	612000000	2.162
chr10p	612000000	613000000	3.192
chr10p	613000000	614000000	3.283
chr10p	614000000	615000000	4.584
chr10p	615000000	616000000	3.722
chr10p	616000000	617000000	2.885
chr10p	617000000	618000000	2.814
chr10p	618000000	619000000	3.218
chr10p	619000000	620000000	3.316
chr10p	620000000	621000000	2.923
chr10p	621000000	622000000	2.495
chr10p	622000000	623000000	2.482
chr10p	623000000	624000000	2.988
chr10p	624000000	625000000	2.894
chr10p	625000000	626000000	2.670
chr10p	626000000	627000000	2.862
chr10p	627000000	628000000	3.025
chr10p	628000000	629000000	2.883
chr10p	629000000	630000000	2.554
chr10p	630000000	631000000	3.077
chr10p	631000000	632000000	3.237
chr10p	632000000	633000000	2.902
chr10p	633000000	634000000	3.075
chr10p	634000000	635000000	3.070
chr10p	635000000	636000000	2.643
chr10p	636000000	637000000	2.736
chr10p	637000000	638000000	1.811
chr10p	638000000	639000000	2.114
chr10p	639000000	640000000	4.783
chr10p	640000000	641000000	2.622
chr10p	641000000	642000000	2.991
chr10p	642000000	643000000	3.584
chr10p	643000000	644000000	4.070
chr10p	644000000	645000000	4.257
chr10p	645000000	646000000	3.792
chr10p	646000000	647000000	3.012
chr10p	647000000	648000000	3.248
chr10p	648000000	649000000	2.983
chr10p	649000000	650000000	2.532
chr10p	650000000	651000000	3.812
chr10p	651000000	652000000	6.180
chr10p	652000000	653000000	3.134
chr10p	653000000	654000000	3.047
chr10p	654000000	655000000	3.987
chr10p	655000000	656000000	3.458
chr10p	656000000	657000000	4.357
chr10p	657000000	658000000	6.554
chr10p	658000000	659000000	3.707
chr10p	659000000	660000000	2.567
chr10p	660000000	661000000	3.341
chr10p	661000000	662000000	3.133
chr10p	662000000	663000000	2.880
chr10p	663000000	664000000	3.597
chr10p	664000000	665000000	2.516
chr10p	665000000	666000000	3.285
chr10p	666000000	667000000	3.785
chr10p	667000000	668000000	3.764
chr10p	668000000	669000000	2.906
chr10p	669000000	670000000	3.667
chr10p	670000000	671000000	2.955
chr10p	671000000	672000000	3.193
chr10p	672000000	673000000	3.010
chr10p	673000000	674000000	3.470
chr10p	674000000	675000000	3.185
chr10p	675000000	676000000	2.749
chr10p	676000000	677000000	2.698
chr10p	677000000	678000000	2.460
chr10p	678000000	679000000	4.787
chr10p	679000000	680000000	2.888
chr10p	680000000	681000000	2.539
chr10p	681000000	682000000	3.074
chr10p	682000000	683000000	2.423
chr10p	683000000	684000000	3.412
chr10p	684000000	685000000	3.301
chr10p	685000000	686000000	3.134
chr10p	686000000	687000000	2.910
chr10p	687000000	688000000	2.783
chr10p	688000000	689000000	3.771
chr10p	689000000	690000000	2.588
chr10p	690000000	691000000	2.643
chr10p	691000000	692000000	3.373
chr10p	692000000	693000000	2.511
chr10p	693000000	694000000	2.724
chr10p	694000000	695000000	2.441
chr10p	695000000	696000000	2.559
chr10p	696000000	697000000	2.495
chr10p	697000000	698000000	2.589
chr10p	698000000	699000000	2.603
chr10p	699000000	700000000	3.862
chr10p	700000000	701000000	3.581
chr10p	701000000	702000000	2.847
chr10p	702000000	703000000	3.792
chr10p	703000000	704000000	2.836
chr10p	704000000	705000000	2.270
chr10p	705000000	706000000	2.357
chr10p	706000000	707000000	2.752
chr10p	707000000	708000000	2.685
chr10p	708000000	709000000	2.961
chr10p	709000000	710000000	3.233
chr10p	710000000	711000000	3.247
chr10p	711000000	712000000	4.618
chr10p	712000000	713000000	4.908
chr10p	713000000	714000000	3.107
chr10p	714000000	715000000	4.926
chr10p	715000000	716000000	4.014
chr10p	716000000	717000000	4.275
chr10p	717000000	718000000	5.529
chr10p	718000000	719000000	3.391
chr10p	719000000	720000000	2.849
chr10p	720000000	721000000	2.698
chr10p	721000000	722000000	2.971
chr10p	722000000	723000000	3.238
chr10p	723000000	724000000	3.391
chr10p	724000000	725000000	3.273
chr10p	725000000	726000000	4.107
chr10p	726000000	727000000	3.659
chr10p	727000000	728000000	3.668
chr10p	728000000	729000000	3.577
chr10p	729000000	730000000	3.389
chr10p	730000000	731000000	3.284
chr10p	731000000	732000000	3.778
chr10p	732000000	733000000	3.204
chr10p	733000000	734000000	2.811
chr10p	734000000	735000000	3.235
chr10p	735000000	736000000	3.491
chr10p	736000000	737000000	3.005
chr10p	737000000	738000000	3.062
chr10p	738000000	739000000	3.211
chr10p	739000000	740000000	2.533
chr10p	740000000	741000000	3.024
chr10p	741000000	742000000	2.901
chr10p	742000000	743000000	3.172
chr10p	743000000	744000000	4.020
chr10p	744000000	745000000	3.977
chr10p	745000000	746000000	4.381
chr10p	746000000	747000000	4.610
chr10p	747000000	748000000	3.542
chr10p	748000000	749000000	3.468
chr10p	749000000	750000000	3.373
chr10p	750000000	751000000	3.314
chr10p	751000000	752000000	2.380
chr10p	752000000	753000000	3.321
chr10p	753000000	754000000	3.847
chr10p	754000000	755000000	3.091
chr10p	755000000	756000000	3.564
chr10p	756000000	757000000	3.689
chr10p	757000000	758000000	2.407
chr10p	758000000	759000000	3.595
chr10p	759000000	760000000	2.626
chr10p	760000000	761000000	3.951
chr10p	761000000	762000000	3.433
chr10p	762000000	763000000	3.950
chr10p	763000000	764000000	3.358
chr10p	764000000	765000000	2.496
chr10p	765000000	766000000	3.197
chr10p	766000000	767000000	3.089
chr10p	767000000	768000000	3.520
chr10p	768000000	769000000	3.810
chr10p	769000000	770000000	3.111
chr10p	770000000	771000000	4.200
chr10p	771000000	772000000	2.458
chr10p	772000000	773000000	2.992
chr10p	773000000	774000000	2.581
chr10p	774000000	775000000	2.933
chr10p	775000000	776000000	3.043
chr10p	776000000	777000000	2.620
chr10p	777000000	778000000	3.663
chr10p	778000000	779000000	2.865
chr10p	779000000	780000000	3.122
chr10p	780000000	781000000	3.118
chr10p	781000000	782000000	3.193
chr10p	782000000	783000000	4.095
chr10p	783000000	784000000	3.863
chr10p	784000000	785000000	2.794
chr10p	785000000	786000000	3.054
chr10p	786000000	787000000	6.434
chr10p	787000000	788000000	3.308
chr10p	788000000	789000000	3.848
chr10p	789000000	790000000	2.986
chr10p	790000000	791000000	3.225
chr10p	791000000	792000000	4.914
chr10p	792000000	793000000	3.085
chr10p	793000000	794000000	2.014
chr10p	794000000	795000000	3.286
chr10p	795000000	796000000	3.603
chr10p	796000000	797000000	2.835
chr10p	797000000	798000000	3.912
chr10p	798000000	799000000	2.426
chr10p	799000000	800000000	3.578
chr10p	800000000	801000000	2.968
chr10p	801000000	802000000	2.573
chr10p	802000000	803000000	2.963
chr10p	803000000	804000000	3.615
chr10p	804000000	805000000	2.698
chr10p	805000000	806000000	3.400
chr10p	806000000	807000000	3.762
chr10p	807000000	808000000	3.633
chr10p	808000000	809000000	4.076
chr10p	809000000	810000000	2.558
chr10p	810000000	811000000	2.827
chr10p	811000000	812000000	3.351
chr10p	812000000	813000000	3.314
chr10p	813000000	814000000	3.146
chr10p	814000000	815000000	3.401
chr10p	815000000	816000000	2.524
chr10p	816000000	817000000	4.234
chr10p	817000000	818000000	5.184
chr10p	818000000	819000000	3.809
chr10p	819000000	820000000	3.162
chr10p	820000000	821000000	3.909
chr10p	821000000	822000000	3.758
chr10p	822000000	823000000	2.919
chr10p	823000000	824000000	3.637
chr10p	824000000	825000000	3.775
chr10p	825000000	826000000	3.902
chr10p	826000000	827000000	4.071
chr10p	827000000	828000000	3.249
chr10p	828000000	829000000	3.386
chr10p	829000000	830000000	3.464
chr10p	830000000	831000000	2.824
chr10p	831000000	832000000	3.320
chr10p	832000000	833000000	3.080
chr10p	833000000	834000000	2.889
chr10p	834000000	835000000	2.605
chr10p	835000000	836000000	2.951
chr10p	836000000	837000000	3.362
chr10p	837000000	838000000	3.636
chr10p	838000000	839000000	3.407
chr10p	839000000	840000000	3.543
chr10p	840000000	841000000	3.258
chr10p	841000000	842000000	3.187
chr10p	842000000	843000000	3.274
chr10p	843000000	844000000	3.382
chr10p	844000000	845000000	5.166
chr10p	845000000	846000000	2.979
chr10p	846000000	847000000	3.572
chr10p	847000000	848000000	3.735
chr10p	848000000	849000000	3.459
chr10p	849000000	850000000	2.960
chr10p	850000000	851000000	3.139
chr10p	851000000	852000000	3.342
chr10p	852000000	853000000	3.061
chr10p	853000000	854000000	3.578
chr10p	854000000	855000000	3.705
chr10p	855000000	856000000	3.385
chr10p	856000000	857000000	3.583
chr10p	857000000	858000000	3.645
chr10p	858000000	859000000	3.399
chr10p	859000000	860000000	3.863
chr10p	860000000	861000000	3.327
chr10p	861000000	862000000	2.956
chr10p	862000000	863000000	3.502
chr10p	863000000	864000000	3.577
chr10p	864000000	865000000	3.612
chr10p	865000000	866000000	3.631
chr10p	866000000	867000000	3.351
chr10p	867000000	868000000	3.252
chr10p	868000000	869000000	2.302
chr10p	869000000	870000000	3.644
chr10p	870000000	871000000	3.152
chr10p	871000000	872000000	5.209
chr10p	872000000	873000000	2.381
chr10p	873000000	874000000	3.061
chr10p	874000000	875000000	3.423
chr10p	875000000	876000000	3.240
chr10p	876000000	877000000	1.866
chr10p	877000000	878000000	2.506
chr10p	878000000	879000000	3.325
chr10p	879000000	880000000	2.704
chr10p	880000000	881000000	3.682
chr10p	881000000	882000000	3.449
chr10p	882000000	883000000	3.329
chr10p	883000000	884000000	3.604
chr10p	884000000	885000000	3.847
chr10p	885000000	886000000	4.002
chr10p	886000000	887000000	3.079
chr10p	887000000	888000000	2.696
chr10p	888000000	889000000	2.905
chr10p	889000000	890000000	2.776
chr10p	890000000	891000000	3.593
chr10p	891000000	892000000	3.703
chr10p	892000000	893000000	3.262
chr10p	893000000	894000000	3.592
chr10p	894000000	895000000	3.887
chr10p	895000000	896000000	3.570
chr10p	896000000	897000000	3.781
chr10p	897000000	898000000	2.833
chr10p	898000000	899000000	2.788
chr10p	899000000	900000000	3.137
chr10p	900000000	901000000	2.756
chr10p	901000000	902000000	3.340
chr10p	902000000	903000000	3.005
chr10p	903000000	904000000	3.098
chr10p	904000000	905000000	3.914
chr10p	905000000	906000000	3.025
chr10p	906000000	907000000	2.913
chr10p	907000000	908000000	3.993
chr10p	908000000	909000000	3.498
chr10p	909000000	910000000	3.445
chr10p	910000000	911000000	3.483
chr10p	911000000	912000000	3.253
chr10p	912000000	913000000	3.384
chr10p	913000000	914000000	2.980
chr10p	914000000	915000000	3.723
chr10p	915000000	916000000	5.174
chr10p	916000000	917000000	3.865
chr10p	917000000	918000000	3.334
chr10p	918000000	919000000	3.835
chr10p	919000000	920000000	3.267
chr10p	920000000	921000000	3.093
chr10p	921000000	922000000	3.198
chr10p	922000000	923000000	3.753
chr10p	923000000	924000000	3.454
chr10p	924000000	925000000	3.311
chr10p	925000000	926000000	3.661
chr10p	926000000	927000000	4.120
chr10p	927000000	928000000	2.719
chr10p	928000000	929000000	2.970
chr10p	929000000	930000000	3.204
chr10p	930000000	931000000	3.660
chr10p	931000000	932000000	3.172
chr10p	932000000	933000000	3.746
chr10p	933000000	934000000	3.511
chr10p	934000000	935000000	3.437
chr10p	935000000	936000000	5.209
chr10p	936000000	937000000	4.389
chr10p	937000000	938000000	5.113
chr10p	938000000	939000000	3.374
chr10p	939000000	940000000	3.975
chr10p	940000000	941000000	2.692
chr10p	941000000	942000000	3.890
chr10p	942000000	943000000	3.174
chr10p	943000000	944000000	2.802
chr10p	944000000	945000000	3.559
chr10p	945000000	946000000	3.974
chr10p	946000000	947000000	3.335
chr10p	947000000	948000000	3.277
chr10p	948000000	949000000	2.114
chr10p	949000000	950000000	2.370
chr10p	950000000	951000000	2.875
chr10p	951000000	952000000	2.148
chr10p	952000000	953000000	2.998
chr10p	953000000	954000000	3.225
chr10p	954000000	955000000	4.430
chr10p	955000000	956000000	3.729
chr10p	956000000	957000000	3.197
chr10p	957000000	958000000	3.475
chr10p	958000000	959000000	3.103
chr10p	959000000	960000000	3.015
chr10p	960000000	961000000	3.109
chr10p	961000000	962000000	3.437
chr10p	962000000	963000000	3.517
chr10p	963000000	964000000	3.024
chr10p	964000000	965000000	2.339
chr10p	965000000	966000000	3.157
chr10p	966000000	967000000	3.411
chr10p	967000000	968000000	3.599
chr10p	968000000	969000000	3.566
chr10p	969000000	970000000	3.621
chr10p	970000000	971000000	2.791
chr10p	971000000	972000000	4.471
chr10p	972000000	973000000	3.636
chr10p	973000000	974000000	4.026
chr10p	974000000	975000000	3.042
chr10p	975000000	976000000	3.105
chr10p	976000000	977000000	3.697
chr10p	977000000	978000000	3.771
chr10p	978000000	979000000	2.620
chr10p	979000000	980000000	3.011
chr10p	980000000	981000000	2.583
chr10p	981000000	982000000	3.602
chr10p	982000000	983000000	7.642
chr10p	983000000	984000000	3.294
chr10p	984000000	985000000	2.945
chr10p	985000000	986000000	3.416
chr10p	986000000	987000000	3.000
chr10p	987000000	988000000	3.481
chr10p	988000000	989000000	3.524
chr10p	989000000	990000000	3.616
chr10p	990000000	991000000	2.942
chr10p	991000000	992000000	2.238
chr10p	992000000	993000000	2.694
chr10p	993000000	994000000	2.738
chr10p	994000000	995000000	3.305
chr10p	995000000	996000000	3.201
chr10p	996000000	997000000	2.991
chr10p	997000000	998000000	3.525
chr10p	998000000	999000000	5.262
chr10p	999000000	1000000000	2.770
chr10p	1000000000	1001000000	3.442
chr10p	1001000000	1002000000	3.896
chr10p	1002000000	1003000000	4.015
chr10p	1003000000	1004000000	3.240
chr10p	1004000000	1005000000	3.652
chr10p	1005000000	1006000000	3.552
chr10p	1006000000	1007000000	3.455
chr10p	1007000000	1008000000	3.086
chr10p	1008000000	1009000000	3.290
chr10p	1009000000	1010000000	3.753
chr10p	1010000000	1011000000	3.543
chr10p	1011000000	1012000000	3.103
chr10p	1012000000	1013000000	3.833
chr10p	1013000000	1014000000	4.040
chr10p	1014000000	1015000000	3.570
chr10p	1015000000	1016000000	3.777
chr10p	1016000000	1017000000	2.972
chr10p	1017000000	1018000000	3.299
chr10p	1018000000	1019000000	3.516
chr10p	1019000000	1020000000	4.182
chr10p	1020000000	1021000000	2.868
chr10p	1021000000	1022000000	3.176
chr10p	1022000000	1023000000	3.358
chr10p	1023000000	1024000000	3.531
chr10p	1024000000	1025000000	3.924
chr10p	1025000000	1026000000	3.309
chr10p	1026000000	1027000000	5.483
chr10p	1027000000	1028000000	3.755
chr10p	1028000000	1029000000	2.819
chr10p	1029000000	1030000000	3.461
chr10p	1030000000	1031000000	6.655
chr10p	1031000000	1032000000	3.189
chr10p	1032000000	1033000000	3.595
chr10p	1033000000	1034000000	4.873
chr10p	1034000000	1035000000	3.477
chr10p	1035000000	1036000000	3.243
chr10p	1036000000	1037000000	3.092
chr10p	1037000000	1038000000	3.444
chr10p	1038000000	1039000000	2.915
chr10p	1039000000	1040000000	2.805
chr10p	1040000000	1041000000	3.342
chr10p	1041000000	1042000000	3.432
chr10p	1042000000	1043000000	2.738
chr10p	1043000000	1044000000	2.685
chr10p	1044000000	1045000000	3.317
chr10p	1045000000	1046000000	2.977
chr10p	1046000000	1047000000	2.920
chr10p	1047000000	1048000000	3.557
chr10p	1048000000	1049000000	4.505
chr10p	1049000000	1050000000	3.609
chr10p	1050000000	1051000000	3.447
chr10p	1051000000	1052000000	3.353
chr10p	1052000000	1053000000	3.054
chr10p	1053000000	1054000000	3.161
chr10p	1054000000	1055000000	4.197
chr10p	1055000000	1056000000	2.938
chr10p	1056000000	1057000000	3.280
chr10p	1057000000	1058000000	3.689
chr10p	1058000000	1059000000	4.096
chr10p	1059000000	1060000000	3.012
chr10p	1060000000	1061000000	3.277
chr10p	1061000000	1062000000	2.943
chr10p	1062000000	1063000000	3.613
chr10p	1063000000	1064000000	2.967
chr10p	1064000000	1065000000	3.139
chr10p	1065000000	1066000000	3.057
chr10p	1066000000	1067000000	2.501
chr10p	1067000000	1068000000	2.716
chr10p	1068000000	1069000000	4.513
chr10p	1069000000	1070000000	2.935
chr10p	1070000000	1071000000	2.930
chr10p	1071000000	1072000000	3.006
chr10p	1072000000	1073000000	3.384
chr10p	1073000000	1074000000	3.212
chr10p	1074000000	1075000000	4.266
chr10p	1075000000	1076000000	5.535
chr10p	1076000000	1077000000	2.265
chr10p	1077000000	1078000000	4.472
chr10p	1078000000	1079000000	3.313
chr10p	1079000000	1080000000	2.721
chr10p	1080000000	1081000000	3.262
chr10p	1081000000	1082000000	3.426
chr10p	1082000000	1082275901	1.367
chr10q	0	1000000	4.383
chr10q	1000000	2000000	2.455
chr10q	2000000	3000000	2.623
chr10q	3000000	4000000	3.560
chr10q	4000000	5000000	2.988
chr10q	5000000	6000000	3.002
chr10q	6000000	7000000	4.514
chr10q	7000000	8000000	3.370
chr10q	8000000	9000000	2.726
chr10q	9000000	10000000	3.247
chr10q	10000000	11000000	3.724
chr10q	11000000	12000000	3.744
chr10q	12000000	13000000	3.260
chr10q	13000000	14000000	3.333
chr10q	14000000	15000000	4.107
chr10q	15000000	16000000	3.406
chr10q	16000000	17000000	3.733
chr10q	17000000	18000000	3.550
chr10q	18000000	19000000	2.917
chr10q	19000000	20000000	2.601
chr10q	20000000	21000000	3.850
chr10q	21000000	22000000	4.220
chr10q	22000000	23000000	3.016
chr10q	23000000	24000000	2.105
chr10q	24000000	25000000	2.871
chr10q	25000000	26000000	2.669
chr10q	26000000	27000000	2.756
chr10q	27000000	28000000	3.364
chr10q	28000000	29000000	2.869
chr10q	29000000	30000000	3.654
chr10q	30000000	31000000	2.762
chr10q	31000000	32000000	3.570
chr10q	32000000	33000000	3.111
chr10q	33000000	34000000	3.991
chr10q	34000000	35000000	3.825
chr10q	35000000	36000000	2.300
chr10q	36000000	37000000	2.844
chr10q	37000000	38000000	3.988
chr10q	38000000	39000000	4.693
chr10q	39000000	40000000	2.891
chr10q	40000000	41000000	3.443
chr10q	41000000	42000000	4.283
chr10q	42000000	43000000	3.583
chr10q	43000000	44000000	3.056
chr10q	44000000	45000000	2.878
chr10q	45000000	46000000	3.339
chr10q	46000000	47000000	3.575
chr10q	47000000	48000000	3.379
chr10q	48000000	49000000	3.320
chr10q	49000000	50000000	2.688
chr10q	50000000	51000000	3.482
chr10q	51000000	52000000	4.042
chr10q	52000000	53000000	3.466
chr10q	53000000	54000000	3.605
chr10q	54000000	55000000	3.562
chr10q	55000000	56000000	2.228
chr10q	56000000	57000000	2.591
chr10q	57000000	58000000	2.298
chr10q	58000000	59000000	3.140
chr10q	59000000	60000000	3.550
chr10q	60000000	61000000	3.267
chr10q	61000000	62000000	3.389
chr10q	62000000	63000000	3.793
chr10q	63000000	64000000	3.483
chr10q	64000000	65000000	2.771
chr10q	65000000	66000000	2.583
chr10q	66000000	67000000	3.198
chr10q	67000000	68000000	3.069
chr10q	68000000	69000000	3.095
chr10q	69000000	70000000	3.581
chr10q	70000000	71000000	2.865
chr10q	71000000	72000000	3.786
chr10q	72000000	73000000	3.652
chr10q	73000000	74000000	2.734
chr10q	74000000	75000000	2.942
chr10q	75000000	76000000	3.462
chr10q	76000000	77000000	3.112
chr10q	77000000	78000000	3.391
chr10q	78000000	79000000	4.044
chr10q	79000000	80000000	3.584
chr10q	80000000	81000000	4.055
chr10q	81000000	82000000	3.770
chr10q	82000000	83000000	3.319
chr10q	83000000	84000000	3.172
chr10q	84000000	85000000	2.991
chr10q	85000000	86000000	3.108
chr10q	86000000	87000000	2.872
chr10q	87000000	88000000	3.292
chr10q	88000000	89000000	3.154
chr10q	89000000	90000000	2.880
chr10q	90000000	91000000	2.900
chr10q	91000000	92000000	3.044
chr10q	92000000	93000000	5.893
chr10q	93000000	94000000	3.818
chr10q	94000000	95000000	3.968
chr10q	95000000	96000000	3.917
chr10q	96000000	97000000	3.503
chr10q	97000000	98000000	3.236
chr10q	98000000	99000000	2.736
chr10q	99000000	100000000	3.261
chr10q	100000000	101000000	5.158
chr10q	101000000	102000000	4.224
chr10q	102000000	103000000	3.470
chr10q	103000000	104000000	4.685
chr10q	104000000	105000000	3.073
chr10q	105000000	106000000	3.439
chr10q	106000000	107000000	3.123
chr10q	107000000	108000000	2.446
chr10q	108000000	109000000	2.994
chr10q	109000000	110000000	2.880
chr10q	110000000	111000000	2.755
chr10q	111000000	112000000	3.216
chr10q	112000000	113000000	3.277
chr10q	113000000	114000000	3.312
chr10q	114000000	115000000	3.146
chr10q	115000000	116000000	3.454
chr10q	116000000	117000000	3.073
chr10q	117000000	118000000	4.820
chr10q	118000000	119000000	2.953
chr10q	119000000	120000000	3.752
chr10q	120000000	121000000	3.491
chr10q	121000000	122000000	3.001
chr10q	122000000	123000000	2.322
chr10q	123000000	124000000	2.426
chr10q	124000000	125000000	3.632
chr10q	125000000	126000000	2.924
chr10q	126000000	127000000	2.736
chr10q	127000000	128000000	2.926
chr10q	128000000	129000000	3.213
chr10q	129000000	130000000	4.568
chr10q	130000000	131000000	2.997
chr10q	131000000	132000000	2.520
chr10q	132000000	133000000	4.354
chr10q	133000000	134000000	4.579
chr10q	134000000	135000000	3.392
chr10q	135000000	136000000	3.754
chr10q	136000000	137000000	3.163
chr10q	137000000	138000000	3.499
chr10q	138000000	139000000	3.977
chr10q	139000000	140000000	3.361
chr10q	140000000	141000000	3.420
chr10q	141000000	142000000	3.754
chr10q	142000000	143000000	3.425
chr10q	143000000	144000000	2.841
chr10q	144000000	145000000	2.973
chr10q	145000000	146000000	3.185
chr10q	146000000	147000000	3.170
chr10q	147000000	148000000	2.868
chr10q	148000000	149000000	3.516
chr10q	149000000	150000000	3.244
chr10q	150000000	151000000	3.604
chr10q	151000000	152000000	4.193
chr10q	152000000	153000000	3.063
chr10q	153000000	154000000	3.686
chr10q	154000000	155000000	3.515
chr10q	155000000	156000000	2.690
chr10q	156000000	157000000	4.309
chr10q	157000000	158000000	2.590
chr10q	158000000	159000000	2.407
chr10q	159000000	160000000	3.117
chr10q	160000000	161000000	3.300
chr10q	161000000	162000000	3.290
chr10q	162000000	163000000	3.039
chr10q	163000000	164000000	3.030
chr10q	164000000	165000000	2.675
chr10q	165000000	166000000	3.226
chr10q	166000000	167000000	3.236
chr10q	167000000	168000000	3.776
chr10q	168000000	169000000	6.079
chr10q	169000000	170000000	2.908
chr10q	170000000	171000000	4.765
chr10q	171000000	172000000	3.153
chr10q	172000000	173000000	4.444
chr10q	173000000	174000000	2.869
chr10q	174000000	175000000	4.381
chr10q	175000000	176000000	3.296
chr10q	176000000	177000000	3.883
chr10q	177000000	178000000	3.380
chr10q	178000000	179000000	2.910
chr10q	179000000	180000000	3.459
chr10q	180000000	181000000	3.275
chr10q	181000000	182000000	4.028
chr10q	182000000	183000000	4.249
chr10q	183000000	184000000	3.421
chr10q	184000000	185000000	3.477
chr10q	185000000	186000000	3.425
chr10q	186000000	187000000	2.840
chr10q	187000000	188000000	2.800
chr10q	188000000	189000000	2.975
chr10q	189000000	190000000	4.254
chr10q	190000000	191000000	3.634
chr10q	191000000	192000000	3.120
chr10q	192000000	193000000	3.351
chr10q	193000000	194000000	2.758
chr10q	194000000	195000000	2.882
chr10q	195000000	196000000	3.479
chr10q	196000000	197000000	3.205
chr10q	197000000	198000000	3.105
chr10q	198000000	199000000	3.552
chr10q	199000000	200000000	4.346
chr10q	200000000	201000000	3.364
chr10q	201000000	202000000	3.423
chr10q	202000000	203000000	3.626
chr10q	203000000	204000000	3.490
chr10q	204000000	205000000	3.297
chr10q	205000000	206000000	4.100
chr10q	206000000	207000000	3.307
chr10q	207000000	208000000	3.455
chr10q	208000000	209000000	3.700
chr10q	209000000	210000000	2.521
chr10q	210000000	211000000	2.936
chr10q	211000000	212000000	3.192
chr10q	212000000	213000000	2.310
chr10q	213000000	214000000	2.374
chr10q	214000000	215000000	3.515
chr10q	215000000	216000000	5.946
chr10q	216000000	217000000	3.440
chr10q	217000000	218000000	3.527
chr10q	218000000	219000000	3.170
chr10q	219000000	220000000	2.935
chr10q	220000000	221000000	3.108
chr10q	221000000	222000000	3.169
chr10q	222000000	223000000	2.810
chr10q	223000000	224000000	2.979
chr10q	224000000	225000000	2.826
chr10q	225000000	226000000	2.677
chr10q	226000000	227000000	2.705
chr10q	227000000	228000000	3.193
chr10q	228000000	229000000	3.773
chr10q	229000000	230000000	3.370
chr10q	230000000	231000000	3.566
chr10q	231000000	232000000	3.318
chr10q	232000000	233000000	2.806
chr10q	233000000	234000000	3.506
chr10q	234000000	235000000	2.983
chr10q	235000000	236000000	2.534
chr10q	236000000	237000000	2.729
chr10q	237000000	238000000	2.266
chr10q	238000000	239000000	2.632
chr10q	239000000	240000000	7.408
chr10q	240000000	241000000	3.344
chr10q	241000000	242000000	3.685
chr10q	242000000	243000000	3.322
chr10q	243000000	244000000	2.494
chr10q	244000000	245000000	2.681
chr10q	245000000	246000000	3.308
chr10q	246000000	247000000	3.157
chr10q	247000000	248000000	2.948
chr10q	248000000	249000000	2.818
chr10q	249000000	250000000	3.440
chr10q	250000000	251000000	4.108
chr10q	251000000	252000000	2.501
chr10q	252000000	253000000	3.146
chr10q	253000000	254000000	3.527
chr10q	254000000	255000000	2.368
chr10q	255000000	256000000	2.925
chr10q	256000000	257000000	3.673
chr10q	257000000	258000000	3.523
chr10q	258000000	259000000	2.478
chr10q	259000000	260000000	3.222
chr10q	260000000	261000000	3.082
chr10q	261000000	262000000	2.936
chr10q	262000000	263000000	3.040
chr10q	263000000	264000000	2.707
chr10q	264000000	265000000	3.202
chr10q	265000000	266000000	2.909
chr10q	266000000	267000000	2.823
chr10q	267000000	268000000	2.797
chr10q	268000000	269000000	2.647
chr10q	269000000	270000000	2.456
chr10q	270000000	271000000	3.269
chr10q	271000000	272000000	3.619
chr10q	272000000	273000000	2.954
chr10q	273000000	274000000	2.394
chr10q	274000000	275000000	3.908
chr10q	275000000	276000000	2.519
chr10q	276000000	277000000	2.443
chr10q	277000000	278000000	3.069
chr10q	278000000	279000000	3.507
chr10q	279000000	280000000	2.386
chr10q	280000000	281000000	3.153
chr10q	281000000	282000000	2.587
chr10q	282000000	283000000	3.011
chr10q	283000000	284000000	4.627
chr10q	284000000	285000000	3.147
chr10q	285000000	286000000	2.845
chr10q	286000000	287000000	4.462
chr10q	287000000	288000000	2.837
chr10q	288000000	289000000	3.275
chr10q	289000000	290000000	3.201
chr10q	290000000	291000000	2.943
chr10q	291000000	292000000	3.691
chr10q	292000000	293000000	3.304
chr10q	293000000	294000000	3.618
chr10q	294000000	295000000	3.441
chr10q	295000000	296000000	3.226
chr10q	296000000	297000000	3.212
chr10q	297000000	298000000	2.792
chr10q	298000000	299000000	3.160
chr10q	299000000	300000000	2.904
chr10q	300000000	301000000	2.913
chr10q	301000000	302000000	3.526
chr10q	302000000	303000000	2.895
chr10q	303000000	304000000	2.596
chr10q	304000000	305000000	4.039
chr10q	305000000	306000000	3.803
chr10q	306000000	307000000	4.091
chr10q	307000000	308000000	2.171
chr10q	308000000	309000000	4.364
chr10q	309000000	310000000	3.179
chr10q	310000000	311000000	3.644
chr10q	311000000	312000000	3.817
chr10q	312000000	313000000	3.607
chr10q	313000000	314000000	2.674
chr10q	314000000	315000000	3.538
chr10q	315000000	316000000	3.517
chr10q	316000000	317000000	3.555
chr10q	317000000	318000000	2.407
chr10q	318000000	319000000	3.340
chr10q	319000000	320000000	2.485
chr10q	320000000	321000000	2.975
chr10q	321000000	322000000	4.615
chr10q	322000000	323000000	2.826
chr10q	323000000	324000000	3.279
chr10q	324000000	325000000	2.643
chr10q	325000000	326000000	2.475
chr10q	326000000	327000000	2.446
chr10q	327000000	328000000	2.926
chr10q	328000000	329000000	3.256
chr10q	329000000	330000000	2.536
chr10q	330000000	331000000	2.976
chr10q	331000000	332000000	2.689
chr10q	332000000	333000000	2.791
chr10q	333000000	334000000	3.404
chr10q	334000000	335000000	2.427
chr10q	335000000	336000000	2.454
chr10q	336000000	337000000	3.249
chr10q	337000000	338000000	2.352
chr10q	338000000	339000000	3.020
chr10q	339000000	340000000	3.069
chr10q	340000000	341000000	2.418
chr10q	341000000	342000000	2.943
chr10q	342000000	343000000	3.058
chr10q	343000000	344000000	3.096
chr10q	344000000	345000000	2.665
chr10q	345000000	346000000	3.418
chr10q	346000000	347000000	2.315
chr10q	347000000	348000000	4.203
chr10q	348000000	349000000	2.947
chr10q	349000000	350000000	3.156
chr10q	350000000	351000000	3.803
chr10q	351000000	352000000	2.746
chr10q	352000000	353000000	3.261
chr10q	353000000	354000000	4.043
chr10q	354000000	355000000	4.350
chr10q	355000000	356000000	2.817
chr10q	356000000	357000000	3.186
chr10q	357000000	358000000	2.456
chr10q	358000000	359000000	3.110
chr10q	359000000	360000000	4.231
chr10q	360000000	361000000	2.792
chr10q	361000000	362000000	3.500
chr10q	362000000	363000000	3.756
chr10q	363000000	364000000	2.563
chr10q	364000000	365000000	6.137
chr10q	365000000	366000000	3.323
chr10q	366000000	367000000	3.443
chr10q	367000000	368000000	2.830
chr10q	368000000	369000000	3.021
chr10q	369000000	370000000	3.797
chr10q	370000000	371000000	4.177
chr10q	371000000	372000000	2.602
chr10q	372000000	373000000	2.420
chr10q	373000000	374000000	3.539
chr10q	374000000	375000000	2.742
chr10q	375000000	376000000	4.604
chr10q	376000000	377000000	2.341
chr10q	377000000	378000000	2.510
chr10q	378000000	379000000	3.074
chr10q	379000000	380000000	3.548
chr10q	380000000	381000000	3.196
chr10q	381000000	382000000	2.623
chr10q	382000000	383000000	3.754
chr10q	383000000	384000000	3.924
chr10q	384000000	385000000	2.959
chr10q	385000000	386000000	2.311
chr10q	386000000	387000000	2.750
chr10q	387000000	388000000	3.584
chr10q	388000000	389000000	3.584
chr10q	389000000	390000000	3.571
chr10q	390000000	391000000	3.824
chr10q	391000000	392000000	2.733
chr10q	392000000	393000000	2.932
chr10q	393000000	394000000	3.208
chr10q	394000000	395000000	3.508
chr10q	395000000	396000000	3.130
chr10q	396000000	397000000	3.190
chr10q	397000000	398000000	3.453
chr10q	398000000	399000000	3.118
chr10q	399000000	400000000	2.910
chr10q	400000000	401000000	3.125
chr10q	401000000	402000000	3.512
chr10q	402000000	403000000	3.429
chr10q	403000000	404000000	3.478
chr10q	404000000	405000000	5.838
chr10q	405000000	406000000	5.724
chr10q	406000000	407000000	3.108
chr10q	407000000	408000000	2.721
chr10q	408000000	409000000	2.689
chr10q	409000000	410000000	3.384
chr10q	410000000	411000000	3.949
chr10q	411000000	412000000	3.391
chr10q	412000000	413000000	3.556
chr10q	413000000	414000000	3.113
chr10q	414000000	415000000	2.508
chr10q	415000000	416000000	2.517
chr10q	416000000	417000000	2.668
chr10q	417000000	418000000	2.452
chr10q	418000000	419000000	2.824
chr10q	419000000	420000000	3.067
chr10q	420000000	421000000	3.282
chr10q	421000000	422000000	4.384
chr10q	422000000	423000000	3.443
chr10q	423000000	424000000	2.394
chr10q	424000000	425000000	2.601
chr10q	425000000	426000000	2.928
chr10q	426000000	427000000	2.892
chr10q	427000000	428000000	2.826
chr10q	428000000	429000000	4.067
chr10q	429000000	430000000	3.420
chr10q	430000000	431000000	3.805
chr10q	431000000	432000000	3.687
chr10q	432000000	433000000	2.315
chr10q	433000000	434000000	3.168
chr10q	434000000	435000000	2.886
chr10q	435000000	436000000	3.631
chr10q	436000000	437000000	2.881
chr10q	437000000	438000000	3.838
chr10q	438000000	439000000	3.138
chr10q	439000000	440000000	3.763
chr10q	440000000	441000000	3.056
chr10q	441000000	442000000	4.109
chr10q	442000000	443000000	2.847
chr10q	443000000	444000000	2.578
chr10q	444000000	445000000	2.666
chr10q	445000000	446000000	3.540
chr10q	446000000	447000000	2.613
chr10q	447000000	448000000	2.744
chr10q	448000000	449000000	4.268
chr10q	449000000	450000000	4.060
chr10q	450000000	451000000	5.116
chr10q	451000000	452000000	2.369
chr10q	452000000	453000000	2.643
chr10q	453000000	454000000	2.542
chr10q	454000000	455000000	2.158
chr10q	455000000	456000000	2.582
chr10q	456000000	457000000	2.720
chr10q	457000000	458000000	2.651
chr10q	458000000	459000000	2.480
chr10q	459000000	460000000	2.471
chr10q	460000000	461000000	2.830
chr10q	461000000	462000000	5.191
chr10q	462000000	463000000	2.561
chr10q	463000000	464000000	2.973
chr10q	464000000	465000000	3.455
chr10q	465000000	466000000	4.038
chr10q	466000000	467000000	2.476
chr10q	467000000	468000000	2.432
chr10q	468000000	469000000	3.257
chr10q	469000000	470000000	3.812
chr10q	470000000	471000000	2.809
chr10q	471000000	472000000	3.473
chr10q	472000000	473000000	4.124
chr10q	473000000	474000000	3.763
chr10q	474000000	475000000	3.071
chr10q	475000000	476000000	1.959
chr10q	476000000	477000000	1.983
chr10q	477000000	478000000	2.082
chr10q	478000000	479000000	2.737
chr10q	479000000	480000000	2.580
chr10q	480000000	481000000	3.997
chr10q	481000000	482000000	2.867
chr10q	482000000	483000000	2.813
chr10q	483000000	484000000	2.865
chr10q	484000000	485000000	2.549
chr10q	485000000	486000000	2.811
chr10q	486000000	487000000	2.247
chr10q	487000000	488000000	3.721
chr10q	488000000	489000000	3.134
chr10q	489000000	490000000	2.130
chr10q	490000000	491000000	2.852
chr10q	491000000	492000000	2.733
chr10q	492000000	493000000	2.522
chr10q	493000000	494000000	1.947
chr10q	494000000	495000000	2.297
chr10q	495000000	496000000	2.821
chr10q	496000000	497000000	2.393
chr10q	497000000	498000000	2.866
chr10q	498000000	499000000	2.193
chr10q	499000000	500000000	2.862
chr10q	500000000	501000000	2.707
chr10q	501000000	502000000	2.058
chr10q	502000000	503000000	2.642
chr10q	503000000	504000000	2.104
chr10q	504000000	505000000	2.955
chr10q	505000000	506000000	2.151
chr10q	506000000	507000000	2.142
chr10q	507000000	508000000	2.138
chr10q	508000000	509000000	4.515
chr10q	509000000	510000000	3.233
chr10q	510000000	511000000	3.852
chr10q	511000000	512000000	1.970
chr10q	512000000	513000000	2.345
chr10q	513000000	514000000	2.294
chr10q	514000000	515000000	3.138
chr10q	515000000	516000000	2.498
chr10q	516000000	517000000	2.462
chr10q	517000000	518000000	2.426
chr10q	518000000	519000000	2.625
chr10q	519000000	520000000	2.632
chr10q	520000000	521000000	2.197
chr10q	521000000	522000000	2.336
chr10q	522000000	523000000	3.758
chr10q	523000000	524000000	4.502
chr10q	524000000	525000000	2.875
chr10q	525000000	525957290	3.255
chr11p	0	1000000	2.397
chr11p	1000000	2000000	2.756
chr11p	2000000	3000000	6.509
chr11p	3000000	4000000	2.804
chr11p	4000000	5000000	5.111
chr11p	5000000	6000000	2.579
chr11p	6000000	7000000	2.389
chr11p	7000000	8000000	1.813
chr11p	8000000	9000000	4.184
chr11p	9000000	10000000	2.963
chr11p	10000000	11000000	2.877
chr11p	11000000	12000000	2.870
chr11p	12000000	13000000	2.088
chr11p	13000000	14000000	3.256
chr11p	14000000	15000000	2.083
chr11p	15000000	16000000	4.704
chr11p	16000000	17000000	2.381
chr11p	17000000	18000000	2.467
chr11p	18000000	19000000	2.765
chr11p	19000000	20000000	4.704
chr11p	20000000	21000000	2.316
chr11p	21000000	22000000	3.180
chr11p	22000000	23000000	2.116
chr11p	23000000	24000000	3.240
chr11p	24000000	25000000	1.991
chr11p	25000000	26000000	2.726
chr11p	26000000	27000000	3.507
chr11p	27000000	28000000	3.903
chr11p	28000000	29000000	2.649
chr11p	29000000	30000000	3.698
chr11p	30000000	31000000	4.266
chr11p	31000000	32000000	3.464
chr11p	32000000	33000000	2.366
chr11p	33000000	34000000	2.636
chr11p	34000000	35000000	2.360
chr11p	35000000	36000000	3.762
chr11p	36000000	37000000	2.019
chr11p	37000000	38000000	3.507
chr11p	38000000	39000000	2.798
chr11p	39000000	40000000	2.754
chr11p	40000000	41000000	3.981
chr11p	41000000	42000000	3.117
chr11p	42000000	43000000	4.292
chr11p	43000000	44000000	2.228
chr11p	44000000	45000000	4.281
chr11p	45000000	46000000	2.513
chr11p	46000000	47000000	3.487
chr11p	47000000	48000000	2.746
chr11p	48000000	49000000	4.355
chr11p	49000000	50000000	2.376
chr11p	50000000	51000000	2.962
chr11p	51000000	52000000	2.476
chr11p	52000000	53000000	2.794
chr11p	53000000	54000000	3.253
chr11p	54000000	55000000	3.093
chr11p	55000000	56000000	2.587
chr11p	56000000	57000000	2.792
chr11p	57000000	58000000	4.099
chr11p	58000000	59000000	3.143
chr11p	59000000	60000000	4.550
chr11p	60000000	61000000	2.763
chr11p	61000000	62000000	2.749
chr11p	62000000	63000000	2.787
chr11p	63000000	64000000	2.650
chr11p	64000000	65000000	2.561
chr11p	65000000	66000000	2.218
chr11p	66000000	67000000	2.062
chr11p	67000000	68000000	3.472
chr11p	68000000	69000000	5.007
chr11p	69000000	70000000	3.518
chr11p	70000000	71000000	2.805
chr11p	71000000	72000000	3.458
chr11p	72000000	73000000	3.720
chr11p	73000000	74000000	2.761
chr11p	74000000	75000000	3.025
chr11p	75000000	76000000	3.657
chr11p	76000000	77000000	3.879
chr11p	77000000	78000000	3.281
chr11p	78000000	79000000	3.318
chr11p	79000000	80000000	3.026
chr11p	80000000	81000000	2.535
chr11p	81000000	82000000	2.688
chr11p	82000000	83000000	2.708
chr11p	83000000	84000000	3.201
chr11p	84000000	85000000	2.322
chr11p	85000000	86000000	1.939
chr11p	86000000	87000000	2.632
chr11p	87000000	88000000	5.007
chr11p	88000000	89000000	2.250
chr11p	89000000	90000000	3.682
chr11p	90000000	91000000	5.217
chr11p	91000000	92000000	3.040
chr11p	92000000	93000000	2.853
chr11p	93000000	94000000	2.699
chr11p	94000000	95000000	3.488
chr11p	95000000	96000000	2.837
chr11p	96000000	97000000	4.133
chr11p	97000000	98000000	2.752
chr11p	98000000	99000000	3.410
chr11p	99000000	100000000	3.908
chr11p	100000000	101000000	4.116
chr11p	101000000	102000000	4.185
chr11p	102000000	103000000	3.037
chr11p	103000000	104000000	3.187
chr11p	104000000	105000000	3.326
chr11p	105000000	106000000	5.086
chr11p	106000000	107000000	3.180
chr11p	107000000	108000000	3.507
chr11p	108000000	109000000	5.431
chr11p	109000000	110000000	2.947
chr11p	110000000	111000000	3.912
chr11p	111000000	112000000	3.058
chr11p	112000000	113000000	3.540
chr11p	113000000	114000000	2.238
chr11p	114000000	115000000	2.645
chr11p	115000000	116000000	3.830
chr11p	116000000	117000000	3.106
chr11p	117000000	118000000	2.710
chr11p	118000000	119000000	3.321
chr11p	119000000	120000000	3.091
chr11p	120000000	121000000	2.089
chr11p	121000000	122000000	4.504
chr11p	122000000	123000000	3.658
chr11p	123000000	124000000	2.339
chr11p	124000000	125000000	2.246
chr11p	125000000	126000000	2.283
chr11p	126000000	127000000	2.408
chr11p	127000000	128000000	3.195
chr11p	128000000	129000000	5.996
chr11p	129000000	130000000	3.425
chr11p	130000000	131000000	2.994
chr11p	131000000	132000000	3.499
chr11p	132000000	133000000	3.788
chr11p	133000000	134000000	1.918
chr11p	134000000	135000000	4.209
chr11p	135000000	136000000	3.400
chr11p	136000000	137000000	2.258
chr11p	137000000	138000000	2.750
chr11p	138000000	139000000	2.544
chr11p	139000000	140000000	2.236
chr11p	140000000	141000000	3.675
chr11p	141000000	142000000	3.648
chr11p	142000000	143000000	3.657
chr11p	143000000	144000000	3.968
chr11p	144000000	145000000	2.867
chr11p	145000000	146000000	3.092
chr11p	146000000	147000000	2.846
chr11p	147000000	148000000	3.074
chr11p	148000000	149000000	3.791
chr11p	149000000	150000000	2.754
chr11p	150000000	151000000	3.036
chr11p	151000000	152000000	3.018
chr11p	152000000	153000000	3.239
chr11p	153000000	154000000	3.649
chr11p	154000000	155000000	3.647
chr11p	155000000	156000000	3.869
chr11p	156000000	157000000	2.228
chr11p	157000000	158000000	3.272
chr11p	158000000	159000000	3.499
chr11p	159000000	160000000	4.094
chr11p	160000000	161000000	4.237
chr11p	161000000	162000000	7.182
chr11p	162000000	163000000	3.239
chr11p	163000000	164000000	3.329
chr11p	164000000	165000000	4.690
chr11p	165000000	166000000	2.893
chr11p	166000000	167000000	2.659
chr11p	167000000	168000000	3.089
chr11p	168000000	169000000	2.124
chr11p	169000000	170000000	3.373
chr11p	170000000	171000000	4.858
chr11p	171000000	172000000	3.238
chr11p	172000000	173000000	3.265
chr11p	173000000	174000000	2.805
chr11p	174000000	175000000	2.895
chr11p	175000000	176000000	3.324
chr11p	176000000	177000000	2.672
chr11p	177000000	178000000	2.523
chr11p	178000000	179000000	3.336
chr11p	179000000	180000000	3.605
chr11p	180000000	181000000	3.289
chr11p	181000000	182000000	3.130
chr11p	182000000	183000000	3.026
chr11p	183000000	184000000	5.710
chr11p	184000000	185000000	3.363
chr11p	185000000	186000000	3.020
chr11p	186000000	187000000	2.712
chr11p	187000000	188000000	3.067
chr11p	188000000	189000000	4.324
chr11p	189000000	190000000	3.309
chr11p	190000000	191000000	4.227
chr11p	191000000	192000000	3.707
chr11p	192000000	193000000	3.547
chr11p	193000000	194000000	2.989
chr11p	194000000	195000000	2.583
chr11p	195000000	196000000	2.939
chr11p	196000000	197000000	2.938
chr11p	197000000	198000000	4.278
chr11p	198000000	199000000	3.190
chr11p	199000000	200000000	3.012
chr11p	200000000	201000000	2.939
chr11p	201000000	202000000	2.481
chr11p	202000000	203000000	2.586
chr11p	203000000	204000000	2.523
chr11p	204000000	205000000	2.686
chr11p	205000000	206000000	3.286
chr11p	206000000	207000000	2.375
chr11p	207000000	208000000	3.510
chr11p	208000000	209000000	3.916
chr11p	209000000	210000000	4.253
chr11p	210000000	211000000	4.645
chr11p	211000000	212000000	3.372
chr11p	212000000	213000000	3.028
chr11p	213000000	214000000	3.105
chr11p	214000000	215000000	6.651
chr11p	215000000	216000000	5.739
chr11p	216000000	217000000	3.040
chr11p	217000000	218000000	3.530
chr11p	218000000	219000000	2.974
chr11p	219000000	220000000	2.526
chr11p	220000000	221000000	5.733
chr11p	221000000	222000000	3.576
chr11p	222000000	223000000	1.984
chr11p	223000000	224000000	2.354
chr11p	224000000	225000000	3.459
chr11p	225000000	226000000	3.851
chr11p	226000000	227000000	4.296
chr11p	227000000	228000000	2.993
chr11p	228000000	229000000	3.734
chr11p	229000000	230000000	6.163
chr11p	230000000	231000000	2.948
chr11p	231000000	232000000	2.707
chr11p	232000000	233000000	3.514
chr11p	233000000	234000000	3.465
chr11p	234000000	235000000	2.431
chr11p	235000000	236000000	3.169
chr11p	236000000	237000000	3.097
chr11p	237000000	238000000	2.532
chr11p	238000000	239000000	2.686
chr11p	239000000	240000000	3.475
chr11p	240000000	241000000	2.808
chr11p	241000000	242000000	2.767
chr11p	242000000	243000000	2.780
chr11p	243000000	244000000	3.509
chr11p	244000000	245000000	2.705
chr11p	245000000	246000000	3.117
chr11p	246000000	247000000	2.483
chr11p	247000000	248000000	3.437
chr11p	248000000	249000000	2.986
chr11p	249000000	250000000	2.360
chr11p	250000000	251000000	2.392
chr11p	251000000	252000000	3.758
chr11p	252000000	253000000	2.387
chr11p	253000000	254000000	3.723
chr11p	254000000	255000000	2.382
chr11p	255000000	256000000	3.103
chr11p	256000000	257000000	3.171
chr11p	257000000	258000000	2.659
chr11p	258000000	259000000	2.745
chr11p	259000000	260000000	2.586
chr11p	260000000	261000000	2.432
chr11p	261000000	262000000	2.664
chr11p	262000000	263000000	2.643
chr11p	263000000	264000000	2.654
chr11p	264000000	265000000	2.672
chr11p	265000000	266000000	2.572
chr11p	266000000	267000000	2.660
chr11p	267000000	268000000	3.342
chr11p	268000000	269000000	4.233
chr11p	269000000	270000000	3.191
chr11p	270000000	271000000	3.101
chr11p	271000000	272000000	3.864
chr11p	272000000	273000000	2.757
chr11p	273000000	274000000	2.370
chr11p	274000000	275000000	2.499
chr11p	275000000	276000000	3.282
chr11p	276000000	277000000	5.437
chr11p	277000000	278000000	3.472
chr11p	278000000	279000000	4.463
chr11p	279000000	280000000	3.083
chr11p	280000000	281000000	4.070
chr11p	281000000	282000000	3.319
chr11p	282000000	283000000	3.710
chr11p	283000000	284000000	3.187
chr11p	284000000	285000000	3.466
chr11p	285000000	286000000	3.029
chr11p	286000000	287000000	4.926
chr11p	287000000	288000000	3.051
chr11p	288000000	289000000	2.475
chr11p	289000000	290000000	3.061
chr11p	290000000	291000000	3.480
chr11p	291000000	292000000	3.330
chr11p	292000000	293000000	2.464
chr11p	293000000	294000000	2.660
chr11p	294000000	295000000	2.284
chr11p	295000000	296000000	3.326
chr11p	296000000	297000000	3.647
chr11p	297000000	298000000	4.318
chr11p	298000000	299000000	3.766
chr11p	299000000	300000000	2.757
chr11p	300000000	301000000	3.128
chr11p	301000000	302000000	3.151
chr11p	302000000	303000000	3.410
chr11p	303000000	304000000	2.808
chr11p	304000000	305000000	2.420
chr11p	305000000	305732125	2.024
chr11q	0	1000000	7.036
chr11q	1000000	2000000	4.349
chr11q	2000000	3000000	3.586
chr11q	3000000	4000000	4.778
chr11q	4000000	5000000	3.606
chr11q	5000000	6000000	3.923
chr11q	6000000	7000000	2.529
chr11q	7000000	8000000	2.930
chr11q	8000000	9000000	3.570
chr11q	9000000	10000000	2.635
chr11q	10000000	11000000	3.234
chr11q	11000000	12000000	2.865
chr11q	12000000	13000000	2.966
chr11q	13000000	14000000	3.295
chr11q	14000000	15000000	4.351
chr11q	15000000	16000000	3.903
chr11q	16000000	17000000	3.489
chr11q	17000000	18000000	3.570
chr11q	18000000	19000000	3.096
chr11q	19000000	20000000	2.872
chr11q	20000000	21000000	3.190
chr11q	21000000	22000000	6.342
chr11q	22000000	23000000	3.565
chr11q	23000000	24000000	3.776
chr11q	24000000	25000000	4.042
chr11q	25000000	26000000	4.812
chr11q	26000000	27000000	2.489
chr11q	27000000	28000000	3.065
chr11q	28000000	29000000	2.175
chr11q	29000000	30000000	2.710
chr11q	30000000	31000000	3.030
chr11q	31000000	32000000	2.588
chr11q	32000000	33000000	3.713
chr11q	33000000	34000000	3.002
chr11q	34000000	35000000	3.268
chr11q	35000000	36000000	3.159
chr11q	36000000	37000000	3.143
chr11q	37000000	38000000	2.490
chr11q	38000000	39000000	2.932
chr11q	39000000	40000000	3.421
chr11q	40000000	41000000	3.845
chr11q	41000000	42000000	5.466
chr11q	42000000	43000000	5.655
chr11q	43000000	44000000	2.888
chr11q	44000000	45000000	2.493
chr11q	45000000	46000000	3.026
chr11q	46000000	47000000	3.519
chr11q	47000000	48000000	3.919
chr11q	48000000	49000000	5.003
chr11q	49000000	50000000	4.109
chr11q	50000000	51000000	2.343
chr11q	51000000	52000000	2.340
chr11q	52000000	53000000	3.833
chr11q	53000000	54000000	2.537
chr11q	54000000	55000000	3.269
chr11q	55000000	56000000	3.415
chr11q	56000000	57000000	5.961
chr11q	57000000	58000000	3.721
chr11q	58000000	59000000	4.087
chr11q	59000000	60000000	4.194
chr11q	60000000	61000000	3.131
chr11q	61000000	62000000	3.166
chr11q	62000000	63000000	3.137
chr11q	63000000	64000000	3.821
chr11q	64000000	65000000	2.802
chr11q	65000000	66000000	2.619
chr11q	66000000	67000000	2.680
chr11q	67000000	68000000	3.642
chr11q	68000000	69000000	3.087
chr11q	69000000	70000000	3.297
chr11q	70000000	71000000	4.344
chr11q	71000000	72000000	3.350
chr11q	72000000	73000000	2.536
chr11q	73000000	74000000	3.513
chr11q	74000000	75000000	2.967
chr11q	75000000	76000000	3.364
chr11q	76000000	77000000	2.520
chr11q	77000000	78000000	5.796
chr11q	78000000	79000000	4.399
chr11q	79000000	80000000	3.255
chr11q	80000000	81000000	4.063
chr11q	81000000	82000000	3.077
chr11q	82000000	83000000	3.875
chr11q	83000000	84000000	4.155
chr11q	84000000	85000000	4.290
[truncated: 24,744 more rows]
