# Supplementary material for: A mammalian-like piRNA pathway in Axolotl reveals the origins of piRNA-directed DNA methylation
Source: EMBO J. 2025 Nov 13;45(6):1933–56. doi: 10.1038/s44318-025-00631-w (PMC7618676; doi:10.1038/s44318-025-00631-w)
Supplement: Supplementary file 11 — Source data Fig. 5 [file 44318_2025_631_MOESM11_ESM.zip › Figure 5/5A/oocyte-1_genome_srt_edit.pirna.fwd.bin1000000.log2RPM.csv]

chr10p	0	1000000	4.611
chr10p	1000000	2000000	4.965
chr10p	2000000	3000000	3.052
chr10p	3000000	4000000	2.450
chr10p	4000000	5000000	3.133
chr10p	5000000	6000000	2.674
chr10p	6000000	7000000	2.230
chr10p	7000000	8000000	2.687
chr10p	8000000	9000000	3.640
chr10p	9000000	10000000	2.577
chr10p	10000000	11000000	3.224
chr10p	11000000	12000000	2.501
chr10p	12000000	13000000	2.234
chr10p	13000000	14000000	1.983
chr10p	14000000	15000000	3.342
chr10p	15000000	16000000	4.314
chr10p	16000000	17000000	2.832
chr10p	17000000	18000000	2.755
chr10p	18000000	19000000	5.363
chr10p	19000000	20000000	2.963
chr10p	20000000	21000000	2.941
chr10p	21000000	22000000	2.673
chr10p	22000000	23000000	2.791
chr10p	23000000	24000000	2.879
chr10p	24000000	25000000	2.796
chr10p	25000000	26000000	2.151
chr10p	26000000	27000000	4.375
chr10p	27000000	28000000	3.798
chr10p	28000000	29000000	7.676
chr10p	29000000	30000000	3.564
chr10p	30000000	31000000	3.135
chr10p	31000000	32000000	2.411
chr10p	32000000	33000000	2.610
chr10p	33000000	34000000	3.960
chr10p	34000000	35000000	2.745
chr10p	35000000	36000000	2.726
chr10p	36000000	37000000	2.568
chr10p	37000000	38000000	2.330
chr10p	38000000	39000000	3.335
chr10p	39000000	40000000	2.621
chr10p	40000000	41000000	2.610
chr10p	41000000	42000000	2.990
chr10p	42000000	43000000	3.876
chr10p	43000000	44000000	2.536
chr10p	44000000	45000000	4.170
chr10p	45000000	46000000	2.700
chr10p	46000000	47000000	2.757
chr10p	47000000	48000000	2.494
chr10p	48000000	49000000	3.991
chr10p	49000000	50000000	3.381
chr10p	50000000	51000000	3.203
chr10p	51000000	52000000	2.439
chr10p	52000000	53000000	2.844
chr10p	53000000	54000000	2.715
chr10p	54000000	55000000	3.000
chr10p	55000000	56000000	3.622
chr10p	56000000	57000000	3.721
chr10p	57000000	58000000	2.293
chr10p	58000000	59000000	4.187
chr10p	59000000	60000000	2.970
chr10p	60000000	61000000	2.350
chr10p	61000000	62000000	3.209
chr10p	62000000	63000000	2.717
chr10p	63000000	64000000	4.060
chr10p	64000000	65000000	5.599
chr10p	65000000	66000000	2.910
chr10p	66000000	67000000	2.925
chr10p	67000000	68000000	3.997
chr10p	68000000	69000000	3.702
chr10p	69000000	70000000	4.127
chr10p	70000000	71000000	2.049
chr10p	71000000	72000000	3.973
chr10p	72000000	73000000	1.902
chr10p	73000000	74000000	5.368
chr10p	74000000	75000000	3.489
chr10p	75000000	76000000	7.053
chr10p	76000000	77000000	3.391
chr10p	77000000	78000000	2.898
chr10p	78000000	79000000	3.061
chr10p	79000000	80000000	8.925
chr10p	80000000	81000000	9.019
chr10p	81000000	82000000	2.998
chr10p	82000000	83000000	2.685
chr10p	83000000	84000000	2.543
chr10p	84000000	85000000	3.296
chr10p	85000000	86000000	2.691
chr10p	86000000	87000000	3.203
chr10p	87000000	88000000	3.417
chr10p	88000000	89000000	2.893
chr10p	89000000	90000000	2.457
chr10p	90000000	91000000	3.585
chr10p	91000000	92000000	2.884
chr10p	92000000	93000000	2.806
chr10p	93000000	94000000	3.319
chr10p	94000000	95000000	4.915
chr10p	95000000	96000000	2.846
chr10p	96000000	97000000	4.282
chr10p	97000000	98000000	2.895
chr10p	98000000	99000000	2.908
chr10p	99000000	100000000	4.309
chr10p	100000000	101000000	3.260
chr10p	101000000	102000000	3.091
chr10p	102000000	103000000	2.600
chr10p	103000000	104000000	5.477
chr10p	104000000	105000000	2.860
chr10p	105000000	106000000	5.154
chr10p	106000000	107000000	2.868
chr10p	107000000	108000000	2.885
chr10p	108000000	109000000	1.838
chr10p	109000000	110000000	3.173
chr10p	110000000	111000000	5.426
chr10p	111000000	112000000	2.918
chr10p	112000000	113000000	2.713
chr10p	113000000	114000000	4.704
chr10p	114000000	115000000	4.847
chr10p	115000000	116000000	2.787
chr10p	116000000	117000000	4.373
chr10p	117000000	118000000	3.690
chr10p	118000000	119000000	3.156
chr10p	119000000	120000000	3.529
chr10p	120000000	121000000	3.055
chr10p	121000000	122000000	2.781
chr10p	122000000	123000000	2.484
chr10p	123000000	124000000	2.967
chr10p	124000000	125000000	2.954
chr10p	125000000	126000000	3.513
chr10p	126000000	127000000	2.835
chr10p	127000000	128000000	4.705
chr10p	128000000	129000000	3.090
chr10p	129000000	130000000	2.913
chr10p	130000000	131000000	4.339
chr10p	131000000	132000000	2.752
chr10p	132000000	133000000	5.345
chr10p	133000000	134000000	3.874
chr10p	134000000	135000000	2.819
chr10p	135000000	136000000	3.410
chr10p	136000000	137000000	2.904
chr10p	137000000	138000000	3.422
chr10p	138000000	139000000	2.894
chr10p	139000000	140000000	3.426
chr10p	140000000	141000000	3.712
chr10p	141000000	142000000	2.769
chr10p	142000000	143000000	3.135
chr10p	143000000	144000000	8.605
chr10p	144000000	145000000	4.097
chr10p	145000000	146000000	3.120
chr10p	146000000	147000000	4.715
chr10p	147000000	148000000	3.189
chr10p	148000000	149000000	2.393
chr10p	149000000	150000000	2.932
chr10p	150000000	151000000	3.020
chr10p	151000000	152000000	3.220
chr10p	152000000	153000000	3.282
chr10p	153000000	154000000	3.611
chr10p	154000000	155000000	3.950
chr10p	155000000	156000000	4.053
chr10p	156000000	157000000	3.603
chr10p	157000000	158000000	8.238
chr10p	158000000	159000000	2.560
chr10p	159000000	160000000	4.467
chr10p	160000000	161000000	2.862
chr10p	161000000	162000000	2.953
chr10p	162000000	163000000	5.065
chr10p	163000000	164000000	4.338
chr10p	164000000	165000000	2.565
chr10p	165000000	166000000	4.401
chr10p	166000000	167000000	4.967
chr10p	167000000	168000000	4.790
chr10p	168000000	169000000	2.221
chr10p	169000000	170000000	2.663
chr10p	170000000	171000000	2.889
chr10p	171000000	172000000	2.756
chr10p	172000000	173000000	3.161
chr10p	173000000	174000000	3.077
chr10p	174000000	175000000	4.716
chr10p	175000000	176000000	2.604
chr10p	176000000	177000000	3.127
chr10p	177000000	178000000	5.171
chr10p	178000000	179000000	3.455
chr10p	179000000	180000000	3.401
chr10p	180000000	181000000	2.762
chr10p	181000000	182000000	3.182
chr10p	182000000	183000000	2.177
chr10p	183000000	184000000	2.558
chr10p	184000000	185000000	5.425
chr10p	185000000	186000000	2.381
chr10p	186000000	187000000	3.120
chr10p	187000000	188000000	2.632
chr10p	188000000	189000000	4.226
chr10p	189000000	190000000	5.861
chr10p	190000000	191000000	2.686
chr10p	191000000	192000000	2.656
chr10p	192000000	193000000	3.250
chr10p	193000000	194000000	2.920
chr10p	194000000	195000000	2.475
chr10p	195000000	196000000	2.979
chr10p	196000000	197000000	3.203
chr10p	197000000	198000000	4.266
chr10p	198000000	199000000	4.270
chr10p	199000000	200000000	2.984
chr10p	200000000	201000000	3.163
chr10p	201000000	202000000	2.547
chr10p	202000000	203000000	2.580
chr10p	203000000	204000000	2.383
chr10p	204000000	205000000	1.827
chr10p	205000000	206000000	4.045
chr10p	206000000	207000000	3.442
chr10p	207000000	208000000	3.914
chr10p	208000000	209000000	2.692
chr10p	209000000	210000000	3.891
chr10p	210000000	211000000	2.905
chr10p	211000000	212000000	3.046
chr10p	212000000	213000000	2.360
chr10p	213000000	214000000	2.784
chr10p	214000000	215000000	2.913
chr10p	215000000	216000000	3.370
chr10p	216000000	217000000	2.412
chr10p	217000000	218000000	3.617
chr10p	218000000	219000000	3.488
chr10p	219000000	220000000	3.529
chr10p	220000000	221000000	3.239
chr10p	221000000	222000000	3.966
chr10p	222000000	223000000	2.962
chr10p	223000000	224000000	3.571
chr10p	224000000	225000000	2.911
chr10p	225000000	226000000	2.343
chr10p	226000000	227000000	2.913
chr10p	227000000	228000000	3.080
chr10p	228000000	229000000	3.657
chr10p	229000000	230000000	2.573
chr10p	230000000	231000000	2.773
chr10p	231000000	232000000	2.852
chr10p	232000000	233000000	2.637
chr10p	233000000	234000000	2.852
chr10p	234000000	235000000	3.105
chr10p	235000000	236000000	3.754
chr10p	236000000	237000000	3.450
chr10p	237000000	238000000	3.039
chr10p	238000000	239000000	2.631
chr10p	239000000	240000000	2.146
chr10p	240000000	241000000	3.428
chr10p	241000000	242000000	3.492
chr10p	242000000	243000000	2.636
chr10p	243000000	244000000	2.022
chr10p	244000000	245000000	3.141
chr10p	245000000	246000000	3.242
chr10p	246000000	247000000	7.699
chr10p	247000000	248000000	5.793
chr10p	248000000	249000000	3.044
chr10p	249000000	250000000	4.242
chr10p	250000000	251000000	3.249
chr10p	251000000	252000000	2.501
chr10p	252000000	253000000	3.710
chr10p	253000000	254000000	2.433
chr10p	254000000	255000000	2.567
chr10p	255000000	256000000	3.609
chr10p	256000000	257000000	2.729
chr10p	257000000	258000000	2.637
chr10p	258000000	259000000	2.438
chr10p	259000000	260000000	2.734
chr10p	260000000	261000000	3.290
chr10p	261000000	262000000	3.772
chr10p	262000000	263000000	2.900
chr10p	263000000	264000000	2.362
chr10p	264000000	265000000	3.688
chr10p	265000000	266000000	6.008
chr10p	266000000	267000000	6.303
chr10p	267000000	268000000	5.345
chr10p	268000000	269000000	3.354
chr10p	269000000	270000000	4.240
chr10p	270000000	271000000	2.405
chr10p	271000000	272000000	3.010
chr10p	272000000	273000000	2.865
chr10p	273000000	274000000	2.300
chr10p	274000000	275000000	2.639
chr10p	275000000	276000000	2.898
chr10p	276000000	277000000	2.588
chr10p	277000000	278000000	2.970
chr10p	278000000	279000000	3.224
chr10p	279000000	280000000	2.363
chr10p	280000000	281000000	4.466
chr10p	281000000	282000000	2.668
chr10p	282000000	283000000	3.142
chr10p	283000000	284000000	3.454
chr10p	284000000	285000000	4.614
chr10p	285000000	286000000	2.921
chr10p	286000000	287000000	2.383
chr10p	287000000	288000000	2.869
chr10p	288000000	289000000	3.012
chr10p	289000000	290000000	2.706
chr10p	290000000	291000000	3.510
chr10p	291000000	292000000	2.719
chr10p	292000000	293000000	3.136
chr10p	293000000	294000000	3.401
chr10p	294000000	295000000	3.647
chr10p	295000000	296000000	3.709
chr10p	296000000	297000000	3.394
chr10p	297000000	298000000	3.673
chr10p	298000000	299000000	3.341
chr10p	299000000	300000000	2.904
chr10p	300000000	301000000	4.070
chr10p	301000000	302000000	3.656
chr10p	302000000	303000000	3.210
chr10p	303000000	304000000	4.126
chr10p	304000000	305000000	4.899
chr10p	305000000	306000000	2.690
chr10p	306000000	307000000	3.510
chr10p	307000000	308000000	3.570
chr10p	308000000	309000000	3.047
chr10p	309000000	310000000	2.279
chr10p	310000000	311000000	3.538
chr10p	311000000	312000000	3.119
chr10p	312000000	313000000	3.975
chr10p	313000000	314000000	2.660
chr10p	314000000	315000000	2.523
chr10p	315000000	316000000	4.144
chr10p	316000000	317000000	3.485
chr10p	317000000	318000000	2.513
chr10p	318000000	319000000	2.307
chr10p	319000000	320000000	3.124
chr10p	320000000	321000000	2.938
chr10p	321000000	322000000	4.138
chr10p	322000000	323000000	2.914
chr10p	323000000	324000000	4.833
chr10p	324000000	325000000	4.399
chr10p	325000000	326000000	3.751
chr10p	326000000	327000000	3.089
chr10p	327000000	328000000	2.508
chr10p	328000000	329000000	2.912
chr10p	329000000	330000000	4.010
chr10p	330000000	331000000	4.130
chr10p	331000000	332000000	3.428
chr10p	332000000	333000000	2.138
chr10p	333000000	334000000	2.779
chr10p	334000000	335000000	3.603
chr10p	335000000	336000000	2.503
chr10p	336000000	337000000	2.748
chr10p	337000000	338000000	3.475
chr10p	338000000	339000000	2.404
chr10p	339000000	340000000	3.188
chr10p	340000000	341000000	3.717
chr10p	341000000	342000000	2.445
chr10p	342000000	343000000	4.619
chr10p	343000000	344000000	2.489
chr10p	344000000	345000000	3.099
chr10p	345000000	346000000	2.432
chr10p	346000000	347000000	2.886
chr10p	347000000	348000000	3.691
chr10p	348000000	349000000	3.761
chr10p	349000000	350000000	3.355
chr10p	350000000	351000000	2.663
chr10p	351000000	352000000	2.832
chr10p	352000000	353000000	2.978
chr10p	353000000	354000000	3.221
chr10p	354000000	355000000	2.859
chr10p	355000000	356000000	2.920
chr10p	356000000	357000000	3.687
chr10p	357000000	358000000	3.458
chr10p	358000000	359000000	2.819
chr10p	359000000	360000000	3.114
chr10p	360000000	361000000	2.261
chr10p	361000000	362000000	2.366
chr10p	362000000	363000000	2.872
chr10p	363000000	364000000	3.783
chr10p	364000000	365000000	3.391
chr10p	365000000	366000000	4.321
chr10p	366000000	367000000	2.860
chr10p	367000000	368000000	3.243
chr10p	368000000	369000000	3.684
chr10p	369000000	370000000	5.801
chr10p	370000000	371000000	2.748
chr10p	371000000	372000000	3.462
chr10p	372000000	373000000	3.062
chr10p	373000000	374000000	2.880
chr10p	374000000	375000000	3.212
chr10p	375000000	376000000	4.952
chr10p	376000000	377000000	1.624
chr10p	377000000	378000000	2.785
chr10p	378000000	379000000	4.020
chr10p	379000000	380000000	2.455
chr10p	380000000	381000000	3.318
chr10p	381000000	382000000	2.982
chr10p	382000000	383000000	2.526
chr10p	383000000	384000000	3.184
chr10p	384000000	385000000	2.707
chr10p	385000000	386000000	5.016
chr10p	386000000	387000000	6.699
chr10p	387000000	388000000	3.796
chr10p	388000000	389000000	3.822
chr10p	389000000	390000000	2.683
chr10p	390000000	391000000	3.731
chr10p	391000000	392000000	4.425
chr10p	392000000	393000000	3.437
chr10p	393000000	394000000	2.708
chr10p	394000000	395000000	4.211
chr10p	395000000	396000000	2.935
chr10p	396000000	397000000	3.313
chr10p	397000000	398000000	4.847
chr10p	398000000	399000000	4.109
chr10p	399000000	400000000	3.099
chr10p	400000000	401000000	3.161
chr10p	401000000	402000000	3.055
chr10p	402000000	403000000	2.752
chr10p	403000000	404000000	2.243
chr10p	404000000	405000000	2.841
chr10p	405000000	406000000	3.153
chr10p	406000000	407000000	2.570
chr10p	407000000	408000000	2.888
chr10p	408000000	409000000	4.495
chr10p	409000000	410000000	2.514
chr10p	410000000	411000000	3.632
chr10p	411000000	412000000	2.503
chr10p	412000000	413000000	3.001
chr10p	413000000	414000000	2.902
chr10p	414000000	415000000	7.430
chr10p	415000000	416000000	3.962
chr10p	416000000	417000000	3.377
chr10p	417000000	418000000	2.319
chr10p	418000000	419000000	2.652
chr10p	419000000	420000000	3.658
chr10p	420000000	421000000	4.328
chr10p	421000000	422000000	2.938
chr10p	422000000	423000000	3.159
chr10p	423000000	424000000	3.856
chr10p	424000000	425000000	2.420
chr10p	425000000	426000000	3.496
chr10p	426000000	427000000	3.859
chr10p	427000000	428000000	4.702
chr10p	428000000	429000000	2.786
chr10p	429000000	430000000	3.036
chr10p	430000000	431000000	3.095
chr10p	431000000	432000000	3.229
chr10p	432000000	433000000	3.711
chr10p	433000000	434000000	3.608
chr10p	434000000	435000000	2.649
chr10p	435000000	436000000	2.812
chr10p	436000000	437000000	5.223
chr10p	437000000	438000000	3.172
chr10p	438000000	439000000	2.991
chr10p	439000000	440000000	2.335
chr10p	440000000	441000000	5.161
chr10p	441000000	442000000	3.329
chr10p	442000000	443000000	7.814
chr10p	443000000	444000000	7.758
chr10p	444000000	445000000	6.100
chr10p	445000000	446000000	4.958
chr10p	446000000	447000000	4.355
chr10p	447000000	448000000	3.259
chr10p	448000000	449000000	2.823
chr10p	449000000	450000000	3.386
chr10p	450000000	451000000	3.491
chr10p	451000000	452000000	2.140
chr10p	452000000	453000000	2.909
chr10p	453000000	454000000	2.964
chr10p	454000000	455000000	6.243
chr10p	455000000	456000000	3.123
chr10p	456000000	457000000	3.302
chr10p	457000000	458000000	2.993
chr10p	458000000	459000000	3.131
chr10p	459000000	460000000	2.573
chr10p	460000000	461000000	2.807
chr10p	461000000	462000000	2.457
chr10p	462000000	463000000	2.531
chr10p	463000000	464000000	2.638
chr10p	464000000	465000000	2.941
chr10p	465000000	466000000	3.221
chr10p	466000000	467000000	2.764
chr10p	467000000	468000000	2.564
chr10p	468000000	469000000	2.701
chr10p	469000000	470000000	2.879
chr10p	470000000	471000000	2.365
chr10p	471000000	472000000	2.807
chr10p	472000000	473000000	3.242
chr10p	473000000	474000000	3.004
chr10p	474000000	475000000	3.446
chr10p	475000000	476000000	2.820
chr10p	476000000	477000000	4.335
chr10p	477000000	478000000	3.277
chr10p	478000000	479000000	2.913
chr10p	479000000	480000000	2.726
chr10p	480000000	481000000	2.916
chr10p	481000000	482000000	3.404
chr10p	482000000	483000000	3.944
chr10p	483000000	484000000	2.731
chr10p	484000000	485000000	3.310
chr10p	485000000	486000000	3.153
chr10p	486000000	487000000	2.746
chr10p	487000000	488000000	2.738
chr10p	488000000	489000000	2.924
chr10p	489000000	490000000	3.408
chr10p	490000000	491000000	2.462
chr10p	491000000	492000000	2.420
chr10p	492000000	493000000	2.452
chr10p	493000000	494000000	2.410
chr10p	494000000	495000000	3.210
chr10p	495000000	496000000	2.843
chr10p	496000000	497000000	3.047
chr10p	497000000	498000000	2.566
chr10p	498000000	499000000	2.842
chr10p	499000000	500000000	5.411
chr10p	500000000	501000000	5.778
chr10p	501000000	502000000	6.677
chr10p	502000000	503000000	5.996
chr10p	503000000	504000000	5.574
chr10p	504000000	505000000	3.179
chr10p	505000000	506000000	2.316
chr10p	506000000	507000000	2.260
chr10p	507000000	508000000	2.432
chr10p	508000000	509000000	3.814
chr10p	509000000	510000000	3.474
chr10p	510000000	511000000	3.169
chr10p	511000000	512000000	2.249
chr10p	512000000	513000000	4.642
chr10p	513000000	514000000	5.036
chr10p	514000000	515000000	3.203
chr10p	515000000	516000000	3.698
chr10p	516000000	517000000	5.153
chr10p	517000000	518000000	3.023
chr10p	518000000	519000000	4.089
chr10p	519000000	520000000	3.395
chr10p	520000000	521000000	2.952
chr10p	521000000	522000000	3.605
chr10p	522000000	523000000	3.612
chr10p	523000000	524000000	5.728
chr10p	524000000	525000000	3.364
chr10p	525000000	526000000	3.084
chr10p	526000000	527000000	2.725
chr10p	527000000	528000000	2.473
chr10p	528000000	529000000	2.902
chr10p	529000000	530000000	4.144
chr10p	530000000	531000000	3.346
chr10p	531000000	532000000	3.818
chr10p	532000000	533000000	2.797
chr10p	533000000	534000000	3.029
chr10p	534000000	535000000	3.095
chr10p	535000000	536000000	2.640
chr10p	536000000	537000000	2.805
chr10p	537000000	538000000	3.582
chr10p	538000000	539000000	3.124
chr10p	539000000	540000000	2.778
chr10p	540000000	541000000	4.904
chr10p	541000000	542000000	3.272
chr10p	542000000	543000000	2.644
chr10p	543000000	544000000	3.540
chr10p	544000000	545000000	3.725
chr10p	545000000	546000000	4.160
chr10p	546000000	547000000	3.314
chr10p	547000000	548000000	3.053
chr10p	548000000	549000000	3.555
chr10p	549000000	550000000	3.651
chr10p	550000000	551000000	4.702
chr10p	551000000	552000000	3.423
chr10p	552000000	553000000	3.885
chr10p	553000000	554000000	4.875
chr10p	554000000	555000000	3.491
chr10p	555000000	556000000	4.346
chr10p	556000000	557000000	3.058
chr10p	557000000	558000000	2.356
chr10p	558000000	559000000	2.569
chr10p	559000000	560000000	3.392
chr10p	560000000	561000000	5.054
chr10p	561000000	562000000	3.372
chr10p	562000000	563000000	3.521
chr10p	563000000	564000000	6.450
chr10p	564000000	565000000	3.799
chr10p	565000000	566000000	2.998
chr10p	566000000	567000000	2.386
chr10p	567000000	568000000	2.492
chr10p	568000000	569000000	2.513
chr10p	569000000	570000000	5.138
chr10p	570000000	571000000	3.029
chr10p	571000000	572000000	3.070
chr10p	572000000	573000000	3.287
chr10p	573000000	574000000	2.824
chr10p	574000000	575000000	2.694
chr10p	575000000	576000000	3.044
chr10p	576000000	577000000	3.987
chr10p	577000000	578000000	2.693
chr10p	578000000	579000000	3.239
chr10p	579000000	580000000	3.964
chr10p	580000000	581000000	3.601
chr10p	581000000	582000000	3.204
chr10p	582000000	583000000	2.494
chr10p	583000000	584000000	2.970
chr10p	584000000	585000000	2.798
chr10p	585000000	586000000	3.469
chr10p	586000000	587000000	2.838
chr10p	587000000	588000000	2.973
chr10p	588000000	589000000	2.630
chr10p	589000000	590000000	2.741
chr10p	590000000	591000000	4.228
chr10p	591000000	592000000	3.116
chr10p	592000000	593000000	4.449
chr10p	593000000	594000000	2.895
chr10p	594000000	595000000	2.081
chr10p	595000000	596000000	2.265
chr10p	596000000	597000000	4.848
chr10p	597000000	598000000	2.736
chr10p	598000000	599000000	2.701
chr10p	599000000	600000000	6.493
chr10p	600000000	601000000	2.277
chr10p	601000000	602000000	4.178
chr10p	602000000	603000000	3.564
chr10p	603000000	604000000	3.322
chr10p	604000000	605000000	3.506
chr10p	605000000	606000000	3.323
chr10p	606000000	607000000	2.765
chr10p	607000000	608000000	3.243
chr10p	608000000	609000000	2.989
chr10p	609000000	610000000	5.316
chr10p	610000000	611000000	2.824
chr10p	611000000	612000000	2.986
chr10p	612000000	613000000	2.590
chr10p	613000000	614000000	2.432
chr10p	614000000	615000000	5.190
chr10p	615000000	616000000	6.718
chr10p	616000000	617000000	5.020
chr10p	617000000	618000000	3.510
chr10p	618000000	619000000	5.096
chr10p	619000000	620000000	3.223
chr10p	620000000	621000000	2.674
chr10p	621000000	622000000	2.273
chr10p	622000000	623000000	3.214
chr10p	623000000	624000000	2.619
chr10p	624000000	625000000	2.691
chr10p	625000000	626000000	2.654
chr10p	626000000	627000000	2.463
chr10p	627000000	628000000	2.896
chr10p	628000000	629000000	4.447
chr10p	629000000	630000000	2.168
chr10p	630000000	631000000	3.092
chr10p	631000000	632000000	4.051
chr10p	632000000	633000000	2.385
chr10p	633000000	634000000	4.306
chr10p	634000000	635000000	2.060
chr10p	635000000	636000000	3.529
chr10p	636000000	637000000	2.770
chr10p	637000000	638000000	2.571
chr10p	638000000	639000000	2.445
chr10p	639000000	640000000	3.169
chr10p	640000000	641000000	2.809
chr10p	641000000	642000000	2.888
chr10p	642000000	643000000	2.868
chr10p	643000000	644000000	4.243
chr10p	644000000	645000000	2.703
chr10p	645000000	646000000	3.779
chr10p	646000000	647000000	3.908
chr10p	647000000	648000000	3.301
chr10p	648000000	649000000	2.939
chr10p	649000000	650000000	2.271
chr10p	650000000	651000000	2.784
chr10p	651000000	652000000	3.534
chr10p	652000000	653000000	3.581
chr10p	653000000	654000000	3.503
chr10p	654000000	655000000	3.959
chr10p	655000000	656000000	4.624
chr10p	656000000	657000000	4.222
chr10p	657000000	658000000	4.746
chr10p	658000000	659000000	2.397
chr10p	659000000	660000000	3.261
chr10p	660000000	661000000	3.696
chr10p	661000000	662000000	3.833
chr10p	662000000	663000000	4.679
chr10p	663000000	664000000	3.460
chr10p	664000000	665000000	3.073
chr10p	665000000	666000000	3.124
chr10p	666000000	667000000	2.109
chr10p	667000000	668000000	3.476
chr10p	668000000	669000000	2.438
chr10p	669000000	670000000	2.966
chr10p	670000000	671000000	3.665
chr10p	671000000	672000000	3.436
chr10p	672000000	673000000	2.566
chr10p	673000000	674000000	3.541
chr10p	674000000	675000000	3.172
chr10p	675000000	676000000	2.644
chr10p	676000000	677000000	3.931
chr10p	677000000	678000000	3.163
chr10p	678000000	679000000	3.053
chr10p	679000000	680000000	3.570
chr10p	680000000	681000000	2.622
chr10p	681000000	682000000	2.722
chr10p	682000000	683000000	3.989
chr10p	683000000	684000000	3.183
chr10p	684000000	685000000	3.301
chr10p	685000000	686000000	4.753
chr10p	686000000	687000000	3.990
chr10p	687000000	688000000	2.210
chr10p	688000000	689000000	4.399
chr10p	689000000	690000000	2.716
chr10p	690000000	691000000	2.556
chr10p	691000000	692000000	2.808
chr10p	692000000	693000000	2.477
chr10p	693000000	694000000	2.928
chr10p	694000000	695000000	2.084
chr10p	695000000	696000000	2.542
chr10p	696000000	697000000	3.286
chr10p	697000000	698000000	2.893
chr10p	698000000	699000000	2.628
chr10p	699000000	700000000	2.654
chr10p	700000000	701000000	2.765
chr10p	701000000	702000000	2.379
chr10p	702000000	703000000	3.110
chr10p	703000000	704000000	2.301
chr10p	704000000	705000000	2.026
chr10p	705000000	706000000	2.596
chr10p	706000000	707000000	4.050
chr10p	707000000	708000000	3.395
chr10p	708000000	709000000	2.868
chr10p	709000000	710000000	3.483
chr10p	710000000	711000000	3.724
chr10p	711000000	712000000	2.681
chr10p	712000000	713000000	2.450
chr10p	713000000	714000000	3.131
chr10p	714000000	715000000	3.593
chr10p	715000000	716000000	3.542
chr10p	716000000	717000000	1.849
chr10p	717000000	718000000	3.279
chr10p	718000000	719000000	2.871
chr10p	719000000	720000000	3.686
chr10p	720000000	721000000	2.563
chr10p	721000000	722000000	4.883
chr10p	722000000	723000000	3.475
chr10p	723000000	724000000	3.107
chr10p	724000000	725000000	2.740
chr10p	725000000	726000000	3.841
chr10p	726000000	727000000	2.836
chr10p	727000000	728000000	2.552
chr10p	728000000	729000000	2.845
chr10p	729000000	730000000	2.355
chr10p	730000000	731000000	3.922
chr10p	731000000	732000000	2.690
chr10p	732000000	733000000	2.314
chr10p	733000000	734000000	3.510
chr10p	734000000	735000000	2.576
chr10p	735000000	736000000	3.407
chr10p	736000000	737000000	3.584
chr10p	737000000	738000000	3.500
chr10p	738000000	739000000	3.521
chr10p	739000000	740000000	2.888
chr10p	740000000	741000000	2.672
chr10p	741000000	742000000	2.562
chr10p	742000000	743000000	2.201
chr10p	743000000	744000000	2.995
chr10p	744000000	745000000	2.670
chr10p	745000000	746000000	3.538
chr10p	746000000	747000000	7.859
chr10p	747000000	748000000	6.055
chr10p	748000000	749000000	5.407
chr10p	749000000	750000000	5.934
chr10p	750000000	751000000	3.356
chr10p	751000000	752000000	2.522
chr10p	752000000	753000000	2.864
chr10p	753000000	754000000	2.751
chr10p	754000000	755000000	4.187
chr10p	755000000	756000000	3.807
chr10p	756000000	757000000	3.981
chr10p	757000000	758000000	2.543
chr10p	758000000	759000000	2.473
chr10p	759000000	760000000	3.541
chr10p	760000000	761000000	5.462
chr10p	761000000	762000000	3.400
chr10p	762000000	763000000	3.900
chr10p	763000000	764000000	2.954
chr10p	764000000	765000000	2.566
chr10p	765000000	766000000	2.611
chr10p	766000000	767000000	3.615
chr10p	767000000	768000000	3.198
chr10p	768000000	769000000	3.041
chr10p	769000000	770000000	3.614
chr10p	770000000	771000000	3.667
chr10p	771000000	772000000	3.433
chr10p	772000000	773000000	3.474
chr10p	773000000	774000000	3.217
chr10p	774000000	775000000	2.470
chr10p	775000000	776000000	3.017
chr10p	776000000	777000000	6.622
chr10p	777000000	778000000	3.165
chr10p	778000000	779000000	4.031
chr10p	779000000	780000000	2.661
chr10p	780000000	781000000	2.559
chr10p	781000000	782000000	2.914
chr10p	782000000	783000000	3.460
chr10p	783000000	784000000	3.066
chr10p	784000000	785000000	3.712
chr10p	785000000	786000000	2.779
chr10p	786000000	787000000	3.400
chr10p	787000000	788000000	3.027
chr10p	788000000	789000000	2.631
chr10p	789000000	790000000	3.337
chr10p	790000000	791000000	3.921
chr10p	791000000	792000000	4.142
chr10p	792000000	793000000	2.667
chr10p	793000000	794000000	2.302
chr10p	794000000	795000000	2.979
chr10p	795000000	796000000	2.921
chr10p	796000000	797000000	2.910
chr10p	797000000	798000000	3.789
chr10p	798000000	799000000	3.047
chr10p	799000000	800000000	4.673
chr10p	800000000	801000000	2.585
chr10p	801000000	802000000	2.912
chr10p	802000000	803000000	4.189
chr10p	803000000	804000000	3.745
chr10p	804000000	805000000	3.433
chr10p	805000000	806000000	2.702
chr10p	806000000	807000000	2.838
chr10p	807000000	808000000	3.387
chr10p	808000000	809000000	5.079
chr10p	809000000	810000000	3.465
chr10p	810000000	811000000	3.454
chr10p	811000000	812000000	4.475
chr10p	812000000	813000000	2.755
chr10p	813000000	814000000	3.263
chr10p	814000000	815000000	3.954
chr10p	815000000	816000000	3.484
chr10p	816000000	817000000	5.499
chr10p	817000000	818000000	4.526
chr10p	818000000	819000000	2.617
chr10p	819000000	820000000	2.852
chr10p	820000000	821000000	3.798
chr10p	821000000	822000000	2.972
chr10p	822000000	823000000	2.761
chr10p	823000000	824000000	3.202
chr10p	824000000	825000000	4.179
chr10p	825000000	826000000	3.201
chr10p	826000000	827000000	2.662
chr10p	827000000	828000000	7.716
chr10p	828000000	829000000	4.322
chr10p	829000000	830000000	2.679
chr10p	830000000	831000000	3.511
chr10p	831000000	832000000	3.526
chr10p	832000000	833000000	3.147
chr10p	833000000	834000000	3.182
chr10p	834000000	835000000	2.638
chr10p	835000000	836000000	2.307
chr10p	836000000	837000000	3.459
chr10p	837000000	838000000	3.507
chr10p	838000000	839000000	3.132
chr10p	839000000	840000000	3.508
chr10p	840000000	841000000	3.045
chr10p	841000000	842000000	2.997
chr10p	842000000	843000000	5.439
chr10p	843000000	844000000	2.642
chr10p	844000000	845000000	3.038
chr10p	845000000	846000000	2.667
chr10p	846000000	847000000	3.204
chr10p	847000000	848000000	3.028
chr10p	848000000	849000000	2.805
chr10p	849000000	850000000	2.740
chr10p	850000000	851000000	3.159
chr10p	851000000	852000000	2.410
chr10p	852000000	853000000	2.907
chr10p	853000000	854000000	5.813
chr10p	854000000	855000000	3.282
chr10p	855000000	856000000	4.019
chr10p	856000000	857000000	4.138
chr10p	857000000	858000000	3.092
chr10p	858000000	859000000	4.413
chr10p	859000000	860000000	3.308
chr10p	860000000	861000000	3.466
chr10p	861000000	862000000	2.880
chr10p	862000000	863000000	2.377
chr10p	863000000	864000000	2.413
chr10p	864000000	865000000	4.300
chr10p	865000000	866000000	4.735
chr10p	866000000	867000000	3.081
chr10p	867000000	868000000	3.376
chr10p	868000000	869000000	2.668
chr10p	869000000	870000000	3.766
chr10p	870000000	871000000	3.043
chr10p	871000000	872000000	2.862
chr10p	872000000	873000000	4.653
chr10p	873000000	874000000	2.838
chr10p	874000000	875000000	4.530
chr10p	875000000	876000000	2.480
chr10p	876000000	877000000	2.817
chr10p	877000000	878000000	2.648
chr10p	878000000	879000000	1.934
chr10p	879000000	880000000	4.033
chr10p	880000000	881000000	3.012
chr10p	881000000	882000000	7.527
chr10p	882000000	883000000	3.392
chr10p	883000000	884000000	2.986
chr10p	884000000	885000000	2.467
chr10p	885000000	886000000	2.987
chr10p	886000000	887000000	2.653
chr10p	887000000	888000000	3.088
chr10p	888000000	889000000	2.698
chr10p	889000000	890000000	2.607
chr10p	890000000	891000000	3.093
chr10p	891000000	892000000	3.393
chr10p	892000000	893000000	3.644
chr10p	893000000	894000000	4.439
chr10p	894000000	895000000	2.832
chr10p	895000000	896000000	4.337
chr10p	896000000	897000000	3.756
chr10p	897000000	898000000	2.725
chr10p	898000000	899000000	2.292
chr10p	899000000	900000000	2.991
chr10p	900000000	901000000	3.608
chr10p	901000000	902000000	2.995
chr10p	902000000	903000000	3.445
chr10p	903000000	904000000	4.598
chr10p	904000000	905000000	3.471
chr10p	905000000	906000000	2.599
chr10p	906000000	907000000	2.401
chr10p	907000000	908000000	2.518
chr10p	908000000	909000000	3.137
chr10p	909000000	910000000	3.871
chr10p	910000000	911000000	3.363
chr10p	911000000	912000000	3.748
chr10p	912000000	913000000	3.243
chr10p	913000000	914000000	3.166
chr10p	914000000	915000000	3.616
chr10p	915000000	916000000	3.564
chr10p	916000000	917000000	3.015
chr10p	917000000	918000000	3.296
chr10p	918000000	919000000	2.937
chr10p	919000000	920000000	2.331
chr10p	920000000	921000000	2.896
chr10p	921000000	922000000	3.916
chr10p	922000000	923000000	3.366
chr10p	923000000	924000000	3.411
chr10p	924000000	925000000	4.400
chr10p	925000000	926000000	2.030
chr10p	926000000	927000000	3.931
chr10p	927000000	928000000	5.439
chr10p	928000000	929000000	4.176
chr10p	929000000	930000000	3.213
chr10p	930000000	931000000	2.633
chr10p	931000000	932000000	2.558
chr10p	932000000	933000000	2.799
chr10p	933000000	934000000	3.104
chr10p	934000000	935000000	2.592
chr10p	935000000	936000000	4.356
chr10p	936000000	937000000	2.960
chr10p	937000000	938000000	3.173
chr10p	938000000	939000000	2.598
chr10p	939000000	940000000	2.742
chr10p	940000000	941000000	2.868
chr10p	941000000	942000000	2.884
chr10p	942000000	943000000	4.195
chr10p	943000000	944000000	3.452
chr10p	944000000	945000000	4.181
chr10p	945000000	946000000	3.368
chr10p	946000000	947000000	2.865
chr10p	947000000	948000000	2.514
chr10p	948000000	949000000	4.079
chr10p	949000000	950000000	4.461
chr10p	950000000	951000000	2.561
chr10p	951000000	952000000	3.732
chr10p	952000000	953000000	4.208
chr10p	953000000	954000000	2.663
chr10p	954000000	955000000	3.625
chr10p	955000000	956000000	4.831
chr10p	956000000	957000000	3.726
chr10p	957000000	958000000	2.994
chr10p	958000000	959000000	2.654
chr10p	959000000	960000000	2.751
chr10p	960000000	961000000	3.609
chr10p	961000000	962000000	2.313
chr10p	962000000	963000000	4.355
chr10p	963000000	964000000	2.327
chr10p	964000000	965000000	3.070
chr10p	965000000	966000000	4.081
chr10p	966000000	967000000	2.999
chr10p	967000000	968000000	4.720
chr10p	968000000	969000000	4.022
chr10p	969000000	970000000	7.573
chr10p	970000000	971000000	3.992
chr10p	971000000	972000000	3.217
chr10p	972000000	973000000	3.046
chr10p	973000000	974000000	3.155
chr10p	974000000	975000000	3.218
chr10p	975000000	976000000	2.910
chr10p	976000000	977000000	6.102
chr10p	977000000	978000000	4.893
chr10p	978000000	979000000	4.921
chr10p	979000000	980000000	3.330
chr10p	980000000	981000000	2.440
chr10p	981000000	982000000	2.528
chr10p	982000000	983000000	3.569
chr10p	983000000	984000000	4.294
chr10p	984000000	985000000	3.425
chr10p	985000000	986000000	5.384
chr10p	986000000	987000000	3.892
chr10p	987000000	988000000	3.207
chr10p	988000000	989000000	3.548
chr10p	989000000	990000000	3.182
chr10p	990000000	991000000	2.331
chr10p	991000000	992000000	2.279
chr10p	992000000	993000000	2.273
chr10p	993000000	994000000	2.046
chr10p	994000000	995000000	4.802
chr10p	995000000	996000000	2.778
chr10p	996000000	997000000	2.450
chr10p	997000000	998000000	2.699
chr10p	998000000	999000000	4.378
chr10p	999000000	1000000000	2.487
chr10p	1000000000	1001000000	2.639
chr10p	1001000000	1002000000	3.633
chr10p	1002000000	1003000000	2.185
chr10p	1003000000	1004000000	3.081
chr10p	1004000000	1005000000	2.920
chr10p	1005000000	1006000000	2.823
chr10p	1006000000	1007000000	2.850
chr10p	1007000000	1008000000	4.635
chr10p	1008000000	1009000000	4.262
chr10p	1009000000	1010000000	6.093
chr10p	1010000000	1011000000	6.094
chr10p	1011000000	1012000000	4.811
chr10p	1012000000	1013000000	3.092
chr10p	1013000000	1014000000	3.547
chr10p	1014000000	1015000000	3.681
chr10p	1015000000	1016000000	2.974
chr10p	1016000000	1017000000	2.879
chr10p	1017000000	1018000000	2.542
chr10p	1018000000	1019000000	4.416
chr10p	1019000000	1020000000	2.562
chr10p	1020000000	1021000000	2.452
chr10p	1021000000	1022000000	3.389
chr10p	1022000000	1023000000	4.520
chr10p	1023000000	1024000000	3.133
chr10p	1024000000	1025000000	3.118
chr10p	1025000000	1026000000	2.966
chr10p	1026000000	1027000000	3.188
chr10p	1027000000	1028000000	2.632
chr10p	1028000000	1029000000	2.255
chr10p	1029000000	1030000000	4.600
chr10p	1030000000	1031000000	9.729
chr10p	1031000000	1032000000	4.867
chr10p	1032000000	1033000000	4.559
chr10p	1033000000	1034000000	4.065
chr10p	1034000000	1035000000	3.823
chr10p	1035000000	1036000000	4.063
chr10p	1036000000	1037000000	2.913
chr10p	1037000000	1038000000	2.612
chr10p	1038000000	1039000000	2.562
chr10p	1039000000	1040000000	2.338
chr10p	1040000000	1041000000	3.401
chr10p	1041000000	1042000000	2.479
chr10p	1042000000	1043000000	3.323
chr10p	1043000000	1044000000	2.892
chr10p	1044000000	1045000000	3.004
chr10p	1045000000	1046000000	3.114
chr10p	1046000000	1047000000	2.773
chr10p	1047000000	1048000000	3.908
chr10p	1048000000	1049000000	2.550
chr10p	1049000000	1050000000	4.190
chr10p	1050000000	1051000000	4.026
chr10p	1051000000	1052000000	2.707
chr10p	1052000000	1053000000	7.777
chr10p	1053000000	1054000000	5.808
chr10p	1054000000	1055000000	4.831
chr10p	1055000000	1056000000	5.998
chr10p	1056000000	1057000000	2.875
chr10p	1057000000	1058000000	3.206
chr10p	1058000000	1059000000	2.512
chr10p	1059000000	1060000000	2.900
chr10p	1060000000	1061000000	2.838
chr10p	1061000000	1062000000	2.860
chr10p	1062000000	1063000000	2.820
chr10p	1063000000	1064000000	2.877
chr10p	1064000000	1065000000	3.012
chr10p	1065000000	1066000000	2.572
chr10p	1066000000	1067000000	2.574
chr10p	1067000000	1068000000	5.202
chr10p	1068000000	1069000000	6.296
chr10p	1069000000	1070000000	3.479
chr10p	1070000000	1071000000	3.368
chr10p	1071000000	1072000000	3.035
chr10p	1072000000	1073000000	2.507
chr10p	1073000000	1074000000	4.046
chr10p	1074000000	1075000000	3.129
chr10p	1075000000	1076000000	2.816
chr10p	1076000000	1077000000	2.481
chr10p	1077000000	1078000000	4.638
chr10p	1078000000	1079000000	3.676
chr10p	1079000000	1080000000	4.189
chr10p	1080000000	1081000000	4.663
chr10p	1081000000	1082000000	3.958
chr10p	1082000000	1082275901	1.436
chr10q	0	1000000	3.421
chr10q	1000000	2000000	2.972
chr10q	2000000	3000000	3.449
chr10q	3000000	4000000	2.788
chr10q	4000000	5000000	2.700
chr10q	5000000	6000000	3.331
chr10q	6000000	7000000	2.970
chr10q	7000000	8000000	3.560
chr10q	8000000	9000000	2.608
chr10q	9000000	10000000	3.064
chr10q	10000000	11000000	3.112
chr10q	11000000	12000000	4.046
chr10q	12000000	13000000	3.327
chr10q	13000000	14000000	3.365
chr10q	14000000	15000000	4.161
chr10q	15000000	16000000	2.994
chr10q	16000000	17000000	3.535
chr10q	17000000	18000000	3.381
chr10q	18000000	19000000	3.462
chr10q	19000000	20000000	3.166
chr10q	20000000	21000000	2.968
chr10q	21000000	22000000	2.696
chr10q	22000000	23000000	4.892
chr10q	23000000	24000000	3.469
chr10q	24000000	25000000	2.321
chr10q	25000000	26000000	2.314
chr10q	26000000	27000000	2.893
chr10q	27000000	28000000	3.056
chr10q	28000000	29000000	2.678
chr10q	29000000	30000000	5.561
chr10q	30000000	31000000	2.546
chr10q	31000000	32000000	3.092
chr10q	32000000	33000000	3.635
chr10q	33000000	34000000	4.942
chr10q	34000000	35000000	2.414
chr10q	35000000	36000000	4.023
chr10q	36000000	37000000	5.247
chr10q	37000000	38000000	6.303
chr10q	38000000	39000000	3.738
chr10q	39000000	40000000	3.816
chr10q	40000000	41000000	3.839
chr10q	41000000	42000000	3.918
chr10q	42000000	43000000	2.453
chr10q	43000000	44000000	4.591
chr10q	44000000	45000000	3.409
chr10q	45000000	46000000	2.881
chr10q	46000000	47000000	3.701
chr10q	47000000	48000000	3.862
chr10q	48000000	49000000	3.184
chr10q	49000000	50000000	3.053
chr10q	50000000	51000000	3.162
chr10q	51000000	52000000	2.493
chr10q	52000000	53000000	3.440
chr10q	53000000	54000000	4.026
chr10q	54000000	55000000	4.115
chr10q	55000000	56000000	3.066
chr10q	56000000	57000000	3.153
chr10q	57000000	58000000	4.474
chr10q	58000000	59000000	2.903
chr10q	59000000	60000000	3.252
chr10q	60000000	61000000	3.576
chr10q	61000000	62000000	2.517
chr10q	62000000	63000000	3.010
chr10q	63000000	64000000	3.044
chr10q	64000000	65000000	4.282
chr10q	65000000	66000000	2.817
chr10q	66000000	67000000	3.681
chr10q	67000000	68000000	2.992
chr10q	68000000	69000000	3.293
chr10q	69000000	70000000	3.358
chr10q	70000000	71000000	2.821
chr10q	71000000	72000000	3.242
chr10q	72000000	73000000	3.091
chr10q	73000000	74000000	2.743
chr10q	74000000	75000000	2.980
chr10q	75000000	76000000	3.069
chr10q	76000000	77000000	3.207
chr10q	77000000	78000000	2.668
chr10q	78000000	79000000	4.248
chr10q	79000000	80000000	2.958
chr10q	80000000	81000000	4.148
chr10q	81000000	82000000	2.857
chr10q	82000000	83000000	3.377
chr10q	83000000	84000000	4.246
chr10q	84000000	85000000	2.856
chr10q	85000000	86000000	2.387
chr10q	86000000	87000000	2.691
chr10q	87000000	88000000	2.772
chr10q	88000000	89000000	2.826
chr10q	89000000	90000000	2.642
chr10q	90000000	91000000	3.689
chr10q	91000000	92000000	3.348
chr10q	92000000	93000000	2.795
chr10q	93000000	94000000	2.383
chr10q	94000000	95000000	3.323
chr10q	95000000	96000000	3.317
chr10q	96000000	97000000	3.522
chr10q	97000000	98000000	4.772
chr10q	98000000	99000000	2.540
chr10q	99000000	100000000	3.196
chr10q	100000000	101000000	4.701
chr10q	101000000	102000000	6.693
chr10q	102000000	103000000	3.472
chr10q	103000000	104000000	7.317
chr10q	104000000	105000000	3.246
chr10q	105000000	106000000	3.155
chr10q	106000000	107000000	2.804
chr10q	107000000	108000000	2.619
chr10q	108000000	109000000	3.479
chr10q	109000000	110000000	2.936
chr10q	110000000	111000000	3.862
chr10q	111000000	112000000	2.700
chr10q	112000000	113000000	3.238
chr10q	113000000	114000000	2.447
chr10q	114000000	115000000	2.963
chr10q	115000000	116000000	2.712
chr10q	116000000	117000000	2.276
chr10q	117000000	118000000	2.709
chr10q	118000000	119000000	3.447
chr10q	119000000	120000000	4.081
chr10q	120000000	121000000	2.438
chr10q	121000000	122000000	3.229
chr10q	122000000	123000000	2.703
chr10q	123000000	124000000	3.830
chr10q	124000000	125000000	5.763
chr10q	125000000	126000000	3.334
chr10q	126000000	127000000	4.070
chr10q	127000000	128000000	2.810
chr10q	128000000	129000000	2.426
chr10q	129000000	130000000	2.789
chr10q	130000000	131000000	2.997
chr10q	131000000	132000000	2.318
chr10q	132000000	133000000	3.007
chr10q	133000000	134000000	3.313
chr10q	134000000	135000000	3.266
chr10q	135000000	136000000	3.608
chr10q	136000000	137000000	2.804
chr10q	137000000	138000000	4.512
chr10q	138000000	139000000	3.562
chr10q	139000000	140000000	3.149
chr10q	140000000	141000000	2.406
chr10q	141000000	142000000	3.400
chr10q	142000000	143000000	4.054
chr10q	143000000	144000000	2.207
chr10q	144000000	145000000	4.051
chr10q	145000000	146000000	2.664
chr10q	146000000	147000000	2.938
chr10q	147000000	148000000	3.182
chr10q	148000000	149000000	5.343
chr10q	149000000	150000000	4.988
chr10q	150000000	151000000	2.861
chr10q	151000000	152000000	2.871
chr10q	152000000	153000000	3.251
chr10q	153000000	154000000	2.533
chr10q	154000000	155000000	2.701
chr10q	155000000	156000000	3.084
chr10q	156000000	157000000	2.314
chr10q	157000000	158000000	2.922
chr10q	158000000	159000000	2.420
chr10q	159000000	160000000	4.510
chr10q	160000000	161000000	2.166
chr10q	161000000	162000000	2.396
chr10q	162000000	163000000	2.763
chr10q	163000000	164000000	3.193
chr10q	164000000	165000000	4.030
chr10q	165000000	166000000	2.592
chr10q	166000000	167000000	2.662
chr10q	167000000	168000000	3.306
chr10q	168000000	169000000	2.993
chr10q	169000000	170000000	2.565
chr10q	170000000	171000000	2.804
chr10q	171000000	172000000	3.263
chr10q	172000000	173000000	3.019
chr10q	173000000	174000000	4.012
chr10q	174000000	175000000	3.131
chr10q	175000000	176000000	3.041
chr10q	176000000	177000000	2.631
chr10q	177000000	178000000	3.013
chr10q	178000000	179000000	2.467
chr10q	179000000	180000000	3.036
chr10q	180000000	181000000	2.676
chr10q	181000000	182000000	2.621
chr10q	182000000	183000000	3.532
chr10q	183000000	184000000	3.674
chr10q	184000000	185000000	3.101
chr10q	185000000	186000000	2.865
chr10q	186000000	187000000	2.689
chr10q	187000000	188000000	2.765
chr10q	188000000	189000000	2.632
chr10q	189000000	190000000	3.154
chr10q	190000000	191000000	2.965
chr10q	191000000	192000000	2.544
chr10q	192000000	193000000	3.131
chr10q	193000000	194000000	3.089
chr10q	194000000	195000000	2.877
chr10q	195000000	196000000	2.635
chr10q	196000000	197000000	4.005
chr10q	197000000	198000000	3.123
chr10q	198000000	199000000	3.071
chr10q	199000000	200000000	4.825
chr10q	200000000	201000000	3.676
chr10q	201000000	202000000	3.262
chr10q	202000000	203000000	2.688
chr10q	203000000	204000000	2.465
chr10q	204000000	205000000	3.168
chr10q	205000000	206000000	3.736
chr10q	206000000	207000000	3.564
chr10q	207000000	208000000	2.709
chr10q	208000000	209000000	3.637
chr10q	209000000	210000000	2.966
chr10q	210000000	211000000	5.353
chr10q	211000000	212000000	3.713
chr10q	212000000	213000000	2.211
chr10q	213000000	214000000	2.797
chr10q	214000000	215000000	3.420
chr10q	215000000	216000000	4.440
chr10q	216000000	217000000	3.599
chr10q	217000000	218000000	3.939
chr10q	218000000	219000000	3.747
chr10q	219000000	220000000	2.422
chr10q	220000000	221000000	3.048
chr10q	221000000	222000000	2.736
chr10q	222000000	223000000	3.509
chr10q	223000000	224000000	2.576
chr10q	224000000	225000000	2.847
chr10q	225000000	226000000	3.654
chr10q	226000000	227000000	2.408
chr10q	227000000	228000000	4.033
chr10q	228000000	229000000	2.615
chr10q	229000000	230000000	3.243
chr10q	230000000	231000000	3.167
chr10q	231000000	232000000	2.556
chr10q	232000000	233000000	2.691
chr10q	233000000	234000000	4.336
chr10q	234000000	235000000	5.057
chr10q	235000000	236000000	3.209
chr10q	236000000	237000000	2.891
chr10q	237000000	238000000	2.591
chr10q	238000000	239000000	3.989
chr10q	239000000	240000000	2.825
chr10q	240000000	241000000	3.446
chr10q	241000000	242000000	4.768
chr10q	242000000	243000000	2.787
chr10q	243000000	244000000	2.383
chr10q	244000000	245000000	2.481
chr10q	245000000	246000000	3.253
chr10q	246000000	247000000	4.178
chr10q	247000000	248000000	3.874
chr10q	248000000	249000000	3.261
chr10q	249000000	250000000	3.602
chr10q	250000000	251000000	3.486
chr10q	251000000	252000000	3.185
chr10q	252000000	253000000	2.766
chr10q	253000000	254000000	4.433
chr10q	254000000	255000000	2.371
chr10q	255000000	256000000	2.330
chr10q	256000000	257000000	3.200
chr10q	257000000	258000000	3.296
chr10q	258000000	259000000	3.527
chr10q	259000000	260000000	2.434
chr10q	260000000	261000000	2.725
chr10q	261000000	262000000	2.437
chr10q	262000000	263000000	3.160
chr10q	263000000	264000000	3.475
chr10q	264000000	265000000	2.646
chr10q	265000000	266000000	3.253
chr10q	266000000	267000000	3.217
chr10q	267000000	268000000	3.248
chr10q	268000000	269000000	4.445
chr10q	269000000	270000000	2.572
chr10q	270000000	271000000	2.526
chr10q	271000000	272000000	3.702
chr10q	272000000	273000000	2.615
chr10q	273000000	274000000	2.549
chr10q	274000000	275000000	3.730
chr10q	275000000	276000000	2.634
chr10q	276000000	277000000	4.027
chr10q	277000000	278000000	2.869
chr10q	278000000	279000000	3.305
chr10q	279000000	280000000	3.095
chr10q	280000000	281000000	3.506
chr10q	281000000	282000000	2.241
chr10q	282000000	283000000	2.741
chr10q	283000000	284000000	2.838
chr10q	284000000	285000000	3.342
chr10q	285000000	286000000	4.549
chr10q	286000000	287000000	4.502
chr10q	287000000	288000000	2.568
chr10q	288000000	289000000	2.795
chr10q	289000000	290000000	2.783
chr10q	290000000	291000000	2.819
chr10q	291000000	292000000	5.087
chr10q	292000000	293000000	4.174
chr10q	293000000	294000000	3.824
chr10q	294000000	295000000	4.268
chr10q	295000000	296000000	3.869
chr10q	296000000	297000000	2.602
chr10q	297000000	298000000	2.252
chr10q	298000000	299000000	2.701
chr10q	299000000	300000000	2.210
chr10q	300000000	301000000	2.958
chr10q	301000000	302000000	2.375
chr10q	302000000	303000000	3.077
chr10q	303000000	304000000	3.506
chr10q	304000000	305000000	3.897
chr10q	305000000	306000000	3.315
chr10q	306000000	307000000	2.809
chr10q	307000000	308000000	2.500
chr10q	308000000	309000000	3.871
chr10q	309000000	310000000	4.069
chr10q	310000000	311000000	4.560
chr10q	311000000	312000000	3.054
chr10q	312000000	313000000	2.717
chr10q	313000000	314000000	2.247
chr10q	314000000	315000000	2.776
chr10q	315000000	316000000	2.769
chr10q	316000000	317000000	3.695
chr10q	317000000	318000000	2.481
chr10q	318000000	319000000	3.129
chr10q	319000000	320000000	2.633
chr10q	320000000	321000000	2.059
chr10q	321000000	322000000	2.488
chr10q	322000000	323000000	3.454
chr10q	323000000	324000000	4.249
chr10q	324000000	325000000	2.921
chr10q	325000000	326000000	3.117
chr10q	326000000	327000000	2.940
chr10q	327000000	328000000	2.775
chr10q	328000000	329000000	3.118
chr10q	329000000	330000000	2.437
chr10q	330000000	331000000	2.803
chr10q	331000000	332000000	3.126
chr10q	332000000	333000000	3.489
chr10q	333000000	334000000	5.367
chr10q	334000000	335000000	3.816
chr10q	335000000	336000000	3.823
chr10q	336000000	337000000	4.398
chr10q	337000000	338000000	2.799
chr10q	338000000	339000000	2.835
chr10q	339000000	340000000	3.517
chr10q	340000000	341000000	4.159
chr10q	341000000	342000000	3.175
chr10q	342000000	343000000	2.954
chr10q	343000000	344000000	3.620
chr10q	344000000	345000000	3.775
chr10q	345000000	346000000	3.855
chr10q	346000000	347000000	2.896
chr10q	347000000	348000000	4.503
chr10q	348000000	349000000	4.679
chr10q	349000000	350000000	4.082
chr10q	350000000	351000000	3.515
chr10q	351000000	352000000	3.843
chr10q	352000000	353000000	3.804
chr10q	353000000	354000000	3.548
chr10q	354000000	355000000	4.162
chr10q	355000000	356000000	5.898
chr10q	356000000	357000000	2.056
chr10q	357000000	358000000	3.153
chr10q	358000000	359000000	3.279
chr10q	359000000	360000000	4.237
chr10q	360000000	361000000	3.610
chr10q	361000000	362000000	2.669
chr10q	362000000	363000000	3.337
chr10q	363000000	364000000	3.008
chr10q	364000000	365000000	2.836
chr10q	365000000	366000000	4.244
chr10q	366000000	367000000	2.966
chr10q	367000000	368000000	2.238
chr10q	368000000	369000000	1.924
chr10q	369000000	370000000	3.428
chr10q	370000000	371000000	3.303
chr10q	371000000	372000000	2.275
chr10q	372000000	373000000	3.044
chr10q	373000000	374000000	4.147
chr10q	374000000	375000000	2.092
chr10q	375000000	376000000	3.332
chr10q	376000000	377000000	2.698
chr10q	377000000	378000000	2.703
chr10q	378000000	379000000	2.793
chr10q	379000000	380000000	3.773
chr10q	380000000	381000000	3.703
chr10q	381000000	382000000	4.548
chr10q	382000000	383000000	3.524
chr10q	383000000	384000000	3.919
chr10q	384000000	385000000	3.975
chr10q	385000000	386000000	2.920
chr10q	386000000	387000000	2.562
chr10q	387000000	388000000	3.829
chr10q	388000000	389000000	6.031
chr10q	389000000	390000000	3.552
chr10q	390000000	391000000	3.324
chr10q	391000000	392000000	3.294
chr10q	392000000	393000000	2.914
chr10q	393000000	394000000	5.040
chr10q	394000000	395000000	2.444
chr10q	395000000	396000000	3.693
chr10q	396000000	397000000	9.355
chr10q	397000000	398000000	11.422
chr10q	398000000	399000000	5.814
chr10q	399000000	400000000	3.959
chr10q	400000000	401000000	3.242
chr10q	401000000	402000000	4.308
chr10q	402000000	403000000	4.080
chr10q	403000000	404000000	3.775
chr10q	404000000	405000000	2.820
chr10q	405000000	406000000	2.483
chr10q	406000000	407000000	4.135
chr10q	407000000	408000000	3.647
chr10q	408000000	409000000	2.920
chr10q	409000000	410000000	2.933
chr10q	410000000	411000000	3.838
chr10q	411000000	412000000	2.357
chr10q	412000000	413000000	3.783
chr10q	413000000	414000000	4.471
chr10q	414000000	415000000	2.388
chr10q	415000000	416000000	2.893
chr10q	416000000	417000000	3.766
chr10q	417000000	418000000	2.883
chr10q	418000000	419000000	2.196
chr10q	419000000	420000000	2.873
chr10q	420000000	421000000	2.981
chr10q	421000000	422000000	3.741
chr10q	422000000	423000000	3.899
chr10q	423000000	424000000	2.750
chr10q	424000000	425000000	4.315
chr10q	425000000	426000000	3.525
chr10q	426000000	427000000	2.342
chr10q	427000000	428000000	2.257
chr10q	428000000	429000000	2.882
chr10q	429000000	430000000	3.696
chr10q	430000000	431000000	3.430
chr10q	431000000	432000000	3.227
chr10q	432000000	433000000	2.871
chr10q	433000000	434000000	2.857
chr10q	434000000	435000000	4.089
chr10q	435000000	436000000	4.081
chr10q	436000000	437000000	6.076
chr10q	437000000	438000000	3.357
chr10q	438000000	439000000	2.891
chr10q	439000000	440000000	3.732
chr10q	440000000	441000000	3.460
chr10q	441000000	442000000	2.737
chr10q	442000000	443000000	3.052
chr10q	443000000	444000000	2.423
chr10q	444000000	445000000	3.016
chr10q	445000000	446000000	2.307
chr10q	446000000	447000000	3.010
chr10q	447000000	448000000	3.020
chr10q	448000000	449000000	2.670
chr10q	449000000	450000000	3.076
chr10q	450000000	451000000	2.781
chr10q	451000000	452000000	3.247
chr10q	452000000	453000000	2.502
chr10q	453000000	454000000	2.702
chr10q	454000000	455000000	4.070
chr10q	455000000	456000000	2.006
chr10q	456000000	457000000	2.092
chr10q	457000000	458000000	3.919
chr10q	458000000	459000000	2.856
chr10q	459000000	460000000	3.484
chr10q	460000000	461000000	3.122
chr10q	461000000	462000000	3.548
chr10q	462000000	463000000	3.475
chr10q	463000000	464000000	3.348
chr10q	464000000	465000000	2.691
chr10q	465000000	466000000	2.616
chr10q	466000000	467000000	2.987
chr10q	467000000	468000000	3.187
chr10q	468000000	469000000	2.628
chr10q	469000000	470000000	1.432
chr10q	470000000	471000000	3.011
chr10q	471000000	472000000	2.686
chr10q	472000000	473000000	2.860
chr10q	473000000	474000000	2.286
chr10q	474000000	475000000	2.499
chr10q	475000000	476000000	2.858
chr10q	476000000	477000000	2.915
chr10q	477000000	478000000	2.732
chr10q	478000000	479000000	3.170
chr10q	479000000	480000000	3.605
chr10q	480000000	481000000	2.129
chr10q	481000000	482000000	3.169
chr10q	482000000	483000000	1.894
chr10q	483000000	484000000	3.934
chr10q	484000000	485000000	3.536
chr10q	485000000	486000000	5.065
chr10q	486000000	487000000	2.824
chr10q	487000000	488000000	2.737
chr10q	488000000	489000000	2.465
chr10q	489000000	490000000	2.992
chr10q	490000000	491000000	2.987
chr10q	491000000	492000000	2.637
chr10q	492000000	493000000	2.737
chr10q	493000000	494000000	3.074
chr10q	494000000	495000000	2.289
chr10q	495000000	496000000	2.672
chr10q	496000000	497000000	3.620
chr10q	497000000	498000000	2.418
chr10q	498000000	499000000	3.026
chr10q	499000000	500000000	4.096
chr10q	500000000	501000000	2.170
chr10q	501000000	502000000	2.538
chr10q	502000000	503000000	3.925
chr10q	503000000	504000000	2.677
chr10q	504000000	505000000	3.244
chr10q	505000000	506000000	3.695
chr10q	506000000	507000000	3.346
chr10q	507000000	508000000	2.415
chr10q	508000000	509000000	3.645
chr10q	509000000	510000000	3.634
chr10q	510000000	511000000	2.950
chr10q	511000000	512000000	2.023
chr10q	512000000	513000000	3.577
chr10q	513000000	514000000	6.064
chr10q	514000000	515000000	3.211
chr10q	515000000	516000000	4.293
chr10q	516000000	517000000	3.174
chr10q	517000000	518000000	3.413
chr10q	518000000	519000000	2.712
chr10q	519000000	520000000	4.280
chr10q	520000000	521000000	2.817
chr10q	521000000	522000000	4.170
chr10q	522000000	523000000	3.082
chr10q	523000000	524000000	3.601
chr10q	524000000	525000000	2.922
chr10q	525000000	525957290	2.664
chr11p	0	1000000	2.568
chr11p	1000000	2000000	5.262
chr11p	2000000	3000000	3.837
chr11p	3000000	4000000	3.650
chr11p	4000000	5000000	3.906
chr11p	5000000	6000000	3.326
chr11p	6000000	7000000	2.644
chr11p	7000000	8000000	2.789
chr11p	8000000	9000000	3.027
chr11p	9000000	10000000	3.308
chr11p	10000000	11000000	2.818
chr11p	11000000	12000000	2.615
chr11p	12000000	13000000	4.494
chr11p	13000000	14000000	3.555
chr11p	14000000	15000000	2.339
chr11p	15000000	16000000	2.579
chr11p	16000000	17000000	3.912
chr11p	17000000	18000000	2.282
chr11p	18000000	19000000	2.560
chr11p	19000000	20000000	2.841
chr11p	20000000	21000000	1.759
chr11p	21000000	22000000	2.194
chr11p	22000000	23000000	2.825
chr11p	23000000	24000000	2.431
chr11p	24000000	25000000	2.094
chr11p	25000000	26000000	2.651
chr11p	26000000	27000000	3.193
chr11p	27000000	28000000	4.405
chr11p	28000000	29000000	3.083
chr11p	29000000	30000000	2.723
chr11p	30000000	31000000	3.471
chr11p	31000000	32000000	2.795
chr11p	32000000	33000000	3.002
chr11p	33000000	34000000	4.643
chr11p	34000000	35000000	4.374
chr11p	35000000	36000000	3.120
chr11p	36000000	37000000	4.042
chr11p	37000000	38000000	6.941
chr11p	38000000	39000000	3.164
chr11p	39000000	40000000	2.014
chr11p	40000000	41000000	3.001
chr11p	41000000	42000000	3.400
chr11p	42000000	43000000	2.925
chr11p	43000000	44000000	3.456
chr11p	44000000	45000000	3.255
chr11p	45000000	46000000	2.868
chr11p	46000000	47000000	2.976
chr11p	47000000	48000000	2.354
chr11p	48000000	49000000	3.751
chr11p	49000000	50000000	2.871
chr11p	50000000	51000000	3.205
chr11p	51000000	52000000	2.941
chr11p	52000000	53000000	2.487
chr11p	53000000	54000000	3.259
chr11p	54000000	55000000	4.095
chr11p	55000000	56000000	3.348
chr11p	56000000	57000000	3.410
chr11p	57000000	58000000	5.733
chr11p	58000000	59000000	3.266
chr11p	59000000	60000000	2.764
chr11p	60000000	61000000	2.178
chr11p	61000000	62000000	3.297
chr11p	62000000	63000000	2.368
chr11p	63000000	64000000	4.479
chr11p	64000000	65000000	2.916
chr11p	65000000	66000000	2.323
chr11p	66000000	67000000	2.625
chr11p	67000000	68000000	2.138
chr11p	68000000	69000000	4.408
chr11p	69000000	70000000	3.057
chr11p	70000000	71000000	3.221
chr11p	71000000	72000000	4.393
chr11p	72000000	73000000	7.203
chr11p	73000000	74000000	2.923
chr11p	74000000	75000000	3.608
chr11p	75000000	76000000	2.946
chr11p	76000000	77000000	3.041
chr11p	77000000	78000000	2.347
chr11p	78000000	79000000	5.578
chr11p	79000000	80000000	4.163
chr11p	80000000	81000000	3.503
chr11p	81000000	82000000	3.770
chr11p	82000000	83000000	1.957
chr11p	83000000	84000000	4.176
chr11p	84000000	85000000	3.980
chr11p	85000000	86000000	3.028
chr11p	86000000	87000000	2.627
chr11p	87000000	88000000	8.611
chr11p	88000000	89000000	4.246
chr11p	89000000	90000000	6.998
chr11p	90000000	91000000	2.247
chr11p	91000000	92000000	3.441
chr11p	92000000	93000000	4.262
chr11p	93000000	94000000	2.288
chr11p	94000000	95000000	2.625
chr11p	95000000	96000000	2.250
chr11p	96000000	97000000	2.734
chr11p	97000000	98000000	3.906
chr11p	98000000	99000000	3.612
chr11p	99000000	100000000	2.949
chr11p	100000000	101000000	4.861
chr11p	101000000	102000000	3.168
chr11p	102000000	103000000	3.321
chr11p	103000000	104000000	2.811
chr11p	104000000	105000000	2.344
chr11p	105000000	106000000	2.613
chr11p	106000000	107000000	3.860
chr11p	107000000	108000000	4.457
chr11p	108000000	109000000	2.928
chr11p	109000000	110000000	3.793
chr11p	110000000	111000000	4.138
chr11p	111000000	112000000	2.321
chr11p	112000000	113000000	4.320
chr11p	113000000	114000000	2.246
chr11p	114000000	115000000	2.066
chr11p	115000000	116000000	2.723
chr11p	116000000	117000000	2.472
chr11p	117000000	118000000	2.754
chr11p	118000000	119000000	3.240
chr11p	119000000	120000000	3.940
chr11p	120000000	121000000	2.521
chr11p	121000000	122000000	2.885
chr11p	122000000	123000000	3.216
chr11p	123000000	124000000	2.518
chr11p	124000000	125000000	2.500
chr11p	125000000	126000000	2.854
chr11p	126000000	127000000	2.506
chr11p	127000000	128000000	3.086
chr11p	128000000	129000000	3.283
chr11p	129000000	130000000	2.948
chr11p	130000000	131000000	3.598
chr11p	131000000	132000000	2.262
chr11p	132000000	133000000	3.274
chr11p	133000000	134000000	2.534
chr11p	134000000	135000000	3.333
chr11p	135000000	136000000	2.929
chr11p	136000000	137000000	3.575
chr11p	137000000	138000000	3.560
chr11p	138000000	139000000	2.303
chr11p	139000000	140000000	4.200
chr11p	140000000	141000000	3.576
chr11p	141000000	142000000	4.393
chr11p	142000000	143000000	3.808
chr11p	143000000	144000000	2.857
chr11p	144000000	145000000	3.835
chr11p	145000000	146000000	2.418
chr11p	146000000	147000000	3.700
chr11p	147000000	148000000	3.144
chr11p	148000000	149000000	2.441
chr11p	149000000	150000000	2.992
chr11p	150000000	151000000	3.377
chr11p	151000000	152000000	2.751
chr11p	152000000	153000000	3.230
chr11p	153000000	154000000	2.891
chr11p	154000000	155000000	3.477
chr11p	155000000	156000000	5.742
chr11p	156000000	157000000	3.471
chr11p	157000000	158000000	2.912
chr11p	158000000	159000000	4.447
chr11p	159000000	160000000	2.788
chr11p	160000000	161000000	3.918
chr11p	161000000	162000000	2.800
chr11p	162000000	163000000	3.096
chr11p	163000000	164000000	5.207
chr11p	164000000	165000000	2.656
chr11p	165000000	166000000	5.880
chr11p	166000000	167000000	3.439
chr11p	167000000	168000000	3.171
chr11p	168000000	169000000	2.500
chr11p	169000000	170000000	2.080
chr11p	170000000	171000000	3.294
chr11p	171000000	172000000	2.317
chr11p	172000000	173000000	3.528
chr11p	173000000	174000000	2.742
chr11p	174000000	175000000	2.932
chr11p	175000000	176000000	2.713
chr11p	176000000	177000000	2.459
chr11p	177000000	178000000	2.517
chr11p	178000000	179000000	2.764
chr11p	179000000	180000000	4.671
chr11p	180000000	181000000	1.967
chr11p	181000000	182000000	2.744
chr11p	182000000	183000000	2.968
chr11p	183000000	184000000	2.700
chr11p	184000000	185000000	3.251
chr11p	185000000	186000000	2.031
chr11p	186000000	187000000	2.441
chr11p	187000000	188000000	2.501
chr11p	188000000	189000000	4.239
chr11p	189000000	190000000	2.916
chr11p	190000000	191000000	3.334
chr11p	191000000	192000000	3.067
chr11p	192000000	193000000	2.807
chr11p	193000000	194000000	7.532
chr11p	194000000	195000000	2.512
chr11p	195000000	196000000	3.684
chr11p	196000000	197000000	2.691
chr11p	197000000	198000000	3.445
chr11p	198000000	199000000	5.476
chr11p	199000000	200000000	2.936
chr11p	200000000	201000000	2.935
chr11p	201000000	202000000	2.145
chr11p	202000000	203000000	3.099
chr11p	203000000	204000000	2.291
chr11p	204000000	205000000	2.362
chr11p	205000000	206000000	3.868
chr11p	206000000	207000000	3.026
chr11p	207000000	208000000	2.279
chr11p	208000000	209000000	3.276
chr11p	209000000	210000000	3.228
chr11p	210000000	211000000	4.972
chr11p	211000000	212000000	2.775
chr11p	212000000	213000000	3.619
chr11p	213000000	214000000	2.782
chr11p	214000000	215000000	8.087
chr11p	215000000	216000000	4.676
chr11p	216000000	217000000	2.833
chr11p	217000000	218000000	4.204
chr11p	218000000	219000000	2.575
chr11p	219000000	220000000	3.701
chr11p	220000000	221000000	2.254
chr11p	221000000	222000000	3.395
chr11p	222000000	223000000	2.898
chr11p	223000000	224000000	3.121
chr11p	224000000	225000000	4.538
chr11p	225000000	226000000	3.331
chr11p	226000000	227000000	2.727
chr11p	227000000	228000000	2.231
chr11p	228000000	229000000	4.748
chr11p	229000000	230000000	3.713
chr11p	230000000	231000000	2.658
chr11p	231000000	232000000	2.426
chr11p	232000000	233000000	2.493
chr11p	233000000	234000000	4.369
chr11p	234000000	235000000	3.276
chr11p	235000000	236000000	4.568
chr11p	236000000	237000000	4.230
chr11p	237000000	238000000	3.131
chr11p	238000000	239000000	2.836
chr11p	239000000	240000000	3.239
chr11p	240000000	241000000	2.353
chr11p	241000000	242000000	2.282
chr11p	242000000	243000000	3.430
chr11p	243000000	244000000	2.933
chr11p	244000000	245000000	3.100
chr11p	245000000	246000000	2.898
chr11p	246000000	247000000	2.481
chr11p	247000000	248000000	3.175
chr11p	248000000	249000000	4.546
chr11p	249000000	250000000	3.398
chr11p	250000000	251000000	2.485
chr11p	251000000	252000000	2.737
chr11p	252000000	253000000	3.284
chr11p	253000000	254000000	4.584
chr11p	254000000	255000000	4.319
chr11p	255000000	256000000	3.486
chr11p	256000000	257000000	4.252
chr11p	257000000	258000000	4.541
chr11p	258000000	259000000	3.261
chr11p	259000000	260000000	2.701
chr11p	260000000	261000000	2.413
chr11p	261000000	262000000	2.327
chr11p	262000000	263000000	2.081
chr11p	263000000	264000000	2.083
chr11p	264000000	265000000	2.822
chr11p	265000000	266000000	3.297
chr11p	266000000	267000000	4.959
chr11p	267000000	268000000	2.787
chr11p	268000000	269000000	4.170
chr11p	269000000	270000000	2.706
chr11p	270000000	271000000	3.553
chr11p	271000000	272000000	3.504
chr11p	272000000	273000000	3.327
chr11p	273000000	274000000	2.375
chr11p	274000000	275000000	2.844
chr11p	275000000	276000000	3.612
chr11p	276000000	277000000	2.219
chr11p	277000000	278000000	4.004
chr11p	278000000	279000000	3.577
chr11p	279000000	280000000	2.777
chr11p	280000000	281000000	3.367
chr11p	281000000	282000000	3.724
chr11p	282000000	283000000	2.209
chr11p	283000000	284000000	2.931
chr11p	284000000	285000000	3.215
chr11p	285000000	286000000	4.663
chr11p	286000000	287000000	5.196
chr11p	287000000	288000000	3.480
chr11p	288000000	289000000	3.418
chr11p	289000000	290000000	2.087
chr11p	290000000	291000000	6.072
chr11p	291000000	292000000	3.177
chr11p	292000000	293000000	2.858
chr11p	293000000	294000000	2.376
chr11p	294000000	295000000	2.750
chr11p	295000000	296000000	3.390
chr11p	296000000	297000000	2.686
chr11p	297000000	298000000	4.690
chr11p	298000000	299000000	3.671
chr11p	299000000	300000000	3.254
chr11p	300000000	301000000	3.710
chr11p	301000000	302000000	4.184
chr11p	302000000	303000000	3.945
chr11p	303000000	304000000	3.162
chr11p	304000000	305000000	2.942
chr11p	305000000	305732125	2.995
chr11q	0	1000000	3.567
chr11q	1000000	2000000	3.730
chr11q	2000000	3000000	4.348
chr11q	3000000	4000000	3.749
chr11q	4000000	5000000	2.733
chr11q	5000000	6000000	3.101
chr11q	6000000	7000000	2.923
chr11q	7000000	8000000	2.844
chr11q	8000000	9000000	6.650
chr11q	9000000	10000000	3.630
chr11q	10000000	11000000	2.920
chr11q	11000000	12000000	2.998
chr11q	12000000	13000000	3.124
chr11q	13000000	14000000	2.987
chr11q	14000000	15000000	4.356
chr11q	15000000	16000000	2.964
chr11q	16000000	17000000	3.753
chr11q	17000000	18000000	3.084
chr11q	18000000	19000000	3.351
chr11q	19000000	20000000	2.728
chr11q	20000000	21000000	3.299
chr11q	21000000	22000000	3.864
chr11q	22000000	23000000	4.878
chr11q	23000000	24000000	4.855
chr11q	24000000	25000000	3.713
chr11q	25000000	26000000	3.421
chr11q	26000000	27000000	2.696
chr11q	27000000	28000000	2.409
chr11q	28000000	29000000	2.196
chr11q	29000000	30000000	3.068
chr11q	30000000	31000000	2.860
chr11q	31000000	32000000	2.579
chr11q	32000000	33000000	3.354
chr11q	33000000	34000000	3.635
chr11q	34000000	35000000	3.773
chr11q	35000000	36000000	2.318
chr11q	36000000	37000000	2.713
chr11q	37000000	38000000	2.737
chr11q	38000000	39000000	2.351
chr11q	39000000	40000000	3.668
chr11q	40000000	41000000	2.656
chr11q	41000000	42000000	9.644
chr11q	42000000	43000000	10.874
chr11q	43000000	44000000	6.937
chr11q	44000000	45000000	4.492
chr11q	45000000	46000000	3.379
chr11q	46000000	47000000	4.289
chr11q	47000000	48000000	3.472
chr11q	48000000	49000000	3.658
chr11q	49000000	50000000	3.474
chr11q	50000000	51000000	2.775
chr11q	51000000	52000000	2.637
chr11q	52000000	53000000	2.920
chr11q	53000000	54000000	4.460
chr11q	54000000	55000000	3.383
chr11q	55000000	56000000	2.385
chr11q	56000000	57000000	5.596
chr11q	57000000	58000000	2.778
chr11q	58000000	59000000	4.009
chr11q	59000000	60000000	2.770
chr11q	60000000	61000000	3.089
chr11q	61000000	62000000	3.459
chr11q	62000000	63000000	3.739
chr11q	63000000	64000000	3.040
chr11q	64000000	65000000	2.847
chr11q	65000000	66000000	5.438
chr11q	66000000	67000000	3.298
chr11q	67000000	68000000	4.786
chr11q	68000000	69000000	4.738
chr11q	69000000	70000000	4.366
chr11q	70000000	71000000	3.374
chr11q	71000000	72000000	3.108
chr11q	72000000	73000000	4.769
chr11q	73000000	74000000	2.840
chr11q	74000000	75000000	3.986
chr11q	75000000	76000000	2.877
chr11q	76000000	77000000	2.304
chr11q	77000000	78000000	3.869
chr11q	78000000	79000000	4.405
chr11q	79000000	80000000	3.233
chr11q	80000000	81000000	3.662
chr11q	81000000	82000000	2.365
chr11q	82000000	83000000	4.395
chr11q	83000000	84000000	3.259
chr11q	84000000	85000000	3.643
[truncated: 24,744 more rows]
