# Supplementary material for: A mammalian-like piRNA pathway in Axolotl reveals the origins of piRNA-directed DNA methylation
Source: EMBO J. 2025 Nov 13;45(6):1933–56. doi: 10.1038/s44318-025-00631-w (PMC7618676; doi:10.1038/s44318-025-00631-w)
Supplement: Supplementary file 11 — Source data Fig. 5 [file 44318_2025_631_MOESM11_ESM.zip › Figure 5/5A/testis-1_genome_srt_edit.pirna.fwd.bin10000000.log2RPM.csv]

chr10p	0	10000000	10.163
chr10p	10000000	20000000	5.837
chr10p	20000000	30000000	9.089
chr10p	30000000	40000000	5.959
chr10p	40000000	50000000	5.992
chr10p	50000000	60000000	6.277
chr10p	60000000	70000000	7.218
chr10p	70000000	80000000	6.384
chr10p	80000000	90000000	6.419
chr10p	90000000	100000000	6.174
chr10p	100000000	110000000	6.701
chr10p	110000000	120000000	6.909
chr10p	120000000	130000000	6.408
chr10p	130000000	140000000	6.367
chr10p	140000000	150000000	10.558
chr10p	150000000	160000000	6.865
chr10p	160000000	170000000	6.834
chr10p	170000000	180000000	6.419
chr10p	180000000	190000000	7.602
chr10p	190000000	200000000	6.811
chr10p	200000000	210000000	6.315
chr10p	210000000	220000000	6.875
chr10p	220000000	230000000	6.367
chr10p	230000000	240000000	6.646
chr10p	240000000	250000000	6.727
chr10p	250000000	260000000	6.282
chr10p	260000000	270000000	6.029
chr10p	270000000	280000000	6.579
chr10p	280000000	290000000	6.397
chr10p	290000000	300000000	6.569
chr10p	300000000	310000000	6.914
chr10p	310000000	320000000	6.416
chr10p	320000000	330000000	7.276
chr10p	330000000	340000000	5.774
chr10p	340000000	350000000	5.947
chr10p	350000000	360000000	6.319
chr10p	360000000	370000000	6.099
chr10p	370000000	380000000	6.177
chr10p	380000000	390000000	6.253
chr10p	390000000	400000000	7.176
chr10p	400000000	410000000	6.517
chr10p	410000000	420000000	6.725
chr10p	420000000	430000000	6.390
chr10p	430000000	440000000	6.536
chr10p	440000000	450000000	6.367
chr10p	450000000	460000000	7.060
chr10p	460000000	470000000	6.167
chr10p	470000000	480000000	6.424
chr10p	480000000	490000000	6.215
chr10p	490000000	500000000	6.026
chr10p	500000000	510000000	6.579
chr10p	510000000	520000000	7.007
chr10p	520000000	530000000	6.643
chr10p	530000000	540000000	6.898
chr10p	540000000	550000000	7.083
chr10p	550000000	560000000	7.053
chr10p	560000000	570000000	6.716
chr10p	570000000	580000000	6.236
chr10p	580000000	590000000	6.187
chr10p	590000000	600000000	8.731
chr10p	600000000	610000000	7.681
chr10p	610000000	620000000	6.953
chr10p	620000000	630000000	5.763
chr10p	630000000	640000000	5.949
chr10p	640000000	650000000	6.248
chr10p	650000000	660000000	6.903
chr10p	660000000	670000000	6.608
chr10p	670000000	680000000	6.371
chr10p	680000000	690000000	6.159
chr10p	690000000	700000000	5.874
chr10p	700000000	710000000	5.811
chr10p	710000000	720000000	6.329
chr10p	720000000	730000000	6.687
chr10p	730000000	740000000	6.640
chr10p	740000000	750000000	7.256
chr10p	750000000	760000000	6.656
chr10p	760000000	770000000	6.426
chr10p	770000000	780000000	6.168
chr10p	780000000	790000000	6.673
chr10p	790000000	800000000	6.824
chr10p	800000000	810000000	6.572
chr10p	810000000	820000000	6.793
chr10p	820000000	830000000	6.729
chr10p	830000000	840000000	6.087
chr10p	840000000	850000000	6.090
chr10p	850000000	860000000	6.196
chr10p	860000000	870000000	6.445
chr10p	870000000	880000000	6.488
chr10p	880000000	890000000	6.682
chr10p	890000000	900000000	6.393
chr10p	900000000	910000000	6.477
chr10p	910000000	920000000	6.325
chr10p	920000000	930000000	6.740
chr10p	930000000	940000000	6.817
chr10p	940000000	950000000	6.425
chr10p	950000000	960000000	6.496
chr10p	960000000	970000000	6.333
chr10p	970000000	980000000	7.579
chr10p	980000000	990000000	6.765
chr10p	990000000	1000000000	6.599
chr10p	1000000000	1010000000	6.882
chr10p	1010000000	1020000000	6.808
chr10p	1020000000	1030000000	6.683
chr10p	1030000000	1040000000	7.951
chr10p	1040000000	1050000000	6.479
chr10p	1050000000	1060000000	6.229
chr10p	1060000000	1070000000	6.381
chr10p	1070000000	1080000000	6.443
chr10p	1080000000	1082275901	6.308
chr10q	0	10000000	7.063
chr10q	10000000	20000000	6.776
chr10q	20000000	30000000	6.028
chr10q	30000000	40000000	6.238
chr10q	40000000	50000000	6.798
chr10q	50000000	60000000	6.339
chr10q	60000000	70000000	6.391
chr10q	70000000	80000000	6.148
chr10q	80000000	90000000	6.157
chr10q	90000000	100000000	7.286
chr10q	100000000	110000000	7.943
chr10q	110000000	120000000	6.309
chr10q	120000000	130000000	6.135
chr10q	130000000	140000000	6.432
chr10q	140000000	150000000	6.519
chr10q	150000000	160000000	5.990
chr10q	160000000	170000000	6.046
chr10q	170000000	180000000	6.904
chr10q	180000000	190000000	6.498
chr10q	190000000	200000000	6.907
chr10q	200000000	210000000	6.685
chr10q	210000000	220000000	6.310
chr10q	220000000	230000000	6.610
chr10q	230000000	240000000	6.194
chr10q	240000000	250000000	6.579
chr10q	250000000	260000000	6.589
chr10q	260000000	270000000	5.852
chr10q	270000000	280000000	6.122
chr10q	280000000	290000000	6.076
chr10q	290000000	300000000	6.359
chr10q	300000000	310000000	6.255
chr10q	310000000	320000000	6.534
chr10q	320000000	330000000	5.845
chr10q	330000000	340000000	6.037
chr10q	340000000	350000000	6.397
chr10q	350000000	360000000	6.759
chr10q	360000000	370000000	6.514
chr10q	370000000	380000000	6.771
chr10q	380000000	390000000	6.716
chr10q	390000000	400000000	7.061
chr10q	400000000	410000000	6.246
chr10q	410000000	420000000	6.929
chr10q	420000000	430000000	6.699
chr10q	430000000	440000000	7.018
chr10q	440000000	450000000	6.316
chr10q	450000000	460000000	5.965
chr10q	460000000	470000000	6.376
chr10q	470000000	480000000	7.736
chr10q	480000000	490000000	5.976
chr10q	490000000	500000000	5.681
chr10q	500000000	510000000	6.448
chr10q	510000000	520000000	6.594
chr10q	520000000	525957290	6.909
chr11p	0	10000000	7.217
chr11p	10000000	20000000	5.307
chr11p	20000000	30000000	6.223
chr11p	30000000	40000000	8.037
chr11p	40000000	50000000	6.461
chr11p	50000000	60000000	6.003
chr11p	60000000	70000000	6.487
chr11p	70000000	80000000	6.685
chr11p	80000000	90000000	6.080
chr11p	90000000	100000000	6.565
chr11p	100000000	110000000	6.775
chr11p	110000000	120000000	6.471
chr11p	120000000	130000000	5.857
chr11p	130000000	140000000	6.491
chr11p	140000000	150000000	6.572
chr11p	150000000	160000000	6.453
chr11p	160000000	170000000	6.790
chr11p	170000000	180000000	5.924
chr11p	180000000	190000000	6.017
chr11p	190000000	200000000	6.497
chr11p	200000000	210000000	6.193
chr11p	210000000	220000000	6.656
chr11p	220000000	230000000	6.324
chr11p	230000000	240000000	6.303
chr11p	240000000	250000000	6.567
chr11p	250000000	260000000	6.300
chr11p	260000000	270000000	5.489
chr11p	270000000	280000000	6.594
chr11p	280000000	290000000	6.527
chr11p	290000000	300000000	6.554
chr11p	300000000	305732125	5.600
chr11q	0	10000000	8.680
chr11q	10000000	20000000	7.536
chr11q	20000000	30000000	6.380
chr11q	30000000	40000000	6.487
chr11q	40000000	50000000	9.547
chr11q	50000000	60000000	8.818
chr11q	60000000	70000000	6.705
chr11q	70000000	80000000	7.167
chr11q	80000000	90000000	7.731
chr11q	90000000	100000000	6.194
chr11q	100000000	110000000	6.511
chr11q	110000000	120000000	6.273
chr11q	120000000	130000000	6.833
chr11q	130000000	140000000	6.353
chr11q	140000000	150000000	6.223
chr11q	150000000	160000000	6.728
chr11q	160000000	170000000	6.504
chr11q	170000000	180000000	6.574
chr11q	180000000	190000000	7.161
chr11q	190000000	200000000	7.511
chr11q	200000000	210000000	6.820
chr11q	210000000	220000000	6.219
chr11q	220000000	230000000	6.781
chr11q	230000000	240000000	7.174
chr11q	240000000	250000000	6.316
chr11q	250000000	260000000	6.695
chr11q	260000000	270000000	6.355
chr11q	270000000	280000000	6.367
chr11q	280000000	290000000	6.345
chr11q	290000000	300000000	6.617
chr11q	300000000	310000000	6.377
chr11q	310000000	320000000	6.373
chr11q	320000000	330000000	6.466
chr11q	330000000	340000000	6.962
chr11q	340000000	350000000	7.102
chr11q	350000000	360000000	6.592
chr11q	360000000	370000000	6.639
chr11q	370000000	380000000	5.925
chr11q	380000000	390000000	6.926
chr11q	390000000	400000000	6.782
chr11q	400000000	410000000	6.311
chr11q	410000000	420000000	6.833
chr11q	420000000	430000000	6.428
chr11q	430000000	440000000	6.826
chr11q	440000000	450000000	7.413
chr11q	450000000	460000000	6.848
chr11q	460000000	470000000	6.278
chr11q	470000000	480000000	6.253
chr11q	480000000	490000000	6.284
chr11q	490000000	500000000	6.418
chr11q	500000000	510000000	6.420
chr11q	510000000	520000000	6.216
chr11q	520000000	530000000	5.887
chr11q	530000000	540000000	6.542
chr11q	540000000	550000000	6.433
chr11q	550000000	560000000	7.042
chr11q	560000000	570000000	6.740
chr11q	570000000	580000000	6.078
chr11q	580000000	590000000	6.293
chr11q	590000000	600000000	5.878
chr11q	600000000	610000000	6.270
chr11q	610000000	620000000	6.046
chr11q	620000000	630000000	6.675
chr11q	630000000	640000000	6.085
chr11q	640000000	650000000	6.999
chr11q	650000000	660000000	7.122
chr11q	660000000	670000000	6.247
chr11q	670000000	680000000	6.526
chr11q	680000000	690000000	6.471
chr11q	690000000	700000000	6.520
chr11q	700000000	710000000	6.307
chr11q	710000000	720000000	6.428
chr11q	720000000	730000000	6.731
chr11q	730000000	740000000	5.814
chr11q	740000000	750000000	6.269
chr11q	750000000	760000000	6.223
chr11q	760000000	770000000	6.372
chr11q	770000000	780000000	6.094
chr11q	780000000	790000000	6.241
chr11q	790000000	800000000	7.029
chr11q	800000000	810000000	6.560
chr11q	810000000	820000000	6.202
chr11q	820000000	830000000	6.971
chr11q	830000000	840000000	6.947
chr11q	840000000	850000000	6.412
chr11q	850000000	860000000	6.233
chr11q	860000000	870000000	6.397
chr11q	870000000	880000000	6.274
chr11q	880000000	890000000	6.514
chr11q	890000000	900000000	6.736
chr11q	900000000	910000000	6.938
chr11q	910000000	920000000	8.691
chr11q	920000000	930000000	6.303
chr11q	930000000	940000000	7.063
chr11q	940000000	950000000	7.149
chr11q	950000000	960000000	5.867
chr11q	960000000	970000000	7.112
chr11q	970000000	980000000	6.805
chr11q	980000000	990000000	6.112
chr11q	990000000	1000000000	6.287
chr11q	1000000000	1010000000	7.470
chr11q	1010000000	1020000000	6.814
chr11q	1020000000	1030000000	8.254
chr11q	1030000000	1040000000	5.477
chr11q	1040000000	1050000000	6.311
chr11q	1050000000	1060000000	6.778
chr11q	1060000000	1070000000	6.300
chr11q	1070000000	1079741261	6.430
chr12p	0	10000000	6.181
chr12p	10000000	20000000	5.923
chr12p	20000000	30000000	6.368
chr12p	30000000	40000000	6.599
chr12p	40000000	50000000	6.118
chr12p	50000000	60000000	7.053
chr12p	60000000	70000000	10.542
chr12p	70000000	80000000	5.955
chr12p	80000000	90000000	6.317
chr12p	90000000	100000000	6.699
chr12p	100000000	110000000	6.462
chr12p	110000000	120000000	6.873
chr12p	120000000	130000000	6.798
chr12p	130000000	140000000	7.456
chr12p	140000000	150000000	7.710
chr12p	150000000	160000000	6.353
chr12p	160000000	170000000	7.573
chr12p	170000000	180000000	6.238
chr12p	180000000	190000000	7.132
chr12p	190000000	200000000	6.906
chr12p	200000000	210000000	6.898
chr12p	210000000	220000000	6.469
chr12p	220000000	230000000	7.048
chr12p	230000000	240000000	6.548
chr12p	240000000	250000000	6.555
chr12p	250000000	260000000	6.899
chr12p	260000000	270000000	6.181
chr12p	270000000	280000000	6.116
chr12p	280000000	289110169	6.086
chr12q	0	10000000	6.933
chr12q	10000000	20000000	6.565
chr12q	20000000	30000000	6.579
chr12q	30000000	40000000	6.256
chr12q	40000000	50000000	6.725
chr12q	50000000	60000000	5.661
chr12q	60000000	70000000	6.845
chr12q	70000000	80000000	5.847
chr12q	80000000	90000000	6.263
chr12q	90000000	100000000	7.411
chr12q	100000000	110000000	7.152
chr12q	110000000	120000000	5.990
chr12q	120000000	130000000	6.209
chr12q	130000000	140000000	6.093
chr12q	140000000	150000000	6.229
chr12q	150000000	160000000	6.245
chr12q	160000000	170000000	6.503
chr12q	170000000	180000000	6.885
chr12q	180000000	190000000	7.020
chr12q	190000000	200000000	6.544
chr12q	200000000	210000000	12.295
chr12q	210000000	220000000	9.736
chr12q	220000000	230000000	7.121
chr12q	230000000	240000000	6.798
chr12q	240000000	250000000	6.456
chr12q	250000000	260000000	6.195
chr12q	260000000	270000000	6.346
chr12q	270000000	280000000	6.856
chr12q	280000000	290000000	6.732
chr12q	290000000	300000000	6.429
chr12q	300000000	310000000	6.854
chr12q	310000000	320000000	6.455
chr12q	320000000	330000000	6.667
chr12q	330000000	340000000	6.171
chr12q	340000000	350000000	6.467
chr12q	350000000	360000000	5.954
chr12q	360000000	370000000	6.332
chr12q	370000000	380000000	6.529
chr12q	380000000	390000000	6.256
chr12q	390000000	400000000	6.252
chr12q	400000000	410000000	6.635
chr12q	410000000	420000000	6.935
chr12q	420000000	430000000	6.654
chr12q	430000000	440000000	6.574
chr12q	440000000	450000000	6.600
chr12q	450000000	460000000	7.773
chr12q	460000000	470000000	6.292
chr12q	470000000	480000000	7.088
chr12q	480000000	490000000	6.615
chr12q	490000000	500000000	7.118
chr12q	500000000	510000000	6.510
chr12q	510000000	520000000	6.905
chr12q	520000000	530000000	6.057
chr12q	530000000	540000000	6.638
chr12q	540000000	550000000	6.486
chr12q	550000000	560000000	6.741
chr12q	560000000	570000000	6.745
chr12q	570000000	580000000	6.193
chr12q	580000000	590000000	6.837
chr12q	590000000	600000000	7.160
chr12q	600000000	610000000	6.571
chr12q	610000000	620000000	6.899
chr12q	620000000	630000000	6.321
chr12q	630000000	640000000	6.317
chr12q	640000000	650000000	6.355
chr12q	650000000	660000000	6.892
chr12q	660000000	670000000	6.816
chr12q	670000000	680000000	6.829
chr12q	680000000	690000000	6.204
chr12q	690000000	700000000	6.333
chr12q	700000000	710000000	7.005
chr12q	710000000	720000000	6.215
chr12q	720000000	730000000	6.957
chr12q	730000000	740000000	6.072
chr12q	740000000	750000000	6.631
chr12q	750000000	760000000	6.924
chr12q	760000000	770000000	6.308
chr12q	770000000	780000000	6.053
chr12q	780000000	790000000	6.950
chr12q	790000000	800000000	6.266
chr12q	800000000	810000000	5.827
chr12q	810000000	820000000	6.638
chr12q	820000000	830000000	5.934
chr12q	830000000	840000000	6.259
chr12q	840000000	850000000	8.983
chr12q	850000000	857913722	5.321
chr13p	0	10000000	7.131
chr13p	10000000	20000000	6.935
chr13p	20000000	30000000	6.916
chr13p	30000000	40000000	6.907
chr13p	40000000	50000000	7.272
chr13p	50000000	60000000	14.325
chr13p	60000000	70000000	6.052
chr13p	70000000	80000000	5.949
chr13p	80000000	90000000	7.343
chr13p	90000000	100000000	6.322
chr13p	100000000	110000000	6.487
chr13p	110000000	120000000	6.540
chr13p	120000000	130000000	6.579
chr13p	130000000	140000000	6.129
chr13p	140000000	150000000	7.197
chr13p	150000000	160000000	6.227
chr13p	160000000	170000000	6.965
chr13p	170000000	180000000	6.058
chr13p	180000000	190000000	7.407
chr13p	190000000	200000000	6.991
chr13p	200000000	210000000	8.414
chr13p	210000000	220000000	6.794
chr13p	220000000	230000000	6.868
chr13p	230000000	240000000	5.747
chr13p	240000000	241817284	3.053
chr13q	0	10000000	6.651
chr13q	10000000	20000000	6.698
chr13q	20000000	30000000	7.418
chr13q	30000000	40000000	6.587
chr13q	40000000	50000000	7.233
chr13q	50000000	60000000	7.188
chr13q	60000000	70000000	6.753
chr13q	70000000	80000000	6.241
chr13q	80000000	90000000	8.069
chr13q	90000000	100000000	8.053
chr13q	100000000	110000000	6.901
chr13q	110000000	120000000	6.629
chr13q	120000000	130000000	6.223
chr13q	130000000	140000000	5.856
chr13q	140000000	150000000	7.057
chr13q	150000000	160000000	6.185
chr13q	160000000	170000000	6.494
chr13q	170000000	180000000	6.764
chr13q	180000000	190000000	6.115
chr13q	190000000	200000000	6.070
chr13q	200000000	210000000	6.474
chr13q	210000000	220000000	6.523
chr13q	220000000	230000000	6.817
chr13q	230000000	240000000	7.294
chr13q	240000000	250000000	6.707
chr13q	250000000	260000000	6.883
chr13q	260000000	270000000	5.738
chr13q	270000000	280000000	6.697
chr13q	280000000	290000000	6.611
chr13q	290000000	300000000	6.612
chr13q	300000000	310000000	5.789
chr13q	310000000	320000000	6.945
chr13q	320000000	330000000	6.913
chr13q	330000000	340000000	6.122
chr13q	340000000	350000000	6.504
chr13q	350000000	360000000	6.629
chr13q	360000000	370000000	7.050
chr13q	370000000	380000000	6.629
chr13q	380000000	390000000	7.630
chr13q	390000000	400000000	7.676
chr13q	400000000	410000000	7.545
chr13q	410000000	420000000	7.730
chr13q	420000000	430000000	7.194
chr13q	430000000	440000000	6.886
chr13q	440000000	450000000	7.158
chr13q	450000000	460000000	7.133
chr13q	460000000	470000000	7.957
chr13q	470000000	480000000	6.454
chr13q	480000000	483343317	4.624
chr14p	0	10000000	8.714
chr14p	10000000	20000000	6.889
chr14p	20000000	30000000	5.936
chr14p	30000000	40000000	11.618
chr14p	40000000	50000000	6.979
chr14p	50000000	60000000	7.181
chr14p	60000000	70000000	6.363
chr14p	70000000	80000000	6.153
chr14p	80000000	90000000	5.814
chr14p	90000000	100000000	6.328
chr14p	100000000	110000000	5.622
chr14p	110000000	120000000	6.914
chr14p	120000000	130000000	6.736
chr14p	130000000	140000000	7.126
chr14p	140000000	150000000	6.634
chr14p	150000000	160000000	6.291
chr14p	160000000	170000000	5.903
chr14p	170000000	180000000	6.188
chr14p	180000000	184706515	5.392
chr14q	0	10000000	5.830
chr14q	10000000	20000000	6.682
chr14q	20000000	30000000	7.156
chr14q	30000000	40000000	6.849
chr14q	40000000	50000000	6.184
chr14q	50000000	60000000	6.181
chr14q	60000000	70000000	7.090
chr14q	70000000	80000000	11.069
chr14q	80000000	90000000	6.230
chr14q	90000000	100000000	6.443
chr14q	100000000	110000000	5.949
chr14q	110000000	120000000	6.370
chr14q	120000000	130000000	8.112
chr14q	130000000	140000000	6.717
chr14q	140000000	150000000	6.964
chr14q	150000000	160000000	7.635
chr14q	160000000	170000000	6.208
chr14q	170000000	180000000	7.334
chr14q	180000000	190000000	6.419
chr14q	190000000	200000000	6.593
chr14q	200000000	210000000	6.693
chr14q	210000000	220000000	6.545
chr14q	220000000	230000000	6.726
chr14q	230000000	240000000	6.456
chr14q	240000000	250000000	6.589
chr14q	250000000	260000000	6.041
chr14q	260000000	270000000	6.654
chr14q	270000000	280000000	6.570
chr14q	280000000	290000000	6.114
chr14q	290000000	300000000	7.271
chr14q	300000000	310000000	7.141
chr14q	310000000	320000000	6.724
chr14q	320000000	330000000	6.043
chr14q	330000000	340000000	6.221
chr14q	340000000	350000000	6.791
chr14q	350000000	360000000	6.219
chr14q	360000000	370000000	7.329
chr14q	370000000	380000000	6.688
chr14q	380000000	390000000	6.167
chr14q	390000000	400000000	6.248
chr14q	400000000	410000000	6.449
chr14q	410000000	420000000	6.213
chr14q	420000000	430000000	5.982
chr14q	430000000	436437773	6.417
chr1p	0	10000000	7.301
chr1p	10000000	20000000	6.997
chr1p	20000000	30000000	8.598
chr1p	30000000	40000000	7.835
chr1p	40000000	50000000	8.146
chr1p	50000000	60000000	6.881
chr1p	60000000	70000000	6.628
chr1p	70000000	80000000	6.602
chr1p	80000000	90000000	6.748
chr1p	90000000	100000000	6.112
chr1p	100000000	110000000	6.764
chr1p	110000000	120000000	6.962
chr1p	120000000	130000000	6.942
chr1p	130000000	140000000	6.468
chr1p	140000000	150000000	7.278
chr1p	150000000	160000000	6.373
chr1p	160000000	170000000	6.755
chr1p	170000000	180000000	7.768
chr1p	180000000	190000000	7.197
chr1p	190000000	200000000	8.788
chr1p	200000000	210000000	8.793
chr1p	210000000	220000000	6.282
chr1p	220000000	230000000	6.495
chr1p	230000000	240000000	9.863
chr1p	240000000	250000000	8.507
chr1p	250000000	260000000	7.812
chr1p	260000000	270000000	6.710
chr1p	270000000	280000000	7.406
chr1p	280000000	290000000	5.964
chr1p	290000000	300000000	7.322
chr1p	300000000	310000000	7.316
chr1p	310000000	320000000	6.406
chr1p	320000000	330000000	6.657
chr1p	330000000	340000000	6.176
chr1p	340000000	350000000	7.073
chr1p	350000000	360000000	7.658
chr1p	360000000	370000000	6.451
chr1p	370000000	380000000	6.706
chr1p	380000000	390000000	6.264
chr1p	390000000	400000000	6.054
chr1p	400000000	410000000	9.255
chr1p	410000000	420000000	7.101
chr1p	420000000	430000000	7.289
chr1p	430000000	440000000	6.018
chr1p	440000000	450000000	6.095
chr1p	450000000	460000000	6.113
chr1p	460000000	470000000	6.482
chr1p	470000000	480000000	7.200
chr1p	480000000	490000000	6.915
chr1p	490000000	500000000	6.676
chr1p	500000000	510000000	7.008
chr1p	510000000	520000000	6.251
chr1p	520000000	530000000	6.494
chr1p	530000000	540000000	6.405
chr1p	540000000	550000000	6.389
chr1p	550000000	560000000	6.791
chr1p	560000000	570000000	6.148
chr1p	570000000	580000000	6.536
chr1p	580000000	590000000	6.875
chr1p	590000000	600000000	6.968
chr1p	600000000	610000000	6.375
chr1p	610000000	620000000	6.305
chr1p	620000000	630000000	6.595
chr1p	630000000	640000000	6.506
chr1p	640000000	650000000	6.220
chr1p	650000000	660000000	6.997
chr1p	660000000	670000000	7.094
chr1p	670000000	680000000	6.146
chr1p	680000000	690000000	6.861
chr1p	690000000	700000000	7.041
chr1p	700000000	710000000	6.620
chr1p	710000000	720000000	7.363
chr1p	720000000	730000000	7.402
chr1p	730000000	740000000	6.673
chr1p	740000000	750000000	7.728
chr1p	750000000	760000000	6.642
chr1p	760000000	770000000	6.780
chr1p	770000000	780000000	7.114
chr1p	780000000	790000000	6.666
chr1p	790000000	800000000	6.622
chr1p	800000000	810000000	6.178
chr1p	810000000	820000000	6.097
chr1p	820000000	830000000	6.512
chr1p	830000000	840000000	7.250
chr1p	840000000	850000000	5.947
chr1p	850000000	860000000	5.972
chr1p	860000000	870000000	6.168
chr1p	870000000	880000000	6.822
chr1p	880000000	890000000	6.319
chr1p	890000000	900000000	6.383
chr1p	900000000	910000000	6.140
chr1p	910000000	920000000	6.343
chr1p	920000000	930000000	6.835
chr1p	930000000	940000000	7.129
chr1p	940000000	950000000	7.934
chr1p	950000000	960000000	6.344
chr1p	960000000	970000000	6.600
chr1p	970000000	980000000	6.089
chr1p	980000000	990000000	6.568
chr1p	990000000	1000000000	6.754
chr1p	1000000000	1010000000	6.259
chr1p	1010000000	1020000000	8.388
chr1p	1020000000	1030000000	6.733
chr1p	1030000000	1040000000	6.469
chr1p	1040000000	1050000000	7.166
chr1p	1050000000	1060000000	7.482
chr1p	1060000000	1070000000	6.062
chr1p	1070000000	1080000000	6.945
chr1p	1080000000	1090000000	6.895
chr1p	1090000000	1100000000	6.512
chr1p	1100000000	1110000000	6.766
chr1p	1110000000	1120000000	6.395
chr1p	1120000000	1130000000	6.219
chr1p	1130000000	1140000000	7.566
chr1p	1140000000	1150000000	6.764
chr1p	1150000000	1160000000	6.472
chr1p	1160000000	1170000000	6.511
chr1p	1170000000	1180000000	6.145
chr1p	1180000000	1190000000	6.567
chr1p	1190000000	1200000000	6.619
chr1p	1200000000	1210000000	7.170
chr1p	1210000000	1220000000	6.821
chr1p	1220000000	1230000000	6.550
chr1p	1230000000	1240000000	6.639
chr1p	1240000000	1250000000	7.517
chr1p	1250000000	1260000000	7.647
chr1p	1260000000	1270000000	6.559
chr1p	1270000000	1280000000	7.184
chr1p	1280000000	1290000000	6.582
chr1p	1290000000	1300000000	6.628
chr1p	1300000000	1310000000	7.248
chr1p	1310000000	1320000000	6.386
chr1p	1320000000	1330000000	6.306
chr1p	1330000000	1340000000	6.089
chr1p	1340000000	1350000000	6.810
chr1p	1350000000	1360000000	6.338
chr1p	1360000000	1370000000	6.771
chr1p	1370000000	1380000000	7.038
chr1p	1380000000	1390000000	6.413
chr1p	1390000000	1400000000	6.345
chr1p	1400000000	1410000000	6.240
chr1p	1410000000	1417697632	7.825
chr1q	0	10000000	6.576
chr1q	10000000	20000000	6.895
chr1q	20000000	30000000	7.078
chr1q	30000000	40000000	7.534
chr1q	40000000	50000000	6.661
chr1q	50000000	60000000	6.917
chr1q	60000000	70000000	6.746
chr1q	70000000	80000000	6.614
chr1q	80000000	90000000	7.344
chr1q	90000000	100000000	6.828
chr1q	100000000	110000000	6.404
chr1q	110000000	120000000	6.554
chr1q	120000000	130000000	6.259
chr1q	130000000	140000000	6.973
chr1q	140000000	150000000	6.802
chr1q	150000000	160000000	6.479
chr1q	160000000	170000000	7.556
chr1q	170000000	180000000	6.461
chr1q	180000000	190000000	6.393
chr1q	190000000	200000000	6.074
chr1q	200000000	210000000	7.361
chr1q	210000000	220000000	6.711
chr1q	220000000	230000000	6.402
chr1q	230000000	240000000	6.966
chr1q	240000000	250000000	6.629
chr1q	250000000	260000000	5.987
chr1q	260000000	270000000	6.233
chr1q	270000000	280000000	6.895
chr1q	280000000	290000000	7.237
chr1q	290000000	300000000	6.064
chr1q	300000000	310000000	6.533
chr1q	310000000	320000000	5.950
chr1q	320000000	330000000	6.466
chr1q	330000000	340000000	6.141
chr1q	340000000	350000000	6.435
chr1q	350000000	360000000	6.287
chr1q	360000000	370000000	6.368
chr1q	370000000	380000000	6.449
chr1q	380000000	390000000	6.641
chr1q	390000000	400000000	6.238
chr1q	400000000	410000000	7.138
chr1q	410000000	420000000	6.827
chr1q	420000000	430000000	6.162
chr1q	430000000	440000000	6.527
chr1q	440000000	450000000	6.096
chr1q	450000000	460000000	6.697
chr1q	460000000	470000000	7.233
chr1q	470000000	480000000	7.074
chr1q	480000000	490000000	6.913
chr1q	490000000	500000000	6.325
chr1q	500000000	510000000	6.618
chr1q	510000000	520000000	6.282
chr1q	520000000	530000000	6.996
chr1q	530000000	540000000	6.279
chr1q	540000000	550000000	12.109
chr1q	550000000	560000000	6.441
chr1q	560000000	570000000	7.309
chr1q	570000000	580000000	5.854
chr1q	580000000	590000000	6.330
chr1q	590000000	600000000	6.821
chr1q	600000000	610000000	6.558
chr1q	610000000	620000000	6.365
chr1q	620000000	630000000	7.566
chr1q	630000000	640000000	6.949
chr1q	640000000	650000000	6.814
chr1q	650000000	660000000	5.884
chr1q	660000000	670000000	6.839
chr1q	670000000	680000000	6.577
chr1q	680000000	690000000	6.260
chr1q	690000000	700000000	6.115
chr1q	700000000	710000000	6.278
chr1q	710000000	720000000	6.654
chr1q	720000000	730000000	6.319
chr1q	730000000	740000000	6.568
chr1q	740000000	750000000	6.777
chr1q	750000000	760000000	6.188
chr1q	760000000	770000000	6.048
chr1q	770000000	780000000	7.014
chr1q	780000000	790000000	6.244
chr1q	790000000	800000000	6.756
chr1q	800000000	810000000	6.602
chr1q	810000000	820000000	6.328
chr1q	820000000	830000000	6.719
chr1q	830000000	840000000	6.153
chr1q	840000000	850000000	6.304
chr1q	850000000	860000000	5.904
chr1q	860000000	870000000	6.198
chr1q	870000000	880000000	5.934
chr1q	880000000	890000000	6.477
chr1q	890000000	900000000	6.227
chr1q	900000000	910000000	6.347
chr1q	910000000	920000000	6.296
chr1q	920000000	930000000	6.106
chr1q	930000000	940000000	6.356
chr1q	940000000	950000000	6.238
chr1q	950000000	960000000	6.694
chr1q	960000000	970000000	6.188
chr1q	970000000	980000000	6.107
chr1q	980000000	990000000	6.452
chr1q	990000000	1000000000	6.685
chr1q	1000000000	1010000000	6.349
chr1q	1010000000	1020000000	7.132
chr1q	1020000000	1030000000	6.239
chr1q	1030000000	1040000000	6.509
chr1q	1040000000	1050000000	7.327
chr1q	1050000000	1060000000	6.429
chr1q	1060000000	1070000000	6.905
chr1q	1070000000	1080000000	6.522
chr1q	1080000000	1090000000	6.331
chr1q	1090000000	1100000000	6.730
chr1q	1100000000	1110000000	7.538
chr1q	1110000000	1120000000	6.674
chr1q	1120000000	1130000000	6.978
chr1q	1130000000	1140000000	7.503
chr1q	1140000000	1150000000	6.777
chr1q	1150000000	1160000000	6.891
chr1q	1160000000	1170000000	6.179
chr1q	1170000000	1180000000	6.463
chr1q	1180000000	1190000000	6.970
chr1q	1190000000	1200000000	8.505
chr1q	1200000000	1210000000	7.368
chr1q	1210000000	1220000000	7.593
chr1q	1220000000	1230000000	6.010
chr1q	1230000000	1240000000	6.248
chr1q	1240000000	1250000000	7.766
chr1q	1250000000	1260000000	6.601
chr1q	1260000000	1270000000	6.728
chr1q	1270000000	1280000000	6.234
chr1q	1280000000	1290000000	6.509
chr1q	1290000000	1300000000	6.429
chr1q	1300000000	1310000000	6.469
chr1q	1310000000	1320000000	5.917
chr1q	1320000000	1330000000	5.793
chr1q	1330000000	1340000000	6.384
chr1q	1340000000	1350000000	5.954
chr1q	1350000000	1360000000	6.327
chr1q	1360000000	1370000000	7.342
chr1q	1370000000	1380000000	6.410
chr1q	1380000000	1390000000	6.627
chr1q	1390000000	1400000000	8.568
chr1q	1400000000	1410000000	7.520
chr1q	1410000000	1420000000	7.729
chr1q	1420000000	1430000000	7.165
chr1q	1430000000	1440000000	5.918
chr1q	1440000000	1450000000	5.895
chr1q	1450000000	1460000000	6.150
chr1q	1460000000	1470000000	6.437
chr1q	1470000000	1472437488	4.784
chr2p	0	10000000	6.396
chr2p	10000000	20000000	6.615
chr2p	20000000	30000000	6.608
chr2p	30000000	40000000	6.082
chr2p	40000000	50000000	6.920
chr2p	50000000	60000000	6.145
chr2p	60000000	70000000	6.327
chr2p	70000000	80000000	7.182
chr2p	80000000	90000000	6.262
chr2p	90000000	100000000	6.557
chr2p	100000000	110000000	7.120
chr2p	110000000	120000000	8.034
chr2p	120000000	130000000	7.062
chr2p	130000000	140000000	6.603
chr2p	140000000	150000000	6.096
chr2p	150000000	160000000	6.335
chr2p	160000000	170000000	6.929
chr2p	170000000	180000000	7.455
chr2p	180000000	190000000	6.077
chr2p	190000000	200000000	6.842
chr2p	200000000	210000000	6.200
chr2p	210000000	220000000	6.476
chr2p	220000000	230000000	6.527
chr2p	230000000	240000000	6.175
chr2p	240000000	250000000	6.004
chr2p	250000000	260000000	6.179
chr2p	260000000	270000000	6.209
chr2p	270000000	280000000	6.276
chr2p	280000000	290000000	6.777
chr2p	290000000	300000000	6.859
chr2p	300000000	310000000	7.077
chr2p	310000000	320000000	8.227
chr2p	320000000	330000000	6.145
chr2p	330000000	340000000	6.312
chr2p	340000000	350000000	6.433
chr2p	350000000	360000000	6.259
chr2p	360000000	370000000	6.265
chr2p	370000000	380000000	6.273
chr2p	380000000	390000000	6.701
chr2p	390000000	400000000	7.136
chr2p	400000000	410000000	6.745
chr2p	410000000	420000000	6.247
chr2p	420000000	430000000	6.422
chr2p	430000000	440000000	7.359
chr2p	440000000	450000000	5.960
chr2p	450000000	460000000	6.764
chr2p	460000000	470000000	6.328
chr2p	470000000	480000000	6.661
chr2p	480000000	490000000	6.410
chr2p	490000000	500000000	6.885
chr2p	500000000	510000000	6.871
chr2p	510000000	520000000	6.446
chr2p	520000000	530000000	6.606
chr2p	530000000	540000000	5.950
chr2p	540000000	550000000	6.881
chr2p	550000000	560000000	6.513
chr2p	560000000	570000000	6.258
chr2p	570000000	580000000	6.484
chr2p	580000000	590000000	7.063
chr2p	590000000	600000000	6.357
chr2p	600000000	610000000	6.794
chr2p	610000000	620000000	6.593
chr2p	620000000	630000000	6.115
chr2p	630000000	640000000	6.159
chr2p	640000000	650000000	6.303
chr2p	650000000	660000000	6.837
chr2p	660000000	670000000	6.544
chr2p	670000000	680000000	6.194
chr2p	680000000	690000000	7.207
chr2p	690000000	700000000	6.277
chr2p	700000000	710000000	6.820
chr2p	710000000	720000000	6.309
chr2p	720000000	730000000	6.489
chr2p	730000000	740000000	6.102
chr2p	740000000	750000000	6.202
chr2p	750000000	760000000	6.490
chr2p	760000000	770000000	6.330
chr2p	770000000	780000000	6.477
chr2p	780000000	790000000	5.953
chr2p	790000000	800000000	6.513
chr2p	800000000	810000000	7.001
chr2p	810000000	820000000	6.716
chr2p	820000000	830000000	6.627
chr2p	830000000	840000000	6.502
chr2p	840000000	850000000	6.729
chr2p	850000000	860000000	7.307
chr2p	860000000	870000000	6.849
chr2p	870000000	880000000	6.182
chr2p	880000000	890000000	6.282
chr2p	890000000	900000000	6.147
chr2p	900000000	910000000	6.618
chr2p	910000000	920000000	6.253
chr2p	920000000	930000000	6.961
chr2p	930000000	940000000	6.514
chr2p	940000000	950000000	6.907
chr2p	950000000	960000000	6.322
chr2p	960000000	970000000	6.369
chr2p	970000000	980000000	6.501
chr2p	980000000	990000000	6.598
chr2p	990000000	1000000000	6.466
chr2p	1000000000	1010000000	6.362
chr2p	1010000000	1020000000	6.706
chr2p	1020000000	1030000000	7.060
chr2p	1030000000	1040000000	6.344
chr2p	1040000000	1050000000	5.997
chr2p	1050000000	1060000000	6.327
chr2p	1060000000	1070000000	6.082
chr2p	1070000000	1080000000	6.138
chr2p	1080000000	1090000000	6.742
chr2p	1090000000	1100000000	6.283
chr2p	1100000000	1110000000	6.704
chr2p	1110000000	1120000000	7.140
chr2p	1120000000	1130000000	6.543
chr2p	1130000000	1140000000	5.871
chr2p	1140000000	1150000000	6.268
chr2p	1150000000	1160000000	6.883
chr2p	1160000000	1170000000	6.384
chr2p	1170000000	1180000000	6.565
chr2p	1180000000	1190000000	6.422
chr2p	1190000000	1200000000	6.218
chr2p	1200000000	1210000000	6.004
chr2p	1210000000	1220000000	8.046
chr2p	1220000000	1230000000	6.432
chr2p	1230000000	1240000000	6.306
chr2p	1240000000	1250000000	6.384
chr2p	1250000000	1260000000	6.182
chr2p	1260000000	1270000000	6.283
chr2p	1270000000	1280000000	6.253
chr2p	1280000000	1290000000	6.753
chr2p	1290000000	1300000000	6.247
chr2p	1300000000	1310000000	5.940
chr2p	1310000000	1320000000	6.308
chr2p	1320000000	1330000000	7.435
chr2p	1330000000	1340000000	6.650
chr2p	1340000000	1350000000	6.361
chr2p	1350000000	1360000000	8.484
chr2p	1360000000	1370000000	5.370
chr2p	1370000000	1380000000	6.564
chr2p	1380000000	1382406564	5.274
chr2q	0	10000000	6.974
chr2q	10000000	20000000	7.862
chr2q	20000000	30000000	6.531
chr2q	30000000	40000000	5.824
chr2q	40000000	50000000	5.868
chr2q	50000000	60000000	7.230
chr2q	60000000	70000000	6.177
chr2q	70000000	80000000	6.506
chr2q	80000000	90000000	7.250
chr2q	90000000	100000000	6.590
chr2q	100000000	110000000	6.651
chr2q	110000000	120000000	6.355
chr2q	120000000	130000000	5.933
chr2q	130000000	140000000	6.711
chr2q	140000000	150000000	6.096
chr2q	150000000	160000000	6.576
chr2q	160000000	170000000	6.844
chr2q	170000000	180000000	6.546
chr2q	180000000	190000000	6.168
chr2q	190000000	200000000	6.336
chr2q	200000000	210000000	6.148
chr2q	210000000	220000000	7.447
chr2q	220000000	230000000	6.024
chr2q	230000000	240000000	6.501
chr2q	240000000	250000000	7.531
chr2q	250000000	260000000	6.565
chr2q	260000000	270000000	6.838
chr2q	270000000	280000000	6.066
chr2q	280000000	290000000	7.013
chr2q	290000000	300000000	7.014
chr2q	300000000	310000000	6.168
chr2q	310000000	320000000	6.307
chr2q	320000000	330000000	7.035
chr2q	330000000	340000000	6.829
chr2q	340000000	350000000	6.341
chr2q	350000000	360000000	6.492
chr2q	360000000	370000000	6.202
chr2q	370000000	380000000	6.677
chr2q	380000000	390000000	6.636
chr2q	390000000	400000000	6.629
chr2q	400000000	410000000	6.319
chr2q	410000000	420000000	6.499
chr2q	420000000	430000000	6.630
chr2q	430000000	440000000	6.721
chr2q	440000000	450000000	6.736
chr2q	450000000	460000000	6.594
chr2q	460000000	470000000	6.216
chr2q	470000000	480000000	6.128
chr2q	480000000	490000000	6.990
chr2q	490000000	500000000	6.962
chr2q	500000000	510000000	6.163
chr2q	510000000	520000000	6.383
chr2q	520000000	530000000	7.304
chr2q	530000000	540000000	6.761
chr2q	540000000	550000000	6.213
chr2q	550000000	560000000	6.621
chr2q	560000000	570000000	6.381
chr2q	570000000	580000000	5.448
chr2q	580000000	590000000	6.490
chr2q	590000000	600000000	6.749
chr2q	600000000	610000000	6.370
chr2q	610000000	620000000	6.545
chr2q	620000000	630000000	6.683
chr2q	630000000	640000000	6.511
chr2q	640000000	650000000	5.876
chr2q	650000000	660000000	6.134
chr2q	660000000	670000000	5.858
chr2q	670000000	680000000	6.975
chr2q	680000000	690000000	6.840
chr2q	690000000	700000000	6.674
chr2q	700000000	710000000	7.257
chr2q	710000000	720000000	6.326
chr2q	720000000	730000000	6.865
chr2q	730000000	740000000	6.346
chr2q	740000000	750000000	6.757
chr2q	750000000	760000000	6.292
chr2q	760000000	770000000	7.252
chr2q	770000000	780000000	6.934
chr2q	780000000	790000000	7.070
chr2q	790000000	800000000	6.969
chr2q	800000000	810000000	6.470
chr2q	810000000	820000000	6.978
chr2q	820000000	830000000	6.071
chr2q	830000000	840000000	6.505
chr2q	840000000	850000000	6.453
chr2q	850000000	860000000	6.365
chr2q	860000000	870000000	6.589
chr2q	870000000	880000000	6.516
chr2q	880000000	890000000	6.773
chr2q	890000000	900000000	7.159
chr2q	900000000	910000000	6.413
chr2q	910000000	920000000	8.443
chr2q	920000000	930000000	7.178
chr2q	930000000	940000000	6.105
chr2q	940000000	950000000	6.720
chr2q	950000000	960000000	6.823
chr2q	960000000	970000000	6.259
chr2q	970000000	980000000	6.165
chr2q	980000000	990000000	6.185
chr2q	990000000	1000000000	6.656
chr2q	1000000000	1010000000	6.654
chr2q	1010000000	1020000000	6.426
chr2q	1020000000	1030000000	6.591
chr2q	1030000000	1040000000	7.141
chr2q	1040000000	1050000000	6.474
chr2q	1050000000	1060000000	6.787
chr2q	1060000000	1070000000	7.465
chr2q	1070000000	1080000000	7.964
chr2q	1080000000	1090000000	6.524
chr2q	1090000000	1100000000	6.580
chr2q	1100000000	1110000000	6.207
chr2q	1110000000	1120000000	7.096
chr2q	1120000000	1130000000	6.508
chr2q	1130000000	1140000000	5.973
chr2q	1140000000	1150000000	6.714
chr2q	1150000000	1160000000	7.251
chr2q	1160000000	1170000000	6.093
chr2q	1170000000	1180000000	7.266
chr2q	1180000000	1190000000	6.196
chr2q	1190000000	1200000000	6.548
chr2q	1200000000	1210000000	8.812
chr2q	1210000000	1220000000	6.470
chr2q	1220000000	1230000000	6.541
chr2q	1230000000	1240000000	6.738
chr2q	1240000000	1250000000	6.991
chr2q	1250000000	1260000000	6.695
chr2q	1260000000	1270000000	5.626
chr2q	1270000000	1280000000	6.333
chr2q	1280000000	1290000000	5.887
chr2q	1290000000	1300000000	9.208
chr2q	1300000000	1310000000	7.618
chr2q	1310000000	1320000000	6.655
chr2q	1320000000	1330000000	9.414
chr2q	1330000000	1340000000	6.204
chr2q	1340000000	1350000000	6.514
chr2q	1350000000	1360000000	6.935
chr2q	1360000000	1370000000	8.141
chr2q	1370000000	1380000000	7.591
chr2q	1380000000	1390000000	7.583
chr2q	1390000000	1400000000	6.311
chr2q	1400000000	1410000000	6.614
chr2q	1410000000	1414824563	6.509
chr3p	0	10000000	6.422
chr3p	10000000	20000000	6.743
chr3p	20000000	30000000	6.951
chr3p	30000000	40000000	6.681
chr3p	40000000	50000000	6.331
chr3p	50000000	60000000	6.777
chr3p	60000000	70000000	7.061
chr3p	70000000	80000000	6.534
chr3p	80000000	90000000	6.836
chr3p	90000000	100000000	7.057
chr3p	100000000	110000000	7.594
chr3p	110000000	120000000	7.338
chr3p	120000000	130000000	8.099
chr3p	130000000	140000000	6.747
chr3p	140000000	150000000	6.272
chr3p	150000000	160000000	7.029
chr3p	160000000	170000000	7.218
chr3p	170000000	180000000	6.651
chr3p	180000000	190000000	5.666
chr3p	190000000	200000000	6.413
chr3p	200000000	210000000	7.065
chr3p	210000000	220000000	6.862
chr3p	220000000	230000000	5.956
chr3p	230000000	240000000	6.492
chr3p	240000000	250000000	6.801
chr3p	250000000	260000000	7.746
chr3p	260000000	270000000	6.474
chr3p	270000000	280000000	6.341
chr3p	280000000	290000000	7.545
chr3p	290000000	300000000	7.757
chr3p	300000000	310000000	6.709
chr3p	310000000	320000000	6.900
chr3p	320000000	330000000	6.963
chr3p	330000000	340000000	6.358
chr3p	340000000	350000000	6.557
chr3p	350000000	360000000	6.244
chr3p	360000000	370000000	6.583
chr3p	370000000	380000000	6.246
chr3p	380000000	390000000	6.804
chr3p	390000000	400000000	6.382
chr3p	400000000	410000000	6.213
chr3p	410000000	420000000	6.145
chr3p	420000000	430000000	7.228
chr3p	430000000	440000000	6.694
chr3p	440000000	450000000	7.160
chr3p	450000000	460000000	6.685
chr3p	460000000	470000000	6.284
chr3p	470000000	480000000	6.919
chr3p	480000000	490000000	6.183
chr3p	490000000	500000000	8.556
chr3p	500000000	510000000	6.938
chr3p	510000000	520000000	6.621
chr3p	520000000	530000000	6.096
chr3p	530000000	540000000	6.306
chr3p	540000000	550000000	6.789
chr3p	550000000	560000000	9.549
chr3p	560000000	570000000	5.777
chr3p	570000000	580000000	9.919
chr3p	580000000	590000000	5.760
chr3p	590000000	600000000	6.860
chr3p	600000000	610000000	5.956
chr3p	610000000	620000000	6.597
chr3p	620000000	630000000	6.842
chr3p	630000000	640000000	6.397
chr3p	640000000	650000000	6.905
chr3p	650000000	660000000	6.439
chr3p	660000000	670000000	6.283
chr3p	670000000	680000000	7.295
chr3p	680000000	690000000	6.489
chr3p	690000000	700000000	7.352
chr3p	700000000	710000000	8.699
chr3p	710000000	720000000	7.552
chr3p	720000000	730000000	6.944
chr3p	730000000	740000000	7.734
chr3p	740000000	750000000	7.353
chr3p	750000000	760000000	7.154
chr3p	760000000	770000000	6.748
chr3p	770000000	780000000	6.956
chr3p	780000000	790000000	6.766
chr3p	790000000	800000000	6.014
chr3p	800000000	810000000	7.007
chr3p	810000000	820000000	7.107
chr3p	820000000	830000000	9.904
chr3p	830000000	840000000	6.254
chr3p	840000000	850000000	6.479
chr3p	850000000	860000000	7.556
chr3p	860000000	868269716	6.431
chr3q	0	10000000	6.313
chr3q	10000000	20000000	6.334
chr3q	20000000	30000000	6.028
chr3q	30000000	40000000	6.497
chr3q	40000000	50000000	7.209
chr3q	50000000	60000000	6.143
chr3q	60000000	70000000	7.625
chr3q	70000000	80000000	7.522
chr3q	80000000	90000000	7.133
chr3q	90000000	100000000	5.777
chr3q	100000000	110000000	6.325
chr3q	110000000	120000000	6.622
chr3q	120000000	130000000	6.044
chr3q	130000000	140000000	6.434
chr3q	140000000	150000000	7.569
chr3q	150000000	160000000	6.761
chr3q	160000000	170000000	6.797
chr3q	170000000	180000000	6.732
chr3q	180000000	190000000	6.447
chr3q	190000000	200000000	7.274
chr3q	200000000	210000000	7.059
chr3q	210000000	220000000	6.465
chr3q	220000000	230000000	7.322
chr3q	230000000	240000000	7.266
chr3q	240000000	250000000	6.369
chr3q	250000000	260000000	7.063
chr3q	260000000	270000000	6.763
chr3q	270000000	280000000	6.872
chr3q	280000000	290000000	6.489
chr3q	290000000	300000000	6.678
chr3q	300000000	310000000	6.270
chr3q	310000000	320000000	6.549
chr3q	320000000	330000000	7.428
chr3q	330000000	340000000	6.614
chr3q	340000000	350000000	6.021
chr3q	350000000	360000000	6.448
chr3q	360000000	370000000	10.332
chr3q	370000000	380000000	6.850
chr3q	380000000	390000000	5.960
chr3q	390000000	400000000	6.232
chr3q	400000000	410000000	6.442
chr3q	410000000	420000000	7.024
chr3q	420000000	430000000	7.649
chr3q	430000000	440000000	6.356
chr3q	440000000	450000000	6.781
chr3q	450000000	460000000	7.070
chr3q	460000000	470000000	6.569
chr3q	470000000	480000000	6.596
chr3q	480000000	490000000	7.312
chr3q	490000000	500000000	6.855
chr3q	500000000	510000000	6.126
chr3q	510000000	520000000	6.313
chr3q	520000000	530000000	6.285
chr3q	530000000	540000000	7.330
chr3q	540000000	550000000	6.308
chr3q	550000000	560000000	6.336
chr3q	560000000	570000000	7.364
chr3q	570000000	580000000	6.312
chr3q	580000000	590000000	6.185
chr3q	590000000	600000000	6.768
chr3q	600000000	610000000	7.203
chr3q	610000000	620000000	6.774
chr3q	620000000	630000000	7.744
chr3q	630000000	640000000	9.019
chr3q	640000000	650000000	5.918
chr3q	650000000	660000000	7.279
chr3q	660000000	670000000	6.763
chr3q	670000000	680000000	6.420
chr3q	680000000	690000000	6.741
chr3q	690000000	700000000	7.529
chr3q	700000000	710000000	6.264
chr3q	710000000	720000000	6.326
chr3q	720000000	730000000	6.054
chr3q	730000000	740000000	7.215
chr3q	740000000	750000000	6.449
chr3q	750000000	760000000	5.947
chr3q	760000000	770000000	6.064
chr3q	770000000	780000000	6.854
chr3q	780000000	790000000	6.420
chr3q	790000000	800000000	6.103
chr3q	800000000	810000000	5.991
chr3q	810000000	820000000	6.968
chr3q	820000000	830000000	6.378
chr3q	830000000	840000000	7.244
chr3q	840000000	850000000	6.175
chr3q	850000000	860000000	6.751
chr3q	860000000	870000000	6.142
chr3q	870000000	880000000	6.449
chr3q	880000000	890000000	6.491
chr3q	890000000	900000000	6.167
chr3q	900000000	910000000	6.561
chr3q	910000000	920000000	6.333
chr3q	920000000	930000000	6.046
chr3q	930000000	940000000	6.390
chr3q	940000000	950000000	6.831
chr3q	950000000	960000000	6.462
chr3q	960000000	970000000	6.263
chr3q	970000000	980000000	6.332
chr3q	980000000	990000000	6.379
chr3q	990000000	1000000000	8.141
chr3q	1000000000	1010000000	6.939
chr3q	1010000000	1020000000	6.563
chr3q	1020000000	1030000000	6.534
chr3q	1030000000	1040000000	7.262
chr3q	1040000000	1050000000	6.768
chr3q	1050000000	1060000000	7.553
chr3q	1060000000	1070000000	6.105
chr3q	1070000000	1080000000	6.005
chr3q	1080000000	1090000000	7.464
chr3q	1090000000	1100000000	6.347
chr3q	1100000000	1110000000	7.293
chr3q	1110000000	1120000000	6.188
chr3q	1120000000	1130000000	6.890
chr3q	1130000000	1140000000	8.142
chr3q	1140000000	1150000000	6.544
chr3q	1150000000	1160000000	6.646
chr3q	1160000000	1170000000	6.294
chr3q	1170000000	1180000000	6.981
chr3q	1180000000	1190000000	6.012
chr3q	1190000000	1200000000	6.276
chr3q	1200000000	1210000000	5.956
chr3q	1210000000	1220000000	6.009
chr3q	1220000000	1230000000	5.849
chr3q	1230000000	1240000000	6.834
chr3q	1240000000	1250000000	7.009
chr3q	1250000000	1260000000	6.378
chr3q	1260000000	1270000000	6.308
chr3q	1270000000	1280000000	6.074
chr3q	1280000000	1290000000	6.607
chr3q	1290000000	1300000000	6.519
chr3q	1300000000	1310000000	6.684
chr3q	1310000000	1320000000	6.168
chr3q	1320000000	1330000000	7.003
chr3q	1330000000	1340000000	6.856
chr3q	1340000000	1350000000	6.415
chr3q	1350000000	1360000000	6.600
chr3q	1360000000	1370000000	6.447
chr3q	1370000000	1380000000	6.966
chr3q	1380000000	1390000000	6.730
chr3q	1390000000	1400000000	6.244
chr3q	1400000000	1410000000	6.728
chr3q	1410000000	1420000000	12.029
chr3q	1420000000	1430000000	6.550
chr3q	1430000000	1440000000	6.896
chr3q	1440000000	1450000000	6.329
chr3q	1450000000	1460000000	7.288
chr3q	1460000000	1470000000	7.147
chr3q	1470000000	1480000000	6.300
chr3q	1480000000	1490000000	7.060
chr3q	1490000000	1500000000	6.660
chr3q	1500000000	1510000000	7.391
chr3q	1510000000	1520000000	6.257
chr3q	1520000000	1526800572	5.926
chr4p	0	10000000	6.081
chr4p	10000000	20000000	5.897
chr4p	20000000	30000000	8.641
chr4p	30000000	40000000	8.044
chr4p	40000000	50000000	7.747
chr4p	50000000	60000000	8.226
chr4p	60000000	70000000	6.408
chr4p	70000000	80000000	6.662
chr4p	80000000	90000000	6.172
chr4p	90000000	100000000	6.537
chr4p	100000000	110000000	7.443
chr4p	110000000	120000000	14.634
chr4p	120000000	130000000	6.697
chr4p	130000000	140000000	7.020
chr4p	140000000	150000000	6.632
chr4p	150000000	160000000	7.018
chr4p	160000000	170000000	7.064
chr4p	170000000	180000000	6.545
chr4p	180000000	190000000	6.508
chr4p	190000000	200000000	6.425
chr4p	200000000	210000000	6.221
chr4p	210000000	220000000	6.447
chr4p	220000000	230000000	7.201
chr4p	230000000	240000000	6.494
chr4p	240000000	250000000	6.736
chr4p	250000000	260000000	6.835
chr4p	260000000	270000000	6.239
chr4p	270000000	280000000	6.254
chr4p	280000000	290000000	6.059
chr4p	290000000	300000000	6.282
chr4p	300000000	310000000	6.838
chr4p	310000000	320000000	6.144
chr4p	320000000	330000000	6.553
chr4p	330000000	340000000	6.771
chr4p	340000000	350000000	6.600
chr4p	350000000	360000000	6.745
chr4p	360000000	370000000	6.152
chr4p	370000000	380000000	6.678
chr4p	380000000	390000000	6.792
chr4p	390000000	400000000	10.157
chr4p	400000000	410000000	9.405
chr4p	410000000	420000000	6.955
chr4p	420000000	430000000	6.897
chr4p	430000000	440000000	6.300
chr4p	440000000	450000000	6.666
chr4p	450000000	460000000	6.848
chr4p	460000000	470000000	6.567
chr4p	470000000	480000000	6.683
chr4p	480000000	490000000	6.874
chr4p	490000000	500000000	6.313
chr4p	500000000	510000000	5.862
chr4p	510000000	520000000	6.921
chr4p	520000000	530000000	6.793
chr4p	530000000	540000000	6.520
chr4p	540000000	550000000	6.964
chr4p	550000000	560000000	7.011
chr4p	560000000	570000000	6.851
chr4p	570000000	580000000	6.791
chr4p	580000000	590000000	6.045
chr4p	590000000	600000000	6.366
chr4p	600000000	610000000	6.322
chr4p	610000000	620000000	7.877
chr4p	620000000	630000000	6.626
chr4p	630000000	640000000	6.344
chr4p	640000000	650000000	6.594
chr4p	650000000	660000000	7.694
chr4p	660000000	670000000	6.749
chr4p	670000000	680000000	6.533
chr4p	680000000	690000000	6.678
chr4p	690000000	700000000	6.580
chr4p	700000000	710000000	6.096
chr4p	710000000	720000000	9.204
chr4p	720000000	730000000	6.076
chr4p	730000000	740000000	6.665
chr4p	740000000	750000000	6.519
chr4p	750000000	760000000	6.723
chr4p	760000000	770000000	9.619
chr4p	770000000	780000000	6.714
chr4p	780000000	790000000	6.768
chr4p	790000000	800000000	6.584
chr4p	800000000	810000000	6.247
chr4p	810000000	820000000	6.155
chr4p	820000000	830000000	6.330
chr4p	830000000	840000000	6.790
chr4p	840000000	850000000	6.901
chr4p	850000000	860000000	6.262
chr4p	860000000	870000000	6.098
chr4p	870000000	880000000	6.543
chr4p	880000000	890000000	7.090
chr4p	890000000	900000000	6.396
chr4p	900000000	910000000	6.487
chr4p	910000000	920000000	6.483
chr4p	920000000	930000000	6.630
chr4p	930000000	940000000	6.706
chr4p	940000000	950000000	6.296
chr4p	950000000	960000000	6.227
chr4p	960000000	970000000	6.519
chr4p	970000000	980000000	6.543
chr4p	980000000	990000000	6.464
chr4p	990000000	1000000000	6.138
chr4p	1000000000	1010000000	6.607
chr4p	1010000000	1020000000	6.289
chr4p	1020000000	1030000000	6.621
chr4p	1030000000	1040000000	6.250
chr4p	1040000000	1050000000	7.433
chr4p	1050000000	1060000000	6.762
chr4p	1060000000	1070000000	6.218
chr4p	1070000000	1080000000	7.547
chr4p	1080000000	1090000000	6.585
chr4p	1090000000	1100000000	6.657
chr4p	1100000000	1110000000	6.364
chr4p	1110000000	1120000000	6.958
chr4p	1120000000	1130000000	6.206
chr4p	1130000000	1140000000	6.163
chr4p	1140000000	1150000000	6.537
chr4p	1150000000	1160000000	7.655
chr4p	1160000000	1170000000	6.527
chr4p	1170000000	1180000000	7.499
chr4p	1180000000	1190000000	6.219
chr4p	1190000000	1200000000	6.884
chr4p	1200000000	1205706753	4.874
chr4q	0	10000000	6.387
chr4q	10000000	20000000	6.276
chr4q	20000000	30000000	6.470
chr4q	30000000	40000000	7.384
chr4q	40000000	50000000	6.657
chr4q	50000000	60000000	7.077
chr4q	60000000	70000000	7.068
chr4q	70000000	80000000	6.069
chr4q	80000000	90000000	7.468
chr4q	90000000	100000000	6.133
chr4q	100000000	110000000	6.737
chr4q	110000000	120000000	6.914
chr4q	120000000	130000000	6.861
chr4q	130000000	140000000	6.510
chr4q	140000000	150000000	6.243
chr4q	150000000	160000000	6.158
chr4q	160000000	170000000	6.555
chr4q	170000000	180000000	6.867
chr4q	180000000	190000000	7.401
chr4q	190000000	200000000	6.872
chr4q	200000000	210000000	6.367
chr4q	210000000	220000000	6.719
chr4q	220000000	230000000	6.666
chr4q	230000000	240000000	7.328
chr4q	240000000	250000000	6.342
chr4q	250000000	260000000	6.331
chr4q	260000000	270000000	5.774
chr4q	270000000	280000000	6.547
chr4q	280000000	290000000	7.353
chr4q	290000000	300000000	7.531
chr4q	300000000	310000000	6.632
chr4q	310000000	320000000	7.166
chr4q	320000000	330000000	6.213
chr4q	330000000	340000000	6.591
chr4q	340000000	350000000	5.951
chr4q	350000000	360000000	6.702
chr4q	360000000	370000000	6.709
chr4q	370000000	380000000	7.204
chr4q	380000000	390000000	6.757
chr4q	390000000	400000000	6.120
chr4q	400000000	410000000	6.782
chr4q	410000000	420000000	6.147
chr4q	420000000	430000000	6.727
chr4q	430000000	440000000	6.466
chr4q	440000000	450000000	6.387
chr4q	450000000	460000000	5.985
chr4q	460000000	470000000	6.168
chr4q	470000000	480000000	6.275
chr4q	480000000	490000000	6.527
chr4q	490000000	500000000	6.375
chr4q	500000000	510000000	6.672
chr4q	510000000	520000000	6.186
chr4q	520000000	530000000	6.851
chr4q	530000000	540000000	6.927
chr4q	540000000	550000000	6.789
chr4q	550000000	560000000	6.411
chr4q	560000000	570000000	6.254
chr4q	570000000	580000000	6.849
chr4q	580000000	590000000	7.049
chr4q	590000000	600000000	6.824
chr4q	600000000	610000000	6.553
chr4q	610000000	620000000	6.849
chr4q	620000000	630000000	6.279
chr4q	630000000	640000000	5.935
chr4q	640000000	650000000	6.334
chr4q	650000000	660000000	6.506
chr4q	660000000	670000000	7.384
chr4q	670000000	680000000	6.676
chr4q	680000000	690000000	6.715
chr4q	690000000	700000000	6.629
chr4q	700000000	710000000	7.903
chr4q	710000000	720000000	7.096
chr4q	720000000	730000000	6.249
chr4q	730000000	740000000	7.419
chr4q	740000000	750000000	7.135
chr4q	750000000	760000000	6.251
chr4q	760000000	770000000	6.425
chr4q	770000000	780000000	6.573
chr4q	780000000	790000000	6.501
chr4q	790000000	800000000	6.707
chr4q	800000000	810000000	6.128
chr4q	810000000	820000000	6.679
chr4q	820000000	830000000	6.524
chr4q	830000000	840000000	6.499
chr4q	840000000	850000000	6.525
chr4q	850000000	860000000	6.907
chr4q	860000000	870000000	6.304
chr4q	870000000	880000000	6.271
chr4q	880000000	890000000	6.118
chr4q	890000000	900000000	6.294
chr4q	900000000	910000000	6.713
chr4q	910000000	920000000	6.456
chr4q	920000000	930000000	6.418
chr4q	930000000	940000000	5.797
chr4q	940000000	950000000	6.131
chr4q	950000000	960000000	6.666
chr4q	960000000	970000000	6.012
chr4q	970000000	980000000	6.230
chr4q	980000000	990000000	8.586
chr4q	990000000	1000000000	6.222
chr4q	1000000000	1010000000	6.502
chr4q	1010000000	1020000000	6.348
chr4q	1020000000	1030000000	6.761
chr4q	1030000000	1040000000	6.910
chr4q	1040000000	1050000000	7.024
chr4q	1050000000	1060000000	6.617
chr4q	1060000000	1070000000	6.343
chr4q	1070000000	1080000000	6.049
chr4q	1080000000	1090000000	6.234
chr4q	1090000000	1100000000	6.327
chr4q	1100000000	1110000000	6.500
chr4q	1110000000	1120000000	6.241
chr4q	1120000000	1130000000	6.702
chr4q	1130000000	1140000000	7.906
chr4q	1140000000	1150000000	7.348
chr4q	1150000000	1160000000	6.580
chr4q	1160000000	1170000000	6.954
chr4q	1170000000	1180000000	7.150
chr4q	1180000000	1190000000	5.912
chr4q	1190000000	1200000000	7.271
chr4q	1200000000	1210000000	7.348
chr4q	1210000000	1216097073	7.194
chr5p	0	10000000	6.292
chr5p	10000000	20000000	6.535
chr5p	20000000	30000000	6.295
chr5p	30000000	40000000	6.060
chr5p	40000000	50000000	6.094
chr5p	50000000	60000000	7.507
chr5p	60000000	70000000	5.912
chr5p	70000000	80000000	6.481
chr5p	80000000	90000000	6.465
chr5p	90000000	100000000	6.214
chr5p	100000000	110000000	6.424
chr5p	110000000	120000000	6.298
chr5p	120000000	130000000	6.407
chr5p	130000000	140000000	6.203
chr5p	140000000	150000000	6.190
chr5p	150000000	160000000	6.675
chr5p	160000000	170000000	6.571
chr5p	170000000	180000000	6.654
chr5p	180000000	190000000	6.326
chr5p	190000000	200000000	6.526
chr5p	200000000	210000000	6.558
chr5p	210000000	220000000	6.852
chr5p	220000000	230000000	6.343
chr5p	230000000	240000000	6.416
chr5p	240000000	250000000	6.950
chr5p	250000000	260000000	7.248
chr5p	260000000	270000000	6.200
chr5p	270000000	280000000	6.444
chr5p	280000000	290000000	7.051
chr5p	290000000	300000000	6.533
chr5p	300000000	310000000	6.615
chr5p	310000000	320000000	6.785
chr5p	320000000	330000000	6.179
chr5p	330000000	340000000	6.092
chr5p	340000000	350000000	6.362
chr5p	350000000	360000000	7.080
chr5p	360000000	370000000	7.619
chr5p	370000000	380000000	6.810
chr5p	380000000	390000000	8.468
chr5p	390000000	400000000	6.404
chr5p	400000000	410000000	6.556
chr5p	410000000	420000000	6.444
chr5p	420000000	430000000	7.160
chr5p	430000000	440000000	6.608
chr5p	440000000	450000000	6.423
chr5p	450000000	460000000	6.760
chr5p	460000000	470000000	6.306
chr5p	470000000	480000000	7.260
chr5p	480000000	490000000	6.584
chr5p	490000000	500000000	6.234
chr5p	500000000	510000000	6.677
chr5p	510000000	520000000	6.883
chr5p	520000000	530000000	6.776
chr5p	530000000	540000000	6.471
chr5p	540000000	550000000	5.925
chr5p	550000000	560000000	6.102
chr5p	560000000	570000000	6.401
chr5p	570000000	580000000	6.046
chr5p	580000000	590000000	6.379
chr5p	590000000	600000000	6.190
chr5p	600000000	610000000	6.975
chr5p	610000000	620000000	6.805
chr5p	620000000	630000000	6.849
chr5p	630000000	640000000	6.577
chr5p	640000000	650000000	6.340
chr5p	650000000	660000000	10.131
chr5p	660000000	670000000	6.657
chr5p	670000000	680000000	7.064
chr5p	680000000	690000000	6.765
chr5p	690000000	700000000	6.335
chr5p	700000000	710000000	6.218
chr5p	710000000	720000000	6.586
chr5p	720000000	730000000	6.501
chr5p	730000000	740000000	6.477
chr5p	740000000	750000000	6.367
chr5p	750000000	760000000	6.118
chr5p	760000000	770000000	6.647
chr5p	770000000	780000000	6.651
chr5p	780000000	790000000	6.290
chr5p	790000000	800000000	6.762
chr5p	800000000	810000000	6.190
chr5p	810000000	820000000	6.478
chr5p	820000000	830000000	6.121
chr5p	830000000	840000000	6.188
chr5p	840000000	850000000	6.017
chr5p	850000000	860000000	7.237
chr5p	860000000	870000000	6.239
chr5p	870000000	880000000	6.681
chr5p	880000000	890000000	6.118
chr5p	890000000	900000000	6.821
chr5p	900000000	910000000	7.091
chr5p	910000000	920000000	7.179
chr5p	920000000	930000000	6.723
chr5p	930000000	940000000	6.707
chr5p	940000000	950000000	6.675
chr5p	950000000	960000000	7.129
chr5p	960000000	970000000	10.993
chr5p	970000000	980000000	9.362
chr5p	980000000	990000000	6.904
chr5p	990000000	1000000000	6.641
chr5p	1000000000	1010000000	6.272
chr5p	1010000000	1020000000	6.501
chr5p	1020000000	1030000000	6.687
chr5p	1030000000	1040000000	6.772
chr5p	1040000000	1050000000	7.182
chr5p	1050000000	1060000000	6.309
chr5p	1060000000	1070000000	7.152
chr5p	1070000000	1080000000	7.188
chr5p	1080000000	1090000000	6.560
chr5p	1090000000	1100000000	6.748
chr5p	1100000000	1110000000	6.949
chr5p	1110000000	1120000000	6.512
chr5p	1120000000	1130000000	6.865
chr5p	1130000000	1140000000	6.519
chr5p	1140000000	1150000000	6.057
chr5p	1150000000	1160000000	6.854
chr5p	1160000000	1170000000	6.209
chr5p	1170000000	1180000000	6.179
chr5p	1180000000	1190000000	5.951
chr5p	1190000000	1200000000	6.650
chr5p	1200000000	1210000000	6.328
chr5p	1210000000	1220000000	6.511
chr5p	1220000000	1230000000	7.059
chr5p	1230000000	1240000000	7.164
chr5p	1240000000	1250000000	6.259
chr5p	1250000000	1260000000	6.589
chr5p	1260000000	1270000000	6.395
chr5p	1270000000	1280000000	7.592
chr5p	1280000000	1280495009	2.081
chr5q	0	10000000	7.135
chr5q	10000000	20000000	6.285
chr5q	20000000	30000000	6.554
chr5q	30000000	40000000	6.648
chr5q	40000000	50000000	7.055
chr5q	50000000	60000000	7.131
chr5q	60000000	70000000	6.281
chr5q	70000000	80000000	6.698
chr5q	80000000	90000000	7.267
chr5q	90000000	100000000	6.628
chr5q	100000000	110000000	7.170
chr5q	110000000	120000000	6.764
chr5q	120000000	130000000	6.400
chr5q	130000000	140000000	6.206
chr5q	140000000	150000000	6.887
chr5q	150000000	160000000	6.315
chr5q	160000000	170000000	6.871
chr5q	170000000	180000000	6.830
chr5q	180000000	190000000	5.863
chr5q	190000000	200000000	6.171
chr5q	200000000	210000000	6.281
chr5q	210000000	220000000	6.671
chr5q	220000000	230000000	6.530
chr5q	230000000	240000000	5.883
chr5q	240000000	250000000	6.210
chr5q	250000000	260000000	7.002
chr5q	260000000	270000000	5.953
chr5q	270000000	280000000	6.045
chr5q	280000000	290000000	6.064
chr5q	290000000	300000000	6.249
chr5q	300000000	310000000	6.739
chr5q	310000000	320000000	6.125
chr5q	320000000	330000000	6.307
chr5q	330000000	340000000	6.407
chr5q	340000000	350000000	6.461
chr5q	350000000	360000000	6.641
chr5q	360000000	370000000	6.333
chr5q	370000000	380000000	7.459
chr5q	380000000	390000000	6.281
chr5q	390000000	400000000	6.572
chr5q	400000000	410000000	6.502
chr5q	410000000	420000000	7.371
chr5q	420000000	430000000	6.280
chr5q	430000000	440000000	6.561
chr5q	440000000	450000000	6.710
chr5q	450000000	460000000	6.071
chr5q	460000000	470000000	6.564
chr5q	470000000	480000000	6.743
chr5q	480000000	490000000	6.674
chr5q	490000000	500000000	7.264
chr5q	500000000	510000000	6.302
chr5q	510000000	520000000	6.369
chr5q	520000000	530000000	6.807
chr5q	530000000	540000000	6.734
chr5q	540000000	550000000	6.587
chr5q	550000000	560000000	7.057
chr5q	560000000	570000000	6.385
chr5q	570000000	580000000	6.250
chr5q	580000000	590000000	6.285
chr5q	590000000	600000000	6.866
chr5q	600000000	610000000	6.210
chr5q	610000000	620000000	6.786
chr5q	620000000	630000000	6.933
chr5q	630000000	640000000	6.683
chr5q	640000000	650000000	6.720
chr5q	650000000	660000000	6.202
chr5q	660000000	670000000	6.463
chr5q	670000000	680000000	6.696
chr5q	680000000	690000000	6.629
chr5q	690000000	700000000	6.310
chr5q	700000000	710000000	6.550
chr5q	710000000	720000000	6.771
chr5q	720000000	730000000	6.456
chr5q	730000000	740000000	6.435
chr5q	740000000	750000000	6.500
chr5q	750000000	760000000	6.103
chr5q	760000000	770000000	6.321
chr5q	770000000	780000000	7.079
chr5q	780000000	790000000	6.578
chr5q	790000000	800000000	6.421
chr5q	800000000	810000000	7.092
chr5q	810000000	820000000	6.817
chr5q	820000000	830000000	6.533
chr5q	830000000	840000000	6.795
chr5q	840000000	850000000	6.667
chr5q	850000000	860000000	6.784
chr5q	860000000	870000000	6.547
chr5q	870000000	880000000	6.610
chr5q	880000000	890000000	6.549
chr5q	890000000	900000000	7.076
chr5q	900000000	910000000	6.192
chr5q	910000000	920000000	6.180
chr5q	920000000	930000000	6.100
chr5q	930000000	940000000	6.965
chr5q	940000000	950000000	6.569
chr5q	950000000	960000000	6.316
chr5q	960000000	970000000	6.758
chr5q	970000000	980000000	6.832
chr5q	980000000	990000000	6.222
chr5q	990000000	1000000000	6.536
chr5q	1000000000	1010000000	6.231
chr5q	1010000000	1020000000	6.365
chr5q	1020000000	1030000000	6.816
chr5q	1030000000	1040000000	6.189
chr5q	1040000000	1050000000	6.208
chr5q	1050000000	1060000000	6.268
chr5q	1060000000	1070000000	6.580
chr5q	1070000000	1080000000	6.724
chr5q	1080000000	1090000000	6.390
chr5q	1090000000	1100000000	6.107
chr5q	1100000000	1110000000	6.264
chr5q	1110000000	1120000000	5.905
chr5q	1120000000	1130000000	6.870
chr5q	1130000000	1140000000	6.471
chr5q	1140000000	1150000000	6.977
chr5q	1150000000	1160000000	5.711
chr5q	1160000000	1170000000	6.169
chr5q	1170000000	1180000000	6.219
chr5q	1180000000	1190000000	6.389
chr5q	1190000000	1200000000	6.633
chr5q	1200000000	1210000000	6.613
chr5q	1210000000	1220000000	6.959
chr5q	1220000000	1230000000	6.813
chr5q	1230000000	1240000000	6.637
chr5q	1240000000	1250000000	7.305
chr5q	1250000000	1260000000	7.582
chr5q	1260000000	1270000000	6.990
chr5q	1270000000	1280000000	6.120
chr5q	1280000000	1286323614	8.215
chr6p	0	10000000	6.977
chr6p	10000000	20000000	6.245
chr6p	20000000	30000000	6.461
chr6p	30000000	40000000	7.524
chr6p	40000000	50000000	8.037
chr6p	50000000	60000000	6.681
chr6p	60000000	70000000	7.076
chr6p	70000000	80000000	7.270
chr6p	80000000	90000000	6.666
chr6p	90000000	100000000	5.828
chr6p	100000000	110000000	6.029
chr6p	110000000	120000000	6.478
chr6p	120000000	130000000	6.454
chr6p	130000000	140000000	8.083
chr6p	140000000	150000000	6.523
chr6p	150000000	160000000	6.390
chr6p	160000000	170000000	6.135
chr6p	170000000	180000000	6.550
chr6p	180000000	190000000	10.648
chr6p	190000000	200000000	6.357
chr6p	200000000	210000000	6.811
chr6p	210000000	220000000	7.198
chr6p	220000000	230000000	6.312
chr6p	230000000	240000000	7.084
chr6p	240000000	250000000	7.191
chr6p	250000000	260000000	6.946
chr6p	260000000	270000000	7.443
chr6p	270000000	280000000	6.347
chr6p	280000000	290000000	7.154
chr6p	290000000	300000000	7.648
chr6p	300000000	310000000	6.522
chr6p	310000000	320000000	6.558
chr6p	320000000	330000000	6.358
chr6p	330000000	340000000	6.501
chr6p	340000000	350000000	6.485
chr6p	350000000	360000000	6.155
chr6p	360000000	370000000	6.527
chr6p	370000000	380000000	6.749
chr6p	380000000	390000000	6.164
chr6p	390000000	400000000	6.669
chr6p	400000000	410000000	6.148
chr6p	410000000	420000000	6.979
chr6p	420000000	430000000	6.711
chr6p	430000000	440000000	7.023
chr6p	440000000	450000000	7.685
chr6p	450000000	460000000	6.562
chr6p	460000000	470000000	6.029
chr6p	470000000	480000000	6.767
chr6p	480000000	490000000	6.469
chr6p	490000000	500000000	6.156
chr6p	500000000	510000000	6.375
chr6p	510000000	520000000	7.387
chr6p	520000000	530000000	6.702
chr6p	530000000	540000000	6.439
chr6p	540000000	550000000	6.611
chr6p	550000000	560000000	6.631
chr6p	560000000	570000000	6.317
chr6p	570000000	580000000	6.354
chr6p	580000000	590000000	6.456
chr6p	590000000	600000000	7.135
chr6p	600000000	610000000	6.578
chr6p	610000000	620000000	6.599
chr6p	620000000	630000000	6.583
chr6p	630000000	640000000	6.700
chr6p	640000000	650000000	6.139
chr6p	650000000	660000000	6.509
chr6p	660000000	670000000	6.492
chr6p	670000000	680000000	6.296
chr6p	680000000	690000000	6.220
chr6p	690000000	700000000	6.836
chr6p	700000000	710000000	6.455
chr6p	710000000	720000000	6.554
chr6p	720000000	730000000	6.707
chr6p	730000000	740000000	6.595
chr6p	740000000	750000000	6.935
chr6p	750000000	760000000	6.422
chr6p	760000000	770000000	6.640
chr6p	770000000	780000000	6.813
chr6p	780000000	790000000	6.439
chr6p	790000000	800000000	6.202
chr6p	800000000	810000000	6.222
chr6p	810000000	820000000	6.519
chr6p	820000000	830000000	6.122
chr6p	830000000	840000000	6.352
chr6p	840000000	850000000	6.386
chr6p	850000000	860000000	6.552
chr6p	860000000	870000000	6.341
chr6p	870000000	880000000	6.252
chr6p	880000000	890000000	7.290
chr6p	890000000	900000000	5.975
chr6p	900000000	910000000	6.441
chr6p	910000000	920000000	6.789
chr6p	920000000	930000000	6.857
chr6p	930000000	940000000	6.581
chr6p	940000000	950000000	6.609
chr6p	950000000	960000000	6.609
chr6p	960000000	970000000	6.595
chr6p	970000000	980000000	6.209
chr6p	980000000	990000000	6.194
chr6p	990000000	1000000000	6.415
chr6p	1000000000	1010000000	5.981
chr6p	1010000000	1020000000	6.857
chr6p	1020000000	1030000000	6.592
chr6p	1030000000	1040000000	6.520
chr6p	1040000000	1050000000	6.636
chr6p	1050000000	1060000000	6.674
chr6p	1060000000	1070000000	6.639
chr6p	1070000000	1080000000	6.590
chr6p	1080000000	1090000000	6.600
chr6p	1090000000	1100000000	6.943
chr6p	1100000000	1110000000	6.972
chr6p	1110000000	1120000000	6.251
chr6p	1120000000	1130000000	6.514
chr6p	1130000000	1140000000	6.309
chr6p	1140000000	1150000000	6.901
chr6p	1150000000	1160000000	6.548
chr6p	1160000000	1170000000	6.202
chr6p	1170000000	1180000000	5.881
chr6p	1180000000	1190000000	6.761
chr6p	1190000000	1200000000	7.019
chr6p	1200000000	1210000000	5.974
chr6p	1210000000	1220000000	5.724
chr6p	1220000000	1230000000	6.019
chr6p	1230000000	1240000000	6.338
chr6p	1240000000	1250000000	6.916
chr6p	1250000000	1260000000	6.500
chr6p	1260000000	1270000000	6.829
chr6p	1270000000	1280000000	7.073
chr6p	1280000000	1290000000	7.427
chr6p	1290000000	1300000000	6.761
chr6p	1300000000	1310000000	5.668
chr6p	1310000000	1320000000	6.482
chr6p	1320000000	1330000000	6.043
chr6p	1330000000	1340000000	7.164
chr6p	1340000000	1350000000	6.758
[truncated: 686 more rows]
