# Supplementary material for: A mammalian-like piRNA pathway in Axolotl reveals the origins of piRNA-directed DNA methylation
Source: EMBO J. 2025 Nov 13;45(6):1933–56. doi: 10.1038/s44318-025-00631-w (PMC7618676; doi:10.1038/s44318-025-00631-w)
Supplement: Supplementary file 11 — Source data Fig. 5 [file 44318_2025_631_MOESM11_ESM.zip › Figure 5/5A/oocyte-1.cluster_anno.csv]

chr10p	1684001	1698782	1	1099.69551053352	-	mono:minus
chr10p	18426336	18435305	2	645.255588968158	+	mono:plus
chr10p	18539011	18547271	3	522.251812466337	-	mono:minus
chr10p	60649110	60660029	4	746.346905176658	-	mono:minus
chr10p	64094445	64112029	5	1720.60130487968	+	mono:plus
chr10p	75272028	75291014	6	924.340477046639	+	mono:plus
chr10p	75293055	75304960	7	739.687221683181	+	mono:plus
chr10p	79509553	79518923	8	1004.76207979705	-	mono:minus
chr10p	79702061	79707932	9	255.015017956648	-	mono:minus
chr10p	79845055	79872025	10	2365.31483936791	+	mono:plus
chr10p	79929001	79934022	11	247.448372649689	+	mono:plus
chr10p	79940067	79949015	12	416.178912700645	+	mono:plus
chr10p	79995610	80003697	13	450.906923385812	-	mono:minus
chr10p	80036633	80053025	14	4019.0570813623	-	mono:minus
chr10p	80057001	80083024	15	5779.83436975684	-	mono:minus
chr10p	80085138	80396009	16	148990.047632467	-	mono:minus
chr10p	80647184	80674925	17	3504.61898476603	-	mono:minus
chr10p	80841010	80883908	18	6275.97877883197	+	mono:plus
chr10p	83472928	83479742	19	962.020051158237	-	mono:minus
chr10p	96356622	96362424	20	876.274055188317	-	mono:minus
chr10p	103301006	103306007	21	255.136686263169	+	mono:plus
chr10p	116139575	116144738	22	309.71736038426	+	mono:plus
chr10p	127922340	127929230	23	413.849073579266	+	mono:plus
chr10p	132365047	132376027	24	613.173841587869	+	mono:plus
chr10p	157115139	157134028	25	1657.60527939836	+	mono:plus
chr10p	157139078	157164015	26	3138.8900275035	+	mono:plus
chr10p	157181026	157189888	27	449.893741376431	+	mono:plus
chr10p	184035001	184041019	28	278.357664432745	+	mono:plus
chr10p	190771075	190777994	29	309.132598075104	+	mono:plus
chr10p	210302010	210307003	30	236.770984077748	-	mono:minus
chr10p	235974000	235980890	31	736.867314406928	-	mono:minus
chr10p	236642895	236652031	32	815.564182097272	-	mono:minus
chr10p	246619974	246625892	33	455.373707627825	.	bi:plus-minus
chr10p	261502061	261507923	34	390.866891807383	-	mono:minus
chr10p	268648008	268657026	35	496.76744248983	+	mono:plus
chr10p	284673001	284680989	36	341.136791756088	+	mono:plus
chr10p	303799406	303805637	37	328.834623179256	+	mono:plus
chr10p	354706009	354717009	38	681.393732173602	-	mono:minus
chr10p	354719007	354728026	39	506.879048549217	-	mono:minus
chr10p	373290153	373297916	40	299.15897968704	+	mono:plus
chr10p	385402258	385411010	41	430.159274752501	+	mono:plus
chr10p	397042822	397049482	42	497.617547704514	+	mono:plus
chr10p	408260031	408266682	43	336.147402590844	+	mono:plus
chr10p	411827572	411835921	44	362.978968643058	-	mono:minus
chr10p	414228002	414233206	45	319.053572207648	+	mono:plus
chr10p	414239174	414248192	46	1685.95185585883	+	mono:plus
chr10p	442620091	442635025	47	763.923736150006	+	mono:plus
chr10p	442865039	442870817	48	258.531067217411	+	mono:plus
chr10p	443156034	443163958	49	374.796282803161	-	mono:minus
chr10p	522653127	522661020	50	387.470949852656	-	mono:minus
chr10p	530911680	530916882	51	253.170301625414	-	mono:minus
chr10p	563714152	563721025	52	320.05594701308	-	mono:minus
chr10p	570444194	570453011	53	956.105136388002	-	mono:minus
chr10p	604520738	604528836	54	473.935063216585	-	mono:minus
chr10p	609382020	609389964	55	382.470735468011	+	mono:plus
chr10p	639871020	639875960	56	239.790544022618	-	mono:minus
chr10p	641665031	641674001	57	507.335975726926	-	mono:minus
chr10p	645881019	645891027	58	803.992630898654	-	mono:minus
chr10p	650229000	650238989	59	612.241287351216	+	mono:plus
chr10p	651604094	651611974	60	304.250821010272	-	mono:minus
chr10p	657568102	657572101	61	311.491038551957	+	mono:plus
chr10p	670622447	670631063	62	519.563626311705	-	mono:minus
chr10p	702866000	702873635	63	592.068060942394	-	mono:minus
chr10p	737781000	737789742	64	433.397523245655	-	mono:minus
chr10p	746404001	746412012	65	323.327037334137	+	mono:plus
chr10p	747245048	747250006	66	246.247791229464	-	mono:minus
chr10p	766635029	766640942	67	336.752510501743	-	mono:minus
chr10p	775484001	775494980	68	798.743718786235	-	mono:minus
chr10p	808103465	808110628	69	460.784265693333	+	mono:plus
chr10p	816842019	816850961	70	465.442921600133	.	bi:minus-plus
chr10p	827058037	827067992	71	504.248908834864	-	mono:minus
chr10p	827730015	827736020	72	283.234000080226	+	mono:plus
chr10p	842655001	842673983	73	1356.06379072719	+	mono:plus
chr10p	877100481	877107010	74	454.609036908399	-	mono:minus
chr10p	880604085	880608976	75	253.05880411789	-	mono:minus
chr10p	889197499	889205990	76	517.179751304301	-	mono:minus
chr10p	891667247	891672914	77	252.794976222625	-	mono:minus
chr10p	895758004	895769007	78	623.040088566251	-	mono:minus
chr10p	895770047	895790951	79	1253.5025082914	-	mono:minus
chr10p	895812059	895819940	80	347.421154478212	-	mono:minus
chr10p	895903013	895910819	81	335.251850215469	-	mono:minus
chr10p	896773032	896780911	82	365.915528656743	-	mono:minus
chr10p	909259820	909267898	83	414.195119930569	+	mono:plus
chr10p	983066033	983073023	84	311.839659412907	+	mono:plus
chr10p	985500043	985507352	85	541.253680845582	+	mono:plus
chr10p	998526001	998536769	86	700.551837929308	-	mono:minus
chr10p	1007447018	1007453925	87	272.107390922756	+	mono:plus
chr10p	1030187016	1030201505	88	3355.05845216194	+	mono:plus
chr10p	1030526024	1030532015	89	293.762784994751	.	bi:minus-plus
chr10p	1065218080	1065227004	90	541.398956277062	-	mono:minus
chr10p	1067658002	1067666986	91	632.469585002081	+	mono:plus
chr10p	1068364781	1068373941	92	1234.21442551713	+	mono:plus
chr10p	1074259091	1074265863	93	490.781051270132	-	mono:minus
chr10p	1075478001	1075489028	94	879.408700102239	-	mono:minus
chr10p	1077328182	1077340006	95	846.279617508575	-	mono:minus
chr10p	1078191001	1078203940	96	1348.60920870604	-	mono:minus
chr10q	13540747	13547564	97	432.773086727104	-	mono:minus
chr10q	15901055	15906164	98	316.837612230621	-	mono:minus
chr10q	22922180	22925772	99	315.338984255869	+	mono:plus
chr10q	33533719	33542995	100	604.67722177515	-	mono:minus
chr10q	38349249	38355001	101	306.389324934359	.	bi:plus-minus
chr10q	51810319	51817998	102	449.52259656105	-	mono:minus
chr10q	51923423	51928807	103	264.327836204942	-	mono:minus
chr10q	80229054	80236026	104	296.013215951333	-	mono:minus
chr10q	80244005	80252585	105	417.494370343675	-	mono:minus
chr10q	97882314	97902005	106	1386.29615699631	+	mono:plus
chr10q	100019766	100025940	107	337.906193119965	+	mono:plus
chr10q	101705162	101721969	108	1873.236117348	+	mono:plus
chr10q	128532100	128538192	109	544.243840295796	-	mono:minus
chr10q	132701578	132709998	110	415.065512435731	-	mono:minus
chr10q	149278003	149284010	111	258.766124089279	+	mono:plus
chr10q	159574023	159580147	112	321.844068257676	+	mono:plus
chr10q	196057055	196064993	113	332.319039833765	+	mono:plus
chr10q	205410013	205418996	114	457.802088149545	+	mono:plus
chr10q	210977036	210981840	115	236.650658280991	+	mono:plus
chr10q	229061944	229066959	116	424.941198355728	-	mono:minus
chr10q	234592011	234601417	117	486.672904464808	+	mono:plus
chr10q	242625021	242632418	118	536.628276452936	-	mono:minus
chr10q	294719085	294724014	119	246.845332611877	+	mono:plus
chr10q	333145184	333153186	120	530.579201103068	+	mono:plus
chr10q	336603824	336609839	121	370.923760170302	+	mono:plus
chr10q	355044253	355050799	122	1080.62365221432	+	mono:plus
chr10q	359724002	359731021	123	282.003943972157	-	mono:minus
chr10q	369234000	369239988	124	239.691846402154	-	mono:minus
chr10q	379530700	379536170	125	280.062679122962	-	mono:minus
chr10q	396186025	396213000	126	3036.38876636966	-	mono:minus
chr10q	396240001	396263781	127	1394.84695772361	-	mono:minus
chr10q	396267066	396275959	128	412.739801955822	-	mono:minus
chr10q	396312040	396329012	129	1866.83119120272	-	mono:minus
chr10q	396864006	396881021	130	2178.88021232347	+	mono:plus
chr10q	396894003	396954000	131	5332.60513499387	+	mono:plus
chr10q	396975011	397081016	132	34074.2477432037	+	mono:plus
chr10q	397084000	397113022	133	2756.44272046308	+	mono:plus
chr10q	397145019	397183025	134	4524.61243621901	+	mono:plus
chr10q	397187000	397200026	135	6117.11389769843	+	mono:plus
chr10q	397201011	397233960	136	2563.37406112923	+	mono:plus
chr10q	491714002	491719971	137	280.961042000372	-	mono:minus
chr10q	504124086	504130771	138	407.756685401187	-	mono:minus
chr10q	505967001	505974005	139	331.481609928967	+	mono:plus
chr10q	515659635	515666994	140	288.530699395641	+	mono:plus
chr11p	1805051	1828679	141	1281.43615312861	+	mono:plus
chr11p	8277060	8284879	142	392.710028502485	-	mono:minus
chr11p	21097408	21102921	143	356.75131630474	-	mono:minus
chr11p	40228017	40235600	144	453.430968280653	-	mono:minus
chr11p	41429198	41450014	145	1288.57703408422	-	mono:minus
chr11p	56419047	56426849	146	376.590625679184	-	mono:minus
chr11p	57173004	57185960	147	731.875298953049	+	mono:plus
chr11p	72622001	72628106	148	310.087291591863	+	mono:plus
chr11p	74671001	74676991	149	313.104138289276	-	mono:minus
chr11p	87868177	87913263	150	8933.18522642359	+	mono:plus
chr11p	89552049	89569920	151	2537.73998383547	+	mono:plus
chr11p	91133004	91139022	152	299.40990089036	-	mono:minus
chr11p	104963089	104973137	153	717.952505880863	-	mono:minus
chr11p	141659123	141668525	154	932.915710297179	-	mono:minus
chr11p	144195045	144201145	155	3024.00545373308	-	mono:minus
chr11p	155536178	155545081	156	1155.01346841549	+	mono:plus
chr11p	164139115	164147011	157	294.635222151151	-	mono:minus
chr11p	165928036	165937029	158	471.920472555842	+	mono:plus
chr11p	193457024	193466869	159	3323.25215244115	+	mono:plus
chr11p	214402038	214407967	160	351.536717833911	-	mono:minus
chr11p	214452353	214467027	161	732.832381218532	.	bi:plus-minus
chr11p	214600001	214604998	162	253.744214818675	-	mono:minus
chr11p	214616021	214626753	163	1063.08709182768	-	mono:minus
chr11p	214634153	214641211	164	382.159629950798	-	mono:minus
chr11p	214668000	214677769	165	522.569164613023	-	mono:minus
chr11p	214698220	214706843	166	373.533401108823	-	mono:minus
chr11p	214738062	214749997	167	767.87053874353	-	mono:minus
chr11p	214816000	214825966	168	513.945305614761	-	mono:minus
chr11p	214831444	214864946	169	3525.80768904764	-	mono:minus
chr11p	214869206	214875005	170	279.750184535892	-	mono:minus
chr11p	214879006	214900024	171	1380.88106947047	-	mono:minus
chr11p	214902504	214913917	172	751.049937060628	-	mono:minus
chr11p	214936067	214949001	173	1337.70707144898	-	mono:minus
chr11p	215003105	215015028	174	562.347082938818	-	mono:minus
chr11p	215026007	215033918	175	295.353810830291	-	mono:minus
chr11p	215042026	215062937	176	5041.31277657321	-	mono:minus
chr11p	215089047	215104002	177	1377.36749349811	-	mono:minus
chr11p	215107164	215175414	178	13069.3777505569	-	mono:minus
chr11p	216380225	216384858	179	247.478821118121	-	mono:minus
chr11p	228152412	228159965	180	753.118845123311	-	mono:minus
chr11p	248089407	248096021	181	413.924902838707	+	mono:plus
chr11p	253004000	253008967	182	264.233467631723	-	mono:minus
chr11p	253403013	253408022	183	236.636126554505	-	mono:minus
chr11p	257297009	257303586	184	253.835982623403	+	mono:plus
chr11p	286916002	286922720	185	296.983446573569	+	mono:plus
chr11q	574007	597956	186	2744.29212223732	-	mono:minus
chr11q	600015	608931	187	411.682162958871	-	mono:minus
chr11q	614002	623019	188	450.186775131556	-	mono:minus
chr11q	5407001	5415007	189	417.97107876118	-	mono:minus
chr11q	29904001	29910049	190	321.834369205823	-	mono:minus
chr11q	41838058	41876970	191	3876.14373801243	+	mono:plus
chr11q	41894066	41934987	192	4090.69114161253	+	mono:plus
chr11q	41946026	41951010	193	260.428804379449	+	mono:plus
chr11q	41953135	41976967	194	4538.07802579914	+	mono:plus
chr11q	41980075	42047027	195	5788.14203371862	+	mono:plus
chr11q	42059002	42079934	196	1319.98608769156	+	mono:plus
chr11q	42081106	42116027	197	5414.30669981229	+	mono:plus
chr11q	42152119	42180027	198	1472.43438961141	+	mono:plus
chr11q	42184080	42193711	199	515.92532214197	+	mono:plus
chr11q	42198081	42209964	200	847.680019987755	+	mono:plus
chr11q	42211030	42228996	201	1381.27470518691	+	mono:plus
chr11q	42251017	42258951	202	410.964781058508	+	mono:plus
chr11q	42281001	42290015	203	456.534732917001	+	mono:plus
chr11q	42314103	42338674	204	2010.89080024315	+	mono:plus
chr11q	42355002	42372981	205	780.281382316008	+	mono:plus
chr11q	42375002	42384973	206	521.181735185163	+	mono:plus
chr11q	42419176	42437977	207	1810.73004316784	+	mono:plus
chr11q	42451079	42457999	208	283.406787330317	+	mono:plus
chr11q	42464184	42469016	209	243.11391429724	+	mono:plus
chr11q	42566240	42574985	210	450.686545598513	+	mono:plus
chr11q	43000253	43005025	211	249.427610131217	+	mono:plus
chr11q	60167752	60174721	212	424.405611429145	-	mono:minus
chr11q	65596002	65604987	213	421.205284792759	+	mono:plus
chr11q	77888914	77896667	214	422.525577305223	-	mono:minus
chr11q	84554401	84562019	215	362.955572815445	+	mono:plus
chr11q	86515894	86523016	216	401.954149969866	+	mono:plus
chr11q	86525001	86534931	217	649.76979052228	+	mono:plus
chr11q	86556018	86568975	218	1515.92652674203	+	mono:plus
chr11q	86591001	86643971	219	4172.37319291911	+	mono:plus
chr11q	86645022	86711016	220	9723.57244940562	+	mono:plus
chr11q	86724065	86739977	221	3622.91278695323	+	mono:plus
chr11q	86772132	86781012	222	374.770560873021	+	mono:plus
chr11q	86862043	86878931	223	1484.03156318218	+	mono:plus
chr11q	86896086	86901996	224	296.555581927531	+	mono:plus
chr11q	86985026	87004019	225	1398.84771513597	+	mono:plus
chr11q	87024087	87075998	226	5565.15002727241	+	mono:plus
chr11q	87078039	87122012	227	6211.60576500221	+	mono:plus
chr11q	87127005	87148025	228	1853.70494277056	+	mono:plus
chr11q	87160068	87173008	229	851.999495690757	+	mono:plus
chr11q	87199081	87206024	230	322.877423658074	+	mono:plus
chr11q	87216006	87278983	231	7280.86598944101	+	mono:plus
chr11q	87281090	87315985	232	3040.05524574196	+	mono:plus
chr11q	87325001	87334893	233	661.723095050839	+	mono:plus
chr11q	87337034	87344928	234	318.102274836924	+	mono:plus
chr11q	87346036	87362005	235	1305.38802410403	+	mono:plus
chr11q	87371001	87381016	236	640.567754838179	+	mono:plus
chr11q	87412075	87424958	237	752.226151981689	+	mono:plus
chr11q	87456122	87480025	238	2466.75065545082	+	mono:plus
chr11q	87618027	87622956	239	248.200890771429	+	mono:plus
chr11q	87629200	87635999	240	360.071071480308	+	mono:plus
chr11q	87680006	87686015	241	270.791678121163	+	mono:plus
chr11q	87834169	87844993	242	1511.97035389274	+	mono:plus
chr11q	87988027	87995026	243	298.150104280918	+	mono:plus
chr11q	88069319	88079959	244	754.006246450127	+	mono:plus
chr11q	88103104	88110761	245	404.540066584688	+	mono:plus
chr11q	88189019	88196985	246	337.023691684133	+	mono:plus
chr11q	88449038	88464701	247	859.258103379919	+	mono:plus
chr11q	88846046	88854994	248	518.068256754119	+	mono:plus
chr11q	88876273	88884963	249	405.306131066958	+	mono:plus
chr11q	88900014	88905477	250	257.453382932737	+	mono:plus
chr11q	88940239	88948028	251	352.995988262012	+	mono:plus
chr11q	88990295	88997866	252	383.78982982686	+	mono:plus
chr11q	89171396	89179857	253	410.036260566541	+	mono:plus
chr11q	89263121	89272928	254	588.76486431386	+	mono:plus
chr11q	89685016	89694015	255	442.666770644489	+	mono:plus
chr11q	89951134	89959957	256	511.841117955499	+	mono:plus
chr11q	90111145	90116775	257	276.163843223124	+	mono:plus
chr11q	100718356	100726897	258	407.877846357462	+	mono:plus
chr11q	118125043	118133255	259	725.382424777673	+	mono:plus
chr11q	120950007	120958648	260	426.390822341017	-	mono:minus
chr11q	146480134	146492982	261	927.179619759031	-	mono:minus
chr11q	150751087	150759871	262	636.400244331984	+	mono:plus
chr11q	156376857	156384019	263	366.231902372216	+	mono:plus
chr11q	174460006	174467189	264	367.454594148796	+	mono:plus
chr11q	194347470	194351943	265	247.007173675956	.	bi:plus-minus
chr11q	208506187	208515024	266	436.298061921928	+	mono:plus
chr11q	208542039	208550971	267	394.965365485258	+	mono:plus
chr11q	208561005	208569675	268	413.101554053215	+	mono:plus
chr11q	227374138	227382998	269	3505.32705108002	+	mono:plus
chr11q	239344089	239352294	270	492.379905648799	-	mono:minus
chr11q	239369000	239377253	271	424.99988976945	-	mono:minus
chr11q	240895883	240903856	272	695.882632183852	+	mono:plus
chr11q	275475666	275488771	273	794.934444568502	+	mono:plus
chr11q	278348007	278354999	274	333.820475633537	+	mono:plus
chr11q	295528053	295545654	275	3047.46769974738	-	mono:minus
chr11q	316008161	316021013	276	531.259649045345	-	mono:minus
chr11q	318242001	318249801	277	317.336686544783	+	mono:plus
chr11q	335531308	335546010	278	769.034969333124	-	mono:minus
chr11q	340795025	340822025	279	3157.79340518752	-	mono:minus
chr11q	344039023	344048802	280	524.193855936552	-	mono:minus
chr11q	347715257	347719718	281	257.429773849166	+	mono:plus
chr11q	361571479	361580589	282	656.005475625819	+	mono:plus
chr11q	367592121	367597919	283	300.955328965575	+	mono:plus
chr11q	439681017	439685934	284	268.757385512497	+	mono:plus
chr11q	507754164	507761825	285	1156.55253953776	+	mono:plus
chr11q	547512806	547518915	286	281.335038524693	-	mono:minus
chr11q	554655002	554666000	287	649.301609978741	+	mono:plus
chr11q	573275025	573280977	288	437.343706715491	+	mono:plus
chr11q	580169004	580178784	289	502.316965922044	+	mono:plus
chr11q	581680000	581690022	290	594.746356752162	-	mono:minus
chr11q	587610000	587619009	291	412.215308905561	+	mono:plus
chr11q	587625179	587640008	292	844.979043463237	+	mono:plus
chr11q	587684006	587692020	293	336.544115070927	-	mono:minus
chr11q	587787009	587797019	294	583.660989460771	+	mono:plus
chr11q	642242129	642249075	295	2789.0215608368	+	mono:plus
chr11q	693866302	693873074	296	399.016871648151	-	mono:minus
chr11q	703926015	703937014	297	606.965720309335	-	mono:minus
chr11q	706372000	706377017	298	268.080253840396	-	mono:minus
chr11q	724968143	724974652	299	353.195311907325	+	mono:plus
chr11q	748078080	748087764	300	562.287183719715	-	mono:minus
chr11q	748256009	748266983	301	623.972934466013	-	mono:minus
chr11q	748348184	748357987	302	507.294094007864	-	mono:minus
chr11q	846833054	846848024	303	1023.53008267267	+	mono:plus
chr11q	893543020	893550008	304	298.525373051455	+	mono:plus
chr11q	924788266	924796828	305	411.294842117498	+	mono:plus
chr11q	959932982	959944002	306	928.786589636347	-	mono:minus
chr11q	959950148	959958965	307	511.194273615167	-	mono:minus
chr11q	962512001	962519010	308	350.431658968426	-	mono:minus
chr11q	981577659	981584992	309	484.017158571553	+	mono:plus
chr11q	1002473035	1002480972	310	394.660178514072	+	mono:plus
chr11q	1005748007	1005757021	311	360.132326421733	+	mono:plus
chr11q	1011896089	1011903001	312	1026.07546723648	+	mono:plus
chr11q	1030027038	1030033893	313	410.080016890868	+	mono:plus
chr11q	1054043013	1054051276	314	428.868038864345	-	mono:minus
chr11q	1077714002	1077725028	315	1031.68965121258	-	mono:minus
chr12p	5320540	5329853	316	637.525174922474	-	mono:minus
chr12p	5559339	5564974	317	349.941961784337	-	mono:minus
chr12p	5668001	5672418	318	254.045478149726	-	mono:minus
chr12p	5680202	5686797	319	306.780284135682	-	mono:minus
chr12p	5818005	5832985	320	1071.59790871167	-	mono:minus
chr12p	5834039	5839025	321	246.657788133136	-	mono:minus
chr12p	5892077	5906987	322	1258.06368680069	-	mono:minus
chr12p	5934050	5941998	323	356.417996347177	-	mono:minus
chr12p	5945102	5972927	324	1675.29727383104	-	mono:minus
chr12p	24411000	24417867	325	322.321630259366	-	mono:minus
chr12p	24515101	24524852	326	579.20046156949	-	mono:minus
chr12p	34016205	34024372	327	449.981371275773	-	mono:minus
chr12p	34069000	34078871	328	520.678705778658	-	mono:minus
chr12p	35464137	35471818	329	382.768925240745	-	mono:minus
chr12p	54469008	54477018	330	406.20617958404	+	mono:plus
chr12p	60810202	60819571	331	638.723977618877	+	mono:plus
chr12p	61413022	61421859	332	522.752497435877	+	mono:plus
chr12p	61664009	61669003	333	236.898003786311	+	mono:plus
chr12p	64932072	64939571	334	330.978893678038	-	mono:minus
chr12p	67024375	67031851	335	320.238052334621	+	mono:plus
chr12p	76096144	76100203	336	744.711377872973	-	mono:minus
chr12p	101496644	101505671	337	964.391710498733	+	mono:plus
chr12p	101628485	101635929	338	388.550142644387	-	mono:minus
chr12p	101681017	101694022	339	647.717521663613	-	mono:minus
chr12p	131478010	131491984	340	1093.92838729729	+	mono:plus
chr12p	132487092	132495253	341	572.722356152073	.	bi:plus-minus
chr12p	142753728	142763779	342	1783.86214950906	+	mono:plus
chr12p	155403089	155414018	343	762.591552240418	+	mono:plus
chr12p	166217022	166240021	344	1613.97838544118	+	mono:plus
chr12p	166304065	166315001	345	621.492176481745	+	mono:plus
chr12p	185073001	185080004	346	309.662673196965	+	mono:plus
chr12p	189775283	189785027	347	528.403840206185	-	mono:minus
chr12p	216152205	216158404	348	268.852321592651	-	mono:minus
chr12p	216886019	216892023	349	262.041752034634	.	bi:plus-minus
chr12p	217186366	217193002	350	264.213111344632	-	mono:minus
chr12p	217308000	217313023	351	253.690656193879	-	mono:minus
chr12p	217328021	217337887	352	913.219753713136	-	mono:minus
chr12p	217611029	217618580	353	382.613777469978	-	mono:minus
chr12p	217661007	217665976	354	244.894935368892	-	mono:minus
chr12p	230866005	230872504	355	294.146283896078	-	mono:minus
chr12p	231726016	231734602	356	420.335391816807	+	mono:plus
chr12p	234223055	234230759	357	367.636808307115	+	mono:plus
chr12p	234237015	234251019	358	2354.16466390443	+	mono:plus
chr12p	234252472	234275847	359	1782.99040548681	+	mono:plus
chr12p	234277067	234292743	360	1644.50141891003	+	mono:plus
chr12p	234329012	234334008	361	246.800202142429	+	mono:plus
chr12p	234427015	234432025	362	240.281434015624	-	mono:minus
chr12p	244761044	244766314	363	392.899608296284	-	mono:minus
chr12p	262994000	263000417	364	411.357396289757	-	mono:minus
chr12q	9627164	9632027	365	253.701333566606	+	mono:plus
chr12q	40495357	40505972	366	1150.86253821476	+	mono:plus
chr12q	40517076	40525978	367	478.548260860569	+	mono:plus
chr12q	52982664	52991843	368	612.821560565367	+	mono:plus
chr12q	56904135	56918852	369	851.675865507966	-	mono:minus
chr12q	96043435	96053977	370	631.253123244899	+	mono:plus
chr12q	96090002	96101029	371	733.475754695224	-	mono:minus
chr12q	96186005	96196990	372	729.33072012553	-	mono:minus
chr12q	97332037	97353016	373	8181.72369144091	+	mono:plus
chr12q	101940006	101944957	374	264.804864653923	-	mono:minus
chr12q	114464035	114473996	375	482.952607669929	-	mono:minus
chr12q	128981370	129007875	376	4618.16327284792	.	bi:minus-plus
chr12q	129035105	129042821	377	360.023868997677	+	mono:plus
chr12q	129086070	129095970	378	677.894978259867	+	mono:plus
chr12q	129135006	129141012	379	275.045355886615	+	mono:plus
chr12q	129173017	129182941	380	554.16342874784	+	mono:plus
chr12q	129202065	129220027	381	1146.56500105653	+	mono:plus
chr12q	129388358	129402969	382	768.919565637327	+	mono:plus
chr12q	129685229	129691887	383	253.58336694929	+	mono:plus
chr12q	130105137	130109929	384	240.388078606469	+	mono:plus
chr12q	130255249	130261020	385	261.226137311821	+	mono:plus
chr12q	130455035	130462019	386	330.237838217974	+	mono:plus
chr12q	130565146	130569998	387	253.045685037835	+	mono:plus
chr12q	133046034	133053019	388	293.170705250035	-	mono:minus
chr12q	133066038	133072746	389	340.914794572037	-	mono:minus
chr12q	142726078	142730299	390	1038.59455544973	+	mono:plus
chr12q	152244348	152251021	391	421.745622117192	+	mono:plus
chr12q	166652400	166662580	392	731.346136673194	+	mono:plus
chr12q	191716001	191727025	393	666.507822745967	+	mono:plus
chr12q	191832036	191843826	394	618.525258382399	-	mono:minus
chr12q	205229002	205235015	395	266.320282659241	.	bi:plus-minus
chr12q	208915263	208925092	396	576.892137467597	+	mono:plus
chr12q	208939013	208995963	397	8016.03205111947	+	mono:plus
chr12q	209012000	209062022	398	13663.51534504	+	mono:plus
chr12q	209083003	209129006	399	5151.25273847666	+	mono:plus
chr12q	209130032	209158971	400	2967.53513394566	+	mono:plus
chr12q	209170062	209182003	401	1826.9751792091	+	mono:plus
chr12q	209199085	209231019	402	3755.56537149882	+	mono:plus
chr12q	209285007	209290016	403	274.856264984834	+	mono:plus
chr12q	209319003	209326893	404	325.267305203058	+	mono:plus
chr12q	209336116	209347737	405	969.313691116554	.	bi:plus-minus
chr12q	209355361	209372995	406	870.101151920063	+	mono:plus
chr12q	209419009	209424931	407	277.516391890715	+	mono:plus
chr12q	209455069	209464209	408	718.877473224813	+	mono:plus
chr12q	209473206	209484018	409	828.528681570404	+	mono:plus
chr12q	213568000	213574026	410	295.19240836751	-	mono:minus
chr12q	220051833	220061959	411	687.553434659016	+	mono:plus
chr12q	220300055	220307808	412	385.413522084109	+	mono:plus
chr12q	222376163	222386483	413	628.943070560913	+	mono:plus
chr12q	230165032	230171011	414	267.25599442597	-	mono:minus
chr12q	232745467	232750639	415	267.962762378584	+	mono:plus
chr12q	250306358	250312017	416	279.324673739968	-	mono:minus
chr12q	257450414	257455034	417	251.145049231448	-	mono:minus
chr12q	257495010	257500015	418	309.553432578114	-	mono:minus
chr12q	271190004	271206432	419	2879.33944526801	+	mono:plus
chr12q	271480009	271496914	420	2938.61162061972	+	mono:plus
chr12q	282501714	282506779	421	287.790118278252	.	bi:plus-minus
chr12q	282644703	282651994	422	365.082247476961	-	mono:minus
chr12q	287894000	287898968	423	238.607921502465	+	mono:plus
chr12q	290469004	290525025	424	10094.6803609254	-	mono:minus
chr12q	290534005	290676028	425	44039.2370664936	-	mono:minus
chr12q	290688000	290910983	426	121981.545206634	-	mono:minus
chr12q	302504000	302513014	427	473.745052486374	-	mono:minus
chr12q	328084763	328089867	428	303.478497013342	+	mono:plus
chr12q	331374643	331380028	429	406.059882503147	-	mono:minus
chr12q	359096004	359101905	430	263.327875204188	-	mono:minus
chr12q	399555005	399564024	431	564.240345797789	-	mono:minus
chr12q	407058009	407071022	432	936.635552163502	-	mono:minus
chr12q	407913776	407923860	433	680.349645319221	-	mono:minus
chr12q	418834303	418839223	434	245.844332920696	+	mono:plus
chr12q	420873126	420877644	435	244.118096383695	+	mono:plus
chr12q	441100672	441108023	436	573.168913703628	-	mono:minus
chr12q	483641022	483650024	437	551.929812344289	+	mono:plus
chr12q	493883000	493896005	438	2486.02170412618	+	mono:plus
chr12q	493912037	493918017	439	278.195161895503	+	mono:plus
chr12q	540822001	540828951	440	305.587029117444	+	mono:plus
chr12q	549722011	549729984	441	380.259898400624	+	mono:plus
chr12q	561695000	561701963	442	326.692581871379	+	mono:plus
chr12q	566105000	566113021	443	359.791980218452	+	mono:plus
chr12q	567942005	567953252	444	827.197881649098	+	mono:plus
chr12q	591817000	591825368	445	374.134019076025	+	mono:plus
chr12q	619662085	619669022	446	337.123404937062	+	mono:plus
chr12q	619670013	619677019	447	324.658796117085	+	mono:plus
chr12q	629497109	629504007	448	512.394409363853	+	mono:plus
chr12q	653298038	653307982	449	586.90745459642	+	mono:plus
chr12q	655867023	655872925	450	319.544017442038	+	mono:plus
chr12q	679011014	679017751	451	347.641745355703	+	mono:plus
chr12q	688583093	688592893	452	738.259510151427	+	mono:plus
chr12q	690031000	690046025	453	789.12698965694	.	bi:plus-minus
chr12q	717480297	717488955	454	621.27965731775	+	mono:plus
chr12q	732086016	732092734	455	255.044430640005	+	mono:plus
chr12q	741585049	741596520	456	1159.53988486224	-	mono:minus
chr12q	749002538	749008025	457	387.994795802508	-	mono:minus
chr12q	756025052	756032923	458	390.297420918441	+	mono:plus
chr12q	778062277	778067522	459	382.095706233747	-	mono:minus
chr12q	780497614	780502011	460	291.608554353215	-	mono:minus
chr12q	788622156	788626579	461	460.453473165757	-	mono:minus
chr12q	812742284	812750999	462	516.06001343997	+	mono:plus
chr12q	813092002	813097925	463	276.616837550389	+	mono:plus
chr12q	820416137	820422017	464	249.280152173558	+	mono:plus
chr12q	830925758	830931018	465	287.916754785083	-	mono:minus
chr13p	91133502	91138742	466	590.918783400693	+	mono:plus
chr13p	92828112	92851019	467	1358.83411198149	.	bi:minus-plus
chr13p	140327167	140333443	468	439.890223439055	+	mono:plus
chr13p	147390134	147402027	469	2173.02147498781	+	mono:plus
chr13p	148183016	148188028	470	265.547071665215	+	mono:plus
chr13p	156747005	156754026	471	355.137237665735	-	mono:minus
chr13p	164588114	164592761	472	253.456899780405	-	mono:minus
chr13p	183095077	183104958	473	760.447545297175	+	mono:plus
chr13p	186690209	186697715	474	938.407191507692	.	bi:plus-minus
chr13p	206194001	206204869	475	793.241146655606	+	mono:plus
chr13q	842022	850062	476	519.086000429507	+	mono:plus
chr13q	29194212	29207026	477	1037.76788044978	+	mono:plus
chr13q	41818336	41824929	478	269.862003284569	+	mono:plus
chr13q	55557024	55589907	479	3929.42525513218	+	mono:plus
chr13q	57491502	57507307	480	2393.29234177629	+	mono:plus
chr13q	57522666	57548018	481	2562.67289385388	.	bi:minus-plus
chr13q	81221612	81231963	482	827.092613115568	-	mono:minus
chr13q	82719105	82724028	483	250.505802194762	+	mono:plus
chr13q	93106053	93111025	484	247.844657368749	-	mono:minus
chr13q	126057001	126067029	485	487.78849964053	-	mono:minus
chr13q	138948069	138956949	486	517.006513276494	-	mono:minus
chr13q	139044215	139050021	487	246.630876789885	-	mono:minus
chr13q	139052008	139059654	488	401.83597052	-	mono:minus
chr13q	139192004	139197021	489	259.825764794489	-	mono:minus
chr13q	139240005	139245014	490	278.365209787913	-	mono:minus
chr13q	139711087	139719773	491	386.441357929783	-	mono:minus
chr13q	139780024	139785890	492	296.574876000097	-	mono:minus
chr13q	139804231	139811016	493	280.372881122091	-	mono:minus
chr13q	139816020	139824918	494	442.869056183232	-	mono:minus
chr13q	139856148	139862021	495	261.963287038476	-	mono:minus
chr13q	139871272	139876884	496	297.222324091627	-	mono:minus
chr13q	139978017	139983790	497	266.820073193715	-	mono:minus
chr13q	139986016	139995007	498	418.734441764164	-	mono:minus
chr13q	140136162	140141027	499	317.301446660356	-	mono:minus
chr13q	140181097	140206016	500	1924.96104773831	+	mono:plus
chr13q	140265072	140292933	501	2902.44142087968	+	mono:plus
chr13q	140375006	140390991	502	888.856887802329	+	mono:plus
chr13q	140410053	140440016	503	3967.43890440442	+	mono:plus
chr13q	140451004	140459958	504	469.410985677798	+	mono:plus
chr13q	140461010	140469009	505	308.799717505517	+	mono:plus
chr13q	140515093	140525978	506	495.120302882149	+	mono:plus
chr13q	140541128	140545995	507	265.82635899997	+	mono:plus
chr13q	140558018	140570023	508	805.962265100384	+	mono:plus
chr13q	140584017	140604021	509	1825.64266505074	+	mono:plus
chr13q	140633058	140670870	510	2897.70032479633	+	mono:plus
chr13q	140687082	140697995	511	637.874958224424	+	mono:plus
chr13q	140799018	140808977	512	908.015973131561	+	mono:plus
chr13q	140973147	140986996	513	723.308811943903	+	mono:plus
chr13q	141266001	141274785	514	395.305649606247	+	mono:plus
chr13q	141327008	141335010	515	316.320922480054	+	mono:plus
chr13q	141445005	141453985	516	391.610026617438	+	mono:plus
chr13q	141958008	141966022	517	365.672813193316	.	bi:minus-plus
chr13q	167058001	167063195	518	264.690390531058	+	mono:plus
chr13q	171754953	171766877	519	830.523909056202	+	mono:plus
chr13q	172048028	172053874	520	271.850491316202	+	mono:plus
chr13q	177758139	177763649	521	339.176711247015	-	mono:minus
chr13q	179823005	179830968	522	311.882436908044	+	mono:plus
chr13q	185013294	185022012	523	412.59161224074	+	mono:plus
chr13q	199083298	199091381	524	370.992290302238	-	mono:minus
chr13q	202102037	202113506	525	603.666777237706	-	mono:minus
chr13q	205149540	205155759	526	350.675181439676	+	mono:plus
chr13q	207084043	207089014	527	238.620837344787	-	mono:minus
chr13q	207090005	207097001	528	305.92987411818	-	mono:minus
chr13q	216199192	216205019	529	250.491124312521	-	mono:minus
chr13q	216829030	216836019	530	334.987208912696	-	mono:minus
chr13q	219081490	219090025	531	478.40139452249	+	mono:plus
chr13q	228882070	228894927	532	992.800433304076	+	mono:plus
chr13q	228931118	228942917	533	993.122116193841	+	mono:plus
chr13q	232292007	232299860	534	519.275518787065	.	bi:plus-minus
chr13q	233095130	233103995	535	1637.42374000745	+	mono:plus
chr13q	233966604	233974722	536	14396.3903373451	+	mono:plus
chr13q	237035073	237041884	537	372.199738490556	+	mono:plus
chr13q	257015035	257025027	538	533.355258826795	+	mono:plus
chr13q	257026133	257039011	539	780.113174465068	+	mono:plus
chr13q	259265005	259273019	540	370.441861739292	-	mono:minus
chr13q	260223090	260227932	541	242.518942803521	-	mono:minus
chr13q	260331015	260339930	542	453.184939640721	-	mono:minus
chr13q	260398041	260406762	543	417.880102240186	-	mono:minus
chr13q	278499138	278503377	544	239.676487855923	+	mono:plus
chr13q	279365362	279370991	545	257.945770997205	-	mono:minus
chr13q	284707491	284711889	546	238.01849315724	-	mono:minus
chr13q	334683215	334690009	547	291.189681716537	-	mono:minus
chr13q	368312142	368317763	548	345.174025832679	+	mono:plus
chr13q	373129894	373140189	549	1123.44612399658	-	mono:minus
chr13q	383147322	383156157	550	617.036703925249	+	mono:plus
chr13q	386451000	386458391	551	425.874497246419	+	mono:plus
chr13q	389190592	389197003	552	407.790650619244	+	mono:plus
chr13q	396375003	396381970	553	279.512460347846	-	mono:minus
chr13q	431403058	431411013	554	386.572565231868	+	mono:plus
chr13q	436511262	436517982	555	896.510430143054	-	mono:minus
chr13q	459827571	459832952	556	734.163856495322	-	mono:minus
chr14p	684005	690024	557	297.734239014736	+	mono:plus
chr14p	4491114	4495995	558	241.349286826221	-	mono:minus
chr14p	11544013	11551026	559	313.989405296768	-	mono:minus
chr14p	11959020	11964899	560	255.467462266922	-	mono:minus
chr14p	33211014	33218783	561	364.002210076684	+	mono:plus
chr14p	33275230	33280792	562	257.929226873913	+	mono:plus
chr14p	33356018	33363012	563	323.435127914015	+	mono:plus
chr14p	33437153	33445640	564	431.278653000659	+	mono:plus
chr14p	34290078	34299983	565	616.21121077459	-	mono:minus
chr14p	36251004	36257355	566	433.441942164828	-	mono:minus
chr14p	43744184	43751932	567	357.976905137829	.	bi:plus-minus
chr14p	43763042	43770952	568	351.2958420197	.	bi:plus-minus
chr14p	49260475	49269964	569	2542.2825211913	+	mono:plus
chr14p	52920177	52927874	570	401.797950935398	+	mono:plus
chr14p	58682001	58689959	571	384.696507217787	+	mono:plus
chr14p	61371016	61382933	572	2114.55696198287	-	mono:minus
chr14p	70232057	70240011	573	420.579494153394	+	mono:plus
chr14p	93049229	93071559	574	3329.52002771405	.	bi:minus-plus
chr14p	97849412	97854924	575	279.642767855397	+	mono:plus
chr14p	110245501	110254974	576	536.415037317478	+	mono:plus
chr14p	110337015	110351001	577	853.300884225805	-	mono:minus
chr14p	143103088	143108028	578	259.727062631293	-	mono:minus
chr14p	162430004	162435999	579	265.910451734744	+	mono:plus
chr14p	162481001	162499003	580	1087.46913154637	.	bi:minus-plus
chr14p	162973003	162985860	581	855.960496631069	-	mono:minus
chr14p	177691142	177695756	582	300.558115350204	+	mono:plus
chr14q	27540068	27546022	583	300.884963210152	+	mono:plus
chr14q	49822023	49831005	584	519.030559409788	-	mono:minus
chr14q	61334131	61341004	585	268.826971173057	+	mono:plus
chr14q	61346009	61353306	586	401.334540350899	+	mono:plus
chr14q	70577587	70585718	587	1034.44143713267	-	mono:minus
chr14q	113639036	113648789	588	661.666380535118	-	mono:minus
chr14q	116021097	116026933	589	302.136857033733	-	mono:minus
chr14q	136779014	136786433	590	405.206958476804	+	mono:plus
chr14q	137547124	137556028	591	534.343475745312	-	mono:minus
chr14q	141143034	141148854	592	269.45163555585	-	mono:minus
chr14q	142431033	142439030	593	404.172392130012	+	mono:plus
chr14q	182132023	182137981	594	291.653979582362	-	mono:minus
chr14q	206348018	206373024	595	4133.437162431	+	mono:plus
chr14q	206377006	206394016	596	950.308912415235	+	mono:plus
chr14q	206402380	206433981	597	4346.68466723864	+	mono:plus
chr14q	206437101	206443021	598	274.830858136886	+	mono:plus
chr14q	206454000	206462811	599	547.737343791305	+	mono:plus
chr14q	206512056	206516985	600	251.080451494755	+	mono:plus
chr14q	206553021	206573021	601	1557.00017415404	+	mono:plus
chr14q	206599250	206617384	602	1272.09744343561	+	mono:plus
chr14q	206656154	206664922	603	534.343065883017	+	mono:plus
chr14q	226773004	226783914	604	1098.48611200746	+	mono:plus
chr14q	228117659	228122548	605	414.573700904444	+	mono:plus
chr14q	231230362	231241354	606	1543.60255942673	+	mono:plus
chr14q	277960049	277969002	607	549.170280208592	-	mono:minus
chr14q	287970040	287981027	608	2000.30438030401	-	mono:minus
chr14q	294048117	294057854	609	686.199755182321	-	mono:minus
chr14q	294710002	294715014	610	270.173646245921	+	mono:plus
chr14q	304404010	304413013	611	500.397044827225	-	mono:minus
chr14q	304416007	304426018	612	530.58347847877	-	mono:minus
chr14q	306490081	306496566	613	291.284575628188	+	mono:plus
chr14q	340654097	340665863	614	1009.98473744848	-	mono:minus
chr14q	345263124	345271982	615	477.13731028546	.	bi:plus-minus
chr14q	386536755	386542711	616	361.994354103042	-	mono:minus
chr14q	393853142	393858498	617	368.765868086219	.	bi:plus-minus
chr14q	407839928	407847672	618	1296.05317330531	-	mono:minus
chr14q	429664301	429669958	619	383.653854312954	-	mono:minus
chr1p	5079245	5087783	620	464.572419426608	-	mono:minus
chr1p	7400163	7408948	621	500.938609493378	-	mono:minus
chr1p	8657257	8663521	622	320.209921594355	-	mono:minus
chr1p	17038449	17046988	623	495.690155926565	+	mono:plus
chr1p	42073180	42082725	624	834.537709204928	+	mono:plus
chr1p	48334618	48343621	625	684.847521417916	-	mono:minus
chr1p	91836134	91843745	626	480.247306875917	+	mono:plus
chr1p	132158001	132166009	627	424.463436913128	-	mono:minus
chr1p	144774054	144783022	628	517.360729852138	+	mono:plus
chr1p	152049032	152058840	629	1690.02240495345	-	mono:minus
chr1p	153893010	153898976	630	299.786724600806	+	mono:plus
chr1p	199362016	199369994	631	400.184782134403	-	mono:minus
chr1p	200733019	200770017	632	3671.75509155794	+	mono:plus
chr1p	202119000	202125993	633	273.635609466744	-	mono:minus
chr1p	202789000	202800009	634	696.567301018551	+	mono:plus
chr1p	215002558	215009016	635	313.468753065868	-	mono:minus
chr1p	218778237	218787803	636	600.079608631536	+	mono:plus
chr1p	260991061	260998836	637	327.983197550565	-	mono:minus
chr1p	303977002	303988013	638	707.721345530231	-	mono:minus
chr1p	340373052	340386021	639	881.491131022075	-	mono:minus
chr1p	368613031	368622025	640	492.532212894076	-	mono:minus
chr1p	392902032	392909415	641	528.529856362779	+	mono:plus
chr1p	399494041	399499625	642	554.807558161456	-	mono:minus
chr1p	418471086	418488002	643	1272.01174358232	+	mono:plus
chr1p	422344728	422350656	644	507.951770985355	.	bi:plus-minus
chr1p	425649007	425653840	645	248.099342654375	+	mono:plus
chr1p	490561259	490568019	646	292.030885121668	+	mono:plus
chr1p	500918333	500928996	647	1050.01853541439	+	mono:plus
chr1p	510959200	510965711	648	558.113062931643	+	mono:plus
chr1p	527874149	527884960	649	732.341522432125	-	mono:minus
chr1p	556884121	556891739	650	576.5887309421	+	mono:plus
chr1p	565355000	565360554	651	350.694674372071	+	mono:plus
chr1p	583971186	583978027	652	335.218385149854	+	mono:plus
chr1p	602077772	602082996	653	261.037888390461	+	mono:plus
chr1p	611937014	611944741	654	351.054067479094	+	mono:plus
chr1p	626443065	626451982	655	475.615653109358	-	mono:minus
chr1p	629019033	629033848	656	1132.07198812722	+	mono:plus
chr1p	638110076	638114374	657	270.201857233127	-	mono:minus
chr1p	642464516	642470192	658	1051.29961403568	+	mono:plus
chr1p	644039706	644047755	659	1077.06198094983	+	mono:plus
chr1p	655581084	655588765	660	660.215917422533	-	mono:minus
chr1p	658341192	658354054	661	875.423425107353	-	mono:minus
chr1p	659296531	659303948	662	353.100211196643	-	mono:minus
chr1p	674942082	674952995	663	863.921929499755	+	mono:plus
chr1p	683989082	683997012	664	424.435347494218	+	mono:plus
chr1p	710329001	710338963	665	712.115628798296	-	mono:minus
chr1p	731288000	731293026	666	236.074676059248	-	mono:minus
chr1p	738508004	738516981	667	436.966180844272	-	mono:minus
chr1p	752843003	752850005	668	338.434173674161	-	mono:minus
chr1p	772840310	772848914	669	426.734265648325	+	mono:plus
chr1p	773271022	773278922	670	356.299465282202	-	mono:minus
chr1p	773310004	773330020	671	1483.20297063791	-	mono:minus
chr1p	773380666	773409030	672	2270.25204748559	-	mono:minus
chr1p	773416003	773444960	673	7677.61198210324	-	mono:minus
chr1p	773448103	773536026	674	19579.0428834071	-	mono:minus
chr1p	811777115	811781927	675	241.524922333322	-	mono:minus
chr1p	811990061	811999000	676	520.720789823187	+	mono:plus
chr1p	823573058	823579011	677	260.996325201499	+	mono:plus
chr1p	886516044	886541832	678	2589.06327982575	-	mono:minus
chr1p	899033927	899041025	679	386.533195710209	-	mono:minus
chr1p	914265858	914274087	680	550.265234813203	-	mono:minus
chr1p	921208002	921218999	681	679.754524122176	+	mono:plus
chr1p	935380880	935391016	682	990.526769881457	.	bi:minus-plus
chr1p	946361080	946369023	683	319.659714411077	+	mono:plus
chr1p	974430041	974435027	684	241.262549509229	.	bi:plus-minus
chr1p	1028653009	1028664991	685	587.83424395218	+	mono:plus
chr1p	1028855200	1028863005	686	701.00925213638	-	mono:minus
chr1p	1028864102	1028872806	687	394.727137133007	-	mono:minus
chr1p	1028878006	1028892024	688	748.51594399087	+	mono:plus
chr1p	1052073040	1052082024	689	501.203321829992	-	mono:minus
chr1p	1052105044	1052114011	690	375.238933524276	-	mono:minus
chr1p	1052117004	1052143016	691	2710.75360625472	-	mono:minus
chr1p	1052162003	1052184672	692	1373.13602191985	-	mono:minus
chr1p	1052188082	1052200028	693	759.137277326974	-	mono:minus
chr1p	1052217022	1052257019	694	2738.79924899035	-	mono:minus
chr1p	1052313155	1052323976	695	578.46122067247	-	mono:minus
chr1p	1052325105	1052360028	696	2099.85130047625	-	mono:minus
chr1p	1052418023	1052436019	697	1247.023080654	-	mono:minus
chr1p	1052445042	1052465002	698	1830.76660320653	-	mono:minus
chr1p	1052467183	1052478027	699	685.280244701722	-	mono:minus
chr1p	1052490049	1052593967	700	23228.0927221618	-	mono:minus
chr1p	1052595042	1052666957	701	14216.0826136251	-	mono:minus
chr1p	1087177081	1087201956	702	1575.60026234216	-	mono:minus
chr1p	1107835148	1107841880	703	386.771989564178	+	mono:plus
chr1p	1117830042	1117836345	704	448.793310332779	-	mono:minus
chr1p	1124695004	1124702019	705	331.168873639335	+	mono:plus
chr1p	1140344115	1140349945	706	1319.46032531075	+	mono:plus
chr1p	1148300076	1148312008	707	1447.51498700566	+	mono:plus
chr1p	1148314014	1148380906	708	7980.05969422159	+	mono:plus
chr1p	1148386007	1148404025	709	1651.57870205826	+	mono:plus
chr1p	1148482049	1148499896	710	1595.29224277584	+	mono:plus
chr1p	1148503022	1148527778	711	1740.78244788059	+	mono:plus
chr1p	1148529177	1148547662	712	1167.62697299294	+	mono:plus
chr1p	1171290042	1171295028	713	248.559928041898	+	mono:plus
chr1p	1188465266	1188472592	714	739.732431932671	+	mono:plus
chr1p	1193037035	1193052929	715	893.067288785177	-	mono:minus
chr1p	1220506053	1220512992	716	276.528425930093	-	mono:minus
chr1p	1232229198	1232236077	717	317.989846518604	-	mono:minus
chr1p	1233935001	1233940848	718	255.151661210473	+	mono:plus
chr1p	1237600002	1237607002	719	343.789536788687	+	mono:plus
chr1p	1237676009	1237725025	720	3547.56091760843	+	mono:plus
chr1p	1237741061	1237749020	721	352.453528960996	+	mono:plus
chr1p	1237766132	1237775999	722	700.81112370662	+	mono:plus
chr1p	1242647025	1242656011	723	429.006770326485	+	mono:plus
chr1p	1246068001	1246074026	724	314.974653209734	-	mono:minus
chr1p	1246158001	1246166983	725	419.043127625404	-	mono:minus
chr1p	1246168031	1246199014	726	1888.52175829229	-	mono:minus
chr1p	1253622953	1253627587	727	237.014757595831	+	mono:plus
chr1p	1293501001	1293506919	728	275.053015293971	+	mono:plus
chr1p	1303884002	1303888894	729	260.819671467279	-	mono:minus
chr1p	1304442969	1304449892	730	357.245470604465	-	mono:minus
chr1p	1346906003	1346911339	731	270.906987076125	-	mono:minus
chr1p	1347123090	1347129010	732	265.668305271512	+	mono:plus
chr1p	1347142044	1347155019	733	6747.14927638841	-	mono:minus
chr1p	1347156001	1347165023	734	462.464701267184	+	mono:plus
chr1p	1347171002	1347176882	735	326.322635147569	+	mono:plus
chr1p	1347281012	1347287933	736	321.134979695564	+	mono:plus
chr1p	1347909003	1347918000	737	464.005080357907	+	mono:plus
chr1p	1372718005	1372731774	738	741.00864316929	-	mono:minus
chr1p	1387934009	1387944658	739	1522.17383175538	+	mono:plus
chr1p	1390587041	1390591789	740	401.608490678834	+	mono:plus
chr1q	13116542	13124316	741	404.415589860407	-	mono:minus
chr1q	13367078	13377026	742	563.536546489763	+	mono:plus
chr1q	13451017	13460917	743	607.574838882195	+	mono:plus
chr1q	13510602	13525935	744	725.702351115692	+	mono:plus
chr1q	13534317	13563966	745	1885.25602762142	+	mono:plus
chr1q	13571270	13589016	746	1722.25072759785	+	mono:plus
chr1q	13655010	13660017	747	243.49206391777	+	mono:plus
chr1q	22900512	22910968	748	851.425091685551	+	mono:plus
chr1q	41445000	41450001	749	248.475062959315	+	mono:plus
chr1q	65162151	65169018	750	279.493031503133	-	mono:minus
chr1q	120673359	120678962	751	252.923400469774	+	mono:plus
chr1q	124445005	124451912	752	360.694032867014	+	mono:plus
chr1q	126265001	126274168	753	589.770033564658	+	mono:plus
chr1q	140787139	140842386	754	3678.28392260397	+	mono:plus
chr1q	140844090	140922618	755	8312.45693014982	.	bi:plus-minus
chr1q	140953765	140961795	756	375.677593884504	-	mono:minus
chr1q	176905030	176911015	757	260.596600379214	+	mono:plus
chr1q	202514038	202524023	758	681.618600028745	+	mono:plus
chr1q	209902181	209909000	759	295.960484070346	+	mono:plus
chr1q	210184032	210196913	760	1049.1413606564	+	mono:plus
chr1q	210200074	210209021	761	552.289425833491	+	mono:plus
chr1q	213547011	213553994	762	362.131969459166	+	mono:plus
chr1q	244735413	244746010	763	678.85132374429	-	mono:minus
chr1q	256917329	256923811	764	358.318449227093	-	mono:minus
chr1q	270048001	270053025	765	258.758942918098	-	mono:minus
chr1q	270150004	270155027	766	248.27282752473	-	mono:minus
chr1q	271134015	271147018	767	1502.00822808321	+	mono:plus
chr1q	271200028	271209762	768	749.196150491153	+	mono:plus
chr1q	271212029	271217991	769	280.442161973678	+	mono:plus
chr1q	271227048	271238309	770	894.271866545557	+	mono:plus
chr1q	271251017	271263896	771	684.818218711071	+	mono:plus
chr1q	271361000	271369008	772	362.452811740372	+	mono:plus
chr1q	271437468	271444941	773	308.842724941725	+	mono:plus
chr1q	273928013	273934821	774	328.827782402884	-	mono:minus
chr1q	280371029	280379016	775	384.780849387951	+	mono:plus
chr1q	288529039	288540896	776	806.342904689452	-	mono:minus
chr1q	294340570	294348641	777	345.218201369429	+	mono:plus
chr1q	357475493	357482616	778	442.336659776719	-	mono:minus
chr1q	368518218	368526980	779	349.073198633183	-	mono:minus
chr1q	386251006	386258027	780	278.337205332857	-	mono:minus
chr1q	386792002	386801009	781	472.845067929861	-	mono:minus
chr1q	386925032	386932028	782	400.237000788105	-	mono:minus
chr1q	397789033	397798862	783	1316.41766867369	+	mono:plus
chr1q	402482328	402490518	784	695.353557998735	.	bi:plus-minus
chr1q	410111220	410117326	785	430.170837795406	.	bi:minus-plus
chr1q	416500031	416509008	786	390.969131861699	-	mono:minus
chr1q	432038158	432044598	787	290.411430435419	+	mono:plus
chr1q	432259297	432265922	788	296.735204551477	-	mono:minus
chr1q	446602868	446610017	789	390.600910413761	-	mono:minus
chr1q	449033087	449040879	790	528.611489163441	-	mono:minus
chr1q	457103531	457109861	791	509.835432828911	-	mono:minus
chr1q	459683711	459693018	792	765.568251548347	-	mono:minus
chr1q	481812372	481816984	793	362.150425948527	+	mono:plus
chr1q	523218001	523227842	794	874.53507487695	+	mono:plus
chr1q	544357165	544366727	795	1309.66958342702	-	mono:minus
chr1q	551514322	551520018	796	256.286203021128	-	mono:minus
chr1q	552002344	552009302	797	814.58152671397	-	mono:minus
chr1q	555318357	555328019	798	730.298258195331	-	mono:minus
chr1q	557035000	557043020	799	343.471073988061	+	mono:plus
chr1q	560122566	560131946	800	1236.40284533777	+	mono:plus
chr1q	563259000	563266027	801	304.315203906972	+	mono:plus
chr1q	600132001	600145008	802	1343.30385441495	-	mono:minus
chr1q	600150000	600159006	803	433.406119393752	-	mono:minus
chr1q	633065643	633073996	804	455.083106465476	+	mono:plus
chr1q	672571632	672576306	805	252.094074859708	-	mono:minus
chr1q	672759000	672771023	806	859.39890118946	-	mono:minus
chr1q	674469283	674477989	807	525.645358753296	-	mono:minus
chr1q	758172823	758178737	808	327.328754493065	+	mono:plus
chr1q	784830005	784835024	809	237.906742944588	.	bi:minus-plus
chr1q	795028447	795033346	810	304.170243143385	+	mono:plus
chr1q	801201014	801211003	811	522.922212253293	.	bi:plus-minus
chr1q	801780019	801795988	812	609.767528566202	-	mono:minus
chr1q	823987133	823993955	813	535.498995231609	+	mono:plus
chr1q	857277687	857289831	814	768.213677235654	-	mono:minus
chr1q	867555066	867575985	815	1829.44836929688	-	mono:minus
chr1q	880753002	880758482	816	281.665157949944	-	mono:minus
chr1q	907878053	907883896	817	271.44488969044	-	mono:minus
chr1q	911934223	911940676	818	391.622321435786	-	mono:minus
chr1q	947074283	947080916	819	554.921973278421	-	mono:minus
chr1q	1004543367	1004553954	820	784.99437479791	+	mono:plus
chr1q	1031166053	1031171830	821	344.500228495517	+	mono:plus
chr1q	1060292542	1060307010	822	897.547657980007	+	mono:plus
chr1q	1074048286	1074056741	823	954.756480730458	-	mono:minus
chr1q	1080180033	1080188623	824	667.02796562111	+	mono:plus
chr1q	1085669009	1085674019	825	236.055985242119	+	mono:plus
chr1q	1108523354	1108529795	826	486.544794627016	+	mono:plus
chr1q	1113734775	1113740930	827	290.028540278741	.	bi:minus-plus
chr1q	1115356206	1115363763	828	473.176851742002	-	mono:minus
chr1q	1122190042	1122200982	829	683.98252438961	-	mono:minus
chr1q	1137983209	1137994962	830	1018.80613776647	+	mono:plus
chr1q	1164426513	1164434993	831	586.303242751026	+	mono:plus
chr1q	1176860021	1176871021	832	1488.39958796341	-	mono:minus
chr1q	1212707014	1212716828	833	820.782486476879	-	mono:minus
chr1q	1214590003	1214600930	834	660.389834682448	+	mono:plus
chr1q	1326668943	1326676000	835	543.471543965257	-	mono:minus
chr1q	1340219051	1340225799	836	265.048924532498	-	mono:minus
chr1q	1365213001	1365220024	837	288.464847163798	+	mono:plus
chr1q	1378026345	1378034995	838	2042.97736102818	-	mono:minus
chr1q	1379006060	1379020974	839	701.939055357147	-	mono:minus
chr1q	1394481276	1394488566	840	546.618076979137	-	mono:minus
chr1q	1409446066	1409455774	841	661.853902871763	.	bi:plus-minus
chr1q	1413367272	1413374017	842	1157.16196476318	-	mono:minus
chr1q	1413672005	1413683010	843	974.527734119376	+	mono:plus
chr1q	1419907005	1419915925	844	637.340230726664	+	mono:plus
chr1q	1421669553	1421677690	845	873.823540444889	-	mono:minus
chr1q	1423247011	1423258028	846	594.407264947124	+	mono:plus
chr1q	1431950299	1431956865	847	348.236618864801	-	mono:minus
chr1q	1470605013	1470616956	848	1180.9505845523	+	mono:plus
chr2p	5294152	5298410	849	378.455744297673	.	bi:minus-plus
chr2p	32426892	32432025	850	246.25060341501	-	mono:minus
chr2p	43711016	43720216	851	790.173021523718	-	mono:minus
chr2p	45951002	45956986	852	277.52017292445	-	mono:minus
chr2p	59803007	59814012	853	754.072371996247	-	mono:minus
chr2p	102738165	102743513	854	268.125219636435	-	mono:minus
chr2p	110828057	110849994	855	2514.94820219292	+	mono:plus
chr2p	110854001	110911026	856	4285.21728623448	+	mono:plus
chr2p	110929003	110949017	857	2179.73987980559	+	mono:plus
chr2p	111019042	111041890	858	1901.664300287	+	mono:plus
chr2p	111043032	111067004	859	1272.73987153876	+	mono:plus
chr2p	111075002	111079969	860	239.232261454943	+	mono:plus
chr2p	129745033	129752953	861	368.350208037187	+	mono:plus
chr2p	155924606	155933926	862	717.276000727332	-	mono:minus
chr2p	160477412	160537019	863	17193.4311641385	+	mono:plus
chr2p	170754009	170758993	864	262.429817696759	+	mono:plus
chr2p	191580001	191595003	865	984.758933710803	+	mono:plus
chr2p	193966001	193975836	866	1290.07303697191	+	mono:plus
chr2p	207379030	207386016	867	339.470452224712	-	mono:minus
chr2p	207906008	207919023	868	702.741807057191	+	mono:plus
chr2p	213351465	213357608	869	320.242915471922	+	mono:plus
chr2p	243877201	243882947	870	299.132610282893	-	mono:minus
chr2p	273039001	273047943	871	448.460782631451	-	mono:minus
chr2p	301415162	301420958	872	308.137397551602	+	mono:plus
chr2p	302032001	302042026	873	626.287677493706	-	mono:minus
chr2p	319429007	319436029	874	318.996802470839	+	mono:plus
chr2p	319447148	319470944	875	2294.00893348934	+	mono:plus
chr2p	319476005	319490933	876	948.212702797211	+	mono:plus
chr2p	321970549	321978838	877	365.877947288685	+	mono:plus
chr2p	356301000	356311813	878	1653.34915060744	+	mono:plus
chr2p	391208280	391215992	879	384.10497205784	-	mono:minus
chr2p	396696000	396702868	880	270.247260060787	+	mono:plus
chr2p	404736006	404741018	881	247.079767356169	-	mono:minus
chr2p	481270060	481274912	882	270.793003857676	+	mono:plus
chr2p	522306142	522314026	883	725.631839083476	-	mono:minus
chr2p	549463012	549469957	884	300.615446870358	+	mono:plus
chr2p	549472006	549501026	885	3226.25975552266	+	mono:plus
chr2p	549539036	549550012	886	699.99552184113	+	mono:plus
chr2p	549689016	549697018	887	412.945837092178	+	mono:plus
chr2p	573136000	573143020	888	313.517267278229	+	mono:plus
chr2p	611096426	611103735	889	295.962645819465	-	mono:minus
chr2p	653337322	653351934	890	1614.92265845573	-	mono:minus
chr2p	657535027	657544730	891	612.530278814228	+	mono:plus
chr2p	662378004	662383449	892	311.992687231258	-	mono:minus
chr2p	666889667	666896577	893	618.07404948763	.	bi:plus-minus
chr2p	708525072	708530936	894	485.699383155156	-	mono:minus
chr2p	728654002	728658999	895	265.952064859768	+	mono:plus
chr2p	730917530	730925350	896	485.612574859565	+	mono:plus
chr2p	739789009	739800013	897	960.350251894081	-	mono:minus
chr2p	752638899	752647315	898	657.733763774383	-	mono:minus
chr2p	829262004	829275025	899	550.69135399249	+	mono:plus
chr2p	842568082	842577757	900	661.933944767852	-	mono:minus
chr2p	863793062	863802023	901	427.321289972764	-	mono:minus
chr2p	863820001	863825021	902	239.019645982641	-	mono:minus
chr2p	863934048	863943025	903	475.179907779853	-	mono:minus
chr2p	863994001	864003015	904	489.468819231348	-	mono:minus
chr2p	864008185	864016007	905	352.902448535245	-	mono:minus
chr2p	864074250	864083944	906	755.955177335765	-	mono:minus
chr2p	864096149	864112023	907	1073.97825486589	-	mono:minus
chr2p	864115054	864141019	908	2374.45540617743	-	mono:minus
chr2p	864153015	864171832	909	1404.78899380417	-	mono:minus
chr2p	864210022	864222002	910	627.613553626194	-	mono:minus
chr2p	864225159	864233986	911	504.196908840351	-	mono:minus
chr2p	864240114	864252029	912	1201.41112099432	-	mono:minus
chr2p	864254113	864297000	913	3312.23967772615	-	mono:minus
chr2p	864320033	864336007	914	1440.83614106406	-	mono:minus
chr2p	864353054	864368016	915	750.18915700769	-	mono:minus
chr2p	864395356	864406992	916	894.572884008366	-	mono:minus
chr2p	864430087	864444938	917	682.779973776393	-	mono:minus
chr2p	864458026	864477452	918	1445.31321348714	-	mono:minus
chr2p	864513010	864536997	919	2023.57429682614	-	mono:minus
chr2p	864540010	864561979	920	3233.81018694329	-	mono:minus
chr2p	864571142	864589021	921	1487.00708870114	-	mono:minus
chr2p	864593004	864629991	922	3044.47669149166	-	mono:minus
chr2p	864653207	864687968	923	2837.70815527064	-	mono:minus
chr2p	864697072	864702991	924	274.547189755744	-	mono:minus
chr2p	864709003	864762028	925	5153.80841465215	-	mono:minus
chr2p	864766007	864857949	926	14191.0171404052	-	mono:minus
chr2p	864871005	864892847	927	2091.00363138018	-	mono:minus
chr2p	864949059	864968681	928	2078.1830799029	-	mono:minus
chr2p	865070023	865100018	929	2145.03817721629	-	mono:minus
chr2p	865104027	865153015	930	7738.85190319816	-	mono:minus
chr2p	865155024	865393239	931	106655.860143341	-	mono:minus
chr2p	896970198	896980027	932	651.167728920434	-	mono:minus
chr2p	897508793	897514665	933	443.640718435592	+	mono:plus
chr2p	910842293	910849026	934	288.860125008447	-	mono:minus
chr2p	930378215	930387011	935	506.574177924918	.	bi:plus-minus
chr2p	940355079	940359920	936	270.371974245883	+	mono:plus
chr2p	966316729	966321954	937	480.357390883789	+	mono:plus
chr2p	970621051	970627020	938	313.301336848904	+	mono:plus
chr2p	988299090	988308738	939	665.320617289411	+	mono:plus
chr2p	997571135	997577992	940	352.559881159043	+	mono:plus
chr2p	1026800003	1026806828	941	408.103547139151	.	bi:plus-minus
chr2p	1036243059	1036253008	942	770.075159921527	.	bi:plus-minus
chr2p	1036847021	1036852733	943	295.653262222456	+	mono:plus
chr2p	1058869845	1058878002	944	508.621548625627	+	mono:plus
chr2p	1079967101	1079974987	945	438.225426387435	-	mono:minus
chr2p	1103061090	1103072830	946	3047.15921382252	+	mono:plus
chr2p	1103261007	1103265858	947	252.780629559163	+	mono:plus
chr2p	1132996001	1133006002	948	581.20189336613	+	mono:plus
chr2p	1133015028	1133023949	949	512.419361520919	+	mono:plus
chr2p	1140487001	1140498015	950	723.677367970017	+	mono:plus
chr2p	1149890001	1149896021	951	309.654331664762	-	mono:minus
chr2p	1152301039	1152318780	952	2088.95155536354	-	mono:minus
chr2p	1203480391	1203486553	953	565.611751648341	-	mono:minus
chr2p	1205440159	1205448294	954	839.664669704696	+	mono:plus
chr2p	1207255009	1207263023	955	318.97318630388	-	mono:minus
chr2p	1213179198	1213189735	956	1616.98938657787	-	mono:minus
chr2p	1215492037	1215503025	957	817.686065385029	-	mono:minus
chr2p	1232166009	1232175011	958	442.031820876769	-	mono:minus
chr2p	1243319142	1243326014	959	285.218796304473	-	mono:minus
chr2p	1291211091	1291251027	960	9563.69030416938	+	mono:plus
chr2p	1291268135	1291278957	961	1431.88433685786	+	mono:plus
chr2p	1291282117	1291328028	962	9789.06976707133	+	mono:plus
chr2p	1291345015	1291357953	963	1011.87742254327	+	mono:plus
chr2p	1291362022	1291373831	964	1126.44826322584	+	mono:plus
chr2p	1291377183	1291400018	965	3755.59011929235	+	mono:plus
chr2p	1291405001	1291454017	966	10493.3172946251	+	mono:plus
chr2p	1291463125	1291478866	967	1396.1314196549	+	mono:plus
chr2p	1291492117	1291496653	968	243.536371109533	+	mono:plus
chr2p	1291499038	1291522945	969	2700.60840903222	+	mono:plus
chr2p	1293175277	1293183967	970	428.303029312232	+	mono:plus
chr2p	1310829032	1310839004	971	653.830933617746	+	mono:plus
chr2p	1316546040	1316565670	972	1129.85662470782	+	mono:plus
chr2p	1332656254	1332665015	973	474.101613682688	-	mono:minus
chr2p	1346376174	1346381915	974	274.840267583801	+	mono:plus
chr2p	1351877071	1351887981	975	644.169956352762	-	mono:minus
chr2p	1362453001	1362458024	976	309.093319595022	-	mono:minus
chr2p	1369712229	1369717912	977	276.614364558349	-	mono:minus
chr2q	11029094	11035650	978	542.1486105906	+	mono:plus
chr2q	11065013	11071006	979	423.598035024169	+	mono:plus
chr2q	12242355	12317027	980	97644.6894970469	-	mono:minus
chr2q	12320000	12342929	981	5277.09211808294	-	mono:minus
chr2q	12609019	12664830	982	21435.1643610685	+	mono:plus
chr2q	12678095	12688013	983	556.774584341194	+	mono:plus
chr2q	12739001	12753953	984	766.654577387701	+	mono:plus
chr2q	41287010	41294986	985	353.886935315003	+	mono:plus
chr2q	44671470	44681461	986	846.666127696646	-	mono:minus
chr2q	46946159	46953023	987	341.053956777063	-	mono:minus
chr2q	58605727	58612330	988	730.844061137652	-	mono:minus
chr2q	71551058	71560757	989	561.520917011486	+	mono:plus
chr2q	135070001	135075913	990	289.888106928881	-	mono:minus
chr2q	160210210	160217916	991	1261.59201103799	-	mono:minus
chr2q	160510023	160518967	992	656.72112364548	-	mono:minus
chr2q	168958001	168969849	993	843.541596710159	+	mono:plus
chr2q	170798333	170805016	994	331.96406474868	.	bi:plus-minus
chr2q	180347180	180355925	995	442.739108555004	+	mono:plus
chr2q	189750396	189755435	996	419.198238788296	-	mono:minus
chr2q	196335000	196341835	997	319.003486401716	-	mono:minus
chr2q	206598000	206606980	998	425.023598842652	+	mono:plus
chr2q	206613001	206618979	999	292.91547177882	+	mono:plus
chr2q	234215013	234222003	1000	287.387686324157	-	mono:minus
chr2q	244625002	244637005	1001	852.528570837788	+	mono:plus
chr2q	258338041	258349027	1002	742.76824993123	-	mono:minus
chr2q	316656740	316662832	1003	359.146031999391	+	mono:plus
chr2q	318556804	318562372	1004	344.451350089021	-	mono:minus
chr2q	322498067	322504999	1005	307.207159387938	-	mono:minus
chr2q	350876495	350889020	1006	660.888528230028	-	mono:minus
chr2q	364251100	364258011	1007	374.631585564335	+	mono:plus
chr2q	365343018	365352801	1008	656.395406720885	-	mono:minus
chr2q	365691000	365696979	1009	252.49867807192	-	mono:minus
chr2q	394141436	394149689	1010	840.101970388139	+	mono:plus
chr2q	418545061	418553849	1011	359.988833474993	+	mono:plus
chr2q	521108197	521113713	1012	344.4102322046	+	mono:plus
chr2q	545012006	545019839	1013	466.186652911159	+	mono:plus
chr2q	558397217	558403851	1014	353.97304280468	-	mono:minus
chr2q	598699138	598707955	1015	382.818728409676	-	mono:minus
chr2q	605049000	605057012	1016	271.866156373919	+	mono:plus
chr2q	616943003	616951930	1017	914.128648355662	+	mono:plus
chr2q	628470011	628478764	1018	359.334639805259	-	mono:minus
chr2q	630511373	630517642	1019	299.706332418287	+	mono:plus
chr2q	640460002	640466933	1020	400.062259576366	+	mono:plus
chr2q	698396779	698400853	1021	246.783515212912	-	mono:minus
chr2q	699708011	699713942	1022	337.497461307988	+	mono:plus
chr2q	699748561	699753946	1023	298.415907150044	+	mono:plus
chr2q	700375407	700387025	1024	956.109838559394	+	mono:plus
chr2q	702340000	702350003	1025	666.548029327411	+	mono:plus
chr2q	714123381	714131886	1026	489.477222761859	+	mono:plus
chr2q	720989067	720996916	1027	674.21764129684	-	mono:minus
chr2q	759407028	759415286	1028	408.34133172045	+	mono:plus
chr2q	794323800	794329961	1029	469.146573970512	-	mono:minus
chr2q	827730009	827738997	1030	526.62136255316	-	mono:minus
chr2q	854425448	854430016	1031	258.412070668877	+	mono:plus
chr2q	871274925	871281435	1032	399.909907265054	+	mono:plus
chr2q	875524186	875529724	1033	285.801504213603	+	mono:plus
chr2q	895995090	896002984	1034	316.730833597199	+	mono:plus
chr2q	905792060	905803417	1035	1252.5338017216	-	mono:minus
chr2q	909241140	909247770	1036	267.173986576656	-	mono:minus
chr2q	913689076	913695943	1037	260.940533978086	-	mono:minus
chr2q	913750002	913769973	1038	961.678731758369	-	mono:minus
chr2q	913775294	913782962	1039	398.965707265143	-	mono:minus
chr2q	913835007	913840022	1040	245.701323938683	-	mono:minus
chr2q	913862050	913876021	1041	694.320190722922	-	mono:minus
chr2q	913878021	913894017	1042	755.629175529034	-	mono:minus
chr2q	913919273	913931003	1043	772.126889500833	-	mono:minus
chr2q	913934001	913951973	1044	1094.11266521458	-	mono:minus
chr2q	913959010	913969017	1045	564.263472682333	-	mono:minus
chr2q	913976038	913986917	1046	742.382658029694	-	mono:minus
chr2q	913997112	914015015	1047	2079.65969503109	-	mono:minus
chr2q	914020001	914035022	1048	1405.68898014186	-	mono:minus
chr2q	914038001	914048008	1049	1265.17813989645	-	mono:minus
chr2q	914074001	914089952	1050	1285.57850969761	-	mono:minus
chr2q	914094052	914111952	1051	935.111978349726	-	mono:minus
chr2q	914133053	914147026	1052	2212.15125507941	-	mono:minus
chr2q	914154164	914169022	1053	2012.97082428497	-	mono:minus
chr2q	914172001	914220028	1054	4400.28267418729	-	mono:minus
chr2q	914234038	914249004	1055	937.779173487299	-	mono:minus
chr2q	914255001	914279994	1056	1526.2158895922	-	mono:minus
chr2q	914283011	914297896	1057	931.561906384122	-	mono:minus
chr2q	914312062	914317955	1058	329.96481744539	-	mono:minus
chr2q	917680002	917686858	1059	426.109258763163	+	mono:plus
chr2q	928815001	928819982	1060	237.192582951351	.	bi:plus-minus
chr2q	935270031	935278979	1061	453.226489878843	-	mono:minus
chr2q	940276005	940287012	1062	699.567929211833	-	mono:minus
chr2q	951592051	951603005	1063	856.918131711463	-	mono:minus
chr2q	951618001	951625019	1064	320.393344683861	-	mono:minus
chr2q	1014079001	1014085998	1065	249.459381324448	+	mono:plus
chr2q	1018193487	1018204022	1066	814.123269166287	+	mono:plus
chr2q	1031517001	1031524006	1067	295.469594864855	+	mono:plus
chr2q	1031525015	1031531155	1068	311.037203418353	+	mono:plus
chr2q	1038235075	1038263009	1069	1563.77543161885	-	mono:minus
chr2q	1038274270	1038282997	1070	480.23647587413	-	mono:minus
chr2q	1038284003	1038305019	1071	1494.87210941046	-	mono:minus
chr2q	1038308017	1038315028	1072	315.688922926919	-	mono:minus
chr2q	1038317002	1038328949	1073	1065.90696591485	-	mono:minus
chr2q	1038335008	1038345966	1074	577.643380439277	-	mono:minus
chr2q	1038359032	1038378953	1075	1721.28264951184	-	mono:minus
chr2q	1038383009	1038411960	1076	1885.22290676235	-	mono:minus
chr2q	1038413006	1038465029	1077	4666.6357197993	-	mono:minus
chr2q	1038467001	1038479015	1078	1162.32946017087	-	mono:minus
chr2q	1038484014	1038495004	1079	1077.71156111872	-	mono:minus
chr2q	1038497021	1038536025	1080	6053.34172699035	-	mono:minus
chr2q	1038537148	1038568016	1081	6524.17588957567	-	mono:minus
chr2q	1038569015	1038611981	1082	9213.21691239238	-	mono:minus
chr2q	1038613007	1038649023	1083	4787.50269079083	-	mono:minus
chr2q	1038660001	1038670022	1084	597.890640269047	-	mono:minus
chr2q	1038672001	1038697028	1085	2300.74313224931	-	mono:minus
chr2q	1038703001	1038755025	1086	9741.23703801065	-	mono:minus
chr2q	1038759003	1038780791	1087	2313.0997627954	-	mono:minus
chr2q	1038787053	1038805001	1088	1308.46605851389	-	mono:minus
chr2q	1052140498	1052146677	1089	450.241618057178	+	mono:plus
chr2q	1058744583	1058751585	1090	362.540921315057	+	mono:plus
chr2q	1067116013	1067134054	1091	3124.39402663573	+	mono:plus
chr2q	1081644820	1081652519	1092	626.915234391975	+	mono:plus
chr2q	1099557006	1099562956	1093	279.449367022454	+	mono:plus
chr2q	1112865034	1112876019	1094	921.92575724602	-	mono:minus
chr2q	1114281009	1114291918	1095	897.580658011345	-	mono:minus
chr2q	1123011025	1123021020	1096	834.033539249876	-	mono:minus
chr2q	1161905109	1161910023	1097	249.051202585963	+	mono:plus
chr2q	1175450001	1175455980	1098	298.545754266769	+	mono:plus
chr2q	1205376213	1205405944	1099	35761.2809390384	.	bi:minus-plus
chr2q	1222825118	1222829576	1100	254.859027432128	-	mono:minus
chr2q	1222937008	1222944968	1101	330.949421185329	-	mono:minus
chr2q	1222964059	1222975027	1102	722.93814713316	-	mono:minus
chr2q	1223113006	1223118971	1103	287.219233715284	-	mono:minus
chr2q	1225884243	1225890008	1104	308.799051807209	-	mono:minus
chr2q	1235677042	1235685667	1105	461.552505416625	-	mono:minus
chr2q	1250556003	1250564023	1106	431.527180832834	+	mono:plus
chr2q	1254265537	1254280019	1107	2810.29100515338	-	mono:minus
chr2q	1269526017	1269532016	1108	325.127429620133	-	mono:minus
chr2q	1270113488	1270119013	1109	282.019411680358	-	mono:minus
chr2q	1289786225	1289792895	1110	761.133813991479	-	mono:minus
chr2q	1293865059	1294032001	1111	109956.612569143	+	mono:plus
chr2q	1294034006	1294164003	1112	40731.6411007508	+	mono:plus
chr2q	1294166006	1294199957	1113	9177.36882842951	+	mono:plus
chr2q	1294205001	1294221016	1114	1722.15075003799	+	mono:plus
chr2q	1294225014	1294295864	1115	11588.997764619	+	mono:plus
chr2q	1294300001	1294312919	1116	1813.9230386227	+	mono:plus
chr2q	1294397011	1294667999	1117	214260.703040882	+	mono:plus
chr2q	1294676016	1294709955	1118	4227.14510676409	+	mono:plus
chr2q	1294711009	1294724747	1119	4230.81323292425	+	mono:plus
chr2q	1294726099	1294738022	1120	582.01181343437	+	mono:plus
chr2q	1294750199	1294785995	1121	4134.32657826637	+	mono:plus
chr2q	1294798201	1294811003	1122	808.572460932672	+	mono:plus
chr2q	1294818003	1294827979	1123	621.044948605254	+	mono:plus
chr2q	1294840002	1294849032	1124	496.711256695039	+	mono:plus
chr2q	1294854006	1294864973	1125	736.475222189919	+	mono:plus
chr2q	1294870004	1294878011	1126	318.780680279589	+	mono:plus
chr2q	1294884055	1294899009	1127	782.161440938284	+	mono:plus
chr2q	1294901028	1294924943	1128	1868.66007326633	+	mono:plus
chr2q	1294952074	1294974906	1129	1461.23886399033	+	mono:plus
chr2q	1294985064	1294991008	1130	275.208627427476	+	mono:plus
chr2q	1295001026	1295009814	1131	483.960534608673	+	mono:plus
chr2q	1295018081	1295024719	1132	264.930943713814	+	mono:plus
chr2q	1295029052	1295035016	1133	291.480072311625	+	mono:plus
chr2q	1295070002	1295082021	1134	1084.77445357987	+	mono:plus
chr2q	1295196003	1295205935	1135	626.287097846699	+	mono:plus
chr2q	1295255025	1295272998	1136	935.053371161008	+	mono:plus
chr2q	1295401033	1295412028	1137	536.921822405733	+	mono:plus
chr2q	1299867025	1299873755	1138	278.162023067654	+	mono:plus
chr2q	1303772695	1303800028	1139	9534.71428263789	-	mono:minus
chr2q	1303809014	1303855968	1140	8310.24937073763	-	mono:minus
chr2q	1303859001	1303906945	1141	3456.41915243996	-	mono:minus
chr2q	1304003140	1304020028	1142	943.837588820862	+	mono:plus
chr2q	1304037213	1304044710	1143	400.490854090676	+	mono:plus
chr2q	1308027044	1308036701	1144	739.544958426919	.	bi:plus-minus
chr2q	1326694147	1326699963	1145	256.046653594248	-	mono:minus
chr2q	1328835079	1328844987	1146	561.721339871784	-	mono:minus
chr2q	1332302551	1332316898	1147	1157.6812036971	-	mono:minus
chr2q	1335568250	1335581717	1148	966.632349304692	+	mono:plus
chr2q	1343332047	1343344017	1149	593.607774092444	-	mono:minus
chr2q	1350302489	1350319997	1150	6147.84373177027	-	mono:minus
chr2q	1367606389	1367615665	1151	1117.14497996143	-	mono:minus
chr2q	1369286054	1369291733	1152	301.055151303743	+	mono:plus
chr2q	1374401040	1374409594	1153	506.223316313925	-	mono:minus
chr2q	1379434585	1379440878	1154	318.173140761407	+	mono:plus
chr2q	1414623047	1414632012	1155	415.633815531834	-	mono:minus
chr3p	9632066	9639983	1156	364.55020326548	-	mono:minus
chr3p	13202007	13208092	1157	340.699834987957	+	mono:plus
chr3p	16013618	16017979	1158	253.136344607699	+	mono:plus
chr3p	25690002	25699009	1159	449.785605902916	-	mono:minus
chr3p	26481124	26487687	1160	264.87542598239	-	mono:minus
chr3p	26587077	26595991	1161	456.801114017606	-	mono:minus
chr3p	26631054	26639798	1162	432.021789725262	-	mono:minus
chr3p	26721003	26729926	1163	496.797902213953	-	mono:minus
chr3p	26764012	26770989	1164	282.878445779034	-	mono:minus
chr3p	26810008	26952969	1165	18749.1729097083	-	mono:minus
chr3p	26961000	27041025	1166	27338.4034759654	-	mono:minus
chr3p	27045004	27058026	1167	1052.07218967841	+	mono:plus
chr3p	27664138	27674977	1168	1597.41566895607	-	mono:minus
chr3p	28198620	28241019	1169	62529.1066887883	+	mono:plus
chr3p	28243001	28282951	1170	9966.17139634397	+	mono:plus
chr3p	28304005	28318000	1171	1051.68585868609	-	mono:minus
chr3p	28322015	28347028	1172	2131.85535930526	-	mono:minus
chr3p	48332841	48338884	1173	356.740516777861	+	mono:plus
chr3p	57448782	57456975	1174	656.067981875902	+	mono:plus
chr3p	59164054	59172956	1175	382.741928090343	-	mono:minus
chr3p	59842091	59890017	1176	58106.5072863108	-	mono:minus
chr3p	59897039	60027025	1177	99849.1372110428	+	mono:plus
chr3p	60028014	60060988	1178	22732.0872637174	-	mono:minus
chr3p	60072149	60085013	1179	647.577211410838	+	mono:plus
chr3p	60086017	60095021	1180	540.987244442125	+	mono:plus
chr3p	60149015	60164804	1181	1317.47155575726	+	mono:plus
chr3p	60218098	60226987	1182	380.789970831942	+	mono:plus
chr3p	62147001	62156016	1183	453.389445747407	+	mono:plus
chr3p	68440016	68447909	1184	666.460781757906	-	mono:minus
chr3p	68460174	68466670	1185	455.360834862497	-	mono:minus
chr3p	78148008	78157686	1186	586.330808334251	-	mono:minus
chr3p	101606680	101612015	1187	252.554025342914	+	mono:plus
chr3p	104445057	104456018	1188	857.757482279675	-	mono:minus
chr3p	111477001	111482718	1189	251.773203943563	-	mono:minus
chr3p	112302032	112310015	1190	403.829148058749	-	mono:minus
chr3p	113658150	113664016	1191	274.651703638442	+	mono:plus
chr3p	126525059	126530912	1192	296.772946349589	+	mono:plus
chr3p	126553400	126559984	1193	282.925113742375	-	mono:minus
chr3p	130059002	130064384	1194	272.983682105208	+	mono:plus
chr3p	134980131	134985503	1195	263.634995664493	+	mono:plus
chr3p	144104043	144110012	1196	303.220662568116	-	mono:minus
chr3p	199041116	199045413	1197	236.350648521442	+	mono:plus
chr3p	222729021	222733979	1198	260.619442909751	-	mono:minus
chr3p	223968110	223975824	1199	308.059843044072	-	mono:minus
chr3p	233550197	233557516	1200	438.62986843322	-	mono:minus
chr3p	252928007	252935731	1201	361.8226291719	+	mono:plus
chr3p	265453284	265461655	1202	568.280780995262	-	mono:minus
chr3p	266535028	266544415	1203	626.736984926538	+	mono:plus
chr3p	287600416	287609097	1204	597.14426097324	+	mono:plus
chr3p	307800281	307806901	1205	245.191047852381	+	mono:plus
chr3p	316076723	316082940	1206	431.428437194259	+	mono:plus
chr3p	318720002	318725022	1207	237.607819615044	+	mono:plus
chr3p	327127007	327136011	1208	417.322140865882	-	mono:minus
chr3p	345654037	345659914	1209	279.221459633405	+	mono:plus
chr3p	426001299	426006992	1210	287.696795678992	+	mono:plus
chr3p	444622007	444631001	1211	563.43163555577	+	mono:plus
chr3p	472473047	472481954	1212	494.880735458617	-	mono:minus
chr3p	477707024	477715762	1213	608.401805326033	.	bi:plus-minus
chr3p	491017027	491027870	1214	2315.85330148985	+	mono:plus
chr3p	491782001	491786978	1215	245.878995068139	-	mono:minus
chr3p	498110032	498115021	1216	243.291071233982	+	mono:plus
chr3p	499648053	499656934	1217	474.532398004822	+	mono:plus
chr3p	531420100	531425981	1218	246.08668004736	+	mono:plus
chr3p	566029205	566040988	1219	949.286058689563	-	mono:minus
chr3p	574548042	574560978	1220	632.707196218611	+	mono:plus
chr3p	583841002	583846023	1221	271.058786312704	+	mono:plus
chr3p	585770367	585778024	1222	308.226342739108	-	mono:minus
chr3p	593923019	593929506	1223	273.141309292593	-	mono:minus
chr3p	593947077	593951981	1224	236.118708549851	-	mono:minus
chr3p	616509087	616518881	1225	683.991116820063	+	mono:plus
chr3p	626291289	626300879	1226	1235.32032500343	-	mono:minus
chr3p	628348104	628356944	1227	433.925385550955	-	mono:minus
chr3p	640498167	640506166	1228	642.271421820153	-	mono:minus
chr3p	646860616	646867326	1229	444.285688491715	-	mono:minus
chr3p	665513308	665520016	1230	248.86705307204	-	mono:minus
chr3p	701421003	701428014	1231	340.220051356809	+	mono:plus
chr3p	702613001	702619027	1232	254.929569583866	-	mono:minus
chr3p	708508746	708529944	1233	2312.28367325201	+	mono:plus
chr3p	708539006	708660023	1234	15690.0618009789	+	mono:plus
chr3p	708663000	708707019	1235	7287.84811336126	+	mono:plus
chr3p	708708002	708726027	1236	5341.91642209863	+	mono:plus
chr3p	708727000	708886025	1237	40789.0197670179	+	mono:plus
chr3p	708887009	708976017	1238	11500.7219059407	+	mono:plus
chr3p	708977007	708989009	1239	850.572885000974	+	mono:plus
chr3p	708992000	709015024	1240	2106.64672913918	+	mono:plus
chr3p	709028000	709039976	1241	904.748049537723	.	bi:minus-plus
chr3p	709064004	709092017	1242	2007.50356476792	+	mono:plus
chr3p	709093038	709100025	1243	335.707559412686	+	mono:plus
chr3p	709144186	709153001	1244	438.654098001626	+	mono:plus
chr3p	718299086	718350527	1245	9980.58319221716	+	mono:plus
chr3p	718425178	718431023	1246	254.982851848275	+	mono:plus
chr3p	718440139	718446980	1247	299.091136744008	+	mono:plus
chr3p	718543211	718549026	1248	285.764555839422	+	mono:plus
chr3p	719962025	719968872	1249	275.084411382079	-	mono:minus
chr3p	756332024	756342930	1250	1230.06358275708	+	mono:plus
chr3p	761733003	761741005	1251	407.907434042027	.	bi:plus-minus
chr3p	773135048	773140594	1252	293.627660153289	+	mono:plus
chr3p	796195016	796202011	1253	324.125946934795	-	mono:minus
chr3p	805436005	805444546	1254	414.705015275446	+	mono:plus
chr3p	815635002	815649982	1255	819.436275478274	-	mono:minus
chr3p	823571443	823664977	1256	15126.1502290694	+	mono:plus
chr3p	823677015	823687983	1257	604.934893280025	+	mono:plus
chr3p	854910081	854919935	1258	580.486725125262	+	mono:plus
chr3p	855733004	855741024	1259	300.670047771011	-	mono:minus
chr3p	855796007	855808922	1260	1197.16328723221	-	mono:minus
chr3p	855811072	855820003	1261	476.530106303399	-	mono:minus
chr3p	855829006	855836027	1262	412.182911569382	-	mono:minus
chr3p	855845005	855875992	1263	1996.97243351457	-	mono:minus
chr3p	855886001	855901006	1264	837.908631223071	-	mono:minus
chr3p	855919001	855935009	1265	1398.96833465181	-	mono:minus
chr3p	855938013	855987025	1266	4912.96096760774	-	mono:minus
chr3p	856010046	856068023	1267	9674.51682782934	-	mono:minus
chr3p	856077005	856108997	1268	4345.98293159367	-	mono:minus
chr3p	863729010	863737889	1269	425.778610542957	+	mono:plus
chr3p	868083003	868097024	1270	2495.62874907692	+	mono:plus
chr3q	12700048	12707025	1271	330.199297668031	+	mono:plus
chr3q	16210640	16219009	1272	643.452285063517	-	mono:minus
chr3q	28353296	28363981	1273	644.34666260695	-	mono:minus
chr3q	43277004	43294999	1274	974.365805080332	+	mono:plus
chr3q	60424026	60428968	1275	242.627429050659	-	mono:minus
chr3q	78912069	78919021	1276	252.639323039485	-	mono:minus
chr3q	87966014	87970876	1277	297.806973256501	+	mono:plus
chr3q	96550026	96554946	1278	242.924171473149	-	mono:minus
chr3q	113636147	113643004	1279	282.732016782583	-	mono:minus
chr3q	148096010	148100800	1280	279.354361921507	+	mono:plus
chr3q	148461016	148467906	1281	266.533053177413	-	mono:minus
chr3q	175477001	175484866	1282	372.479548776116	-	mono:minus
chr3q	175558327	175567019	1283	474.381572536731	-	mono:minus
chr3q	175784297	175793011	1284	654.813137495055	-	mono:minus
chr3q	175835008	175840666	1285	294.514575209028	+	mono:plus
chr3q	176149099	176155909	1286	262.824752137134	+	mono:plus
chr3q	176283278	176297029	1287	703.962629274595	+	mono:plus
chr3q	176672655	176678773	1288	274.189842765621	+	mono:plus
chr3q	178363002	178371861	1289	468.169810962087	+	mono:plus
chr3q	190980049	190989998	1290	615.239616867325	+	mono:plus
chr3q	217144098	217148967	1291	252.066117003762	+	mono:plus
chr3q	227390107	227396016	1292	275.052905164715	-	mono:minus
chr3q	232062154	232112996	1293	11495.1663258413	+	mono:plus
chr3q	240595345	240603007	1294	465.061121618735	-	mono:minus
chr3q	241028031	241036228	1295	505.110961052448	.	bi:plus-minus
chr3q	265046024	265054979	1296	444.682694458532	-	mono:minus
chr3q	266108559	266119042	1297	1133.86040683009	+	mono:plus
chr3q	267322002	267338980	1298	2115.27560202946	+	mono:plus
chr3q	278621916	278629851	1299	499.514949664606	-	mono:minus
chr3q	346568007	346574019	1300	344.149906498988	+	mono:plus
chr3q	348512035	348520807	1301	557.308510975645	-	mono:minus
chr3q	358997267	359001875	1302	413.90655980883	-	mono:minus
chr3q	359571011	359578807	1303	392.69105054027	+	mono:plus
chr3q	364842223	364870982	1304	3244.23493517255	+	mono:plus
chr3q	364872008	365087014	1305	46201.2734767238	+	mono:plus
chr3q	365089007	365238016	1306	24744.9905246758	+	mono:plus
chr3q	365275003	365301777	1307	3939.94275405769	+	mono:plus
chr3q	407412710	407419596	1308	382.371438349952	-	mono:minus
chr3q	416951046	416965016	1309	903.795396815519	+	mono:plus
chr3q	416974054	416982997	1310	536.361070392878	+	mono:plus
chr3q	417037023	417043883	1311	296.63666556385	+	mono:plus
chr3q	417141081	417145995	1312	240.667672646582	+	mono:plus
chr3q	417401031	417411014	1313	602.964386920494	-	mono:minus
chr3q	436417275	436422552	1314	1240.43948917602	-	mono:minus
chr3q	448655290	448661988	1315	282.852723085502	-	mono:minus
chr3q	463430002	463435982	1316	259.733322290525	-	mono:minus
chr3q	471018013	471022978	1317	245.015353520373	-	mono:minus
chr3q	502272001	502280024	1318	391.939001795991	-	mono:minus
chr3q	509262004	509272298	1319	943.351174508519	+	mono:plus
chr3q	526175949	526183289	1320	689.057960151494	+	mono:plus
chr3q	535447403	535455848	1321	823.73178362442	.	bi:plus-minus
chr3q	538955017	538961196	1322	628.895553676334	+	mono:plus
chr3q	564000825	564008449	1323	432.832465270281	+	mono:plus
chr3q	601241008	601258023	1324	1495.4006408851	+	mono:plus
chr3q	614202182	614209018	1325	383.729379984419	-	mono:minus
chr3q	620152013	620159026	1326	327.168053036738	-	mono:minus
chr3q	634530324	634537845	1327	1246.13908497146	+	mono:plus
chr3q	650415868	650421892	1328	432.54589643104	+	mono:plus
chr3q	691959000	691971985	1329	1026.1805834601	+	mono:plus
chr3q	725027009	725035006	1330	419.87154030498	+	mono:plus
chr3q	773351001	773362024	1331	650.068775404243	-	mono:minus
chr3q	775893016	775898000	1332	249.929723124051	+	mono:plus
chr3q	808208225	808214777	1333	391.634700022295	-	mono:minus
chr3q	812440028	812448983	1334	535.06316862439	+	mono:plus
chr3q	847008071	847018953	1335	940.895366107959	-	mono:minus
chr3q	847027001	847036002	1336	432.12983301712	-	mono:minus
chr3q	863908018	863913614	1337	255.986795351353	-	mono:minus
chr3q	874812246	874821923	1338	685.294523753289	-	mono:minus
chr3q	931525441	931532771	1339	495.267989250536	+	mono:plus
chr3q	954101099	954108828	1340	362.606186471865	-	mono:minus
chr3q	954276129	954282331	1341	356.84755554255	-	mono:minus
chr3q	973789023	973793779	1342	260.967137679962	+	mono:plus
chr3q	991837020	991843563	1343	291.798029581885	-	mono:minus
chr3q	1013254115	1013259871	1344	269.407352315772	-	mono:minus
chr3q	1014165030	1014170662	1345	318.678435597313	-	mono:minus
chr3q	1016896001	1016904873	1346	476.06162947233	+	mono:plus
chr3q	1035216887	1035222642	1347	418.166897844243	+	mono:plus
chr3q	1041244003	1041255882	1348	1060.61733248522	-	mono:minus
chr3q	1041262015	1041274010	1349	1483.82006679982	-	mono:minus
chr3q	1066377001	1066387011	1350	674.527362266552	-	mono:minus
chr3q	1081932011	1081941959	1351	602.764005123589	+	mono:plus
chr3q	1101634007	1101646667	1352	2986.79726241219	+	mono:plus
chr3q	1111967620	1111977047	1353	676.771509125274	+	mono:plus
chr3q	1112073004	1112080789	1354	382.481495244845	+	mono:plus
chr3q	1114297029	1114302457	1355	260.310347794857	+	mono:plus
chr3q	1115407111	1115412914	1356	252.543096333659	+	mono:plus
chr3q	1129766079	1129773962	1357	325.623311407391	-	mono:minus
chr3q	1129778198	1129785011	1358	364.759654105781	-	mono:minus
chr3q	1140558068	1140563018	1359	246.87035505217	.	bi:plus-minus
chr3q	1144904028	1144914004	1360	514.314228690516	-	mono:minus
chr3q	1160033825	1160040530	1361	515.049818049142	-	mono:minus
chr3q	1217370705	1217376517	1362	300.2307936057	-	mono:minus
chr3q	1225543002	1225549929	1363	274.539922491596	+	mono:plus
chr3q	1236896077	1236911797	1364	763.624133538056	+	mono:plus
chr3q	1240147002	1240159014	1365	916.385818937454	+	mono:plus
chr3q	1253570085	1253574944	1366	240.320402109292	+	mono:plus
chr3q	1258799003	1258809982	1367	760.805560926967	+	mono:plus
chr3q	1289684152	1289693013	1368	488.9497760331	+	mono:plus
chr3q	1293745002	1293754510	1369	527.401693137302	+	mono:plus
chr3q	1304690240	1304699023	1370	395.983836634893	.	bi:plus-minus
chr3q	1309591704	1309597023	1371	274.852762469054	+	mono:plus
chr3q	1314819115	1314829174	1372	674.633205583389	-	mono:minus
chr3q	1315017005	1315025004	1373	383.833308391414	-	mono:minus
chr3q	1320857419	1320863875	1374	344.314735775314	+	mono:plus
chr3q	1321210348	1321217809	1375	450.512147756426	-	mono:minus
chr3q	1347166010	1347174969	1376	422.401115642616	-	mono:minus
chr3q	1370835040	1370849027	1377	1267.69695567368	+	mono:plus
chr3q	1379148005	1379153026	1378	246.801775597401	-	mono:minus
chr3q	1382894296	1382899026	1379	237.690351110485	-	mono:minus
chr3q	1415129002	1415161618	1380	6132.91085999394	-	mono:minus
chr3q	1415163010	1415298025	1381	45882.4001448565	-	mono:minus
chr3q	1415423001	1415565022	1382	84384.9191927205	-	mono:minus
chr3q	1417539964	1417550958	1383	2144.40298338191	-	mono:minus
chr3q	1418148079	1418155808	1384	356.831831528853	-	mono:minus
chr3q	1418213044	1418222019	1385	401.862943787857	+	mono:plus
chr3q	1418230107	1418236973	1386	288.093995000116	+	mono:plus
chr3q	1418265009	1418283010	1387	1248.86731809367	+	mono:plus
chr3q	1418327175	1418335011	1388	399.751543267348	+	mono:plus
chr3q	1418354003	1418485829	1389	20979.1445674441	+	mono:plus
chr3q	1418514006	1418528968	1390	1812.62397577803	-	mono:minus
chr3q	1418547007	1418556018	1391	443.308647927547	-	mono:minus
chr3q	1418583027	1418590026	1392	263.743031415495	-	mono:minus
chr3q	1418602042	1418610010	1393	408.190457208953	-	mono:minus
chr3q	1418613049	1418620825	1394	351.853976541093	-	mono:minus
chr3q	1420761009	1420771022	1395	556.818108327962	+	mono:plus
chr3q	1438616101	1438625008	1396	437.200839973655	-	mono:minus
chr3q	1451055594	1451061054	1397	356.329663878583	-	mono:minus
chr3q	1455895513	1455901838	1398	286.171158492676	-	mono:minus
chr3q	1456539042	1456546015	1399	309.063588097063	+	mono:plus
chr3q	1456579024	1456586012	1400	371.703710078981	-	mono:minus
chr3q	1457060608	1457065798	1401	257.359857199223	+	mono:plus
chr3q	1472976028	1472984755	1402	446.730268477091	-	mono:minus
chr3q	1497216105	1497223026	1403	517.34006603504	+	mono:plus
chr3q	1505874001	1505884007	1404	683.63705701307	+	mono:plus
chr3q	1520236002	1520240976	1405	240.163384871298	-	mono:minus
chr3q	1524771024	1524780023	1406	525.474774489494	+	mono:plus
chr4p	13296551	13301863	1407	272.347951092669	-	mono:minus
chr4p	16544043	16554999	1408	710.605452079705	-	mono:minus
chr4p	26134163	26140025	1409	299.278125243534	-	mono:minus
chr4p	57904005	57916020	1410	1459.25280560283	.	bi:plus-minus
chr4p	101020002	101027133	1411	413.986477176923	-	mono:minus
chr4p	111833096	111862026	1412	9598.12762115346	-	mono:minus
chr4p	111865002	111891024	1413	6158.85244461915	-	mono:minus
chr4p	112269033	112300025	1414	3318.26682487046	.	bi:plus-minus
chr4p	112301018	112306007	1415	249.084962904594	-	mono:minus
chr4p	112340617	112353009	1416	925.246433894023	+	mono:plus
chr4p	112358065	112393001	1417	17771.2949567127	+	mono:plus
chr4p	112411248	112459002	1418	8375.69505997506	.	bi:minus-plus
chr4p	113452281	113500014	1419	8153.08766375881	.	bi:plus-minus
chr4p	113501070	113614008	1420	187553.104848415	.	bi:minus-plus
chr4p	114652003	114664021	1421	1907.64294551525	+	mono:plus
chr4p	114703095	114710010	1422	288.024469840022	-	mono:minus
chr4p	114717002	114735995	1423	16441.6276744341	-	mono:minus
chr4p	114766016	114808015	1424	11639.0288025511	+	mono:plus
chr4p	114830108	114909996	1425	10409.9794710651	-	mono:minus
chr4p	114911042	114917011	1426	277.526081311205	-	mono:minus
chr4p	116156003	116171790	1427	2559.76172161927	-	mono:minus
chr4p	116737005	116743773	1428	315.947109492525	+	mono:plus
chr4p	118452001	118460007	1429	402.201872806258	-	mono:minus
chr4p	118494001	118505024	1430	569.380654415752	-	mono:minus
chr4p	119346015	119357020	1431	767.814469351861	-	mono:minus
chr4p	119485070	119512995	1432	4330.76594317414	-	mono:minus
chr4p	132995615	133000494	1433	272.258069328056	-	mono:minus
chr4p	134419374	134432377	1434	1367.50313244678	+	mono:plus
chr4p	178584095	178591318	1435	318.373302406651	-	mono:minus
chr4p	190136005	190143970	1436	433.590268679088	+	mono:plus
chr4p	199176693	199181876	1437	274.17702602962	+	mono:plus
chr4p	240262239	240270499	1438	436.554371851473	+	mono:plus
chr4p	244204433	244211956	1439	389.030581250173	+	mono:plus
chr4p	249608073	249615864	1440	352.989397771546	+	mono:plus
chr4p	258470037	258491992	1441	1666.00411124232	+	mono:plus
chr4p	299537029	299544277	1442	514.648643107275	.	bi:plus-minus
chr4p	335434014	335441012	1443	308.230240187577	+	mono:plus
chr4p	342081019	342089985	1444	450.005544438621	-	mono:minus
chr4p	346907005	346915997	1445	500.236856596598	+	mono:plus
chr4p	356596102	356603026	1446	247.16886112213	-	mono:minus
chr4p	375209022	375214977	1447	253.401909635149	+	mono:plus
chr4p	384244051	384249954	1448	263.577764793628	+	mono:plus
chr4p	394127056	394142027	1449	1347.69577498307	-	mono:minus
chr4p	394154000	394161679	1450	434.853319554794	-	mono:minus
chr4p	397275000	397280331	1451	238.546407968474	+	mono:plus
chr4p	399550000	399559019	1452	449.994370833095	+	mono:plus
chr4p	399581144	399603963	1453	1970.41090248866	-	mono:minus
chr4p	399779005	399804011	1454	1580.1466565524	-	mono:minus
chr4p	399814013	399851934	1455	2462.65211721531	-	mono:minus
chr4p	399868051	399885905	1456	1042.71659660186	+	mono:plus
chr4p	399887099	399896018	1457	488.679206467719	+	mono:plus
chr4p	399898002	399914016	1458	918.95704009122	+	mono:plus
chr4p	400002048	400033902	1459	4201.38868982208	-	mono:minus
chr4p	400087009	400097994	1460	1142.83825455674	-	mono:minus
chr4p	400105008	400114024	1461	372.025196323566	-	mono:minus
chr4p	400152041	400160959	1462	417.037006751044	-	mono:minus
chr4p	400171033	400185018	1463	725.333233790873	-	mono:minus
chr4p	400209013	400226010	1464	1121.30645435379	-	mono:minus
chr4p	400260013	400269003	1465	470.551883150195	-	mono:minus
chr4p	400270001	400295025	1466	1547.46747025798	-	mono:minus
chr4p	400573451	400580014	1467	271.576393499508	.	bi:plus-minus
chr4p	400848085	400856993	1468	430.300038583551	-	mono:minus
chr4p	400883159	400890016	1469	311.099492478602	-	mono:minus
chr4p	400913055	400920007	1470	288.209696174546	-	mono:minus
chr4p	401016047	401021012	1471	236.813512394947	-	mono:minus
chr4p	401022002	401028951	1472	321.175609766656	-	mono:minus
chr4p	401033045	401043966	1473	734.137446928426	-	mono:minus
chr4p	401059032	401069982	1474	676.731534812582	-	mono:minus
chr4p	401076130	401084000	1475	385.703169641331	-	mono:minus
chr4p	401141000	401223662	1476	39165.4710942907	-	mono:minus
chr4p	419125319	419133913	1477	849.894782155003	+	mono:plus
chr4p	443982646	443990983	1478	462.418499160021	+	mono:plus
chr4p	450355709	450363752	1479	556.621611988472	+	mono:plus
chr4p	477701806	477706649	1480	264.042936497817	+	mono:plus
chr4p	520086899	520094629	1481	700.35753313279	+	mono:plus
chr4p	522988199	522997988	1482	605.81387126818	-	mono:minus
chr4p	529341175	529349191	1483	2036.66405971282	+	mono:plus
chr4p	553877015	553885014	1484	390.926297662528	+	mono:plus
chr4p	578254011	578264017	1485	536.678820840594	+	mono:plus
chr4p	619052061	619059985	1486	633.445228568494	-	mono:minus
chr4p	626929004	626935011	1487	299.074394682355	+	mono:plus
chr4p	675723527	675729767	1488	453.401794470939	+	mono:plus
chr4p	680649123	680673659	1489	2008.60035840643	-	mono:minus
chr4p	681527164	681536808	1490	555.256724868419	+	mono:plus
chr4p	681550038	681561932	1491	756.596432866905	.	bi:plus-minus
chr4p	681569753	681578932	1492	556.67902475753	-	mono:minus
chr4p	683463024	683475837	1493	796.463493121033	-	mono:minus
chr4p	717740284	717756417	1494	13889.9414944397	+	mono:plus
chr4p	718043033	718164954	1495	47975.8857239201	-	mono:minus
chr4p	719594029	719644816	1496	84442.2314345905	+	mono:plus
chr4p	722616017	722625019	1497	429.184616614124	-	mono:minus
chr4p	746633066	746640645	1498	619.669461128447	-	mono:minus
chr4p	749771008	749780022	1499	420.748249677012	-	mono:minus
chr4p	752177245	752183939	1500	288.233437512383	+	mono:plus
chr4p	783778038	783796001	1501	2996.61363395895	+	mono:plus
chr4p	819059348	819067923	1502	739.082672187863	.	bi:plus-minus
chr4p	838046011	838055806	1503	636.552406103036	-	mono:minus
chr4p	879888913	879896906	1504	472.355307760781	+	mono:plus
chr4p	883376021	883384998	1505	542.950737938859	-	mono:minus
chr4p	907827139	907832718	1506	249.256909146036	-	mono:minus
chr4p	908556075	908566803	1507	596.215049184259	+	mono:plus
chr4p	908579101	908596025	1508	2572.17439789885	+	mono:plus
chr4p	928182407	928189997	1509	647.863215453252	+	mono:plus
chr4p	935801067	935811008	1510	686.594073634696	+	mono:plus
chr4p	954479034	954487613	1511	788.573287623129	-	mono:minus
chr4p	964257327	964262190	1512	269.801475011126	-	mono:minus
chr4p	964843020	964851572	1513	491.136087284589	-	mono:minus
chr4p	982173017	982193965	1514	1139.23253882308	-	mono:minus
chr4p	1029177181	1029184299	1515	331.739883093518	-	mono:minus
chr4p	1043481001	1043499906	1516	1280.31268095046	+	mono:plus
chr4p	1045927092	1045939937	1517	2670.17034072993	+	mono:plus
chr4p	1047695009	1047753003	1518	6250.73319683618	+	mono:plus
chr4p	1050569001	1050575017	1519	272.485783255284	-	mono:minus
chr4p	1050578007	1050585543	1520	547.696941043601	-	mono:minus
chr4p	1050600057	1050739994	1521	20777.5771509843	-	mono:minus
chr4p	1051115071	1051121627	1522	309.839974015015	+	mono:plus
chr4p	1053040440	1053048805	1523	486.739608750985	-	mono:minus
chr4p	1056102016	1056106953	1524	240.508135087068	-	mono:minus
chr4p	1056166059	1056178012	1525	574.150053794425	-	mono:minus
chr4p	1056181024	1056207927	1526	3002.43156136272	-	mono:minus
chr4p	1056498001	1056504014	1527	331.880052933039	-	mono:minus
chr4p	1057813317	1057819025	1528	372.767434839475	+	mono:plus
chr4p	1073570066	1073576944	1529	274.262122599425	+	mono:plus
chr4p	1073590006	1073598801	1530	463.013844712105	+	mono:plus
chr4p	1073621019	1073628022	1531	286.210315354696	+	mono:plus
chr4p	1077955110	1077964023	1532	426.347932786004	-	mono:minus
chr4p	1093907429	1093913023	1533	330.738736597433	+	mono:plus
chr4p	1118614093	1118621020	1534	300.173512458919	-	mono:minus
chr4p	1118704039	1118714008	1535	779.284086840131	-	mono:minus
chr4p	1118760106	1118775980	1536	1209.21086098323	.	bi:plus-minus
chr4p	1118847004	1118852019	1537	239.494090483163	-	mono:minus
chr4p	1118878008	1118889019	1538	609.892833065486	-	mono:minus
chr4p	1118940247	1118945021	1539	238.509772254352	-	mono:minus
chr4p	1119344019	1119354677	1540	2356.40423167359	-	mono:minus
chr4p	1132584198	1132590024	1541	263.84984896163	+	mono:plus
chr4p	1135864041	1135878639	1542	956.712309282937	-	mono:minus
chr4p	1135902040	1135917977	1543	1445.58474438127	+	mono:plus
chr4p	1168392004	1168397009	1544	256.618106728859	+	mono:plus
chr4p	1190843158	1190850024	1545	379.96558886352	-	mono:minus
chr4p	1190893024	1190897995	1546	253.044946553648	-	mono:minus
chr4p	1191330038	1191337001	1547	282.004593802327	-	mono:minus
chr4p	1191390001	1191396998	1548	329.404688325298	-	mono:minus
chr4p	1191608095	1191613902	1549	307.405989414582	+	mono:plus
chr4q	1768022	1778024	1550	500.546173466433	.	bi:minus-plus
chr4q	2378031	2383024	1551	241.897946676761	-	mono:minus
chr4q	5717006	5726598	1552	658.4756487784	-	mono:minus
chr4q	19365034	19369801	1553	248.833440626397	-	mono:minus
chr4q	24334039	24345373	1554	1501.08691827166	+	mono:plus
chr4q	30009063	30014997	1555	264.712488586559	+	mono:plus
chr4q	41283005	41287979	1556	236.248359438929	+	mono:plus
chr4q	41290002	41306922	1557	1022.48528605485	+	mono:plus
chr4q	43380272	43386009	1558	288.407271319581	-	mono:minus
chr4q	43742001	43746887	1559	247.211974945539	-	mono:minus
chr4q	43753144	43758988	1560	261.750063594729	-	mono:minus
chr4q	43783070	43789948	1561	300.666467275159	-	mono:minus
chr4q	44108049	44120876	1562	1144.49417369128	-	mono:minus
chr4q	44130058	44140021	1563	916.232396090485	-	mono:minus
chr4q	44149136	44169953	1564	1100.94188247272	-	mono:minus
chr4q	44270063	44291986	1565	1292.51559899835	-	mono:minus
chr4q	44297050	44318019	1566	1292.89685934522	-	mono:minus
chr4q	44340101	44345949	1567	252.827213051193	-	mono:minus
chr4q	44361201	44388898	1568	2763.00222843072	-	mono:minus
chr4q	44400002	44413025	1569	568.400823346014	-	mono:minus
chr4q	44424000	44431941	1570	315.482462697239	-	mono:minus
chr4q	44438001	44460963	1571	1271.39655906884	-	mono:minus
chr4q	44468061	44508947	1572	3005.08403572471	-	mono:minus
chr4q	44524023	44556001	1573	3086.29414414094	-	mono:minus
chr4q	44561036	44582021	1574	1089.14140318934	-	mono:minus
chr4q	44674154	44683010	1575	471.575771233933	-	mono:minus
chr4q	44687004	44722971	1576	2992.92911484816	-	mono:minus
chr4q	44763174	44790954	1577	2862.57184282968	-	mono:minus
chr4q	44792050	44826978	1578	3641.34454228132	-	mono:minus
chr4q	44832100	44837001	1579	288.332222791024	-	mono:minus
chr4q	44843000	44877937	1580	4585.447381114	-	mono:minus
chr4q	44930035	44973006	1581	4665.16837753918	-	mono:minus
chr4q	45019804	45029027	1582	648.134616152995	+	mono:plus
chr4q	45062088	45070015	1583	279.77879280378	-	mono:minus
chr4q	60696443	60705937	1584	880.12282234709	-	mono:minus
chr4q	60736081	60749011	1585	609.784309915666	+	mono:plus
chr4q	61971010	61984837	1586	2329.10379900611	-	mono:minus
chr4q	65518065	65525020	1587	309.310100563095	-	mono:minus
chr4q	70996008	71011880	1588	1231.60815324103	-	mono:minus
chr4q	76704008	76715982	1589	844.124481184355	+	mono:plus
chr4q	76789185	76796007	1590	285.773326355588	+	mono:plus
chr4q	76957065	76965917	1591	431.192860771157	+	mono:plus
chr4q	77176124	77183913	1592	383.822765610347	+	mono:plus
chr4q	77315009	77320988	1593	253.302543982875	+	mono:plus
chr4q	105619218	105624976	1594	413.614745646518	-	mono:minus
chr4q	136862056	136867019	1595	246.846920144736	+	mono:plus
chr4q	136873071	136882965	1596	634.985135634437	+	mono:plus
chr4q	184245934	184254999	1597	553.033657337187	-	mono:minus
chr4q	184257028	184270029	1598	736.672723422671	-	mono:minus
chr4q	184278026	184287016	1599	408.035274281061	.	bi:plus-minus
chr4q	184320884	184328957	1600	865.698731742203	+	mono:plus
chr4q	211737008	211742893	1601	247.08728116308	-	mono:minus
chr4q	211869740	211875013	1602	249.29304538263	+	mono:plus
chr4q	238333000	238342002	1603	422.848917921043	-	mono:minus
chr4q	248618038	248629015	1604	1049.24723330552	-	mono:minus
chr4q	248643063	248655014	1605	767.296510189252	-	mono:minus
chr4q	259708010	259715987	1606	392.336217951593	-	mono:minus
chr4q	263141715	263150019	1607	509.95582301549	+	mono:plus
chr4q	276334000	276344425	1608	655.117732443419	+	mono:plus
chr4q	276497093	276505988	1609	562.258688152488	+	mono:plus
chr4q	277751485	277759619	1610	677.772337825277	-	mono:minus
chr4q	298260852	298265514	1611	267.627184987596	-	mono:minus
chr4q	319107079	319112847	1612	271.514035808636	-	mono:minus
chr4q	331576001	331584927	1613	506.683330522886	-	mono:minus
chr4q	333533108	333538014	1614	262.394854541036	-	mono:minus
chr4q	365399531	365404886	1615	295.209941931372	-	mono:minus
chr4q	367077173	367207956	1616	32176.6393600715	+	mono:plus
chr4q	391543185	391552002	1617	473.412247347377	+	mono:plus
chr4q	413182104	413188676	1618	1159.67373415298	-	mono:minus
chr4q	480701000	480708671	1619	391.284202257656	+	mono:plus
chr4q	500858007	500867862	1620	808.231040680263	+	mono:plus
chr4q	505320488	505327005	1621	292.721171380944	+	mono:plus
chr4q	588357266	588362166	1622	310.530612110849	+	mono:plus
chr4q	599231000	599241011	1623	519.904355109153	-	mono:minus
chr4q	600338373	600347003	1624	833.873815185445	+	mono:plus
chr4q	608371368	608380027	1625	658.801624527871	-	mono:minus
chr4q	685682039	685696757	1626	1523.21761875837	-	mono:minus
chr4q	729507405	729514825	1627	378.360131814816	-	mono:minus
chr4q	849126254	849133696	1628	371.939263491842	-	mono:minus
chr4q	894863008	894873991	1629	859.146894312249	-	mono:minus
chr4q	907471292	907476953	1630	264.91581422701	-	mono:minus
chr4q	948744565	948749829	1631	428.458164808615	+	mono:plus
chr4q	968310021	968317010	1632	1048.41387499498	-	mono:minus
chr4q	982464034	982474817	1633	956.128377815176	.	bi:plus-minus
chr4q	997100003	997105915	1634	268.307459248084	+	mono:plus
chr4q	1019525007	1019535917	1635	819.545164888463	+	mono:plus
chr4q	1041253036	1041258022	1636	248.409010914514	+	mono:plus
chr4q	1113653030	1113663025	1637	568.001564936574	+	mono:plus
chr4q	1117105001	1117111781	1638	347.661035112671	-	mono:minus
chr4q	1142148073	1142154926	1639	295.832292449084	+	mono:plus
chr4q	1148652556	1148659662	1640	512.920621105071	+	mono:plus
chr4q	1152961001	1152971013	1641	657.061674327825	+	mono:plus
chr4q	1160425011	1160448767	1642	1875.58424604522	-	mono:minus
chr4q	1162588055	1162597920	1643	529.211032445185	-	mono:minus
chr4q	1172234434	1172241762	1644	566.646645060061	-	mono:minus
chr4q	1195400030	1195416620	1645	1226.64124989355	+	mono:plus
chr4q	1208368001	1208373965	1646	285.119358380156	+	mono:plus
chr5p	5120155	5125018	1647	328.46457843418	+	mono:plus
chr5p	20960096	20970818	1648	1057.63687030351	-	mono:minus
chr5p	25097022	25107001	1649	710.107891590049	+	mono:plus
chr5p	27229410	27236561	1650	655.049125606467	+	mono:plus
chr5p	31811180	31816387	1651	487.028413850252	-	mono:minus
chr5p	39853925	39859886	1652	320.08453979318	+	mono:plus
chr5p	44117128	44122965	1653	273.490103223522	+	mono:plus
chr5p	44140142	44150907	1654	781.917280364635	-	mono:minus
chr5p	51279074	51286950	1655	381.887643697474	-	mono:minus
chr5p	52065047	52073558	1656	1246.24469982544	-	mono:minus
chr5p	91163063	91172017	1657	543.224680549606	+	mono:plus
chr5p	117432921	117442005	1658	641.972922750066	+	mono:plus
chr5p	130817042	130826012	1659	513.245066811683	-	mono:minus
chr5p	147552012	147556982	1660	258.966053516374	-	mono:minus
chr5p	147578010	147583028	1661	247.337178146513	-	mono:minus
chr5p	166313244	166319899	1662	311.041900237615	-	mono:minus
chr5p	193189002	193195973	1663	309.861918839302	-	mono:minus
chr5p	195031360	195041009	1664	615.496638147047	-	mono:minus
chr5p	217210143	217222017	1665	1297.47823323238	+	mono:plus
chr5p	237403041	237408001	1666	294.790880838156	+	mono:plus
chr5p	242611155	242616961	1667	293.823694383482	-	mono:minus
chr5p	268354259	268363926	1668	1786.88465685589	-	mono:minus
chr5p	293134222	293139937	1669	612.13778115327	.	bi:plus-minus
chr5p	312017020	312027938	1670	701.831905219381	+	mono:plus
chr5p	333575091	333586968	1671	817.103166707737	-	mono:minus
chr5p	339956008	339962015	1672	262.318897015107	-	mono:minus
chr5p	345785785	345794963	1673	835.575393927063	-	mono:minus
chr5p	358734149	358741076	1674	405.516802555039	-	mono:minus
chr5p	362267071	362276019	1675	420.560437570942	-	mono:minus
chr5p	370033024	370038733	1676	282.011707321196	+	mono:plus
chr5p	421539254	421546748	1677	445.159028473668	.	bi:plus-minus
chr5p	424493285	424499004	1678	263.540586810302	-	mono:minus
chr5p	425233296	425238821	1679	256.523794118127	+	mono:plus
chr5p	437928021	437936007	1680	300.797148375228	+	mono:plus
chr5p	508087390	508093467	1681	356.780059691089	-	mono:minus
chr5p	516931000	516936003	1682	236.050098629438	.	bi:minus-plus
chr5p	523915002	523922815	1683	412.486678832031	+	mono:plus
chr5p	526022498	526028850	1684	452.243038876288	-	mono:minus
chr5p	570777065	570783880	1685	352.883481795015	+	mono:plus
chr5p	598359000	598364009	1686	236.716222080815	-	mono:minus
chr5p	644293200	644300011	1687	306.444451829706	+	mono:plus
chr5p	656021368	656048611	1688	28122.1427528345	+	mono:plus
chr5p	656752459	656762950	1689	5740.22925602443	.	bi:plus-minus
chr5p	663151350	663156763	1690	439.409682534494	+	mono:plus
chr5p	672843528	672851429	1691	722.395780619746	+	mono:plus
chr5p	673622211	673630021	1692	389.254911749151	-	mono:minus
chr5p	682391031	682402755	1693	1654.5776264648	+	mono:plus
chr5p	688889091	688894462	1694	361.787018725033	-	mono:minus
chr5p	688929001	688938005	1695	534.043961151774	+	mono:plus
chr5p	695265135	695269926	1696	257.860970776434	-	mono:minus
chr5p	707189460	707197587	1697	512.202324865228	+	mono:plus
chr5p	720861253	720890995	1698	1625.36595022099	-	mono:minus
chr5p	762415001	762420025	1699	236.328305680331	+	mono:plus
chr5p	764490262	764497992	1700	298.660748818061	+	mono:plus
chr5p	788961563	788970013	1701	429.857235382874	+	mono:plus
chr5p	804876048	804881995	1702	303.996657413451	-	mono:minus
chr5p	823420001	823431010	1703	2173.59104249622	-	mono:minus
chr5p	829156024	829162013	1704	287.619526173388	-	mono:minus
chr5p	836813076	836821013	1705	455.92767216259	-	mono:minus
chr5p	883633109	883637997	1706	262.302112386913	-	mono:minus
chr5p	896921034	896927619	1707	423.68960595204	+	mono:plus
chr5p	913247179	913252684	1708	264.911761782498	-	mono:minus
chr5p	933358222	933370941	1709	1076.37475854934	-	mono:minus
chr5p	949339097	949344873	1710	267.283124304093	-	mono:minus
chr5p	959846529	959852951	1711	358.010471946036	+	mono:plus
chr5p	979478038	979487009	1712	430.667535109249	-	mono:minus
chr5p	984647002	984653649	1713	313.13213076887	+	mono:plus
chr5p	996206437	996214023	1714	419.220170414629	+	mono:plus
chr5p	999418666	999426190	1715	506.190358976168	-	mono:minus
chr5p	1018452060	1018458022	1716	339.33098420606	-	mono:minus
chr5p	1040563001	1040569172	1717	330.887400951969	+	mono:plus
chr5p	1042861280	1042866013	1718	237.596570365754	-	mono:minus
chr5p	1067002224	1067007606	1719	280.837477410994	+	mono:plus
chr5p	1071317116	1071327022	1720	756.822451521217	-	mono:minus
chr5p	1094356920	1094361415	1721	401.193421561916	+	mono:plus
chr5p	1102370070	1102419988	1722	5488.93318632769	+	mono:plus
chr5p	1102496016	1102517020	1723	1323.47852534297	+	mono:plus
chr5p	1102519009	1102529850	1724	1210.86191188532	+	mono:plus
chr5p	1102531138	1102539595	1725	416.783820064364	+	mono:plus
chr5p	1102550028	1102563023	1726	2475.16540704047	+	mono:plus
chr5p	1119827103	1119833789	1727	504.312890996916	-	mono:minus
chr5p	1144526002	1144532015	1728	276.126468664003	-	mono:minus
chr5p	1153567011	1153574882	1729	392.731476299674	+	mono:plus
chr5p	1153676024	1153685949	1730	785.559161570034	+	mono:plus
chr5p	1199769883	1199778946	1731	638.138468277669	+	mono:plus
chr5p	1230632135	1230660008	1732	5646.65600626982	-	mono:minus
chr5p	1249578318	1249585987	1733	294.289301211351	-	mono:minus
chr5p	1249615044	1249619988	1734	255.532826753414	-	mono:minus
chr5p	1249921019	1249926967	1735	266.236368928513	+	mono:plus
chr5p	1266062688	1266069760	1736	959.635290175369	-	mono:minus
chr5p	1271159231	1271168002	1737	428.847365781998	+	mono:plus
chr5q	11238617	11246457	1738	717.964069029757	-	mono:minus
chr5q	33073000	33078554	1739	264.819939654481	+	mono:plus
chr5q	34357294	34365476	1740	711.30111709691	-	mono:minus
chr5q	45440002	45458952	1741	995.125285735014	-	mono:minus
chr5q	45613003	45626027	1742	1938.94875580939	+	mono:plus
chr5q	45627072	45635002	1743	386.282289062328	+	mono:plus
chr5q	58671047	58689933	1744	43722.9925606067	+	mono:plus
chr5q	78737319	78747158	1745	803.396008184225	-	mono:minus
chr5q	87559477	87566078	1746	364.155968946242	+	mono:plus
chr5q	104361888	104366999	1747	291.506341808805	+	mono:plus
chr5q	105719138	105735663	1748	985.392220647924	-	mono:minus
chr5q	105769021	105778021	1749	488.329188532653	-	mono:minus
chr5q	105779079	105790998	1750	1390.27506875294	-	mono:minus
chr5q	105829008	105839622	1751	1143.72170575746	-	mono:minus
chr5q	105881047	105905011	1752	1882.49581214736	-	mono:minus
chr5q	105909082	105919023	1753	685.629794958024	-	mono:minus
chr5q	105923004	105934958	1754	731.651056820532	-	mono:minus
chr5q	105944012	105961022	1755	1270.24751421235	-	mono:minus
chr5q	105963001	105967985	1756	267.364038350783	-	mono:minus
chr5q	106058030	106075539	1757	1516.1331195829	-	mono:minus
chr5q	136432065	136440951	1758	512.117698773858	-	mono:minus
chr5q	140298040	140307905	1759	514.823974970935	.	bi:plus-minus
chr5q	140313236	140323909	1760	572.274350315885	-	mono:minus
chr5q	140372052	140392021	1761	1397.05630112699	-	mono:minus
chr5q	140401024	140409691	1762	483.1936068226	-	mono:minus
chr5q	140411114	140434012	1763	1804.55824981431	-	mono:minus
chr5q	140437007	140445013	1764	383.298528596269	-	mono:minus
chr5q	140489016	140525028	1765	4610.32076611339	-	mono:minus
chr5q	140531002	140586022	1766	6625.50638487779	-	mono:minus
chr5q	140587001	140597015	1767	777.911303982364	-	mono:minus
chr5q	140600012	140616007	1768	1332.45982511528	-	mono:minus
chr5q	140621029	140660021	1769	2372.50003032163	-	mono:minus
chr5q	140691076	140709020	1770	838.76703186073	-	mono:minus
chr5q	140710030	140720987	1771	649.601992893031	-	mono:minus
chr5q	140740026	140747740	1772	388.394749293625	-	mono:minus
chr5q	146329002	146343024	1773	750.371126280533	+	mono:plus
chr5q	146367004	146373594	1774	336.53731166294	-	mono:minus
chr5q	174041033	174048957	1775	332.813255529496	+	mono:plus
chr5q	185039023	185051991	1776	790.547338663972	+	mono:plus
chr5q	185082001	185088024	1777	294.216638830945	+	mono:plus
chr5q	192090027	192094752	1778	250.860065957209	-	mono:minus
chr5q	192996109	193008028	1779	823.773469151442	-	mono:minus
chr5q	210513176	210519457	1780	462.148982154567	+	mono:plus
chr5q	216266641	216271879	1781	581.839532977203	-	mono:minus
chr5q	217395458	217399856	1782	247.330067772181	+	mono:plus
chr5q	224726755	224734817	1783	871.060983737958	-	mono:minus
chr5q	224868424	224873551	1784	257.017402504173	-	mono:minus
chr5q	243939114	243945527	1785	313.510882230047	-	mono:minus
chr5q	293931041	293937006	1786	299.224294638409	-	mono:minus
chr5q	309696261	309706397	1787	906.402088828614	+	mono:plus
chr5q	323304006	323320027	1788	1366.0219643304	-	mono:minus
chr5q	324669017	324674021	1789	288.1278407508	-	mono:minus
chr5q	341391011	341397788	1790	281.852825669157	+	mono:plus
chr5q	396736051	396743967	1791	432.001575712051	-	mono:minus
chr5q	401144005	401156001	1792	1133.67234841334	-	mono:minus
chr5q	417271076	417280991	1793	2322.01214635561	+	mono:plus
chr5q	427957010	427962750	1794	263.731791315552	+	mono:plus
chr5q	439428381	439437494	1795	1020.13251156189	+	mono:plus
chr5q	440011025	440018020	1796	504.46511085125	+	mono:plus
chr5q	440683002	440691834	1797	434.371197278839	-	mono:minus
chr5q	443633010	443641027	1798	435.950327459627	+	mono:plus
chr5q	446293064	446302994	1799	622.663371787238	+	mono:plus
chr5q	470976538	470981624	1800	399.988169579665	-	mono:minus
chr5q	472748029	472753957	1801	290.470570472713	+	mono:plus
chr5q	474801316	474817018	1802	1566.16293172672	-	mono:minus
chr5q	495450099	495458437	1803	1393.74559438992	-	mono:minus
chr5q	497489672	497495686	1804	438.190301232154	-	mono:minus
chr5q	526608593	526616532	1805	2977.40109040198	+	mono:plus
chr5q	549268011	549275008	1806	366.013413483413	+	mono:plus
chr5q	553784008	553792735	1807	536.275255248844	+	mono:plus
chr5q	584698682	584704825	1808	315.666085786198	-	mono:minus
chr5q	628328458	628339871	1809	1341.04452229669	+	mono:plus
chr5q	639960447	639968426	1810	579.83203332979	-	mono:minus
chr5q	664045044	664055208	1811	771.15165363547	+	mono:plus
chr5q	695366022	695397955	1812	1874.56516202912	-	mono:minus
chr5q	695450020	695459689	1813	612.524295418865	-	mono:minus
chr5q	695578115	695584018	1814	281.334165413153	-	mono:minus
chr5q	695600008	695623839	1815	1352.50754448657	-	mono:minus
chr5q	700162000	700172023	1816	591.45126351087	-	mono:minus
chr5q	734333794	734339898	1817	242.979241266817	+	mono:plus
chr5q	735283295	735292024	1818	444.567511296681	-	mono:minus
chr5q	784492002	784500667	1819	459.247738384083	+	mono:plus
chr5q	799472039	799478694	1820	917.781375156443	+	mono:plus
chr5q	814967001	814977022	1821	629.227975264149	+	mono:plus
chr5q	847591072	847601791	1822	859.770673668599	+	mono:plus
chr5q	858341001	858348024	1823	263.392282318307	+	mono:plus
chr5q	901926288	901931728	1824	339.182324913387	-	mono:minus
chr5q	912280056	912290979	1825	1397.16137928425	-	mono:minus
chr5q	913254312	913265023	1826	786.366147394344	-	mono:minus
chr5q	970715167	970718955	1827	360.594505458232	+	mono:plus
chr5q	973487007	973495894	1828	464.234160515679	+	mono:plus
chr5q	1017859007	1017865697	1829	405.76088870948	+	mono:plus
chr5q	1026484486	1026489757	1830	382.29690237629	-	mono:minus
chr5q	1033754001	1033761911	1831	380.955539729411	+	mono:plus
chr5q	1059018014	1059022969	1832	245.750576787061	+	mono:plus
chr5q	1064158117	1064165017	1833	312.047036734248	+	mono:plus
chr5q	1069116286	1069124267	1834	827.940469345141	-	mono:minus
chr5q	1100600019	1100610878	1835	880.001079696032	-	mono:minus
chr5q	1113449055	1113453992	1836	238.653535662441	+	mono:plus
chr5q	1117055019	1117060019	1837	237.96635284289	.	bi:minus-plus
chr5q	1126381480	1126386738	1838	691.411324044186	-	mono:minus
chr5q	1155702016	1155708937	1839	340.380556636246	+	mono:plus
chr5q	1185758260	1185768934	1840	601.444744146234	-	mono:minus
chr5q	1194345997	1194361977	1841	4164.6209622183	+	mono:plus
chr5q	1207545094	1207558925	1842	677.876630488974	-	mono:minus
chr5q	1215715364	1215720937	1843	505.764702642895	+	mono:plus
chr5q	1224092103	1224099014	1844	301.242251012197	-	mono:minus
chr5q	1246773337	1246779831	1845	1369.6938778461	-	mono:minus
chr5q	1249905385	1249915010	1846	655.310045258612	-	mono:minus
chr6p	9351023	9357970	1847	297.798822065579	-	mono:minus
chr6p	9431182	9437013	1848	247.599425692603	-	mono:minus
chr6p	15426127	15453021	1849	2858.78796757474	-	mono:minus
chr6p	23223134	23229786	1850	328.872659437323	-	mono:minus
chr6p	23232087	23239022	1851	277.306529687375	-	mono:minus
chr6p	25018532	25027937	1852	4222.58518990701	-	mono:minus
chr6p	26432364	26439992	1853	401.78242371654	-	mono:minus
chr6p	29831000	29838911	1854	300.182334309017	.	bi:plus-minus
chr6p	54744473	54752701	1855	1442.07730670661	-	mono:minus
chr6p	57623023	57639023	1856	800.014945754596	-	mono:minus
chr6p	57864011	57872993	1857	463.301736168382	+	mono:plus
chr6p	76776164	76787850	1858	1419.66802371189	-	mono:minus
chr6p	140879001	140887951	1859	625.375169147369	-	mono:minus
chr6p	151883028	151892975	1860	566.789801042269	-	mono:minus
chr6p	188861001	188876948	1861	1261.64241839567	+	mono:plus
chr6p	188902020	188912022	1862	605.513974715615	+	mono:plus
chr6p	188982055	188988442	1863	277.347289076058	+	mono:plus
chr6p	189104080	189114968	1864	845.457906530112	+	mono:plus
chr6p	189636004	189645993	1865	524.851181054221	+	mono:plus
chr6p	241487036	241497015	1866	596.641397506925	-	mono:minus
chr6p	250346000	250354535	1867	501.573364612235	+	mono:plus
chr6p	272490618	272497745	1868	729.887695923398	-	mono:minus
chr6p	297828210	297839014	1869	1342.77961055714	+	mono:plus
chr6p	306611000	306617999	1870	364.250286490733	+	mono:plus
chr6p	309205105	309214953	1871	823.339728280879	+	mono:plus
chr6p	332164164	332175962	1872	1335.32681015764	+	mono:plus
chr6p	366956506	366963312	1873	415.13757413571	+	mono:plus
chr6p	367223100	367229994	1874	331.052041325182	-	mono:minus
chr6p	371030227	371038012	1875	494.918462802434	+	mono:plus
chr6p	384105123	384113872	1876	556.963878712613	+	mono:plus
chr6p	444888005	444894986	1877	329.843057881124	+	mono:plus
chr6p	444898047	444906011	1878	400.862293727836	+	mono:plus
chr6p	444914013	445114010	1879	71958.013397759	+	mono:plus
chr6p	445117016	445151013	1880	11123.0233325919	+	mono:plus
chr6p	445159015	445194982	1881	9062.45121389083	+	mono:plus
chr6p	445203002	445250958	1882	13037.1419476067	+	mono:plus
chr6p	445255241	445312998	1883	13274.3511510848	+	mono:plus
chr6p	445806362	445814015	1884	406.87879681569	-	mono:minus
chr6p	447635000	447642995	1885	390.510135497972	+	mono:plus
chr6p	471624115	471633939	1886	497.438757537667	-	mono:minus
chr6p	483029160	483038027	1887	499.353310860945	+	mono:plus
chr6p	496240487	496254025	1888	1052.02071792136	-	mono:minus
chr6p	496957010	496961979	1889	241.913007669164	+	mono:plus
chr6p	516326055	516333578	1890	922.133578186929	-	mono:minus
chr6p	519363424	519371300	1891	484.768695911499	+	mono:plus
chr6p	522367730	522373871	1892	345.184014917867	-	mono:minus
chr6p	528809094	528815812	1893	306.823657739712	+	mono:plus
chr6p	529572000	529581812	1894	515.085954375866	-	mono:minus
chr6p	551080597	551089975	1895	581.158868566085	-	mono:minus
chr6p	564184087	564190724	1896	327.405142741399	-	mono:minus
chr6p	565770092	565775856	1897	257.928537056949	-	mono:minus
chr6p	587521333	587527843	1898	355.320142300157	+	mono:plus
chr6p	607597751	607608013	1899	614.129827194077	+	mono:plus
chr6p	652487509	652498027	1900	715.267901245249	.	bi:plus-minus
chr6p	659802003	659807026	1901	244.290724120377	-	mono:minus
chr6p	723816042	723821978	1902	324.037093128314	-	mono:minus
chr6p	762132020	762140982	1903	490.403556903202	-	mono:minus
chr6p	796172201	796179008	1904	524.871502778451	-	mono:minus
chr6p	833672134	833680856	1905	1181.17454521558	-	mono:minus
chr6p	839600819	839606883	1906	323.992775216864	-	mono:minus
chr6p	863217394	863222554	1907	252.206867896437	+	mono:plus
chr6p	884085233	884091980	1908	326.171281998726	-	mono:minus
chr6p	972144280	972155818	1909	2456.09869772737	+	mono:plus
chr6p	1006961144	1006973501	1910	1031.51858861864	+	mono:plus
chr6p	1113466001	1113472636	1911	428.084042969212	-	mono:minus
chr6p	1138041295	1138049984	1912	408.200595753276	-	mono:minus
chr6p	1148042028	1148050310	1913	375.810164752708	-	mono:minus
chr6p	1178182860	1178189993	1914	412.141012060272	-	mono:minus
chr6p	1179164273	1179171017	1915	314.933171819767	-	mono:minus
chr6p	1183570001	1183582003	1916	695.258496856418	-	mono:minus
chr6p	1190461017	1190467908	1917	341.686361907752	+	mono:plus
chr6p	1227796020	1227810027	1918	864.687590637031	-	mono:minus
chr6p	1242424009	1242443025	1919	992.743757204139	+	mono:plus
chr6p	1242957079	1242965011	1920	413.533877904557	+	mono:plus
chr6p	1243882002	1243888989	1921	343.528173810413	+	mono:plus
chr6p	1243909021	1243915989	1922	328.470332682928	+	mono:plus
chr6p	1246670493	1246677018	1923	388.701934315344	-	mono:minus
chr6p	1249339044	1249343662	1924	236.306247565535	-	mono:minus
chr6p	1262711521	1262719845	1925	362.652355101406	-	mono:minus
chr6p	1275956002	1275964014	1926	414.034764310979	-	mono:minus
chr6p	1292934460	1292949660	1927	2453.35365803985	-	mono:minus
chr6p	1317486087	1317492937	1928	323.602100637239	-	mono:minus
chr6p	1320507282	1320513980	1929	436.525048211958	+	mono:plus
chr6p	1329225002	1329233004	1930	390.683485432682	-	mono:minus
chr6p	1336201103	1336207935	1931	274.598119496303	+	mono:plus
chr6p	1336945150	1336951343	1932	389.801786272301	+	mono:plus
chr6p	1337681162	1337692916	1933	1099.29133159972	+	mono:plus
chr6p	1337968292	1337976025	1934	382.22307636684	+	mono:plus
chr6p	1349065393	1349072013	1935	526.072240941209	+	mono:plus
chr6p	1354742025	1354749003	1936	315.871463349027	+	mono:plus
chr6p	1355610214	1355616886	1937	334.801809701743	-	mono:minus
chr6p	1355629070	1355636024	1938	337.86966678796	-	mono:minus
chr6p	1356128038	1356141010	1939	583.280064840211	+	mono:plus
chr6p	1356248164	1356252884	1940	236.537336685225	-	mono:minus
chr6p	1356445014	1356451965	1941	311.340821039613	+	mono:plus
chr6p	1356642032	1356647428	1942	280.628660995843	+	mono:plus
chr6p	1365565675	1365570972	1943	243.749202435472	-	mono:minus
chr6p	1368853003	1368900965	1944	4630.12472521582	.	bi:minus-plus
chr6p	1368919003	1369095343	1945	17219.7838115599	.	bi:plus-minus
chr6p	1369258023	1369271972	1946	775.809607695914	-	mono:minus
chr6p	1370355012	1370363888	1947	574.563047048477	-	mono:minus
chr6p	1370419015	1370436007	1948	1043.18715248198	-	mono:minus
chr6p	1370440005	1370456972	1949	879.190319589697	-	mono:minus
chr6p	1370491115	1370508013	1950	1568.96452599783	-	mono:minus
chr6p	1370511016	1370520006	1951	454.112049430321	-	mono:minus
chr6p	1370555017	1370583982	1952	2003.63681895962	+	mono:plus
chr6p	1374664647	1374670783	1953	293.711285432172	-	mono:minus
chr6p	1378101079	1378105987	1954	238.817891710745	+	mono:plus
chr6p	1387494068	1387509019	1955	805.309610319878	+	mono:plus
chr6p	1406556099	1406560950	1956	239.70056095122	-	mono:minus
chr6p	1421932029	1421940943	1957	528.255231056097	+	mono:plus
chr6p	1429031440	1429039977	1958	601.240026232882	-	mono:minus
chr6p	1431678031	1431690991	1959	746.664360247859	-	mono:minus
chr6p	1444117006	1444124016	1960	332.570756196353	+	mono:plus
chr6q	5424609	5429578	1961	287.814774730745	+	mono:plus
chr6q	6817013	6825010	1962	413.523248048053	-	mono:minus
chr6q	9824770	9830908	1963	292.058302944543	-	mono:minus
chr6q	43991008	44024017	1964	2185.35597788118	+	mono:plus
chr6q	44028009	44055999	1965	2747.37526903305	.	bi:plus-minus
chr6q	84853004	84859024	1966	292.749310009536	-	mono:minus
chr6q	96150142	96155561	1967	279.445627448313	-	mono:minus
chr6q	108526103	108532025	1968	425.120811333179	-	mono:minus
chr6q	112963551	112968989	1969	289.564433109867	-	mono:minus
chr6q	136470046	136477670	1970	328.190181975895	-	mono:minus
chr6q	136497009	136504985	1971	341.869066205292	+	mono:plus
chr6q	136509039	136513897	1972	236.565074514136	+	mono:plus
chr6q	136531100	136535991	1973	245.886772884081	-	mono:minus
chr6q	136587011	136600760	1974	3385.32698868349	-	mono:minus
chr6q	136737085	136750029	1975	734.267536054357	+	mono:plus
chr6q	145721406	145730929	1976	739.562892105604	.	bi:minus-plus
chr6q	160368032	160375177	1977	358.158577861241	-	mono:minus
chr6q	172041192	172049834	1978	395.514293046339	+	mono:plus
chr6q	172124227	172133557	1979	529.438478980612	+	mono:plus
chr6q	172189204	172198880	1980	633.630258891631	+	mono:plus
chr6q	187662045	187675023	1981	789.758797196003	-	mono:minus
chr6q	187679016	187698021	1982	1394.71173499645	-	mono:minus
chr6q	187700083	187775027	1983	13217.6923250728	-	mono:minus
chr6q	187777072	187939507	1984	72247.7097088907	-	mono:minus
chr6q	220021070	220030000	1985	554.489117326241	+	mono:plus
chr6q	220062051	220070810	1986	412.803057390741	+	mono:plus
chr6q	233985141	233994419	1987	693.024627575796	-	mono:minus
chr6q	256022001	256053008	1988	2175.42456683697	-	mono:minus
chr6q	262434037	262440032	1989	271.838737001165	-	mono:minus
chr6q	266058022	266210972	1990	49959.4460600873	+	mono:plus
chr6q	272554379	272560761	1991	368.124858614194	+	mono:plus
chr6q	292121000	292129571	1992	398.270947378935	+	mono:plus
chr6q	308430245	308436013	1993	275.518757860282	+	mono:plus
chr6q	308666609	308673023	1994	263.03587940871	-	mono:minus
chr6q	310687023	310696311	1995	830.035472276108	-	mono:minus
chr6q	311710884	311716937	1996	345.702148953437	+	mono:plus
chr6q	322347047	322357666	1997	686.365279519712	+	mono:plus
chr6q	330312059	330316977	1998	240.865722459991	-	mono:minus
chr6q	342307040	342316001	1999	510.588622774128	+	mono:plus
chr6q	348590482	348596577	2000	324.890003238093	-	mono:minus
[truncated: 544 more rows]
