# Supplementary material for: A mammalian-like piRNA pathway in Axolotl reveals the origins of piRNA-directed DNA methylation
Source: EMBO J. 2025 Nov 13;45(6):1933–56. doi: 10.1038/s44318-025-00631-w (PMC7618676; doi:10.1038/s44318-025-00631-w)
Supplement: Supplementary file 11 — Source data Fig. 5 [file 44318_2025_631_MOESM11_ESM.zip › Figure 5/5A/oocyte-1_genome_srt_edit.pirna.fwd.bin10000000.log2RPM.csv]

chr10p	0	10000000	6.716
chr10p	10000000	20000000	6.749
chr10p	20000000	30000000	8.138
chr10p	30000000	40000000	6.071
chr10p	40000000	50000000	6.472
chr10p	50000000	60000000	6.389
chr10p	60000000	70000000	7.115
chr10p	70000000	80000000	9.476
chr10p	80000000	90000000	9.178
chr10p	90000000	100000000	6.894
chr10p	100000000	110000000	7.020
chr10p	110000000	120000000	7.357
chr10p	120000000	130000000	6.460
chr10p	130000000	140000000	6.992
chr10p	140000000	150000000	8.917
chr10p	150000000	160000000	8.660
chr10p	160000000	170000000	7.292
chr10p	170000000	180000000	6.921
chr10p	180000000	190000000	7.296
chr10p	190000000	200000000	6.490
chr10p	200000000	210000000	6.397
chr10p	210000000	220000000	6.267
chr10p	220000000	230000000	6.372
chr10p	230000000	240000000	6.136
chr10p	240000000	250000000	8.375
chr10p	250000000	260000000	6.081
chr10p	260000000	270000000	7.983
chr10p	270000000	280000000	5.872
chr10p	280000000	290000000	6.621
chr10p	290000000	300000000	6.566
chr10p	300000000	310000000	6.904
chr10p	310000000	320000000	6.448
chr10p	320000000	330000000	6.963
chr10p	330000000	340000000	6.332
chr10p	340000000	350000000	6.612
chr10p	350000000	360000000	6.249
chr10p	360000000	370000000	7.106
chr10p	370000000	380000000	6.590
chr10p	380000000	390000000	7.651
chr10p	390000000	400000000	7.064
chr10p	400000000	410000000	6.273
chr10p	410000000	420000000	7.948
chr10p	420000000	430000000	6.838
chr10p	430000000	440000000	6.739
chr10p	440000000	450000000	9.289
chr10p	450000000	460000000	7.119
chr10p	460000000	470000000	5.884
chr10p	470000000	480000000	6.368
chr10p	480000000	490000000	6.350
chr10p	490000000	500000000	6.539
chr10p	500000000	510000000	8.272
chr10p	510000000	520000000	7.285
chr10p	520000000	530000000	7.047
chr10p	530000000	540000000	6.317
chr10p	540000000	550000000	6.932
chr10p	550000000	560000000	7.059
chr10p	560000000	570000000	7.694
chr10p	570000000	580000000	6.434
chr10p	580000000	590000000	6.162
chr10p	590000000	600000000	7.560
chr10p	600000000	610000000	6.921
chr10p	610000000	620000000	7.946
chr10p	620000000	630000000	6.122
chr10p	630000000	640000000	6.392
chr10p	640000000	650000000	6.480
chr10p	650000000	660000000	7.059
chr10p	660000000	670000000	6.653
chr10p	670000000	680000000	6.519
chr10p	680000000	690000000	6.829
chr10p	690000000	700000000	5.828
chr10p	700000000	710000000	6.175
chr10p	710000000	720000000	6.359
chr10p	720000000	730000000	6.531
chr10p	730000000	740000000	6.455
chr10p	740000000	750000000	8.768
chr10p	750000000	760000000	6.523
chr10p	760000000	770000000	6.933
chr10p	770000000	780000000	7.481
chr10p	780000000	790000000	6.299
chr10p	790000000	800000000	6.723
chr10p	800000000	810000000	6.857
chr10p	810000000	820000000	7.218
chr10p	820000000	830000000	8.224
chr10p	830000000	840000000	6.418
chr10p	840000000	850000000	6.678
chr10p	850000000	860000000	7.250
chr10p	860000000	870000000	6.715
chr10p	870000000	880000000	6.658
chr10p	880000000	890000000	7.923
chr10p	890000000	900000000	6.708
chr10p	900000000	910000000	6.612
chr10p	910000000	920000000	6.455
chr10p	920000000	930000000	7.186
chr10p	930000000	940000000	6.223
chr10p	940000000	950000000	6.849
chr10p	950000000	960000000	6.782
chr10p	960000000	970000000	8.229
chr10p	970000000	980000000	7.562
chr10p	980000000	990000000	7.034
chr10p	990000000	1000000000	6.373
chr10p	1000000000	1010000000	7.293
chr10p	1010000000	1020000000	7.398
chr10p	1020000000	1030000000	6.637
chr10p	1030000000	1040000000	9.914
chr10p	1040000000	1050000000	6.446
chr10p	1050000000	1060000000	8.684
chr10p	1060000000	1070000000	7.378
chr10p	1070000000	1080000000	6.768
chr10p	1080000000	1082275901	5.378
chr10q	0	10000000	6.286
chr10q	10000000	20000000	6.705
chr10q	20000000	30000000	6.970
chr10q	30000000	40000000	7.744
chr10q	40000000	50000000	6.819
chr10q	50000000	60000000	6.735
chr10q	60000000	70000000	6.528
chr10q	70000000	80000000	6.347
chr10q	80000000	90000000	6.400
chr10q	90000000	100000000	6.643
chr10q	100000000	110000000	8.415
chr10q	110000000	120000000	6.331
chr10q	120000000	130000000	6.988
chr10q	130000000	140000000	6.558
chr10q	140000000	150000000	7.130
chr10q	150000000	160000000	6.258
chr10q	160000000	170000000	6.111
chr10q	170000000	180000000	6.263
chr10q	180000000	190000000	6.172
chr10q	190000000	200000000	6.600
chr10q	200000000	210000000	6.431
chr10q	210000000	220000000	7.079
chr10q	220000000	230000000	6.327
chr10q	230000000	240000000	6.801
chr10q	240000000	250000000	6.793
chr10q	250000000	260000000	6.417
chr10q	260000000	270000000	6.416
chr10q	270000000	280000000	6.378
chr10q	280000000	290000000	6.598
chr10q	290000000	300000000	6.908
chr10q	300000000	310000000	6.534
chr10q	310000000	320000000	6.346
chr10q	320000000	330000000	6.239
chr10q	330000000	340000000	7.067
chr10q	340000000	350000000	7.116
chr10q	350000000	360000000	7.336
chr10q	360000000	370000000	6.338
chr10q	370000000	380000000	6.314
chr10q	380000000	390000000	7.447
chr10q	390000000	400000000	11.790
chr10q	400000000	410000000	6.766
chr10q	410000000	420000000	6.516
chr10q	420000000	430000000	6.577
chr10q	430000000	440000000	7.304
chr10q	440000000	450000000	6.051
chr10q	450000000	460000000	6.289
chr10q	460000000	470000000	6.154
chr10q	470000000	480000000	6.042
chr10q	480000000	490000000	6.579
chr10q	490000000	500000000	6.207
chr10q	500000000	510000000	6.422
chr10q	510000000	520000000	7.287
chr10q	520000000	525957290	5.770
chr11p	0	10000000	6.887
chr11p	10000000	20000000	6.366
chr11p	20000000	30000000	6.074
chr11p	30000000	40000000	7.806
chr11p	40000000	50000000	6.297
chr11p	50000000	60000000	7.027
chr11p	60000000	70000000	6.418
chr11p	70000000	80000000	8.104
chr11p	80000000	90000000	9.243
chr11p	90000000	100000000	6.378
chr11p	100000000	110000000	6.847
chr11p	110000000	120000000	6.428
chr11p	120000000	130000000	5.992
chr11p	130000000	140000000	6.460
chr11p	140000000	150000000	6.644
chr11p	150000000	160000000	7.096
chr11p	160000000	170000000	7.262
chr11p	170000000	180000000	6.350
chr11p	180000000	190000000	6.067
chr11p	190000000	200000000	8.178
chr11p	200000000	210000000	6.095
chr11p	210000000	220000000	8.609
chr11p	220000000	230000000	6.742
chr11p	230000000	240000000	6.734
chr11p	240000000	250000000	6.391
chr11p	250000000	260000000	6.972
chr11p	260000000	270000000	6.479
chr11p	270000000	280000000	6.463
chr11p	280000000	290000000	6.956
chr11p	290000000	300000000	7.243
chr11p	300000000	305732125	6.050
chr11q	0	10000000	7.590
chr11q	10000000	20000000	6.496
chr11q	20000000	30000000	6.935
chr11q	30000000	40000000	6.259
chr11q	40000000	50000000	11.494
chr11q	50000000	60000000	6.993
chr11q	60000000	70000000	7.386
chr11q	70000000	80000000	6.879
chr11q	80000000	90000000	12.489
chr11q	90000000	100000000	9.456
chr11q	100000000	110000000	6.820
chr11q	110000000	120000000	7.571
chr11q	120000000	130000000	6.465
chr11q	130000000	140000000	6.868
chr11q	140000000	150000000	7.071
chr11q	150000000	160000000	8.517
chr11q	160000000	170000000	6.038
chr11q	170000000	180000000	6.703
chr11q	180000000	190000000	6.583
chr11q	190000000	200000000	7.547
chr11q	200000000	210000000	8.806
chr11q	210000000	220000000	6.643
chr11q	220000000	230000000	8.097
chr11q	230000000	240000000	6.521
chr11q	240000000	250000000	7.225
chr11q	250000000	260000000	7.389
chr11q	260000000	270000000	6.249
chr11q	270000000	280000000	7.373
chr11q	280000000	290000000	7.281
chr11q	290000000	300000000	7.432
chr11q	300000000	310000000	6.506
chr11q	310000000	320000000	6.884
chr11q	320000000	330000000	6.405
chr11q	330000000	340000000	6.529
chr11q	340000000	350000000	6.728
chr11q	350000000	360000000	6.930
chr11q	360000000	370000000	7.687
chr11q	370000000	380000000	6.027
chr11q	380000000	390000000	6.627
chr11q	390000000	400000000	5.974
chr11q	400000000	410000000	6.428
chr11q	410000000	420000000	6.270
chr11q	420000000	430000000	6.701
chr11q	430000000	440000000	6.756
chr11q	440000000	450000000	8.099
chr11q	450000000	460000000	6.782
chr11q	460000000	470000000	6.294
chr11q	470000000	480000000	6.617
chr11q	480000000	490000000	7.259
chr11q	490000000	500000000	6.384
chr11q	500000000	510000000	7.369
chr11q	510000000	520000000	5.903
chr11q	520000000	530000000	5.995
chr11q	530000000	540000000	6.762
chr11q	540000000	550000000	6.825
chr11q	550000000	560000000	6.355
chr11q	560000000	570000000	7.131
chr11q	570000000	580000000	6.832
chr11q	580000000	590000000	8.587
chr11q	590000000	600000000	6.060
chr11q	600000000	610000000	5.776
chr11q	610000000	620000000	6.452
chr11q	620000000	630000000	6.766
chr11q	630000000	640000000	6.186
chr11q	640000000	650000000	7.960
chr11q	650000000	660000000	6.756
chr11q	660000000	670000000	6.557
chr11q	670000000	680000000	6.884
chr11q	680000000	690000000	7.201
chr11q	690000000	700000000	7.342
chr11q	700000000	710000000	7.086
chr11q	710000000	720000000	7.075
chr11q	720000000	730000000	6.617
chr11q	730000000	740000000	6.203
chr11q	740000000	750000000	7.297
chr11q	750000000	760000000	6.277
chr11q	760000000	770000000	7.524
chr11q	770000000	780000000	6.315
chr11q	780000000	790000000	6.374
chr11q	790000000	800000000	6.783
chr11q	800000000	810000000	6.388
chr11q	810000000	820000000	6.591
chr11q	820000000	830000000	6.549
chr11q	830000000	840000000	7.099
chr11q	840000000	850000000	7.147
chr11q	850000000	860000000	6.383
chr11q	860000000	870000000	6.723
chr11q	870000000	880000000	6.356
chr11q	880000000	890000000	6.238
chr11q	890000000	900000000	6.760
chr11q	900000000	910000000	6.575
chr11q	910000000	920000000	6.342
chr11q	920000000	930000000	7.567
chr11q	930000000	940000000	6.762
chr11q	940000000	950000000	6.419
chr11q	950000000	960000000	6.843
chr11q	960000000	970000000	6.398
chr11q	970000000	980000000	6.094
chr11q	980000000	990000000	6.486
chr11q	990000000	1000000000	6.854
chr11q	1000000000	1010000000	7.160
chr11q	1010000000	1020000000	6.930
chr11q	1020000000	1030000000	7.997
chr11q	1030000000	1040000000	6.826
chr11q	1040000000	1050000000	6.911
chr11q	1050000000	1060000000	6.427
chr11q	1060000000	1070000000	6.703
chr11q	1070000000	1079741261	6.953
chr12p	0	10000000	6.562
chr12p	10000000	20000000	6.152
chr12p	20000000	30000000	7.208
chr12p	30000000	40000000	6.321
chr12p	40000000	50000000	6.130
chr12p	50000000	60000000	6.844
chr12p	60000000	70000000	8.974
chr12p	70000000	80000000	6.096
chr12p	80000000	90000000	6.714
chr12p	90000000	100000000	6.410
chr12p	100000000	110000000	7.206
chr12p	110000000	120000000	7.080
chr12p	120000000	130000000	7.379
chr12p	130000000	140000000	7.158
chr12p	140000000	150000000	7.690
chr12p	150000000	160000000	7.361
chr12p	160000000	170000000	7.669
chr12p	170000000	180000000	6.663
chr12p	180000000	190000000	7.343
chr12p	190000000	200000000	6.956
chr12p	200000000	210000000	6.217
chr12p	210000000	220000000	7.817
chr12p	220000000	230000000	6.746
chr12p	230000000	240000000	9.199
chr12p	240000000	250000000	6.242
chr12p	250000000	260000000	6.853
chr12p	260000000	270000000	6.659
chr12p	270000000	280000000	6.523
chr12p	280000000	289110169	6.088
chr12q	0	10000000	7.305
chr12q	10000000	20000000	6.377
chr12q	20000000	30000000	6.179
chr12q	30000000	40000000	6.425
chr12q	40000000	50000000	8.944
chr12q	50000000	60000000	6.860
chr12q	60000000	70000000	6.819
chr12q	70000000	80000000	6.233
chr12q	80000000	90000000	6.486
chr12q	90000000	100000000	9.127
chr12q	100000000	110000000	6.856
chr12q	110000000	120000000	6.770
chr12q	120000000	130000000	10.213
chr12q	130000000	140000000	9.896
chr12q	140000000	150000000	7.269
chr12q	150000000	160000000	6.170
chr12q	160000000	170000000	7.102
chr12q	170000000	180000000	6.196
chr12q	180000000	190000000	6.551
chr12q	190000000	200000000	7.894
chr12q	200000000	210000000	11.976
chr12q	210000000	220000000	10.915
chr12q	220000000	230000000	7.996
chr12q	230000000	240000000	7.408
chr12q	240000000	250000000	6.768
chr12q	250000000	260000000	7.370
chr12q	260000000	270000000	7.189
chr12q	270000000	280000000	8.542
chr12q	280000000	290000000	7.085
chr12q	290000000	300000000	7.181
chr12q	300000000	310000000	6.728
chr12q	310000000	320000000	6.003
chr12q	320000000	330000000	7.203
chr12q	330000000	340000000	6.334
chr12q	340000000	350000000	6.304
chr12q	350000000	360000000	6.938
chr12q	360000000	370000000	6.914
chr12q	370000000	380000000	6.897
chr12q	380000000	390000000	6.515
chr12q	390000000	400000000	6.266
chr12q	400000000	410000000	7.572
chr12q	410000000	420000000	7.193
chr12q	420000000	430000000	6.496
chr12q	430000000	440000000	6.874
chr12q	440000000	450000000	6.705
chr12q	450000000	460000000	6.859
chr12q	460000000	470000000	7.399
chr12q	470000000	480000000	7.253
chr12q	480000000	490000000	7.333
chr12q	490000000	500000000	7.976
chr12q	500000000	510000000	6.093
chr12q	510000000	520000000	6.679
chr12q	520000000	530000000	6.474
chr12q	530000000	540000000	6.297
chr12q	540000000	550000000	7.794
chr12q	550000000	560000000	7.639
chr12q	560000000	570000000	7.538
chr12q	570000000	580000000	6.466
chr12q	580000000	590000000	7.604
chr12q	590000000	600000000	6.757
chr12q	600000000	610000000	6.583
chr12q	610000000	620000000	7.219
chr12q	620000000	630000000	7.106
chr12q	630000000	640000000	7.603
chr12q	640000000	650000000	6.546
chr12q	650000000	660000000	6.912
chr12q	660000000	670000000	6.320
chr12q	670000000	680000000	7.394
chr12q	680000000	690000000	6.480
chr12q	690000000	700000000	6.451
chr12q	700000000	710000000	7.169
chr12q	710000000	720000000	7.260
chr12q	720000000	730000000	7.335
chr12q	730000000	740000000	6.207
chr12q	740000000	750000000	6.459
chr12q	750000000	760000000	6.999
chr12q	760000000	770000000	5.956
chr12q	770000000	780000000	5.842
chr12q	780000000	790000000	6.500
chr12q	790000000	800000000	6.261
chr12q	800000000	810000000	6.599
chr12q	810000000	820000000	9.140
chr12q	820000000	830000000	6.922
chr12q	830000000	840000000	6.090
chr12q	840000000	850000000	7.428
chr12q	850000000	857913722	6.224
chr13p	0	10000000	7.321
chr13p	10000000	20000000	8.073
chr13p	20000000	30000000	6.738
chr13p	30000000	40000000	6.937
chr13p	40000000	50000000	7.702
chr13p	50000000	60000000	7.509
chr13p	60000000	70000000	6.558
chr13p	70000000	80000000	6.187
chr13p	80000000	90000000	6.680
chr13p	90000000	100000000	7.073
chr13p	100000000	110000000	5.885
chr13p	110000000	120000000	7.202
chr13p	120000000	130000000	5.746
chr13p	130000000	140000000	6.447
chr13p	140000000	150000000	8.023
chr13p	150000000	160000000	6.662
chr13p	160000000	170000000	6.354
chr13p	170000000	180000000	6.310
chr13p	180000000	190000000	6.872
chr13p	190000000	200000000	6.551
chr13p	200000000	210000000	7.756
chr13p	210000000	220000000	6.612
chr13p	220000000	230000000	6.657
chr13p	230000000	240000000	6.845
chr13p	240000000	241817284	4.626
chr13q	0	10000000	6.163
chr13q	10000000	20000000	7.013
chr13q	20000000	30000000	8.953
chr13q	30000000	40000000	7.456
chr13q	40000000	50000000	7.268
chr13q	50000000	60000000	9.402
chr13q	60000000	70000000	7.557
chr13q	70000000	80000000	6.641
chr13q	80000000	90000000	6.797
chr13q	90000000	100000000	6.913
chr13q	100000000	110000000	7.199
chr13q	110000000	120000000	6.665
chr13q	120000000	130000000	7.119
chr13q	130000000	140000000	6.261
chr13q	140000000	150000000	11.356
chr13q	150000000	160000000	6.159
chr13q	160000000	170000000	6.797
chr13q	170000000	180000000	7.535
chr13q	180000000	190000000	7.060
chr13q	190000000	200000000	6.741
chr13q	200000000	210000000	7.267
chr13q	210000000	220000000	7.189
chr13q	220000000	230000000	7.669
chr13q	230000000	240000000	9.685
chr13q	240000000	250000000	7.809
chr13q	250000000	260000000	8.328
chr13q	260000000	270000000	6.948
chr13q	270000000	280000000	6.788
chr13q	280000000	290000000	7.002
chr13q	290000000	300000000	6.734
chr13q	300000000	310000000	6.385
chr13q	310000000	320000000	6.666
chr13q	320000000	330000000	6.545
chr13q	330000000	340000000	7.369
chr13q	340000000	350000000	6.265
chr13q	350000000	360000000	6.355
chr13q	360000000	370000000	8.540
chr13q	370000000	380000000	6.675
chr13q	380000000	390000000	8.394
chr13q	390000000	400000000	7.265
chr13q	400000000	410000000	7.066
chr13q	410000000	420000000	7.237
chr13q	420000000	430000000	6.522
chr13q	430000000	440000000	6.834
chr13q	440000000	450000000	6.438
chr13q	450000000	460000000	6.890
chr13q	460000000	470000000	7.096
chr13q	470000000	480000000	7.226
chr13q	480000000	483343317	6.147
chr14p	0	10000000	7.343
chr14p	10000000	20000000	8.289
chr14p	20000000	30000000	6.609
chr14p	30000000	40000000	8.750
chr14p	40000000	50000000	7.865
chr14p	50000000	60000000	6.688
chr14p	60000000	70000000	6.984
chr14p	70000000	80000000	6.776
chr14p	80000000	90000000	6.474
chr14p	90000000	100000000	7.225
chr14p	100000000	110000000	6.408
chr14p	110000000	120000000	7.110
chr14p	120000000	130000000	7.540
chr14p	130000000	140000000	7.043
chr14p	140000000	150000000	6.441
chr14p	150000000	160000000	6.913
chr14p	160000000	170000000	7.761
chr14p	170000000	180000000	6.736
chr14p	180000000	184706515	4.988
chr14q	0	10000000	6.622
chr14q	10000000	20000000	6.928
chr14q	20000000	30000000	6.418
chr14q	30000000	40000000	8.325
chr14q	40000000	50000000	6.123
chr14q	50000000	60000000	6.077
chr14q	60000000	70000000	7.152
chr14q	70000000	80000000	6.699
chr14q	80000000	90000000	6.404
chr14q	90000000	100000000	6.973
chr14q	100000000	110000000	6.337
chr14q	110000000	120000000	6.405
chr14q	120000000	130000000	7.549
chr14q	130000000	140000000	7.320
chr14q	140000000	150000000	6.459
chr14q	150000000	160000000	6.712
chr14q	160000000	170000000	7.895
chr14q	170000000	180000000	7.034
chr14q	180000000	190000000	6.580
chr14q	190000000	200000000	6.372
chr14q	200000000	210000000	10.483
chr14q	210000000	220000000	6.343
chr14q	220000000	230000000	7.509
chr14q	230000000	240000000	7.328
chr14q	240000000	250000000	6.605
chr14q	250000000	260000000	8.379
chr14q	260000000	270000000	7.390
chr14q	270000000	280000000	7.103
chr14q	280000000	290000000	6.279
chr14q	290000000	300000000	8.676
chr14q	300000000	310000000	6.971
chr14q	310000000	320000000	6.074
chr14q	320000000	330000000	6.180
chr14q	330000000	340000000	6.340
chr14q	340000000	350000000	6.114
chr14q	350000000	360000000	6.159
chr14q	360000000	370000000	6.957
chr14q	370000000	380000000	6.049
chr14q	380000000	390000000	6.395
chr14q	390000000	400000000	6.546
chr14q	400000000	410000000	7.333
chr14q	410000000	420000000	6.570
chr14q	420000000	430000000	6.341
chr14q	430000000	436437773	5.604
chr1p	0	10000000	6.767
chr1p	10000000	20000000	7.397
chr1p	20000000	30000000	6.418
chr1p	30000000	40000000	6.948
chr1p	40000000	50000000	8.230
chr1p	50000000	60000000	6.631
chr1p	60000000	70000000	6.925
chr1p	70000000	80000000	6.678
chr1p	80000000	90000000	6.779
chr1p	90000000	100000000	6.538
chr1p	100000000	110000000	6.422
chr1p	110000000	120000000	6.839
chr1p	120000000	130000000	7.021
chr1p	130000000	140000000	6.760
chr1p	140000000	150000000	7.800
chr1p	150000000	160000000	7.263
chr1p	160000000	170000000	6.296
chr1p	170000000	180000000	7.457
chr1p	180000000	190000000	7.076
chr1p	190000000	200000000	10.876
chr1p	200000000	210000000	10.955
chr1p	210000000	220000000	7.885
chr1p	220000000	230000000	6.215
chr1p	230000000	240000000	7.306
chr1p	240000000	250000000	6.596
chr1p	250000000	260000000	7.112
chr1p	260000000	270000000	8.141
chr1p	270000000	280000000	6.589
chr1p	280000000	290000000	6.069
chr1p	290000000	300000000	6.702
chr1p	300000000	310000000	6.502
chr1p	310000000	320000000	7.108
chr1p	320000000	330000000	6.940
chr1p	330000000	340000000	6.319
chr1p	340000000	350000000	6.636
chr1p	350000000	360000000	7.174
chr1p	360000000	370000000	7.083
chr1p	370000000	380000000	7.312
chr1p	380000000	390000000	7.035
chr1p	390000000	400000000	6.864
chr1p	400000000	410000000	8.374
chr1p	410000000	420000000	7.557
chr1p	420000000	430000000	7.687
chr1p	430000000	440000000	6.029
chr1p	440000000	450000000	6.335
chr1p	450000000	460000000	6.825
chr1p	460000000	470000000	7.473
chr1p	470000000	480000000	7.580
chr1p	480000000	490000000	6.957
chr1p	490000000	500000000	6.691
chr1p	500000000	510000000	7.057
chr1p	510000000	520000000	6.814
chr1p	520000000	530000000	7.177
chr1p	530000000	540000000	6.486
chr1p	540000000	550000000	6.000
chr1p	550000000	560000000	7.212
chr1p	560000000	570000000	6.268
chr1p	570000000	580000000	6.453
chr1p	580000000	590000000	7.449
chr1p	590000000	600000000	6.602
chr1p	600000000	610000000	6.644
chr1p	610000000	620000000	6.441
chr1p	620000000	630000000	7.617
chr1p	630000000	640000000	6.334
chr1p	640000000	650000000	7.691
chr1p	650000000	660000000	6.537
chr1p	660000000	670000000	6.762
chr1p	670000000	680000000	6.897
chr1p	680000000	690000000	6.754
chr1p	690000000	700000000	6.532
chr1p	700000000	710000000	7.047
chr1p	710000000	720000000	7.504
chr1p	720000000	730000000	7.191
chr1p	730000000	740000000	6.411
chr1p	740000000	750000000	7.290
chr1p	750000000	760000000	6.465
chr1p	760000000	770000000	7.348
chr1p	770000000	780000000	8.215
chr1p	780000000	790000000	7.325
chr1p	790000000	800000000	6.306
chr1p	800000000	810000000	6.186
chr1p	810000000	820000000	6.201
chr1p	820000000	830000000	6.329
chr1p	830000000	840000000	6.549
chr1p	840000000	850000000	6.248
chr1p	850000000	860000000	6.130
chr1p	860000000	870000000	6.011
chr1p	870000000	880000000	6.949
chr1p	880000000	890000000	6.308
chr1p	890000000	900000000	7.046
chr1p	900000000	910000000	6.566
chr1p	910000000	920000000	6.610
chr1p	920000000	930000000	7.214
chr1p	930000000	940000000	6.878
chr1p	940000000	950000000	8.893
chr1p	950000000	960000000	6.569
chr1p	960000000	970000000	6.760
chr1p	970000000	980000000	6.745
chr1p	980000000	990000000	6.793
chr1p	990000000	1000000000	6.684
chr1p	1000000000	1010000000	7.379
chr1p	1010000000	1020000000	8.296
chr1p	1020000000	1030000000	7.706
chr1p	1030000000	1040000000	6.193
chr1p	1040000000	1050000000	6.729
chr1p	1050000000	1060000000	7.387
chr1p	1060000000	1070000000	6.122
chr1p	1070000000	1080000000	6.785
chr1p	1080000000	1090000000	7.104
chr1p	1090000000	1100000000	7.564
chr1p	1100000000	1110000000	7.016
chr1p	1110000000	1120000000	6.654
chr1p	1120000000	1130000000	7.105
chr1p	1130000000	1140000000	8.148
chr1p	1140000000	1150000000	10.055
chr1p	1150000000	1160000000	6.443
chr1p	1160000000	1170000000	6.220
chr1p	1170000000	1180000000	6.658
chr1p	1180000000	1190000000	6.840
chr1p	1190000000	1200000000	7.036
chr1p	1200000000	1210000000	7.428
chr1p	1210000000	1220000000	6.547
chr1p	1220000000	1230000000	7.172
chr1p	1230000000	1240000000	9.361
chr1p	1240000000	1250000000	8.051
chr1p	1250000000	1260000000	6.723
chr1p	1260000000	1270000000	6.637
chr1p	1270000000	1280000000	7.006
chr1p	1280000000	1290000000	6.649
chr1p	1290000000	1300000000	7.192
chr1p	1300000000	1310000000	6.448
chr1p	1310000000	1320000000	7.268
chr1p	1320000000	1330000000	7.185
chr1p	1330000000	1340000000	6.108
chr1p	1340000000	1350000000	8.919
chr1p	1350000000	1360000000	6.409
chr1p	1360000000	1370000000	5.894
chr1p	1370000000	1380000000	6.898
chr1p	1380000000	1390000000	9.117
chr1p	1390000000	1400000000	6.206
chr1p	1400000000	1410000000	6.621
chr1p	1410000000	1417697632	7.379
chr1q	0	10000000	6.284
chr1q	10000000	20000000	9.513
chr1q	20000000	30000000	7.345
chr1q	30000000	40000000	9.125
chr1q	40000000	50000000	6.800
chr1q	50000000	60000000	6.602
chr1q	60000000	70000000	6.208
chr1q	70000000	80000000	6.811
chr1q	80000000	90000000	6.806
chr1q	90000000	100000000	6.810
chr1q	100000000	110000000	6.583
chr1q	110000000	120000000	7.111
chr1q	120000000	130000000	6.998
chr1q	130000000	140000000	6.713
chr1q	140000000	150000000	9.511
chr1q	150000000	160000000	6.372
chr1q	160000000	170000000	7.018
chr1q	170000000	180000000	6.640
chr1q	180000000	190000000	6.527
chr1q	190000000	200000000	6.812
chr1q	200000000	210000000	7.926
chr1q	210000000	220000000	7.466
chr1q	220000000	230000000	6.661
chr1q	230000000	240000000	7.609
chr1q	240000000	250000000	6.472
chr1q	250000000	260000000	6.916
chr1q	260000000	270000000	6.744
chr1q	270000000	280000000	9.538
chr1q	280000000	290000000	7.126
chr1q	290000000	300000000	6.495
chr1q	300000000	310000000	6.841
chr1q	310000000	320000000	5.824
chr1q	320000000	330000000	7.659
chr1q	330000000	340000000	6.596
chr1q	340000000	350000000	6.572
chr1q	350000000	360000000	6.204
chr1q	360000000	370000000	6.184
chr1q	370000000	380000000	7.343
chr1q	380000000	390000000	6.847
chr1q	390000000	400000000	7.322
chr1q	400000000	410000000	7.304
chr1q	410000000	420000000	7.231
chr1q	420000000	430000000	6.343
chr1q	430000000	440000000	7.671
chr1q	440000000	450000000	6.425
chr1q	450000000	460000000	6.340
chr1q	460000000	470000000	6.972
chr1q	470000000	480000000	6.465
chr1q	480000000	490000000	7.004
chr1q	490000000	500000000	6.637
chr1q	500000000	510000000	6.859
chr1q	510000000	520000000	6.483
chr1q	520000000	530000000	8.248
chr1q	530000000	540000000	7.166
chr1q	540000000	550000000	9.213
chr1q	550000000	560000000	6.863
chr1q	560000000	570000000	8.296
chr1q	570000000	580000000	6.903
chr1q	580000000	590000000	6.277
chr1q	590000000	600000000	6.508
chr1q	600000000	610000000	6.338
chr1q	610000000	620000000	6.380
chr1q	620000000	630000000	7.029
chr1q	630000000	640000000	6.682
chr1q	640000000	650000000	6.283
chr1q	650000000	660000000	6.071
chr1q	660000000	670000000	6.420
chr1q	670000000	680000000	7.027
chr1q	680000000	690000000	6.206
chr1q	690000000	700000000	6.313
chr1q	700000000	710000000	6.538
chr1q	710000000	720000000	6.477
chr1q	720000000	730000000	6.351
chr1q	730000000	740000000	6.225
chr1q	740000000	750000000	6.264
chr1q	750000000	760000000	6.411
chr1q	760000000	770000000	6.544
chr1q	770000000	780000000	6.311
chr1q	780000000	790000000	6.226
chr1q	790000000	800000000	6.970
chr1q	800000000	810000000	6.607
chr1q	810000000	820000000	6.379
chr1q	820000000	830000000	7.162
chr1q	830000000	840000000	6.643
chr1q	840000000	850000000	6.687
chr1q	850000000	860000000	6.049
chr1q	860000000	870000000	6.344
chr1q	870000000	880000000	6.094
chr1q	880000000	890000000	7.036
chr1q	890000000	900000000	6.342
chr1q	900000000	910000000	6.075
chr1q	910000000	920000000	6.906
chr1q	920000000	930000000	6.443
chr1q	930000000	940000000	7.488
chr1q	940000000	950000000	6.473
chr1q	950000000	960000000	6.075
chr1q	960000000	970000000	6.675
chr1q	970000000	980000000	6.183
chr1q	980000000	990000000	6.632
chr1q	990000000	1000000000	6.463
chr1q	1000000000	1010000000	7.290
chr1q	1010000000	1020000000	6.682
chr1q	1020000000	1030000000	6.335
chr1q	1030000000	1040000000	6.820
chr1q	1040000000	1050000000	7.064
chr1q	1050000000	1060000000	6.216
chr1q	1060000000	1070000000	7.312
chr1q	1070000000	1080000000	6.667
chr1q	1080000000	1090000000	7.186
chr1q	1090000000	1100000000	7.159
chr1q	1100000000	1110000000	7.035
chr1q	1110000000	1120000000	7.266
chr1q	1120000000	1130000000	6.384
chr1q	1130000000	1140000000	10.060
chr1q	1140000000	1150000000	6.725
chr1q	1150000000	1160000000	6.400
chr1q	1160000000	1170000000	7.078
chr1q	1170000000	1180000000	8.267
chr1q	1180000000	1190000000	6.774
chr1q	1190000000	1200000000	7.064
chr1q	1200000000	1210000000	8.195
chr1q	1210000000	1220000000	7.458
chr1q	1220000000	1230000000	6.255
chr1q	1230000000	1240000000	6.490
chr1q	1240000000	1250000000	6.832
chr1q	1250000000	1260000000	6.484
chr1q	1260000000	1270000000	6.495
chr1q	1270000000	1280000000	6.409
chr1q	1280000000	1290000000	6.188
chr1q	1290000000	1300000000	6.310
chr1q	1300000000	1310000000	7.320
chr1q	1310000000	1320000000	6.441
chr1q	1320000000	1330000000	6.670
chr1q	1330000000	1340000000	6.576
chr1q	1340000000	1350000000	7.392
chr1q	1350000000	1360000000	6.945
chr1q	1360000000	1370000000	6.336
chr1q	1370000000	1380000000	6.400
chr1q	1380000000	1390000000	6.617
chr1q	1390000000	1400000000	9.160
chr1q	1400000000	1410000000	7.853
chr1q	1410000000	1420000000	8.211
chr1q	1420000000	1430000000	6.952
chr1q	1430000000	1440000000	6.446
chr1q	1440000000	1450000000	6.107
chr1q	1450000000	1460000000	6.954
chr1q	1460000000	1470000000	6.908
chr1q	1470000000	1472437488	7.204
chr2p	0	10000000	6.684
chr2p	10000000	20000000	6.336
chr2p	20000000	30000000	6.306
chr2p	30000000	40000000	6.212
chr2p	40000000	50000000	6.890
chr2p	50000000	60000000	6.316
chr2p	60000000	70000000	6.498
chr2p	70000000	80000000	7.360
chr2p	80000000	90000000	8.356
chr2p	90000000	100000000	6.631
chr2p	100000000	110000000	7.821
chr2p	110000000	120000000	11.554
chr2p	120000000	130000000	6.749
chr2p	130000000	140000000	6.569
chr2p	140000000	150000000	6.096
chr2p	150000000	160000000	6.406
chr2p	160000000	170000000	10.033
chr2p	170000000	180000000	6.451
chr2p	180000000	190000000	6.154
chr2p	190000000	200000000	8.036
chr2p	200000000	210000000	6.491
chr2p	210000000	220000000	6.602
chr2p	220000000	230000000	6.335
chr2p	230000000	240000000	6.278
chr2p	240000000	250000000	6.194
chr2p	250000000	260000000	6.337
chr2p	260000000	270000000	6.164
chr2p	270000000	280000000	6.295
chr2p	280000000	290000000	7.341
chr2p	290000000	300000000	6.919
chr2p	300000000	310000000	6.408
chr2p	310000000	320000000	9.043
chr2p	320000000	330000000	6.672
chr2p	330000000	340000000	6.578
chr2p	340000000	350000000	6.594
chr2p	350000000	360000000	7.556
chr2p	360000000	370000000	6.556
chr2p	370000000	380000000	6.618
chr2p	380000000	390000000	6.390
chr2p	390000000	400000000	6.596
chr2p	400000000	410000000	6.792
chr2p	410000000	420000000	6.260
chr2p	420000000	430000000	6.761
chr2p	430000000	440000000	6.742
chr2p	440000000	450000000	6.033
chr2p	450000000	460000000	7.377
chr2p	460000000	470000000	6.640
chr2p	470000000	480000000	7.115
chr2p	480000000	490000000	6.737
chr2p	490000000	500000000	11.558
chr2p	500000000	510000000	6.382
chr2p	510000000	520000000	6.336
chr2p	520000000	530000000	6.410
chr2p	530000000	540000000	6.218
chr2p	540000000	550000000	9.123
chr2p	550000000	560000000	7.132
chr2p	560000000	570000000	6.051
chr2p	570000000	580000000	6.926
chr2p	580000000	590000000	7.020
chr2p	590000000	600000000	6.575
chr2p	600000000	610000000	6.402
chr2p	610000000	620000000	6.225
chr2p	620000000	630000000	6.116
chr2p	630000000	640000000	6.301
chr2p	640000000	650000000	6.223
chr2p	650000000	660000000	8.890
chr2p	660000000	670000000	6.187
chr2p	670000000	680000000	6.455
chr2p	680000000	690000000	6.978
chr2p	690000000	700000000	6.698
chr2p	700000000	710000000	6.122
chr2p	710000000	720000000	6.427
chr2p	720000000	730000000	6.712
chr2p	730000000	740000000	6.378
chr2p	740000000	750000000	7.707
chr2p	750000000	760000000	6.836
chr2p	760000000	770000000	6.720
chr2p	770000000	780000000	6.815
chr2p	780000000	790000000	5.956
chr2p	790000000	800000000	6.522
chr2p	800000000	810000000	6.639
chr2p	810000000	820000000	6.447
chr2p	820000000	830000000	6.289
chr2p	830000000	840000000	6.416
chr2p	840000000	850000000	6.018
chr2p	850000000	860000000	6.778
chr2p	860000000	870000000	8.100
chr2p	870000000	880000000	7.134
chr2p	880000000	890000000	6.631
chr2p	890000000	900000000	6.866
chr2p	900000000	910000000	7.007
chr2p	910000000	920000000	6.794
chr2p	920000000	930000000	6.541
chr2p	930000000	940000000	6.490
chr2p	940000000	950000000	7.519
chr2p	950000000	960000000	6.262
chr2p	960000000	970000000	7.299
chr2p	970000000	980000000	6.680
chr2p	980000000	990000000	6.896
chr2p	990000000	1000000000	6.626
chr2p	1000000000	1010000000	6.149
chr2p	1010000000	1020000000	6.922
chr2p	1020000000	1030000000	6.436
chr2p	1030000000	1040000000	6.915
chr2p	1040000000	1050000000	6.445
chr2p	1050000000	1060000000	6.566
chr2p	1060000000	1070000000	6.304
chr2p	1070000000	1080000000	6.940
chr2p	1080000000	1090000000	7.126
chr2p	1090000000	1100000000	6.578
chr2p	1100000000	1110000000	8.356
chr2p	1110000000	1120000000	6.571
chr2p	1120000000	1130000000	6.470
chr2p	1130000000	1140000000	7.129
chr2p	1140000000	1150000000	6.974
chr2p	1150000000	1160000000	7.243
chr2p	1160000000	1170000000	6.479
chr2p	1170000000	1180000000	6.687
chr2p	1180000000	1190000000	7.356
chr2p	1190000000	1200000000	6.263
chr2p	1200000000	1210000000	6.885
chr2p	1210000000	1220000000	8.530
chr2p	1220000000	1230000000	6.383
chr2p	1230000000	1240000000	6.416
chr2p	1240000000	1250000000	6.585
chr2p	1250000000	1260000000	6.194
chr2p	1260000000	1270000000	6.544
chr2p	1270000000	1280000000	5.981
chr2p	1280000000	1290000000	6.869
chr2p	1290000000	1300000000	11.443
chr2p	1300000000	1310000000	6.491
chr2p	1310000000	1320000000	7.406
chr2p	1320000000	1330000000	6.632
chr2p	1330000000	1340000000	7.877
chr2p	1340000000	1350000000	6.904
chr2p	1350000000	1360000000	6.769
chr2p	1360000000	1370000000	6.508
chr2p	1370000000	1380000000	7.087
chr2p	1380000000	1382406564	6.582
chr2q	0	10000000	6.482
chr2q	10000000	20000000	12.396
chr2q	20000000	30000000	6.197
chr2q	30000000	40000000	7.184
chr2q	40000000	50000000	6.727
chr2q	50000000	60000000	6.959
chr2q	60000000	70000000	6.274
chr2q	70000000	80000000	6.920
chr2q	80000000	90000000	6.136
chr2q	90000000	100000000	6.560
chr2q	100000000	110000000	6.490
chr2q	110000000	120000000	6.636
chr2q	120000000	130000000	5.851
chr2q	130000000	140000000	6.130
chr2q	140000000	150000000	6.467
chr2q	150000000	160000000	6.531
chr2q	160000000	170000000	7.367
chr2q	170000000	180000000	6.744
chr2q	180000000	190000000	6.599
chr2q	190000000	200000000	6.608
chr2q	200000000	210000000	6.349
chr2q	210000000	220000000	6.305
chr2q	220000000	230000000	5.806
chr2q	230000000	240000000	6.811
chr2q	240000000	250000000	6.340
chr2q	250000000	260000000	6.384
chr2q	260000000	270000000	7.115
chr2q	270000000	280000000	6.537
chr2q	280000000	290000000	7.561
chr2q	290000000	300000000	6.817
chr2q	300000000	310000000	6.173
chr2q	310000000	320000000	7.286
chr2q	320000000	330000000	6.336
chr2q	330000000	340000000	6.709
chr2q	340000000	350000000	6.472
chr2q	350000000	360000000	6.065
chr2q	360000000	370000000	6.293
chr2q	370000000	380000000	7.035
chr2q	380000000	390000000	6.654
chr2q	390000000	400000000	7.685
chr2q	400000000	410000000	7.085
chr2q	410000000	420000000	6.770
chr2q	420000000	430000000	6.399
chr2q	430000000	440000000	6.647
chr2q	440000000	450000000	6.931
chr2q	450000000	460000000	6.315
chr2q	460000000	470000000	6.644
chr2q	470000000	480000000	6.535
chr2q	480000000	490000000	6.395
chr2q	490000000	500000000	7.119
chr2q	500000000	510000000	6.375
chr2q	510000000	520000000	6.485
chr2q	520000000	530000000	7.048
chr2q	530000000	540000000	6.702
chr2q	540000000	550000000	7.217
chr2q	550000000	560000000	6.566
chr2q	560000000	570000000	6.887
chr2q	570000000	580000000	6.327
chr2q	580000000	590000000	6.610
chr2q	590000000	600000000	6.904
chr2q	600000000	610000000	6.508
chr2q	610000000	620000000	7.216
chr2q	620000000	630000000	6.659
chr2q	630000000	640000000	6.918
chr2q	640000000	650000000	6.578
chr2q	650000000	660000000	6.207
chr2q	660000000	670000000	6.148
chr2q	670000000	680000000	7.102
chr2q	680000000	690000000	6.471
chr2q	690000000	700000000	6.939
chr2q	700000000	710000000	6.862
chr2q	710000000	720000000	6.738
chr2q	720000000	730000000	6.732
chr2q	730000000	740000000	6.486
chr2q	740000000	750000000	7.516
chr2q	750000000	760000000	7.148
chr2q	760000000	770000000	7.500
chr2q	770000000	780000000	6.949
chr2q	780000000	790000000	7.080
chr2q	790000000	800000000	7.337
chr2q	800000000	810000000	6.546
chr2q	810000000	820000000	6.325
chr2q	820000000	830000000	6.964
chr2q	830000000	840000000	6.977
chr2q	840000000	850000000	6.422
chr2q	850000000	860000000	7.247
chr2q	860000000	870000000	6.222
chr2q	870000000	880000000	7.572
chr2q	880000000	890000000	6.977
chr2q	890000000	900000000	7.379
chr2q	900000000	910000000	7.008
chr2q	910000000	920000000	7.220
chr2q	920000000	930000000	6.638
chr2q	930000000	940000000	6.459
chr2q	940000000	950000000	7.487
chr2q	950000000	960000000	7.062
chr2q	960000000	970000000	7.170
chr2q	970000000	980000000	6.286
chr2q	980000000	990000000	6.407
chr2q	990000000	1000000000	7.002
chr2q	1000000000	1010000000	6.559
chr2q	1010000000	1020000000	7.191
chr2q	1020000000	1030000000	6.454
chr2q	1030000000	1040000000	8.014
chr2q	1040000000	1050000000	7.540
chr2q	1050000000	1060000000	7.261
chr2q	1060000000	1070000000	8.319
chr2q	1070000000	1080000000	7.693
chr2q	1080000000	1090000000	7.258
chr2q	1090000000	1100000000	7.218
chr2q	1100000000	1110000000	6.285
chr2q	1110000000	1120000000	6.203
chr2q	1120000000	1130000000	7.679
chr2q	1130000000	1140000000	6.826
chr2q	1140000000	1150000000	6.762
chr2q	1150000000	1160000000	6.843
chr2q	1160000000	1170000000	6.390
chr2q	1170000000	1180000000	6.846
chr2q	1180000000	1190000000	6.122
chr2q	1190000000	1200000000	6.947
chr2q	1200000000	1210000000	9.669
chr2q	1210000000	1220000000	6.557
chr2q	1220000000	1230000000	6.401
chr2q	1230000000	1240000000	6.224
chr2q	1240000000	1250000000	6.900
chr2q	1250000000	1260000000	6.589
chr2q	1260000000	1270000000	6.027
chr2q	1270000000	1280000000	7.167
chr2q	1280000000	1290000000	6.083
chr2q	1290000000	1300000000	14.498
chr2q	1300000000	1310000000	7.727
chr2q	1310000000	1320000000	6.545
chr2q	1320000000	1330000000	6.703
chr2q	1330000000	1340000000	6.828
chr2q	1340000000	1350000000	6.475
chr2q	1350000000	1360000000	7.610
chr2q	1360000000	1370000000	7.388
chr2q	1370000000	1380000000	8.659
chr2q	1380000000	1390000000	7.012
chr2q	1390000000	1400000000	6.259
chr2q	1400000000	1410000000	8.348
chr2q	1410000000	1414824563	6.435
chr3p	0	10000000	6.728
chr3p	10000000	20000000	7.112
chr3p	20000000	30000000	12.213
chr3p	30000000	40000000	6.524
chr3p	40000000	50000000	7.287
chr3p	50000000	60000000	12.155
chr3p	60000000	70000000	9.564
chr3p	70000000	80000000	6.421
chr3p	80000000	90000000	6.781
chr3p	90000000	100000000	6.994
chr3p	100000000	110000000	6.845
chr3p	110000000	120000000	6.634
chr3p	120000000	130000000	8.121
chr3p	130000000	140000000	7.289
chr3p	140000000	150000000	6.536
chr3p	150000000	160000000	6.803
chr3p	160000000	170000000	6.514
chr3p	170000000	180000000	6.789
chr3p	180000000	190000000	5.954
chr3p	190000000	200000000	7.331
chr3p	200000000	210000000	7.469
chr3p	210000000	220000000	6.116
chr3p	220000000	230000000	6.535
chr3p	230000000	240000000	6.806
chr3p	240000000	250000000	7.041
chr3p	250000000	260000000	8.193
chr3p	260000000	270000000	7.593
chr3p	270000000	280000000	7.939
chr3p	280000000	290000000	6.868
chr3p	290000000	300000000	7.597
chr3p	300000000	310000000	7.327
chr3p	310000000	320000000	6.671
chr3p	320000000	330000000	6.567
chr3p	330000000	340000000	6.561
chr3p	340000000	350000000	6.558
chr3p	350000000	360000000	7.490
chr3p	360000000	370000000	6.834
chr3p	370000000	380000000	6.062
chr3p	380000000	390000000	6.545
chr3p	390000000	400000000	6.460
chr3p	400000000	410000000	8.411
chr3p	410000000	420000000	6.732
chr3p	420000000	430000000	6.861
chr3p	430000000	440000000	6.780
chr3p	440000000	450000000	7.210
chr3p	450000000	460000000	6.842
chr3p	460000000	470000000	6.196
chr3p	470000000	480000000	6.497
chr3p	480000000	490000000	5.963
chr3p	490000000	500000000	7.747
chr3p	500000000	510000000	6.188
chr3p	510000000	520000000	7.154
chr3p	520000000	530000000	6.027
chr3p	530000000	540000000	6.463
chr3p	540000000	550000000	6.372
chr3p	550000000	560000000	8.046
chr3p	560000000	570000000	6.448
chr3p	570000000	580000000	6.859
chr3p	580000000	590000000	6.901
chr3p	590000000	600000000	7.286
chr3p	600000000	610000000	7.085
chr3p	610000000	620000000	7.485
chr3p	620000000	630000000	7.176
chr3p	630000000	640000000	6.794
chr3p	640000000	650000000	6.661
chr3p	650000000	660000000	7.424
chr3p	660000000	670000000	7.796
chr3p	670000000	680000000	6.864
chr3p	680000000	690000000	6.644
chr3p	690000000	700000000	9.844
chr3p	700000000	710000000	12.322
chr3p	710000000	720000000	9.881
chr3p	720000000	730000000	7.306
chr3p	730000000	740000000	7.152
chr3p	740000000	750000000	6.469
chr3p	750000000	760000000	7.509
chr3p	760000000	770000000	6.861
chr3p	770000000	780000000	6.784
chr3p	780000000	790000000	6.788
chr3p	790000000	800000000	7.510
chr3p	800000000	810000000	8.741
chr3p	810000000	820000000	6.774
chr3p	820000000	830000000	10.098
chr3p	830000000	840000000	6.047
chr3p	840000000	850000000	6.224
chr3p	850000000	860000000	6.669
chr3p	860000000	868269716	7.663
chr3q	0	10000000	6.806
chr3q	10000000	20000000	9.297
chr3q	20000000	30000000	6.519
chr3q	30000000	40000000	6.865
chr3q	40000000	50000000	8.674
chr3q	50000000	60000000	6.063
chr3q	60000000	70000000	6.734
chr3q	70000000	80000000	6.858
chr3q	80000000	90000000	8.076
chr3q	90000000	100000000	7.150
chr3q	100000000	110000000	6.430
chr3q	110000000	120000000	5.942
chr3q	120000000	130000000	6.546
chr3q	130000000	140000000	8.408
chr3q	140000000	150000000	7.033
chr3q	150000000	160000000	7.262
chr3q	160000000	170000000	7.297
chr3q	170000000	180000000	10.503
chr3q	180000000	190000000	7.348
chr3q	190000000	200000000	9.539
chr3q	200000000	210000000	6.617
chr3q	210000000	220000000	6.457
chr3q	220000000	230000000	7.719
chr3q	230000000	240000000	9.589
chr3q	240000000	250000000	6.576
chr3q	250000000	260000000	6.804
chr3q	260000000	270000000	8.043
chr3q	270000000	280000000	7.112
chr3q	280000000	290000000	6.978
chr3q	290000000	300000000	7.619
chr3q	300000000	310000000	6.740
chr3q	310000000	320000000	6.825
chr3q	320000000	330000000	7.263
chr3q	330000000	340000000	6.944
chr3q	340000000	350000000	6.639
chr3q	350000000	360000000	6.828
chr3q	360000000	370000000	12.117
chr3q	370000000	380000000	6.801
chr3q	380000000	390000000	6.638
chr3q	390000000	400000000	6.218
chr3q	400000000	410000000	7.149
chr3q	410000000	420000000	9.217
chr3q	420000000	430000000	7.026
chr3q	430000000	440000000	6.431
chr3q	440000000	450000000	7.437
chr3q	450000000	460000000	7.103
chr3q	460000000	470000000	7.285
chr3q	470000000	480000000	6.664
chr3q	480000000	490000000	6.844
chr3q	490000000	500000000	6.763
chr3q	500000000	510000000	7.209
chr3q	510000000	520000000	6.165
chr3q	520000000	530000000	7.285
chr3q	530000000	540000000	6.920
chr3q	540000000	550000000	7.120
chr3q	550000000	560000000	6.843
chr3q	560000000	570000000	6.865
chr3q	570000000	580000000	8.502
chr3q	580000000	590000000	7.003
chr3q	590000000	600000000	6.509
chr3q	600000000	610000000	8.013
chr3q	610000000	620000000	6.816
chr3q	620000000	630000000	6.487
chr3q	630000000	640000000	7.942
chr3q	640000000	650000000	6.076
chr3q	650000000	660000000	6.863
chr3q	660000000	670000000	6.925
chr3q	670000000	680000000	6.380
chr3q	680000000	690000000	8.556
chr3q	690000000	700000000	6.764
chr3q	700000000	710000000	6.424
chr3q	710000000	720000000	6.002
chr3q	720000000	730000000	6.387
chr3q	730000000	740000000	6.550
chr3q	740000000	750000000	6.972
chr3q	750000000	760000000	6.287
chr3q	760000000	770000000	7.017
chr3q	770000000	780000000	7.152
chr3q	780000000	790000000	6.519
chr3q	790000000	800000000	6.671
chr3q	800000000	810000000	6.201
chr3q	810000000	820000000	6.966
chr3q	820000000	830000000	6.869
chr3q	830000000	840000000	6.743
chr3q	840000000	850000000	6.490
chr3q	850000000	860000000	6.292
chr3q	860000000	870000000	8.493
chr3q	870000000	880000000	6.794
chr3q	880000000	890000000	7.967
chr3q	890000000	900000000	6.127
chr3q	900000000	910000000	6.468
chr3q	910000000	920000000	6.529
chr3q	920000000	930000000	6.326
chr3q	930000000	940000000	7.073
chr3q	940000000	950000000	6.363
chr3q	950000000	960000000	6.912
chr3q	960000000	970000000	6.534
chr3q	970000000	980000000	6.862
chr3q	980000000	990000000	6.559
chr3q	990000000	1000000000	7.031
chr3q	1000000000	1010000000	6.788
chr3q	1010000000	1020000000	6.602
chr3q	1020000000	1030000000	6.455
chr3q	1030000000	1040000000	7.364
chr3q	1040000000	1050000000	8.091
chr3q	1050000000	1060000000	6.431
chr3q	1060000000	1070000000	6.332
chr3q	1070000000	1080000000	6.526
chr3q	1080000000	1090000000	7.679
chr3q	1090000000	1100000000	6.519
chr3q	1100000000	1110000000	8.266
chr3q	1110000000	1120000000	7.745
chr3q	1120000000	1130000000	6.632
chr3q	1130000000	1140000000	7.558
chr3q	1140000000	1150000000	6.183
chr3q	1150000000	1160000000	6.924
chr3q	1160000000	1170000000	6.149
chr3q	1170000000	1180000000	6.572
chr3q	1180000000	1190000000	6.919
chr3q	1190000000	1200000000	6.526
chr3q	1200000000	1210000000	7.403
chr3q	1210000000	1220000000	6.409
chr3q	1220000000	1230000000	6.687
chr3q	1230000000	1240000000	7.240
chr3q	1240000000	1250000000	7.123
chr3q	1250000000	1260000000	7.219
chr3q	1260000000	1270000000	6.281
chr3q	1270000000	1280000000	6.698
chr3q	1280000000	1290000000	6.426
chr3q	1290000000	1300000000	7.044
chr3q	1300000000	1310000000	6.763
chr3q	1310000000	1320000000	6.543
chr3q	1320000000	1330000000	6.910
chr3q	1330000000	1340000000	7.683
chr3q	1340000000	1350000000	6.686
chr3q	1350000000	1360000000	8.196
chr3q	1360000000	1370000000	6.208
chr3q	1370000000	1380000000	7.564
chr3q	1380000000	1390000000	7.263
chr3q	1390000000	1400000000	6.135
chr3q	1400000000	1410000000	7.333
chr3q	1410000000	1420000000	10.566
chr3q	1420000000	1430000000	6.717
chr3q	1430000000	1440000000	7.470
chr3q	1440000000	1450000000	8.395
chr3q	1450000000	1460000000	7.110
chr3q	1460000000	1470000000	7.207
chr3q	1470000000	1480000000	6.498
chr3q	1480000000	1490000000	6.519
chr3q	1490000000	1500000000	7.405
chr3q	1500000000	1510000000	6.418
chr3q	1510000000	1520000000	6.634
chr3q	1520000000	1526800572	6.045
chr4p	0	10000000	6.037
chr4p	10000000	20000000	7.783
chr4p	20000000	30000000	9.120
chr4p	30000000	40000000	7.504
chr4p	40000000	50000000	7.996
chr4p	50000000	60000000	7.493
chr4p	60000000	70000000	7.470
chr4p	70000000	80000000	6.634
chr4p	80000000	90000000	6.704
chr4p	90000000	100000000	5.881
chr4p	100000000	110000000	6.365
chr4p	110000000	120000000	14.088
chr4p	120000000	130000000	6.755
chr4p	130000000	140000000	8.059
chr4p	140000000	150000000	6.536
chr4p	150000000	160000000	6.647
chr4p	160000000	170000000	6.825
chr4p	170000000	180000000	6.352
chr4p	180000000	190000000	7.213
chr4p	190000000	200000000	6.760
chr4p	200000000	210000000	6.141
chr4p	210000000	220000000	7.022
chr4p	220000000	230000000	6.794
chr4p	230000000	240000000	6.101
chr4p	240000000	250000000	7.028
chr4p	250000000	260000000	7.566
chr4p	260000000	270000000	6.372
chr4p	270000000	280000000	6.131
chr4p	280000000	290000000	6.160
chr4p	290000000	300000000	6.251
chr4p	300000000	310000000	6.253
chr4p	310000000	320000000	6.638
chr4p	320000000	330000000	6.907
chr4p	330000000	340000000	6.780
chr4p	340000000	350000000	7.809
chr4p	350000000	360000000	6.244
chr4p	360000000	370000000	6.597
chr4p	370000000	380000000	6.371
chr4p	380000000	390000000	6.841
chr4p	390000000	400000000	8.176
chr4p	400000000	410000000	7.619
chr4p	410000000	420000000	7.244
chr4p	420000000	430000000	7.627
chr4p	430000000	440000000	6.154
chr4p	440000000	450000000	7.481
chr4p	450000000	460000000	6.766
chr4p	460000000	470000000	6.585
chr4p	470000000	480000000	6.621
chr4p	480000000	490000000	6.946
chr4p	490000000	500000000	6.548
chr4p	500000000	510000000	6.396
chr4p	510000000	520000000	7.083
chr4p	520000000	530000000	8.027
chr4p	530000000	540000000	7.413
chr4p	540000000	550000000	6.020
chr4p	550000000	560000000	7.133
chr4p	560000000	570000000	6.180
chr4p	570000000	580000000	6.113
chr4p	580000000	590000000	6.031
chr4p	590000000	600000000	8.236
chr4p	600000000	610000000	6.541
chr4p	610000000	620000000	8.308
chr4p	620000000	630000000	6.581
chr4p	630000000	640000000	6.026
chr4p	640000000	650000000	5.835
chr4p	650000000	660000000	7.184
chr4p	660000000	670000000	6.649
chr4p	670000000	680000000	6.682
chr4p	680000000	690000000	6.842
chr4p	690000000	700000000	6.379
chr4p	700000000	710000000	6.272
chr4p	710000000	720000000	12.277
chr4p	720000000	730000000	6.148
chr4p	730000000	740000000	6.673
chr4p	740000000	750000000	6.666
chr4p	750000000	760000000	6.725
chr4p	760000000	770000000	6.860
chr4p	770000000	780000000	10.098
chr4p	780000000	790000000	8.152
chr4p	790000000	800000000	6.063
chr4p	800000000	810000000	6.629
chr4p	810000000	820000000	7.630
chr4p	820000000	830000000	6.735
chr4p	830000000	840000000	6.905
chr4p	840000000	850000000	6.308
chr4p	850000000	860000000	6.653
chr4p	860000000	870000000	6.427
chr4p	870000000	880000000	6.982
chr4p	880000000	890000000	7.004
chr4p	890000000	900000000	6.364
chr4p	900000000	910000000	8.650
chr4p	910000000	920000000	6.985
chr4p	920000000	930000000	6.919
chr4p	930000000	940000000	8.077
chr4p	940000000	950000000	6.251
chr4p	950000000	960000000	6.085
chr4p	960000000	970000000	6.822
chr4p	970000000	980000000	6.824
chr4p	980000000	990000000	6.713
chr4p	990000000	1000000000	6.196
chr4p	1000000000	1010000000	6.481
chr4p	1010000000	1020000000	6.116
chr4p	1020000000	1030000000	6.693
chr4p	1030000000	1040000000	6.233
chr4p	1040000000	1050000000	9.639
chr4p	1050000000	1060000000	7.668
chr4p	1060000000	1070000000	6.353
chr4p	1070000000	1080000000	9.157
chr4p	1080000000	1090000000	6.640
chr4p	1090000000	1100000000	6.579
chr4p	1100000000	1110000000	6.693
chr4p	1110000000	1120000000	7.116
chr4p	1120000000	1130000000	6.694
chr4p	1130000000	1140000000	7.413
chr4p	1140000000	1150000000	7.473
chr4p	1150000000	1160000000	6.828
chr4p	1160000000	1170000000	8.994
chr4p	1170000000	1180000000	6.777
chr4p	1180000000	1190000000	9.760
chr4p	1190000000	1200000000	7.528
chr4p	1200000000	1205706753	5.560
chr4q	0	10000000	7.866
chr4q	10000000	20000000	6.072
chr4q	20000000	30000000	7.385
chr4q	30000000	40000000	7.075
chr4q	40000000	50000000	7.955
chr4q	50000000	60000000	6.443
chr4q	60000000	70000000	7.748
chr4q	70000000	80000000	9.836
chr4q	80000000	90000000	6.717
chr4q	90000000	100000000	6.409
chr4q	100000000	110000000	6.651
chr4q	110000000	120000000	6.524
chr4q	120000000	130000000	6.640
chr4q	130000000	140000000	7.558
chr4q	140000000	150000000	6.389
chr4q	150000000	160000000	6.136
chr4q	160000000	170000000	6.735
chr4q	170000000	180000000	6.370
chr4q	180000000	190000000	7.793
chr4q	190000000	200000000	6.555
chr4q	200000000	210000000	6.717
chr4q	210000000	220000000	7.108
chr4q	220000000	230000000	6.566
chr4q	230000000	240000000	6.515
chr4q	240000000	250000000	6.412
chr4q	250000000	260000000	6.503
chr4q	260000000	270000000	6.320
chr4q	270000000	280000000	7.395
chr4q	280000000	290000000	7.306
chr4q	290000000	300000000	6.395
chr4q	300000000	310000000	6.275
chr4q	310000000	320000000	6.301
chr4q	320000000	330000000	6.857
chr4q	330000000	340000000	7.711
chr4q	340000000	350000000	6.112
chr4q	350000000	360000000	6.201
chr4q	360000000	370000000	10.919
chr4q	370000000	380000000	6.537
chr4q	380000000	390000000	6.310
chr4q	390000000	400000000	6.470
chr4q	400000000	410000000	6.658
chr4q	410000000	420000000	6.848
chr4q	420000000	430000000	6.989
chr4q	430000000	440000000	8.061
chr4q	440000000	450000000	6.122
chr4q	450000000	460000000	6.484
chr4q	460000000	470000000	6.393
chr4q	470000000	480000000	6.227
chr4q	480000000	490000000	6.628
chr4q	490000000	500000000	6.688
chr4q	500000000	510000000	8.086
chr4q	510000000	520000000	6.425
chr4q	520000000	530000000	6.508
chr4q	530000000	540000000	6.751
chr4q	540000000	550000000	6.966
chr4q	550000000	560000000	6.910
chr4q	560000000	570000000	7.322
chr4q	570000000	580000000	6.561
chr4q	580000000	590000000	6.826
chr4q	590000000	600000000	7.289
chr4q	600000000	610000000	7.042
chr4q	610000000	620000000	6.752
chr4q	620000000	630000000	6.614
chr4q	630000000	640000000	6.811
chr4q	640000000	650000000	6.581
chr4q	650000000	660000000	6.894
chr4q	660000000	670000000	6.621
chr4q	670000000	680000000	6.476
chr4q	680000000	690000000	6.506
chr4q	690000000	700000000	6.254
chr4q	700000000	710000000	8.252
chr4q	710000000	720000000	6.817
chr4q	720000000	730000000	6.100
chr4q	730000000	740000000	6.447
chr4q	740000000	750000000	6.662
chr4q	750000000	760000000	6.263
chr4q	760000000	770000000	6.402
chr4q	770000000	780000000	6.101
chr4q	780000000	790000000	6.410
chr4q	790000000	800000000	6.179
chr4q	800000000	810000000	6.664
chr4q	810000000	820000000	7.197
chr4q	820000000	830000000	6.219
chr4q	830000000	840000000	6.435
chr4q	840000000	850000000	7.090
chr4q	850000000	860000000	6.020
chr4q	860000000	870000000	6.887
chr4q	870000000	880000000	6.582
chr4q	880000000	890000000	6.414
chr4q	890000000	900000000	6.459
chr4q	900000000	910000000	7.998
chr4q	910000000	920000000	6.593
chr4q	920000000	930000000	6.504
chr4q	930000000	940000000	5.675
chr4q	940000000	950000000	7.253
chr4q	950000000	960000000	8.198
chr4q	960000000	970000000	6.324
chr4q	970000000	980000000	6.366
chr4q	980000000	990000000	7.100
chr4q	990000000	1000000000	7.000
chr4q	1000000000	1010000000	7.153
chr4q	1010000000	1020000000	7.289
chr4q	1020000000	1030000000	6.712
chr4q	1030000000	1040000000	6.631
chr4q	1040000000	1050000000	7.220
chr4q	1050000000	1060000000	6.373
chr4q	1060000000	1070000000	6.845
chr4q	1070000000	1080000000	7.182
chr4q	1080000000	1090000000	6.719
chr4q	1090000000	1100000000	7.539
chr4q	1100000000	1110000000	7.186
chr4q	1110000000	1120000000	6.195
chr4q	1120000000	1130000000	6.556
chr4q	1130000000	1140000000	7.983
chr4q	1140000000	1150000000	7.310
chr4q	1150000000	1160000000	7.158
chr4q	1160000000	1170000000	6.933
chr4q	1170000000	1180000000	5.858
chr4q	1180000000	1190000000	7.173
chr4q	1190000000	1200000000	7.338
chr4q	1200000000	1210000000	6.897
chr4q	1210000000	1216097073	6.637
chr5p	0	10000000	6.293
chr5p	10000000	20000000	6.413
chr5p	20000000	30000000	7.199
chr5p	30000000	40000000	6.499
chr5p	40000000	50000000	6.532
chr5p	50000000	60000000	7.701
chr5p	60000000	70000000	6.750
chr5p	70000000	80000000	8.124
chr5p	80000000	90000000	6.803
chr5p	90000000	100000000	6.760
chr5p	100000000	110000000	6.608
chr5p	110000000	120000000	6.745
chr5p	120000000	130000000	6.695
chr5p	130000000	140000000	6.121
chr5p	140000000	150000000	6.640
chr5p	150000000	160000000	6.662
chr5p	160000000	170000000	6.715
chr5p	170000000	180000000	7.053
chr5p	180000000	190000000	6.812
chr5p	190000000	200000000	6.515
chr5p	200000000	210000000	6.037
chr5p	210000000	220000000	7.191
chr5p	220000000	230000000	6.339
chr5p	230000000	240000000	6.529
chr5p	240000000	250000000	6.796
chr5p	250000000	260000000	6.671
chr5p	260000000	270000000	6.459
chr5p	270000000	280000000	6.270
chr5p	280000000	290000000	6.933
chr5p	290000000	300000000	6.150
chr5p	300000000	310000000	6.249
chr5p	310000000	320000000	6.436
chr5p	320000000	330000000	6.253
chr5p	330000000	340000000	6.352
chr5p	340000000	350000000	6.327
chr5p	350000000	360000000	7.233
chr5p	360000000	370000000	6.860
chr5p	370000000	380000000	6.442
chr5p	380000000	390000000	8.333
chr5p	390000000	400000000	6.793
chr5p	400000000	410000000	6.316
chr5p	410000000	420000000	6.139
chr5p	420000000	430000000	6.872
chr5p	430000000	440000000	6.837
chr5p	440000000	450000000	6.595
chr5p	450000000	460000000	6.415
chr5p	460000000	470000000	6.384
chr5p	470000000	480000000	7.115
chr5p	480000000	490000000	7.009
chr5p	490000000	500000000	6.564
chr5p	500000000	510000000	6.779
chr5p	510000000	520000000	6.964
chr5p	520000000	530000000	6.308
chr5p	530000000	540000000	5.864
chr5p	540000000	550000000	6.557
chr5p	550000000	560000000	6.153
chr5p	560000000	570000000	6.967
chr5p	570000000	580000000	6.502
chr5p	580000000	590000000	6.096
chr5p	590000000	600000000	6.313
chr5p	600000000	610000000	6.585
chr5p	610000000	620000000	7.390
chr5p	620000000	630000000	7.851
chr5p	630000000	640000000	5.996
chr5p	640000000	650000000	6.970
chr5p	650000000	660000000	10.893
chr5p	660000000	670000000	7.405
chr5p	670000000	680000000	9.857
chr5p	680000000	690000000	7.868
chr5p	690000000	700000000	6.172
chr5p	700000000	710000000	6.765
chr5p	710000000	720000000	7.448
chr5p	720000000	730000000	6.931
chr5p	730000000	740000000	6.205
chr5p	740000000	750000000	6.776
chr5p	750000000	760000000	6.340
chr5p	760000000	770000000	6.933
chr5p	770000000	780000000	6.878
chr5p	780000000	790000000	6.817
chr5p	790000000	800000000	7.403
chr5p	800000000	810000000	6.499
chr5p	810000000	820000000	6.720
chr5p	820000000	830000000	6.229
chr5p	830000000	840000000	6.516
chr5p	840000000	850000000	6.565
chr5p	850000000	860000000	6.747
chr5p	860000000	870000000	5.964
chr5p	870000000	880000000	6.414
chr5p	880000000	890000000	6.871
chr5p	890000000	900000000	6.683
chr5p	900000000	910000000	6.530
chr5p	910000000	920000000	6.611
chr5p	920000000	930000000	9.240
chr5p	930000000	940000000	6.141
chr5p	940000000	950000000	6.474
chr5p	950000000	960000000	6.717
chr5p	960000000	970000000	6.642
chr5p	970000000	980000000	6.372
chr5p	980000000	990000000	7.729
chr5p	990000000	1000000000	6.915
chr5p	1000000000	1010000000	6.705
chr5p	1010000000	1020000000	6.098
chr5p	1020000000	1030000000	6.386
chr5p	1030000000	1040000000	7.136
chr5p	1040000000	1050000000	7.480
chr5p	1050000000	1060000000	6.462
chr5p	1060000000	1070000000	6.572
chr5p	1070000000	1080000000	6.957
chr5p	1080000000	1090000000	6.078
chr5p	1090000000	1100000000	6.575
chr5p	1100000000	1110000000	10.234
chr5p	1110000000	1120000000	6.449
chr5p	1120000000	1130000000	6.314
chr5p	1130000000	1140000000	6.412
chr5p	1140000000	1150000000	6.432
chr5p	1150000000	1160000000	10.030
chr5p	1160000000	1170000000	6.085
chr5p	1170000000	1180000000	5.761
chr5p	1180000000	1190000000	6.259
chr5p	1190000000	1200000000	7.132
chr5p	1200000000	1210000000	6.724
chr5p	1210000000	1220000000	6.601
chr5p	1220000000	1230000000	6.408
chr5p	1230000000	1240000000	10.030
chr5p	1240000000	1250000000	6.558
chr5p	1250000000	1260000000	7.631
chr5p	1260000000	1270000000	5.788
chr5p	1270000000	1280000000	7.854
chr5p	1280000000	1280495009	1.931
chr5q	0	10000000	7.130
chr5q	10000000	20000000	6.756
chr5q	20000000	30000000	6.414
chr5q	30000000	40000000	6.567
chr5q	40000000	50000000	8.708
chr5q	50000000	60000000	11.243
chr5q	60000000	70000000	6.683
chr5q	70000000	80000000	6.986
chr5q	80000000	90000000	6.342
chr5q	90000000	100000000	6.297
chr5q	100000000	110000000	8.635
chr5q	110000000	120000000	6.038
chr5q	120000000	130000000	6.028
chr5q	130000000	140000000	6.667
chr5q	140000000	150000000	6.911
chr5q	150000000	160000000	6.178
chr5q	160000000	170000000	6.324
chr5q	170000000	180000000	6.632
chr5q	180000000	190000000	6.933
chr5q	190000000	200000000	6.544
chr5q	200000000	210000000	6.530
chr5q	210000000	220000000	6.903
chr5q	220000000	230000000	6.088
chr5q	230000000	240000000	6.615
chr5q	240000000	250000000	6.182
chr5q	250000000	260000000	7.493
chr5q	260000000	270000000	5.991
chr5q	270000000	280000000	6.162
chr5q	280000000	290000000	6.150
chr5q	290000000	300000000	6.448
chr5q	300000000	310000000	7.225
chr5q	310000000	320000000	6.289
chr5q	320000000	330000000	6.486
chr5q	330000000	340000000	6.377
chr5q	340000000	350000000	6.363
chr5q	350000000	360000000	6.203
chr5q	360000000	370000000	6.485
chr5q	370000000	380000000	7.360
chr5q	380000000	390000000	6.171
chr5q	390000000	400000000	6.470
chr5q	400000000	410000000	6.796
chr5q	410000000	420000000	7.831
chr5q	420000000	430000000	7.201
chr5q	430000000	440000000	6.968
chr5q	440000000	450000000	7.094
chr5q	450000000	460000000	6.487
chr5q	460000000	470000000	6.402
chr5q	470000000	480000000	6.362
chr5q	480000000	490000000	7.464
chr5q	490000000	500000000	9.552
chr5q	500000000	510000000	6.902
chr5q	510000000	520000000	6.932
chr5q	520000000	530000000	8.516
chr5q	530000000	540000000	7.048
chr5q	540000000	550000000	7.284
chr5q	550000000	560000000	6.617
chr5q	560000000	570000000	6.759
chr5q	570000000	580000000	6.246
chr5q	580000000	590000000	6.603
chr5q	590000000	600000000	6.205
chr5q	600000000	610000000	5.973
chr5q	610000000	620000000	6.483
chr5q	620000000	630000000	7.376
chr5q	630000000	640000000	6.822
chr5q	640000000	650000000	6.314
chr5q	650000000	660000000	6.158
chr5q	660000000	670000000	6.932
chr5q	670000000	680000000	6.323
chr5q	680000000	690000000	6.814
chr5q	690000000	700000000	9.521
chr5q	700000000	710000000	6.205
chr5q	710000000	720000000	6.831
chr5q	720000000	730000000	6.183
chr5q	730000000	740000000	6.445
chr5q	740000000	750000000	6.738
chr5q	750000000	760000000	6.145
chr5q	760000000	770000000	6.515
chr5q	770000000	780000000	6.344
chr5q	780000000	790000000	7.120
chr5q	790000000	800000000	6.917
chr5q	800000000	810000000	6.636
chr5q	810000000	820000000	7.235
chr5q	820000000	830000000	6.620
chr5q	830000000	840000000	6.702
chr5q	840000000	850000000	7.251
chr5q	850000000	860000000	7.120
chr5q	860000000	870000000	6.582
chr5q	870000000	880000000	6.478
chr5q	880000000	890000000	6.386
chr5q	890000000	900000000	6.159
chr5q	900000000	910000000	6.648
chr5q	910000000	920000000	6.558
chr5q	920000000	930000000	6.304
chr5q	930000000	940000000	6.181
chr5q	940000000	950000000	6.708
chr5q	950000000	960000000	6.401
chr5q	960000000	970000000	6.588
chr5q	970000000	980000000	7.005
chr5q	980000000	990000000	6.307
chr5q	990000000	1000000000	7.600
chr5q	1000000000	1010000000	6.659
chr5q	1010000000	1020000000	6.944
chr5q	1020000000	1030000000	7.103
chr5q	1030000000	1040000000	6.639
chr5q	1040000000	1050000000	7.652
chr5q	1050000000	1060000000	6.720
chr5q	1060000000	1070000000	6.691
chr5q	1070000000	1080000000	7.596
chr5q	1080000000	1090000000	6.684
chr5q	1090000000	1100000000	5.702
chr5q	1100000000	1110000000	6.355
chr5q	1110000000	1120000000	6.409
chr5q	1120000000	1130000000	6.114
chr5q	1130000000	1140000000	6.459
chr5q	1140000000	1150000000	6.820
chr5q	1150000000	1160000000	6.377
chr5q	1160000000	1170000000	7.236
chr5q	1170000000	1180000000	6.635
chr5q	1180000000	1190000000	6.307
chr5q	1190000000	1200000000	9.305
chr5q	1200000000	1210000000	7.230
chr5q	1210000000	1220000000	7.212
chr5q	1220000000	1230000000	6.925
chr5q	1230000000	1240000000	6.702
chr5q	1240000000	1250000000	7.646
chr5q	1250000000	1260000000	6.726
chr5q	1260000000	1270000000	7.124
chr5q	1270000000	1280000000	6.179
chr5q	1280000000	1286323614	6.722
chr6p	0	10000000	6.712
chr6p	10000000	20000000	6.198
chr6p	20000000	30000000	7.806
chr6p	30000000	40000000	7.681
chr6p	40000000	50000000	7.295
chr6p	50000000	60000000	6.837
chr6p	60000000	70000000	6.844
chr6p	70000000	80000000	6.170
chr6p	80000000	90000000	6.578
chr6p	90000000	100000000	6.121
chr6p	100000000	110000000	6.454
chr6p	110000000	120000000	6.399
chr6p	120000000	130000000	6.190
chr6p	130000000	140000000	6.144
chr6p	140000000	150000000	6.336
chr6p	150000000	160000000	6.975
chr6p	160000000	170000000	6.426
chr6p	170000000	180000000	6.293
chr6p	180000000	190000000	9.520
chr6p	190000000	200000000	7.467
chr6p	200000000	210000000	7.123
chr6p	210000000	220000000	7.107
chr6p	220000000	230000000	6.675
chr6p	230000000	240000000	6.909
chr6p	240000000	250000000	6.275
chr6p	250000000	260000000	6.657
chr6p	260000000	270000000	7.551
chr6p	270000000	280000000	8.136
chr6p	280000000	290000000	7.045
chr6p	290000000	300000000	7.067
chr6p	300000000	310000000	7.126
chr6p	310000000	320000000	6.901
chr6p	320000000	330000000	6.292
chr6p	330000000	340000000	7.236
chr6p	340000000	350000000	6.606
chr6p	350000000	360000000	6.055
chr6p	360000000	370000000	6.439
chr6p	370000000	380000000	6.757
chr6p	380000000	390000000	6.760
chr6p	390000000	400000000	6.588
chr6p	400000000	410000000	6.219
chr6p	410000000	420000000	6.146
chr6p	420000000	430000000	6.128
chr6p	430000000	440000000	6.690
chr6p	440000000	450000000	12.728
chr6p	450000000	460000000	6.386
chr6p	460000000	470000000	6.318
chr6p	470000000	480000000	6.573
chr6p	480000000	490000000	6.794
chr6p	490000000	500000000	7.353
chr6p	500000000	510000000	6.093
chr6p	510000000	520000000	6.701
chr6p	520000000	530000000	7.632
chr6p	530000000	540000000	6.789
chr6p	540000000	550000000	6.249
chr6p	550000000	560000000	6.617
chr6p	560000000	570000000	5.920
chr6p	570000000	580000000	7.221
chr6p	580000000	590000000	6.812
chr6p	590000000	600000000	8.347
chr6p	600000000	610000000	6.503
chr6p	610000000	620000000	6.562
chr6p	620000000	630000000	6.465
chr6p	630000000	640000000	7.565
chr6p	640000000	650000000	8.191
chr6p	650000000	660000000	6.308
chr6p	660000000	670000000	6.374
chr6p	670000000	680000000	6.673
chr6p	680000000	690000000	6.235
chr6p	690000000	700000000	6.956
chr6p	700000000	710000000	6.471
chr6p	710000000	720000000	6.724
chr6p	720000000	730000000	6.264
chr6p	730000000	740000000	6.303
chr6p	740000000	750000000	6.463
chr6p	750000000	760000000	6.449
chr6p	760000000	770000000	6.452
chr6p	770000000	780000000	7.385
chr6p	780000000	790000000	6.869
chr6p	790000000	800000000	6.453
chr6p	800000000	810000000	6.509
chr6p	810000000	820000000	7.025
chr6p	820000000	830000000	5.959
chr6p	830000000	840000000	6.309
chr6p	840000000	850000000	6.843
chr6p	850000000	860000000	6.603
chr6p	860000000	870000000	6.992
chr6p	870000000	880000000	6.004
chr6p	880000000	890000000	7.237
chr6p	890000000	900000000	6.178
chr6p	900000000	910000000	6.098
chr6p	910000000	920000000	6.652
chr6p	920000000	930000000	6.313
chr6p	930000000	940000000	6.698
chr6p	940000000	950000000	6.471
chr6p	950000000	960000000	6.896
chr6p	960000000	970000000	6.633
chr6p	970000000	980000000	7.780
chr6p	980000000	990000000	6.264
chr6p	990000000	1000000000	7.570
chr6p	1000000000	1010000000	6.768
chr6p	1010000000	1020000000	6.633
chr6p	1020000000	1030000000	6.614
chr6p	1030000000	1040000000	6.348
chr6p	1040000000	1050000000	7.303
chr6p	1050000000	1060000000	6.757
chr6p	1060000000	1070000000	6.448
chr6p	1070000000	1080000000	6.870
chr6p	1080000000	1090000000	6.482
chr6p	1090000000	1100000000	7.140
chr6p	1100000000	1110000000	6.478
chr6p	1110000000	1120000000	7.374
chr6p	1120000000	1130000000	7.178
chr6p	1130000000	1140000000	6.296
chr6p	1140000000	1150000000	6.246
chr6p	1150000000	1160000000	6.428
chr6p	1160000000	1170000000	6.591
chr6p	1170000000	1180000000	6.084
chr6p	1180000000	1190000000	6.476
chr6p	1190000000	1200000000	6.747
chr6p	1200000000	1210000000	6.316
chr6p	1210000000	1220000000	5.929
chr6p	1220000000	1230000000	6.591
chr6p	1230000000	1240000000	6.403
chr6p	1240000000	1250000000	8.485
chr6p	1250000000	1260000000	6.569
chr6p	1260000000	1270000000	6.742
chr6p	1270000000	1280000000	6.629
chr6p	1280000000	1290000000	6.102
chr6p	1290000000	1300000000	6.387
chr6p	1300000000	1310000000	5.887
chr6p	1310000000	1320000000	7.027
chr6p	1320000000	1330000000	7.259
chr6p	1330000000	1340000000	8.966
chr6p	1340000000	1350000000	6.687
[truncated: 686 more rows]
