# Supplementary material for: A mammalian-like piRNA pathway in Axolotl reveals the origins of piRNA-directed DNA methylation
Source: EMBO J. 2025 Nov 13;45(6):1933–56. doi: 10.1038/s44318-025-00631-w (PMC7618676; doi:10.1038/s44318-025-00631-w)
Supplement: Supplementary file 11 — Source data Fig. 5 [file 44318_2025_631_MOESM11_ESM.zip › Figure 5/5A/testis-2.cluster_anno.csv]

chr10p	769124	775022	1	459.613232015297	.	bi:plus-minus
chr10p	1642000	1710023	2	123739.434697695	.	bi:plus-minus
chr10p	42701961	42707996	3	519.815016881906	+	mono:plus
chr10p	48132019	48140007	4	642.704756656092	-	mono:minus
chr10p	60646066	60663016	5	8334.90763560878	-	mono:minus
chr10p	64094209	64116421	6	14245.6629087343	+	mono:plus
chr10p	80118005	80123998	7	456.378216101511	-	mono:minus
chr10p	80191016	80195976	8	391.688637108149	-	mono:minus
chr10p	80220084	80226993	9	529.908727260573	-	mono:minus
chr10p	80237009	80246026	10	776.165519689997	-	mono:minus
chr10p	80267012	80280019	11	1170.66936822734	-	mono:minus
chr10p	80320008	80351028	12	5904.82509861417	-	mono:minus
chr10p	80356028	80368024	13	982.844454555354	-	mono:minus
chr10p	80377034	80393025	14	1464.39432871439	-	mono:minus
chr10p	97466001	97477933	15	2407.92830079792	-	mono:minus
chr10p	99424955	99431990	16	431.559929782912	+	mono:plus
chr10p	99898167	99905015	17	543.739777443444	-	mono:minus
chr10p	110229061	110238012	18	663.942941699653	+	mono:plus
chr10p	114727051	114747853	19	1941.20901778745	+	mono:plus
chr10p	132368001	132373011	20	393.63007899552	+	mono:plus
chr10p	133025013	133034015	21	966.52405778079	+	mono:plus
chr10p	140778005	140786955	22	1617.18758300243	-	mono:minus
chr10p	144364001	144371013	23	580.389863677922	-	mono:minus
chr10p	146014034	146028627	24	6824.5171622633	.	bi:plus-minus
chr10p	154151001	154160015	25	703.905476783131	+	mono:plus
chr10p	157040001	157044768	26	402.811479925987	+	mono:plus
chr10p	173113106	173122016	27	578.204772730625	+	mono:plus
chr10p	186555552	186566491	28	2660.52368978403	+	mono:plus
chr10p	190768005	190779994	29	3397.76702361121	+	mono:plus
chr10p	222268191	222274958	30	631.284120006821	+	mono:plus
chr10p	225350108	225358007	31	476.140069499357	-	mono:minus
chr10p	238578001	238585956	32	610.923322408708	-	mono:minus
chr10p	244486122	244491978	33	410.44391473629	+	mono:plus
chr10p	246855112	246862705	34	782.359497312463	+	mono:plus
chr10p	249534000	249545796	35	943.828611767894	-	mono:minus
chr10p	268645000	268658025	36	4983.30327718359	+	mono:plus
chr10p	276774140	276779027	37	430.219185738504	+	mono:plus
chr10p	296702276	296711028	38	794.660655304258	-	mono:minus
chr10p	308521758	308532021	39	1387.2021373517	+	mono:plus
chr10p	312163073	312167978	40	409.241287961876	+	mono:plus
chr10p	317622938	317633701	41	1076.67777954965	-	mono:minus
chr10p	323106420	323118011	42	2753.96490439768	+	mono:plus
chr10p	354703046	354731993	43	13273.2633329226	-	mono:minus
chr10p	358402053	358408956	44	470.951356729595	-	mono:minus
chr10p	373288002	373298604	45	2611.16074779203	+	mono:plus
chr10p	396133017	396137995	46	413.860317558472	+	mono:plus
chr10p	399334906	399346712	47	2282.01447454391	.	bi:plus-minus
chr10p	402929006	402937007	48	638.095096265909	-	mono:minus
chr10p	402973004	402982027	49	751.133061586079	-	mono:minus
chr10p	416890008	416895996	50	480.371344837229	+	mono:plus
chr10p	429392031	429397916	51	466.287048489784	+	mono:plus
chr10p	431088000	431093004	52	392.706267142025	-	mono:minus
chr10p	433731008	433738023	53	546.031969470635	+	mono:plus
chr10p	437742000	437747028	54	391.28969037593	+	mono:plus
chr10p	442194768	442201661	55	823.452380185075	-	mono:minus
chr10p	445128000	445132918	56	393.481433500491	-	mono:minus
chr10p	450240108	450245986	57	434.249082664123	+	mono:plus
chr10p	458544001	458554006	58	974.77102803831	-	mono:minus
chr10p	490370069	490377015	59	543.7129987644	-	mono:minus
chr10p	497688058	497693806	60	444.040545731594	-	mono:minus
chr10p	520009006	520020178	61	2791.3768343496	-	mono:minus
chr10p	520798002	520807002	62	890.107857845112	-	mono:minus
chr10p	523348001	523357838	63	797.236026969954	+	mono:plus
chr10p	523369000	523378022	64	757.580867422565	+	mono:plus
chr10p	538253386	538267949	65	2807.96433814718	+	mono:plus
chr10p	557231336	557239022	66	612.738804570534	-	mono:minus
chr10p	557287019	557295023	67	519.258944910359	-	mono:minus
chr10p	574422033	574427144	68	453.174297671279	-	mono:minus
chr10p	596294099	596299280	69	393.002273230929	-	mono:minus
chr10p	600883000	600895716	70	17578.6248292317	+	mono:plus
chr10p	639867000	639887022	71	4933.52453594952	-	mono:minus
chr10p	650228000	650242022	72	6134.74291874053	+	mono:plus
chr10p	651598012	651613996	73	3376.95061166305	-	mono:minus
chr10p	651815076	651821946	74	614.595702903869	-	mono:minus
chr10p	656718000	656724956	75	576.757661531127	+	mono:plus
chr10p	657565012	657575549	76	3636.86017219067	-	mono:minus
chr10p	678131315	678140910	77	1008.08909193196	-	mono:minus
chr10p	699013309	699020366	78	534.396719964114	-	mono:minus
chr10p	711336000	711348023	79	2951.60214946932	-	mono:minus
chr10p	712280004	712288970	80	690.740812709383	-	mono:minus
chr10p	712312019	712319577	81	646.410006624922	-	mono:minus
chr10p	714255162	714264900	82	940.507613046525	+	mono:plus
chr10p	717010406	717017002	83	461.775345854521	-	mono:minus
chr10p	717099483	717106016	84	454.550129226924	-	mono:minus
chr10p	720156003	720166919	85	1950.57178216163	+	mono:plus
chr10p	746353031	746361026	86	643.553365276608	-	mono:minus
chr10p	752999000	753005025	87	481.209408958008	.	bi:minus-plus
chr10p	755259178	755264974	88	723.743993939483	-	mono:minus
chr10p	777292012	777297015	89	422.412592336745	+	mono:plus
chr10p	791992051	791999678	90	1011.53958158691	-	mono:minus
chr10p	806830535	806838984	91	788.098927459861	+	mono:plus
chr10p	814740387	814749974	92	1006.53345339963	+	mono:plus
chr10p	827726365	827737975	93	2988.40180824687	+	mono:plus
chr10p	920662013	920669995	94	644.256475009574	+	mono:plus
chr10p	924823436	924830996	95	831.92609833789	+	mono:plus
chr10p	937003031	937010017	96	451.614681348225	-	mono:minus
chr10p	937507058	937514025	97	515.411111346706	-	mono:minus
chr10p	937578065	937584924	98	505.038994253004	-	mono:minus
chr10p	948184002	948194015	99	1003.63830935311	+	mono:plus
chr10p	970218004	970229029	100	2223.73006379353	+	mono:plus
chr10p	976058003	976069825	101	4186.43432741423	+	mono:plus
chr10p	982143022	982155542	102	9423.30929924904	-	mono:minus
chr10p	998517218	998522007	103	420.779892749884	-	mono:minus
chr10p	1004472354	1004480002	104	596.666622387916	.	bi:minus-plus
chr10p	1026573246	1026584824	105	1864.32005418312	-	mono:minus
chr10p	1030195029	1030203957	106	765.270648595782	+	mono:plus
chr10p	1030206069	1030217697	107	8853.60709334742	+	mono:plus
chr10p	1035364001	1035370999	108	497.891448022562	.	bi:plus-minus
chr10p	1075474165	1075490960	109	9667.08422123843	-	mono:minus
chr10p	1077561009	1077565951	110	422.087257883533	+	mono:plus
chr10p	1077708115	1077714824	111	533.095163564262	-	mono:minus
chr10q	38003	43990	112	496.190725931123	-	mono:minus
chr10q	7153497	7166027	113	1642.44635889419	+	mono:plus
chr10q	13938183	13948025	114	1024.5443778603	+	mono:plus
chr10q	22921080	22927358	115	502.977064513406	+	mono:plus
chr10q	38368132	38376023	116	698.569085580032	-	mono:minus
chr10q	38743072	38752026	117	683.2952109305	-	mono:minus
chr10q	81311001	81315993	118	420.027562480811	-	mono:minus
chr10q	92605115	92616985	119	2290.95535944507	-	mono:minus
chr10q	97880159	97905018	120	14280.1933690979	+	mono:plus
chr10q	101149086	101157412	121	1041.76054914123	+	mono:plus
chr10q	101703154	101725025	122	5016.3845768826	+	mono:plus
chr10q	103188032	103196907	123	762.038762964319	.	bi:plus-minus
chr10q	103512015	103516995	124	391.458690878553	-	mono:minus
chr10q	110008001	110020973	125	934.900681953503	+	mono:plus
chr10q	117147018	117158013	126	1377.24017707366	-	mono:minus
chr10q	158189013	158196015	127	545.711651917827	.	bi:minus-plus
chr10q	199871095	199876017	128	438.925896302174	+	mono:plus
chr10q	205405001	205420832	129	4132.26939824638	+	mono:plus
chr10q	272241001	272247011	130	450.185485692217	+	mono:plus
chr10q	286118001	286125975	131	661.421717761951	-	mono:minus
chr10q	291245448	291250025	132	412.759401791386	+	mono:plus
chr10q	291864108	291870905	133	643.63455167898	-	mono:minus
chr10q	304571078	304578010	134	706.362504286451	+	mono:plus
chr10q	350802167	350809023	135	899.926886831527	-	mono:minus
chr10q	350910001	350917996	136	603.594104757004	-	mono:minus
chr10q	354879157	354885802	137	463.810209224147	+	mono:plus
chr10q	375669033	375677619	138	922.921969727579	-	mono:minus
chr10q	377624000	377633023	139	684.853206985788	+	mono:plus
chr10q	401412187	401420876	140	752.192685209835	-	mono:minus
chr10q	412094997	412103826	141	1097.71293335005	+	mono:plus
chr10q	421099771	421108018	142	845.846643867227	+	mono:plus
chr10q	441336204	441345900	143	990.941517607915	-	mono:minus
chr10q	458321115	458329028	144	888.153493356356	+	mono:plus
chr10q	464233000	464242995	145	970.287689011303	+	mono:plus
chr10q	469473160	469478481	146	582.594405294715	-	mono:minus
chr10q	505963221	505974851	147	2236.73348858315	+	mono:plus
chr10q	508774000	508789018	148	1848.11538188437	-	mono:minus
chr10q	523355064	523362905	149	627.942756234729	-	mono:minus
chr11p	2460002	2486469	150	2512.45378381819	-	mono:minus
chr11p	4055088	4066025	151	1261.26494617705	-	mono:minus
chr11p	8275053	8287106	152	4179.46940106304	-	mono:minus
chr11p	40173001	40181022	153	698.332951169381	-	mono:minus
chr11p	40252000	40265989	154	1961.63436846954	-	mono:minus
chr11p	44656239	44666014	155	1197.36677238036	-	mono:minus
chr11p	46110362	46116876	156	539.561094570417	-	mono:minus
chr11p	96778823	96784984	157	726.569626231858	-	mono:minus
chr11p	108479108	108485960	158	582.453986429099	-	mono:minus
chr11p	140813001	140821015	159	692.234429694446	.	bi:plus-minus
chr11p	147928001	147933019	160	496.043976781753	-	mono:minus
chr11p	152545639	152552841	161	880.134613753399	+	mono:plus
chr11p	155271073	155281019	162	821.148840587116	.	bi:plus-minus
chr11p	164138074	164149019	163	2673.43710954711	-	mono:minus
chr11p	169694024	169701571	164	600.700833519797	+	mono:plus
chr11p	170328110	170339147	165	1208.0584273746	-	mono:minus
chr11p	202132198	202145673	166	1016.90023052011	+	mono:plus
chr11p	215046015	215053003	167	481.072690975744	-	mono:minus
chr11p	215158006	215165025	168	565.355205955422	-	mono:minus
chr11p	225922000	225927027	169	391.697016895552	+	mono:plus
chr11p	229365115	229375916	170	2183.26551749477	-	mono:minus
chr11p	229512051	229522025	171	1093.52775615169	-	mono:minus
chr11p	271443046	271452908	172	1289.84914660038	-	mono:minus
chr11p	274711015	274718359	173	713.457666820722	+	mono:plus
chr11p	280571040	280576950	174	400.470654297559	-	mono:minus
chr11p	297411049	297418979	175	684.168578939917	-	mono:minus
chr11q	574005	610984	176	5739.6898108622	-	mono:minus
chr11q	614006	624024	177	863.441083634924	-	mono:minus
chr11q	5406365	5418888	178	3973.72413882516	-	mono:minus
chr11q	15970475	15980021	179	1380.56795205827	+	mono:plus
chr11q	27364098	27372027	180	715.952513522409	-	mono:minus
chr11q	41831011	41837019	181	448.789593010806	+	mono:plus
chr11q	41841004	41851009	182	852.153844540754	+	mono:plus
chr11q	41890016	41906021	183	1770.50945542693	+	mono:plus
chr11q	41913021	41934916	184	2624.46442853786	+	mono:plus
chr11q	41953026	41964815	185	1333.97568325701	+	mono:plus
chr11q	41978019	42030027	186	7777.96214463839	+	mono:plus
chr11q	42033003	42039011	187	445.230811774222	+	mono:plus
chr11q	42040002	42046003	188	486.417772942371	+	mono:plus
chr11q	42051016	42077966	189	4560.60021423486	+	mono:plus
chr11q	42083033	42109022	190	3138.71195860785	+	mono:plus
chr11q	42135002	42143025	191	626.883177784615	+	mono:plus
chr11q	42145000	42157018	192	1965.67046773375	+	mono:plus
chr11q	42171009	42179021	193	655.288167456298	+	mono:plus
chr11q	42185026	42194027	194	757.38096780531	+	mono:plus
chr11q	42211049	42220985	195	1149.1938373358	+	mono:plus
chr11q	42251013	42257004	196	465.825483960903	+	mono:plus
chr11q	42281051	42290015	197	674.683255306397	+	mono:plus
chr11q	42324014	42335994	198	1263.04122541921	+	mono:plus
chr11q	42352001	42357992	199	459.041240294315	+	mono:plus
chr11q	42360059	42370002	200	866.846440723219	+	mono:plus
chr11q	42390001	42399010	201	722.734196358273	+	mono:plus
chr11q	42419262	42436017	202	2017.9108710255	+	mono:plus
chr11q	42450025	42459003	203	728.553169813834	+	mono:plus
chr11q	42495073	42504016	204	932.629899656829	+	mono:plus
chr11q	42547000	42557028	205	825.145591907191	+	mono:plus
chr11q	49712028	49722015	206	905.41031454514	+	mono:plus
chr11q	53628130	53642001	207	1840.94943996032	+	mono:plus
chr11q	53697014	53704535	208	538.524399617506	+	mono:plus
chr11q	56121001	56133892	209	9291.22399380619	+	mono:plus
chr11q	56414002	56436775	210	3144.90981352983	-	mono:minus
chr11q	60301108	60305912	211	431.693189388402	+	mono:plus
chr11q	84551009	84565018	212	5146.21364216297	+	mono:plus
chr11q	100717001	100728815	213	3533.8498503797	+	mono:plus
chr11q	104888092	104893422	214	403.135189411293	-	mono:minus
chr11q	106937045	106943641	215	750.407880800546	+	mono:plus
chr11q	128038001	128042926	216	405.714511659702	+	mono:plus
chr11q	128048001	128057835	217	877.67153063934	+	mono:plus
chr11q	190837002	190853944	218	4490.32321952459	+	mono:plus
chr11q	201940632	201949961	219	936.069425908002	+	mono:plus
chr11q	262237019	262248747	220	2543.85666835872	-	mono:minus
chr11q	292116067	292123026	221	587.240632344298	+	mono:plus
chr11q	327271001	327279026	222	670.89984972229	+	mono:plus
chr11q	335530005	335548019	223	4188.98397153219	-	mono:minus
chr11q	341098006	341106026	224	613.677177467236	+	mono:plus
chr11q	374393388	374401986	225	678.013632508064	+	mono:plus
chr11q	382347014	382357861	226	1981.02199180866	+	mono:plus
chr11q	394648000	394656027	227	618.118706534647	.	bi:minus-plus
chr11q	401032000	401036991	228	409.650053220864	+	mono:plus
chr11q	417666052	417670983	229	441.465775409146	-	mono:minus
chr11q	434007013	434013907	230	600.958802801043	+	mono:plus
chr11q	455657824	455670024	231	1771.02871379739	+	mono:plus
chr11q	507752059	507761285	232	2365.00927065208	+	mono:plus
chr11q	554653036	554668876	233	7614.44482845791	+	mono:plus
chr11q	569255101	569261726	234	471.010535564376	+	mono:plus
chr11q	569312097	569318689	235	1064.38026827872	+	mono:plus
chr11q	569324002	569330004	236	585.921731522364	+	mono:plus
chr11q	569779073	569785755	237	600.795680107161	-	mono:minus
chr11q	581676000	581694006	238	6879.8474193195	-	mono:minus
chr11q	613429325	613441926	239	2524.09632439299	-	mono:minus
chr11q	621745016	621751346	240	453.796748335888	-	mono:minus
chr11q	624537001	624541987	241	424.09106829077	+	mono:plus
chr11q	624546017	624553959	242	645.575524592361	+	mono:plus
chr11q	644900001	644910025	243	1382.26398966036	+	mono:plus
chr11q	647153032	647161010	244	614.21093819251	+	mono:plus
chr11q	651311052	651320024	245	802.185627901287	+	mono:plus
chr11q	651345003	651349995	246	395.140845577898	+	mono:plus
chr11q	686512028	686521774	247	1104.61676998147	-	mono:minus
chr11q	703923154	703940020	248	6228.68680717678	-	mono:minus
chr11q	722305008	722311028	249	506.380336563103	+	mono:plus
chr11q	801270223	801278638	250	586.89685577435	-	mono:minus
chr11q	803402003	803410992	251	781.009726580238	-	mono:minus
chr11q	817685182	817697013	252	2200.2029876817	-	mono:minus
chr11q	825773006	825782853	253	1290.00080330739	+	mono:plus
chr11q	885508087	885516940	254	768.095171051702	-	mono:minus
chr11q	934276001	934280692	255	394.453601073707	+	mono:plus
chr11q	935056157	935060931	256	402.00007549599	+	mono:plus
chr11q	949486420	949496009	257	1149.0908404328	+	mono:plus
chr11q	959932980	959963020	258	16374.1381401583	-	mono:minus
chr11q	962510266	962520778	259	2538.63092070704	-	mono:minus
chr11q	963442038	963450909	260	865.942580113846	+	mono:plus
chr11q	1002282001	1002286892	261	426.817415891976	+	mono:plus
chr11q	1003956167	1003963023	262	640.291458902797	-	mono:minus
chr11q	1005354009	1005361014	263	483.741819789177	-	mono:minus
chr11q	1005752003	1005759009	264	542.505478423574	+	mono:plus
chr11q	1011895004	1011906778	265	2320.23425326909	+	mono:plus
chr11q	1019036431	1019041955	266	641.465529198731	+	mono:plus
chr11q	1049516007	1049525025	267	601.49016771226	-	mono:minus
chr11q	1060310017	1060321180	268	1569.2945980562	-	mono:minus
chr11q	1077710052	1077727018	269	12345.6078373849	-	mono:minus
chr12p	8189145	8196026	270	579.459227536994	+	mono:plus
chr12p	16169007	16179026	271	816.620486185598	+	mono:plus
chr12p	16288004	16303982	272	2494.46399483375	-	mono:minus
chr12p	24406508	24421014	273	3988.19907183665	-	mono:minus
chr12p	27854014	27861027	274	495.3548506078	-	mono:minus
chr12p	39642000	39652782	275	1646.546746135	+	mono:plus
chr12p	60375010	60420024	276	4743.5895672568	+	mono:plus
chr12p	60449001	60459009	277	1228.21346616163	+	mono:plus
chr12p	60463035	60492997	278	3426.18249814545	+	mono:plus
chr12p	60498021	60506855	279	727.085112925443	+	mono:plus
chr12p	60512079	60519875	280	564.434164001787	+	mono:plus
chr12p	60541013	60554017	281	1156.73628469701	+	mono:plus
chr12p	60609008	60617899	282	814.774507333938	+	mono:plus
chr12p	60621053	60631961	283	1146.75154466744	+	mono:plus
chr12p	60657009	60663976	284	533.114700359201	+	mono:plus
chr12p	60683060	60690886	285	607.92323529223	+	mono:plus
chr12p	93998005	94007028	286	771.299791724159	-	mono:minus
chr12p	117767004	117772029	287	419.699019943535	+	mono:plus
chr12p	129538020	129545030	288	566.739588111709	-	mono:minus
chr12p	131145043	131164018	289	5297.55311620525	+	mono:plus
chr12p	141339071	141348887	290	1780.95231163086	-	mono:minus
chr12p	142754156	142763900	291	1326.38006875656	+	mono:plus
chr12p	143719014	143730019	292	2342.92528358176	+	mono:plus
chr12p	152510950	152516026	293	491.622717203989	-	mono:minus
chr12p	162729024	162739026	294	928.569228434632	+	mono:plus
chr12p	183589061	183597755	295	785.146073379978	-	mono:minus
chr12p	185066179	185071026	296	413.770724059316	+	mono:plus
chr12p	185074004	185082994	297	697.398583055389	+	mono:plus
chr12p	185084004	185090014	298	480.619734437822	+	mono:plus
chr12p	190311001	190322969	299	1505.50204659497	+	mono:plus
chr12p	206772011	206779891	300	536.144777989279	+	mono:plus
chr12p	218990016	219000782	301	1273.09287132752	-	mono:minus
chr12p	225866000	225871001	302	407.338606418935	-	mono:minus
chr12p	231723004	231736665	303	3938.40050920796	+	mono:plus
chr12p	233258035	233263024	304	410.631201481685	-	mono:minus
chr12p	256527004	256537008	305	1162.97508011145	-	mono:minus
chr12p	265804010	265814026	306	889.287339066508	+	mono:plus
chr12p	272630267	272635928	307	493.459082762634	+	mono:plus
chr12p	282947026	282956678	308	909.037319816231	+	mono:plus
chr12q	1167098	1177025	309	951.045442079723	+	mono:plus
chr12q	37221051	37225185	310	470.698482858449	+	mono:plus
chr12q	41510055	41519778	311	1028.83362946227	+	mono:plus
chr12q	45020360	45027912	312	643.897079842191	+	mono:plus
chr12q	65898541	65903681	313	499.61195853632	+	mono:plus
chr12q	66854015	66861961	314	673.703724571073	+	mono:plus
chr12q	74243069	74252987	315	836.038658591527	-	mono:minus
chr12q	80573127	80582006	316	815.651705913804	+	mono:plus
chr12q	96088001	96103025	317	8377.91227892572	-	mono:minus
chr12q	96185004	96200027	318	8727.33633366997	-	mono:minus
chr12q	96412008	96418151	319	423.614652794477	.	bi:minus-plus
chr12q	97333040	97351023	320	3442.05472411688	+	mono:plus
chr12q	101936056	101944966	321	816.222160994893	-	mono:minus
chr12q	114460048	114475951	322	5856.73737533069	-	mono:minus
chr12q	115285004	115295011	323	1290.86750669044	-	mono:minus
chr12q	158947557	158954019	324	857.45492990396	+	mono:plus
chr12q	164385001	164389974	325	421.697117335346	.	bi:plus-minus
chr12q	168548001	168555014	326	586.889500786583	-	mono:minus
chr12q	177691010	177697944	327	562.656727980709	+	mono:plus
chr12q	177701006	177705986	328	393.43754579533	+	mono:plus
chr12q	183553193	183559996	329	544.75618186026	-	mono:minus
chr12q	189638002	189652837	330	2376.70854654002	+	mono:plus
chr12q	191702017	191710019	331	555.79521715261	-	mono:minus
chr12q	208933206	209001025	332	60259.5978055177	+	mono:plus
chr12q	209011016	209064023	333	101792.972539034	+	mono:plus
chr12q	209082000	209182018	334	42765.9752313948	+	mono:plus
chr12q	209195001	209215022	335	8408.60843674808	+	mono:plus
chr12q	209220000	209254027	336	8018.73439391782	+	mono:plus
chr12q	209274031	209292012	337	2104.68992123447	+	mono:plus
chr12q	209300044	209306016	338	481.129273126415	+	mono:plus
chr12q	209307017	209312946	339	462.759851771724	+	mono:plus
chr12q	209317009	209329021	340	2880.99338419115	+	mono:plus
chr12q	209379006	209401024	341	2818.18178829523	+	mono:plus
chr12q	209402000	209407018	342	396.833710891072	+	mono:plus
chr12q	209428018	209445992	343	1746.11265107365	+	mono:plus
chr12q	209471020	209488017	344	2161.86814065439	+	mono:plus
chr12q	211507140	211514982	345	593.420902983779	-	mono:minus
chr12q	239627043	239631961	346	414.898128865254	+	mono:plus
chr12q	273992306	273997922	347	408.790908750979	+	mono:plus
chr12q	284545590	284551003	348	514.479745338795	.	bi:minus-plus
chr12q	296417000	296429024	349	2031.38873824676	-	mono:minus
chr12q	302499001	302515742	350	4786.82246812331	-	mono:minus
chr12q	313876010	313881969	351	531.038002877994	-	mono:minus
chr12q	315368024	315374019	352	523.529027456174	+	mono:plus
chr12q	324754856	324761000	353	501.884017179671	-	mono:minus
chr12q	356930000	356935018	354	427.45908900702	-	mono:minus
chr12q	401668699	401676023	355	569.608223770654	-	mono:minus
chr12q	407916003	407921986	356	448.17139907479	-	mono:minus
chr12q	432871016	432882017	357	1274.8260159768	-	mono:minus
chr12q	434313003	434322965	358	1432.80581135331	-	mono:minus
chr12q	442385000	442394011	359	763.821930481066	+	mono:plus
chr12q	448645028	448663023	360	1989.66957790492	-	mono:minus
chr12q	469836086	469841023	361	425.808368700703	-	mono:minus
chr12q	483637330	483654026	362	7261.85995307365	+	mono:plus
chr12q	491486000	491494884	363	787.841698191799	.	bi:plus-minus
chr12q	493881076	493894018	364	2236.19962640055	+	mono:plus
chr12q	531556436	531563864	365	929.549309103297	+	mono:plus
chr12q	557581193	557589024	366	534.601970680775	+	mono:plus
chr12q	561695000	561700026	367	413.706508908718	+	mono:plus
chr12q	562545006	562552739	368	606.187805607018	-	mono:minus
chr12q	566102000	566114994	369	2688.95916841292	+	mono:plus
chr12q	597265077	597271992	370	593.267450975321	+	mono:plus
chr12q	599283021	599292949	371	959.495048925012	+	mono:plus
chr12q	613167000	613179019	372	2515.27886262264	+	mono:plus
chr12q	644958146	644965006	373	443.965695412661	-	mono:minus
chr12q	651770743	651779911	374	2362.74784315158	+	mono:plus
chr12q	663704000	663711538	375	679.366342736636	-	mono:minus
chr12q	691481340	691489992	376	643.964858836448	-	mono:minus
chr12q	697520187	697525974	377	510.523575195021	+	mono:plus
chr12q	711825070	711832017	378	545.497656960781	+	mono:plus
chr12q	723843015	723847870	379	392.070676059773	+	mono:plus
chr12q	727603117	727608727	380	876.801316917891	+	mono:plus
chr12q	741300035	741306867	381	453.177503474862	+	mono:plus
chr12q	777041607	777049023	382	636.157214052899	-	mono:minus
chr12q	778063001	778067824	383	423.545311189162	-	mono:minus
chr12q	780593083	780598016	384	404.784253080016	+	mono:plus
chr12q	810668023	810672881	385	444.647191023505	.	bi:plus-minus
chr12q	825337115	825346015	386	699.88576250739	-	mono:minus
chr12q	845471005	845479994	387	769.137483151546	+	mono:plus
chr12q	846550006	846561981	388	1973.30627367712	+	mono:plus
chr12q	846579168	846590016	389	16567.3555091658	+	mono:plus
chr12q	857022906	857045019	390	2606.24062802523	-	mono:minus
chr13p	5904052	5909961	391	449.081700071483	+	mono:plus
chr13p	31575135	31582028	392	620.75222184478	+	mono:plus
chr13p	40535000	40540014	393	391.848294593522	-	mono:minus
chr13p	49202086	49210006	394	595.586159299228	-	mono:minus
chr13p	49245014	49251026	395	440.659474774105	-	mono:minus
chr13p	49419013	49656016	396	159655.437529362	-	mono:minus
chr13p	49660046	49898029	397	400997.874019212	-	mono:minus
chr13p	49922031	49932991	398	1536.94956838917	-	mono:minus
chr13p	49935033	49948026	399	2651.61314964003	-	mono:minus
chr13p	50099017	50113021	400	1888.43039948252	+	mono:plus
chr13p	50118001	50147849	401	5488.07377182611	+	mono:plus
chr13p	50149005	50176998	402	4299.25147119866	+	mono:plus
chr13p	50189241	50210008	403	2486.98730951653	+	mono:plus
chr13p	50212014	50263026	404	4820.42908485175	+	mono:plus
chr13p	50354007	50362994	405	910.989819024514	-	mono:minus
chr13p	50409001	50419026	406	1012.18382802595	-	mono:minus
chr13p	50434064	50495004	407	65144.7163088204	-	mono:minus
chr13p	50510014	50630027	408	124395.517612238	-	mono:minus
chr13p	50631001	50684012	409	33350.402166597	-	mono:minus
chr13p	50689016	50722014	410	6006.84898480736	-	mono:minus
chr13p	50781005	50788029	411	502.115204963583	-	mono:minus
chr13p	50790015	50796024	412	416.569879033053	-	mono:minus
chr13p	50808005	50825026	413	2833.34969236413	.	bi:plus-minus
chr13p	50831016	50864023	414	6925.3982539544	-	mono:minus
chr13p	50867037	50876014	415	737.447826384143	.	bi:minus-plus
chr13p	50890033	50901027	416	1386.8790597307	-	mono:minus
chr13p	50985011	51011026	417	6853.94865018343	-	mono:minus
chr13p	51016123	51021002	418	444.870711893894	-	mono:minus
chr13p	51037004	51049991	419	1753.54462302824	-	mono:minus
chr13p	51122036	51164029	420	5926.6016334453	-	mono:minus
chr13p	51169001	51189022	421	2262.2509555615	-	mono:minus
chr13p	51192003	51208008	422	2854.47970409797	-	mono:minus
chr13p	51209031	51220024	423	873.58759865232	-	mono:minus
chr13p	51248004	51279024	424	78419.1946471254	-	mono:minus
chr13p	51284003	51316012	425	49933.2061037384	.	bi:minus-plus
chr13p	51317007	51333014	426	1935.68490553297	+	mono:plus
chr13p	51334004	51343799	427	962.193192145799	+	mono:plus
chr13p	51346001	51387028	428	5706.68719801295	+	mono:plus
chr13p	51396038	51404018	429	522.198940847865	+	mono:plus
chr13p	51412003	51549963	430	83328.6672436252	+	mono:plus
chr13p	51559003	51599023	431	14530.6410899026	.	bi:plus-minus
chr13p	51607008	51630002	432	3334.11299882128	+	mono:plus
chr13p	51631002	51650028	433	3069.75735169506	+	mono:plus
chr13p	51657001	51674014	434	3140.4889741352	+	mono:plus
chr13p	51675155	51736029	435	11935.8010340133	-	mono:minus
chr13p	51840003	51947022	436	149085.058179471	+	mono:plus
chr13p	51950004	52094027	437	187707.673900802	.	bi:plus-minus
chr13p	52100011	52186981	438	97043.3171776528	.	bi:minus-plus
chr13p	52700001	52925029	439	205879.344304287	+	mono:plus
chr13p	52926001	52950981	440	8229.22011950498	+	mono:plus
chr13p	52962001	52981024	441	2836.92043141056	+	mono:plus
chr13p	52985066	53000014	442	2384.34748094874	+	mono:plus
chr13p	53023021	53035024	443	3459.97888743284	+	mono:plus
chr13p	54778059	54787948	444	1041.18112831142	-	mono:minus
chr13p	59878008	59889807	445	1875.79819462804	+	mono:plus
chr13p	82791011	82832003	446	24534.2139134479	-	mono:minus
chr13p	83701050	83715022	447	2806.36644258926	+	mono:plus
chr13p	85977001	85986015	448	677.280614355961	-	mono:minus
chr13p	141856001	141864017	449	634.78108085126	+	mono:plus
chr13p	142109001	142116740	450	526.066306958074	+	mono:plus
chr13p	145826039	145834909	451	636.884500138039	+	mono:plus
chr13p	166159803	166170687	452	931.368582320879	-	mono:minus
chr13p	166313001	166322769	453	870.511429541809	+	mono:plus
chr13p	181045141	181062985	454	1212.95986989754	-	mono:minus
chr13p	185448013	185459999	455	2446.07657518341	+	mono:plus
chr13p	194672078	194683023	456	1181.44878267259	+	mono:plus
chr13p	201898416	201914015	457	9479.03878596832	+	mono:plus
chr13p	206195001	206202535	458	591.149519583257	+	mono:plus
chr13p	224003012	224012020	459	801.815143279444	+	mono:plus
chr13p	225535010	225545823	460	1578.40792172518	-	mono:minus
chr13q	838919	852607	461	4677.13993139428	+	mono:plus
chr13q	20035015	20040003	462	394.648588782231	+	mono:plus
chr13q	24976585	24987880	463	4792.41550296985	-	mono:minus
chr13q	40930432	40938721	464	642.489987515562	+	mono:plus
chr13q	51794224	51801028	465	516.56488254142	-	mono:minus
chr13q	51805071	51811027	466	426.952865532108	-	mono:minus
chr13q	63997010	64006991	467	1178.42730644044	-	mono:minus
chr13q	78797008	78803915	468	451.238165265852	+	mono:plus
chr13q	82209081	82224947	469	10701.3462780247	+	mono:plus
chr13q	89279081	89289999	470	967.363161420328	-	mono:minus
chr13q	92079011	92084007	471	528.186296238045	-	mono:minus
chr13q	94337060	94343664	472	538.715282995254	+	mono:plus
chr13q	96090028	96099028	473	765.737096417073	+	mono:plus
chr13q	98625001	98649517	474	5733.72586882538	+	mono:plus
chr13q	100129396	100134138	475	481.946014916032	-	mono:minus
chr13q	107536033	107540387	476	393.521935633775	+	mono:plus
chr13q	118189001	118196987	477	639.309088186689	+	mono:plus
chr13q	128727001	128732008	478	430.834120129087	+	mono:plus
chr13q	171760020	171767102	479	571.741658194296	+	mono:plus
chr13q	179821002	179832657	480	2948.9864249281	+	mono:plus
chr13q	210133222	210138861	481	537.252599124026	-	mono:minus
chr13q	212217035	212226003	482	859.34814108723	+	mono:plus
chr13q	213223000	213227953	483	399.611921396953	-	mono:minus
chr13q	216196027	216217861	484	4355.23567575973	-	mono:minus
chr13q	224423757	224429286	485	592.83800220407	.	bi:minus-plus
chr13q	232762074	232773027	486	935.465836272797	+	mono:plus
chr13q	239771604	239780005	487	788.746648829595	-	mono:minus
chr13q	241703017	241716971	488	2093.56137434723	+	mono:plus
chr13q	292212003	292217024	489	400.248075490163	+	mono:plus
chr13q	323744025	323754992	490	1455.86733733983	-	mono:minus
chr13q	351293140	351301776	491	771.358332050139	-	mono:minus
chr13q	352774063	352791011	492	3115.06965005249	.	bi:plus-minus
chr13q	353600063	353608006	493	589.389074514827	+	mono:plus
chr13q	369281029	369292998	494	2164.19812593461	+	mono:plus
chr13q	386448001	386461606	495	4055.90764109961	+	mono:plus
chr13q	389189201	389198971	496	1506.88904670012	+	mono:plus
chr13q	400254000	400265028	497	2133.30257918021	+	mono:plus
chr13q	404292007	404299947	498	504.160108382852	+	mono:plus
chr13q	406950000	406955013	499	402.362561902143	+	mono:plus
chr13q	407169000	407174028	500	395.690653905782	-	mono:minus
chr13q	407412561	407424792	501	3837.52231314292	-	mono:minus
chr13q	411620211	411626791	502	446.8165596678	-	mono:minus
chr13q	414782022	414787967	503	441.546010388898	+	mono:plus
chr13q	417367421	417376019	504	806.57514233232	+	mono:plus
chr13q	436511262	436517983	505	684.208766545147	-	mono:minus
chr13q	450322025	450332997	506	978.536983904818	-	mono:minus
chr13q	452134001	452140992	507	489.066333332425	+	mono:plus
chr13q	457928222	457937023	508	795.841178037685	+	mono:plus
chr13q	457944001	457953013	509	770.396557897426	+	mono:plus
chr13q	473714136	473724011	510	1048.47229238551	-	mono:minus
chr13q	476262008	476269986	511	568.716941617965	-	mono:minus
chr14p	313030	327029	512	1143.22878138497	-	mono:minus
chr14p	330079	353995	513	6395.16276507384	-	mono:minus
chr14p	9003002	9012009	514	658.828798855159	-	mono:minus
chr14p	11387529	11396197	515	1325.57112661117	-	mono:minus
chr14p	11542001	11552361	516	2807.72710074563	-	mono:minus
chr14p	11955001	11968010	517	2632.61244801169	.	bi:minus-plus
chr14p	24690040	24699028	518	701.975894450377	-	mono:minus
chr14p	33100098	33131026	519	15512.8322310493	+	mono:plus
chr14p	33135000	33156018	520	3353.65178506358	+	mono:plus
chr14p	33158000	33492986	521	242308.41735796	+	mono:plus
chr14p	33505035	33526024	522	6760.14184220834	.	bi:plus-minus
chr14p	33527005	33546949	523	3767.16525810139	-	mono:minus
chr14p	33557023	33578017	524	2982.60869299797	-	mono:minus
chr14p	33592016	33621992	525	6039.50643358897	-	mono:minus
chr14p	33970104	33981017	526	1715.0660386213	-	mono:minus
chr14p	34035002	34048017	527	1779.53299469985	-	mono:minus
chr14p	34061103	34067967	528	504.490679251047	-	mono:minus
chr14p	34095004	34101989	529	525.098194951642	-	mono:minus
chr14p	34207018	34225012	530	1998.4650671489	-	mono:minus
chr14p	34226012	34270015	531	13890.7713107633	-	mono:minus
chr14p	34274050	34282019	532	594.588269409318	-	mono:minus
chr14p	34288000	34330753	533	14715.1302648232	-	mono:minus
chr14p	46537157	46546025	534	800.369291581306	-	mono:minus
chr14p	49471002	49476028	535	418.041225240139	+	mono:plus
chr14p	58679600	58691825	536	3729.85362430227	+	mono:plus
chr14p	68753002	68760474	537	632.899802190548	+	mono:plus
chr14p	78561038	78568029	538	476.765632213721	+	mono:plus
chr14p	87198063	87204022	539	487.891071743144	-	mono:minus
chr14p	98948001	98959988	540	1849.42467630241	-	mono:minus
chr14p	116910367	116917030	541	607.852598909463	+	mono:plus
chr14p	131183006	131193019	542	850.65709397793	+	mono:plus
chr14p	141637007	141649023	543	1545.14031732562	-	mono:minus
chr14p	159310316	159315010	544	425.249062245824	-	mono:minus
chr14p	159320033	159325009	545	415.584001595659	-	mono:minus
chr14p	174709177	174716023	546	518.048213073302	+	mono:plus
chr14p	174734013	174743020	547	817.556549445717	-	mono:minus
chr14p	177592002	177603712	548	1674.66746905446	-	mono:minus
chr14q	2263000	2271002	549	679.078869246717	.	bi:plus-minus
chr14q	15213335	15218947	550	517.416205688186	+	mono:plus
chr14q	20505072	20514013	551	1103.49444460188	+	mono:plus
chr14q	20808903	20818525	552	1267.96254131809	+	mono:plus
chr14q	27539000	27550022	553	919.705458133388	+	mono:plus
chr14q	33284331	33292621	554	813.798556315718	-	mono:minus
chr14q	47781007	47790021	555	718.48209477651	-	mono:minus
chr14q	48671010	48679740	556	847.450134524056	-	mono:minus
chr14q	49114001	49125017	557	1481.51486957616	-	mono:minus
chr14q	49819001	49834012	558	4762.25933033318	-	mono:minus
chr14q	61276910	61281194	559	392.985391236501	-	mono:minus
chr14q	76495009	76509022	560	1647.24938535981	-	mono:minus
chr14q	76607007	76615729	561	712.321220718674	+	mono:plus
chr14q	76626007	76697985	562	45444.5753938468	+	mono:plus
chr14q	76714008	76735024	563	2062.38296999805	+	mono:plus
chr14q	76746001	76787003	564	5511.9846797302	+	mono:plus
chr14q	76797103	76807026	565	1582.43880340052	+	mono:plus
chr14q	76813001	76849943	566	6444.52264288845	+	mono:plus
chr14q	76852044	76865018	567	1704.97847302483	+	mono:plus
chr14q	76881017	76892026	568	1573.56941119253	+	mono:plus
chr14q	76904036	76917932	569	2534.52894738733	+	mono:plus
chr14q	76984001	76994027	570	1196.58663877791	+	mono:plus
chr14q	76998004	77004875	571	601.058145236349	+	mono:plus
chr14q	77007037	77032006	572	2941.63419828088	+	mono:plus
chr14q	77037006	77046964	573	945.557263881067	+	mono:plus
chr14q	77124005	77129965	574	421.708567032427	+	mono:plus
chr14q	77245053	77255026	575	1575.8762534574	+	mono:plus
chr14q	91409008	91414804	576	543.274398042301	+	mono:plus
chr14q	92383001	92389028	577	564.631524915748	-	mono:minus
chr14q	92749017	92755012	578	538.658999230466	-	mono:minus
chr14q	94631194	94636816	579	438.8541371521	-	mono:minus
chr14q	98372011	98382027	580	3537.04467065551	-	mono:minus
chr14q	103015006	103021005	581	425.278721332334	.	bi:plus-minus
chr14q	114283343	114287982	582	422.652325152469	+	mono:plus
chr14q	118075003	118081013	583	480.015261569398	-	mono:minus
chr14q	128793003	128800966	584	602.58571458849	-	mono:minus
chr14q	129384003	129389006	585	408.35636263052	+	mono:plus
chr14q	129391001	129407021	586	3803.45113340503	+	mono:plus
chr14q	129464016	129472003	587	584.259915975268	+	mono:plus
chr14q	136779003	136787908	588	745.094026742552	+	mono:plus
chr14q	137545955	137558025	589	5773.97225697288	-	mono:minus
chr14q	141802216	141812995	590	1201.45037940563	+	mono:plus
chr14q	145937181	145943765	591	506.452768011836	+	mono:plus
chr14q	146759126	146764844	592	530.286281966242	+	mono:plus
chr14q	148280094	148285669	593	490.605233384237	+	mono:plus
chr14q	150450495	150470642	594	2822.04118978749	+	mono:plus
chr14q	170365016	170387013	595	14650.473104263	+	mono:plus
chr14q	176592039	176602028	596	996.008984351703	+	mono:plus
chr14q	182130001	182141990	597	2568.9270548185	-	mono:minus
chr14q	208854042	208863921	598	1085.95574784781	+	mono:plus
chr14q	238386008	238392962	599	494.190294061653	-	mono:minus
chr14q	260079145	260088561	600	1072.29002985229	+	mono:plus
chr14q	275950154	275955983	601	474.647387032717	+	mono:plus
chr14q	277956311	277973022	602	6368.23732579755	-	mono:minus
chr14q	287971075	287980022	603	902.742294095788	-	mono:minus
chr14q	296287006	296299002	604	2323.83269680253	+	mono:plus
chr14q	304400000	304430026	605	12426.3418048561	-	mono:minus
chr14q	316816272	316825836	606	936.284590249852	+	mono:plus
chr14q	340071709	340080019	607	892.077555096342	+	mono:plus
chr14q	355072285	355082002	608	981.938446419062	.	bi:minus-plus
chr14q	407838792	407848909	609	2452.89300236523	-	mono:minus
chr14q	408056168	408064981	610	791.682431861299	-	mono:minus
chr14q	429844214	429853021	611	754.679116472848	-	mono:minus
chr14q	433612103	433623686	612	2380.74422691964	+	mono:plus
chr1p	8845011	8855015	613	1118.10266232427	+	mono:plus
chr1p	8915001	8919971	614	437.97683673357	-	mono:minus
chr1p	10931002	10938996	615	506.30553607322	-	mono:minus
chr1p	20896067	20903885	616	1116.79881422573	.	bi:plus-minus
chr1p	26212005	26225988	617	1215.62806049718	+	mono:plus
chr1p	30656000	30667011	618	1669.50524755761	-	mono:minus
chr1p	31535029	31544937	619	905.944878999275	+	mono:plus
chr1p	31562002	31570875	620	870.408840593328	+	mono:plus
chr1p	45387506	45394027	621	486.656199098151	+	mono:plus
chr1p	46921017	46927983	622	488.391218234583	-	mono:minus
chr1p	48322082	48328896	623	542.626389825781	+	mono:plus
chr1p	84483203	84487880	624	413.930379605237	-	mono:minus
chr1p	89778412	89783030	625	398.396464189175	+	mono:plus
chr1p	90941795	90946757	626	766.506690707332	-	mono:minus
chr1p	94690162	94697016	627	522.889631859149	-	mono:minus
chr1p	99862195	99875846	628	1342.52994747662	-	mono:minus
chr1p	110434019	110441025	629	500.116750809948	-	mono:minus
chr1p	111956395	111964800	630	733.318582775235	+	mono:plus
chr1p	124493512	124500910	631	621.384576143389	-	mono:minus
chr1p	125356001	125366974	632	944.857561784563	-	mono:minus
chr1p	132154017	132168450	633	6424.84517489272	-	mono:minus
chr1p	160299029	160305004	634	460.991569847039	-	mono:minus
chr1p	163572103	163582024	635	1637.52553946131	+	mono:plus
chr1p	178221027	178235006	636	2287.53967675308	+	mono:plus
chr1p	182791005	182803006	637	1489.8450067834	-	mono:minus
chr1p	193117579	193128008	638	1059.69079225764	-	mono:minus
chr1p	197084333	197089971	639	448.843368940055	-	mono:minus
chr1p	200717296	200741021	640	3134.15171761084	+	mono:plus
chr1p	200745028	200764024	641	1650.26044963665	+	mono:plus
chr1p	201355075	201366022	642	1372.27827675521	.	bi:minus-plus
chr1p	203506000	203517023	643	1674.54749141085	+	mono:plus
chr1p	204022024	204027009	644	406.41441964153	+	mono:plus
chr1p	222849001	222859975	645	1063.41975135583	-	mono:minus
chr1p	229630286	229636024	646	425.782559435057	+	mono:plus
chr1p	234216298	234237983	647	33085.136643091	+	mono:plus
chr1p	248066552	248073871	648	648.080130209835	+	mono:plus
chr1p	253499000	253510991	649	1296.27702300555	+	mono:plus
chr1p	253548549	253554961	650	481.883314474345	+	mono:plus
chr1p	256762121	256767749	651	442.000271211424	+	mono:plus
chr1p	275442003	275455264	652	3985.51102261308	+	mono:plus
chr1p	278208002	278213016	653	438.174470890826	-	mono:minus
chr1p	291882026	291891026	654	937.95461036666	-	mono:minus
chr1p	293885002	293899020	655	2173.47579903471	+	mono:plus
chr1p	294028000	294036812	656	601.120125516877	+	mono:plus
chr1p	298407818	298420027	657	2487.22155710494	+	mono:plus
chr1p	303976196	303991730	658	6767.96368101954	-	mono:minus
chr1p	304391058	304397014	659	481.603775027378	+	mono:plus
chr1p	318958095	318964006	660	528.096252071349	+	mono:plus
chr1p	323407209	323412908	661	424.746822363881	-	mono:minus
chr1p	324336026	324342627	662	596.4526585248	-	mono:minus
chr1p	340370024	340387954	663	8530.26840002077	-	mono:minus
chr1p	352702034	352708495	664	585.699338483112	-	mono:minus
chr1p	355391413	355397994	665	541.616349996217	-	mono:minus
chr1p	362952008	362959574	666	773.013875259936	+	mono:plus
chr1p	372522000	372526962	667	448.82961419868	-	mono:minus
chr1p	383105000	383110024	668	436.908669041178	+	mono:plus
chr1p	386366076	386376997	669	1847.97857597022	-	mono:minus
chr1p	394559008	394563989	670	397.41882017277	-	mono:minus
chr1p	395101046	395106007	671	424.747832908998	-	mono:minus
chr1p	407513086	407519613	672	995.410803581011	-	mono:minus
chr1p	423306204	423315989	673	1425.6004702121	+	mono:plus
chr1p	454327422	454336810	674	999.804597328661	-	mono:minus
chr1p	463514001	463523016	675	870.544433261086	-	mono:minus
chr1p	464493168	464505850	676	1816.10918885707	+	mono:plus
chr1p	471738165	471747017	677	1163.2684462044	+	mono:plus
chr1p	479172048	479180026	678	627.934039099745	+	mono:plus
chr1p	479965000	479970030	679	420.933075758963	+	mono:plus
chr1p	487298819	487304877	680	2578.62987455616	+	mono:plus
chr1p	492713034	492720911	681	547.502081750879	-	mono:minus
chr1p	500082003	500087411	682	783.492484739365	-	mono:minus
chr1p	500918002	500929040	683	2328.2048639411	+	mono:plus
chr1p	503998172	504015940	684	1624.72897208408	+	mono:plus
chr1p	508273316	508282021	685	921.73936888909	+	mono:plus
chr1p	509155262	509163996	686	742.928150058934	-	mono:minus
chr1p	511503000	511509527	687	434.141210850667	-	mono:minus
chr1p	538069002	538079014	688	855.840382804505	+	mono:plus
chr1p	548139027	548143968	689	448.733283545252	+	mono:plus
chr1p	556035012	556044969	690	1205.12109296888	-	mono:minus
chr1p	556883043	556890834	691	650.755095578528	+	mono:plus
chr1p	557997427	558003970	692	602.641510819104	-	mono:minus
chr1p	567168357	567174015	693	483.292111002953	+	mono:plus
chr1p	572577017	572582981	694	450.481232712458	-	mono:minus
chr1p	583972002	583984016	695	1457.95707555662	+	mono:plus
chr1p	584029025	584034027	696	413.139734112739	-	mono:minus
chr1p	592349004	592358995	697	889.066721788322	-	mono:minus
chr1p	592412021	592420935	698	697.743949261898	-	mono:minus
chr1p	606229000	606234705	699	759.050872218036	-	mono:minus
chr1p	608547228	608552577	700	544.511359868682	-	mono:minus
chr1p	608626177	608634869	701	632.301995942734	-	mono:minus
chr1p	641725000	641729872	702	432.575989852263	-	mono:minus
chr1p	652930002	652941015	703	1214.5354250363	+	mono:plus
chr1p	655506009	655514016	704	576.419040297718	+	mono:plus
chr1p	658338021	658354122	705	2248.84355682017	-	mono:minus
chr1p	663064047	663073013	706	968.385185713307	+	mono:plus
chr1p	664145286	664152025	707	567.47040751048	-	mono:minus
chr1p	674943049	674950834	708	645.379284378336	+	mono:plus
chr1p	684799125	684805026	709	481.416881721875	+	mono:plus
chr1p	691682074	691695007	710	2229.11376340844	+	mono:plus
chr1p	691700106	691708017	711	654.552090588538	+	mono:plus
chr1p	692068529	692073904	712	602.885846056213	-	mono:minus
chr1p	695571000	695582028	713	1880.08586898061	-	mono:minus
chr1p	710325424	710351022	714	9460.6316710609	-	mono:minus
chr1p	720938782	720946746	715	777.071750286571	+	mono:plus
chr1p	738690032	738695017	716	407.467941498165	+	mono:plus
chr1p	739706036	739714006	717	642.30141739211	+	mono:plus
chr1p	749024005	749032026	718	520.753529816083	+	mono:plus
chr1p	761068222	761077975	719	874.343010524034	-	mono:minus
chr1p	773114173	773120980	720	422.234142934916	+	mono:plus
chr1p	773142152	773150016	721	571.836421461812	+	mono:plus
chr1p	773286004	773294550	722	727.686084019599	.	bi:plus-minus
chr1p	773310009	773321025	723	1483.56303207798	-	mono:minus
chr1p	773328077	773350970	724	2142.39373667787	-	mono:minus
chr1p	773362136	773393021	725	3401.67465861986	-	mono:minus
chr1p	773398007	773407027	726	694.71205858325	-	mono:minus
chr1p	773415003	773445008	727	12015.6187116807	-	mono:minus
chr1p	773448203	773535024	728	21713.5105818695	-	mono:minus
chr1p	773622005	773627023	729	415.892862841786	-	mono:minus
chr1p	790771002	790778971	730	2219.60788007653	-	mono:minus
chr1p	811987001	812003021	731	6368.05964785189	+	mono:plus
chr1p	823571013	823580989	732	1652.3162986991	+	mono:plus
chr1p	826544028	826550627	733	645.544530575279	-	mono:minus
chr1p	826864110	826869834	734	401.78778510425	+	mono:plus
chr1p	870995203	871005975	735	1417.70289110204	+	mono:plus
chr1p	880529176	880553023	736	14948.6417419156	.	bi:plus-minus
chr1p	884584001	884589011	737	413.071271761412	+	mono:plus
chr1p	886515578	886540021	738	3166.5373771969	-	mono:minus
chr1p	899032798	899042958	739	1538.32972085946	-	mono:minus
chr1p	899195099	899201670	740	447.390623809957	-	mono:minus
chr1p	931300019	931315914	741	3146.07431857762	+	mono:plus
chr1p	952444911	952451720	742	1062.50416699523	-	mono:minus
chr1p	962321102	962328019	743	427.717024477121	-	mono:minus
chr1p	965486004	965495017	744	787.469263316628	-	mono:minus
chr1p	982748035	982753024	745	397.769068723705	-	mono:minus
chr1p	994664108	994669857	746	550.444447645543	-	mono:minus
chr1p	1010103001	1010125830	747	13429.9495481659	+	mono:plus
chr1p	1012693501	1012698938	748	425.547236319323	.	bi:plus-minus
chr1p	1021194024	1021203182	749	1229.64242804405	-	mono:minus
chr1p	1041335001	1041342846	750	643.18741914318	+	mono:plus
chr1p	1048940001	1048952900	751	3016.92759171124	+	mono:plus
chr1p	1052081003	1052089956	752	954.588500093883	-	mono:minus
chr1p	1052092012	1052143016	753	13127.8214031282	-	mono:minus
chr1p	1052153085	1052185004	754	2836.29581303754	-	mono:minus
chr1p	1052191012	1052207882	755	2158.89135408784	-	mono:minus
chr1p	1052219044	1052252021	756	2898.98889169433	-	mono:minus
chr1p	1052269007	1052274026	757	405.058907160614	-	mono:minus
chr1p	1052311015	1052360029	758	6330.23012471163	-	mono:minus
chr1p	1052363002	1052372006	759	820.266486423569	-	mono:minus
chr1p	1052412019	1052434029	760	2710.71870431076	-	mono:minus
chr1p	1052444012	1052478024	761	5784.32508410449	-	mono:minus
chr1p	1052500261	1052591018	762	28871.8901377582	-	mono:minus
chr1p	1052603313	1052667827	763	11507.259119449	-	mono:minus
chr1p	1063326107	1063335960	764	892.196869698432	-	mono:minus
chr1p	1078948001	1078953030	765	467.329019951112	+	mono:plus
chr1p	1081426001	1081436003	766	865.498179509434	+	mono:plus
chr1p	1086570006	1086575891	767	404.037336104064	+	mono:plus
chr1p	1104624171	1104634026	768	1026.68947500985	-	mono:minus
chr1p	1131452051	1131461005	769	664.154556567708	-	mono:minus
chr1p	1138710026	1138718858	770	602.553470567593	-	mono:minus
chr1p	1150972001	1150983960	771	1715.51235259311	-	mono:minus
chr1p	1158622001	1158627971	772	435.48150466258	+	mono:plus
chr1p	1180399001	1180411018	773	2165.38351806334	+	mono:plus
chr1p	1193021010	1193029020	774	578.88090994523	-	mono:minus
chr1p	1193044001	1193053961	775	1090.29130687618	-	mono:minus
chr1p	1193408008	1193413951	776	619.148696704541	+	mono:plus
chr1p	1205158007	1205165967	777	564.248184147076	+	mono:plus
chr1p	1205167026	1205179977	778	1201.627527412	+	mono:plus
chr1p	1248378001	1248383028	779	404.378719132237	+	mono:plus
chr1p	1263267001	1263272024	780	438.687104221166	+	mono:plus
chr1p	1267330110	1267335962	781	642.933815730297	-	mono:minus
chr1p	1280278112	1280284903	782	749.010424708186	+	mono:plus
chr1p	1282031196	1282038850	783	763.63757996661	-	mono:minus
chr1p	1293499547	1293507992	784	757.499400206962	+	mono:plus
chr1p	1293510037	1293522013	785	1154.66049180923	+	mono:plus
chr1p	1297577226	1297590968	786	2190.21102755617	-	mono:minus
chr1p	1300237111	1300246296	787	1368.63817039437	-	mono:minus
chr1p	1314890039	1314898001	788	611.320494552532	+	mono:plus
chr1p	1347906001	1347920000	789	5270.66989192212	+	mono:plus
chr1p	1351202009	1351209012	790	569.996877023596	+	mono:plus
chr1p	1371668660	1371675904	791	723.511989405112	+	mono:plus
chr1p	1383649098	1383656029	792	588.290910266513	+	mono:plus
chr1p	1411413001	1411424824	793	5962.75599874808	+	mono:plus
chr1q	2515002	2523022	794	590.85035254712	+	mono:plus
chr1q	13580120	13586964	795	516.247839977972	+	mono:plus
chr1q	16316073	16333838	796	3499.76074506677	-	mono:minus
chr1q	19639618	19648020	797	863.14717401343	+	mono:plus
chr1q	24547001	24552019	798	404.318207498215	+	mono:plus
chr1q	32431427	32450009	799	3223.59708890433	+	mono:plus
chr1q	32512819	32525971	800	3532.56908107009	+	mono:plus
chr1q	50971007	50980973	801	820.488792850897	-	mono:minus
chr1q	60200186	60207832	802	666.202442639019	-	mono:minus
chr1q	64224001	64233010	803	681.482001306543	-	mono:minus
chr1q	85203019	85210809	804	522.114746820549	+	mono:plus
chr1q	95850334	95859925	805	1012.70852487398	+	mono:plus
chr1q	124442002	124457985	806	3596.33724259304	+	mono:plus
chr1q	160688013	160696011	807	580.894949328115	+	mono:plus
chr1q	161771026	161779016	808	682.471176622753	-	mono:minus
chr1q	176617143	176624130	809	654.485239056889	-	mono:minus
chr1q	178121030	178130958	810	2340.28807618568	.	bi:plus-minus
chr1q	182311065	182316858	811	458.351904203685	+	mono:plus
chr1q	186937001	186946009	812	818.313709689434	-	mono:minus
chr1q	203400229	203419006	813	2733.64925398508	.	bi:plus-minus
chr1q	226021000	226025632	814	405.963333609638	-	mono:minus
chr1q	232855003	232867002	815	3409.88324461601	-	mono:minus
chr1q	239679035	239688022	816	829.484656507375	+	mono:plus
chr1q	243138163	243146985	817	808.324047689741	-	mono:minus
chr1q	248978202	248986997	818	817.628952843642	-	mono:minus
chr1q	272560000	272568898	819	831.886585941138	-	mono:minus
chr1q	277543001	277550970	820	678.797855352031	-	mono:minus
chr1q	277586063	277592015	821	416.561950627415	+	mono:plus
chr1q	280370007	280384022	822	1972.57123376628	+	mono:plus
chr1q	324603087	324614029	823	1724.67097579659	-	mono:minus
chr1q	336990000	337001021	824	1346.46027240863	-	mono:minus
chr1q	337647002	337652025	825	399.642882298158	-	mono:minus
chr1q	346078000	346091944	826	3261.54218754647	+	mono:plus
chr1q	350117014	350122027	827	489.278611427104	+	mono:plus
chr1q	368517284	368530440	828	2210.44538568627	-	mono:minus
chr1q	395005146	395013918	829	743.45909830942	-	mono:minus
chr1q	404363149	404373992	830	1812.44966458988	+	mono:plus
chr1q	405858064	405868868	831	1622.58193227731	-	mono:minus
chr1q	415241044	415247968	832	531.233742776524	+	mono:plus
chr1q	416485002	416511020	833	2742.62613263425	-	mono:minus
chr1q	458096000	458104006	834	739.491271164746	+	mono:plus
chr1q	465623054	465630022	835	493.063299038864	+	mono:plus
chr1q	465633020	465639997	836	457.542616324036	+	mono:plus
chr1q	477171337	477176505	837	520.239529227342	+	mono:plus
chr1q	481809013	481817565	838	652.03456290732	+	mono:plus
chr1q	489900587	489907024	839	563.514589005225	+	mono:plus
chr1q	491371014	491376412	840	467.843383773736	-	mono:minus
chr1q	496100001	496107948	841	565.30256679418	-	mono:minus
chr1q	507773804	507785609	842	811.712886741235	-	mono:minus
chr1q	507874079	507883852	843	945.680232914599	-	mono:minus
chr1q	522623000	522633927	844	1557.09504919853	+	mono:plus
chr1q	547605003	547612005	845	415.412049640801	-	mono:minus
chr1q	549166058	549193011	846	38084.2327176763	+	mono:plus
chr1q	549194001	549233900	847	239535.034356572	+	mono:plus
chr1q	550295000	550300807	848	498.920735246818	+	mono:plus
chr1q	560121743	560129918	849	851.699164600107	+	mono:plus
chr1q	563317000	563325024	850	617.365566110426	-	mono:minus
chr1q	592144025	592150978	851	661.996752596647	+	mono:plus
chr1q	628743951	628748896	852	683.232450443517	-	mono:minus
chr1q	669240177	669254692	853	1766.47691376945	+	mono:plus
chr1q	672758003	672773027	854	9308.72372219324	-	mono:minus
chr1q	697785000	697794022	855	671.19154198141	+	mono:plus
chr1q	710217036	710226993	856	1137.64539943321	+	mono:plus
chr1q	716013000	716024951	857	2048.43839986032	+	mono:plus
chr1q	732058200	732063661	858	479.920745407364	+	mono:plus
chr1q	772986001	772991029	859	393.074303433086	-	mono:minus
chr1q	781068001	781075013	860	481.671050329017	-	mono:minus
chr1q	784827021	784835898	861	893.460187025118	-	mono:minus
chr1q	787747024	787755985	862	717.650614611124	+	mono:plus
chr1q	795026225	795035963	863	1232.82783844223	+	mono:plus
chr1q	813532003	813541020	864	677.302156663639	-	mono:minus
chr1q	828887766	828896013	865	747.92440720546	-	mono:minus
chr1q	841329035	841340021	866	1183.86009743318	-	mono:minus
chr1q	867182872	867191448	867	2201.49808320018	+	mono:plus
chr1q	873713032	873720745	868	742.425947107814	-	mono:minus
chr1q	888342373	888350013	869	629.051430795795	-	mono:minus
chr1q	956335122	956344027	870	709.953636798517	+	mono:plus
chr1q	978036037	978045029	871	966.166601950414	+	mono:plus
chr1q	978781297	978787029	872	470.006715805144	+	mono:plus
chr1q	984156025	984161195	873	469.502201623594	-	mono:minus
chr1q	991626058	991632019	874	547.452418775013	-	mono:minus
chr1q	993095005	993100853	875	860.206790083825	+	mono:plus
chr1q	1003702032	1003708916	876	472.966445482649	+	mono:plus
chr1q	1009945001	1009952958	877	606.6396838457	-	mono:minus
chr1q	1020049002	1020053942	878	392.790188306775	+	mono:plus
chr1q	1033026055	1033033989	879	663.18200525924	-	mono:minus
chr1q	1034563834	1034569000	880	442.024573954819	-	mono:minus
chr1q	1067496001	1067502013	881	487.24692622671	+	mono:plus
chr1q	1074131026	1074147953	882	2550.88435825033	+	mono:plus
chr1q	1090198181	1090206858	883	817.762178608484	-	mono:minus
chr1q	1099426001	1099433030	884	522.13094781356	+	mono:plus
chr1q	1101463057	1101473025	885	1364.10742248502	+	mono:plus
chr1q	1102607792	1102613645	886	476.588675882449	+	mono:plus
chr1q	1107837001	1107842026	887	420.650837133039	+	mono:plus
chr1q	1122187156	1122203020	888	7621.6223007872	-	mono:minus
chr1q	1122898013	1122906026	889	601.43268631918	-	mono:minus
chr1q	1122910013	1122919023	890	644.226386914253	-	mono:minus
chr1q	1129481025	1129488993	891	636.909034551449	.	bi:minus-plus
chr1q	1137982002	1137997400	892	12595.2446860901	+	mono:plus
chr1q	1140192418	1140209912	893	1990.14620503336	-	mono:minus
chr1q	1162246207	1162256022	894	904.451637659338	-	mono:minus
chr1q	1182488001	1182492930	895	475.179110129395	-	mono:minus
chr1q	1183014106	1183022848	896	714.967482576614	+	mono:plus
chr1q	1195490002	1195496878	897	538.951490485035	+	mono:plus
chr1q	1206497731	1206506024	898	637.119887700989	-	mono:minus
chr1q	1214445122	1214458990	899	4840.68672953793	+	mono:plus
chr1q	1268088003	1268092956	900	393.32232093763	-	mono:minus
chr1q	1271038024	1271047005	901	930.268386308094	+	mono:plus
chr1q	1340217109	1340228000	902	2002.65455024005	-	mono:minus
chr1q	1365210051	1365224893	903	2988.03280859865	+	mono:plus
chr1q	1366542024	1366548980	904	482.812436569407	+	mono:plus
chr1q	1366552041	1366557908	905	446.251265135296	+	mono:plus
chr1q	1366765016	1366774024	906	822.472967700106	-	mono:minus
chr1q	1366804021	1366815002	907	2381.52098523982	-	mono:minus
chr1q	1366851005	1366869965	908	1655.22491264882	-	mono:minus
chr1q	1372195260	1372203927	909	683.66761148341	+	mono:plus
chr1q	1386203060	1386210028	910	570.748373499418	+	mono:plus
chr1q	1389006221	1389018017	911	2219.75314138291	.	bi:minus-plus
chr1q	1389948001	1389962910	912	1905.32398312513	-	mono:minus
chr1q	1390669001	1390680000	913	1646.21850021668	-	mono:minus
chr1q	1390955001	1390961802	914	1656.69900813411	+	mono:plus
chr1q	1391446114	1391455010	915	669.422605238566	-	mono:minus
chr1q	1406654011	1406660352	916	529.83631434408	+	mono:plus
chr1q	1413365126	1413372008	917	529.235385652843	-	mono:minus
chr1q	1417709045	1417716028	918	474.009060412785	.	bi:minus-plus
chr1q	1423243463	1423260694	919	7200.47832822311	+	mono:plus
chr1q	1431949914	1431958009	920	798.909889661073	-	mono:minus
chr1q	1433992812	1434004696	921	870.042260371696	.	bi:plus-minus
chr1q	1452877143	1452883020	922	449.493398214477	.	bi:plus-minus
chr1q	1469712009	1469720015	923	653.852527954577	-	mono:minus
chr2p	65618	71849	924	515.84979051761	+	mono:plus
chr2p	4321002	4326025	925	401.503624837068	.	bi:plus-minus
chr2p	7249079	7257955	926	815.721362598393	-	mono:minus
chr2p	9258103	9267026	927	776.760777496333	-	mono:minus
chr2p	10341006	10358754	928	2986.26855610896	-	mono:minus
chr2p	45948097	45960575	929	2593.60261259973	-	mono:minus
chr2p	46775131	46785001	930	1106.24047886974	+	mono:plus
chr2p	47128000	47132853	931	438.486558019618	+	mono:plus
chr2p	80286177	80293017	932	597.738368589445	-	mono:minus
chr2p	100994018	101003715	933	1135.45935641333	-	mono:minus
chr2p	108151027	108159018	934	572.732845974255	-	mono:minus
chr2p	109878058	109886998	935	954.9274663669	+	mono:plus
chr2p	114380025	114386993	936	565.861309781787	+	mono:plus
chr2p	129555075	129561000	937	435.295288307808	-	mono:minus
chr2p	135709019	135715020	938	496.682613718038	.	bi:minus-plus
chr2p	169951491	169968021	939	39110.0067035661	-	mono:minus
chr2p	170750001	170763020	940	2053.8279801524	.	bi:minus-plus
chr2p	171709006	171714025	941	420.341886652558	+	mono:plus
chr2p	181758258	181764749	942	578.596900313451	-	mono:minus
chr2p	193019385	193029648	943	1387.26252978105	+	mono:plus
chr2p	232559394	232567026	944	626.536625713738	-	mono:minus
chr2p	287400000	287408981	945	758.50199299176	-	mono:minus
chr2p	296795102	296802940	946	698.134221534031	-	mono:minus
chr2p	297672006	297677903	947	515.074445515468	+	mono:plus
chr2p	300850000	300860958	948	5178.74211115136	-	mono:minus
chr2p	302028014	302051995	949	8492.34682177421	-	mono:minus
chr2p	304326182	304339002	950	2005.97698162969	+	mono:plus
chr2p	309748005	309757018	951	934.529364451558	-	mono:minus
chr2p	312415044	312423495	952	733.744549262705	-	mono:minus
chr2p	315167012	315175964	953	632.328709353756	+	mono:plus
chr2p	319938056	319948022	954	1756.2918395408	+	mono:plus
chr2p	345418000	345426019	955	607.321761870412	-	mono:minus
chr2p	364460343	364465936	956	565.858162250496	+	mono:plus
chr2p	374488197	374520940	957	5146.37450263159	+	mono:plus
chr2p	396694000	396704986	958	1894.4556931776	+	mono:plus
chr2p	404642077	404651970	959	969.997563156448	-	mono:minus
chr2p	410099019	410108016	960	601.551062435736	-	mono:minus
chr2p	410126002	410133028	961	511.180857632029	+	mono:plus
chr2p	431818000	431826029	962	664.917678032972	.	bi:plus-minus
chr2p	433807000	433816926	963	898.513312832078	.	bi:minus-plus
chr2p	440052009	440059027	964	624.462401228338	-	mono:minus
chr2p	465576007	465584014	965	661.770037998016	-	mono:minus
chr2p	481962000	481968027	966	424.953899673443	+	mono:plus
chr2p	488018380	488025982	967	644.533637319611	-	mono:minus
chr2p	498873060	498884020	968	1061.0307608165	-	mono:minus
chr2p	498892099	498901011	969	772.479775911317	-	mono:minus
chr2p	510543000	510550687	970	740.128271033384	-	mono:minus
chr2p	553792020	553798028	971	484.575372925525	+	mono:plus
chr2p	587175028	587185027	972	1547.88275056254	+	mono:plus
chr2p	607080003	607091096	973	1510.44578224856	+	mono:plus
chr2p	610053044	610060988	974	1160.61416617705	+	mono:plus
chr2p	633012485	633017775	975	418.236615109099	-	mono:minus
chr2p	633238390	633244859	976	621.662863190282	.	bi:plus-minus
chr2p	665850972	665859023	977	1041.6163693071	+	mono:plus
chr2p	667659000	667674001	978	2325.54887156577	+	mono:plus
chr2p	676357503	676363347	979	511.170670394905	-	mono:minus
chr2p	685701030	685711455	980	3077.42657187148	-	mono:minus
chr2p	688481864	688490027	981	746.894004329668	-	mono:minus
chr2p	731823001	731835016	982	1163.96000859062	-	mono:minus
chr2p	739787009	739801610	983	8890.70658004408	-	mono:minus
chr2p	780143130	780148006	984	417.589196306239	+	mono:plus
chr2p	823855064	823863028	985	581.113893012108	-	mono:minus
chr2p	846594113	846603027	986	734.108303951414	+	mono:plus
chr2p	853255289	853263998	987	826.540247687659	+	mono:plus
chr2p	879243077	879249976	988	564.971746151102	+	mono:plus
chr2p	896968044	896982999	989	6023.51496010024	-	mono:minus
chr2p	910841298	910849999	990	886.940106240385	-	mono:minus
chr2p	913070004	913078995	991	686.071694331563	+	mono:plus
chr2p	963267004	963274585	992	694.749149784114	+	mono:plus
chr2p	973097001	973111003	993	2095.85075912744	-	mono:minus
chr2p	1003223023	1003234022	994	1553.67764540069	-	mono:minus
chr2p	1015262001	1015268909	995	484.826499699577	+	mono:plus
chr2p	1023726170	1023737833	996	1735.6553361829	+	mono:plus
chr2p	1047009052	1047014026	997	455.71062847313	-	mono:minus
chr2p	1086927001	1086932019	998	411.02468826173	+	mono:plus
chr2p	1140400001	1140409027	999	814.707000428433	+	mono:plus
chr2p	1183199047	1183204016	1000	404.141946391878	-	mono:minus
chr2p	1183928002	1183932956	1001	469.422091774472	-	mono:minus
chr2p	1186120015	1186127202	1002	555.163214701177	+	mono:plus
chr2p	1200714001	1200719000	1003	451.680155353134	-	mono:minus
chr2p	1213180636	1213189801	1004	3285.77343070587	-	mono:minus
chr2p	1222844216	1222852023	1005	609.365665138865	+	mono:plus
chr2p	1224143002	1224150019	1006	518.26367470326	+	mono:plus
chr2p	1224160065	1224165916	1007	493.655446307578	-	mono:minus
chr2p	1232164005	1232177178	1008	3934.90369550426	-	mono:minus
chr2p	1233436055	1233443017	1009	759.084185223982	+	mono:plus
chr2p	1233456016	1233462003	1010	452.563128506659	+	mono:plus
chr2p	1243317008	1243329021	1011	5373.23700605027	-	mono:minus
chr2p	1257124127	1257132962	1012	840.260659991896	-	mono:minus
chr2p	1260401006	1260406015	1013	396.072731045719	+	mono:plus
chr2p	1271838001	1271846590	1014	696.092813477493	+	mono:plus
chr2p	1279268032	1279275725	1015	583.189930701777	-	mono:minus
chr2p	1282241476	1282246536	1016	476.127940538184	-	mono:minus
chr2p	1310826002	1310840964	1017	6997.41592760772	+	mono:plus
chr2p	1315075033	1315081024	1018	460.253014536085	-	mono:minus
chr2p	1321741221	1321748001	1019	556.964251550713	+	mono:plus
chr2p	1328605085	1328611022	1020	446.881585327887	-	mono:minus
chr2p	1330432048	1330441903	1021	1220.44507350216	+	mono:plus
chr2p	1331005012	1331022029	1022	1484.08649822889	+	mono:plus
chr2p	1333877001	1333884025	1023	552.975431009924	.	bi:plus-minus
chr2p	1336994014	1337008025	1024	990.745568967826	-	mono:minus
chr2p	1381586516	1381599015	1025	2283.31308233761	-	mono:minus
chr2q	9933028	9937946	1026	393.993474592745	+	mono:plus
chr2q	12131007	12136893	1027	455.036946964641	-	mono:minus
chr2q	12155003	12164026	1028	722.953231009771	+	mono:plus
chr2q	12195018	12212998	1029	1648.33503270275	-	mono:minus
chr2q	12265003	12271684	1030	473.076916477552	-	mono:minus
chr2q	12292005	12299015	1031	511.218500221401	-	mono:minus
chr2q	18184106	18202995	1032	6071.89224369784	+	mono:plus
chr2q	18992086	19009980	1033	4742.90197945963	-	mono:minus
chr2q	21090003	21109458	1034	1739.68474308648	-	mono:minus
chr2q	24497180	24503907	1035	836.471815969385	+	mono:plus
chr2q	26482012	26486486	1036	404.862539934838	-	mono:minus
chr2q	28531341	28536660	1037	434.835955061333	+	mono:plus
chr2q	49295155	49306427	1038	1949.97103214225	-	mono:minus
chr2q	57233030	57244025	1039	1975.06557892329	.	bi:minus-plus
chr2q	83961001	83970019	1040	703.928150947693	+	mono:plus
chr2q	89249001	89254589	1041	568.374865314117	-	mono:minus
chr2q	91476032	91482415	1042	486.596026134485	+	mono:plus
chr2q	124376030	124390024	1043	2499.41437534116	-	mono:minus
chr2q	128796015	128804523	1044	799.875288783851	-	mono:minus
chr2q	129545162	129549301	1045	397.421643055415	+	mono:plus
chr2q	151994025	152002931	1046	786.896730007366	+	mono:plus
chr2q	155440449	155445522	1047	489.702650588059	+	mono:plus
chr2q	159179105	159184003	1048	448.034091133086	+	mono:plus
chr2q	169783153	169790915	1049	1328.05534820673	+	mono:plus
chr2q	170036068	170044885	1050	814.115587002032	+	mono:plus
chr2q	193080017	193086884	1051	494.757568930558	+	mono:plus
chr2q	199395002	199403988	1052	720.477630555818	+	mono:plus
chr2q	220504150	220511988	1053	577.039227471181	+	mono:plus
chr2q	234213000	234225023	1054	3887.19851585727	-	mono:minus
chr2q	244622000	244640977	1055	10949.9717940254	+	mono:plus
chr2q	273633035	273638010	1056	460.517928921804	+	mono:plus
chr2q	289456662	289465020	1057	1106.72084540702	+	mono:plus
chr2q	292584002	292589026	1058	398.366343289909	+	mono:plus
chr2q	322496000	322508026	1059	3562.1264541273	-	mono:minus
chr2q	364763045	364775024	1060	3975.6904000793	-	mono:minus
chr2q	365682025	365700026	1061	3613.44018117188	-	mono:minus
chr2q	379640086	379648963	1062	863.873353176292	+	mono:plus
chr2q	418545057	418552878	1063	569.91345582525	+	mono:plus
chr2q	420429041	420436253	1064	1358.88196837447	+	mono:plus
chr2q	424790120	424800996	1065	1523.7497997313	-	mono:minus
chr2q	431669339	431678022	1066	661.526503984537	+	mono:plus
chr2q	450688000	450694024	1067	512.30709667716	-	mono:minus
chr2q	462088029	462097849	1068	1323.35679647364	-	mono:minus
chr2q	479160083	479167001	1069	505.185052700074	-	mono:minus
chr2q	497880040	497886243	1070	432.201134305653	+	mono:plus
chr2q	499658052	499664770	1071	488.6960415655	-	mono:minus
chr2q	499677885	499684931	1072	2086.35902784488	-	mono:minus
chr2q	521105021	521117009	1073	1543.4599025965	+	mono:plus
chr2q	564276212	564285019	1074	782.702506109821	+	mono:plus
chr2q	565094012	565101022	1075	463.503958724401	-	mono:minus
chr2q	618051008	618059739	1076	725.167994739722	+	mono:plus
chr2q	622354200	622361018	1077	700.828107588129	+	mono:plus
chr2q	622425130	622432589	1078	594.601591736112	+	mono:plus
chr2q	654461003	654466017	1079	418.306086769401	+	mono:plus
chr2q	654531195	654537027	1080	449.330942460898	+	mono:plus
chr2q	666561025	666570855	1081	2265.4034775925	+	mono:plus
chr2q	676698000	676707873	1082	935.994370559938	+	mono:plus
chr2q	679215064	679224016	1083	686.616899923506	-	mono:minus
chr2q	700374019	700390014	1084	10547.1805888702	+	mono:plus
chr2q	702337015	702353677	1085	7200.21576266532	+	mono:plus
chr2q	725195020	725205881	1086	1358.16603279679	+	mono:plus
chr2q	728419491	728428708	1087	971.470506028364	.	bi:plus-minus
chr2q	728478424	728486898	1088	915.302195769591	.	bi:plus-minus
chr2q	748949016	748958024	1089	783.243021175846	-	mono:minus
chr2q	768772520	768781882	1090	1469.65037170081	+	mono:plus
chr2q	785415009	785426011	1091	1431.41787742019	+	mono:plus
chr2q	794552188	794560022	1092	540.384689655284	+	mono:plus
chr2q	837173010	837181981	1093	931.878202937075	-	mono:minus
chr2q	838091166	838098285	1094	673.677109551641	+	mono:plus
chr2q	841956470	841961871	1095	429.521081215043	+	mono:plus
chr2q	886284001	886292022	1096	649.044959686384	+	mono:plus
chr2q	894554040	894560830	1097	449.435669880124	-	mono:minus
chr2q	898952112	898958714	1098	480.774075542701	+	mono:plus
chr2q	900559483	900565028	1099	426.781207630466	-	mono:minus
chr2q	901136001	901146000	1100	951.230330083959	+	mono:plus
chr2q	913553004	913563024	1101	901.102054022601	-	mono:minus
chr2q	913687018	913697839	1102	1032.34019293346	-	mono:minus
chr2q	913712013	913720024	1103	666.71701099301	-	mono:minus
chr2q	913753021	913764016	1104	1161.97879895617	-	mono:minus
chr2q	913774041	913783020	1105	719.873851078538	-	mono:minus
chr2q	913790006	913797000	1106	469.684679569422	-	mono:minus
chr2q	913817003	913830026	1107	1423.60239132762	-	mono:minus
chr2q	913831011	913840029	1108	741.005565770811	-	mono:minus
chr2q	913844007	913850015	1109	540.655930374412	-	mono:minus
chr2q	913856001	913895029	1110	8781.19700041486	-	mono:minus
chr2q	913901001	913911992	1111	2334.24634632247	-	mono:minus
chr2q	913919004	913957025	1112	11651.2013440067	-	mono:minus
chr2q	913959019	913987988	1113	5778.65008916653	-	mono:minus
chr2q	913991008	914056026	1114	19069.959565939	-	mono:minus
chr2q	914074002	914114023	1115	6646.64675884099	-	mono:minus
chr2q	914115001	914147916	1116	12787.3201395622	-	mono:minus
chr2q	914153002	914220025	1117	28690.9313795132	-	mono:minus
chr2q	914234007	914265018	1118	4272.54111062278	-	mono:minus
chr2q	914270001	914280017	1119	921.298121465455	-	mono:minus
chr2q	914281025	914323891	1120	10117.1577415393	-	mono:minus
chr2q	914325012	914331988	1121	558.970034932023	-	mono:minus
chr2q	914432026	914439997	1122	538.339148563724	+	mono:plus
chr2q	914473014	914481020	1123	651.307129843377	+	mono:plus
chr2q	914512040	914521020	1124	882.213540456614	+	mono:plus
chr2q	914580041	914591001	1125	1620.51895113363	+	mono:plus
chr2q	914673001	914680025	1126	450.594740302575	+	mono:plus
chr2q	922388202	922391689	1127	1106.35998290721	+	mono:plus
chr2q	940275015	940289002	1128	7164.98703317049	-	mono:minus
chr2q	942851293	942858003	1129	525.625388718793	+	mono:plus
chr2q	948820146	948827674	1130	695.444183502258	-	mono:minus
chr2q	951602001	951629023	1131	10262.2985946218	-	mono:minus
chr2q	955145416	955152698	1132	956.470102688775	+	mono:plus
chr2q	959066007	959072993	1133	526.561717157031	+	mono:plus
chr2q	960645063	960653025	1134	496.730193908622	-	mono:minus
chr2q	960902082	960906877	1135	393.075716572816	+	mono:plus
chr2q	992495049	992509790	1136	2317.75378907124	.	bi:plus-minus
chr2q	1002497308	1002505971	1137	554.039839352241	+	mono:plus
chr2q	1031549251	1031557655	1138	1101.87437118811	+	mono:plus
chr2q	1055980459	1055985964	1139	454.628088605468	+	mono:plus
chr2q	1057179007	1057189025	1140	816.506258474119	-	mono:minus
chr2q	1058668025	1058676014	1141	518.460594945687	-	mono:minus
chr2q	1058851001	1058855955	1142	471.252695465627	-	mono:minus
chr2q	1067129015	1067136499	1143	705.926544322596	+	mono:plus
chr2q	1068016120	1068025979	1144	1653.79187477747	-	mono:minus
chr2q	1068053295	1068059859	1145	1502.47162775051	+	mono:plus
chr2q	1068929013	1068941604	1146	1160.22696938498	-	mono:minus
chr2q	1099556954	1099563848	1147	649.539351200487	+	mono:plus
chr2q	1106079220	1106084014	1148	411.111536331234	-	mono:minus
chr2q	1112861001	1112877888	1149	9652.40537723022	-	mono:minus
chr2q	1114279014	1114293790	1150	8799.45831859239	-	mono:minus
chr2q	1123011005	1123021019	1151	1126.54793695437	-	mono:minus
chr2q	1127306046	1127311945	1152	724.776358339344	+	mono:plus
chr2q	1140813487	1140820028	1153	561.942289269883	.	bi:plus-minus
chr2q	1140835016	1140842944	1154	734.516009152423	-	mono:minus
chr2q	1146498002	1146504002	1155	437.202481093371	+	mono:plus
chr2q	1150203049	1150219948	1156	1459.9381619334	+	mono:plus
chr2q	1150227001	1150234889	1157	640.979200761919	+	mono:plus
chr2q	1152398698	1152406991	1158	823.020385598244	-	mono:minus
chr2q	1173707017	1173715950	1159	634.577266448655	+	mono:plus
chr2q	1173738015	1173746015	1160	639.80667339774	+	mono:plus
chr2q	1175448029	1175454012	1161	479.255393997639	+	mono:plus
chr2q	1197532180	1197539987	1162	635.034554579002	-	mono:minus
chr2q	1203449010	1203460030	1163	1278.73097588395	-	mono:minus
chr2q	1205374056	1205409998	1164	24577.0962547513	.	bi:minus-plus
chr2q	1207695102	1207702029	1165	542.529254478396	+	mono:plus
chr2q	1222404006	1222409008	1166	399.497498107153	-	mono:minus
chr2q	1222794020	1222808000	1167	1752.72475130323	-	mono:minus
chr2q	1222814013	1222858990	1168	13486.0014093397	-	mono:minus
chr2q	1222862018	1222958954	1169	22390.3513840142	-	mono:minus
chr2q	1222960005	1223035022	1170	17600.201568746	-	mono:minus
chr2q	1223037001	1223094018	1171	14068.9501837371	-	mono:minus
chr2q	1223095003	1223179980	1172	23708.6602081977	-	mono:minus
chr2q	1223184002	1223197531	1173	4442.58787423797	-	mono:minus
chr2q	1229863002	1229875023	1174	2682.35306104012	+	mono:plus
chr2q	1230291070	1230300013	1175	681.300280354011	-	mono:minus
chr2q	1233975085	1233982645	1176	576.238802864144	-	mono:minus
chr2q	1254267019	1254280022	1177	2403.04411964954	-	mono:minus
chr2q	1293923011	1293935019	1178	1199.58953133608	+	mono:plus
chr2q	1293938013	1293949027	1179	1179.69231381688	+	mono:plus
chr2q	1293971013	1293981023	1180	1610.03532355232	+	mono:plus
chr2q	1293983006	1293994925	1181	1119.02849476779	+	mono:plus
chr2q	1294000006	1294009017	1182	750.933575188458	+	mono:plus
chr2q	1294043002	1294054023	1183	1023.52091300422	+	mono:plus
chr2q	1294056014	1294064985	1184	690.378734034276	+	mono:plus
chr2q	1294420008	1294429967	1185	1031.63178135677	+	mono:plus
chr2q	1294465094	1294493021	1186	4409.63526575754	+	mono:plus
chr2q	1294497012	1294505931	1187	709.11200916324	+	mono:plus
chr2q	1294521032	1294541027	1188	3192.4035641092	+	mono:plus
chr2q	1294546010	1294557021	1189	997.547446352933	+	mono:plus
chr2q	1294576001	1294605025	1190	3808.39505305754	+	mono:plus
chr2q	1294614099	1294624947	1191	1356.36052696201	+	mono:plus
chr2q	1294652001	1294663009	1192	2176.13838659172	+	mono:plus
chr2q	1294714011	1294720009	1193	474.620582196911	+	mono:plus
chr2q	1295685380	1295694022	1194	691.858218403415	+	mono:plus
chr2q	1300976010	1300986868	1195	895.6582707137	-	mono:minus
chr2q	1307860067	1307865027	1196	428.477169709694	+	mono:plus
chr2q	1317004051	1317009998	1197	451.724592189318	-	mono:minus
chr2q	1325930050	1325934887	1198	392.77594570621	-	mono:minus
chr2q	1325981015	1325988022	1199	494.93194351368	+	mono:plus
chr2q	1336009001	1336019936	1200	1230.77636649731	+	mono:plus
chr2q	1350249014	1350273667	1201	5126.95358659922	-	mono:minus
chr2q	1350302132	1350320004	1202	3024.78429622791	-	mono:minus
chr2q	1367605271	1367616841	1203	2264.43400393224	-	mono:minus
chr2q	1374404008	1374410995	1204	562.552453290538	-	mono:minus
chr2q	1378931001	1378935831	1205	458.258725906986	-	mono:minus
chr2q	1398549163	1398555976	1206	535.72018960908	+	mono:plus
chr3p	9628670	9642587	1207	3560.97068387569	-	mono:minus
chr3p	25686009	25701440	1208	5046.405518877	-	mono:minus
chr3p	28198625	28205018	1209	548.453887247081	+	mono:plus
chr3p	34093132	34103018	1210	1175.05738501632	-	mono:minus
chr3p	52063012	52068952	1211	393.712020031467	-	mono:minus
chr3p	62145001	62161027	1212	2297.00008803843	+	mono:plus
chr3p	73830665	73836024	1213	407.413737490566	-	mono:minus
chr3p	73839001	73848980	1214	1010.78988496729	-	mono:minus
chr3p	84977123	84985997	1215	790.555846017303	+	mono:plus
chr3p	99108207	99115949	1216	688.344377616077	+	mono:plus
chr3p	100721001	100726024	1217	395.694906582914	+	mono:plus
chr3p	109936093	109944988	1218	703.655976875903	.	bi:plus-minus
chr3p	113655001	113665898	1219	2336.23206511703	+	mono:plus
chr3p	127252200	127260941	1220	1322.11590507079	+	mono:plus
chr3p	132666519	132670891	1221	425.319010378981	+	mono:plus
chr3p	144101005	144113010	1222	2895.48737496968	-	mono:minus
chr3p	147160006	147167725	1223	665.569178130351	-	mono:minus
chr3p	147530025	147536027	1224	441.585258775822	-	mono:minus
chr3p	158258018	158268665	1225	1056.75925299972	.	bi:plus-minus
chr3p	165740817	165746975	1226	452.686808098001	+	mono:plus
chr3p	170934171	170943999	1227	1047.29279854737	-	mono:minus
chr3p	177245021	177253636	1228	831.422685929196	+	mono:plus
chr3p	178628001	178639019	1229	1824.43243661564	+	mono:plus
chr3p	183872078	183880027	1230	651.771791474374	+	mono:plus
chr3p	243881661	243891019	1231	1148.40749141756	+	mono:plus
chr3p	252829000	252837025	1232	570.855920680937	+	mono:plus
chr3p	258888012	258897957	1233	2027.4460406121	-	mono:minus
chr3p	259162004	259168332	1234	489.746135674612	+	mono:plus
chr3p	269492402	269502941	1235	1769.45661949756	-	mono:minus
chr3p	286189018	286196761	1236	698.045210056818	-	mono:minus
chr3p	286531485	286537767	1237	982.000924666579	+	mono:plus
chr3p	288297033	288310969	1238	2655.4086399534	+	mono:plus
chr3p	296936125	296942835	1239	491.197496117817	+	mono:plus
chr3p	299612229	299620022	1240	588.536643436601	+	mono:plus
chr3p	307995097	308001917	1241	418.432984776892	-	mono:minus
chr3p	315315073	315324580	1242	1030.12866925206	+	mono:plus
chr3p	318716009	318728023	1243	2886.10717452566	+	mono:plus
chr3p	365822007	365829015	1244	497.275426244038	-	mono:minus
chr3p	426682521	426694007	1245	1100.08050837275	+	mono:plus
chr3p	447528087	447536437	1246	714.248098494608	+	mono:plus
chr3p	450668003	450676680	1247	796.133391800569	+	mono:plus
chr3p	465263042	465268963	1248	528.862815672863	+	mono:plus
chr3p	472001021	472011971	1249	1396.16285673539	+	mono:plus
chr3p	472470159	472483859	1250	3723.52637223136	-	mono:minus
chr3p	491016342	491030975	1251	8000.1516962829	+	mono:plus
chr3p	498107122	498116012	1252	709.98859077611	+	mono:plus
chr3p	499644000	499658027	1253	5580.09134392442	+	mono:plus
chr3p	507184121	507203000	1254	2108.46596996262	+	mono:plus
chr3p	521117009	521129003	1255	1971.33622302252	+	mono:plus
chr3p	523967091	523975773	1256	2915.98826229292	-	mono:minus
chr3p	538688021	538693014	1257	432.799729477022	.	bi:plus-minus
chr3p	593944003	593955018	1258	1829.68630476307	-	mono:minus
chr3p	640501001	640507825	1259	501.231320512495	.	bi:minus-plus
chr3p	644056091	644062028	1260	483.296988714978	+	mono:plus
chr3p	650354408	650359531	1261	472.856592807761	+	mono:plus
chr3p	662225273	662234014	1262	720.371202572062	+	mono:plus
chr3p	666135012	666142971	1263	530.042408161329	-	mono:minus
chr3p	677471014	677477025	1264	452.775193834715	+	mono:plus
chr3p	678001137	678009961	1265	857.447688138559	+	mono:plus
chr3p	683954135	683963988	1266	873.968328007141	+	mono:plus
chr3p	687358027	687364021	1267	468.265699724398	.	bi:minus-plus
chr3p	701418000	701430017	1268	3751.35018201632	+	mono:plus
chr3p	708526030	708535011	1269	729.233306496789	+	mono:plus
chr3p	708593066	708601006	1270	618.351388312307	+	mono:plus
chr3p	708713047	708720015	1271	511.974074326941	+	mono:plus
chr3p	708779089	708785997	1272	497.195308337599	+	mono:plus
chr3p	708851099	708859017	1273	550.000112050202	+	mono:plus
chr3p	717847127	717858931	1274	1141.48403084316	+	mono:plus
chr3p	729688216	729699897	1275	1904.68536590773	-	mono:minus
chr3p	730083000	730088009	1276	443.784127893216	-	mono:minus
chr3p	731320026	731327988	1277	714.651291746018	+	mono:plus
chr3p	750132005	750150995	1278	4339.09889725946	+	mono:plus
chr3p	753918080	753925226	1279	687.105338763051	-	mono:minus
chr3p	759841294	759850955	1280	1151.48545631764	+	mono:plus
chr3p	762690066	762698013	1281	531.874582959047	-	mono:minus
chr3p	789556248	789563996	1282	580.200682276945	+	mono:plus
chr3p	791627185	791636919	1283	989.510450298688	+	mono:plus
chr3p	793014001	793031021	1284	16484.4180990266	-	mono:minus
chr3p	796190348	796204524	1285	3280.54294522994	-	mono:minus
chr3p	815634005	815652918	1286	1836.66258042552	-	mono:minus
chr3p	815674004	815682024	1287	541.15896124937	-	mono:minus
chr3p	822300001	822308992	1288	841.150452580652	-	mono:minus
chr3p	822373059	822387019	1289	1505.59144281202	-	mono:minus
chr3p	822469001	822511007	1290	9813.45236907527	+	mono:plus
chr3p	822512001	822521923	1291	1448.46720882894	+	mono:plus
chr3p	823132043	823139026	1292	451.669193222031	+	mono:plus
chr3p	823149016	823159968	1293	1054.02380905325	+	mono:plus
chr3p	823161012	823176000	1294	5751.42018089877	+	mono:plus
chr3p	823244009	823252998	1295	758.779559885317	+	mono:plus
chr3p	823277001	823305016	1296	3643.82436613025	+	mono:plus
chr3p	823313040	823324965	1297	1134.72419916655	+	mono:plus
chr3p	823344011	823360989	1298	1688.87381992655	+	mono:plus
chr3p	823368073	823379989	1299	3015.94713225565	+	mono:plus
chr3p	823393016	823427828	1300	19454.12562291	+	mono:plus
chr3p	823459002	823468025	1301	740.787574183171	+	mono:plus
chr3p	823486036	823491022	1302	413.9513357155	+	mono:plus
chr3p	823492005	823500997	1303	735.035143927926	+	mono:plus
chr3p	823536001	823546982	1304	1616.75106673686	+	mono:plus
chr3p	823571014	823585026	1305	3309.57668210022	+	mono:plus
chr3p	823605019	823611022	1306	463.727360685341	+	mono:plus
chr3p	823707066	823716985	1307	1690.52726092612	+	mono:plus
chr3p	823718014	823731006	1308	2530.66179685195	+	mono:plus
chr3p	834591039	834602023	1309	1515.33982528973	-	mono:minus
chr3p	854725001	854730031	1310	398.87626492958	-	mono:minus
chr3p	854908034	854923021	1311	5572.58279683583	+	mono:plus
chr3p	855236001	855241021	1312	417.148515833304	-	mono:minus
chr3p	855315001	855323011	1313	679.64924378814	+	mono:plus
chr3p	863728002	863740024	1314	3370.87630598412	+	mono:plus
chr3q	16208986	16221026	1315	7440.28131006606	-	mono:minus
chr3q	28274091	28280027	1316	413.022258657732	-	mono:minus
chr3q	39811280	39821238	1317	1134.58570925567	+	mono:plus
chr3q	43272000	43298025	1318	10715.8729944644	+	mono:plus
chr3q	47095126	47101015	1319	835.305296978147	-	mono:minus
chr3q	58669049	58677978	1320	646.111244286758	-	mono:minus
chr3q	62277373	62287012	1321	997.333761891226	.	bi:plus-minus
chr3q	78751006	78766979	1322	1437.83662360091	+	mono:plus
chr3q	78863008	78948887	1323	473157.980404682	-	mono:minus
chr3q	78964012	78980028	1324	2077.21889510544	-	mono:minus
chr3q	78982005	78999933	1325	2268.76635765642	-	mono:minus
chr3q	79038011	79046971	1326	702.591019739141	-	mono:minus
chr3q	113635001	113644877	1327	1843.41976658875	-	mono:minus
chr3q	145361238	145369326	1328	870.157031706052	+	mono:plus
chr3q	145391016	145400733	1329	1307.02664874592	+	mono:plus
chr3q	148439057	148449030	1330	1050.25152008733	-	mono:minus
chr3q	148450021	148469549	1331	3557.55127319438	-	mono:minus
chr3q	157490751	157505026	1332	1110.66785895073	-	mono:minus
chr3q	158755295	158769814	1333	2789.58673261761	-	mono:minus
chr3q	160296035	160309988	1334	5271.11912012218	-	mono:minus
chr3q	164141042	164150850	1335	1811.87029208066	+	mono:plus
chr3q	180042005	180048869	1336	492.688483619573	-	mono:minus
chr3q	180099001	180106027	1337	481.130794188471	+	mono:plus
chr3q	184068028	184073026	1338	392.173419740982	-	mono:minus
chr3q	190978012	190992026	1339	5811.78036593448	+	mono:plus
chr3q	198515106	198525024	1340	1114.42251299221	+	mono:plus
chr3q	201086069	201095804	1341	1034.75786581207	+	mono:plus
chr3q	206780071	206790892	1342	1430.27798729434	-	mono:minus
chr3q	232070036	232079022	1343	628.735634945331	+	mono:plus
chr3q	235749023	235763029	1344	1079.95788230568	-	mono:minus
chr3q	238129900	238146883	1345	1823.80016240421	-	mono:minus
chr3q	254262002	254268021	1346	456.874856226088	-	mono:minus
chr3q	265044018	265058028	1347	4296.16947873588	-	mono:minus
chr3q	285185022	285193018	1348	689.53647587725	-	mono:minus
chr3q	297575000	297589956	1349	1054.09627743797	+	mono:plus
chr3q	319702001	319707027	1350	413.121874308252	+	mono:plus
chr3q	328091488	328103027	1351	2154.49269790768	+	mono:plus
chr3q	361079165	361095003	1352	32298.4578290985	-	mono:minus
chr3q	365011042	365021953	1353	1129.24137838033	+	mono:plus
chr3q	367943007	367950999	1354	563.071162773224	+	mono:plus
chr3q	375522179	375530396	1355	812.775844147497	-	mono:minus
chr3q	410964091	410970016	1356	424.559178054453	+	mono:plus
chr3q	422312019	422319966	1357	528.379069942809	+	mono:plus
chr3q	440538002	440549026	1358	1309.31104286906	+	mono:plus
chr3q	456721013	456731919	1359	1955.84508792172	+	mono:plus
chr3q	463581004	463589997	1360	868.043109143145	-	mono:minus
chr3q	468726013	468736008	1361	819.01569036316	+	mono:plus
chr3q	487191061	487198981	1362	601.420865004444	-	mono:minus
chr3q	494973098	494984018	1363	1625.90824882322	+	mono:plus
chr3q	534315001	534321766	1364	468.099290933502	+	mono:plus
chr3q	564001096	564010812	1365	1268.52896167465	+	mono:plus
chr3q	590490149	590498019	1366	589.691591296608	+	mono:plus
chr3q	597735023	597743278	1367	696.185922055155	-	mono:minus
chr3q	601266022	601275008	1368	615.826350972953	+	mono:plus
chr3q	620149016	620160023	1369	886.530723575262	-	mono:minus
chr3q	624731301	624740677	1370	1281.18295469341	+	mono:plus
chr3q	625367004	625385028	1371	3635.46437549239	+	mono:plus
chr3q	625996000	626002879	1372	572.767715572208	+	mono:plus
chr3q	626806056	626814021	1373	650.209290614506	+	mono:plus
chr3q	628597000	628608915	1374	1149.37692113222	-	mono:minus
chr3q	656509072	656521001	1375	1388.80625496661	+	mono:plus
chr3q	659214023	659224020	1376	800.013922939858	.	bi:minus-plus
chr3q	662011097	662015841	1377	476.812673433675	-	mono:minus
chr3q	686584415	686594021	1378	862.363373248869	+	mono:plus
chr3q	691957043	691974012	1379	15943.3817483022	+	mono:plus
chr3q	693548028	693555002	1380	471.044226023533	+	mono:plus
chr3q	725502054	725510525	1381	643.909774004353	.	bi:plus-minus
chr3q	735300797	735308020	1382	1684.58653773134	+	mono:plus
chr3q	741193041	741200797	1383	687.439931950691	-	mono:minus
chr3q	773349005	773364018	1384	7065.2615972936	-	mono:minus
chr3q	775889001	775901011	1385	2609.6267276554	+	mono:plus
chr3q	776322023	776334004	1386	2477.63165445848	+	mono:plus
chr3q	799682002	799689786	1387	556.215924845716	-	mono:minus
chr3q	806798181	806803008	1388	419.915190448002	-	mono:minus
chr3q	816650404	816658018	1389	583.379706391933	-	mono:minus
chr3q	820084003	820095903	1390	1793.53960922152	-	mono:minus
chr3q	831829004	831839011	1391	1012.58873455262	+	mono:plus
chr3q	833633382	833642947	1392	1205.88567736336	+	mono:plus
chr3q	839175482	839185020	1393	944.042172015817	-	mono:minus
chr3q	850648555	850654630	1394	532.858297575154	-	mono:minus
chr3q	850837101	850845737	1395	688.448091017059	+	mono:plus
chr3q	881041080	881049026	1396	686.135638913396	+	mono:plus
chr3q	904570212	904575488	1397	411.613175142338	-	mono:minus
chr3q	920526001	920534028	1398	704.766980440878	-	mono:minus
chr3q	931123029	931128769	1399	1870.6466059324	-	mono:minus
chr3q	953700190	953708710	1400	811.219658483008	-	mono:minus
chr3q	954076001	954081026	1401	457.315296297284	+	mono:plus
chr3q	954847012	954856711	1402	842.423539538796	-	mono:minus
chr3q	973785003	973796348	1403	2391.79538189066	+	mono:plus
chr3q	974845356	974853012	1404	683.229758056638	-	mono:minus
chr3q	975158133	975166664	1405	741.106148370945	-	mono:minus
chr3q	979666031	979671596	1406	426.645839016288	-	mono:minus
chr3q	1010760347	1010767807	1407	653.384222175139	+	mono:plus
chr3q	1035215322	1035225915	1408	1623.06958156581	+	mono:plus
chr3q	1041246001	1041254994	1409	802.110355146203	-	mono:minus
chr3q	1041262012	1041272999	1410	1040.39204141036	-	mono:minus
chr3q	1058350025	1058358372	1411	1173.39372894128	+	mono:plus
chr3q	1059615002	1059621024	1412	463.17104277439	+	mono:plus
chr3q	1104218012	1104226002	1413	592.292308316001	-	mono:minus
chr3q	1129884181	1129899274	1414	1310.93105448607	+	mono:plus
chr3q	1144903568	1144916020	1415	6902.03008973991	-	mono:minus
chr3q	1147228037	1147235996	1416	597.861616651654	+	mono:plus
chr3q	1150854231	1150859023	1417	441.000754134163	+	mono:plus
chr3q	1151054002	1151064998	1418	1263.49703678846	-	mono:minus
chr3q	1153441001	1153450016	1419	724.882189711371	-	mono:minus
chr3q	1194169024	1194174025	1420	422.708317158387	+	mono:plus
chr3q	1220212032	1220219024	1421	451.746662380782	-	mono:minus
chr3q	1225540008	1225552014	1422	4086.9966075602	+	mono:plus
chr3q	1253322127	1253327997	1423	546.434072183975	+	mono:plus
chr3q	1264088203	1264095925	1424	572.001487250142	-	mono:minus
chr3q	1265471290	1265487928	1425	2619.15519683871	-	mono:minus
chr3q	1278405193	1278410982	1426	481.308433543892	.	bi:minus-plus
chr3q	1284586182	1284593026	1427	549.036915879646	+	mono:plus
chr3q	1289681362	1289697025	1428	5528.73557845589	+	mono:plus
chr3q	1290082025	1290090028	1429	717.948992251093	+	mono:plus
chr3q	1310842050	1310851799	1430	940.517800357501	-	mono:minus
chr3q	1311029026	1311038916	1431	1021.02097714464	-	mono:minus
chr3q	1311731016	1311740025	1432	1005.24444327121	-	mono:minus
chr3q	1314823012	1314829713	1433	457.547868557791	-	mono:minus
chr3q	1315015080	1315027958	1434	3401.39299093076	-	mono:minus
chr3q	1328764005	1328772953	1435	845.755130889353	+	mono:plus
chr3q	1330397014	1330404027	1436	529.436003403131	+	mono:plus
chr3q	1342094008	1342101000	1437	600.612118035118	-	mono:minus
chr3q	1361463018	1361473706	1438	964.384202927628	-	mono:minus
chr3q	1372837247	1372846020	1439	934.648880293401	+	mono:plus
chr3q	1373114001	1373121990	1440	732.39416045341	+	mono:plus
chr3q	1380421507	1380429887	1441	821.311118984086	+	mono:plus
chr3q	1391460030	1391469934	1442	808.739674905666	+	mono:plus
chr3q	1391476015	1391484998	1443	672.148157953486	+	mono:plus
chr3q	1396066043	1396075027	1444	619.534364335295	+	mono:plus
chr3q	1400865935	1400871979	1445	528.003079194148	-	mono:minus
chr3q	1410057006	1410062003	1446	411.153860133488	-	mono:minus
chr3q	1415132001	1415298020	1447	219088.668579719	-	mono:minus
chr3q	1415427007	1415565028	1448	213071.461899172	-	mono:minus
chr3q	1415990018	1416002027	1449	3060.64686153734	-	mono:minus
chr3q	1417620003	1417628026	1450	634.946085552862	-	mono:minus
chr3q	1417806016	1417810987	1451	402.717799698261	-	mono:minus
chr3q	1417891040	1417900951	1452	947.298120502332	-	mono:minus
chr3q	1417920048	1417940022	1453	2336.29381130137	-	mono:minus
chr3q	1417961003	1417969960	1454	715.093323896714	-	mono:minus
chr3q	1417978001	1418002026	1455	3484.99021341424	-	mono:minus
chr3q	1418013002	1418024013	1456	1091.14736980499	-	mono:minus
chr3q	1418045010	1418085018	1457	10534.4100097423	-	mono:minus
chr3q	1418110001	1418118023	1458	600.466899203056	-	mono:minus
chr3q	1418155003	1418174019	1459	1879.39898316793	-	mono:minus
chr3q	1418180001	1418185026	1460	397.687088754426	-	mono:minus
chr3q	1418205001	1418339018	1461	76825.9947414096	+	mono:plus
chr3q	1418354003	1418544019	1462	237884.324545883	.	bi:plus-minus
chr3q	1418548003	1418569022	1463	1937.70800803106	-	mono:minus
chr3q	1418582001	1418599899	1464	2656.43455738969	-	mono:minus
chr3q	1418603006	1418640011	1465	6347.31481132923	-	mono:minus
chr3q	1420758002	1420772027	1466	5466.29560532218	+	mono:plus
chr3q	1422592026	1422598629	1467	474.244428679611	+	mono:plus
chr3q	1432967103	1432974953	1468	577.748656119574	+	mono:plus
chr3q	1438223055	1438231017	1469	604.173591169377	+	mono:plus
chr3q	1440814045	1440824989	1470	1015.43669056748	+	mono:plus
chr3q	1457363001	1457368010	1471	403.184192421951	-	mono:minus
chr3q	1463950111	1463955011	1472	400.945980261082	+	mono:plus
chr3q	1468057052	1468062026	1473	393.336653537763	-	mono:minus
chr3q	1481313001	1481322840	1474	1212.07361526324	-	mono:minus
chr3q	1505873001	1505887957	1475	6475.2321384648	+	mono:plus
chr3q	1523791004	1523800002	1476	659.190800639551	-	mono:minus
chr3q	1524770194	1524780755	1477	4286.92001218291	+	mono:plus
chr4p	1150000	1156932	1478	484.689915943303	+	mono:plus
chr4p	16541043	16558023	1479	8321.50749284796	-	mono:minus
chr4p	20069110	20074943	1480	518.246428481341	-	mono:minus
chr4p	20909067	20917887	1481	683.091062836831	-	mono:minus
chr4p	25785421	25792000	1482	459.186766403392	+	mono:plus
chr4p	29586110	29592992	1483	445.18113061416	+	mono:plus
chr4p	30707000	30712015	1484	468.432644523704	-	mono:minus
chr4p	31622009	31631022	1485	704.045466483011	-	mono:minus
chr4p	35716000	35726854	1486	2766.3319113896	+	mono:plus
chr4p	44042003	44051009	1487	790.304318011148	-	mono:minus
chr4p	44062046	44082458	1488	3264.45177455266	.	bi:plus-minus
chr4p	45209258	45218009	1489	705.69448312496	-	mono:minus
chr4p	45220306	45227211	1490	3239.25398856523	-	mono:minus
chr4p	64818101	64825026	1491	463.597390107452	+	mono:plus
chr4p	71900002	71912000	1492	1398.70132201597	-	mono:minus
chr4p	91216001	91221027	1493	399.587420617186	+	mono:plus
chr4p	105037080	105042464	1494	443.363066342919	-	mono:minus
chr4p	109639067	109668288	1495	3800.74988754356	-	mono:minus
chr4p	111328327	111339911	1496	2762.65316439365	+	mono:plus
chr4p	111437006	111442022	1497	402.958594010524	-	mono:minus
chr4p	111548010	111556994	1498	717.684775963634	-	mono:minus
chr4p	111566007	111573026	1499	524.552895957666	-	mono:minus
chr4p	111594026	111735348	1500	102948.739610852	-	mono:minus
chr4p	111835047	111850024	1501	1928.93673968453	-	mono:minus
chr4p	111851002	111862026	1502	1474.68007940258	-	mono:minus
chr4p	111867014	111891004	1503	2934.47772029904	-	mono:minus
chr4p	111902001	111913027	1504	961.457545743083	-	mono:minus
chr4p	111914001	111931579	1505	9063.75086752701	-	mono:minus
chr4p	112036001	112087684	1506	11673.8361388289	-	mono:minus
chr4p	112139006	112268962	1507	80534.4326212093	.	bi:plus-minus
chr4p	112380043	112391024	1508	919.859234739057	+	mono:plus
chr4p	112411024	112421026	1509	1442.50981338727	-	mono:minus
chr4p	112557002	112622019	1510	34396.1515986471	+	mono:plus
chr4p	112634001	112795026	1511	59754.6270173773	.	bi:plus-minus
chr4p	112796032	112869015	1512	22137.1518948007	+	mono:plus
chr4p	112880001	112903028	1513	2495.1486752275	-	mono:minus
chr4p	112926003	112939027	1514	1029.94216432426	-	mono:minus
chr4p	112945001	112978981	1515	7097.94062551909	-	mono:minus
chr4p	112991006	113035026	1516	15924.3272646683	.	bi:minus-plus
chr4p	113038001	113176017	1517	254202.472249447	.	bi:plus-minus
chr4p	113180096	113271027	1518	34966.6537596287	.	bi:plus-minus
chr4p	113284027	113294024	1519	837.912351340061	-	mono:minus
chr4p	113297017	113308017	1520	1596.66878275004	-	mono:minus
chr4p	113341038	113351029	1521	1131.96951022286	-	mono:minus
chr4p	113424008	113436015	1522	1192.13365708227	-	mono:minus
chr4p	113481039	113490028	1523	796.360344315862	.	bi:plus-minus
chr4p	113508012	113531025	1524	3070.06274209899	.	bi:minus-plus
chr4p	113535221	113554998	1525	2586.72420671351	+	mono:plus
chr4p	113556077	113585008	1526	4170.64773378648	+	mono:plus
chr4p	113592079	113607006	1527	1262.36883705128	+	mono:plus
chr4p	113617001	113671994	1528	33494.1810421512	.	bi:plus-minus
chr4p	113673001	113706023	1529	12422.7003454391	-	mono:minus
chr4p	113711001	113802025	1530	108276.779005235	-	mono:minus
chr4p	113806002	113856014	1531	10453.9121584698	-	mono:minus
chr4p	113860084	113890002	1532	6945.16680069868	+	mono:plus
chr4p	113899001	113923995	1533	7403.20773532768	+	mono:plus
chr4p	113926001	113970026	1534	19960.4733399353	-	mono:minus
chr4p	113983150	114003979	1535	3463.23129789313	-	mono:minus
chr4p	114014020	114219026	1536	481696.917802631	.	bi:minus-plus
chr4p	114222005	114258015	1537	38878.5535730434	+	mono:plus
chr4p	114265003	114274028	1538	741.688006266583	-	mono:minus
chr4p	114275005	114284000	1539	923.501767052308	+	mono:plus
chr4p	114288039	114309026	1540	11206.7553781343	-	mono:minus
chr4p	114316101	114326023	1541	968.737828075236	-	mono:minus
chr4p	114348064	114374991	1542	8420.59928755648	.	bi:plus-minus
chr4p	114401004	114433015	1543	19406.919387358	+	mono:plus
chr4p	114454007	114538023	1544	47379.9988495087	.	bi:plus-minus
chr4p	114545075	114579023	1545	20078.1358273495	.	bi:minus-plus
chr4p	114581001	114587961	1546	579.239180399764	+	mono:plus
chr4p	114590995	114619024	1547	5090.60048270513	+	mono:plus
chr4p	114620026	114722000	1548	133412.632810239	.	bi:minus-plus
chr4p	114723052	114774000	1549	95487.8165722041	-	mono:minus
chr4p	114790007	114802018	1550	1489.87659628025	+	mono:plus
chr4p	114889001	114898002	1551	764.753155953482	-	mono:minus
chr4p	114912017	114918026	1552	487.280120621019	-	mono:minus
chr4p	114943035	114948978	1553	506.512262970517	-	mono:minus
chr4p	115109008	115175982	1554	45366.6379174384	-	mono:minus
chr4p	115177048	115188020	1555	2132.4751567274	+	mono:plus
chr4p	115315007	115326019	1556	1231.60878522268	+	mono:plus
chr4p	115369001	115380009	1557	986.516473088147	-	mono:minus
chr4p	115388227	115406025	1558	2391.55326867133	-	mono:minus
chr4p	115463006	115472028	1559	847.892782906023	+	mono:plus
chr4p	115489001	115500022	1560	1144.20929906962	+	mono:plus
chr4p	115508001	115517022	1561	755.962501264878	+	mono:plus
chr4p	115529050	115542991	1562	1695.5861809584	+	mono:plus
chr4p	115547043	115568023	1563	2511.45925493609	+	mono:plus
chr4p	115577001	115612025	1564	8366.17979849	+	mono:plus
chr4p	115621001	115642028	1565	8825.61950212824	-	mono:minus
chr4p	115652149	115677012	1566	6774.15898520354	-	mono:minus
chr4p	115681001	115741019	1567	21643.4654036637	+	mono:plus
chr4p	115754001	115783005	1568	8621.44552108215	-	mono:minus
chr4p	115840229	115846958	1569	470.80530445968	-	mono:minus
chr4p	115857001	115899009	1570	5789.26118865442	-	mono:minus
chr4p	115906011	115918969	1571	2711.76182239213	-	mono:minus
chr4p	116156001	116169024	1572	1488.62694422567	-	mono:minus
chr4p	116212028	116250998	1573	5545.77423579748	-	mono:minus
chr4p	116270016	116277006	1574	512.014009108734	+	mono:plus
chr4p	116294037	116315014	1575	6984.39255622097	+	mono:plus
chr4p	116331026	116348010	1576	1856.05473586034	.	bi:minus-plus
chr4p	116360166	116371028	1577	1257.77341272459	.	bi:minus-plus
chr4p	116415001	116422021	1578	494.783989795445	-	mono:minus
chr4p	116439079	116448015	1579	808.067847704562	.	bi:minus-plus
chr4p	116453002	116570988	1580	64795.1464458838	.	bi:plus-minus
chr4p	116705006	116711997	1581	479.343777350025	+	mono:plus
chr4p	116750011	116820024	1582	24493.7443764243	.	bi:plus-minus
chr4p	116821001	116855026	1583	5491.55559764867	-	mono:minus
chr4p	116861001	116874004	1584	1104.99530926177	-	mono:minus
chr4p	116911002	117049028	1585	173769.255650302	.	bi:minus-plus
chr4p	117066021	117082025	1586	1913.72733252084	+	mono:plus
chr4p	117129004	117140015	1587	1346.89110193323	+	mono:plus
chr4p	117152001	117168027	1588	1805.82575103503	+	mono:plus
chr4p	117334012	117341028	1589	561.550030089808	+	mono:plus
chr4p	117359021	117370906	1590	2298.38773139956	+	mono:plus
chr4p	117481024	117485999	1591	394.584304289492	-	mono:minus
chr4p	117564004	117573984	1592	971.738435513526	-	mono:minus
chr4p	117597010	117605937	1593	997.778193013351	-	mono:minus
chr4p	117662009	117667024	1594	398.129331305734	+	mono:plus
chr4p	117801006	117927960	1595	181787.649719957	+	mono:plus
chr4p	117938001	118056775	1596	174194.186809043	.	bi:plus-minus
chr4p	118059455	118085026	1597	20122.4848615632	-	mono:minus
chr4p	118100057	118109867	1598	2595.75346087217	-	mono:minus
chr4p	118121002	118135716	1599	6150.83919473379	-	mono:minus
chr4p	118148030	118259014	1600	153270.844122668	-	mono:minus
chr4p	118319001	118476024	1601	190244.315153416	.	bi:plus-minus
chr4p	118483006	118565022	1602	42470.8379741179	-	mono:minus
chr4p	118825001	118841021	1603	2541.11071812346	+	mono:plus
chr4p	118843001	118878023	1604	9741.57086990643	+	mono:plus
chr4p	118881011	118985027	1605	39610.3920278414	.	bi:minus-plus
chr4p	119019007	119040025	1606	3639.65826394183	.	bi:plus-minus
chr4p	119142004	119200015	1607	9652.63627405826	+	mono:plus
chr4p	119215006	119220018	1608	434.449789238998	+	mono:plus
chr4p	119301064	119388024	1609	108278.329529379	.	bi:plus-minus
chr4p	119452002	119471022	1610	3190.74005815765	-	mono:minus
chr4p	119474001	119517945	1611	38005.2812082228	-	mono:minus
chr4p	119837014	119843026	1612	452.751300282779	+	mono:plus
chr4p	126985118	126989773	1613	419.168227931621	-	mono:minus
chr4p	131398001	131407991	1614	1239.42459169687	-	mono:minus
chr4p	134338810	134349015	1615	1125.76039492105	-	mono:minus
chr4p	136968281	136973004	1616	404.050131723692	+	mono:plus
chr4p	137970003	137974970	1617	419.441423046456	-	mono:minus
chr4p	140508948	140515718	1618	756.234414707497	+	mono:plus
chr4p	141497164	141506020	1619	770.69864506696	-	mono:minus
chr4p	158660295	158667999	1620	449.666357173788	.	bi:plus-minus
chr4p	160401079	160410868	1621	1927.9838484808	-	mono:minus
chr4p	160556016	160565991	1622	1933.15389617536	-	mono:minus
chr4p	171340097	171348946	1623	719.324536188816	+	mono:plus
chr4p	183472477	183478021	1624	458.774841743943	-	mono:minus
chr4p	185978526	185982631	1625	409.224888212998	+	mono:plus
chr4p	190132001	190147783	1626	4713.51642916498	+	mono:plus
chr4p	197161000	197169991	1627	725.817811642868	-	mono:minus
chr4p	215440000	215444981	1628	419.079029325776	.	bi:minus-plus
chr4p	222490073	222496007	1629	430.430409499201	-	mono:minus
chr4p	235788071	235796019	1630	566.613993138658	+	mono:plus
chr4p	258476000	258485961	1631	1007.85962499376	+	mono:plus
chr4p	258829000	258833944	1632	430.679538986998	+	mono:plus
chr4p	263544404	263551921	1633	586.594606398802	-	mono:minus
chr4p	290409896	290420002	1634	1644.00167028624	-	mono:minus
chr4p	291768148	291776908	1635	763.149178538034	-	mono:minus
chr4p	292590000	292600002	1636	1197.54129913996	-	mono:minus
chr4p	292700068	292710006	1637	1510.53972091583	-	mono:minus
chr4p	298445018	298454491	1638	1088.91367380924	-	mono:minus
chr4p	309554030	309562851	1639	621.203639858766	+	mono:plus
chr4p	327812000	327821024	1640	714.050475020037	+	mono:plus
chr4p	335432005	335443007	1641	2822.53247490877	+	mono:plus
chr4p	338919054	338926986	1642	639.602647504955	+	mono:plus
chr4p	339471004	339478914	1643	575.745137758365	-	mono:minus
chr4p	342078142	342093027	1644	4821.33843295173	-	mono:minus
chr4p	353191086	353200961	1645	1123.8249292221	-	mono:minus
chr4p	354979075	354986020	1646	563.01054847262	+	mono:plus
chr4p	375207011	375216984	1647	1614.14257382511	+	mono:plus
chr4p	384214001	384225005	1648	1372.64942005993	.	bi:minus-plus
chr4p	384241006	384252022	1649	1094.93419214624	+	mono:plus
chr4p	399529024	399617003	1650	59666.2765915991	.	bi:plus-minus
chr4p	399758000	399801143	1651	33657.0400336682	-	mono:minus
chr4p	399804003	399919029	1652	79742.5825476652	.	bi:minus-plus
chr4p	399929000	399969984	1653	3872.20504335815	-	mono:minus
chr4p	399974040	399982020	1654	620.96272857998	-	mono:minus
chr4p	399988044	400078019	1655	65124.7210480802	-	mono:minus
chr4p	400081000	400163014	1656	42683.1528149893	-	mono:minus
chr4p	400166000	400245004	1657	63399.6114696206	-	mono:minus
chr4p	400246001	400301014	1658	48632.7236159162	-	mono:minus
chr4p	400340008	400366022	1659	4869.05022461627	+	mono:plus
chr4p	400454006	400466963	1660	1927.44899181048	+	mono:plus
chr4p	400480014	400500012	1661	2235.24116955419	+	mono:plus
chr4p	400501053	400532939	1662	9724.14594221956	+	mono:plus
chr4p	400539007	400556028	1663	1807.91521712593	+	mono:plus
chr4p	400567003	400593020	1664	4741.44558211421	.	bi:plus-minus
chr4p	400630049	400648026	1665	1635.80651105166	+	mono:plus
chr4p	400655002	400678023	1666	3772.59605265901	+	mono:plus
chr4p	400690046	401129008	1667	273896.627467675	-	mono:minus
chr4p	401137000	401224027	1668	178695.927046107	-	mono:minus
chr4p	405485003	405514022	1669	2926.31667170639	-	mono:minus
chr4p	422762080	422769871	1670	621.688157577954	+	mono:plus
chr4p	423942128	423953990	1671	2433.75627908311	+	mono:plus
chr4p	436311027	436322008	1672	1363.75742828727	-	mono:minus
chr4p	449606003	449616018	1673	1054.40030736398	+	mono:plus
chr4p	460853851	460859977	1674	534.494188428007	+	mono:plus
chr4p	479588250	479596019	1675	682.058990003777	+	mono:plus
chr4p	528472230	528483383	1676	2288.9130991147	+	mono:plus
chr4p	530401026	530412016	1677	990.512517357554	-	mono:minus
chr4p	548718629	548724859	1678	889.43346313154	-	mono:minus
chr4p	553876008	553889934	1679	2530.75896291952	+	mono:plus
chr4p	562463000	562474010	1680	1855.29164926471	+	mono:plus
chr4p	578252000	578267866	1681	7512.21974122732	+	mono:plus
chr4p	592189000	592199911	1682	1347.11436791616	+	mono:plus
chr4p	600127047	600133539	1683	595.779878805384	+	mono:plus
chr4p	619050632	619059979	1684	1288.67427215544	-	mono:minus
chr4p	626925000	626937719	1685	3082.35810797814	+	mono:plus
chr4p	644807262	644817550	1686	1168.75810661518	+	mono:plus
chr4p	663828245	663845954	1687	1128.29235766984	+	mono:plus
chr4p	664371040	664378718	1688	562.015579090176	+	mono:plus
chr4p	675218018	675237015	1689	2157.07202617	-	mono:minus
chr4p	681469000	681479028	1690	1482.40960279909	-	mono:minus
chr4p	713286014	713297011	1691	1951.95453007232	-	mono:minus
chr4p	713338018	713343947	1692	461.555777278221	-	mono:minus
chr4p	713380099	713385971	1693	489.185361283874	-	mono:minus
chr4p	713484117	713492019	1694	540.417474656378	+	mono:plus
chr4p	713535015	713548718	1695	1201.64474626262	-	mono:minus
chr4p	713615003	713624959	1696	863.624988094082	+	mono:plus
chr4p	713628031	713636020	1697	536.063686158217	+	mono:plus
chr4p	713659015	713668016	1698	693.396162387281	+	mono:plus
chr4p	717737505	717756914	1699	38429.4092392889	.	bi:minus-plus
chr4p	718035056	718163014	1700	109359.261525236	-	mono:minus
chr4p	718219000	718235017	1701	1764.24525456163	+	mono:plus
chr4p	718267025	718284013	1702	1377.61032217771	+	mono:plus
chr4p	718450020	718469020	1703	2770.96714722202	-	mono:minus
chr4p	718476039	718504013	1704	4234.64221332549	.	bi:minus-plus
chr4p	719464056	719477961	1705	4600.10658564172	-	mono:minus
chr4p	719554000	719580024	1706	61956.9752945567	-	mono:minus
chr4p	719583000	719643969	1707	78608.1520298746	.	bi:minus-plus
chr4p	768998014	769008000	1708	1623.55716291683	+	mono:plus
chr4p	769027002	769035976	1709	746.725294570506	+	mono:plus
chr4p	774762203	774770495	1710	817.04633683547	-	mono:minus
chr4p	777432111	777440944	1711	830.075315827518	-	mono:minus
chr4p	784845001	784856015	1712	1516.3787182508	-	mono:minus
chr4p	791215001	791219598	1713	466.641089493437	-	mono:minus
chr4p	794597033	794604999	1714	611.71934896554	-	mono:minus
chr4p	804717122	804723806	1715	547.259238860999	-	mono:minus
chr4p	816149063	816155001	1716	500.594129503621	-	mono:minus
chr4p	820785024	820791893	1717	571.201608448128	+	mono:plus
chr4p	849444296	849452005	1718	544.30639113392	+	mono:plus
chr4p	864483001	864488005	1719	394.339714145185	-	mono:minus
chr4p	872410017	872416024	1720	507.891911244111	-	mono:minus
chr4p	881414037	881424017	1721	1327.95602309765	+	mono:plus
chr4p	899862069	899870014	1722	598.159025859787	-	mono:minus
chr4p	915164125	915169952	1723	509.952484101743	-	mono:minus
chr4p	939364063	939371988	1724	1064.5471960597	+	mono:plus
chr4p	954476032	954490803	1725	8534.10411689149	-	mono:minus
chr4p	1012617001	1012621998	1726	409.808625516778	+	mono:plus
chr4p	1013406075	1013410997	1727	420.785625211814	+	mono:plus
chr4p	1031352149	1031361808	1728	867.412080694569	-	mono:minus
chr4p	1037238789	1037246994	1729	813.955157554559	-	mono:minus
chr4p	1042936012	1042944025	1730	542.794608368487	-	mono:minus
chr4p	1046577001	1046583979	1731	558.545686733427	+	mono:plus
chr4p	1051315046	1051332977	1732	1959.11941968236	-	mono:minus
chr4p	1100838002	1100843028	1733	395.24474833957	+	mono:plus
chr4p	1108404035	1108410986	1734	509.482157157742	-	mono:minus
chr4p	1131404107	1131410102	1735	1131.02633744011	-	mono:minus
chr4p	1152394216	1152406779	1736	1973.57888120297	-	mono:minus
chr4p	1152459011	1152476028	1737	4066.78127899037	+	mono:plus
chr4p	1153779243	1153784029	1738	433.768891291431	-	mono:minus
chr4p	1160964001	1160973028	1739	985.550094863176	-	mono:minus
chr4p	1168388649	1168400000	1740	2424.77574426514	+	mono:plus
chr4p	1174516017	1174524986	1741	625.439491187424	+	mono:plus
chr4p	1188312225	1188317675	1742	513.710232666806	-	mono:minus
chr4p	1197490510	1197497826	1743	693.413906388382	+	mono:plus
chr4q	5718056	5726601	1744	869.494363070658	-	mono:minus
chr4q	7820231	7825016	1745	439.830846121558	-	mono:minus
chr4q	11186001	11198018	1746	1089.16817406415	-	mono:minus
chr4q	19364028	19370132	1747	606.747693011068	-	mono:minus
chr4q	51869035	51882986	1748	1643.89138918541	-	mono:minus
chr4q	65515107	65528009	1749	4582.93269740209	-	mono:minus
chr4q	87231011	87236959	1750	498.903949312829	+	mono:plus
chr4q	101776001	101780285	1751	412.569295019659	.	bi:minus-plus
chr4q	126377293	126384982	1752	701.532687213654	-	mono:minus
chr4q	155709223	155721969	1753	1529.99114033428	-	mono:minus
chr4q	155857043	155864963	1754	1154.456549686	-	mono:minus
chr4q	167963267	167970333	1755	595.988716541993	-	mono:minus
chr4q	174056002	174061021	1756	400.091612655545	-	mono:minus
chr4q	181684004	181694028	1757	1029.44762445252	+	mono:plus
chr4q	181696003	181708023	1758	1071.99559834312	+	mono:plus
chr4q	184911002	184917007	1759	459.029822703939	+	mono:plus
chr4q	184922001	184927017	1760	413.953699021511	+	mono:plus
chr4q	206230522	206234935	1761	396.072043239411	-	mono:minus
chr4q	211735167	211743740	1762	681.402675119225	-	mono:minus
chr4q	212291000	212300014	1763	1031.25600761674	+	mono:plus
chr4q	222892501	222899026	1764	585.249322181121	-	mono:minus
chr4q	231172000	231181008	1765	777.859735352868	+	mono:plus
chr4q	259705019	259721015	1766	4015.92733224036	-	mono:minus
chr4q	270518017	270523975	1767	555.718412039167	+	mono:plus
chr4q	270821022	270825864	1768	542.629023574185	-	mono:minus
chr4q	277751000	277759621	1769	569.358500512196	-	mono:minus
chr4q	282553224	282561757	1770	734.132985332653	+	mono:plus
chr4q	284853271	284863843	1771	2516.93516114489	+	mono:plus
chr4q	290217366	290225892	1772	989.550166676589	+	mono:plus
chr4q	310509019	310518847	1773	1533.65721889479	+	mono:plus
chr4q	313470091	313479906	1774	1622.69199252933	+	mono:plus
chr4q	317039019	317046942	1775	591.009455559094	-	mono:minus
chr4q	320743060	320749952	1776	412.844821835045	.	bi:plus-minus
chr4q	338767007	338774841	1777	600.707636435106	-	mono:minus
chr4q	354519019	354527955	1778	1001.60191373071	-	mono:minus
chr4q	363883347	363894482	1779	2943.39894150638	-	mono:minus
chr4q	376623237	376629023	1780	497.433581680289	+	mono:plus
chr4q	383053020	383059019	1781	418.130295029707	+	mono:plus
chr4q	389604016	389611422	1782	718.83322574535	.	bi:plus-minus
chr4q	389976008	389980850	1783	424.290461919346	+	mono:plus
chr4q	400399012	400408011	1784	715.423025293082	+	mono:plus
chr4q	416955516	416965027	1785	1024.62085118062	-	mono:minus
chr4q	417441129	417448022	1786	493.171410881588	.	bi:plus-minus
chr4q	428816007	428824017	1787	697.585014751185	-	mono:minus
chr4q	444735056	444743009	1788	535.182972523552	-	mono:minus
chr4q	451977603	451995778	1789	1999.28510892346	-	mono:minus
chr4q	456717140	456724899	1790	1024.76166102366	.	bi:plus-minus
chr4q	477229046	477238017	1791	740.370222537136	-	mono:minus
chr4q	483519041	483527023	1792	691.839239696247	.	bi:minus-plus
chr4q	523781040	523790010	1793	796.621030921994	-	mono:minus
chr4q	529525017	529539001	1794	1156.35182031102	-	mono:minus
chr4q	546061934	546066942	1795	563.675587049866	+	mono:plus
chr4q	546992024	546999893	1796	682.491557024066	-	mono:minus
chr4q	550244012	550250876	1797	840.527915655054	-	mono:minus
chr4q	578218384	578229006	1798	1005.34714711014	-	mono:minus
chr4q	592176120	592182905	1799	452.017530469262	+	mono:plus
chr4q	599227086	599242861	1800	5376.99286853465	-	mono:minus
chr4q	601343115	601349024	1801	458.673134559256	-	mono:minus
chr4q	621949194	621957639	1802	1001.25528908571	-	mono:minus
chr4q	653918134	653924885	1803	700.093906052218	+	mono:plus
chr4q	665432000	665444702	1804	1925.51206636943	+	mono:plus
chr4q	669144409	669152932	1805	806.117535095109	+	mono:plus
chr4q	730728023	730732941	1806	407.442131555287	-	mono:minus
chr4q	739716366	739721717	1807	501.694020882802	+	mono:plus
chr4q	743217012	743225977	1808	952.758812026603	-	mono:minus
chr4q	743405811	743414898	1809	1139.52225938477	+	mono:plus
chr4q	752963000	752970013	1810	494.577847891687	+	mono:plus
chr4q	767868076	767876014	1811	636.888418248388	+	mono:plus
chr4q	778330050	778336023	1812	561.602657491666	-	mono:minus
chr4q	831950410	831959236	1813	870.584897852408	+	mono:plus
chr4q	834252115	834262014	1814	798.510153025013	+	mono:plus
chr4q	857021001	857025985	1815	454.054409300866	+	mono:plus
chr4q	857177558	857182984	1816	490.80609782347	-	mono:minus
chr4q	892369001	892374028	1817	464.575027328862	+	mono:plus
chr4q	894860064	894875763	1818	10362.434480728	-	mono:minus
chr4q	895069446	895079025	1819	840.488548719995	-	mono:minus
chr4q	920237138	920246972	1820	956.395056199369	-	mono:minus
chr4q	931145011	931150004	1821	417.059175917453	-	mono:minus
chr4q	931221019	931226008	1822	399.381263989856	-	mono:minus
chr4q	957259007	957270015	1823	1797.20199654716	+	mono:plus
chr4q	971739831	971746923	1824	673.718221496426	-	mono:minus
chr4q	979991291	979996020	1825	398.483663380862	+	mono:plus
chr4q	982464042	982477980	1826	26907.7247030393	.	bi:plus-minus
chr4q	1004747021	1004752980	1827	438.877323286653	+	mono:plus
chr4q	1010004001	1010011914	1828	638.650335136984	-	mono:minus
chr4q	1020400069	1020409973	1829	1718.16363004032	-	mono:minus
chr4q	1020416001	1020428995	1830	1897.54668847185	-	mono:minus
chr4q	1029177361	1029186029	1831	1234.55334880953	.	bi:plus-minus
chr4q	1037382673	1037390824	1832	1249.21450577938	+	mono:plus
chr4q	1038387001	1038400934	1833	1811.62036922928	+	mono:plus
chr4q	1040253006	1040264006	1834	1819.99928122918	+	mono:plus
chr4q	1040267001	1040282026	1835	2259.58391109748	+	mono:plus
chr4q	1097640263	1097645021	1836	442.644967158229	+	mono:plus
chr4q	1107959083	1107967049	1837	818.058981387706	-	mono:minus
chr4q	1113650051	1113667029	1838	6721.7378297808	+	mono:plus
chr4q	1117106042	1117112028	1839	491.963383130971	-	mono:minus
chr4q	1145354026	1145363027	1840	799.30336947952	+	mono:plus
chr4q	1148651164	1148663025	1841	1502.20721529785	+	mono:plus
chr4q	1148703036	1148718022	1842	2313.5334461462	-	mono:minus
chr4q	1152958217	1152974758	1843	7015.58593593734	+	mono:plus
chr4q	1159644002	1159649001	1844	417.807353302047	-	mono:minus
chr4q	1160442010	1160449022	1845	583.401866319803	-	mono:minus
chr4q	1160564062	1160579024	1846	3361.61274860513	+	mono:plus
chr4q	1168586480	1168593815	1847	752.570038049336	+	mono:plus
chr4q	1214205823	1214210925	1848	448.012805815888	-	mono:minus
chr5p	13999010	14004630	1849	513.5445311246	-	mono:minus
chr5p	36471221	36480922	1850	853.158633309372	+	mono:plus
chr5p	37954252	37961021	1851	520.790755137181	-	mono:minus
chr5p	39675818	39683652	1852	816.872832626689	+	mono:plus
chr5p	88810053	88817555	1853	690.621649015072	-	mono:minus
chr5p	89189050	89204023	1854	5185.06526107626	-	mono:minus
chr5p	107067860	107079965	1855	8934.11141728678	-	mono:minus
chr5p	107607020	107613620	1856	412.980937545091	-	mono:minus
chr5p	133832141	133842025	1857	1081.26747773924	-	mono:minus
chr5p	134006059	134016832	1858	1314.24690982564	-	mono:minus
chr5p	154518222	154522939	1859	470.21249359448	+	mono:plus
chr5p	165750467	165757879	1860	526.756055221749	.	bi:minus-plus
chr5p	167652176	167660023	1861	596.60637687072	+	mono:plus
chr5p	168765024	168775919	1862	1588.73575816697	-	mono:minus
chr5p	181775045	181786913	1863	2460.53898423633	-	mono:minus
chr5p	217210001	217222018	1864	2499.64209568361	+	mono:plus
chr5p	219689004	219695027	1865	502.039618518491	-	mono:minus
chr5p	220392000	220402994	1866	962.443099406004	+	mono:plus
chr5p	223748040	223753888	1867	409.892168005976	+	mono:plus
chr5p	238686046	238694015	1868	575.791186286723	-	mono:minus
chr5p	241487755	241492746	1869	592.244110790572	-	mono:minus
chr5p	244020120	244032026	1870	1373.58127827978	+	mono:plus
chr5p	257466001	257473897	1871	650.442963075487	-	mono:minus
chr5p	267811002	267821985	1872	1211.73102042585	-	mono:minus
chr5p	288189000	288196028	1873	499.185959028805	+	mono:plus
chr5p	293342319	293351028	1874	878.163272248063	-	mono:minus
chr5p	306591238	306596666	1875	411.109991461969	+	mono:plus
chr5p	308304059	308314875	1876	1005.64154863857	-	mono:minus
chr5p	309101574	309107026	1877	500.11574251846	.	bi:minus-plus
chr5p	309184002	309189026	1878	452.813038956202	+	mono:plus
chr5p	312015000	312028927	1879	8700.26472038937	+	mono:plus
chr5p	333578034	333584016	1880	532.92623365367	-	mono:minus
chr5p	334309092	334320018	1881	1942.8076002218	-	mono:minus
chr5p	345786233	345794003	1882	607.340132253585	-	mono:minus
chr5p	362265002	362277861	1883	4330.28475402044	-	mono:minus
chr5p	362334012	362343016	1884	775.039472246594	+	mono:plus
chr5p	381817385	381824001	1885	580.576189237268	.	bi:minus-plus
chr5p	392841000	392847001	1886	446.043379600494	+	mono:plus
chr5p	392881000	392886028	1887	439.257895619136	-	mono:minus
chr5p	402820007	402827020	1888	439.25645037062	-	mono:minus
chr5p	424775018	424785028	1889	991.11261098545	-	mono:minus
chr5p	426455099	426464838	1890	1282.6585700743	+	mono:plus
chr5p	430694022	430701276	1891	595.267803030303	+	mono:plus
chr5p	434787001	434791753	1892	444.331615700398	-	mono:minus
chr5p	455526005	455533013	1893	569.687330573202	.	bi:plus-minus
chr5p	468617047	468624017	1894	507.587755222525	-	mono:minus
chr5p	476918424	476928028	1895	1137.81778238994	+	mono:plus
chr5p	501347045	501353663	1896	507.045523708733	+	mono:plus
chr5p	513541720	513550966	1897	944.498833299852	.	bi:plus-minus
chr5p	523912001	523924008	1898	3887.65646655479	+	mono:plus
chr5p	524366054	524375861	1899	977.745085082248	-	mono:minus
chr5p	528713043	528723888	1900	1710.12835408604	-	mono:minus
chr5p	533364012	533372016	1901	592.941848764402	-	mono:minus
chr5p	533779003	533790008	1902	1270.59402553298	-	mono:minus
chr5p	533869059	533876026	1903	443.828744322926	-	mono:minus
chr5p	583331003	583337024	1904	463.094172996707	-	mono:minus
chr5p	593403067	593407969	1905	396.983773158214	+	mono:plus
chr5p	604690174	604702024	1906	1801.07544736722	+	mono:plus
chr5p	637459894	637466010	1907	541.300389504713	+	mono:plus
chr5p	645189008	645197952	1908	819.847598798121	-	mono:minus
chr5p	653948970	653955008	1909	585.344168348022	+	mono:plus
chr5p	662356151	662365010	1910	682.771516055557	-	mono:minus
chr5p	671458029	671465986	1911	572.414286023002	.	bi:minus-plus
chr5p	681081404	681092016	1912	1433.03083372565	-	mono:minus
chr5p	688887108	688897397	1913	3253.413027532	-	mono:minus
chr5p	688927007	688938993	1914	5615.12300805346	+	mono:plus
chr5p	713499130	713507982	1915	1390.9432510853	+	mono:plus
chr5p	720861191	720873026	1916	1269.47798353078	-	mono:minus
chr5p	720875004	720890942	1917	1948.31804039877	-	mono:minus
chr5p	726957050	726966944	1918	850.839265463345	-	mono:minus
chr5p	739806086	739811749	1919	422.204682886035	+	mono:plus
chr5p	766750110	766757984	1920	583.262176260459	+	mono:plus
chr5p	795484170	795490017	1921	405.281963041829	-	mono:minus
chr5p	836810022	836823891	1922	3935.87198944399	-	mono:minus
chr5p	882755028	882763021	1923	577.253886240072	+	mono:plus
chr5p	904807001	904812027	1924	484.253368481877	-	mono:minus
chr5p	913246227	913252947	1925	487.288690541632	-	mono:minus
chr5p	919820001	919835835	1926	1370.64736823153	+	mono:plus
chr5p	948601002	948614023	1927	2810.04467886495	+	mono:plus
chr5p	959342050	959359028	1928	1474.30490310635	+	mono:plus
chr5p	959846018	959852957	1929	475.217136083087	+	mono:plus
chr5p	960185014	960194025	1930	716.958858507646	-	mono:minus
chr5p	960214002	960235004	1931	5999.86431207367	-	mono:minus
chr5p	960351028	960359008	1932	613.693125068118	+	mono:plus
chr5p	965895002	965903816	1933	914.601909498251	-	mono:minus
chr5p	965913017	965925986	1934	1740.83677412946	-	mono:minus
chr5p	965951044	965957011	1935	485.792345698521	-	mono:minus
chr5p	965982030	965992002	1936	910.734592232124	-	mono:minus
chr5p	966054065	966060016	1937	496.321438167409	-	mono:minus
chr5p	966092063	966101993	1938	1016.45961986775	-	mono:minus
chr5p	966108016	966134019	1939	4361.94131781912	-	mono:minus
chr5p	966199007	966233983	1940	4318.76922984736	-	mono:minus
chr5p	966289021	966299025	1941	936.367680598856	-	mono:minus
chr5p	966304053	966363959	1942	26081.6053849998	-	mono:minus
chr5p	966370002	966436016	1943	12175.4375449417	-	mono:minus
chr5p	966455002	966472023	1944	2428.42729237952	-	mono:minus
chr5p	966476003	966506020	1945	7096.81854911029	-	mono:minus
chr5p	966518004	966525024	1946	529.276182229376	-	mono:minus
chr5p	966528013	966673729	1947	86347.3299287799	-	mono:minus
chr5p	966697622	966712028	1948	3612.250813803	-	mono:minus
chr5p	966730003	966734996	1949	400.041856224305	-	mono:minus
chr5p	966744001	967017987	1950	423339.632219149	-	mono:minus
chr5p	967039087	967125755	1951	13279.8522611182	+	mono:plus
chr5p	967140011	967147022	1952	578.832906143754	+	mono:plus
chr5p	967150118	967206014	1953	56167.5024304607	+	mono:plus
chr5p	967211003	967225018	1954	1306.41879689003	+	mono:plus
chr5p	971684001	971697014	1955	1172.92283938801	+	mono:plus
chr5p	971719001	971759028	1956	15687.7615351414	+	mono:plus
chr5p	971765008	971784019	1957	9537.81670307372	+	mono:plus
chr5p	985254199	985261937	1958	614.16254730043	+	mono:plus
chr5p	1005972206	1005980770	1959	789.897771750123	-	mono:minus
chr5p	1006184062	1006191831	1960	724.339705659816	-	mono:minus
chr5p	1009669004	1009678004	1961	745.527248881388	-	mono:minus
chr5p	1023839269	1023846966	1962	658.429089235959	-	mono:minus
chr5p	1027911243	1027924728	1963	1881.40594066889	-	mono:minus
chr5p	1040560017	1040571814	1964	3028.37796739818	+	mono:plus
chr5p	1043777006	1043782014	1965	441.927129222467	-	mono:minus
chr5p	1056792001	1056799009	1966	622.870040976645	+	mono:plus
chr5p	1056809001	1056813998	1967	403.459316849955	+	mono:plus
chr5p	1064952125	1064962006	1968	1084.08615312912	+	mono:plus
chr5p	1067452001	1067460022	1969	636.609929748048	-	mono:minus
chr5p	1083778437	1083788611	1970	1657.94334347147	-	mono:minus
chr5p	1106364067	1106372961	1971	754.814206209415	-	mono:minus
chr5p	1119309099	1119318024	1972	774.436567012016	+	mono:plus
chr5p	1153676085	1153684973	1973	844.907949813791	+	mono:plus
chr5p	1169112009	1169121014	1974	834.652952793212	+	mono:plus
chr5p	1244077125	1244092021	1975	999.981154817836	-	mono:minus
chr5p	1244151019	1244166014	1976	1390.60561097863	-	mono:minus
chr5p	1244170004	1244175023	1977	404.971288780826	-	mono:minus
chr5p	1244188036	1244198002	1978	874.673844081899	-	mono:minus
chr5p	1244202001	1244211019	1979	762.30871167756	-	mono:minus
chr5p	1244235118	1244245935	1980	1613.41244063663	-	mono:minus
chr5p	1244278026	1244284025	1981	518.270379051559	-	mono:minus
chr5p	1244286002	1244316953	1982	13065.4297709311	-	mono:minus
chr5p	1257568478	1257574023	1983	478.821200194564	+	mono:plus
chr5p	1271216005	1271224021	1984	552.979711403515	+	mono:plus
chr5p	1273595001	1273620305	1985	9561.60974045682	-	mono:minus
chr5p	1279632437	1279640728	1986	790.514473291687	+	mono:plus
chr5q	238293	246970	1987	1260.4269300115	-	mono:minus
chr5q	3426008	3433811	1988	759.913906305017	-	mono:minus
chr5q	3930003	3934673	1989	410.651839900257	-	mono:minus
chr5q	26003000	26010023	1990	544.414058210531	.	bi:plus-minus
chr5q	30341000	30346594	1991	514.506016826704	+	mono:plus
chr5q	33594042	33602992	1992	683.128349312678	-	mono:minus
chr5q	48512022	48520061	1993	804.147669144797	-	mono:minus
chr5q	48883025	48895013	1994	2327.8703334495	+	mono:plus
chr5q	48902058	48912016	1995	1066.58954612771	+	mono:plus
chr5q	49088106	49098028	1996	806.313257970537	-	mono:minus
chr5q	56008019	56016012	1997	689.095458434074	+	mono:plus
chr5q	78739008	78747026	1998	622.510278251854	-	mono:minus
chr5q	89378284	89388026	1999	1848.49353934088	-	mono:minus
chr5q	104361054	104368770	2000	1085.45748296778	+	mono:plus
[truncated: 797 more rows]
