# Supplementary material for: A mammalian-like piRNA pathway in Axolotl reveals the origins of piRNA-directed DNA methylation
Source: EMBO J. 2025 Nov 13;45(6):1933–56. doi: 10.1038/s44318-025-00631-w (PMC7618676; doi:10.1038/s44318-025-00631-w)
Supplement: Supplementary file 11 — Source data Fig. 5 [file 44318_2025_631_MOESM11_ESM.zip › Figure 5/5A/oocyte-2.cluster_anno.csv]

chr10p	1686021	1698027	1	1615.03166105669	-	mono:minus
chr10p	11205001	11210954	2	505.925937036028	-	mono:minus
chr10p	11230776	11236027	3	587.093218194247	-	mono:minus
chr10p	18426529	18435867	4	1272.08554274689	+	mono:plus
chr10p	18539009	18547283	5	1032.47387264838	-	mono:minus
chr10p	60649111	60660980	6	1664.49574178539	-	mono:minus
chr10p	64095001	64113023	7	3687.81233477283	+	mono:plus
chr10p	75272122	75282022	8	1012.43675647636	+	mono:plus
chr10p	75285041	75291015	9	580.683856061498	+	mono:plus
chr10p	75293055	75305013	10	1517.03597595117	+	mono:plus
chr10p	79509544	79518957	11	2406.53510449386	-	mono:minus
chr10p	79845018	79875007	12	5254.00989623644	+	mono:plus
chr10p	79931005	79938029	13	592.896389263991	+	mono:plus
chr10p	79940064	79949015	14	979.741325096839	+	mono:plus
chr10p	79995478	80003789	15	969.934901175247	-	mono:minus
chr10p	80036424	80053025	16	8533.22550765128	-	mono:minus
chr10p	80086032	80396008	17	306459.14279163	-	mono:minus
chr10p	80648178	80674973	18	7399.94332305753	-	mono:minus
chr10p	80841010	80883432	19	13077.9845457574	+	mono:plus
chr10p	83472928	83480926	20	2081.56075988657	-	mono:minus
chr10p	96356602	96364777	21	1946.1517448786	.	bi:plus-minus
chr10p	97469042	97474026	22	506.713414793677	-	mono:minus
chr10p	103301002	103305984	23	514.058409821443	+	mono:plus
chr10p	116138532	116145707	24	754.355533852089	+	mono:plus
chr10p	127921143	127930411	25	1068.076632524	+	mono:plus
chr10p	132365042	132376025	26	1241.16063462716	+	mono:plus
chr10p	157114314	157134028	27	3916.2623838259	+	mono:plus
chr10p	157181016	157189880	28	841.060680616335	+	mono:plus
chr10p	184034312	184041997	29	707.742364893775	+	mono:plus
chr10p	190771068	190777992	30	680.969259820649	+	mono:plus
chr10p	198354006	198359736	31	532.450166511006	+	mono:plus
chr10p	200865826	200872567	32	1585.46197669929	-	mono:minus
chr10p	236644624	236652031	33	1722.35128498755	-	mono:minus
chr10p	246619974	246625890	34	857.640176924305	.	bi:plus-minus
chr10p	261502059	261507924	35	693.079239914686	-	mono:minus
chr10p	268648008	268657016	36	1146.548119639	+	mono:plus
chr10p	284673145	284681023	37	698.565489290133	+	mono:plus
chr10p	303799406	303805829	38	675.205789726179	+	mono:plus
chr10p	354706037	354716921	39	1508.93434727993	-	mono:minus
chr10p	354719001	354728026	40	1105.37813036131	-	mono:minus
chr10p	356232015	356238026	41	528.204404525465	+	mono:plus
chr10p	385402434	385410997	42	895.322707371404	+	mono:plus
chr10p	397041757	397049059	43	1205.51780622622	+	mono:plus
chr10p	411827752	411835929	44	741.154299070488	-	mono:minus
chr10p	414228002	414233870	45	620.291360580056	+	mono:plus
chr10p	414239139	414248968	46	2968.37118564491	+	mono:plus
chr10p	442618021	442635018	47	1728.69148065868	+	mono:plus
chr10p	443155023	443163981	48	871.365652080271	-	mono:minus
chr10p	518511442	518516528	49	508.908500714888	+	mono:plus
chr10p	522653127	522660028	50	747.434495817532	-	mono:minus
chr10p	523469007	523474190	51	1406.93801578977	+	mono:plus
chr10p	530910036	530917980	52	663.667880142266	-	mono:minus
chr10p	563714175	563720987	53	558.601580888224	-	mono:minus
chr10p	570443140	570452860	54	2207.58672062089	-	mono:minus
chr10p	609383018	609389759	55	738.51050477321	+	mono:plus
chr10p	639870044	639875960	56	553.514505550565	-	mono:minus
chr10p	641665007	641673994	57	1181.55955029183	-	mono:minus
chr10p	645881018	645891027	58	1600.12993378312	-	mono:minus
chr10p	650229000	650238998	59	1334.8248535239	+	mono:plus
chr10p	651604039	651611019	60	645.454045187478	-	mono:minus
chr10p	702865000	702873635	61	1310.21375722861	-	mono:minus
chr10p	737781002	737789986	62	855.84496117765	-	mono:minus
chr10p	746404174	746412018	63	782.899676108793	+	mono:plus
chr10p	747245029	747251001	64	572.788983543558	-	mono:minus
chr10p	766635024	766640946	65	645.355258352005	-	mono:minus
chr10p	775483001	775494976	66	2028.88344602466	-	mono:minus
chr10p	808102094	808111219	67	1117.6889917821	+	mono:plus
chr10p	816841001	816851004	68	1133.83002354217	.	bi:minus-plus
chr10p	826912016	826917021	69	504.996427159464	-	mono:minus
chr10p	827055054	827063025	70	720.231265824237	-	mono:minus
chr10p	827729001	827736020	71	616.252681502004	+	mono:plus
chr10p	842654001	842673988	72	3229.29173432958	+	mono:plus
chr10p	877100773	877107010	73	1026.57007061505	-	mono:minus
chr10p	880604401	880608974	74	504.818919876988	-	mono:minus
chr10p	889197232	889205972	75	1345.50810571209	-	mono:minus
chr10p	891667094	891673496	76	649.169571167793	-	mono:minus
chr10p	894698012	894703025	77	497.091711522481	-	mono:minus
chr10p	895758001	895768971	78	1323.6074169418	-	mono:minus
chr10p	895770271	895790005	79	2571.22700207025	-	mono:minus
chr10p	895813001	895819914	80	610.014064229803	-	mono:minus
chr10p	895902021	895910848	81	814.897804829634	-	mono:minus
chr10p	896773015	896780906	82	766.828088817925	-	mono:minus
chr10p	909260001	909266359	83	773.73190467355	+	mono:plus
chr10p	924825417	924830998	84	522.214281709285	+	mono:plus
chr10p	985500026	985507456	85	1252.89352298442	+	mono:plus
chr10p	998525113	998535936	86	1473.15903762416	-	mono:minus
chr10p	1007447031	1007453942	87	550.827957738584	+	mono:plus
chr10p	1065218080	1065227006	88	942.84965319963	-	mono:minus
chr10p	1067659169	1067666947	89	1570.41767569587	+	mono:plus
chr10p	1068365203	1068374017	90	2842.37829753611	+	mono:plus
chr10p	1074259090	1074267242	91	1035.25937374677	-	mono:minus
chr10p	1075478001	1075489028	92	1939.40883714022	-	mono:minus
chr10p	1077328278	1077340008	93	1779.02145676829	-	mono:minus
chr10p	1078191001	1078203920	94	2854.89802712892	-	mono:minus
chr10q	15901056	15906896	95	713.739713666668	-	mono:minus
chr10q	31481290	31486713	96	642.605780926814	-	mono:minus
chr10q	33533018	33542027	97	1088.43722426688	-	mono:minus
chr10q	38349249	38355005	98	641.833602148028	.	bi:plus-minus
chr10q	51809576	51818000	99	911.689379467881	-	mono:minus
chr10q	80229040	80236026	100	604.43648996265	-	mono:minus
chr10q	80244004	80251826	101	813.631546428477	-	mono:minus
chr10q	97883020	97902003	102	3017.08166919331	+	mono:plus
chr10q	100018048	100025964	103	808.348194522401	+	mono:plus
chr10q	128531169	128538192	104	1182.41603686686	-	mono:minus
chr10q	132701567	132709978	105	934.486888589781	-	mono:minus
chr10q	159574023	159580355	106	624.349294258943	+	mono:plus
chr10q	168439001	168446015	107	741.099368438788	-	mono:minus
chr10q	196057041	196065003	108	650.922227662605	+	mono:plus
chr10q	229061944	229066958	109	808.777416150847	-	mono:minus
chr10q	234592001	234601888	110	1052.40037420901	+	mono:plus
chr10q	242624027	242635014	111	1362.08803489997	-	mono:minus
chr10q	294718094	294724274	112	594.623477650869	+	mono:plus
chr10q	336603824	336609839	113	791.643985663218	+	mono:plus
chr10q	345536014	345542970	114	650.495041820914	.	bi:plus-minus
chr10q	355044252	355050865	115	2388.05242441807	+	mono:plus
chr10q	379055004	379060619	116	538.563851981148	+	mono:plus
chr10q	379529144	379536183	117	733.935578679293	-	mono:minus
chr10q	396186006	396213934	118	7117.97529912479	-	mono:minus
chr10q	396255057	396263996	119	1374.40312766862	-	mono:minus
chr10q	396268073	396275965	120	865.821048066721	-	mono:minus
chr10q	396312034	396329024	121	3949.97002102123	-	mono:minus
chr10q	396864020	396881027	122	4594.7059960563	+	mono:plus
chr10q	396924006	396952990	123	5205.82874635715	+	mono:plus
chr10q	396960023	397081959	124	76113.8702988456	+	mono:plus
chr10q	397085005	397110998	125	5065.72518041131	+	mono:plus
chr10q	397145021	397183026	126	9313.90728238981	+	mono:plus
chr10q	397187000	397200024	127	13868.9187890938	+	mono:plus
chr10q	397223013	397233947	128	1541.76144082944	+	mono:plus
chr10q	504124081	504130838	129	775.414722745491	-	mono:minus
chr10q	505966003	505974012	130	815.802006607125	+	mono:plus
chr11p	1805072	1812993	131	1360.28692401133	+	mono:plus
chr11p	1817070	1828673	132	1512.96068434087	+	mono:plus
chr11p	8277051	8284964	133	799.376664326538	-	mono:minus
chr11p	21097405	21102923	134	758.705182402303	-	mono:minus
chr11p	40228016	40236523	135	1064.67621663385	-	mono:minus
chr11p	41429109	41450019	136	2913.66613070315	-	mono:minus
chr11p	54071195	54076023	137	512.200627273643	+	mono:plus
chr11p	56416001	56426826	138	1205.26138540831	-	mono:minus
chr11p	57172002	57186989	139	1841.34150819636	+	mono:plus
chr11p	72622010	72628587	140	615.716104322369	+	mono:plus
chr11p	74670004	74677033	141	745.401346098468	-	mono:minus
chr11p	87867096	87913454	142	21001.7430633787	+	mono:plus
chr11p	89552038	89569971	143	5702.8994410023	+	mono:plus
chr11p	91133009	91139022	144	598.015585281464	-	mono:minus
chr11p	104963071	104973734	145	1436.7250755782	-	mono:minus
chr11p	141659047	141669908	146	1969.42535117444	-	mono:minus
chr11p	155535049	155547013	147	3013.82652604363	+	mono:plus
chr11p	164140013	164147010	148	612.623584713711	-	mono:minus
chr11p	165928036	165938023	149	1120.51645543412	+	mono:plus
chr11p	193457019	193470371	150	7083.17013538272	+	mono:plus
chr11p	214376160	214380994	151	507.335185492383	-	mono:minus
chr11p	214399000	214406822	152	811.832957667633	-	mono:minus
chr11p	214452208	214467027	153	1380.00917201116	.	bi:plus-minus
chr11p	214553362	214558733	154	528.600582840424	-	mono:minus
chr11p	214599060	214606884	155	755.596583011058	-	mono:minus
chr11p	214616043	214627009	156	1966.53683434231	-	mono:minus
chr11p	214634027	214642003	157	671.711435412299	-	mono:minus
chr11p	214668000	214676760	158	1163.63782273455	-	mono:minus
chr11p	214698061	214705898	159	642.415462043488	-	mono:minus
chr11p	214738084	214750000	160	1576.00974554738	-	mono:minus
chr11p	214817002	214826026	161	962.660379988161	-	mono:minus
chr11p	214831023	214864899	162	7019.87534702691	-	mono:minus
chr11p	214869089	214875008	163	567.220245937637	-	mono:minus
chr11p	214880056	214899935	164	2637.36783800791	-	mono:minus
chr11p	214902094	214913912	165	1358.73796392254	-	mono:minus
chr11p	214936045	214946891	166	2215.20650991409	-	mono:minus
chr11p	214968041	214978003	167	1325.85241595819	-	mono:minus
chr11p	215003099	215007986	168	506.047395556103	-	mono:minus
chr11p	215026015	215033737	169	633.046253613882	-	mono:minus
chr11p	215042013	215062954	170	10300.0607946547	-	mono:minus
chr11p	215092014	215104001	171	2351.10527024612	-	mono:minus
chr11p	215107162	215140986	172	10609.8789459659	-	mono:minus
chr11p	215142012	215174620	173	17939.8826858471	-	mono:minus
chr11p	216379139	216385946	174	631.468433238747	-	mono:minus
chr11p	228152387	228161823	175	1688.81862110762	-	mono:minus
chr11p	248088208	248095987	176	849.986372586509	+	mono:plus
chr11p	253004000	253008963	177	522.789797761504	-	mono:minus
chr11p	253403013	253408935	178	617.214595839939	-	mono:minus
chr11p	280571035	280577666	179	527.134597620368	-	mono:minus
chr11p	286916000	286922890	180	668.862758499672	+	mono:plus
chr11q	571012	597020	181	5710.39769865363	-	mono:minus
chr11q	614046	627024	182	1410.74990583625	-	mono:minus
chr11q	5406352	5415007	183	890.638329411279	-	mono:minus
chr11q	29903175	29910049	184	782.39131837977	-	mono:minus
chr11q	41838049	41877022	185	8041.63261753331	+	mono:plus
chr11q	41894025	41905972	186	1483.58613541096	+	mono:plus
chr11q	41907033	41935012	187	7048.56232752132	+	mono:plus
chr11q	41980045	41992006	188	1688.63941386655	+	mono:plus
chr11q	41993016	42029018	189	7612.33805688483	+	mono:plus
chr11q	42031000	42047028	190	2275.89715230225	+	mono:plus
chr11q	42051018	42079007	191	3277.30732126131	+	mono:plus
chr11q	42080000	42117018	192	11808.5316939142	+	mono:plus
chr11q	42153064	42179020	193	2989.17177652918	+	mono:plus
chr11q	42186002	42192983	194	825.602696208016	+	mono:plus
chr11q	42197202	42209946	195	1869.10017929127	+	mono:plus
chr11q	42212126	42229002	196	2674.99190284944	+	mono:plus
chr11q	42251064	42259027	197	837.845580200367	+	mono:plus
chr11q	42281022	42290015	198	881.478253635048	+	mono:plus
chr11q	42314000	42338972	199	4027.08680037098	+	mono:plus
chr11q	42375002	42385025	200	1162.8087114847	+	mono:plus
chr11q	42419081	42437017	201	3794.17601457869	+	mono:plus
chr11q	42468000	42475976	202	793.237665390133	+	mono:plus
chr11q	42566307	42574985	203	944.354004918975	+	mono:plus
chr11q	60167753	60174011	204	642.024433011743	-	mono:minus
chr11q	65596001	65604987	205	989.082015520279	+	mono:plus
chr11q	77888149	77896558	206	976.74256842905	-	mono:minus
chr11q	84554401	84562016	207	764.320627247143	+	mono:plus
chr11q	86515841	86521992	208	651.298128885584	+	mono:plus
chr11q	86524001	86534918	209	1422.41920382058	+	mono:plus
chr11q	86556017	86567931	210	2884.07647070102	+	mono:plus
chr11q	86600003	86639025	211	7591.53569737318	+	mono:plus
chr11q	86644066	86712010	212	21835.0248669624	+	mono:plus
chr11q	86724004	86738903	213	6693.00154441971	+	mono:plus
chr11q	86772130	86778859	214	643.529318381659	+	mono:plus
chr11q	86862042	86878934	215	2724.81204241888	+	mono:plus
chr11q	86883001	86892008	216	1004.04076455529	+	mono:plus
chr11q	86986001	87004023	217	3183.85022706309	+	mono:plus
chr11q	87024102	87076008	218	11221.7184323405	+	mono:plus
chr11q	87078036	87122018	219	12246.6267315137	+	mono:plus
chr11q	87126001	87147955	220	4519.07048213059	+	mono:plus
chr11q	87163002	87173003	221	1278.32099850201	+	mono:plus
chr11q	87216010	87247004	222	8736.48906335301	+	mono:plus
chr11q	87249072	87253956	223	495.638033019306	+	mono:plus
chr11q	87255010	87278983	224	5177.06743826513	+	mono:plus
chr11q	87281007	87311023	225	5933.25690964256	+	mono:plus
chr11q	87325001	87334996	226	1306.56845318118	+	mono:plus
chr11q	87346030	87361943	227	2679.25789791566	+	mono:plus
chr11q	87371001	87381016	228	1403.73873298061	+	mono:plus
chr11q	87412014	87425021	229	1510.63629175596	+	mono:plus
chr11q	87454041	87480025	230	5604.74857336308	+	mono:plus
chr11q	87629071	87636017	231	643.196664468513	+	mono:plus
chr11q	87834079	87845007	232	2824.90093793449	+	mono:plus
chr11q	88069011	88079957	233	1525.5132933019	+	mono:plus
chr11q	88189273	88195928	234	609.143129948209	+	mono:plus
chr11q	88449006	88464996	235	1857.06386613959	+	mono:plus
chr11q	88846196	88854967	236	1014.34806055616	+	mono:plus
chr11q	88876130	88883894	237	790.536601894287	+	mono:plus
chr11q	88900001	88905798	238	553.352010313035	+	mono:plus
chr11q	88940185	88947987	239	639.111908847615	+	mono:plus
chr11q	88990294	88997827	240	809.265929647289	+	mono:plus
chr11q	89171085	89179981	241	903.321282606481	+	mono:plus
chr11q	89264025	89274019	242	1237.06704854979	+	mono:plus
chr11q	89685016	89692998	243	831.754027932036	+	mono:plus
chr11q	89949002	89960020	244	1064.45489996325	+	mono:plus
chr11q	90111006	90116966	245	633.110075639253	+	mono:plus
chr11q	100718354	100726795	246	888.487990618503	+	mono:plus
chr11q	118123022	118133802	247	1500.91047181072	+	mono:plus
chr11q	120950009	120957882	248	848.17856564472	-	mono:minus
chr11q	146478083	146491962	249	1862.99759177308	-	mono:minus
chr11q	150751003	150761021	250	1530.59434012832	+	mono:plus
chr11q	156376197	156384027	251	794.462639601188	+	mono:plus
chr11q	174460001	174467298	252	680.347539828459	+	mono:plus
chr11q	190841256	190850876	253	2977.25553627135	.	bi:minus-plus
chr11q	202366000	202370844	254	644.166937784639	+	mono:plus
chr11q	208506138	208515024	255	870.192602329075	+	mono:plus
chr11q	208542225	208550957	256	829.957266897609	+	mono:plus
chr11q	208561004	208568738	257	807.030159985355	+	mono:plus
chr11q	227372102	227378108	258	8626.49874311775	+	mono:plus
chr11q	239344088	239352294	259	1172.18901185419	-	mono:minus
chr11q	239369000	239377253	260	1050.43706336752	-	mono:minus
chr11q	240893015	240903861	261	1871.11708230547	+	mono:plus
chr11q	271726001	271730657	262	504.726039407246	+	mono:plus
chr11q	274144007	274149987	263	522.516880923084	-	mono:minus
chr11q	275476429	275491968	264	1523.59759864875	+	mono:plus
chr11q	278348058	278355016	265	717.749810756335	+	mono:plus
chr11q	295528000	295545990	266	5891.23181655985	-	mono:minus
chr11q	316008077	316014026	267	586.129364512903	-	mono:minus
chr11q	335531096	335546016	268	1573.99952450573	-	mono:minus
chr11q	340795065	340822027	269	5967.12105230022	-	mono:minus
chr11q	344038158	344048806	270	1248.19410295286	-	mono:minus
chr11q	361573024	361580589	271	1341.66768809399	+	mono:plus
chr11q	365907274	365912016	272	511.023904875602	-	mono:minus
chr11q	367591028	367598996	273	825.934719837107	+	mono:plus
chr11q	439681008	439685939	274	497.097752355355	+	mono:plus
chr11q	466428022	466433013	275	499.647131769883	-	mono:minus
chr11q	507754164	507761319	276	2661.46170898528	+	mono:plus
chr11q	547512106	547518910	277	651.800096660876	-	mono:minus
chr11q	554655001	554665998	278	1450.88283853849	+	mono:plus
chr11q	580169004	580178763	279	1100.46158731374	+	mono:plus
chr11q	581680000	581690017	280	1327.68685060125	-	mono:minus
chr11q	587610000	587619006	281	834.589003138982	+	mono:plus
chr11q	587625128	587640012	282	1732.20853445711	+	mono:plus
chr11q	587674043	587683026	283	693.860227015308	-	mono:minus
chr11q	587684000	587692002	284	661.231263326484	-	mono:minus
chr11q	587787009	587797010	285	1269.39825024146	+	mono:plus
chr11q	642242129	642249075	286	5948.74072231082	+	mono:plus
chr11q	699560002	699567352	287	656.104591790407	+	mono:plus
chr11q	703925013	703937020	288	1338.25885938348	-	mono:minus
chr11q	706371000	706377017	289	611.671833248155	-	mono:minus
chr11q	724968049	724975263	290	829.926521606284	+	mono:plus
chr11q	748078007	748087996	291	1403.02034598059	-	mono:minus
chr11q	748244087	748251005	292	648.64138144113	-	mono:minus
chr11q	748256062	748266968	293	1362.77639989917	-	mono:minus
chr11q	748349122	748356971	294	855.097164938243	-	mono:minus
chr11q	833075008	833080977	295	525.233572702882	-	mono:minus
chr11q	846834038	846848024	296	1869.3866512349	+	mono:plus
chr11q	924788050	924796512	297	1059.80548537352	+	mono:plus
chr11q	959061019	959065972	298	516.108214476094	+	mono:plus
chr11q	959932368	959944002	299	2132.92822497448	-	mono:minus
chr11q	959950064	959961022	300	1204.79525119946	-	mono:minus
chr11q	981578813	981584992	301	1013.28048399165	+	mono:plus
chr11q	1002451057	1002458917	302	672.769820103974	+	mono:plus
chr11q	1002473040	1002481992	303	919.654508567653	+	mono:plus
chr11q	1011896040	1011902961	304	2010.20318036967	+	mono:plus
chr11q	1030026428	1030035009	305	986.92451431212	+	mono:plus
chr11q	1077714010	1077725028	306	2308.94678074226	-	mono:minus
chr12p	5194017	5202834	307	764.532221879406	-	mono:minus
chr12p	5666153	5673974	308	894.29032967561	-	mono:minus
chr12p	5679272	5688023	309	832.287684227351	-	mono:minus
chr12p	5817032	5833014	310	2728.44426043436	-	mono:minus
chr12p	5834013	5839017	311	505.490155514202	-	mono:minus
chr12p	5892294	5918023	312	4001.93959427829	-	mono:minus
chr12p	5945002	5972969	313	3810.98038381688	-	mono:minus
chr12p	24411000	24417845	314	695.502301437951	-	mono:minus
chr12p	24515104	24523705	315	1336.99857494443	-	mono:minus
chr12p	34017010	34024372	316	884.153906895969	-	mono:minus
chr12p	34069045	34079008	317	1163.23141956301	-	mono:minus
chr12p	54469030	54477027	318	795.884400436384	+	mono:plus
chr12p	60810202	60819131	319	1376.51736814367	+	mono:plus
chr12p	61413002	61422012	320	1120.96568157315	+	mono:plus
chr12p	61664001	61669009	321	573.340285908259	+	mono:plus
chr12p	64932073	64939571	322	725.330201171244	-	mono:minus
chr12p	67024374	67031015	323	538.126518901974	+	mono:plus
chr12p	101498561	101505671	324	2120.67878813647	+	mono:plus
chr12p	101628455	101634873	325	902.372579973158	-	mono:minus
chr12p	101681015	101694021	326	1381.35289983229	-	mono:minus
chr12p	131477013	131491986	327	2519.49093865728	+	mono:plus
chr12p	132487030	132497023	328	1467.62967557088	.	bi:plus-minus
chr12p	142753657	142764603	329	3300.61040447345	+	mono:plus
chr12p	155403089	155414018	330	1420.86420660717	+	mono:plus
chr12p	166216004	166240021	331	3626.31631147038	+	mono:plus
chr12p	166303135	166315015	332	1406.81401808289	+	mono:plus
chr12p	189775279	189785029	333	1118.25351185641	-	mono:minus
chr12p	199831389	199835542	334	510.045049397853	+	mono:plus
chr12p	216995171	216999991	335	503.82866107277	-	mono:minus
chr12p	217186010	217192954	336	572.428063815408	-	mono:minus
chr12p	217328066	217338027	337	2042.97274781309	-	mono:minus
chr12p	217611131	217619753	338	965.905130035508	-	mono:minus
chr12p	220996636	221002012	339	557.691230698355	+	mono:plus
chr12p	230866000	230872521	340	694.158640351103	-	mono:minus
chr12p	231726015	231735010	341	1018.19863501676	+	mono:plus
chr12p	234223052	234230732	342	746.640715102152	+	mono:plus
chr12p	234237015	234250950	343	5104.42758255825	+	mono:plus
chr12p	234252012	234275945	344	3724.2795459155	+	mono:plus
chr12p	234277375	234292925	345	3543.53581214644	+	mono:plus
chr12p	234427016	234431989	346	497.549041503349	-	mono:minus
chr12p	244759000	244766307	347	750.862492765782	-	mono:minus
chr12p	262993000	263000650	348	1126.57452962735	-	mono:minus
chr12q	40495012	40505852	349	2960.74625715195	+	mono:plus
chr12q	40517004	40524852	350	849.942688367122	+	mono:plus
chr12q	52982656	52991083	351	1436.50660663554	+	mono:plus
chr12q	56911038	56919198	352	1050.28679703389	-	mono:minus
chr12q	96042026	96051944	353	1659.46465105841	+	mono:plus
chr12q	96090001	96100017	354	1619.30668938504	-	mono:minus
chr12q	96186005	96196991	355	1636.96105360194	-	mono:minus
chr12q	97332037	97352988	356	16923.5778189997	+	mono:plus
chr12q	114464020	114472977	357	1058.99716870272	-	mono:minus
chr12q	128981770	129007908	358	8869.00774544341	.	bi:minus-plus
chr12q	129014037	129024963	359	6103.87999640153	+	mono:plus
chr12q	129035023	129040020	360	548.629497372826	+	mono:plus
chr12q	129086021	129095988	361	1421.48716371243	+	mono:plus
chr12q	129173070	129183005	362	1229.1074584922	+	mono:plus
chr12q	129202013	129220027	363	2678.01408625357	+	mono:plus
chr12q	129388018	129397004	364	974.198072115282	+	mono:plus
chr12q	130255019	130260989	365	556.614443055781	+	mono:plus
chr12q	130456005	130460999	366	562.84951404075	+	mono:plus
chr12q	132958027	132963025	367	510.04021911726	-	mono:minus
chr12q	133046072	133053020	368	625.725379707014	-	mono:minus
chr12q	133067010	133072020	369	530.614996544193	-	mono:minus
chr12q	152245021	152251021	370	850.74331543332	+	mono:plus
chr12q	166653044	166662480	371	1496.61728742083	+	mono:plus
chr12q	191716001	191728013	372	1657.79228965519	+	mono:plus
chr12q	191832008	191844007	373	1522.03711664693	-	mono:minus
chr12q	208916669	208925968	374	1070.99154241767	+	mono:plus
chr12q	208939009	208996007	375	16138.1348139911	+	mono:plus
chr12q	209014001	209062024	376	26898.4335714432	+	mono:plus
chr12q	209068000	209077009	377	831.616783688102	+	mono:plus
chr12q	209083004	209129022	378	10481.3531865099	+	mono:plus
chr12q	209130021	209158979	379	5863.59273244338	+	mono:plus
chr12q	209170003	209182003	380	3678.56467360318	+	mono:plus
chr12q	209199004	209230021	381	7776.64433844439	+	mono:plus
chr12q	209285003	209290016	382	554.003699483132	+	mono:plus
chr12q	209319002	209326028	383	710.141030723998	+	mono:plus
chr12q	209355205	209373006	384	1817.43611916616	+	mono:plus
chr12q	209419002	209425019	385	565.339397625736	+	mono:plus
chr12q	209455058	209464907	386	1353.57050070912	+	mono:plus
chr12q	209473074	209483023	387	1275.26229501072	+	mono:plus
chr12q	213568000	213572956	388	506.306653198985	-	mono:minus
chr12q	218589149	218594963	389	534.561660314483	+	mono:plus
chr12q	220052056	220061959	390	1433.39359384743	+	mono:plus
chr12q	220300054	220307804	391	832.186931621221	+	mono:plus
chr12q	222377477	222385997	392	1042.16994196234	+	mono:plus
chr12q	232745506	232750644	393	661.407971998744	+	mono:plus
chr12q	250306336	250312020	394	597.292793744798	-	mono:minus
chr12q	271190004	271206851	395	6219.69089209451	+	mono:plus
chr12q	271480009	271497327	396	6211.35825631782	+	mono:plus
chr12q	282500018	282506780	397	651.356378370576	.	bi:plus-minus
chr12q	282644702	282651515	398	867.736020550331	-	mono:minus
chr12q	287894000	287898737	399	503.444467439939	+	mono:plus
chr12q	290469005	290525026	400	21444.72740646	-	mono:minus
chr12q	290534015	290676024	401	92167.2136370095	-	mono:minus
chr12q	290688000	290910983	402	257897.675634155	-	mono:minus
chr12q	302504001	302513017	403	1079.8134234588	-	mono:minus
chr12q	328083077	328089895	404	748.379147002109	+	mono:plus
chr12q	331374599	331380028	405	728.530676095161	-	mono:minus
chr12q	399554002	399564024	406	1411.11849970034	-	mono:minus
chr12q	407058006	407071015	407	1727.16538912474	-	mono:minus
chr12q	407913734	407923862	408	1439.39109634891	-	mono:minus
chr12q	418834258	418840961	409	566.291337690835	+	mono:plus
chr12q	441098656	441108023	410	1343.01315544656	-	mono:minus
chr12q	483641002	483650023	411	1195.75401840054	+	mono:plus
chr12q	493883015	493895993	412	5243.06332961832	+	mono:plus
chr12q	540822002	540828360	413	640.424816359383	+	mono:plus
chr12q	549722011	549729749	414	736.564518295289	+	mono:plus
chr12q	561695000	561701012	415	641.172261006466	+	mono:plus
chr12q	566105000	566113025	416	738.516535558107	+	mono:plus
chr12q	567942007	567952833	417	1640.93011622796	+	mono:plus
chr12q	591819202	591825011	418	592.101984059708	+	mono:plus
chr12q	619662007	619668015	419	604.259383430026	+	mono:plus
chr12q	619671153	619675999	420	553.344063746639	+	mono:plus
chr12q	629497131	629504006	421	1353.79719858015	+	mono:plus
chr12q	655867022	655873752	422	747.55774157277	+	mono:plus
chr12q	679011033	679017748	423	729.532533477206	+	mono:plus
chr12q	688582108	688592896	424	1793.36604794355	+	mono:plus
chr12q	690031000	690046020	425	1704.68660629063	.	bi:plus-minus
chr12q	713676096	713684016	426	619.098133029684	-	mono:minus
chr12q	717481498	717488859	427	1193.11728272724	+	mono:plus
chr12q	732086067	732091511	428	504.723530418263	+	mono:plus
chr12q	741584124	741595923	429	2070.50228335177	-	mono:minus
chr12q	749002540	749008019	430	689.217298922169	-	mono:minus
chr12q	756024040	756034932	431	1066.92707277032	+	mono:plus
chr12q	778061244	778068815	432	867.623713537663	-	mono:minus
chr12q	788622132	788628691	433	933.198913007922	-	mono:minus
chr12q	813092006	813097941	434	552.530237076972	+	mono:plus
chr12q	830924370	830931016	435	675.898159512456	-	mono:minus
chr12q	834513214	834518747	436	529.936442072456	+	mono:plus
chr13p	91133577	91140875	437	1372.15607630957	+	mono:plus
chr13p	92827133	92850028	438	2875.10641141489	.	bi:minus-plus
chr13p	125072307	125077446	439	576.521935235287	-	mono:minus
chr13p	140327171	140333738	440	1147.18022968981	+	mono:plus
chr13p	147390029	147402027	441	4931.65331431896	+	mono:plus
chr13p	148183004	148189025	442	648.364106056418	+	mono:plus
chr13p	156747002	156754025	443	704.28848818662	-	mono:minus
chr13p	164588112	164592761	444	627.784736151068	-	mono:minus
chr13p	183095077	183104960	445	1538.05432820952	+	mono:plus
chr13p	186690292	186695949	446	1884.37306881314	.	bi:plus-minus
chr13p	194645067	194652026	447	566.305934830733	-	mono:minus
chr13p	206194001	206202475	448	1671.01615414732	+	mono:plus
chr13q	841010	850267	449	1143.85856305823	+	mono:plus
chr13q	41819518	41824939	450	521.059466336306	+	mono:plus
chr13q	55557023	55589887	451	8728.55852262954	+	mono:plus
chr13q	57491189	57507915	452	5293.56822725123	+	mono:plus
chr13q	81221524	81231996	453	1972.84677138162	-	mono:minus
chr13q	93106015	93111011	454	551.509100033224	-	mono:minus
chr13q	126058018	126065548	455	898.383344989936	-	mono:minus
chr13q	138948001	138956971	456	1028.09321945021	-	mono:minus
chr13q	139051013	139059597	457	863.221249910001	-	mono:minus
chr13q	139240019	139245018	458	547.971882015689	-	mono:minus
chr13q	139254214	139262963	459	1066.47007124705	-	mono:minus
chr13q	139804038	139811017	460	600.069984488562	-	mono:minus
chr13q	139816001	139824786	461	905.561545989927	-	mono:minus
chr13q	139978003	139984022	462	588.326297858232	-	mono:minus
chr13q	140265042	140293005	463	5789.35605032344	+	mono:plus
chr13q	140375001	140390991	464	1734.60281387994	+	mono:plus
chr13q	140410020	140440000	465	8085.91900811543	+	mono:plus
chr13q	140494266	140504988	466	1463.16781057879	+	mono:plus
chr13q	140517013	140522018	467	500.830066492996	+	mono:plus
chr13q	140541036	140546905	468	582.187530553644	+	mono:plus
chr13q	140584020	140603026	469	3615.60334598422	+	mono:plus
chr13q	140633078	140670776	470	5414.97604117613	+	mono:plus
chr13q	140973203	140986996	471	1420.46552775978	+	mono:plus
chr13q	141267031	141274518	472	747.929207393688	+	mono:plus
chr13q	141447181	141454012	473	649.562204163569	+	mono:plus
chr13q	141958009	141966016	474	856.118852418529	.	bi:minus-plus
chr13q	171755006	171766877	475	1877.68580712407	+	mono:plus
chr13q	177758141	177763013	476	553.878544069053	-	mono:minus
chr13q	179823006	179830968	477	688.488620292941	+	mono:plus
chr13q	199083019	199090804	478	742.773886434638	-	mono:minus
chr13q	202102035	202114936	479	1380.14322633437	-	mono:minus
chr13q	205149540	205155760	480	662.279250344192	+	mono:plus
chr13q	207083000	207097000	481	1400.01493072761	-	mono:minus
chr13q	216199147	216205025	482	550.883668929531	-	mono:minus
chr13q	216825025	216836016	483	1164.19941213387	-	mono:minus
chr13q	219081902	219090022	484	1027.35698632816	+	mono:plus
chr13q	228882000	228896705	485	2189.68283093323	+	mono:plus
chr13q	228931098	228942999	486	2192.17385508145	+	mono:plus
chr13q	232292010	232299912	487	938.990429235582	.	bi:minus-plus
chr13q	233093006	233103992	488	3361.09034568643	+	mono:plus
chr13q	233966797	233977943	489	31978.8388585579	+	mono:plus
chr13q	237035054	237041952	490	930.435478828412	+	mono:plus
chr13q	257015277	257024949	491	1204.61166707252	+	mono:plus
chr13q	257026318	257038026	492	1320.38675521771	+	mono:plus
chr13q	259265043	259273019	493	782.619294618726	-	mono:minus
chr13q	259529140	259534960	494	531.421156804673	-	mono:minus
chr13q	259616227	259628856	495	1088.36269171552	-	mono:minus
chr13q	259800293	259806958	496	550.855913200571	-	mono:minus
chr13q	260329018	260339979	497	1139.74956148751	-	mono:minus
chr13q	260398097	260406967	498	831.003465632578	-	mono:minus
chr13q	279364218	279370965	499	654.959490513177	-	mono:minus
chr13q	331882378	331887859	500	534.988573424227	+	mono:plus
chr13q	368312107	368317764	501	772.672197466856	+	mono:plus
chr13q	373129757	373140188	502	2532.73561714201	-	mono:minus
chr13q	383148400	383156104	503	1295.05747703314	+	mono:plus
chr13q	386269004	386273898	504	532.561705230154	+	mono:plus
chr13q	386451045	386458391	505	896.245483076763	+	mono:plus
chr13q	389189685	389196996	506	709.644186149884	+	mono:plus
chr13q	431403060	431411005	507	867.364697559956	+	mono:plus
chr13q	436508102	436517982	508	1887.73107462107	-	mono:minus
chr13q	459827571	459834854	509	1761.91359048571	-	mono:minus
chr14p	683023	690007	510	643.09429744682	+	mono:plus
chr14p	4491041	4496024	511	503.261537738387	-	mono:minus
chr14p	11544013	11551026	512	690.96158660019	-	mono:minus
chr14p	11958005	11966030	513	620.653675388461	-	mono:minus
chr14p	33212161	33220023	514	693.491317227247	+	mono:plus
chr14p	33357130	33362993	515	559.224262764132	+	mono:plus
chr14p	33438008	33445974	516	780.143131759772	+	mono:plus
chr14p	34290120	34299022	517	1059.62975781863	-	mono:minus
chr14p	36251017	36257511	518	884.532821957589	-	mono:minus
chr14p	43745001	43752013	519	610.888739242964	.	bi:plus-minus
chr14p	43764001	43769955	520	582.865189696378	.	bi:plus-minus
chr14p	49260475	49271605	521	5271.21446367327	+	mono:plus
chr14p	52920114	52928007	522	802.625745030228	+	mono:plus
chr14p	58682001	58690517	523	911.223874889166	+	mono:plus
chr14p	61369034	61383017	524	4517.05374852845	-	mono:minus
chr14p	70231371	70240018	525	980.956620199265	+	mono:plus
chr14p	93048765	93072981	526	7161.68233352814	.	bi:minus-plus
chr14p	110245500	110255852	527	1303.95141738156	+	mono:plus
chr14p	110337043	110350999	528	1847.59798272049	-	mono:minus
chr14p	162481001	162499000	529	1920.97157432578	.	bi:minus-plus
chr14p	162973003	162985874	530	1482.09834299693	-	mono:minus
chr14p	177689061	177695956	531	666.896633349554	+	mono:plus
chr14p	178028017	178033026	532	497.870211297033	-	mono:minus
chr14q	49822021	49831005	533	1059.06786760075	-	mono:minus
chr14q	61334012	61339991	534	518.49214609668	+	mono:plus
chr14q	61347010	61353331	535	670.469759040805	+	mono:plus
chr14q	70577581	70587118	536	2128.841354033	-	mono:minus
chr14q	81814086	81820246	537	660.102859578365	+	mono:plus
chr14q	102499041	102506970	538	671.57243123338	.	bi:plus-minus
chr14q	113639101	113648212	539	1395.95079454034	-	mono:minus
chr14q	116020590	116027902	540	716.5800201288	-	mono:minus
chr14q	136779010	136786921	541	824.1000060821	+	mono:plus
chr14q	137546269	137556024	542	1236.62843410054	-	mono:minus
chr14q	141143032	141147960	543	495.690798235287	-	mono:minus
chr14q	142431024	142439023	544	732.193153179021	+	mono:plus
chr14q	177994894	177999984	545	569.153539105255	-	mono:minus
chr14q	182132046	182137985	546	630.574760246621	-	mono:minus
chr14q	206400019	206434018	547	9072.86017210757	+	mono:plus
chr14q	206438004	206443015	548	500.196555396863	+	mono:plus
chr14q	206553017	206572966	549	3336.37081666023	+	mono:plus
chr14q	206656123	206665023	550	950.821263099576	+	mono:plus
chr14q	226774017	226783955	551	2766.07523129343	+	mono:plus
chr14q	228117659	228122548	552	858.324561124708	+	mono:plus
chr14q	231230716	231241757	553	3179.88600248824	+	mono:plus
chr14q	262280000	262291021	554	2200.00658130072	-	mono:minus
chr14q	277960049	277970023	555	1330.4935874673	-	mono:minus
chr14q	287970044	287981013	556	4955.44510024862	-	mono:minus
chr14q	294048891	294057853	557	1396.20581435231	-	mono:minus
chr14q	294710005	294715598	558	598.473739370705	+	mono:plus
chr14q	304404009	304413024	559	1089.32558624261	-	mono:minus
chr14q	304416003	304426020	560	1205.3902854956	-	mono:minus
chr14q	306490082	306496634	561	676.981407867469	+	mono:plus
chr14q	316818300	316824017	562	604.828027754579	+	mono:plus
chr14q	340655075	340665941	563	2064.98301546202	-	mono:minus
chr14q	345263126	345270826	564	986.667188054963	.	bi:plus-minus
chr14q	362934002	362941443	565	1297.10223890392	-	mono:minus
chr14q	386536137	386542704	566	743.972922446198	-	mono:minus
chr14q	393853144	393860973	567	889.245221675736	.	bi:plus-minus
chr14q	403588011	403593774	568	573.850777593427	+	mono:plus
chr14q	407839928	407847682	569	3313.03303998715	-	mono:minus
chr1p	5079004	5087643	570	1066.93207492767	-	mono:minus
chr1p	7400163	7409472	571	1128.72552709717	-	mono:minus
chr1p	8657001	8663872	572	647.927522603705	-	mono:minus
chr1p	17038212	17046987	573	874.629701933899	+	mono:plus
chr1p	42072003	42082731	574	1826.50750007018	+	mono:plus
chr1p	48334066	48343624	575	1649.68553976991	-	mono:minus
chr1p	91836136	91844735	576	1087.27493033633	+	mono:plus
chr1p	132158001	132166023	577	887.087029476014	-	mono:minus
chr1p	144774052	144783023	578	1032.7817063688	+	mono:plus
chr1p	153894001	153899716	579	589.682065559818	+	mono:plus
chr1p	199362027	199369994	580	821.708232913754	-	mono:minus
chr1p	200735045	200770017	581	6682.62721800187	+	mono:plus
chr1p	202119000	202126000	582	609.152439922152	-	mono:minus
chr1p	215002453	215009001	583	604.727273776762	-	mono:minus
chr1p	218778237	218787023	584	1202.89589375261	+	mono:plus
chr1p	260992003	260998836	585	686.540631540144	-	mono:minus
chr1p	303977011	303988012	586	1549.46418324879	-	mono:minus
chr1p	320078249	320083782	587	531.227236400425	-	mono:minus
chr1p	340373052	340386026	588	1617.65230858838	-	mono:minus
chr1p	368613031	368622027	589	1062.13964200772	-	mono:minus
chr1p	385236288	385241857	590	1118.360114425	+	mono:plus
chr1p	392902033	392911342	591	1312.1339127583	+	mono:plus
chr1p	399494041	399499703	592	1339.9276766246	-	mono:minus
chr1p	422344244	422350678	593	1100.62444149073	.	bi:plus-minus
chr1p	425648088	425653901	594	579.338961876371	+	mono:plus
chr1p	500918599	500929040	595	2531.81345452648	+	mono:plus
chr1p	510958383	510965708	596	1392.56786594435	+	mono:plus
chr1p	527874079	527886004	597	1561.80123436417	-	mono:minus
chr1p	556884093	556891362	598	1155.31770245659	+	mono:plus
chr1p	565355000	565360562	599	596.173798985175	+	mono:plus
chr1p	583971319	583978027	600	690.028799067813	+	mono:plus
chr1p	602077058	602082757	601	518.362726812041	+	mono:plus
chr1p	611937007	611944740	602	782.036275712136	+	mono:plus
chr1p	626443068	626452008	603	876.686848220126	-	mono:minus
chr1p	629022904	629033914	604	2487.72537899428	+	mono:plus
chr1p	638110127	638114442	605	634.159384297209	-	mono:minus
chr1p	642464516	642469973	606	2316.42178009297	+	mono:plus
chr1p	644039282	644047812	607	2233.70025772088	+	mono:plus
chr1p	658341034	658354170	608	1936.14336221745	-	mono:minus
chr1p	659296540	659303949	609	743.713362411766	-	mono:minus
chr1p	674942026	674952941	610	1829.53795959601	+	mono:plus
chr1p	683989081	683996970	611	888.604093663528	+	mono:plus
chr1p	710329004	710338981	612	1574.88908698262	-	mono:minus
chr1p	738508001	738517014	613	959.313096061876	-	mono:minus
chr1p	738524073	738528973	614	521.173687423687	-	mono:minus
chr1p	764793042	764798999	615	539.45226674448	-	mono:minus
chr1p	773044015	773049937	616	600.685315456746	.	bi:plus-minus
chr1p	773271030	773278950	617	794.171469161159	-	mono:minus
chr1p	773310033	773328008	618	2922.10574054195	-	mono:minus
chr1p	773380162	773390895	619	1244.75209863248	-	mono:minus
chr1p	773395079	773409030	620	3039.889827253	-	mono:minus
chr1p	773416005	773445007	621	15031.8284023891	-	mono:minus
chr1p	773448288	773537024	622	41998.8199981037	-	mono:minus
chr1p	811777114	811781927	623	515.128660253466	-	mono:minus
chr1p	811990003	811999002	624	1141.6015486521	+	mono:plus
chr1p	886516076	886541997	625	5182.96296773619	-	mono:minus
chr1p	899033921	899042013	626	985.857795707479	-	mono:minus
chr1p	911308113	911313955	627	1946.98721276077	-	mono:minus
chr1p	914266418	914274899	628	1120.80480735753	-	mono:minus
chr1p	921209042	921219002	629	1223.52898432083	+	mono:plus
chr1p	1028653012	1028664991	630	1196.38027431861	+	mono:plus
chr1p	1028865001	1028872008	631	557.094315732133	-	mono:minus
chr1p	1028878001	1028891024	632	1327.73199603112	+	mono:plus
chr1p	1052073019	1052082984	633	1063.27609468106	-	mono:minus
chr1p	1052117004	1052143017	634	4566.76104996765	-	mono:minus
chr1p	1052162004	1052185014	635	2665.1980834534	-	mono:minus
chr1p	1052188033	1052200025	636	1442.79416170045	-	mono:minus
chr1p	1052221064	1052257001	637	5178.66928429589	-	mono:minus
chr1p	1052314015	1052324019	638	1148.55440010153	-	mono:minus
chr1p	1052328003	1052360029	639	3517.80766336141	-	mono:minus
chr1p	1052418025	1052435023	640	2393.97754109817	-	mono:minus
chr1p	1052445009	1052465004	641	3474.74061893789	-	mono:minus
chr1p	1052467038	1052477018	642	1472.58407397413	-	mono:minus
chr1p	1052491035	1052593027	643	47456.2921978767	-	mono:minus
chr1p	1052595041	1052666027	644	28503.842870772	-	mono:minus
chr1p	1087177080	1087200502	645	2666.00390121282	-	mono:minus
chr1p	1107835148	1107842087	646	885.602384708911	+	mono:plus
chr1p	1117830512	1117837629	647	798.176343531992	-	mono:minus
chr1p	1127592235	1127598902	648	541.566458905342	-	mono:minus
chr1p	1140340076	1140352013	649	2948.84695282312	+	mono:plus
chr1p	1148297205	1148381003	650	18897.5313443215	+	mono:plus
chr1p	1148386014	1148404026	651	4157.94765475941	+	mono:plus
chr1p	1148407024	1148417026	652	1395.81419067649	+	mono:plus
chr1p	1148483010	1148500015	653	3955.52249708601	+	mono:plus
chr1p	1148503001	1148528016	654	3507.56169112987	+	mono:plus
chr1p	1148529019	1148547655	655	2210.41144454466	+	mono:plus
chr1p	1188465260	1188472590	656	1601.83268242066	+	mono:plus
chr1p	1193037012	1193053014	657	1591.58796483939	-	mono:minus
chr1p	1220507062	1220513014	658	516.641644155825	-	mono:minus
chr1p	1232229701	1232236918	659	695.605689723051	-	mono:minus
chr1p	1233934038	1233940997	660	577.520753210472	+	mono:plus
chr1p	1237600002	1237607009	661	653.7168979944	+	mono:plus
chr1p	1237675001	1237683989	662	980.643008116097	+	mono:plus
chr1p	1237685005	1237724017	663	6306.77295316774	+	mono:plus
chr1p	1237742001	1237748030	664	634.630586979263	+	mono:plus
chr1p	1237766132	1237776001	665	1335.07428974908	+	mono:plus
chr1p	1246068008	1246074026	666	579.340364601541	-	mono:minus
chr1p	1246100016	1246109018	667	899.335262682001	-	mono:minus
chr1p	1246159045	1246166000	668	692.190546682186	-	mono:minus
chr1p	1246169074	1246176013	669	677.126982498123	-	mono:minus
chr1p	1246178112	1246188008	670	1044.61172162244	-	mono:minus
chr1p	1246189012	1246198025	671	1109.9295185748	-	mono:minus
chr1p	1293501001	1293506999	672	536.333487914026	+	mono:plus
chr1p	1304442969	1304449942	673	696.674664624244	-	mono:minus
chr1p	1347142024	1347155018	674	11666.2221089026	-	mono:minus
chr1p	1347157071	1347165024	675	756.357173301083	+	mono:plus
chr1p	1347171014	1347177005	676	687.85901790851	+	mono:plus
chr1p	1347281006	1347289021	677	827.990842361613	+	mono:plus
chr1p	1347909001	1347918000	678	1005.47447966544	+	mono:plus
chr1p	1372717211	1372731961	679	1688.20610747287	-	mono:minus
chr1p	1381196052	1381212159	680	7339.30386032181	.	bi:plus-minus
chr1p	1390587045	1390592484	681	774.20231119801	+	mono:plus
chr1q	13117748	13124023	682	660.848513228615	-	mono:minus
chr1q	13367090	13377026	683	1272.4087060444	+	mono:plus
chr1q	13451101	13461022	684	1303.1612100068	+	mono:plus
chr1q	13511044	13526933	685	1517.1523482553	+	mono:plus
chr1q	13535001	13553999	686	2091.8280779134	+	mono:plus
chr1q	13555022	13563974	687	1313.4262425074	+	mono:plus
chr1q	13571147	13589017	688	2965.76386586887	+	mono:plus
chr1q	22900095	22910976	689	1771.34168197518	+	mono:plus
chr1q	42828288	42832227	690	501.489128168108	-	mono:minus
chr1q	65162043	65169027	691	644.91115019931	-	mono:minus
chr1q	124444001	124454033	692	1042.86782016644	+	mono:plus
chr1q	126265001	126274981	693	1258.37315363676	+	mono:plus
chr1q	140787050	140807019	694	2603.96444481544	+	mono:plus
chr1q	140809002	140823025	695	2847.43450345391	+	mono:plus
chr1q	140954045	140960029	696	576.950242379	-	mono:minus
chr1q	176905022	176910970	697	587.234566579016	+	mono:plus
chr1q	195281896	195290028	698	726.220770584926	+	mono:plus
chr1q	202515017	202524020	699	1229.93448400805	+	mono:plus
chr1q	209902015	209908908	700	618.770524763888	+	mono:plus
chr1q	210183831	210197994	701	2360.50658453033	+	mono:plus
chr1q	210199091	210209611	702	1268.88979075445	+	mono:plus
chr1q	236708000	236718015	703	2105.18462517531	-	mono:minus
chr1q	256917329	256924013	704	883.023823669934	-	mono:minus
chr1q	270049024	270054007	705	503.171244526446	-	mono:minus
chr1q	271134003	271147024	706	2518.47412436231	+	mono:plus
chr1q	271200024	271209892	707	1282.22019786761	+	mono:plus
chr1q	271227002	271239024	708	1827.32417085316	+	mono:plus
chr1q	271251015	271259998	709	1042.37211671893	+	mono:plus
chr1q	271361000	271369009	710	698.926827460328	+	mono:plus
chr1q	271438071	271444921	711	642.812539688367	+	mono:plus
chr1q	273929010	273934821	712	646.229993158701	-	mono:minus
chr1q	280373001	280378028	713	517.810379289192	+	mono:plus
chr1q	288529039	288540896	714	1841.82011768393	-	mono:minus
chr1q	357476154	357483925	715	974.79031278127	-	mono:minus
chr1q	368518251	368526965	716	735.797408866213	-	mono:minus
chr1q	386253034	386258027	717	538.000439211414	-	mono:minus
chr1q	386792006	386801013	718	864.701502200927	-	mono:minus
chr1q	406875005	406893180	719	2637.23060431834	-	mono:minus
chr1q	416501020	416507025	720	596.23328220651	-	mono:minus
chr1q	417865246	417875016	721	1111.39125926212	.	bi:plus-minus
chr1q	432038212	432044586	722	640.430009646777	+	mono:plus
chr1q	432259291	432265922	723	649.463546675137	-	mono:minus
chr1q	446602409	446610016	724	859.017703074818	-	mono:minus
chr1q	448627444	448632950	725	537.131367148644	+	mono:plus
chr1q	449033370	449040879	726	1072.18100056749	-	mono:minus
chr1q	455653000	455657995	727	518.402004408569	-	mono:minus
chr1q	457103372	457110014	728	1035.19065831612	-	mono:minus
chr1q	459683709	459693015	729	1904.59685340136	-	mono:minus
chr1q	481810188	481816997	730	577.689720376148	+	mono:plus
chr1q	504907402	504913013	731	613.16608215578	-	mono:minus
chr1q	523218000	523227868	732	1998.70356474375	+	mono:plus
chr1q	549194003	549229913	733	16299.4397790951	+	mono:plus
chr1q	551514089	551520022	734	568.27770581963	-	mono:minus
chr1q	552004546	552010110	735	1831.47192888502	-	mono:minus
chr1q	555319160	555328108	736	1543.77096042623	-	mono:minus
chr1q	557035000	557043021	737	688.18713033839	+	mono:plus
chr1q	560122566	560131842	738	2575.79453780983	+	mono:plus
chr1q	563259002	563266020	739	638.237051388161	+	mono:plus
chr1q	600132006	600144006	740	2774.26335435993	-	mono:minus
chr1q	600150000	600158011	741	810.153912166542	-	mono:minus
chr1q	633065158	633073012	742	731.464047536569	+	mono:plus
chr1q	672571220	672576985	743	514.651068500373	-	mono:minus
chr1q	672759000	672771026	744	2009.92983494569	-	mono:minus
chr1q	701545021	701549831	745	534.901643714166	+	mono:plus
chr1q	758171840	758178345	746	707.08797115455	+	mono:plus
chr1q	764739295	764743885	747	526.104674176426	-	mono:minus
chr1q	784829025	784835545	748	909.437716744168	.	bi:minus-plus
chr1q	795027302	795033259	749	673.118808837304	+	mono:plus
chr1q	801202234	801210922	750	1065.00796174276	.	bi:plus-minus
chr1q	823984014	823993958	751	1164.78984808255	+	mono:plus
chr1q	857277129	857289013	752	1275.60489747665	-	mono:minus
chr1q	867555072	867574969	753	3294.76877963911	-	mono:minus
chr1q	880753005	880758563	754	589.414718008643	-	mono:minus
chr1q	907878059	907883897	755	616.884774973468	-	mono:minus
chr1q	911934122	911940687	756	764.238248356134	-	mono:minus
chr1q	947074031	947080918	757	1231.802177031	-	mono:minus
chr1q	1001806001	1001811031	758	540.252957648471	+	mono:plus
chr1q	1004543446	1004553957	759	1968.86300915383	+	mono:plus
chr1q	1031165328	1031173896	760	962.886545913157	+	mono:plus
chr1q	1060292542	1060306991	761	1696.86355063938	+	mono:plus
chr1q	1074045425	1074056562	762	2256.84715016696	-	mono:minus
chr1q	1080180051	1080188291	763	1823.13681260713	+	mono:plus
chr1q	1108523354	1108529795	764	802.290060902169	+	mono:plus
chr1q	1113734153	1113740924	765	622.371402007914	.	bi:minus-plus
chr1q	1115356435	1115364855	766	1132.00651628573	-	mono:minus
chr1q	1122190042	1122200915	767	1517.62969054582	-	mono:minus
chr1q	1137983073	1137994971	768	2216.98324610496	+	mono:plus
chr1q	1148632577	1148637381	769	512.586397290985	+	mono:plus
chr1q	1176860030	1176871023	770	3421.68565336267	-	mono:minus
chr1q	1195594062	1195607004	771	3708.90634492066	+	mono:plus
chr1q	1212707008	1212717463	772	1930.18283957751	-	mono:minus
chr1q	1214590001	1214600017	773	1128.44930058084	+	mono:plus
chr1q	1326666001	1326676002	774	1363.50179258064	-	mono:minus
chr1q	1365213004	1365220028	775	668.18424249313	+	mono:plus
chr1q	1378026345	1378034990	776	4529.5270249844	-	mono:minus
chr1q	1379006060	1379020974	777	1446.32683371944	-	mono:minus
chr1q	1394482153	1394489986	778	1218.70915688594	-	mono:minus
chr1q	1413367271	1413374018	779	2847.11756379009	-	mono:minus
chr1q	1421669031	1421677690	780	2063.84789573774	-	mono:minus
chr1q	1423249047	1423258028	781	997.145143619489	+	mono:plus
chr1q	1431950297	1431956903	782	673.483999008527	-	mono:minus
chr1q	1470605013	1470616956	783	2112.27282348476	+	mono:plus
chr2p	5294067	5298419	784	678.189957388812	.	bi:minus-plus
chr2p	32426236	32432592	785	574.192530361155	-	mono:minus
chr2p	43711010	43721089	786	1824.59353803973	-	mono:minus
chr2p	45951001	45956964	787	591.222513760077	-	mono:minus
chr2p	59802767	59814014	788	1692.24361791991	-	mono:minus
chr2p	110829131	110849992	789	4451.01507594709	+	mono:plus
chr2p	110860001	110910022	790	7552.28747347391	+	mono:plus
chr2p	110929002	110948006	791	4421.24265915702	+	mono:plus
chr2p	110980003	110988007	792	659.028855118977	+	mono:plus
chr2p	111007003	111012023	793	496.06878227564	+	mono:plus
chr2p	111021008	111041995	794	3504.14357915406	+	mono:plus
chr2p	111049029	111067007	795	1900.37781864789	+	mono:plus
chr2p	129745032	129752018	796	732.170399346405	+	mono:plus
chr2p	155923991	155933929	797	1716.96078216299	-	mono:minus
chr2p	170754004	170759973	798	595.885959621783	+	mono:plus
chr2p	191580002	191596025	799	2323.72547344336	+	mono:plus
chr2p	193966133	193975878	800	2168.43920062332	+	mono:plus
chr2p	207378774	207386615	801	970.391846250398	-	mono:minus
chr2p	207906007	207919296	802	1726.72734788917	+	mono:plus
chr2p	213352269	213356902	803	677.495332383244	+	mono:plus
chr2p	273039014	273049022	804	1097.17837084792	-	mono:minus
chr2p	302032001	302042026	805	1408.88420788589	-	mono:minus
chr2p	313513000	313518021	806	510.48731408789	-	mono:minus
chr2p	319447015	319490999	807	7260.65055519041	+	mono:plus
chr2p	321970554	321978662	808	793.526226309291	+	mono:plus
chr2p	391208795	391214994	809	756.064217463773	-	mono:minus
chr2p	396696000	396702868	810	530.435382964089	+	mono:plus
chr2p	481270084	481274914	811	500.135003053368	+	mono:plus
chr2p	522306266	522315014	812	1786.10173078018	-	mono:minus
chr2p	549473009	549501015	813	6280.25239871879	+	mono:plus
chr2p	549540009	549550012	814	1448.44464244151	+	mono:plus
chr2p	549558014	549567000	815	818.732410725649	+	mono:plus
chr2p	549691024	549696675	816	706.308180588403	+	mono:plus
chr2p	573136001	573143025	817	681.040185871254	+	mono:plus
chr2p	591369162	591378002	818	1176.49793485145	-	mono:minus
chr2p	611096426	611103918	819	817.748429676283	-	mono:minus
chr2p	653337013	653352025	820	3666.52984986121	-	mono:minus
chr2p	657535554	657545452	821	1378.16012012482	+	mono:plus
chr2p	662378002	662383861	822	645.938953899141	-	mono:minus
chr2p	666887201	666896073	823	1478.8972484813	.	bi:plus-minus
chr2p	676356022	676362220	824	751.22047085235	-	mono:minus
chr2p	708525238	708529994	825	616.746092464647	-	mono:minus
chr2p	728654002	728658999	826	592.559745773571	+	mono:plus
chr2p	730917351	730926838	827	1201.31964866487	+	mono:plus
chr2p	739789010	739800019	828	2046.83102472836	-	mono:minus
chr2p	752638479	752647591	829	1519.03669623626	-	mono:minus
chr2p	821005498	821010293	830	573.482658136465	+	mono:plus
chr2p	829266027	829275026	831	774.127022348437	+	mono:plus
chr2p	842568084	842577938	832	1357.60611342849	-	mono:minus
chr2p	863793006	863802023	833	852.098321260108	-	mono:minus
chr2p	863844010	863853012	834	1000.49814981734	-	mono:minus
chr2p	863934009	863943026	835	869.800144490557	-	mono:minus
chr2p	863994001	864003014	836	1049.97096112929	-	mono:minus
chr2p	864074067	864083972	837	1324.71318081387	-	mono:minus
chr2p	864096039	864111017	838	2113.69743487966	-	mono:minus
chr2p	864117013	864140027	839	4430.92062795847	-	mono:minus
chr2p	864153005	864171979	840	2895.97782297668	-	mono:minus
chr2p	864198001	864203026	841	513.783611195907	-	mono:minus
chr2p	864210042	864222001	842	1273.88636313791	-	mono:minus
chr2p	864225040	864233788	843	890.483908050992	-	mono:minus
chr2p	864240027	864252029	844	2869.58321467753	-	mono:minus
chr2p	864267005	864297962	845	5057.18183355103	-	mono:minus
chr2p	864320007	864336027	846	3188.32031411271	-	mono:minus
chr2p	864352069	864368019	847	1667.13188732712	-	mono:minus
chr2p	864395189	864407027	848	1547.54906089373	-	mono:minus
chr2p	864430114	864445015	849	1588.78276963565	-	mono:minus
chr2p	864513010	864536997	850	3620.95468650604	-	mono:minus
chr2p	864540008	864561939	851	6703.80223565922	-	mono:minus
chr2p	864571105	864589021	852	2822.28278159298	-	mono:minus
chr2p	864601019	864606021	853	527.343603935848	-	mono:minus
chr2p	864610022	864630010	854	4677.17423436374	-	mono:minus
chr2p	864653005	864688957	855	6441.84082997875	-	mono:minus
chr2p	864697072	864704024	856	672.271178709167	-	mono:minus
chr2p	864709005	864735022	857	6620.6132682039	-	mono:minus
chr2p	864766010	864857996	858	29165.30937505	-	mono:minus
chr2p	864870012	864890024	859	4824.63967408008	-	mono:minus
chr2p	864949058	864968952	860	4262.5470655639	-	mono:minus
chr2p	865070048	865100025	861	4409.63818850856	-	mono:minus
chr2p	865104044	865153010	862	16667.0140181711	-	mono:minus
chr2p	865155024	865394023	863	224051.700832936	-	mono:minus
chr2p	896970199	896980022	864	1427.41618198652	-	mono:minus
chr2p	897508786	897515007	865	902.593047520028	+	mono:plus
chr2p	921852091	921857017	866	526.406751431478	-	mono:minus
chr2p	930378223	930387012	867	1054.17990861069	.	bi:plus-minus
chr2p	940355003	940359963	868	540.221699648829	+	mono:plus
chr2p	966315549	966321954	869	1147.69625380228	+	mono:plus
chr2p	988301696	988308738	870	1346.54149696239	+	mono:plus
chr2p	997571314	997577971	871	669.456193715934	+	mono:plus
chr2p	1026801073	1026806824	872	750.643313075998	.	bi:plus-minus
chr2p	1036847023	1036852726	873	618.630030474046	+	mono:plus
chr2p	1058869088	1058878935	874	1164.04409541258	+	mono:plus
chr2p	1079968013	1079974166	875	733.41185220358	-	mono:minus
chr2p	1085286140	1085292589	876	2430.21296531493	-	mono:minus
chr2p	1103061100	1103072845	877	7575.05491382358	+	mono:plus
chr2p	1132996003	1133006003	878	1126.30804995954	+	mono:plus
chr2p	1133015001	1133023934	879	1025.73679006147	+	mono:plus
chr2p	1140488002	1140498024	880	1302.03677186621	+	mono:plus
chr2p	1149890007	1149896016	881	604.594044964654	-	mono:minus
chr2p	1152301039	1152318780	882	3906.60854646736	-	mono:minus
chr2p	1203477180	1203486845	883	1133.18864919979	-	mono:minus
chr2p	1205440194	1205448517	884	1951.99323871116	+	mono:plus
chr2p	1207255011	1207263019	885	753.692092476649	-	mono:minus
chr2p	1213177235	1213189961	886	4125.36364158074	-	mono:minus
chr2p	1215492036	1215503026	887	1635.80473302075	-	mono:minus
chr2p	1232166008	1232175011	888	1021.31153810181	-	mono:minus
chr2p	1243318033	1243326893	889	768.981188313434	-	mono:minus
chr2p	1243689671	1243695019	890	546.960288337287	-	mono:minus
chr2p	1291211001	1291251021	891	18672.8062063186	+	mono:plus
chr2p	1291283071	1291328028	892	19524.4928747565	+	mono:plus
chr2p	1291345008	1291358017	893	2002.74860520601	+	mono:plus
chr2p	1291362039	1291373898	894	2265.51396777113	+	mono:plus
chr2p	1291406001	1291454024	895	20836.6489450989	+	mono:plus
chr2p	1291463078	1291479814	896	3348.45285574841	+	mono:plus
chr2p	1291489004	1291496707	897	640.540226941662	+	mono:plus
chr2p	1291499002	1291522971	898	5728.87477928011	+	mono:plus
chr2p	1291582352	1291587968	899	582.04029125646	+	mono:plus
chr2p	1293175050	1293183920	900	1022.36704469134	+	mono:plus
chr2p	1310829001	1310839012	901	1462.88785455351	+	mono:plus
chr2p	1332656252	1332664025	902	840.401049168941	-	mono:minus
chr2p	1351876017	1351888022	903	1378.22619581866	-	mono:minus
chr2p	1362453001	1362458024	904	608.625603946774	-	mono:minus
chr2q	12091003	12233919	905	321126.130020147	.	bi:plus-minus
chr2q	12243051	12316012	906	208064.49304408	-	mono:minus
chr2q	12320000	12340382	907	11535.3788153581	-	mono:minus
chr2q	12610008	12664897	908	53101.0872429687	+	mono:plus
chr2q	12678096	12686996	909	945.97317021166	+	mono:plus
chr2q	12739002	12753979	910	2018.1889224869	+	mono:plus
chr2q	41287010	41294988	911	818.631472703221	+	mono:plus
chr2q	44671039	44681461	912	1650.8391862435	-	mono:minus
chr2q	46946000	46954023	913	784.84842071395	-	mono:minus
chr2q	58604679	58612335	914	1784.19127880049	-	mono:minus
chr2q	71551013	71560756	915	1107.10337143875	+	mono:plus
chr2q	135069245	135075935	916	723.995938871344	-	mono:minus
chr2q	160208151	160217916	917	2955.25875334646	-	mono:minus
chr2q	160509001	160519011	918	1601.4477979677	-	mono:minus
chr2q	168959001	168969473	919	1416.41435927501	+	mono:plus
chr2q	170798333	170805022	920	686.428979161882	.	bi:plus-minus
chr2q	180349172	180356015	921	896.928311165774	+	mono:plus
chr2q	189750396	189755583	922	1062.58582632866	-	mono:minus
chr2q	196335000	196341834	923	665.077385494523	-	mono:minus
chr2q	206600000	206606027	924	653.83493789054	+	mono:plus
chr2q	206613001	206618979	925	585.253485339034	+	mono:plus
chr2q	234215001	234222001	926	677.208116833192	-	mono:minus
chr2q	244625000	244636996	927	1904.49569991887	+	mono:plus
chr2q	258338032	258349019	928	1525.80506380448	-	mono:minus
chr2q	267313001	267323094	929	7843.52975560083	.	bi:plus-minus
chr2q	316656739	316663014	930	735.176809693465	+	mono:plus
chr2q	318556001	318562603	931	697.766394740626	-	mono:minus
chr2q	322498065	322505024	932	674.84393538558	-	mono:minus
chr2q	350877496	350889020	933	1233.1720143291	-	mono:minus
chr2q	364251001	364258016	934	708.404257786315	+	mono:plus
chr2q	365343017	365353004	935	1321.29437994985	-	mono:minus
chr2q	390737074	390749011	936	4262.42433455414	+	mono:plus
chr2q	394141435	394148970	937	1894.00561318007	+	mono:plus
chr2q	418545058	418553929	938	741.637643299843	+	mono:plus
chr2q	487545008	487550013	939	516.957022206572	-	mono:minus
chr2q	521108071	521113709	940	788.914509242987	+	mono:plus
chr2q	545012006	545017694	941	757.299841969791	+	mono:plus
chr2q	616942134	616951932	942	2067.66842480234	+	mono:plus
chr2q	628470072	628478867	943	740.407415491989	-	mono:minus
chr2q	630511368	630516952	944	548.66685711689	+	mono:plus
chr2q	640461001	640467441	945	646.852394968706	+	mono:plus
chr2q	698396223	698400810	946	575.218421311967	-	mono:minus
chr2q	699708006	699713961	947	671.184589768248	+	mono:plus
chr2q	699748556	699753945	948	598.139702754473	+	mono:plus
chr2q	700375614	700387027	949	2250.69806545786	+	mono:plus
chr2q	702340000	702350004	950	1445.21916031857	+	mono:plus
chr2q	714124301	714132025	951	964.8993145433	+	mono:plus
chr2q	720989066	720996904	952	1605.37117878053	-	mono:minus
chr2q	759408016	759415244	953	865.303794417427	+	mono:plus
chr2q	827730006	827739019	954	1111.03986796429	-	mono:minus
chr2q	854425444	854430025	955	517.497874573232	+	mono:plus
chr2q	871274904	871281942	956	932.977853575347	+	mono:plus
chr2q	875524278	875529020	957	508.857297453295	+	mono:plus
chr2q	895995054	896003016	958	725.30261593747	+	mono:plus
chr2q	907580510	907585790	959	539.963818894632	+	mono:plus
chr2q	909240027	909247990	960	606.282644482192	-	mono:minus
chr2q	913689117	913696021	961	596.778118081336	-	mono:minus
chr2q	913750001	913769965	962	1959.04842711694	-	mono:minus
chr2q	913775084	913784028	963	871.374080252055	-	mono:minus
chr2q	913831026	913840029	964	890.977997391923	-	mono:minus
chr2q	913863047	913876026	965	1304.9521640334	-	mono:minus
chr2q	913880017	913894017	966	1483.90011960045	-	mono:minus
chr2q	913919356	913931016	967	1435.25575987361	-	mono:minus
chr2q	913935001	913951956	968	1876.0786835733	-	mono:minus
chr2q	913959009	913969010	969	1198.47159321144	-	mono:minus
chr2q	913976040	913986884	970	1450.92471378861	-	mono:minus
chr2q	913997016	914014981	971	4208.49792961968	-	mono:minus
chr2q	914074001	914089779	972	2687.47633892204	-	mono:minus
chr2q	914094005	914112014	973	1827.08819018368	-	mono:minus
chr2q	914133156	914147029	974	4241.67800725616	-	mono:minus
chr2q	914154142	914170023	975	3600.49572261504	-	mono:minus
chr2q	914185051	914220030	976	6944.35564815407	-	mono:minus
chr2q	914234004	914249004	977	1968.44437940554	-	mono:minus
chr2q	914255001	914280022	978	3240.31166167522	-	mono:minus
chr2q	914283156	914297988	979	1972.29913641728	-	mono:minus
chr2q	914312009	914317938	980	624.319633723494	-	mono:minus
chr2q	917680001	917685983	981	928.552116703227	+	mono:plus
chr2q	935271114	935279028	982	851.081523504172	-	mono:minus
chr2q	940276005	940287025	983	1618.93157606099	-	mono:minus
chr2q	951591033	951603022	984	2023.84303066803	-	mono:minus
chr2q	951619001	951625027	985	630.174473515682	-	mono:minus
chr2q	1014079001	1014086018	986	542.605838792264	+	mono:plus
chr2q	1018194889	1018204023	987	1919.28837263206	+	mono:plus
chr2q	1031517001	1031524006	988	617.722113771292	+	mono:plus
chr2q	1031525046	1031531802	989	647.500610201511	+	mono:plus
chr2q	1038241001	1038263008	990	2354.34343105845	-	mono:minus
chr2q	1038274029	1038283004	991	1026.83231023023	-	mono:minus
chr2q	1038284036	1038303017	992	2455.17605431116	-	mono:minus
chr2q	1038317021	1038328967	993	2100.22135528419	-	mono:minus
chr2q	1038335003	1038344995	994	1054.25845231619	-	mono:minus
chr2q	1038359002	1038377029	995	3259.13956449455	-	mono:minus
chr2q	1038384046	1038411965	996	3482.86160421946	-	mono:minus
chr2q	1038414014	1038462025	997	8728.93592716284	-	mono:minus
chr2q	1038467002	1038478025	998	2405.24730716461	-	mono:minus
chr2q	1038484032	1038495004	999	2498.88550593546	-	mono:minus
chr2q	1038497015	1038535945	1000	11275.6975770466	-	mono:minus
chr2q	1038538005	1038568016	1001	11607.4161371564	-	mono:minus
chr2q	1038570001	1038647024	1002	24500.1702946355	-	mono:minus
chr2q	1038661024	1038670009	1003	1018.65800506639	-	mono:minus
chr2q	1038673002	1038697029	1004	4324.49526471177	-	mono:minus
chr2q	1038703001	1038754017	1005	19037.7118601755	-	mono:minus
chr2q	1038760035	1038781004	1006	4437.36817469836	-	mono:minus
chr2q	1038787071	1038805001	1007	2487.27155253523	-	mono:minus
chr2q	1052140498	1052147322	1008	825.827452998533	+	mono:plus
chr2q	1058744524	1058751586	1009	870.220652069638	+	mono:plus
chr2q	1067114637	1067135960	1010	7487.19625780529	+	mono:plus
chr2q	1069003041	1069009930	1011	559.392054080871	.	bi:plus-minus
chr2q	1081644210	1081652352	1012	1284.79785666668	+	mono:plus
chr2q	1099557013	1099562954	1013	556.72068210469	+	mono:plus
chr2q	1112865034	1112877011	1014	2089.80725492527	-	mono:minus
chr2q	1114281005	1114291922	1015	2024.86680678244	-	mono:minus
chr2q	1123011049	1123021009	1016	1818.60607283469	-	mono:minus
chr2q	1161904981	1161910748	1017	618.976434297418	+	mono:plus
chr2q	1222825184	1222829753	1018	503.32091374975	-	mono:minus
chr2q	1222938004	1222944013	1019	551.226873351296	-	mono:minus
chr2q	1222964031	1222975027	1020	1622.5730694434	-	mono:minus
chr2q	1223112010	1223118844	1021	635.827504600133	-	mono:minus
chr2q	1223126005	1223130968	1022	495.975420218324	-	mono:minus
chr2q	1225883490	1225892029	1023	867.541213181249	-	mono:minus
chr2q	1235678452	1235684238	1024	672.279561506408	-	mono:minus
chr2q	1247585505	1247590797	1025	498.602990113298	+	mono:plus
chr2q	1250556001	1250564023	1026	893.538024262574	+	mono:plus
chr2q	1254265304	1254280022	1027	6722.02256582345	-	mono:minus
chr2q	1269525031	1269532023	1028	728.511438702835	-	mono:minus
chr2q	1270113248	1270120025	1029	656.364492449813	-	mono:minus
chr2q	1289786233	1289792891	1030	1724.14541559767	-	mono:minus
chr2q	1293867012	1294031986	1031	216091.743972145	+	mono:plus
chr2q	1294034012	1294164025	1032	81292.2818316887	+	mono:plus
chr2q	1294166006	1294170965	1033	508.110812910108	+	mono:plus
chr2q	1294172047	1294199996	1034	18138.4176052231	+	mono:plus
chr2q	1294205025	1294221015	1035	2957.28765426084	+	mono:plus
chr2q	1294225009	1294296027	1036	22180.3346596563	+	mono:plus
chr2q	1294300001	1294312019	1037	3748.73701095562	+	mono:plus
chr2q	1294397005	1294668028	1038	445240.340665901	+	mono:plus
chr2q	1294674001	1294709938	1039	9278.72119261706	+	mono:plus
chr2q	1294711091	1294725006	1040	9510.61006796523	+	mono:plus
chr2q	1294750011	1294785007	1041	7220.89850847131	+	mono:plus
chr2q	1294800005	1294811010	1042	1673.00097092126	+	mono:plus
chr2q	1294819001	1294827990	1043	1003.66354850437	+	mono:plus
chr2q	1294841002	1294849030	1044	832.911150636791	+	mono:plus
chr2q	1294870015	1294879001	1045	806.721752452458	+	mono:plus
chr2q	1294884002	1294899016	1046	1581.27962057592	+	mono:plus
chr2q	1294901010	1294925001	1047	3613.65496460035	+	mono:plus
chr2q	1294952026	1294974918	1048	2997.14789628007	+	mono:plus
chr2q	1295002069	1295009710	1049	821.684798616427	+	mono:plus
chr2q	1295063003	1295068027	1050	516.823586605795	+	mono:plus
chr2q	1295070005	1295082023	1051	2176.08378851585	+	mono:plus
chr2q	1295194233	1295205991	1052	1598.37625417582	+	mono:plus
chr2q	1295403182	1295412012	1053	910.191491491502	+	mono:plus
chr2q	1299867048	1299874986	1054	646.609185709663	+	mono:plus
chr2q	1303772592	1303798975	1055	23125.8560367962	-	mono:minus
chr2q	1303810003	1303854988	1056	19006.4912726446	-	mono:minus
chr2q	1303894001	1303908013	1057	2119.67089634195	-	mono:minus
chr2q	1304002019	1304019967	1058	2188.51303439447	+	mono:plus
chr2q	1304037210	1304044451	1059	811.030739994656	+	mono:plus
chr2q	1326695016	1326699908	1060	504.875260232793	-	mono:minus
chr2q	1328835079	1328845016	1061	1114.79023328597	-	mono:minus
chr2q	1332302549	1332316695	1062	2508.25668555423	-	mono:minus
chr2q	1335565598	1335579197	1063	1690.19163196811	+	mono:plus
chr2q	1343331104	1343344958	1064	1430.48306278187	-	mono:minus
chr2q	1350300107	1350319996	1065	10834.4972235364	-	mono:minus
chr2q	1356781003	1356793688	1066	2572.44847542384	.	bi:plus-minus
chr2q	1357751208	1357758924	1067	678.667910574061	-	mono:minus
chr2q	1367606496	1367615661	1068	2759.92579951705	-	mono:minus
chr2q	1379435348	1379440877	1069	755.509659660756	+	mono:plus
chr2q	1414623039	1414632022	1070	845.035312714533	-	mono:minus
chr3p	9632067	9639985	1071	831.636746519785	-	mono:minus
chr3p	19504819	19512891	1072	839.079049551733	+	mono:plus
chr3p	25690000	25699012	1073	971.295678584534	-	mono:minus
chr3p	26481153	26487865	1074	550.852744604804	-	mono:minus
chr3p	26587125	26595995	1075	902.326002336127	-	mono:minus
chr3p	26632017	26639907	1076	793.291277992338	-	mono:minus
chr3p	26721004	26729843	1077	1076.6810690054	-	mono:minus
chr3p	26765103	26770992	1078	528.015021626686	-	mono:minus
chr3p	26810069	26865015	1079	10613.5502416725	-	mono:minus
chr3p	26870001	26914012	1080	12554.8014879925	-	mono:minus
chr3p	26961000	27040023	1081	58519.8407069855	-	mono:minus
chr3p	27047020	27058025	1082	1832.17597178334	+	mono:plus
chr3p	27664274	27674977	1083	3403.25538116491	-	mono:minus
chr3p	28198578	28241019	1084	143216.904450857	+	mono:plus
chr3p	28243000	28284014	1085	21889.9678004326	+	mono:plus
chr3p	28322005	28347028	1086	4145.46043256064	-	mono:minus
chr3p	53494359	53501223	1087	1617.4087016567	-	mono:minus
chr3p	57448782	57457027	1088	1219.63492530871	+	mono:plus
chr3p	59164043	59173002	1089	770.677571692693	-	mono:minus
chr3p	60072151	60077014	1090	536.828906228813	+	mono:plus
chr3p	60078025	60083813	1091	555.877153096513	+	mono:plus
chr3p	60086014	60095020	1092	1156.47095933292	+	mono:plus
chr3p	60149015	60164011	1093	2581.43343294367	+	mono:plus
chr3p	60222007	60226965	1094	546.698981690125	+	mono:plus
chr3p	62148008	62156013	1095	832.771043401586	+	mono:plus
chr3p	68440003	68447909	1096	1285.18463273571	-	mono:minus
chr3p	68459005	68466670	1097	978.983804281373	-	mono:minus
chr3p	78148008	78156047	1098	1038.98238735816	-	mono:minus
chr3p	101606680	101612018	1099	522.559098625678	+	mono:plus
chr3p	104445039	104456028	1100	1680.92587217466	-	mono:minus
chr3p	113658057	113664535	1101	604.31021114103	+	mono:plus
chr3p	126525067	126531921	1102	722.474910539816	+	mono:plus
chr3p	134980130	134985026	1103	496.611855491878	+	mono:plus
chr3p	175475006	175480003	1104	515.472081088899	+	mono:plus
chr3p	175565006	175570017	1105	499.240370329187	-	mono:minus
chr3p	209246858	209251870	1106	508.164026145278	-	mono:minus
chr3p	222728116	222733976	1107	561.454453348442	-	mono:minus
chr3p	223968105	223975825	1108	715.42480580013	-	mono:minus
chr3p	233550199	233558954	1109	1073.32025012029	-	mono:minus
chr3p	252929025	252934949	1110	542.498082187798	+	mono:plus
chr3p	265453274	265461649	1111	1242.83959333832	-	mono:minus
chr3p	266536943	266544517	1112	1492.55979343047	+	mono:plus
chr3p	285096700	285102025	1113	572.590668897708	-	mono:minus
chr3p	305653027	305657906	1114	544.078284168854	-	mono:minus
chr3p	316074000	316082963	1115	1012.14570283414	+	mono:plus
chr3p	318719323	318725022	1116	556.804030578059	+	mono:plus
chr3p	327127007	327136016	1117	860.230646681665	-	mono:minus
chr3p	426001299	426006591	1118	635.14559549604	+	mono:plus
chr3p	444622043	444631001	1119	1141.22246490888	+	mono:plus
chr3p	472473047	472481978	1120	1103.31636470625	-	mono:minus
chr3p	477707038	477716034	1121	1202.17807526818	.	bi:plus-minus
chr3p	491017027	491027976	1122	4093.75657554504	+	mono:plus
chr3p	499648053	499656933	1123	1037.54823034181	+	mono:plus
chr3p	566029047	566040018	1124	1546.22433326686	-	mono:minus
chr3p	583839757	583846652	1125	752.945712142072	+	mono:plus
chr3p	585772322	585777024	1126	525.480378477237	-	mono:minus
chr3p	593922146	593931014	1127	799.87898263398	-	mono:minus
chr3p	612046146	612053941	1128	577.853433588043	+	mono:plus
chr3p	616509070	616518884	1129	1329.91086174289	+	mono:plus
chr3p	626291287	626302577	1130	2812.91397406967	-	mono:minus
chr3p	628347077	628356968	1131	1059.06817788637	-	mono:minus
chr3p	640498166	640506171	1132	1416.37331189664	-	mono:minus
chr3p	646859007	646867003	1133	892.869389987742	-	mono:minus
chr3p	665513308	665520020	1134	552.161054112973	-	mono:minus
chr3p	701421000	701428015	1135	748.093837039944	+	mono:plus
chr3p	702614091	702619027	1136	522.470582919378	-	mono:minus
chr3p	708508778	708529943	1137	3994.88484737048	+	mono:plus
chr3p	708539005	708658998	1138	30335.9873015007	+	mono:plus
chr3p	708665004	708707020	1139	13227.8033587542	+	mono:plus
chr3p	708708006	708726027	1140	9797.53633488631	+	mono:plus
chr3p	708727000	708886025	1141	77131.2788087326	+	mono:plus
chr3p	708900001	708963023	1142	18088.265082741	+	mono:plus
chr3p	708964003	708989006	1143	2904.08075143774	+	mono:plus
chr3p	708993007	709014027	1144	4062.55376277154	+	mono:plus
chr3p	709028000	709040017	1145	1639.95580546217	.	bi:minus-plus
chr3p	709064014	709089010	1146	3278.78686680995	+	mono:plus
chr3p	709144049	709153017	1147	846.094400708899	+	mono:plus
chr3p	709187020	709191967	1148	497.465125124108	+	mono:plus
chr3p	718425103	718431023	1149	538.593757071932	+	mono:plus
chr3p	718440141	718447027	1150	603.52817850198	+	mono:plus
chr3p	718543111	718549964	1151	623.20178138028	+	mono:plus
chr3p	719962012	719968874	1152	698.680492617656	-	mono:minus
chr3p	750135000	750139488	1153	528.273962544252	+	mono:plus
chr3p	756332022	756342282	1154	2483.6675558662	+	mono:plus
chr3p	761733003	761741710	1155	1021.93032510871	.	bi:plus-minus
chr3p	773135006	773140584	1156	623.469211834768	+	mono:plus
chr3p	789762085	789768999	1157	698.39577350062	+	mono:plus
chr3p	796195018	796202003	1158	729.650708584733	-	mono:minus
chr3p	805438046	805443884	1159	616.774209583554	+	mono:plus
chr3p	815635008	815649990	1160	1759.19210663834	-	mono:minus
chr3p	823571404	823664026	1161	29849.7438395415	+	mono:plus
chr3p	823678018	823687009	1162	942.169406603282	+	mono:plus
chr3p	854910014	854919935	1163	1377.75715131532	+	mono:plus
chr3p	855733005	855741020	1164	632.862603755874	-	mono:minus
chr3p	855796007	855810018	1165	2641.95668873157	-	mono:minus
chr3p	855811031	855820003	1166	1022.55952094641	-	mono:minus
chr3p	855828007	855838018	1167	994.079030615329	-	mono:minus
chr3p	855845003	855874006	1168	3784.86875725701	-	mono:minus
chr3p	855891102	855900012	1169	932.965768287211	-	mono:minus
chr3p	855919001	855934027	1170	2720.08755833698	-	mono:minus
chr3p	855939033	855987020	1171	9859.32703824823	-	mono:minus
chr3p	856012010	856068023	1172	17427.2499115448	-	mono:minus
chr3p	856077001	856109025	1173	8365.74653335723	-	mono:minus
chr3p	863729012	863737925	1174	904.282087981747	+	mono:plus
chr3p	868083001	868097024	1175	4680.11294302286	+	mono:plus
chr3q	11941113	11947993	1176	594.624381822086	-	mono:minus
chr3q	12361018	12366026	1177	526.610934745297	+	mono:plus
chr3q	12700048	12707022	1178	636.014896347685	+	mono:plus
chr3q	16210640	16219019	1179	1454.63597183656	-	mono:minus
chr3q	28353000	28363991	1180	1381.86935527466	-	mono:minus
chr3q	30973054	30978488	1181	534.397957133811	-	mono:minus
chr3q	43277038	43294999	1182	2307.49206460153	+	mono:plus
chr3q	87966016	87970875	1183	723.658401804419	+	mono:plus
chr3q	113636136	113642999	1184	656.679311777639	-	mono:minus
chr3q	148096009	148100923	1185	614.498570430198	+	mono:plus
chr3q	148461005	148467488	1186	555.107979421563	-	mono:minus
chr3q	175477001	175484762	1187	737.805692808476	-	mono:minus
chr3q	175557194	175567025	1188	1050.43015097182	-	mono:minus
chr3q	175782007	175793003	1189	1380.8135583488	-	mono:minus
chr3q	175835005	175840857	1190	636.886126064352	+	mono:plus
chr3q	176149099	176155721	1191	538.830961890835	+	mono:plus
chr3q	176282188	176297028	1192	1724.71355648535	+	mono:plus
chr3q	176355114	176361025	1193	658.653338122152	+	mono:plus
chr3q	176672054	176678769	1194	559.303305342145	+	mono:plus
chr3q	177460013	177467019	1195	648.612245912463	+	mono:plus
chr3q	178363001	178371028	1196	810.420423441936	+	mono:plus
chr3q	190980005	190990006	1197	1367.66468707543	+	mono:plus
chr3q	217144048	217148990	1198	510.93212892795	+	mono:plus
chr3q	227390235	227395969	1199	559.285625623868	-	mono:minus
chr3q	232062048	232111007	1200	22846.5738481717	+	mono:plus
chr3q	240595739	240602986	1201	1005.62856480168	-	mono:minus
chr3q	241028031	241036227	1202	1023.44731575754	.	bi:plus-minus
chr3q	265046016	265055005	1203	979.678105114637	-	mono:minus
chr3q	266109174	266120764	1204	2420.7723095548	+	mono:plus
chr3q	267322007	267338990	1205	3494.96884494537	+	mono:plus
chr3q	278622554	278629847	1206	1018.7510760397	-	mono:minus
chr3q	348512005	348520992	1207	1000.37766097335	-	mono:minus
chr3q	358997219	359001875	1208	798.229968160969	-	mono:minus
chr3q	359570005	359579007	1209	886.062718588016	+	mono:plus
chr3q	362282038	362288864	1210	649.364377987846	-	mono:minus
chr3q	364841250	364870024	1211	6081.3004473981	+	mono:plus
chr3q	364872008	364985026	1212	40492.5475655118	+	mono:plus
chr3q	364986000	365084008	1213	43385.0280496991	+	mono:plus
chr3q	365089000	365168021	1214	29565.7265174735	+	mono:plus
chr3q	365171002	365237024	1215	17410.9773244727	+	mono:plus
chr3q	365275003	365304411	1216	7083.16483596501	+	mono:plus
chr3q	407412215	407418849	1217	950.198160149871	-	mono:minus
chr3q	416948068	416964012	1218	2126.68641687098	+	mono:plus
chr3q	417038014	417042734	1219	523.047971893901	+	mono:plus
chr3q	417399016	417411014	1220	1528.93477945468	-	mono:minus
chr3q	436418132	436422552	1221	3545.30753398305	-	mono:minus
chr3q	463430003	463435983	1222	571.404301558002	-	mono:minus
chr3q	487110119	487118026	1223	950.850405158992	-	mono:minus
chr3q	489040362	489043540	1224	663.501484673471	-	mono:minus
chr3q	509262000	509272929	1225	2111.96682351077	+	mono:plus
chr3q	509606082	509611529	1226	502.707308219568	+	mono:plus
chr3q	526175955	526184473	1227	1370.09934719023	+	mono:plus
chr3q	535447403	535453320	1228	1583.83315515631	.	bi:plus-minus
chr3q	538955101	538961717	1229	1113.29423176015	+	mono:plus
chr3q	564000454	564008398	1230	855.507812343108	+	mono:plus
chr3q	566805352	566810017	1231	498.778502532607	-	mono:minus
chr3q	601241008	601259023	1232	3040.9514890542	+	mono:plus
chr3q	620153000	620158017	1233	501.797189154314	-	mono:minus
chr3q	634530325	634537863	1234	3319.21018245396	+	mono:plus
chr3q	650415706	650421929	1235	866.541797644023	+	mono:plus
chr3q	691959001	691971014	1236	2122.36816405296	+	mono:plus
chr3q	725027008	725035023	1237	795.61840964088	+	mono:plus
chr3q	732245001	732250942	1238	547.378847546249	+	mono:plus
chr3q	773351001	773362025	1239	1463.33715062339	-	mono:minus
chr3q	775892072	775898001	1240	610.078386851981	+	mono:plus
chr3q	808208210	808214517	1241	981.290620541283	-	mono:minus
chr3q	812440025	812448983	1242	1146.72881082726	+	mono:plus
chr3q	847007031	847018920	1243	2396.72374985473	-	mono:minus
chr3q	847027002	847035969	1244	1043.18940662009	-	mono:minus
chr3q	863908203	863913024	1245	511.086014441129	-	mono:minus
chr3q	931525435	931532768	1246	1238.54994157008	+	mono:plus
chr3q	954102325	954108671	1247	650.990024808753	-	mono:minus
chr3q	954276001	954281849	1248	646.26989883291	-	mono:minus
chr3q	973788001	973794993	1249	587.336712433274	+	mono:plus
chr3q	991837020	991843563	1250	592.994616293765	-	mono:minus
chr3q	1013254014	1013259919	1251	558.971073083692	-	mono:minus
chr3q	1014165029	1014169966	1252	588.376179990807	-	mono:minus
chr3q	1016896001	1016905914	1253	1134.17544275558	+	mono:plus
chr3q	1041244030	1041255942	1254	2198.32081807404	-	mono:minus
chr3q	1041262018	1041274010	1255	2925.37994009848	-	mono:minus
chr3q	1066377001	1066388025	1256	1658.92320944954	-	mono:minus
chr3q	1080143026	1080151871	1257	731.766814868867	+	mono:plus
chr3q	1081932006	1081941989	1258	1337.081598141	+	mono:plus
chr3q	1101634103	1101647925	1259	6462.44204133868	+	mono:plus
chr3q	1111967619	1111977046	1260	1336.54056971758	+	mono:plus
chr3q	1112073010	1112080908	1261	737.161368584946	+	mono:plus
chr3q	1114297172	1114303359	1262	599.527649492471	+	mono:plus
chr3q	1129766488	1129773891	1263	668.441753852016	-	mono:minus
chr3q	1129778193	1129785011	1264	688.401968396239	-	mono:minus
chr3q	1144904028	1144914004	1265	1191.81022084841	-	mono:minus
chr3q	1160032877	1160040489	1266	1056.00021685458	-	mono:minus
chr3q	1217369268	1217376154	1267	766.952835175605	-	mono:minus
chr3q	1225542001	1225549942	1268	663.72204694951	+	mono:plus
chr3q	1236897009	1236904015	1269	654.607953040733	+	mono:plus
chr3q	1240148060	1240159014	1270	1437.70433261845	+	mono:plus
chr3q	1258799018	1258809983	1271	1495.3974788872	+	mono:plus
chr3q	1289684007	1289694027	1272	1086.25302263335	+	mono:plus
chr3q	1293746002	1293753937	1273	963.124410571233	+	mono:plus
chr3q	1297952010	1297956942	1274	509.133004071707	-	mono:minus
chr3q	1304690224	1304698024	1275	778.683210462413	.	bi:plus-minus
chr3q	1306205023	1306211759	1276	780.220692302923	-	mono:minus
chr3q	1309592187	1309597022	1277	534.256540472907	+	mono:plus
chr3q	1314819004	1314829299	1278	1432.1437891662	-	mono:minus
chr3q	1315017005	1315025005	1279	779.369456105996	-	mono:minus
chr3q	1320857277	1320863907	1280	721.451925023523	+	mono:plus
chr3q	1321209258	1321217818	1281	1024.33342731128	-	mono:minus
chr3q	1342095045	1342099788	1282	501.767253968883	-	mono:minus
chr3q	1347166018	1347174968	1283	852.615647402489	-	mono:minus
chr3q	1370835040	1370848913	1284	2236.11591188887	+	mono:plus
chr3q	1382894245	1382899028	1285	498.585360297841	-	mono:minus
chr3q	1415131001	1415162015	1286	12698.7433023699	-	mono:minus
chr3q	1415163009	1415299020	1287	97675.8945143816	-	mono:minus
chr3q	1415423001	1415565020	1288	175459.281273781	-	mono:minus
chr3q	1417540021	1417550958	1289	4816.65383442065	-	mono:minus
chr3q	1418148019	1418155897	1290	741.006906687405	-	mono:minus
chr3q	1418213044	1418222027	1291	906.9817039799	+	mono:plus
chr3q	1418265009	1418283020	1292	2639.95253034976	+	mono:plus
chr3q	1418327119	1418335022	1293	905.898605359129	+	mono:plus
chr3q	1418354003	1418485998	1294	46535.0073259784	+	mono:plus
chr3q	1418517025	1418528020	1295	2706.38045071192	-	mono:minus
chr3q	1418547016	1418556008	1296	1037.53429690842	-	mono:minus
chr3q	1418583044	1418590023	1297	531.053804745007	-	mono:minus
chr3q	1418601283	1418610969	1298	1031.31367190021	-	mono:minus
chr3q	1418613048	1418621014	1299	842.494985989686	-	mono:minus
chr3q	1420761018	1420771023	1300	1273.1391670409	+	mono:plus
chr3q	1438615015	1438624999	1301	1157.39295870793	-	mono:minus
chr3q	1451054096	1451061055	1302	839.770841126424	-	mono:minus
chr3q	1456540003	1456546015	1303	551.953571522902	+	mono:plus
chr3q	1456579036	1456586016	1304	731.004565582346	-	mono:minus
chr3q	1457059008	1457066571	1305	746.522567607156	.	bi:minus-plus
chr3q	1472976026	1472984824	1306	1061.89836013194	-	mono:minus
chr3q	1497216059	1497223026	1307	1238.19496354933	+	mono:plus
chr3q	1505874001	1505884029	1308	1547.75448240213	+	mono:plus
chr3q	1520234068	1520241023	1309	775.984835096772	-	mono:minus
chr3q	1524770194	1524780025	1310	1222.88757424547	+	mono:plus
chr4p	16544034	16554961	1311	1509.85853404262	-	mono:minus
chr4p	26131002	26140019	1312	878.986265398013	-	mono:minus
chr4p	57904003	57914985	1313	2186.58602198599	+	mono:plus
chr4p	101019001	101028940	1314	1030.37281649965	-	mono:minus
chr4p	111833118	111862026	1315	19409.465599267	-	mono:minus
chr4p	111865002	111891024	1316	12396.2277062231	-	mono:minus
chr4p	112340042	112353012	1317	1644.27758594624	+	mono:plus
chr4p	112358005	112393005	1318	33722.5004048369	+	mono:plus
chr4p	113501071	113614013	1319	412505.083520942	.	bi:minus-plus
chr4p	114652003	114663984	1320	3974.88267047965	+	mono:plus
chr4p	114715002	114735997	1321	35664.1242071958	-	mono:minus
chr4p	114767005	114808017	1322	24361.6614846948	+	mono:plus
chr4p	114830126	114917003	1323	20901.5598032305	-	mono:minus
chr4p	116156002	116173257	1324	5766.79298491166	-	mono:minus
chr4p	116340464	116651006	1325	486071.339902854	.	bi:plus-minus
chr4p	116738007	116743017	1326	496.458663334686	+	mono:plus
chr4p	118452001	118460003	1327	849.181910470507	-	mono:minus
chr4p	118494001	118505028	1328	1358.49879873806	-	mono:minus
chr4p	119346001	119357021	1329	1323.1407946689	-	mono:minus
chr4p	119486032	119512987	1330	9178.89967955662	-	mono:minus
chr4p	132995107	133000581	1331	602.708888812157	-	mono:minus
chr4p	134419370	134432930	1332	2978.07798705613	+	mono:plus
chr4p	148697002	148704772	1333	693.513645747785	.	bi:minus-plus
chr4p	178584098	178591320	1334	729.949615904772	-	mono:minus
chr4p	190136005	190145012	1335	1002.92915372149	+	mono:plus
chr4p	199176084	199182401	1336	691.664714544578	+	mono:plus
chr4p	240262844	240268757	1337	1112.86468662936	+	mono:plus
chr4p	244204480	244211955	1338	670.323474480491	+	mono:plus
chr4p	258469025	258491810	1339	3427.61465084355	+	mono:plus
chr4p	299537009	299542951	1340	1074.57346218052	.	bi:plus-minus
chr4p	335434016	335441015	1341	643.306349667331	+	mono:plus
chr4p	342081018	342089988	1342	1019.37738156566	-	mono:minus
chr4p	346907005	346916017	1343	1076.16617411098	+	mono:plus
chr4p	384243073	384249968	1344	603.889956030038	+	mono:plus
chr4p	394127057	394142022	1345	2609.58176452626	-	mono:minus
chr4p	399551000	399559021	1346	733.013315192674	+	mono:plus
chr4p	399581150	399604024	1347	4161.84578754091	-	mono:minus
chr4p	399780019	399801144	1348	3052.47956647813	-	mono:minus
chr4p	399814016	399851924	1349	5330.26316516818	-	mono:minus
chr4p	399868047	399885999	1350	2199.42118135129	+	mono:plus
chr4p	399887099	399894971	1351	833.882377570005	+	mono:plus
chr4p	399903003	399914010	1352	1473.96871478995	+	mono:plus
chr4p	400002022	400033891	1353	8388.32653572	-	mono:minus
chr4p	400087014	400098003	1354	2541.10868996219	-	mono:minus
chr4p	400105010	400114010	1355	780.397607447992	-	mono:minus
chr4p	400152043	400160975	1356	951.5625679015	-	mono:minus
chr4p	400172009	400185022	1357	1374.7662945467	-	mono:minus
chr4p	400193026	400199025	1358	621.975972781666	-	mono:minus
chr4p	400210003	400226014	1359	1897.72727308286	-	mono:minus
chr4p	400261000	400269015	1360	732.230126050683	-	mono:minus
chr4p	400271005	400291990	1361	2607.14944125527	-	mono:minus
chr4p	400573157	400580015	1362	582.656746641075	.	bi:plus-minus
chr4p	400849009	400856999	1363	767.224761570199	-	mono:minus
chr4p	400913095	400919897	1364	665.052249160831	-	mono:minus
chr4p	401022000	401029002	1365	641.71523537894	-	mono:minus
chr4p	401033026	401043995	1366	1538.38938986563	-	mono:minus
chr4p	401059027	401070002	1367	1439.53283114325	-	mono:minus
chr4p	401077007	401081915	1368	532.193076612697	-	mono:minus
chr4p	401197001	401223016	1369	9223.07167225552	-	mono:minus
chr4p	409257004	409266001	1370	769.545372932224	.	bi:minus-plus
chr4p	443982081	443991015	1371	1031.63878269131	+	mono:plus
chr4p	450356002	450363816	1372	1118.38429901004	+	mono:plus
chr4p	477700014	477708299	1373	744.598862770575	+	mono:plus
chr4p	520085094	520094976	1374	1435.50595933353	+	mono:plus
chr4p	522989013	522997997	1375	1079.75366970316	-	mono:minus
chr4p	528476001	528481028	1376	502.990424267339	+	mono:plus
chr4p	529338258	529349969	1377	4496.78848590014	+	mono:plus
chr4p	537990000	537994334	1378	512.07998888718	-	mono:minus
chr4p	539929138	539935006	1379	660.939313017576	+	mono:plus
chr4p	553877015	553885003	1380	854.324563780282	+	mono:plus
chr4p	578254008	578264008	1381	1220.45556042784	+	mono:plus
chr4p	619051615	619059956	1382	1595.52828149352	-	mono:minus
chr4p	626928014	626935015	1383	656.330454755859	+	mono:plus
chr4p	675723527	675731983	1384	987.089556830185	+	mono:plus
chr4p	680649337	680673659	1385	4237.92490269717	-	mono:minus
chr4p	681528104	681536631	1386	1093.13221052466	+	mono:plus
chr4p	681550037	681560996	1387	1466.28358699892	.	bi:plus-minus
chr4p	681569410	681577994	1388	1091.77167208985	-	mono:minus
chr4p	683463021	683474987	1389	1626.43485949326	-	mono:minus
chr4p	717740699	717756989	1390	31513.663443192	+	mono:plus
chr4p	718043033	718163014	1391	98167.1622406611	-	mono:minus
chr4p	719570017	719578013	1392	1101.322647183	-	mono:minus
chr4p	719582000	719592980	1393	4753.21815910748	-	mono:minus
chr4p	719594034	719644986	1394	190325.529626854	+	mono:plus
chr4p	722615068	722623020	1395	878.744553306204	-	mono:minus
chr4p	746633024	746640989	1396	1095.31684887737	-	mono:minus
chr4p	783780108	783796012	1397	7597.94514057124	+	mono:plus
chr4p	819060136	819067956	1398	1450.39304046094	.	bi:plus-minus
chr4p	838046012	838055803	1399	1557.23423752893	-	mono:minus
chr4p	879888870	879896954	1400	951.91767975655	+	mono:plus
chr4p	883376026	883384999	1401	982.504913589339	-	mono:minus
chr4p	907827057	907833997	1402	638.512181934963	-	mono:minus
chr4p	908556079	908564956	1403	937.233663811785	+	mono:plus
chr4p	908579048	908596029	1404	5106.46162814733	+	mono:plus
chr4p	911393106	911397577	1405	951.863343777775	+	mono:plus
chr4p	928182913	928189997	1406	1596.73478542126	+	mono:plus
chr4p	935774027	935786015	1407	3792.02156603998	-	mono:minus
chr4p	935801087	935811008	1408	1281.1698612241	+	mono:plus
chr4p	954479160	954487868	1409	1821.09570249971	-	mono:minus
chr4p	964257326	964262190	1410	679.019900106431	-	mono:minus
chr4p	964843004	964851578	1411	1085.74645287253	-	mono:minus
chr4p	979673565	979678008	1412	498.203976376416	-	mono:minus
chr4p	982174085	982194937	1413	2193.42125396716	-	mono:minus
chr4p	1027639579	1027647818	1414	3146.46715064791	-	mono:minus
chr4p	1029177243	1029184828	1415	655.192294316113	-	mono:minus
chr4p	1045927278	1045939786	1416	6409.93188119339	+	mono:plus
chr4p	1047695003	1047750978	1417	13193.3287754767	+	mono:plus
chr4p	1050631001	1050739991	1418	38764.7395268542	-	mono:minus
chr4p	1051115029	1051121926	1419	637.057696223965	+	mono:plus
chr4p	1053041798	1053047990	1420	721.281393368659	-	mono:minus
chr4p	1056164029	1056177977	1421	1445.73647871818	-	mono:minus
chr4p	1056181014	1056207941	1422	5980.41605861719	-	mono:minus
chr4p	1056348001	1056353022	1423	515.247174718555	+	mono:plus
chr4p	1056498001	1056504013	1424	688.600191251616	-	mono:minus
chr4p	1057813100	1057819025	1425	703.150773279059	+	mono:plus
chr4p	1073590006	1073598926	1426	926.386643921691	+	mono:plus
chr4p	1073621035	1073628022	1427	602.076739002974	+	mono:plus
chr4p	1077955104	1077964031	1428	861.77641037842	-	mono:minus
chr4p	1078684035	1078691832	1429	2521.95795010224	+	mono:plus
chr4p	1093904266	1093912863	1430	831.14054291121	+	mono:plus
chr4p	1118704046	1118714010	1431	1536.73341356722	-	mono:minus
chr4p	1118826025	1118836017	1432	1180.66822644267	-	mono:minus
chr4p	1118878030	1118889019	1433	1254.37606143227	-	mono:minus
chr4p	1119344019	1119354758	1434	4963.67608120331	-	mono:minus
chr4p	1132583494	1132590565	1435	739.62504832667	+	mono:plus
chr4p	1135864011	1135878791	1436	1928.72708491861	-	mono:minus
chr4p	1135902013	1135918022	1437	2592.34302493796	+	mono:plus
chr4p	1168391008	1168397017	1438	577.95900453649	+	mono:plus
chr4p	1190843088	1190849985	1439	702.17409828257	-	mono:minus
chr4p	1191330037	1191336999	1440	630.053425306927	-	mono:minus
chr4p	1191390008	1191396987	1441	631.61202073856	-	mono:minus
chr4p	1191608096	1191612998	1442	545.354893415299	+	mono:plus
chr4p	1195216042	1195221022	1443	545.543362801914	-	mono:minus
chr4q	1768085	1776970	1444	1132.07555377492	.	bi:minus-plus
chr4q	5717007	5727014	1445	1661.25547896118	-	mono:minus
chr4q	24334034	24348469	1446	2791.83323044314	+	mono:plus
chr4q	41283008	41287971	1447	562.800644519079	+	mono:plus
chr4q	43783122	43790026	1448	632.153510911309	-	mono:minus
chr4q	44109017	44125026	1449	2614.46881279802	-	mono:minus
chr4q	44130101	44139887	1450	1590.64235478343	-	mono:minus
chr4q	44149043	44159981	1451	1149.69317110288	-	mono:minus
chr4q	44162059	44170024	1452	708.438844242089	-	mono:minus
chr4q	44250000	44258784	1453	884.068372802503	-	mono:minus
chr4q	44293158	44317028	1454	2578.32184577182	-	mono:minus
chr4q	44361011	44393986	1455	6249.53895683789	-	mono:minus
chr4q	44424002	44431959	1456	737.67598498271	-	mono:minus
chr4q	44470000	44509023	1457	5852.44669666107	-	mono:minus
chr4q	44524066	44556025	1458	6401.75471593196	-	mono:minus
chr4q	44563024	44584015	1459	2399.1252738286	-	mono:minus
chr4q	44632005	44646999	1460	1776.42400913179	-	mono:minus
chr4q	44674010	44683022	1461	875.940634122378	-	mono:minus
chr4q	44767000	44779029	1462	3309.33889289893	-	mono:minus
chr4q	44792005	44826978	1463	8020.34777186136	-	mono:minus
chr4q	44832088	44837023	1464	589.242533579268	-	mono:minus
chr4q	44843000	44878017	1465	9058.6518777683	-	mono:minus
chr4q	44929006	44971941	1466	9104.96366725887	-	mono:minus
chr4q	45019703	45029013	1467	1454.48393892732	+	mono:plus
chr4q	60696658	60706000	1468	1660.01227512916	-	mono:minus
chr4q	60742358	60749017	1469	650.425204972596	+	mono:plus
chr4q	61971007	61984891	1470	4307.72162177843	-	mono:minus
chr4q	65517164	65525008	1471	728.235047594746	-	mono:minus
chr4q	70997001	71011892	1472	2330.80252357287	-	mono:minus
chr4q	76705045	76715977	1473	1787.81439468195	+	mono:plus
chr4q	76720003	76728988	1474	952.5071656734	+	mono:plus
chr4q	76957008	76965942	1475	843.719897830363	+	mono:plus
chr4q	77176006	77182924	1476	707.809818252854	+	mono:plus
chr4q	77315009	77320988	1477	583.834982083128	+	mono:plus
chr4q	105618004	105627007	1478	918.055367044748	-	mono:minus
chr4q	136873010	136882961	1479	1152.0266059596	+	mono:plus
chr4q	184245934	184255018	1480	1121.19223430932	-	mono:minus
chr4q	184281010	184287014	1481	559.17150454093	-	mono:minus
chr4q	184319748	184329015	1482	1623.58470889158	+	mono:plus
chr4q	211869770	211875027	1483	509.154298521112	+	mono:plus
chr4q	238333000	238342003	1484	1011.81425368138	-	mono:minus
chr4q	248618015	248629028	1485	1906.74100345731	-	mono:minus
chr4q	248646246	248655021	1486	1646.08521686645	-	mono:minus
chr4q	259708010	259717027	1487	907.44422604866	-	mono:minus
chr4q	263140031	263150019	1488	1347.51032049179	+	mono:plus
chr4q	276334000	276342959	1489	1015.84557967498	+	mono:plus
chr4q	276497097	276505984	1490	966.922543625364	+	mono:plus
chr4q	277750945	277759807	1491	1437.25323335236	-	mono:minus
chr4q	298259031	298266543	1492	708.589988565695	-	mono:minus
chr4q	319107087	319112851	1493	672.974357166737	-	mono:minus
chr4q	331130021	331134994	1494	495.675561867506	-	mono:minus
chr4q	331576001	331585023	1495	1131.41458967546	-	mono:minus
chr4q	333532069	333538025	1496	568.628897134676	-	mono:minus
chr4q	365399531	365405002	1497	879.426434270569	-	mono:minus
chr4q	367077161	367170950	1498	59676.2326617421	+	mono:plus
chr4q	367174354	367207670	1499	6183.56382646671	+	mono:plus
chr4q	391542638	391551999	1500	1145.87595693658	+	mono:plus
chr4q	413182067	413188604	1501	2485.2402107605	-	mono:minus
chr4q	480701000	480708983	1502	885.064553160478	+	mono:plus
chr4q	500858005	500867633	1503	1656.51724024128	+	mono:plus
chr4q	505320482	505326021	1504	591.755757754923	+	mono:plus
chr4q	588356051	588362163	1505	661.745760733462	+	mono:plus
chr4q	599231000	599240011	1506	1094.73854488794	-	mono:minus
chr4q	600337675	600347990	1507	2144.07069064942	+	mono:plus
chr4q	608372093	608380021	1508	1247.34775106008	-	mono:minus
chr4q	685682063	685697000	1509	2658.9971916131	-	mono:minus
chr4q	729506470	729514897	1510	949.179993688981	-	mono:minus
chr4q	849126234	849134657	1511	936.39416029419	-	mono:minus
chr4q	894863002	894873990	1512	1912.41689758245	-	mono:minus
chr4q	907471292	907476948	1513	595.105595720103	-	mono:minus
chr4q	948744580	948751832	1514	994.880769149339	+	mono:plus
chr4q	968310015	968316437	1515	2243.38769168667	-	mono:minus
chr4q	982465032	982474531	1516	1756.28517269423	.	bi:plus-minus
chr4q	1019527013	1019535918	1517	2287.80700148061	+	mono:plus
chr4q	1041253035	1041258021	1518	563.817057686336	+	mono:plus
chr4q	1055647012	1055652437	1519	528.530392164524	-	mono:minus
chr4q	1113653028	1113663029	1520	1214.12721659265	+	mono:plus
chr4q	1117106297	1117112025	1521	633.853045065688	-	mono:minus
chr4q	1125197020	1125201600	1522	604.300691487834	+	mono:plus
chr4q	1139530007	1139537014	1523	886.96983147442	+	mono:plus
chr4q	1142148068	1142154023	1524	603.490802735968	+	mono:plus
chr4q	1148653020	1148659948	1525	913.732249103056	+	mono:plus
chr4q	1152961001	1152972017	1526	1449.657925252	+	mono:plus
chr4q	1160425071	1160448945	1527	3718.27226283679	-	mono:minus
chr4q	1160568001	1160574989	1528	734.198060403986	+	mono:plus
chr4q	1162588030	1162598001	1529	1135.55257190447	-	mono:minus
chr4q	1172234165	1172241857	1530	1127.61581534757	-	mono:minus
chr4q	1195400070	1195416600	1531	2506.53782907973	+	mono:plus
chr5p	25097022	25106990	1532	1534.69711691266	+	mono:plus
chr5p	27229391	27238584	1533	1562.8677559093	+	mono:plus
chr5p	39853369	39859883	1534	815.557581744305	+	mono:plus
chr5p	40957129	40962075	1535	653.084367180098	.	bi:plus-minus
chr5p	44139053	44150941	1536	1581.51189385425	-	mono:minus
chr5p	51281174	51286989	1537	841.339886347909	-	mono:minus
chr5p	52065047	52074062	1538	3265.24397768087	-	mono:minus
chr5p	53944045	53949577	1539	542.739306789567	-	mono:minus
chr5p	91163555	91171994	1540	1016.44794544974	+	mono:plus
chr5p	130816949	130826012	1541	1229.49537893684	-	mono:minus
chr5p	147552011	147558028	1542	604.48861952499	-	mono:minus
chr5p	166313058	166319932	1543	790.948309911151	-	mono:minus
chr5p	181084654	181096974	1544	1333.94222906825	.	bi:plus-minus
chr5p	193189020	193194893	1545	548.366095318212	-	mono:minus
chr5p	195030013	195040279	1546	1374.03028750783	-	mono:minus
chr5p	217210112	217220024	1547	3373.20131830436	+	mono:plus
chr5p	237403040	237408000	1548	584.882620593035	+	mono:plus
chr5p	242611101	242616953	1549	630.096956774889	-	mono:minus
chr5p	268353974	268363781	1550	3907.16505448532	-	mono:minus
chr5p	312017000	312027937	1551	1694.45629830544	+	mono:plus
chr5p	333575090	333586963	1552	1769.23313475486	-	mono:minus
chr5p	339955114	339962025	1553	665.954336312332	-	mono:minus
chr5p	345785245	345794994	1554	1783.98182321658	-	mono:minus
chr5p	358734145	358742790	1555	953.347568916361	-	mono:minus
chr5p	362267069	362276026	1556	914.896330863183	-	mono:minus
chr5p	370033024	370038794	1557	597.083349667946	+	mono:plus
chr5p	380992283	380996981	1558	536.974983895763	-	mono:minus
chr5p	421539000	421545999	1559	824.30666828387	.	bi:plus-minus
chr5p	424493285	424499008	1560	557.527227555863	-	mono:minus
chr5p	425233235	425238821	1561	544.205981921241	+	mono:plus
chr5p	428129496	428139017	1562	1562.09500845717	+	mono:plus
chr5p	476237045	476246787	1563	1935.71003348083	+	mono:plus
chr5p	500292352	500298021	1564	604.8312959394	+	mono:plus
chr5p	508088213	508093499	1565	835.97466345123	-	mono:minus
chr5p	522058005	522064027	1566	550.014577286739	-	mono:minus
chr5p	523915006	523922997	1567	897.608761696936	+	mono:plus
chr5p	526022362	526029257	1568	1003.06052981065	-	mono:minus
chr5p	570777002	570783642	1569	703.881883278605	+	mono:plus
chr5p	644293026	644300022	1570	710.080057675074	+	mono:plus
chr5p	656750033	656773019	1571	15379.6259868412	.	bi:plus-minus
chr5p	663149188	663157305	1572	1063.04574932055	+	mono:plus
chr5p	672843534	672851262	1573	1527.74865303638	+	mono:plus
chr5p	673623423	673628997	1574	591.689134374297	-	mono:minus
chr5p	688928000	688938011	1575	1236.88920578144	+	mono:plus
chr5p	695265112	695269926	1576	510.02895463579	-	mono:minus
chr5p	720862003	720872024	1577	1081.34329082287	-	mono:minus
chr5p	720873002	720890019	1578	1841.05425255533	-	mono:minus
chr5p	762415001	762420560	1579	620.081602820853	+	mono:plus
chr5p	788961565	788970013	1580	875.028955047585	+	mono:plus
chr5p	804875026	804881993	1581	666.879967679664	-	mono:minus
chr5p	823420001	823431252	1582	5503.13822501361	-	mono:minus
chr5p	829155034	829163012	1583	775.211627314236	-	mono:minus
chr5p	836812025	836822028	1584	1191.44144706222	-	mono:minus
chr5p	883633060	883637710	1585	591.888356670042	-	mono:minus
chr5p	896921016	896928318	1586	820.641518082165	+	mono:plus
chr5p	913247628	913252751	1587	522.589196439926	-	mono:minus
chr5p	933358251	933370941	1588	2673.49667578187	-	mono:minus
chr5p	948605002	948610988	1589	564.384837616764	+	mono:plus
chr5p	949339022	949345021	1590	560.78714508686	-	mono:minus
chr5p	959846579	959852887	1591	690.898667508364	+	mono:plus
chr5p	979478083	979487014	1592	857.601014327602	-	mono:minus
chr5p	984647007	984653764	1593	720.186602889573	+	mono:plus
chr5p	986535085	986542877	1594	891.897047290833	+	mono:plus
chr5p	999418570	999426932	1595	1215.67236829122	-	mono:minus
chr5p	1018452060	1018458017	1596	739.491700443572	-	mono:minus
chr5p	1040563001	1040569170	1597	746.513462366403	+	mono:plus
chr5p	1042860062	1042867021	1598	634.074693580064	-	mono:minus
chr5p	1067001157	1067007861	1599	706.750074719099	+	mono:plus
chr5p	1077215140	1077219278	1600	511.70381088471	+	mono:plus
chr5p	1094356920	1094361473	1601	790.863606021421	+	mono:plus
chr5p	1096203127	1096211547	1602	877.316960556494	+	mono:plus
chr5p	1102372010	1102419999	1603	11369.5904660066	+	mono:plus
chr5p	1102459016	1102492024	1604	4016.49307296657	+	mono:plus
chr5p	1102496055	1102515980	1605	2683.64456249675	+	mono:plus
chr5p	1102519002	1102529944	1606	2672.44028929325	+	mono:plus
chr5p	1102550001	1102562997	1607	4458.5786406494	+	mono:plus
chr5p	1119827106	1119833746	1608	1144.61377042574	-	mono:minus
chr5p	1144526011	1144532021	1609	573.269090578584	-	mono:minus
chr5p	1153512006	1153521924	1610	1114.80216940874	+	mono:plus
chr5p	1153567003	1153573358	1611	706.958425783113	+	mono:plus
chr5p	1153676083	1153686017	1612	1320.61848972758	+	mono:plus
chr5p	1199771046	1199777392	1613	1017.92541919153	+	mono:plus
chr5p	1230632286	1230660021	1614	11489.5262844876	-	mono:minus
chr5p	1266062416	1266069760	1615	1950.40618407567	-	mono:minus
chr5p	1271161021	1271168018	1616	713.729451391521	+	mono:plus
chr5p	1271179027	1271201007	1617	2615.40078325176	+	mono:plus
chr5q	11239972	11248720	1618	1808.44637217886	-	mono:minus
chr5q	33072001	33078958	1619	594.746478865182	+	mono:plus
chr5q	34357297	34363935	1620	1553.95698315733	-	mono:minus
chr5q	45613003	45626027	1621	3962.5839908208	+	mono:plus
chr5q	58600081	58625604	1622	18398.8789992779	.	bi:plus-minus
chr5q	58671963	58693427	1623	103976.34306417	+	mono:plus
chr5q	78737241	78747163	1624	1721.54319293464	-	mono:minus
chr5q	87559405	87566993	1625	767.239831740438	+	mono:plus
chr5q	103461016	103469022	1626	691.398920577932	+	mono:plus
chr5q	104361763	104367253	1627	743.100997019098	+	mono:plus
chr5q	105720074	105735987	1628	1973.2339297253	-	mono:minus
chr5q	105769002	105776994	1629	778.14870691137	-	mono:minus
chr5q	105779121	105792029	1630	3438.46554883658	-	mono:minus
chr5q	105829131	105839434	1631	2533.59482288038	-	mono:minus
chr5q	105909079	105919018	1632	1382.51167702963	-	mono:minus
chr5q	105923041	105935005	1633	1697.49207506708	-	mono:minus
chr5q	105945001	105961023	1634	2467.70332985686	-	mono:minus
chr5q	105963001	105967982	1635	519.477286525814	-	mono:minus
chr5q	106010002	106016022	1636	651.201836990393	-	mono:minus
chr5q	106058066	106075540	1637	3172.36823805659	-	mono:minus
chr5q	136432066	136440956	1638	1037.03299118907	-	mono:minus
chr5q	140299006	140307989	1639	928.777518630119	.	bi:plus-minus
chr5q	140313008	140320874	1640	738.020214036365	-	mono:minus
chr5q	140373007	140391014	1641	2382.58186817065	-	mono:minus
chr5q	140401030	140409988	1642	833.482641736489	-	mono:minus
chr5q	140411103	140435024	1643	3319.16267205813	-	mono:minus
chr5q	140437008	140443012	1644	603.039330695661	-	mono:minus
chr5q	140489005	140523017	1645	8213.19502718181	-	mono:minus
chr5q	140531001	140586029	1646	11992.8928721399	-	mono:minus
chr5q	140587001	140597016	1647	1446.95852544912	-	mono:minus
chr5q	140601004	140616007	1648	2436.15685237798	-	mono:minus
chr5q	140622013	140628030	1649	596.460267463206	-	mono:minus
chr5q	140629002	140636001	1650	748.608826203853	-	mono:minus
chr5q	140638030	140660020	1651	2771.70619431435	-	mono:minus
chr5q	140692025	140699980	1652	809.692441117019	-	mono:minus
chr5q	140702125	140706921	1653	530.341410165613	-	mono:minus
chr5q	140711001	140721024	1654	1110.65633272832	-	mono:minus
chr5q	140740011	140748013	1655	738.635624753505	-	mono:minus
chr5q	146328001	146343020	1656	1779.92507022525	+	mono:plus
chr5q	146367045	146373614	1657	725.014149485734	-	mono:minus
chr5q	174041008	174049020	1658	736.016874888521	+	mono:plus
chr5q	185039021	185053014	1659	1772.41149386646	+	mono:plus
chr5q	185081001	185089024	1660	685.547567557085	+	mono:plus
chr5q	192090027	192094724	1661	587.202250254583	-	mono:minus
chr5q	192996116	193008028	1662	1666.46201362534	-	mono:minus
chr5q	210513173	210519458	1663	1071.96387649622	+	mono:plus
chr5q	216266644	216272231	1664	1390.72815251097	-	mono:minus
chr5q	217395000	217400758	1665	582.439401976767	+	mono:plus
chr5q	224729389	224734847	1666	2392.26143228123	-	mono:minus
chr5q	243939112	243945012	1667	560.679467926952	-	mono:minus
chr5q	293931032	293937021	1668	675.807063619305	-	mono:minus
chr5q	309697775	309706394	1669	2312.16999266163	+	mono:plus
chr5q	323304000	323320018	1670	3116.74796179901	-	mono:minus
chr5q	324669017	324676017	1671	668.383541628254	-	mono:minus
chr5q	368248008	368253018	1672	530.660653746306	+	mono:plus
chr5q	396735033	396743966	1673	985.895786605036	-	mono:minus
chr5q	417272042	417284790	1674	4574.4361416942	+	mono:plus
chr5q	439427782	439437494	1675	1857.24083851471	+	mono:plus
chr5q	440011027	440020642	1676	1188.88608796656	+	mono:plus
chr5q	440683000	440691881	1677	919.105073834963	-	mono:minus
chr5q	443632021	443641019	1678	957.67995990817	+	mono:plus
chr5q	446295176	446302996	1679	1311.90745538726	+	mono:plus
chr5q	470976539	470983974	1680	813.872114598794	-	mono:minus
chr5q	472748025	472753957	1681	587.956786566048	+	mono:plus
chr5q	474801081	474816973	1682	3136.73544974834	-	mono:minus
chr5q	495450097	495458832	1683	3441.95128733652	-	mono:minus
chr5q	497488461	497495861	1684	827.390608642597	-	mono:minus
chr5q	526605634	526616991	1685	7317.48756834174	+	mono:plus
chr5q	549268008	549277008	1686	956.463308924358	+	mono:plus
chr5q	600811022	600818167	1687	789.665111769834	-	mono:minus
chr5q	628327343	628339860	1688	3395.59302184677	+	mono:plus
chr5q	639959001	639968426	1689	1308.09034295301	-	mono:minus
chr5q	664045043	664054801	1690	1509.04123734093	+	mono:plus
chr5q	695366029	695372023	1691	634.73589746293	-	mono:minus
chr5q	695376015	695397011	1692	2391.43041404579	-	mono:minus
chr5q	695451645	695459913	1693	1096.18464587485	-	mono:minus
chr5q	695579000	695584023	1694	525.448742072236	-	mono:minus
chr5q	695600126	695618003	1695	2424.84724376506	-	mono:minus
chr5q	700162006	700172023	1696	1322.83634565239	-	mono:minus
chr5q	734333348	734339823	1697	542.237172682804	+	mono:plus
chr5q	735283288	735289774	1698	964.087288681752	-	mono:minus
chr5q	784492095	784500665	1699	963.464228113905	+	mono:plus
chr5q	799471052	799478686	1700	2091.11171799885	+	mono:plus
chr5q	814967001	814977022	1701	1386.69056979863	+	mono:plus
chr5q	847397001	847404970	1702	725.755961383018	+	mono:plus
chr5q	847591069	847601638	1703	2047.88755065082	+	mono:plus
chr5q	858341001	858348027	1704	587.905933372261	+	mono:plus
chr5q	913254003	913265023	1705	1396.06933576329	-	mono:minus
chr5q	970715183	970721012	1706	723.226802591734	+	mono:plus
chr5q	973487014	973495999	1707	974.793944939254	+	mono:plus
chr5q	1017859002	1017866183	1708	731.048366536267	+	mono:plus
chr5q	1026482827	1026489757	1709	902.104572567723	-	mono:minus
chr5q	1033757025	1033761951	1710	536.036230899286	+	mono:plus
chr5q	1059018003	1059022970	1711	529.448909044115	+	mono:plus
chr5q	1063392001	1063397985	1712	537.348886993911	-	mono:minus
chr5q	1064158078	1064165019	1713	689.974483983866	+	mono:plus
chr5q	1077141128	1077145860	1714	547.422683509268	+	mono:plus
chr5q	1100600010	1100611963	1715	2025.95786493745	-	mono:minus
chr5q	1117055019	1117060026	1716	515.673365166504	.	bi:minus-plus
chr5q	1126379370	1126386738	1717	1737.74868468312	-	mono:minus
chr5q	1185757143	1185768944	1718	1345.39301392052	-	mono:minus
chr5q	1194347313	1194361970	1719	8432.97928218449	+	mono:plus
chr5q	1207551026	1207558946	1720	649.330809281241	-	mono:minus
chr5q	1215715361	1215721284	1721	1164.47103718222	+	mono:plus
chr5q	1224092084	1224098948	1722	648.644222334733	-	mono:minus
chr5q	1246770165	1246781893	1723	3235.93950599292	-	mono:minus
chr5q	1249906048	1249915020	1724	1189.07017361798	-	mono:minus
chr6p	9351024	9357970	1725	638.114128125219	-	mono:minus
chr6p	9430059	9437015	1726	574.792375841199	-	mono:minus
chr6p	15426197	15452999	1727	6314.31470239019	-	mono:minus
chr6p	23223135	23229984	1728	731.907175459798	-	mono:minus
chr6p	23232048	23239021	1729	571.425211866128	-	mono:minus
chr6p	25018530	25027934	1730	9126.27870617206	-	mono:minus
chr6p	54746046	54752642	1731	3524.69780046374	-	mono:minus
chr6p	57622087	57639017	1732	1825.78940894044	-	mono:minus
chr6p	57864002	57873012	1733	1007.84148156238	+	mono:plus
chr6p	76776038	76787981	1734	2838.13920932303	-	mono:minus
chr6p	140878003	140888026	1735	1357.11883835545	-	mono:minus
chr6p	151883033	151893019	1736	1259.94354677852	-	mono:minus
chr6p	188839005	188845008	1737	554.08906946003	+	mono:plus
chr6p	188861001	188877014	1738	2478.51712018117	+	mono:plus
chr6p	188902033	188912022	1739	1213.03782407181	+	mono:plus
chr6p	188982072	188988873	1740	592.585854704482	+	mono:plus
chr6p	189104004	189115021	1741	1886.6107771571	+	mono:plus
chr6p	189637201	189645855	1742	999.621232478479	+	mono:plus
chr6p	207876270	207881007	1743	509.181299115994	-	mono:minus
chr6p	220941958	220945772	1744	808.724982086148	-	mono:minus
chr6p	241486034	241498002	1745	1394.64680962607	-	mono:minus
chr6p	250346005	250354895	1746	1052.65650695724	+	mono:plus
chr6p	252363036	252367999	1747	495.953213190314	-	mono:minus
chr6p	297828209	297839007	1748	2453.57163026501	+	mono:plus
chr6p	306611000	306618610	1749	869.827084877473	+	mono:plus
chr6p	309203559	309214815	1750	1536.18156867722	+	mono:plus
chr6p	332162079	332175781	1751	2440.72645697286	+	mono:plus
chr6p	366956501	366963025	1752	817.234160462216	+	mono:plus
chr6p	371029544	371038518	1753	1211.80088895422	+	mono:plus
chr6p	384105126	384113995	1754	1238.55769658397	+	mono:plus
chr6p	444846000	444874003	1755	7361.20020231427	+	mono:plus
chr6p	444875109	444885017	1756	1364.27603552707	+	mono:plus
chr6p	444887002	444894987	1757	846.08272687455	+	mono:plus
chr6p	444897016	444905983	1758	985.932258228636	+	mono:plus
chr6p	444914013	444967023	1759	16663.5563579836	+	mono:plus
chr6p	444968007	445113973	1760	152329.402982693	+	mono:plus
chr6p	445117029	445151015	1761	25981.3600023481	+	mono:plus
chr6p	445159022	445195013	1762	21317.8705852215	+	mono:plus
chr6p	445203010	445251016	1763	32839.5952248647	+	mono:plus
chr6p	445255069	445312997	1764	31968.3643282712	+	mono:plus
chr6p	445807083	445814014	1765	703.696511928098	-	mono:minus
chr6p	447635000	447642997	1766	814.703279714721	+	mono:plus
chr6p	471624097	471633959	1767	1195.93519392626	-	mono:minus
chr6p	483029015	483039024	1768	1091.4287616934	+	mono:plus
chr6p	496239717	496254024	1769	2419.59109426936	-	mono:minus
chr6p	516325202	516335523	1770	2227.24349898549	-	mono:minus
chr6p	519363266	519371567	1771	894.066619210319	+	mono:plus
chr6p	528809094	528815812	1772	763.688005661667	+	mono:plus
chr6p	529572000	529581983	1773	1129.03350905716	-	mono:minus
chr6p	551080199	551089007	1774	1001.15098946183	.	bi:minus-plus
chr6p	564184147	564191574	1775	891.727820925664	-	mono:minus
chr6p	565770092	565775025	1776	498.930442352227	-	mono:minus
chr6p	587520749	587527838	1777	891.470260091068	+	mono:plus
chr6p	607597790	607608016	1778	1392.95358097352	+	mono:plus
chr6p	652487509	652497019	1779	1577.28207588314	.	bi:plus-minus
chr6p	723816041	723821979	1780	712.185294433018	-	mono:minus
chr6p	762132024	762140982	1781	1096.38816166905	-	mono:minus
chr6p	796172236	796178991	1782	1119.9581688113	-	mono:minus
chr6p	839600812	839607012	1783	800.046804998568	-	mono:minus
chr6p	863217239	863223616	1784	726.501330088937	+	mono:plus
chr6p	884085691	884091003	1785	606.29940503096	-	mono:minus
chr6p	972144160	972156500	1786	4413.32733124138	+	mono:plus
chr6p	1006961141	1006973501	1787	2427.47262170227	+	mono:plus
chr6p	1111713223	1111720356	1788	589.539022169145	+	mono:plus
chr6p	1113466001	1113473696	1789	753.411010510568	-	mono:minus
chr6p	1138041220	1138049956	1790	888.349519402946	-	mono:minus
chr6p	1178182358	1178189994	1791	941.01045776623	-	mono:minus
chr6p	1179164273	1179171015	1792	611.152940135029	-	mono:minus
chr6p	1183571017	1183581001	1793	1181.7077612799	-	mono:minus
chr6p	1190461023	1190467911	1794	710.296243100536	+	mono:plus
chr6p	1227795010	1227810028	1795	1935.15870998195	-	mono:minus
chr6p	1242424015	1242443023	1796	2109.91058711618	+	mono:plus
chr6p	1242957072	1242966027	1797	935.749557052688	+	mono:plus
chr6p	1243882002	1243888982	1798	751.142491501869	+	mono:plus
chr6p	1243909010	1243915989	1799	722.449148816845	+	mono:plus
chr6p	1246668045	1246676483	1800	991.636204636439	-	mono:minus
chr6p	1249338411	1249343646	1801	552.895448860937	-	mono:minus
chr6p	1275956002	1275964018	1802	827.54242213603	-	mono:minus
chr6p	1297508270	1297516975	1803	905.12380451889	-	mono:minus
chr6p	1317485013	1317492950	1804	777.81324412986	-	mono:minus
chr6p	1320507282	1320513966	1805	831.011978237159	+	mono:plus
chr6p	1329221001	1329233855	1806	1340.80742825573	-	mono:minus
chr6p	1336945149	1336952942	1807	1112.24236432591	+	mono:plus
chr6p	1337404459	1337410021	1808	526.052554703935	-	mono:minus
chr6p	1337681161	1337692918	1809	2224.40010569283	+	mono:plus
chr6p	1337968049	1337976956	1810	834.021368128319	+	mono:plus
chr6p	1349064536	1349072635	1811	1358.5481133575	+	mono:plus
chr6p	1354742029	1354748991	1812	676.717791939555	+	mono:plus
chr6p	1355610030	1355618020	1813	726.271314878083	-	mono:minus
chr6p	1356128561	1356139019	1814	1084.34507766633	+	mono:plus
chr6p	1356376015	1356384025	1815	695.608791838402	+	mono:plus
chr6p	1356445161	1356452011	1816	701.621238912354	+	mono:plus
chr6p	1356514001	1356522013	1817	702.134519982261	+	mono:plus
chr6p	1356642081	1356648018	1818	668.487175800145	+	mono:plus
chr6p	1365565818	1365571231	1819	603.799903599184	-	mono:minus
chr6p	1368854001	1368861029	1820	712.006129967531	-	mono:minus
chr6p	1368862007	1368901018	1821	8112.67957635758	.	bi:minus-plus
chr6p	1368999063	1369044028	1822	8300.72374778979	-	mono:minus
chr6p	1369045028	1369079019	1823	5452.9635154297	-	mono:minus
chr6p	1369080023	1369095982	1824	3149.55421216047	-	mono:minus
chr6p	1369258022	1369271010	1825	1581.55363161581	-	mono:minus
chr6p	1370355003	1370363942	1826	1033.14199062023	-	mono:minus
chr6p	1370419028	1370436977	1827	2247.39482487498	-	mono:minus
chr6p	1370440005	1370459955	1828	2017.05337127892	-	mono:minus
chr6p	1370491026	1370509019	1829	3470.07321664789	-	mono:minus
chr6p	1374664647	1374669693	1830	571.430367946597	-	mono:minus
chr6p	1406556027	1406561018	1831	527.599386049609	-	mono:minus
chr6p	1421932013	1421941858	1832	1297.29771717667	+	mono:plus
chr6p	1429031326	1429039977	1833	1017.60723248948	-	mono:minus
chr6p	1431678032	1431691011	1834	1458.99307350086	-	mono:minus
chr6p	1444117004	1444123959	1835	625.404962259801	+	mono:plus
chr6q	5425155	5430856	1836	600.50551349515	+	mono:plus
chr6q	6817013	6825017	1837	859.338449181841	-	mono:minus
chr6q	9824005	9830877	1838	618.288143512892	-	mono:minus
chr6q	43995002	44024017	1839	3897.78857303389	+	mono:plus
chr6q	96149693	96155549	1840	684.212315056377	-	mono:minus
chr6q	108526098	108532025	1841	767.661470927882	-	mono:minus
chr6q	112963668	112968700	1842	566.861107994277	-	mono:minus
chr6q	136497003	136505022	1843	730.260816466333	+	mono:plus
chr6q	136587009	136600017	1844	6679.91836964815	-	mono:minus
chr6q	136737085	136749030	1845	1385.89695389779	+	mono:plus
chr6q	145721408	145730930	1846	1693.7126726752	-	mono:minus
chr6q	172125010	172133952	1847	1010.01681987193	+	mono:plus
chr6q	172190001	172198984	1848	1006.23166293818	+	mono:plus
chr6q	187663029	187675025	1849	1497.7876791811	-	mono:minus
chr6q	187700009	187731024	1850	9231.90377401204	-	mono:minus
chr6q	187732015	187774025	1851	18078.0064054805	-	mono:minus
chr6q	187777140	187802020	1852	6395.16347656961	-	mono:minus
chr6q	187803001	187940821	1853	146040.926702276	-	mono:minus
chr6q	220064011	220070823	1854	660.259364757296	+	mono:plus
chr6q	233985134	233993689	1855	1449.16514415374	-	mono:minus
chr6q	256021581	256053028	1856	4804.41184299519	-	mono:minus
chr6q	262434002	262439026	1857	529.916024868621	-	mono:minus
chr6q	264333050	264338025	1858	515.737039782415	-	mono:minus
chr6q	266059001	266210998	1859	96397.9235528296	+	mono:plus
chr6q	288246006	288253619	1860	648.823117476396	+	mono:plus
chr6q	292121000	292130026	1861	943.280114408498	+	mono:plus
chr6q	310687023	310696829	1862	1757.84715280199	-	mono:minus
chr6q	311710816	311715986	1863	685.812041128707	+	mono:plus
chr6q	322347047	322357745	1864	1371.08454120873	+	mono:plus
chr6q	348590481	348596323	1865	662.87163216344	-	mono:minus
chr6q	408779525	408790020	1866	1506.62546208473	-	mono:minus
chr6q	424116210	424123608	1867	903.272082225997	-	mono:minus
chr6q	483936058	483944450	1868	939.984132830142	-	mono:minus
chr6q	515723000	515731012	1869	866.40320643713	-	mono:minus
chr6q	548222001	548227025	1870	554.067267585204	-	mono:minus
chr6q	587761010	587768024	1871	646.597372550995	+	mono:plus
chr6q	622822301	622830825	1872	1151.22613530391	+	mono:plus
chr6q	625807015	625816028	1873	938.580887794156	+	mono:plus
chr6q	629098018	629104015	1874	626.203802304528	-	mono:minus
chr6q	636318001	636327008	1875	926.88047603438	+	mono:plus
chr6q	643295014	643301970	1876	575.476797553054	+	mono:plus
chr6q	672842858	672852013	1877	1628.86505494468	+	mono:plus
chr6q	699881002	699890004	1878	952.515865014255	+	mono:plus
chr6q	700047009	700051909	1879	528.448034753165	+	mono:plus
chr6q	715300033	715306006	1880	576.598314546447	+	mono:plus
chr6q	810245001	810252016	1881	698.590667952717	.	bi:plus-minus
chr6q	818200080	818205918	1882	592.309213366923	-	mono:minus
chr6q	848009300	848017975	1883	1234.15521726894	-	mono:minus
chr6q	848086021	848099889	1884	1122.51217280826	-	mono:minus
chr6q	848171027	848181790	1885	1997.10979787007	-	mono:minus
chr6q	848301189	848314837	1886	1844.66563333797	-	mono:minus
chr6q	860384056	860391073	1887	791.128384764258	-	mono:minus
chr6q	871882804	871889670	1888	828.196779282655	-	mono:minus
chr6q	901575330	901581787	1889	665.517247486152	+	mono:plus
chr6q	903650155	903657624	1890	1092.5553901958	-	mono:minus
chr6q	907465001	907474003	1891	911.120299107089	-	mono:minus
chr6q	912321001	912329572	1892	1102.92276942705	-	mono:minus
chr6q	913562024	913566927	1893	556.711918957157	+	mono:plus
chr6q	941454239	941460007	1894	766.648515295093	+	mono:plus
chr6q	967963331	967969816	1895	703.05032873624	+	mono:plus
chr6q	981085020	981094801	1896	1530.69054671612	+	mono:plus
chr6q	1019219064	1019228026	1897	1020.34316688945	+	mono:plus
chr6q	1024722798	1024730572	1898	1373.15857004797	+	mono:plus
chr6q	1062343173	1062348025	1899	624.104178525334	-	mono:minus
chr6q	1068123642	1068131014	1900	1110.88757739156	+	mono:plus
chr6q	1090682551	1090692243	1901	1171.77023204382	.	bi:plus-minus
chr6q	1090759465	1090766951	1902	705.257806820537	-	mono:minus
chr6q	1093273578	1093280711	1903	821.037039681633	-	mono:minus
chr6q	1100861418	1100869387	1904	759.762188163878	-	mono:minus
chr6q	1123059001	1123065007	1905	665.560661477157	-	mono:minus
chr6q	1139701625	1139709986	1906	755.258831318488	+	mono:plus
chr6q	1147580363	1147586026	1907	668.170756363546	+	mono:plus
chr6q	1156698018	1156704029	1908	584.644156468378	-	mono:minus
chr6q	1169661046	1169671971	1909	1501.85296704635	+	mono:plus
chr6q	1185735080	1185739933	1910	502.817276378125	-	mono:minus
chr6q	1188863195	1188871027	1911	723.616106630617	-	mono:minus
chr6q	1190546105	1190552021	1912	620.09821595511	-	mono:minus
chr6q	1222930075	1222935785	1913	627.97157167208	+	mono:plus
chr6q	1250168038	1250173199	1914	651.114848055337	+	mono:plus
chr6q	1331098489	1331108807	1915	1832.73102422641	+	mono:plus
chr6q	1363617198	1363624988	1916	763.044210380282	-	mono:minus
chr6q	1397047001	1397057989	1917	2089.97792845013	+	mono:plus
chr6q	1403979002	1403990046	1918	1481.54979978943	+	mono:plus
chr6q	1444170089	1444177577	1919	679.340257557456	+	mono:plus
chr6q	1452787011	1452794994	1920	967.167848020922	-	mono:minus
chr6q	1457093040	1457100849	1921	936.797467894406	+	mono:plus
chr6q	1458695038	1458700015	1922	496.326676105206	+	mono:plus
chr6q	1474382021	1474391015	1923	1028.65485684259	-	mono:minus
chr6q	1491715010	1491722891	1924	1168.34793261504	+	mono:plus
chr6q	1499689004	1499694021	1925	508.197622220768	-	mono:minus
chr6q	1520819018	1520829988	1926	1666.78195039267	-	mono:minus
chr6q	1522566014	1522576014	1927	1518.94528991914	+	mono:plus
chr6q	1527896265	1527901570	1928	565.998756819304	-	mono:minus
chr6q	1556579904	1556592004	1929	1598.06606370328	-	mono:minus
chr6q	1577722868	1577729011	1930	606.046752407952	+	mono:plus
chr6q	1589066036	1589071846	1931	599.603153040946	+	mono:plus
chr6q	1609473298	1609483002	1932	1110.90753397829	-	mono:minus
chr6q	1625985091	1625992571	1933	1189.33931249681	-	mono:minus
chr7p	17459169	17467500	1934	762.265532712392	+	mono:plus
chr7p	26442532	26448793	1935	705.644085932993	+	mono:plus
chr7p	51780306	51789769	1936	1326.36485452418	+	mono:plus
chr7p	65158301	65167026	1937	769.852893529395	-	mono:minus
chr7p	78097503	78103016	1938	527.716495495752	-	mono:minus
chr7p	79336464	79341009	1939	502.33305643185	-	mono:minus
chr7p	81531186	81543026	1940	1730.05229326155	-	mono:minus
chr7p	81606004	81615024	1941	905.99132323176	-	mono:minus
chr7p	104752008	104756739	1942	505.439181060982	+	mono:plus
chr7p	109910063	109919024	1943	892.232498240829	+	mono:plus
chr7p	122563001	122573685	1944	1373.3665006884	+	mono:plus
chr7p	204461021	204472024	1945	1133.58487491846	+	mono:plus
chr7p	218623015	218634825	1946	2324.23789415416	-	mono:minus
chr7p	256828014	256838014	1947	1100.86118343817	+	mono:plus
chr7p	279139325	279146899	1948	715.095951623908	+	mono:plus
chr7p	283755174	283761995	1949	792.714520933348	+	mono:plus
chr7p	351898001	351902955	1950	501.305561548645	+	mono:plus
chr7p	368964015	368972026	1951	701.338804982402	-	mono:minus
chr7p	369163000	369244956	1952	22717.9879959268	-	mono:minus
chr7p	369276013	369286027	1953	1134.75242999346	-	mono:minus
chr7p	369288021	369336003	1954	21471.6788985559	-	mono:minus
chr7p	369338005	369718965	1955	401590.2169794	-	mono:minus
chr7p	388592473	388600965	1956	1042.8754898593	+	mono:plus
chr7p	411013001	411018021	1957	497.444485743622	-	mono:minus
chr7p	413015000	413020014	1958	518.233048638067	.	bi:plus-minus
chr7p	418303000	418313024	1959	1484.06445238059	-	mono:minus
chr7p	422032005	422041927	1960	1048.97064631002	.	bi:minus-plus
chr7p	456035022	456040962	1961	593.092854770774	+	mono:plus
chr7p	456084028	456090014	1962	586.114408615924	+	mono:plus
chr7p	462164097	462173013	1963	823.401702579392	+	mono:plus
chr7p	473577300	473583687	1964	728.014118776668	-	mono:minus
chr7p	473725529	473730650	1965	624.080607586662	-	mono:minus
chr7p	497311434	497319151	1966	2485.37570305618	-	mono:minus
chr7p	513320035	513328936	1967	1082.88812287896	+	mono:plus
chr7p	513424004	513431991	1968	828.369538941493	+	mono:plus
chr7p	564811239	564819029	1969	1400.67353297422	+	mono:plus
chr7p	586199326	586206989	1970	815.136828390587	+	mono:plus
chr7p	590144000	590155023	1971	1981.90887177598	-	mono:minus
chr7p	595046003	595053012	1972	688.72365629034	+	mono:plus
chr7p	648538014	648546001	1973	818.148762427998	+	mono:plus
chr7p	654766129	654772006	1974	532.692734909622	+	mono:plus
chr7p	659703001	659712019	1975	970.312782975728	-	mono:minus
chr7p	659816026	659839985	1976	2613.47825455919	-	mono:minus
chr7p	659843507	659852958	1977	1125.08568048301	+	mono:plus
chr7p	659945078	659973995	1978	6182.40349686559	+	mono:plus
chr7p	659995005	660009023	1979	2351.37018979091	+	mono:plus
chr7p	660028015	660054027	1980	4201.4868365208	+	mono:plus
chr7p	660854222	660863010	1981	899.299283798735	-	mono:minus
chr7p	660895001	660900006	1982	512.849450851582	-	mono:minus
chr7p	661030079	661034976	1983	647.589992518548	-	mono:minus
chr7p	661040016	661049840	1984	1235.15103127536	-	mono:minus
chr7p	661075019	661087019	1985	1316.4305815951	-	mono:minus
chr7p	661089003	661101002	1986	1645.25671691417	-	mono:minus
chr7p	661120096	661140988	1987	3255.85601111149	-	mono:minus
chr7p	663090328	663100925	1988	4528.8175051775	+	mono:plus
chr7p	667784003	667789027	1989	528.255945018627	-	mono:minus
chr7p	669478000	669486818	1990	1222.57379216974	+	mono:plus
chr7p	686913057	686924015	1991	1750.87593923567	+	mono:plus
chr7p	695337062	695342542	1992	563.625789851622	-	mono:minus
chr7p	701238014	701242939	1993	506.582684757847	-	mono:minus
chr7p	703974020	703983986	1994	1449.33190653489	-	mono:minus
chr7p	707675001	707681012	1995	584.45159123913	-	mono:minus
chr7p	714320614	714325568	1996	535.464454221619	+	mono:plus
chr7p	727915123	727921650	1997	788.730848976703	-	mono:minus
chr7p	754866031	754881827	1998	2085.20095732102	.	bi:plus-minus
chr7p	755198000	755205012	1999	575.312670477572	-	mono:minus
chr7p	755216207	755223990	2000	826.062641800426	-	mono:minus
[truncated: 382 more rows]
