# Supplementary material for: A mammalian-like piRNA pathway in Axolotl reveals the origins of piRNA-directed DNA methylation
Source: EMBO J. 2025 Nov 13;45(6):1933–56. doi: 10.1038/s44318-025-00631-w (PMC7618676; doi:10.1038/s44318-025-00631-w)
Supplement: Supplementary file 11 — Source data Fig. 5 [file 44318_2025_631_MOESM11_ESM.zip › Figure 5/5A/oocyte-2_genome_srt_edit.pirna.fwd.bin10000000.log2RPM.csv]

chr10p	0	10000000	6.638
chr10p	10000000	20000000	6.706
chr10p	20000000	30000000	7.955
chr10p	30000000	40000000	6.072
chr10p	40000000	50000000	6.487
chr10p	50000000	60000000	6.345
chr10p	60000000	70000000	7.144
chr10p	70000000	80000000	9.441
chr10p	80000000	90000000	9.171
chr10p	90000000	100000000	6.908
chr10p	100000000	110000000	6.994
chr10p	110000000	120000000	7.349
chr10p	120000000	130000000	6.505
chr10p	130000000	140000000	6.945
chr10p	140000000	150000000	8.366
chr10p	150000000	160000000	8.720
chr10p	160000000	170000000	7.448
chr10p	170000000	180000000	7.050
chr10p	180000000	190000000	7.374
chr10p	190000000	200000000	6.555
chr10p	200000000	210000000	6.396
chr10p	210000000	220000000	6.279
chr10p	220000000	230000000	6.408
chr10p	230000000	240000000	6.116
chr10p	240000000	250000000	8.580
chr10p	250000000	260000000	6.117
chr10p	260000000	270000000	7.975
chr10p	270000000	280000000	5.831
chr10p	280000000	290000000	6.663
chr10p	290000000	300000000	6.533
chr10p	300000000	310000000	6.990
chr10p	310000000	320000000	6.521
chr10p	320000000	330000000	6.926
chr10p	330000000	340000000	6.375
chr10p	340000000	350000000	6.659
chr10p	350000000	360000000	6.307
chr10p	360000000	370000000	7.121
chr10p	370000000	380000000	6.586
chr10p	380000000	390000000	7.683
chr10p	390000000	400000000	7.137
chr10p	400000000	410000000	6.261
chr10p	410000000	420000000	8.018
chr10p	420000000	430000000	6.839
chr10p	430000000	440000000	6.637
chr10p	440000000	450000000	9.311
chr10p	450000000	460000000	7.202
chr10p	460000000	470000000	5.916
chr10p	470000000	480000000	6.292
chr10p	480000000	490000000	6.348
chr10p	490000000	500000000	6.527
chr10p	500000000	510000000	8.276
chr10p	510000000	520000000	7.319
chr10p	520000000	530000000	7.137
chr10p	530000000	540000000	6.308
chr10p	540000000	550000000	7.056
chr10p	550000000	560000000	7.001
chr10p	560000000	570000000	7.724
chr10p	570000000	580000000	6.494
chr10p	580000000	590000000	6.177
chr10p	590000000	600000000	7.292
chr10p	600000000	610000000	6.895
chr10p	610000000	620000000	7.915
chr10p	620000000	630000000	6.153
chr10p	630000000	640000000	6.359
chr10p	640000000	650000000	6.424
chr10p	650000000	660000000	7.083
chr10p	660000000	670000000	6.596
chr10p	670000000	680000000	6.599
chr10p	680000000	690000000	6.878
chr10p	690000000	700000000	5.763
chr10p	700000000	710000000	6.165
chr10p	710000000	720000000	6.451
chr10p	720000000	730000000	6.536
chr10p	730000000	740000000	6.418
chr10p	740000000	750000000	8.766
chr10p	750000000	760000000	6.399
chr10p	760000000	770000000	7.002
chr10p	770000000	780000000	7.200
chr10p	780000000	790000000	6.230
chr10p	790000000	800000000	6.695
chr10p	800000000	810000000	6.878
chr10p	810000000	820000000	7.257
chr10p	820000000	830000000	8.222
chr10p	830000000	840000000	6.347
chr10p	840000000	850000000	6.724
chr10p	850000000	860000000	7.234
chr10p	860000000	870000000	6.766
chr10p	870000000	880000000	6.718
chr10p	880000000	890000000	7.995
chr10p	890000000	900000000	6.783
chr10p	900000000	910000000	6.458
chr10p	910000000	920000000	6.419
chr10p	920000000	930000000	7.205
chr10p	930000000	940000000	6.204
chr10p	940000000	950000000	6.884
chr10p	950000000	960000000	6.850
chr10p	960000000	970000000	8.402
chr10p	970000000	980000000	7.544
chr10p	980000000	990000000	7.069
chr10p	990000000	1000000000	6.552
chr10p	1000000000	1010000000	7.255
chr10p	1010000000	1020000000	7.412
chr10p	1020000000	1030000000	6.647
chr10p	1030000000	1040000000	9.771
chr10p	1040000000	1050000000	6.368
chr10p	1050000000	1060000000	8.548
chr10p	1060000000	1070000000	7.498
chr10p	1070000000	1080000000	6.782
chr10p	1080000000	1082275901	5.644
chr10q	0	10000000	6.269
chr10q	10000000	20000000	6.708
chr10q	20000000	30000000	7.094
chr10q	30000000	40000000	7.800
chr10q	40000000	50000000	6.759
chr10q	50000000	60000000	6.776
chr10q	60000000	70000000	6.562
chr10q	70000000	80000000	6.352
chr10q	80000000	90000000	6.319
chr10q	90000000	100000000	6.639
chr10q	100000000	110000000	8.494
chr10q	110000000	120000000	6.297
chr10q	120000000	130000000	6.890
chr10q	130000000	140000000	6.770
chr10q	140000000	150000000	7.131
chr10q	150000000	160000000	6.225
chr10q	160000000	170000000	6.118
chr10q	170000000	180000000	6.272
chr10q	180000000	190000000	6.157
chr10q	190000000	200000000	6.669
chr10q	200000000	210000000	6.450
chr10q	210000000	220000000	7.034
chr10q	220000000	230000000	6.412
chr10q	230000000	240000000	6.804
chr10q	240000000	250000000	6.899
chr10q	250000000	260000000	6.470
chr10q	260000000	270000000	6.535
chr10q	270000000	280000000	6.432
chr10q	280000000	290000000	6.719
chr10q	290000000	300000000	6.904
chr10q	300000000	310000000	6.527
chr10q	310000000	320000000	6.251
chr10q	320000000	330000000	6.321
chr10q	330000000	340000000	7.070
chr10q	340000000	350000000	7.105
chr10q	350000000	360000000	7.386
chr10q	360000000	370000000	6.407
chr10q	370000000	380000000	6.357
chr10q	380000000	390000000	7.649
chr10q	390000000	400000000	11.844
chr10q	400000000	410000000	6.752
chr10q	410000000	420000000	6.498
chr10q	420000000	430000000	6.624
chr10q	430000000	440000000	7.329
chr10q	440000000	450000000	6.020
chr10q	450000000	460000000	6.277
chr10q	460000000	470000000	6.148
chr10q	470000000	480000000	6.120
chr10q	480000000	490000000	6.525
chr10q	490000000	500000000	6.357
chr10q	500000000	510000000	6.444
chr10q	510000000	520000000	7.516
chr10q	520000000	525957290	5.717
chr11p	0	10000000	6.913
chr11p	10000000	20000000	6.352
chr11p	20000000	30000000	6.089
chr11p	30000000	40000000	7.934
chr11p	40000000	50000000	6.248
chr11p	50000000	60000000	7.076
chr11p	60000000	70000000	6.588
chr11p	70000000	80000000	8.247
chr11p	80000000	90000000	9.421
chr11p	90000000	100000000	6.403
chr11p	100000000	110000000	6.813
chr11p	110000000	120000000	6.502
chr11p	120000000	130000000	5.965
chr11p	130000000	140000000	6.469
chr11p	140000000	150000000	6.716
chr11p	150000000	160000000	7.122
chr11p	160000000	170000000	7.284
chr11p	170000000	180000000	6.325
chr11p	180000000	190000000	6.191
chr11p	190000000	200000000	8.251
chr11p	200000000	210000000	6.100
chr11p	210000000	220000000	8.499
chr11p	220000000	230000000	6.744
chr11p	230000000	240000000	6.653
chr11p	240000000	250000000	6.377
chr11p	250000000	260000000	7.028
chr11p	260000000	270000000	6.508
chr11p	270000000	280000000	6.413
chr11p	280000000	290000000	6.934
chr11p	290000000	300000000	7.389
chr11p	300000000	305732125	6.009
chr11q	0	10000000	7.262
chr11q	10000000	20000000	6.427
chr11q	20000000	30000000	6.858
chr11q	30000000	40000000	6.267
chr11q	40000000	50000000	11.519
chr11q	50000000	60000000	6.586
chr11q	60000000	70000000	7.405
chr11q	70000000	80000000	6.751
chr11q	80000000	90000000	12.463
chr11q	90000000	100000000	9.410
chr11q	100000000	110000000	6.854
chr11q	110000000	120000000	7.598
chr11q	120000000	130000000	6.505
chr11q	130000000	140000000	7.083
chr11q	140000000	150000000	7.115
chr11q	150000000	160000000	8.530
chr11q	160000000	170000000	6.024
chr11q	170000000	180000000	6.741
chr11q	180000000	190000000	6.472
chr11q	190000000	200000000	7.382
chr11q	200000000	210000000	8.794
chr11q	210000000	220000000	6.736
chr11q	220000000	230000000	8.273
chr11q	230000000	240000000	6.510
chr11q	240000000	250000000	7.345
chr11q	250000000	260000000	7.461
chr11q	260000000	270000000	6.305
chr11q	270000000	280000000	7.412
chr11q	280000000	290000000	7.276
chr11q	290000000	300000000	7.402
chr11q	300000000	310000000	6.437
chr11q	310000000	320000000	6.873
chr11q	320000000	330000000	6.434
chr11q	330000000	340000000	6.592
chr11q	340000000	350000000	6.720
chr11q	350000000	360000000	7.016
chr11q	360000000	370000000	7.700
chr11q	370000000	380000000	6.099
chr11q	380000000	390000000	6.527
chr11q	390000000	400000000	6.054
chr11q	400000000	410000000	6.449
chr11q	410000000	420000000	6.247
chr11q	420000000	430000000	6.678
chr11q	430000000	440000000	6.650
chr11q	440000000	450000000	7.920
chr11q	450000000	460000000	6.732
chr11q	460000000	470000000	6.223
chr11q	470000000	480000000	6.630
chr11q	480000000	490000000	7.254
chr11q	490000000	500000000	6.446
chr11q	500000000	510000000	7.484
chr11q	510000000	520000000	5.916
chr11q	520000000	530000000	6.042
chr11q	530000000	540000000	6.767
chr11q	540000000	550000000	6.833
chr11q	550000000	560000000	6.351
chr11q	560000000	570000000	7.186
chr11q	570000000	580000000	6.835
chr11q	580000000	590000000	8.620
chr11q	590000000	600000000	6.059
chr11q	600000000	610000000	5.727
chr11q	610000000	620000000	6.453
chr11q	620000000	630000000	6.704
chr11q	630000000	640000000	6.177
chr11q	640000000	650000000	7.986
chr11q	650000000	660000000	6.700
chr11q	660000000	670000000	6.605
chr11q	670000000	680000000	6.878
chr11q	680000000	690000000	7.410
chr11q	690000000	700000000	7.333
chr11q	700000000	710000000	7.054
chr11q	710000000	720000000	7.081
chr11q	720000000	730000000	6.650
chr11q	730000000	740000000	6.197
chr11q	740000000	750000000	7.271
chr11q	750000000	760000000	6.268
chr11q	760000000	770000000	7.487
chr11q	770000000	780000000	6.400
chr11q	780000000	790000000	6.359
chr11q	790000000	800000000	6.798
chr11q	800000000	810000000	6.372
chr11q	810000000	820000000	6.624
chr11q	820000000	830000000	6.619
chr11q	830000000	840000000	7.027
chr11q	840000000	850000000	7.113
chr11q	850000000	860000000	6.447
chr11q	860000000	870000000	6.695
chr11q	870000000	880000000	6.398
chr11q	880000000	890000000	6.243
chr11q	890000000	900000000	6.778
chr11q	900000000	910000000	6.488
chr11q	910000000	920000000	6.323
chr11q	920000000	930000000	7.569
chr11q	930000000	940000000	6.793
chr11q	940000000	950000000	6.395
chr11q	950000000	960000000	6.667
chr11q	960000000	970000000	6.402
chr11q	970000000	980000000	6.112
chr11q	980000000	990000000	6.547
chr11q	990000000	1000000000	6.958
chr11q	1000000000	1010000000	7.156
chr11q	1010000000	1020000000	6.937
chr11q	1020000000	1030000000	7.810
chr11q	1030000000	1040000000	7.066
chr11q	1040000000	1050000000	6.941
chr11q	1050000000	1060000000	6.534
chr11q	1060000000	1070000000	6.725
chr11q	1070000000	1079741261	6.945
chr12p	0	10000000	6.534
chr12p	10000000	20000000	6.153
chr12p	20000000	30000000	7.256
chr12p	30000000	40000000	6.375
chr12p	40000000	50000000	6.123
chr12p	50000000	60000000	6.858
chr12p	60000000	70000000	8.972
chr12p	70000000	80000000	6.064
chr12p	80000000	90000000	6.945
chr12p	90000000	100000000	6.492
chr12p	100000000	110000000	7.254
chr12p	110000000	120000000	7.202
chr12p	120000000	130000000	7.261
chr12p	130000000	140000000	7.232
chr12p	140000000	150000000	7.641
chr12p	150000000	160000000	7.286
chr12p	160000000	170000000	7.699
chr12p	170000000	180000000	6.561
chr12p	180000000	190000000	7.279
chr12p	190000000	200000000	6.926
chr12p	200000000	210000000	6.267
chr12p	210000000	220000000	7.803
chr12p	220000000	230000000	6.808
chr12p	230000000	240000000	9.210
chr12p	240000000	250000000	6.323
chr12p	250000000	260000000	6.872
chr12p	260000000	270000000	6.510
chr12p	270000000	280000000	6.493
chr12p	280000000	289110169	6.165
chr12q	0	10000000	7.296
chr12q	10000000	20000000	6.393
chr12q	20000000	30000000	6.215
chr12q	30000000	40000000	6.383
chr12q	40000000	50000000	8.952
chr12q	50000000	60000000	6.930
chr12q	60000000	70000000	6.835
chr12q	70000000	80000000	6.210
chr12q	80000000	90000000	6.522
chr12q	90000000	100000000	9.133
chr12q	100000000	110000000	6.859
chr12q	110000000	120000000	6.745
chr12q	120000000	130000000	10.172
chr12q	130000000	140000000	9.779
chr12q	140000000	150000000	7.344
chr12q	150000000	160000000	6.131
chr12q	160000000	170000000	7.109
chr12q	170000000	180000000	6.203
chr12q	180000000	190000000	6.515
chr12q	190000000	200000000	7.763
chr12q	200000000	210000000	11.772
chr12q	210000000	220000000	10.514
chr12q	220000000	230000000	7.973
chr12q	230000000	240000000	7.399
chr12q	240000000	250000000	6.648
chr12q	250000000	260000000	7.577
chr12q	260000000	270000000	7.199
chr12q	270000000	280000000	8.603
chr12q	280000000	290000000	7.089
chr12q	290000000	300000000	7.218
chr12q	300000000	310000000	6.745
chr12q	310000000	320000000	5.917
chr12q	320000000	330000000	7.175
chr12q	330000000	340000000	6.284
chr12q	340000000	350000000	6.235
chr12q	350000000	360000000	7.037
chr12q	360000000	370000000	6.892
chr12q	370000000	380000000	6.899
chr12q	380000000	390000000	6.431
chr12q	390000000	400000000	6.205
chr12q	400000000	410000000	7.556
chr12q	410000000	420000000	7.310
chr12q	420000000	430000000	6.563
chr12q	430000000	440000000	6.890
chr12q	440000000	450000000	6.614
chr12q	450000000	460000000	6.742
chr12q	460000000	470000000	7.442
chr12q	470000000	480000000	7.146
chr12q	480000000	490000000	7.127
chr12q	490000000	500000000	7.979
chr12q	500000000	510000000	6.128
chr12q	510000000	520000000	6.671
chr12q	520000000	530000000	6.492
chr12q	530000000	540000000	6.365
chr12q	540000000	550000000	7.767
chr12q	550000000	560000000	7.752
chr12q	560000000	570000000	7.539
chr12q	570000000	580000000	6.387
chr12q	580000000	590000000	7.374
chr12q	590000000	600000000	6.672
chr12q	600000000	610000000	6.637
chr12q	610000000	620000000	7.162
chr12q	620000000	630000000	7.191
chr12q	630000000	640000000	7.450
chr12q	640000000	650000000	6.570
chr12q	650000000	660000000	6.918
chr12q	660000000	670000000	6.275
chr12q	670000000	680000000	7.447
chr12q	680000000	690000000	6.593
chr12q	690000000	700000000	6.482
chr12q	700000000	710000000	7.100
chr12q	710000000	720000000	7.255
chr12q	720000000	730000000	7.373
chr12q	730000000	740000000	6.206
chr12q	740000000	750000000	6.528
chr12q	750000000	760000000	7.030
chr12q	760000000	770000000	5.963
chr12q	770000000	780000000	5.895
chr12q	780000000	790000000	6.476
chr12q	790000000	800000000	6.215
chr12q	800000000	810000000	6.848
chr12q	810000000	820000000	9.161
chr12q	820000000	830000000	7.015
chr12q	830000000	840000000	6.208
chr12q	840000000	850000000	7.395
chr12q	850000000	857913722	6.379
chr13p	0	10000000	7.398
chr13p	10000000	20000000	8.018
chr13p	20000000	30000000	6.743
chr13p	30000000	40000000	6.958
chr13p	40000000	50000000	7.722
chr13p	50000000	60000000	6.844
chr13p	60000000	70000000	6.697
chr13p	70000000	80000000	6.269
chr13p	80000000	90000000	6.757
chr13p	90000000	100000000	7.067
chr13p	100000000	110000000	5.899
chr13p	110000000	120000000	7.333
chr13p	120000000	130000000	5.807
chr13p	130000000	140000000	6.516
chr13p	140000000	150000000	8.130
chr13p	150000000	160000000	6.748
chr13p	160000000	170000000	6.376
chr13p	170000000	180000000	6.282
chr13p	180000000	190000000	6.825
chr13p	190000000	200000000	6.506
chr13p	200000000	210000000	7.860
chr13p	210000000	220000000	6.603
chr13p	220000000	230000000	6.655
chr13p	230000000	240000000	6.801
chr13p	240000000	241817284	4.668
chr13q	0	10000000	6.136
chr13q	10000000	20000000	7.106
chr13q	20000000	30000000	9.005
chr13q	30000000	40000000	7.475
chr13q	40000000	50000000	7.283
chr13q	50000000	60000000	9.575
chr13q	60000000	70000000	7.647
chr13q	70000000	80000000	6.648
chr13q	80000000	90000000	6.836
chr13q	90000000	100000000	6.888
chr13q	100000000	110000000	7.147
chr13q	110000000	120000000	6.681
chr13q	120000000	130000000	7.138
chr13q	130000000	140000000	6.185
chr13q	140000000	150000000	11.308
chr13q	150000000	160000000	6.251
chr13q	160000000	170000000	6.812
chr13q	170000000	180000000	7.629
chr13q	180000000	190000000	6.932
chr13q	190000000	200000000	6.764
chr13q	200000000	210000000	7.320
chr13q	210000000	220000000	7.265
chr13q	220000000	230000000	7.752
chr13q	230000000	240000000	9.750
chr13q	240000000	250000000	7.767
chr13q	250000000	260000000	8.240
chr13q	260000000	270000000	7.042
chr13q	270000000	280000000	6.849
chr13q	280000000	290000000	6.835
chr13q	290000000	300000000	6.751
chr13q	300000000	310000000	6.347
chr13q	310000000	320000000	6.733
chr13q	320000000	330000000	6.508
chr13q	330000000	340000000	7.349
chr13q	340000000	350000000	6.253
chr13q	350000000	360000000	6.368
chr13q	360000000	370000000	7.870
chr13q	370000000	380000000	6.710
chr13q	380000000	390000000	8.312
chr13q	390000000	400000000	7.223
chr13q	400000000	410000000	7.058
chr13q	410000000	420000000	7.318
chr13q	420000000	430000000	6.441
chr13q	430000000	440000000	6.933
chr13q	440000000	450000000	6.465
chr13q	450000000	460000000	6.897
chr13q	460000000	470000000	7.138
chr13q	470000000	480000000	7.380
chr13q	480000000	483343317	5.759
chr14p	0	10000000	7.458
chr14p	10000000	20000000	7.923
chr14p	20000000	30000000	6.614
chr14p	30000000	40000000	8.646
chr14p	40000000	50000000	7.866
chr14p	50000000	60000000	6.720
chr14p	60000000	70000000	7.076
chr14p	70000000	80000000	6.775
chr14p	80000000	90000000	6.491
chr14p	90000000	100000000	7.249
chr14p	100000000	110000000	6.460
chr14p	110000000	120000000	7.153
chr14p	120000000	130000000	7.553
chr14p	130000000	140000000	6.808
chr14p	140000000	150000000	6.476
chr14p	150000000	160000000	6.951
chr14p	160000000	170000000	7.706
chr14p	170000000	180000000	6.727
chr14p	180000000	184706515	5.068
chr14q	0	10000000	6.587
chr14q	10000000	20000000	7.031
chr14q	20000000	30000000	6.516
chr14q	30000000	40000000	8.460
chr14q	40000000	50000000	6.077
chr14q	50000000	60000000	6.133
chr14q	60000000	70000000	7.104
chr14q	70000000	80000000	6.613
chr14q	80000000	90000000	6.279
chr14q	90000000	100000000	6.879
chr14q	100000000	110000000	6.302
chr14q	110000000	120000000	6.446
chr14q	120000000	130000000	7.505
chr14q	130000000	140000000	7.401
chr14q	140000000	150000000	6.427
chr14q	150000000	160000000	6.736
chr14q	160000000	170000000	7.767
chr14q	170000000	180000000	7.062
chr14q	180000000	190000000	6.547
chr14q	190000000	200000000	6.371
chr14q	200000000	210000000	10.457
chr14q	210000000	220000000	6.388
chr14q	220000000	230000000	7.617
chr14q	230000000	240000000	7.379
chr14q	240000000	250000000	6.599
chr14q	250000000	260000000	8.349
chr14q	260000000	270000000	7.291
chr14q	270000000	280000000	7.094
chr14q	280000000	290000000	6.341
chr14q	290000000	300000000	8.967
chr14q	300000000	310000000	7.090
chr14q	310000000	320000000	6.194
chr14q	320000000	330000000	6.166
chr14q	330000000	340000000	6.252
chr14q	340000000	350000000	6.219
chr14q	350000000	360000000	6.210
chr14q	360000000	370000000	6.900
chr14q	370000000	380000000	6.076
chr14q	380000000	390000000	6.574
chr14q	390000000	400000000	6.537
chr14q	400000000	410000000	7.426
chr14q	410000000	420000000	6.592
chr14q	420000000	430000000	6.496
chr14q	430000000	436437773	5.625
chr1p	0	10000000	6.887
chr1p	10000000	20000000	7.396
chr1p	20000000	30000000	6.334
chr1p	30000000	40000000	6.977
chr1p	40000000	50000000	8.268
chr1p	50000000	60000000	6.569
chr1p	60000000	70000000	6.932
chr1p	70000000	80000000	6.598
chr1p	80000000	90000000	6.764
chr1p	90000000	100000000	6.583
chr1p	100000000	110000000	6.436
chr1p	110000000	120000000	6.825
chr1p	120000000	130000000	7.069
chr1p	130000000	140000000	6.844
chr1p	140000000	150000000	7.793
chr1p	150000000	160000000	7.240
chr1p	160000000	170000000	6.278
chr1p	170000000	180000000	7.316
chr1p	180000000	190000000	7.140
chr1p	190000000	200000000	10.904
chr1p	200000000	210000000	11.059
chr1p	210000000	220000000	7.918
chr1p	220000000	230000000	6.221
chr1p	230000000	240000000	7.222
chr1p	240000000	250000000	6.540
chr1p	250000000	260000000	7.077
chr1p	260000000	270000000	8.199
chr1p	270000000	280000000	6.674
chr1p	280000000	290000000	6.069
chr1p	290000000	300000000	6.701
chr1p	300000000	310000000	6.451
chr1p	310000000	320000000	7.150
chr1p	320000000	330000000	6.928
chr1p	330000000	340000000	6.326
chr1p	340000000	350000000	6.609
chr1p	350000000	360000000	7.251
chr1p	360000000	370000000	7.165
chr1p	370000000	380000000	7.304
chr1p	380000000	390000000	6.992
chr1p	390000000	400000000	7.011
chr1p	400000000	410000000	8.523
chr1p	410000000	420000000	7.501
chr1p	420000000	430000000	7.660
chr1p	430000000	440000000	5.997
chr1p	440000000	450000000	6.262
chr1p	450000000	460000000	6.885
chr1p	460000000	470000000	7.548
chr1p	470000000	480000000	7.578
chr1p	480000000	490000000	7.022
chr1p	490000000	500000000	6.725
chr1p	500000000	510000000	7.203
chr1p	510000000	520000000	6.975
chr1p	520000000	530000000	7.199
chr1p	530000000	540000000	6.470
chr1p	540000000	550000000	5.961
chr1p	550000000	560000000	7.194
chr1p	560000000	570000000	6.202
chr1p	570000000	580000000	6.408
chr1p	580000000	590000000	7.386
chr1p	590000000	600000000	6.787
chr1p	600000000	610000000	6.625
chr1p	610000000	620000000	6.415
chr1p	620000000	630000000	7.745
chr1p	630000000	640000000	6.388
chr1p	640000000	650000000	7.726
chr1p	650000000	660000000	6.634
chr1p	660000000	670000000	6.802
chr1p	670000000	680000000	6.928
chr1p	680000000	690000000	6.765
chr1p	690000000	700000000	6.500
chr1p	700000000	710000000	6.986
chr1p	710000000	720000000	7.521
chr1p	720000000	730000000	7.185
chr1p	730000000	740000000	6.416
chr1p	740000000	750000000	7.250
chr1p	750000000	760000000	6.384
chr1p	760000000	770000000	7.446
chr1p	770000000	780000000	8.168
chr1p	780000000	790000000	7.434
chr1p	790000000	800000000	6.328
chr1p	800000000	810000000	6.175
chr1p	810000000	820000000	6.161
chr1p	820000000	830000000	6.345
chr1p	830000000	840000000	6.509
chr1p	840000000	850000000	6.235
chr1p	850000000	860000000	6.168
chr1p	860000000	870000000	6.066
chr1p	870000000	880000000	7.086
chr1p	880000000	890000000	6.360
chr1p	890000000	900000000	7.114
chr1p	900000000	910000000	6.514
chr1p	910000000	920000000	6.577
chr1p	920000000	930000000	7.175
chr1p	930000000	940000000	6.938
chr1p	940000000	950000000	8.463
chr1p	950000000	960000000	6.717
chr1p	960000000	970000000	6.761
chr1p	970000000	980000000	6.782
chr1p	980000000	990000000	6.807
chr1p	990000000	1000000000	6.692
chr1p	1000000000	1010000000	7.445
chr1p	1010000000	1020000000	8.509
chr1p	1020000000	1030000000	7.685
chr1p	1030000000	1040000000	6.271
chr1p	1040000000	1050000000	6.660
chr1p	1050000000	1060000000	7.341
chr1p	1060000000	1070000000	6.154
chr1p	1070000000	1080000000	6.935
chr1p	1080000000	1090000000	7.021
chr1p	1090000000	1100000000	7.540
chr1p	1100000000	1110000000	7.070
chr1p	1110000000	1120000000	6.708
chr1p	1120000000	1130000000	7.027
chr1p	1130000000	1140000000	7.712
chr1p	1140000000	1150000000	10.084
chr1p	1150000000	1160000000	6.462
chr1p	1160000000	1170000000	6.245
chr1p	1170000000	1180000000	6.618
chr1p	1180000000	1190000000	6.783
chr1p	1190000000	1200000000	7.040
chr1p	1200000000	1210000000	7.352
chr1p	1210000000	1220000000	6.469
chr1p	1220000000	1230000000	7.314
chr1p	1230000000	1240000000	9.327
chr1p	1240000000	1250000000	7.919
chr1p	1250000000	1260000000	6.744
chr1p	1260000000	1270000000	6.649
chr1p	1270000000	1280000000	6.960
chr1p	1280000000	1290000000	6.577
chr1p	1290000000	1300000000	7.275
chr1p	1300000000	1310000000	6.420
chr1p	1310000000	1320000000	7.221
chr1p	1320000000	1330000000	7.173
chr1p	1330000000	1340000000	6.081
chr1p	1340000000	1350000000	8.944
chr1p	1350000000	1360000000	6.375
chr1p	1360000000	1370000000	5.885
chr1p	1370000000	1380000000	6.981
chr1p	1380000000	1390000000	9.255
chr1p	1390000000	1400000000	6.153
chr1p	1400000000	1410000000	6.538
chr1p	1410000000	1417697632	7.253
chr1q	0	10000000	6.316
chr1q	10000000	20000000	9.425
chr1q	20000000	30000000	7.396
chr1q	30000000	40000000	9.534
chr1q	40000000	50000000	6.795
chr1q	50000000	60000000	6.533
chr1q	60000000	70000000	6.188
chr1q	70000000	80000000	6.821
chr1q	80000000	90000000	6.821
chr1q	90000000	100000000	6.782
chr1q	100000000	110000000	6.767
chr1q	110000000	120000000	7.118
chr1q	120000000	130000000	6.969
chr1q	130000000	140000000	6.760
chr1q	140000000	150000000	9.403
chr1q	150000000	160000000	6.401
chr1q	160000000	170000000	7.085
chr1q	170000000	180000000	6.713
chr1q	180000000	190000000	6.479
chr1q	190000000	200000000	6.857
chr1q	200000000	210000000	7.851
chr1q	210000000	220000000	7.513
chr1q	220000000	230000000	6.670
chr1q	230000000	240000000	7.553
chr1q	240000000	250000000	6.466
chr1q	250000000	260000000	6.949
chr1q	260000000	270000000	6.694
chr1q	270000000	280000000	9.475
chr1q	280000000	290000000	7.088
chr1q	290000000	300000000	6.701
chr1q	300000000	310000000	6.730
chr1q	310000000	320000000	5.829
chr1q	320000000	330000000	7.595
chr1q	330000000	340000000	6.483
chr1q	340000000	350000000	6.613
chr1q	350000000	360000000	6.323
chr1q	360000000	370000000	6.126
chr1q	370000000	380000000	7.832
chr1q	380000000	390000000	6.830
chr1q	390000000	400000000	7.437
chr1q	400000000	410000000	7.518
chr1q	410000000	420000000	7.258
chr1q	420000000	430000000	6.385
chr1q	430000000	440000000	7.647
chr1q	440000000	450000000	6.349
chr1q	450000000	460000000	6.378
chr1q	460000000	470000000	6.962
chr1q	470000000	480000000	6.389
chr1q	480000000	490000000	6.982
chr1q	490000000	500000000	6.498
chr1q	500000000	510000000	7.029
chr1q	510000000	520000000	6.420
chr1q	520000000	530000000	8.211
chr1q	530000000	540000000	7.248
chr1q	540000000	550000000	9.228
chr1q	550000000	560000000	6.890
chr1q	560000000	570000000	8.468
chr1q	570000000	580000000	6.989
chr1q	580000000	590000000	6.313
chr1q	590000000	600000000	6.540
chr1q	600000000	610000000	6.371
chr1q	610000000	620000000	6.444
chr1q	620000000	630000000	7.012
chr1q	630000000	640000000	6.623
chr1q	640000000	650000000	6.314
chr1q	650000000	660000000	6.086
chr1q	660000000	670000000	6.409
chr1q	670000000	680000000	7.068
chr1q	680000000	690000000	6.207
chr1q	690000000	700000000	6.349
chr1q	700000000	710000000	6.565
chr1q	710000000	720000000	6.474
chr1q	720000000	730000000	6.308
chr1q	730000000	740000000	6.172
chr1q	740000000	750000000	6.217
chr1q	750000000	760000000	6.433
chr1q	760000000	770000000	6.463
chr1q	770000000	780000000	6.288
chr1q	780000000	790000000	6.252
chr1q	790000000	800000000	7.006
chr1q	800000000	810000000	6.670
chr1q	810000000	820000000	6.372
chr1q	820000000	830000000	7.113
chr1q	830000000	840000000	6.681
chr1q	840000000	850000000	6.751
chr1q	850000000	860000000	5.973
chr1q	860000000	870000000	6.386
chr1q	870000000	880000000	6.061
chr1q	880000000	890000000	7.080
chr1q	890000000	900000000	6.587
chr1q	900000000	910000000	6.046
chr1q	910000000	920000000	7.029
chr1q	920000000	930000000	6.493
chr1q	930000000	940000000	7.400
chr1q	940000000	950000000	6.325
chr1q	950000000	960000000	6.102
chr1q	960000000	970000000	6.582
chr1q	970000000	980000000	6.168
chr1q	980000000	990000000	6.638
chr1q	990000000	1000000000	6.490
chr1q	1000000000	1010000000	7.376
chr1q	1010000000	1020000000	6.723
chr1q	1020000000	1030000000	6.302
chr1q	1030000000	1040000000	6.803
chr1q	1040000000	1050000000	7.096
chr1q	1050000000	1060000000	6.216
chr1q	1060000000	1070000000	7.266
chr1q	1070000000	1080000000	6.722
chr1q	1080000000	1090000000	7.245
chr1q	1090000000	1100000000	7.150
chr1q	1100000000	1110000000	7.044
chr1q	1110000000	1120000000	7.220
chr1q	1120000000	1130000000	6.393
chr1q	1130000000	1140000000	10.243
chr1q	1140000000	1150000000	6.612
chr1q	1150000000	1160000000	6.380
chr1q	1160000000	1170000000	7.372
chr1q	1170000000	1180000000	8.263
chr1q	1180000000	1190000000	6.695
chr1q	1190000000	1200000000	6.908
chr1q	1200000000	1210000000	8.045
chr1q	1210000000	1220000000	7.434
chr1q	1220000000	1230000000	6.269
chr1q	1230000000	1240000000	6.723
chr1q	1240000000	1250000000	6.770
chr1q	1250000000	1260000000	6.497
chr1q	1260000000	1270000000	6.559
chr1q	1270000000	1280000000	6.431
chr1q	1280000000	1290000000	6.193
chr1q	1290000000	1300000000	6.316
chr1q	1300000000	1310000000	7.242
chr1q	1310000000	1320000000	6.464
chr1q	1320000000	1330000000	6.647
chr1q	1330000000	1340000000	6.568
chr1q	1340000000	1350000000	7.549
chr1q	1350000000	1360000000	6.961
chr1q	1360000000	1370000000	6.363
chr1q	1370000000	1380000000	6.362
chr1q	1380000000	1390000000	6.580
chr1q	1390000000	1400000000	9.292
chr1q	1400000000	1410000000	8.010
chr1q	1410000000	1420000000	8.286
chr1q	1420000000	1430000000	6.972
chr1q	1430000000	1440000000	6.411
chr1q	1440000000	1450000000	6.134
chr1q	1450000000	1460000000	7.005
chr1q	1460000000	1470000000	6.925
chr1q	1470000000	1472437488	7.184
chr2p	0	10000000	6.644
chr2p	10000000	20000000	6.293
chr2p	20000000	30000000	6.294
chr2p	30000000	40000000	6.192
chr2p	40000000	50000000	6.943
chr2p	50000000	60000000	6.369
chr2p	60000000	70000000	6.485
chr2p	70000000	80000000	7.089
chr2p	80000000	90000000	8.319
chr2p	90000000	100000000	6.648
chr2p	100000000	110000000	7.704
chr2p	110000000	120000000	11.259
chr2p	120000000	130000000	6.718
chr2p	130000000	140000000	6.628
chr2p	140000000	150000000	6.017
chr2p	150000000	160000000	6.376
chr2p	160000000	170000000	10.069
chr2p	170000000	180000000	6.425
chr2p	180000000	190000000	6.150
chr2p	190000000	200000000	7.927
chr2p	200000000	210000000	6.582
chr2p	210000000	220000000	6.629
chr2p	220000000	230000000	6.326
chr2p	230000000	240000000	6.288
chr2p	240000000	250000000	6.224
chr2p	250000000	260000000	6.313
chr2p	260000000	270000000	6.248
chr2p	270000000	280000000	6.271
chr2p	280000000	290000000	7.460
chr2p	290000000	300000000	7.052
chr2p	300000000	310000000	6.355
chr2p	310000000	320000000	9.097
chr2p	320000000	330000000	6.700
chr2p	330000000	340000000	6.564
chr2p	340000000	350000000	6.511
chr2p	350000000	360000000	7.474
chr2p	360000000	370000000	6.624
chr2p	370000000	380000000	6.744
chr2p	380000000	390000000	6.393
chr2p	390000000	400000000	6.617
chr2p	400000000	410000000	6.877
chr2p	410000000	420000000	6.228
chr2p	420000000	430000000	6.921
chr2p	430000000	440000000	6.704
chr2p	440000000	450000000	6.110
chr2p	450000000	460000000	7.507
chr2p	460000000	470000000	6.607
chr2p	470000000	480000000	7.166
chr2p	480000000	490000000	6.708
chr2p	490000000	500000000	11.781
chr2p	500000000	510000000	6.398
chr2p	510000000	520000000	6.285
chr2p	520000000	530000000	6.408
chr2p	530000000	540000000	6.168
chr2p	540000000	550000000	9.018
chr2p	550000000	560000000	7.019
chr2p	560000000	570000000	6.060
chr2p	570000000	580000000	6.961
chr2p	580000000	590000000	6.974
chr2p	590000000	600000000	6.562
chr2p	600000000	610000000	6.417
chr2p	610000000	620000000	6.241
chr2p	620000000	630000000	6.073
chr2p	630000000	640000000	6.263
chr2p	640000000	650000000	6.254
chr2p	650000000	660000000	8.701
chr2p	660000000	670000000	6.177
chr2p	670000000	680000000	6.441
chr2p	680000000	690000000	6.904
chr2p	690000000	700000000	6.721
chr2p	700000000	710000000	6.132
chr2p	710000000	720000000	6.380
chr2p	720000000	730000000	6.699
chr2p	730000000	740000000	6.381
chr2p	740000000	750000000	7.853
chr2p	750000000	760000000	6.775
chr2p	760000000	770000000	6.652
chr2p	770000000	780000000	6.802
chr2p	780000000	790000000	5.921
chr2p	790000000	800000000	6.558
chr2p	800000000	810000000	6.631
chr2p	810000000	820000000	6.436
chr2p	820000000	830000000	6.284
chr2p	830000000	840000000	6.493
chr2p	840000000	850000000	5.995
chr2p	850000000	860000000	6.761
chr2p	860000000	870000000	8.117
chr2p	870000000	880000000	7.149
chr2p	880000000	890000000	6.626
chr2p	890000000	900000000	6.868
chr2p	900000000	910000000	6.923
chr2p	910000000	920000000	6.767
chr2p	920000000	930000000	6.571
chr2p	930000000	940000000	6.437
chr2p	940000000	950000000	7.630
chr2p	950000000	960000000	6.223
chr2p	960000000	970000000	7.298
chr2p	970000000	980000000	6.623
chr2p	980000000	990000000	6.951
chr2p	990000000	1000000000	6.536
chr2p	1000000000	1010000000	6.158
chr2p	1010000000	1020000000	6.900
chr2p	1020000000	1030000000	6.471
chr2p	1030000000	1040000000	6.912
chr2p	1040000000	1050000000	6.430
chr2p	1050000000	1060000000	6.689
chr2p	1060000000	1070000000	6.268
chr2p	1070000000	1080000000	7.038
chr2p	1080000000	1090000000	7.105
chr2p	1090000000	1100000000	6.565
chr2p	1100000000	1110000000	8.433
chr2p	1110000000	1120000000	6.476
chr2p	1120000000	1130000000	6.475
chr2p	1130000000	1140000000	7.094
chr2p	1140000000	1150000000	6.926
chr2p	1150000000	1160000000	7.061
chr2p	1160000000	1170000000	6.504
chr2p	1170000000	1180000000	6.662
chr2p	1180000000	1190000000	7.375
chr2p	1190000000	1200000000	6.248
chr2p	1200000000	1210000000	6.853
chr2p	1210000000	1220000000	8.172
chr2p	1220000000	1230000000	6.454
chr2p	1230000000	1240000000	6.536
chr2p	1240000000	1250000000	6.570
chr2p	1250000000	1260000000	6.198
chr2p	1260000000	1270000000	6.545
chr2p	1270000000	1280000000	5.935
chr2p	1280000000	1290000000	6.828
chr2p	1290000000	1300000000	11.424
chr2p	1300000000	1310000000	6.472
chr2p	1310000000	1320000000	7.487
chr2p	1320000000	1330000000	6.693
chr2p	1330000000	1340000000	8.042
chr2p	1340000000	1350000000	6.828
chr2p	1350000000	1360000000	6.761
chr2p	1360000000	1370000000	6.522
chr2p	1370000000	1380000000	7.152
chr2p	1380000000	1382406564	6.240
chr2q	0	10000000	6.418
chr2q	10000000	20000000	12.604
chr2q	20000000	30000000	6.219
chr2q	30000000	40000000	7.239
chr2q	40000000	50000000	6.710
chr2q	50000000	60000000	6.972
chr2q	60000000	70000000	6.363
chr2q	70000000	80000000	6.950
chr2q	80000000	90000000	6.124
chr2q	90000000	100000000	6.540
chr2q	100000000	110000000	6.603
chr2q	110000000	120000000	6.637
chr2q	120000000	130000000	5.901
chr2q	130000000	140000000	6.125
chr2q	140000000	150000000	6.436
chr2q	150000000	160000000	6.548
chr2q	160000000	170000000	7.379
chr2q	170000000	180000000	6.714
chr2q	180000000	190000000	6.626
chr2q	190000000	200000000	6.607
chr2q	200000000	210000000	6.316
chr2q	210000000	220000000	6.211
chr2q	220000000	230000000	5.801
chr2q	230000000	240000000	6.928
chr2q	240000000	250000000	6.370
chr2q	250000000	260000000	6.350
chr2q	260000000	270000000	7.170
chr2q	270000000	280000000	6.524
chr2q	280000000	290000000	7.532
chr2q	290000000	300000000	6.923
chr2q	300000000	310000000	6.124
chr2q	310000000	320000000	7.462
chr2q	320000000	330000000	6.270
chr2q	330000000	340000000	6.690
chr2q	340000000	350000000	6.483
chr2q	350000000	360000000	6.042
chr2q	360000000	370000000	6.273
chr2q	370000000	380000000	6.959
chr2q	380000000	390000000	6.654
chr2q	390000000	400000000	7.815
chr2q	400000000	410000000	7.053
chr2q	410000000	420000000	6.731
chr2q	420000000	430000000	6.391
chr2q	430000000	440000000	6.659
chr2q	440000000	450000000	6.891
chr2q	450000000	460000000	6.304
chr2q	460000000	470000000	6.631
chr2q	470000000	480000000	6.341
chr2q	480000000	490000000	6.358
chr2q	490000000	500000000	7.043
chr2q	500000000	510000000	6.367
chr2q	510000000	520000000	6.413
chr2q	520000000	530000000	7.088
chr2q	530000000	540000000	6.720
chr2q	540000000	550000000	7.173
chr2q	550000000	560000000	6.572
chr2q	560000000	570000000	6.877
chr2q	570000000	580000000	6.410
chr2q	580000000	590000000	6.671
chr2q	590000000	600000000	6.825
chr2q	600000000	610000000	6.455
chr2q	610000000	620000000	7.239
chr2q	620000000	630000000	6.599
chr2q	630000000	640000000	7.051
chr2q	640000000	650000000	6.621
chr2q	650000000	660000000	6.245
chr2q	660000000	670000000	6.110
chr2q	670000000	680000000	7.367
chr2q	680000000	690000000	6.464
chr2q	690000000	700000000	6.923
chr2q	700000000	710000000	6.857
chr2q	710000000	720000000	6.729
chr2q	720000000	730000000	6.773
chr2q	730000000	740000000	6.523
chr2q	740000000	750000000	7.557
chr2q	750000000	760000000	7.188
chr2q	760000000	770000000	7.510
chr2q	770000000	780000000	6.938
chr2q	780000000	790000000	7.028
chr2q	790000000	800000000	7.274
chr2q	800000000	810000000	6.697
chr2q	810000000	820000000	6.269
chr2q	820000000	830000000	6.908
chr2q	830000000	840000000	7.060
chr2q	840000000	850000000	6.436
chr2q	850000000	860000000	7.219
chr2q	860000000	870000000	6.219
chr2q	870000000	880000000	7.602
chr2q	880000000	890000000	7.038
chr2q	890000000	900000000	7.227
chr2q	900000000	910000000	6.919
chr2q	910000000	920000000	7.274
chr2q	920000000	930000000	6.631
chr2q	930000000	940000000	6.482
chr2q	940000000	950000000	7.637
chr2q	950000000	960000000	7.190
chr2q	960000000	970000000	7.271
chr2q	970000000	980000000	6.231
chr2q	980000000	990000000	6.407
chr2q	990000000	1000000000	6.979
chr2q	1000000000	1010000000	6.578
chr2q	1010000000	1020000000	7.244
chr2q	1020000000	1030000000	6.430
chr2q	1030000000	1040000000	8.003
chr2q	1040000000	1050000000	7.491
chr2q	1050000000	1060000000	7.249
chr2q	1060000000	1070000000	8.422
chr2q	1070000000	1080000000	7.740
chr2q	1080000000	1090000000	7.386
chr2q	1090000000	1100000000	7.247
chr2q	1100000000	1110000000	6.257
chr2q	1110000000	1120000000	6.300
chr2q	1120000000	1130000000	7.707
chr2q	1130000000	1140000000	6.707
chr2q	1140000000	1150000000	6.819
chr2q	1150000000	1160000000	6.851
chr2q	1160000000	1170000000	6.490
chr2q	1170000000	1180000000	6.821
chr2q	1180000000	1190000000	6.147
chr2q	1190000000	1200000000	6.983
chr2q	1200000000	1210000000	9.884
chr2q	1210000000	1220000000	6.544
chr2q	1220000000	1230000000	6.482
chr2q	1230000000	1240000000	6.143
chr2q	1240000000	1250000000	6.943
chr2q	1250000000	1260000000	6.597
chr2q	1260000000	1270000000	5.971
chr2q	1270000000	1280000000	7.188
chr2q	1280000000	1290000000	6.066
chr2q	1290000000	1300000000	14.481
chr2q	1300000000	1310000000	7.756
chr2q	1310000000	1320000000	6.486
chr2q	1320000000	1330000000	6.614
chr2q	1330000000	1340000000	6.773
chr2q	1340000000	1350000000	6.465
chr2q	1350000000	1360000000	7.562
chr2q	1360000000	1370000000	7.244
chr2q	1370000000	1380000000	8.029
chr2q	1380000000	1390000000	7.031
chr2q	1390000000	1400000000	6.298
chr2q	1400000000	1410000000	8.283
chr2q	1410000000	1414824563	6.362
chr3p	0	10000000	6.812
chr3p	10000000	20000000	7.152
chr3p	20000000	30000000	12.313
chr3p	30000000	40000000	6.390
chr3p	40000000	50000000	7.229
chr3p	50000000	60000000	12.232
chr3p	60000000	70000000	9.535
chr3p	70000000	80000000	6.499
chr3p	80000000	90000000	6.795
chr3p	90000000	100000000	7.267
chr3p	100000000	110000000	6.780
chr3p	110000000	120000000	6.576
chr3p	120000000	130000000	8.149
chr3p	130000000	140000000	7.395
chr3p	140000000	150000000	6.494
chr3p	150000000	160000000	6.695
chr3p	160000000	170000000	6.578
chr3p	170000000	180000000	6.800
chr3p	180000000	190000000	5.923
chr3p	190000000	200000000	7.288
chr3p	200000000	210000000	7.488
chr3p	210000000	220000000	6.142
chr3p	220000000	230000000	6.566
chr3p	230000000	240000000	6.909
chr3p	240000000	250000000	6.863
chr3p	250000000	260000000	8.026
chr3p	260000000	270000000	7.643
chr3p	270000000	280000000	8.148
chr3p	280000000	290000000	6.885
chr3p	290000000	300000000	7.633
chr3p	300000000	310000000	7.307
chr3p	310000000	320000000	6.622
chr3p	320000000	330000000	6.591
chr3p	330000000	340000000	6.578
chr3p	340000000	350000000	6.485
chr3p	350000000	360000000	7.461
chr3p	360000000	370000000	6.856
chr3p	370000000	380000000	6.100
chr3p	380000000	390000000	6.491
chr3p	390000000	400000000	6.485
chr3p	400000000	410000000	8.402
chr3p	410000000	420000000	6.716
chr3p	420000000	430000000	6.830
chr3p	430000000	440000000	6.892
chr3p	440000000	450000000	7.204
chr3p	450000000	460000000	7.009
chr3p	460000000	470000000	6.326
chr3p	470000000	480000000	6.483
chr3p	480000000	490000000	5.953
chr3p	490000000	500000000	7.605
chr3p	500000000	510000000	6.234
chr3p	510000000	520000000	7.039
chr3p	520000000	530000000	5.965
chr3p	530000000	540000000	6.385
chr3p	540000000	550000000	6.445
chr3p	550000000	560000000	8.338
chr3p	560000000	570000000	6.431
chr3p	570000000	580000000	6.827
chr3p	580000000	590000000	6.824
chr3p	590000000	600000000	7.111
chr3p	600000000	610000000	7.122
chr3p	610000000	620000000	7.517
chr3p	620000000	630000000	7.144
chr3p	630000000	640000000	6.769
chr3p	640000000	650000000	6.705
chr3p	650000000	660000000	7.504
chr3p	660000000	670000000	7.821
chr3p	670000000	680000000	6.874
chr3p	680000000	690000000	6.590
chr3p	690000000	700000000	9.992
chr3p	700000000	710000000	12.188
chr3p	710000000	720000000	9.918
chr3p	720000000	730000000	7.321
chr3p	730000000	740000000	7.036
chr3p	740000000	750000000	6.390
chr3p	750000000	760000000	7.534
chr3p	760000000	770000000	6.883
chr3p	770000000	780000000	6.746
chr3p	780000000	790000000	6.737
chr3p	790000000	800000000	7.686
chr3p	800000000	810000000	8.490
chr3p	810000000	820000000	6.670
chr3p	820000000	830000000	10.035
chr3p	830000000	840000000	6.005
chr3p	840000000	850000000	6.247
chr3p	850000000	860000000	6.620
chr3p	860000000	868269716	7.604
chr3q	0	10000000	6.969
chr3q	10000000	20000000	9.315
chr3q	20000000	30000000	6.442
chr3q	30000000	40000000	6.876
chr3q	40000000	50000000	8.949
chr3q	50000000	60000000	6.059
chr3q	60000000	70000000	6.820
chr3q	70000000	80000000	6.882
chr3q	80000000	90000000	8.134
chr3q	90000000	100000000	7.087
chr3q	100000000	110000000	6.324
chr3q	110000000	120000000	5.987
chr3q	120000000	130000000	6.595
chr3q	130000000	140000000	8.543
chr3q	140000000	150000000	7.033
chr3q	150000000	160000000	7.203
chr3q	160000000	170000000	7.050
chr3q	170000000	180000000	10.495
chr3q	180000000	190000000	7.361
chr3q	190000000	200000000	9.799
chr3q	200000000	210000000	6.627
chr3q	210000000	220000000	6.342
chr3q	220000000	230000000	7.629
chr3q	230000000	240000000	9.548
chr3q	240000000	250000000	6.612
chr3q	250000000	260000000	6.795
chr3q	260000000	270000000	7.919
chr3q	270000000	280000000	7.126
chr3q	280000000	290000000	7.107
chr3q	290000000	300000000	7.643
chr3q	300000000	310000000	6.814
chr3q	310000000	320000000	6.879
chr3q	320000000	330000000	7.275
chr3q	330000000	340000000	6.924
chr3q	340000000	350000000	6.615
chr3q	350000000	360000000	6.921
chr3q	360000000	370000000	11.958
chr3q	370000000	380000000	6.842
chr3q	380000000	390000000	6.590
chr3q	390000000	400000000	6.223
chr3q	400000000	410000000	7.163
chr3q	410000000	420000000	9.209
chr3q	420000000	430000000	7.051
chr3q	430000000	440000000	6.462
chr3q	440000000	450000000	7.552
chr3q	450000000	460000000	7.064
chr3q	460000000	470000000	7.023
chr3q	470000000	480000000	6.733
chr3q	480000000	490000000	6.858
chr3q	490000000	500000000	6.772
chr3q	500000000	510000000	7.352
chr3q	510000000	520000000	6.207
chr3q	520000000	530000000	7.304
chr3q	530000000	540000000	6.822
chr3q	540000000	550000000	7.319
chr3q	550000000	560000000	6.832
chr3q	560000000	570000000	6.869
chr3q	570000000	580000000	8.796
chr3q	580000000	590000000	6.931
chr3q	590000000	600000000	6.566
chr3q	600000000	610000000	8.030
chr3q	610000000	620000000	6.766
chr3q	620000000	630000000	6.526
chr3q	630000000	640000000	7.718
chr3q	640000000	650000000	6.135
chr3q	650000000	660000000	6.989
chr3q	660000000	670000000	6.978
chr3q	670000000	680000000	6.414
chr3q	680000000	690000000	7.948
chr3q	690000000	700000000	6.733
chr3q	700000000	710000000	6.335
chr3q	710000000	720000000	5.920
chr3q	720000000	730000000	6.332
chr3q	730000000	740000000	6.523
chr3q	740000000	750000000	6.990
chr3q	750000000	760000000	6.257
chr3q	760000000	770000000	6.981
chr3q	770000000	780000000	7.249
chr3q	780000000	790000000	6.514
chr3q	790000000	800000000	6.623
chr3q	800000000	810000000	6.203
chr3q	810000000	820000000	7.055
chr3q	820000000	830000000	6.877
chr3q	830000000	840000000	6.731
chr3q	840000000	850000000	6.516
chr3q	850000000	860000000	6.368
chr3q	860000000	870000000	7.776
chr3q	870000000	880000000	6.696
chr3q	880000000	890000000	8.201
chr3q	890000000	900000000	6.061
chr3q	900000000	910000000	6.473
chr3q	910000000	920000000	6.503
chr3q	920000000	930000000	6.340
chr3q	930000000	940000000	7.141
chr3q	940000000	950000000	6.330
chr3q	950000000	960000000	6.958
chr3q	960000000	970000000	6.489
chr3q	970000000	980000000	6.817
chr3q	980000000	990000000	6.605
chr3q	990000000	1000000000	7.020
chr3q	1000000000	1010000000	6.705
chr3q	1010000000	1020000000	6.621
chr3q	1020000000	1030000000	6.467
chr3q	1030000000	1040000000	7.212
chr3q	1040000000	1050000000	8.257
chr3q	1050000000	1060000000	6.424
chr3q	1060000000	1070000000	6.402
chr3q	1070000000	1080000000	6.507
chr3q	1080000000	1090000000	7.655
chr3q	1090000000	1100000000	6.575
chr3q	1100000000	1110000000	8.296
chr3q	1110000000	1120000000	7.770
chr3q	1120000000	1130000000	6.581
chr3q	1130000000	1140000000	7.595
chr3q	1140000000	1150000000	6.179
chr3q	1150000000	1160000000	6.912
chr3q	1160000000	1170000000	6.176
chr3q	1170000000	1180000000	6.574
chr3q	1180000000	1190000000	7.082
chr3q	1190000000	1200000000	6.437
chr3q	1200000000	1210000000	7.427
chr3q	1210000000	1220000000	6.434
chr3q	1220000000	1230000000	6.682
chr3q	1230000000	1240000000	7.140
chr3q	1240000000	1250000000	7.153
chr3q	1250000000	1260000000	7.232
chr3q	1260000000	1270000000	6.261
chr3q	1270000000	1280000000	6.843
chr3q	1280000000	1290000000	6.447
chr3q	1290000000	1300000000	6.977
chr3q	1300000000	1310000000	6.634
chr3q	1310000000	1320000000	6.597
chr3q	1320000000	1330000000	6.975
chr3q	1330000000	1340000000	7.653
chr3q	1340000000	1350000000	6.697
chr3q	1350000000	1360000000	8.556
chr3q	1360000000	1370000000	6.277
chr3q	1370000000	1380000000	7.531
chr3q	1380000000	1390000000	7.386
chr3q	1390000000	1400000000	6.189
chr3q	1400000000	1410000000	7.320
chr3q	1410000000	1420000000	10.645
chr3q	1420000000	1430000000	6.751
chr3q	1430000000	1440000000	7.573
chr3q	1440000000	1450000000	7.629
chr3q	1450000000	1460000000	7.095
chr3q	1460000000	1470000000	7.157
chr3q	1470000000	1480000000	6.466
chr3q	1480000000	1490000000	6.404
chr3q	1490000000	1500000000	7.394
chr3q	1500000000	1510000000	6.399
chr3q	1510000000	1520000000	6.734
chr3q	1520000000	1526800572	6.097
chr4p	0	10000000	6.078
chr4p	10000000	20000000	7.663
chr4p	20000000	30000000	9.065
chr4p	30000000	40000000	7.560
chr4p	40000000	50000000	8.185
chr4p	50000000	60000000	7.286
chr4p	60000000	70000000	7.464
chr4p	70000000	80000000	6.705
chr4p	80000000	90000000	6.765
chr4p	90000000	100000000	5.843
chr4p	100000000	110000000	6.324
chr4p	110000000	120000000	14.123
chr4p	120000000	130000000	6.754
chr4p	130000000	140000000	8.074
chr4p	140000000	150000000	6.604
chr4p	150000000	160000000	6.643
chr4p	160000000	170000000	6.729
chr4p	170000000	180000000	6.327
chr4p	180000000	190000000	7.226
chr4p	190000000	200000000	6.943
chr4p	200000000	210000000	6.058
chr4p	210000000	220000000	7.066
chr4p	220000000	230000000	6.829
chr4p	230000000	240000000	6.091
chr4p	240000000	250000000	7.024
chr4p	250000000	260000000	7.581
chr4p	260000000	270000000	6.362
chr4p	270000000	280000000	6.125
chr4p	280000000	290000000	6.142
chr4p	290000000	300000000	6.331
chr4p	300000000	310000000	6.210
chr4p	310000000	320000000	6.596
chr4p	320000000	330000000	7.029
chr4p	330000000	340000000	6.785
chr4p	340000000	350000000	7.842
chr4p	350000000	360000000	6.219
chr4p	360000000	370000000	6.658
chr4p	370000000	380000000	6.316
chr4p	380000000	390000000	6.887
chr4p	390000000	400000000	8.105
chr4p	400000000	410000000	7.592
chr4p	410000000	420000000	7.427
chr4p	420000000	430000000	7.671
chr4p	430000000	440000000	6.125
chr4p	440000000	450000000	7.438
chr4p	450000000	460000000	6.699
chr4p	460000000	470000000	6.567
chr4p	470000000	480000000	6.687
chr4p	480000000	490000000	6.956
chr4p	490000000	500000000	6.546
chr4p	500000000	510000000	6.285
chr4p	510000000	520000000	7.085
chr4p	520000000	530000000	8.077
chr4p	530000000	540000000	7.417
chr4p	540000000	550000000	6.077
chr4p	550000000	560000000	7.051
chr4p	560000000	570000000	6.137
chr4p	570000000	580000000	6.167
chr4p	580000000	590000000	6.016
chr4p	590000000	600000000	8.214
chr4p	600000000	610000000	6.437
chr4p	610000000	620000000	8.113
chr4p	620000000	630000000	6.575
chr4p	630000000	640000000	6.059
chr4p	640000000	650000000	5.831
chr4p	650000000	660000000	7.093
chr4p	660000000	670000000	6.653
chr4p	670000000	680000000	6.671
chr4p	680000000	690000000	6.815
chr4p	690000000	700000000	6.221
chr4p	700000000	710000000	6.288
chr4p	710000000	720000000	12.429
chr4p	720000000	730000000	6.137
chr4p	730000000	740000000	6.748
chr4p	740000000	750000000	6.697
chr4p	750000000	760000000	6.776
chr4p	760000000	770000000	6.815
chr4p	770000000	780000000	10.010
chr4p	780000000	790000000	8.332
chr4p	790000000	800000000	6.092
chr4p	800000000	810000000	6.573
chr4p	810000000	820000000	7.612
chr4p	820000000	830000000	6.746
chr4p	830000000	840000000	6.968
chr4p	840000000	850000000	6.313
chr4p	850000000	860000000	6.652
chr4p	860000000	870000000	6.353
chr4p	870000000	880000000	6.971
chr4p	880000000	890000000	6.996
chr4p	890000000	900000000	6.152
chr4p	900000000	910000000	8.579
chr4p	910000000	920000000	6.911
chr4p	920000000	930000000	6.983
chr4p	930000000	940000000	8.035
chr4p	940000000	950000000	6.302
chr4p	950000000	960000000	6.072
chr4p	960000000	970000000	6.742
chr4p	970000000	980000000	6.823
chr4p	980000000	990000000	6.875
chr4p	990000000	1000000000	6.178
chr4p	1000000000	1010000000	6.358
chr4p	1010000000	1020000000	6.092
chr4p	1020000000	1030000000	6.680
chr4p	1030000000	1040000000	6.215
chr4p	1040000000	1050000000	9.716
chr4p	1050000000	1060000000	7.700
chr4p	1060000000	1070000000	6.370
chr4p	1070000000	1080000000	9.169
chr4p	1080000000	1090000000	6.650
chr4p	1090000000	1100000000	6.535
chr4p	1100000000	1110000000	6.720
chr4p	1110000000	1120000000	7.043
chr4p	1120000000	1130000000	6.577
chr4p	1130000000	1140000000	7.325
chr4p	1140000000	1150000000	7.358
chr4p	1150000000	1160000000	6.802
chr4p	1160000000	1170000000	8.923
chr4p	1170000000	1180000000	6.727
chr4p	1180000000	1190000000	9.708
chr4p	1190000000	1200000000	7.526
chr4p	1200000000	1205706753	5.573
chr4q	0	10000000	7.911
chr4q	10000000	20000000	6.011
chr4q	20000000	30000000	7.336
chr4q	30000000	40000000	7.113
chr4q	40000000	50000000	7.949
chr4q	50000000	60000000	6.428
chr4q	60000000	70000000	7.504
chr4q	70000000	80000000	9.847
chr4q	80000000	90000000	6.572
chr4q	90000000	100000000	6.487
chr4q	100000000	110000000	6.663
chr4q	110000000	120000000	6.506
chr4q	120000000	130000000	6.529
chr4q	130000000	140000000	7.462
chr4q	140000000	150000000	6.423
chr4q	150000000	160000000	6.050
chr4q	160000000	170000000	6.724
chr4q	170000000	180000000	6.324
chr4q	180000000	190000000	7.688
chr4q	190000000	200000000	6.624
chr4q	200000000	210000000	6.653
chr4q	210000000	220000000	7.157
chr4q	220000000	230000000	6.503
chr4q	230000000	240000000	6.516
chr4q	240000000	250000000	6.541
chr4q	250000000	260000000	6.660
chr4q	260000000	270000000	6.499
chr4q	270000000	280000000	7.203
chr4q	280000000	290000000	7.452
chr4q	290000000	300000000	6.376
chr4q	300000000	310000000	6.275
chr4q	310000000	320000000	6.200
chr4q	320000000	330000000	6.934
chr4q	330000000	340000000	7.713
chr4q	340000000	350000000	6.014
chr4q	350000000	360000000	6.128
chr4q	360000000	370000000	10.902
chr4q	370000000	380000000	6.455
chr4q	380000000	390000000	6.255
chr4q	390000000	400000000	6.559
chr4q	400000000	410000000	6.624
chr4q	410000000	420000000	6.875
chr4q	420000000	430000000	7.060
chr4q	430000000	440000000	8.171
chr4q	440000000	450000000	6.078
chr4q	450000000	460000000	6.442
chr4q	460000000	470000000	6.356
chr4q	470000000	480000000	6.245
chr4q	480000000	490000000	6.735
chr4q	490000000	500000000	6.731
chr4q	500000000	510000000	7.748
chr4q	510000000	520000000	6.377
chr4q	520000000	530000000	6.459
chr4q	530000000	540000000	6.727
chr4q	540000000	550000000	6.912
chr4q	550000000	560000000	6.855
chr4q	560000000	570000000	7.200
chr4q	570000000	580000000	6.542
chr4q	580000000	590000000	6.796
chr4q	590000000	600000000	7.227
chr4q	600000000	610000000	7.108
chr4q	610000000	620000000	6.698
chr4q	620000000	630000000	6.657
chr4q	630000000	640000000	6.742
chr4q	640000000	650000000	6.580
chr4q	650000000	660000000	6.765
chr4q	660000000	670000000	6.668
chr4q	670000000	680000000	6.436
chr4q	680000000	690000000	6.488
chr4q	690000000	700000000	6.267
chr4q	700000000	710000000	8.151
chr4q	710000000	720000000	6.777
chr4q	720000000	730000000	6.015
chr4q	730000000	740000000	6.434
chr4q	740000000	750000000	6.608
chr4q	750000000	760000000	6.276
chr4q	760000000	770000000	6.274
chr4q	770000000	780000000	6.108
chr4q	780000000	790000000	6.473
chr4q	790000000	800000000	6.083
chr4q	800000000	810000000	6.599
chr4q	810000000	820000000	7.190
chr4q	820000000	830000000	6.250
chr4q	830000000	840000000	6.455
chr4q	840000000	850000000	7.065
chr4q	850000000	860000000	5.910
chr4q	860000000	870000000	6.874
chr4q	870000000	880000000	6.585
chr4q	880000000	890000000	6.506
chr4q	890000000	900000000	6.559
chr4q	900000000	910000000	7.898
chr4q	910000000	920000000	6.602
chr4q	920000000	930000000	6.533
chr4q	930000000	940000000	5.680
chr4q	940000000	950000000	7.227
chr4q	950000000	960000000	8.265
chr4q	960000000	970000000	6.306
chr4q	970000000	980000000	6.426
chr4q	980000000	990000000	7.094
chr4q	990000000	1000000000	7.079
chr4q	1000000000	1010000000	6.984
chr4q	1010000000	1020000000	7.430
chr4q	1020000000	1030000000	6.715
chr4q	1030000000	1040000000	6.746
chr4q	1040000000	1050000000	7.232
chr4q	1050000000	1060000000	6.413
chr4q	1060000000	1070000000	6.862
chr4q	1070000000	1080000000	7.222
chr4q	1080000000	1090000000	6.674
chr4q	1090000000	1100000000	7.520
chr4q	1100000000	1110000000	7.282
chr4q	1110000000	1120000000	6.247
chr4q	1120000000	1130000000	6.546
chr4q	1130000000	1140000000	7.925
chr4q	1140000000	1150000000	7.246
chr4q	1150000000	1160000000	7.113
chr4q	1160000000	1170000000	6.909
chr4q	1170000000	1180000000	5.927
chr4q	1180000000	1190000000	7.309
chr4q	1190000000	1200000000	7.319
chr4q	1200000000	1210000000	6.864
chr4q	1210000000	1216097073	6.642
chr5p	0	10000000	6.183
chr5p	10000000	20000000	6.409
chr5p	20000000	30000000	7.279
chr5p	30000000	40000000	6.605
chr5p	40000000	50000000	6.612
chr5p	50000000	60000000	7.803
chr5p	60000000	70000000	6.791
chr5p	70000000	80000000	7.361
chr5p	80000000	90000000	6.724
chr5p	90000000	100000000	6.737
chr5p	100000000	110000000	6.551
chr5p	110000000	120000000	6.776
chr5p	120000000	130000000	6.618
chr5p	130000000	140000000	6.149
chr5p	140000000	150000000	6.512
chr5p	150000000	160000000	6.619
chr5p	160000000	170000000	6.703
chr5p	170000000	180000000	6.940
chr5p	180000000	190000000	6.830
chr5p	190000000	200000000	6.526
chr5p	200000000	210000000	5.975
chr5p	210000000	220000000	7.395
chr5p	220000000	230000000	6.310
chr5p	230000000	240000000	6.469
chr5p	240000000	250000000	6.694
chr5p	250000000	260000000	6.631
chr5p	260000000	270000000	6.481
chr5p	270000000	280000000	6.211
chr5p	280000000	290000000	6.874
chr5p	290000000	300000000	6.152
chr5p	300000000	310000000	6.218
chr5p	310000000	320000000	6.429
chr5p	320000000	330000000	6.337
chr5p	330000000	340000000	6.401
chr5p	340000000	350000000	6.306
chr5p	350000000	360000000	7.212
chr5p	360000000	370000000	6.850
chr5p	370000000	380000000	6.473
chr5p	380000000	390000000	8.398
chr5p	390000000	400000000	6.814
chr5p	400000000	410000000	6.456
chr5p	410000000	420000000	6.161
chr5p	420000000	430000000	6.798
chr5p	430000000	440000000	6.804
chr5p	440000000	450000000	6.500
chr5p	450000000	460000000	6.438
chr5p	460000000	470000000	6.422
chr5p	470000000	480000000	7.118
chr5p	480000000	490000000	7.144
chr5p	490000000	500000000	6.488
chr5p	500000000	510000000	6.795
chr5p	510000000	520000000	6.936
chr5p	520000000	530000000	6.329
chr5p	530000000	540000000	5.835
chr5p	540000000	550000000	6.572
chr5p	550000000	560000000	6.281
chr5p	560000000	570000000	6.909
chr5p	570000000	580000000	6.579
chr5p	580000000	590000000	6.143
chr5p	590000000	600000000	6.399
chr5p	600000000	610000000	6.665
chr5p	610000000	620000000	7.587
chr5p	620000000	630000000	8.296
chr5p	630000000	640000000	5.984
chr5p	640000000	650000000	7.075
chr5p	650000000	660000000	10.509
chr5p	660000000	670000000	7.437
chr5p	670000000	680000000	9.284
chr5p	680000000	690000000	7.930
chr5p	690000000	700000000	6.141
chr5p	700000000	710000000	6.719
chr5p	710000000	720000000	7.105
chr5p	720000000	730000000	6.955
chr5p	730000000	740000000	6.251
chr5p	740000000	750000000	6.719
chr5p	750000000	760000000	6.407
chr5p	760000000	770000000	6.928
chr5p	770000000	780000000	6.874
chr5p	780000000	790000000	6.838
chr5p	790000000	800000000	7.349
chr5p	800000000	810000000	6.493
chr5p	810000000	820000000	6.661
chr5p	820000000	830000000	6.316
chr5p	830000000	840000000	6.536
chr5p	840000000	850000000	6.553
chr5p	850000000	860000000	6.627
chr5p	860000000	870000000	5.974
chr5p	870000000	880000000	6.578
chr5p	880000000	890000000	6.723
chr5p	890000000	900000000	6.565
chr5p	900000000	910000000	6.566
chr5p	910000000	920000000	6.539
chr5p	920000000	930000000	9.107
chr5p	930000000	940000000	5.976
chr5p	940000000	950000000	6.600
chr5p	950000000	960000000	6.657
chr5p	960000000	970000000	6.530
chr5p	970000000	980000000	6.301
chr5p	980000000	990000000	7.710
chr5p	990000000	1000000000	6.880
chr5p	1000000000	1010000000	6.779
chr5p	1010000000	1020000000	6.060
chr5p	1020000000	1030000000	6.432
chr5p	1030000000	1040000000	7.072
chr5p	1040000000	1050000000	7.475
chr5p	1050000000	1060000000	6.286
chr5p	1060000000	1070000000	6.647
chr5p	1070000000	1080000000	6.893
chr5p	1080000000	1090000000	6.054
chr5p	1090000000	1100000000	6.508
chr5p	1100000000	1110000000	10.228
chr5p	1110000000	1120000000	6.492
chr5p	1120000000	1130000000	6.355
chr5p	1130000000	1140000000	6.420
chr5p	1140000000	1150000000	6.379
chr5p	1150000000	1160000000	10.000
chr5p	1160000000	1170000000	6.011
chr5p	1170000000	1180000000	5.836
chr5p	1180000000	1190000000	6.309
chr5p	1190000000	1200000000	7.031
chr5p	1200000000	1210000000	6.767
chr5p	1210000000	1220000000	6.616
chr5p	1220000000	1230000000	6.428
chr5p	1230000000	1240000000	9.980
chr5p	1240000000	1250000000	6.614
chr5p	1250000000	1260000000	7.690
chr5p	1260000000	1270000000	5.701
chr5p	1270000000	1280000000	7.891
chr5p	1280000000	1280495009	1.929
chr5q	0	10000000	7.232
chr5q	10000000	20000000	6.746
chr5q	20000000	30000000	6.424
chr5q	30000000	40000000	6.646
chr5q	40000000	50000000	8.636
chr5q	50000000	60000000	11.476
chr5q	60000000	70000000	6.647
chr5q	70000000	80000000	7.023
chr5q	80000000	90000000	6.382
chr5q	90000000	100000000	6.432
chr5q	100000000	110000000	8.607
chr5q	110000000	120000000	6.059
chr5q	120000000	130000000	6.016
chr5q	130000000	140000000	6.590
chr5q	140000000	150000000	6.807
chr5q	150000000	160000000	6.161
chr5q	160000000	170000000	6.305
chr5q	170000000	180000000	6.617
chr5q	180000000	190000000	6.913
chr5q	190000000	200000000	6.518
chr5q	200000000	210000000	6.494
chr5q	210000000	220000000	7.025
chr5q	220000000	230000000	6.099
chr5q	230000000	240000000	6.592
chr5q	240000000	250000000	6.192
chr5q	250000000	260000000	7.497
chr5q	260000000	270000000	5.979
chr5q	270000000	280000000	6.130
chr5q	280000000	290000000	6.199
chr5q	290000000	300000000	6.573
chr5q	300000000	310000000	7.249
chr5q	310000000	320000000	6.389
chr5q	320000000	330000000	6.519
chr5q	330000000	340000000	6.321
chr5q	340000000	350000000	6.365
chr5q	350000000	360000000	6.266
chr5q	360000000	370000000	6.581
chr5q	370000000	380000000	7.103
chr5q	380000000	390000000	6.214
chr5q	390000000	400000000	6.468
chr5q	400000000	410000000	6.783
chr5q	410000000	420000000	7.798
chr5q	420000000	430000000	7.242
chr5q	430000000	440000000	6.987
chr5q	440000000	450000000	7.197
chr5q	450000000	460000000	6.515
chr5q	460000000	470000000	6.390
chr5q	470000000	480000000	6.425
chr5q	480000000	490000000	7.524
chr5q	490000000	500000000	9.192
chr5q	500000000	510000000	6.857
chr5q	510000000	520000000	6.957
chr5q	520000000	530000000	8.718
chr5q	530000000	540000000	7.084
chr5q	540000000	550000000	7.323
chr5q	550000000	560000000	6.653
chr5q	560000000	570000000	6.827
chr5q	570000000	580000000	6.230
chr5q	580000000	590000000	6.571
chr5q	590000000	600000000	6.143
chr5q	600000000	610000000	5.919
chr5q	610000000	620000000	6.530
chr5q	620000000	630000000	7.471
chr5q	630000000	640000000	6.844
chr5q	640000000	650000000	6.334
chr5q	650000000	660000000	6.215
chr5q	660000000	670000000	6.923
chr5q	670000000	680000000	6.325
chr5q	680000000	690000000	6.799
chr5q	690000000	700000000	9.534
chr5q	700000000	710000000	6.241
chr5q	710000000	720000000	6.806
chr5q	720000000	730000000	6.155
chr5q	730000000	740000000	6.311
chr5q	740000000	750000000	6.792
chr5q	750000000	760000000	6.115
chr5q	760000000	770000000	6.519
chr5q	770000000	780000000	6.501
chr5q	780000000	790000000	7.126
chr5q	790000000	800000000	6.986
chr5q	800000000	810000000	6.677
chr5q	810000000	820000000	7.220
chr5q	820000000	830000000	6.704
chr5q	830000000	840000000	6.782
chr5q	840000000	850000000	7.223
chr5q	850000000	860000000	7.117
chr5q	860000000	870000000	6.620
chr5q	870000000	880000000	6.460
chr5q	880000000	890000000	6.521
chr5q	890000000	900000000	6.130
chr5q	900000000	910000000	6.568
chr5q	910000000	920000000	6.617
chr5q	920000000	930000000	6.315
chr5q	930000000	940000000	6.200
chr5q	940000000	950000000	6.692
chr5q	950000000	960000000	6.435
chr5q	960000000	970000000	6.677
chr5q	970000000	980000000	7.127
chr5q	980000000	990000000	6.215
chr5q	990000000	1000000000	7.540
chr5q	1000000000	1010000000	6.622
chr5q	1010000000	1020000000	6.883
chr5q	1020000000	1030000000	7.003
chr5q	1030000000	1040000000	6.618
chr5q	1040000000	1050000000	7.703
chr5q	1050000000	1060000000	6.754
chr5q	1060000000	1070000000	6.621
chr5q	1070000000	1080000000	7.626
chr5q	1080000000	1090000000	6.756
chr5q	1090000000	1100000000	5.746
chr5q	1100000000	1110000000	6.331
chr5q	1110000000	1120000000	6.403
chr5q	1120000000	1130000000	6.168
chr5q	1130000000	1140000000	6.451
chr5q	1140000000	1150000000	6.865
chr5q	1150000000	1160000000	6.349
chr5q	1160000000	1170000000	7.455
chr5q	1170000000	1180000000	6.675
chr5q	1180000000	1190000000	6.392
chr5q	1190000000	1200000000	8.937
chr5q	1200000000	1210000000	7.326
chr5q	1210000000	1220000000	7.340
chr5q	1220000000	1230000000	6.911
chr5q	1230000000	1240000000	6.800
chr5q	1240000000	1250000000	7.609
chr5q	1250000000	1260000000	6.780
chr5q	1260000000	1270000000	7.216
chr5q	1270000000	1280000000	6.174
chr5q	1280000000	1286323614	6.650
chr6p	0	10000000	6.757
chr6p	10000000	20000000	6.200
chr6p	20000000	30000000	7.928
chr6p	30000000	40000000	7.565
chr6p	40000000	50000000	7.237
chr6p	50000000	60000000	6.894
chr6p	60000000	70000000	6.860
chr6p	70000000	80000000	6.148
chr6p	80000000	90000000	6.596
chr6p	90000000	100000000	6.157
chr6p	100000000	110000000	6.460
chr6p	110000000	120000000	6.459
chr6p	120000000	130000000	6.230
chr6p	130000000	140000000	6.072
chr6p	140000000	150000000	6.426
chr6p	150000000	160000000	7.044
chr6p	160000000	170000000	6.394
chr6p	170000000	180000000	6.274
chr6p	180000000	190000000	9.498
chr6p	190000000	200000000	7.508
chr6p	200000000	210000000	7.210
chr6p	210000000	220000000	7.201
chr6p	220000000	230000000	6.699
chr6p	230000000	240000000	6.916
chr6p	240000000	250000000	6.401
chr6p	250000000	260000000	6.674
chr6p	260000000	270000000	7.268
chr6p	270000000	280000000	8.147
chr6p	280000000	290000000	7.077
chr6p	290000000	300000000	7.006
chr6p	300000000	310000000	7.159
chr6p	310000000	320000000	6.991
chr6p	320000000	330000000	6.277
chr6p	330000000	340000000	7.265
chr6p	340000000	350000000	6.568
chr6p	350000000	360000000	6.080
chr6p	360000000	370000000	6.377
chr6p	370000000	380000000	6.742
chr6p	380000000	390000000	6.805
chr6p	390000000	400000000	6.523
chr6p	400000000	410000000	6.162
chr6p	410000000	420000000	6.157
chr6p	420000000	430000000	6.073
chr6p	430000000	440000000	6.701
chr6p	440000000	450000000	12.934
chr6p	450000000	460000000	6.319
chr6p	460000000	470000000	6.245
chr6p	470000000	480000000	6.501
chr6p	480000000	490000000	6.745
chr6p	490000000	500000000	7.321
chr6p	500000000	510000000	6.088
chr6p	510000000	520000000	6.562
chr6p	520000000	530000000	7.678
chr6p	530000000	540000000	6.802
chr6p	540000000	550000000	6.297
chr6p	550000000	560000000	6.616
chr6p	560000000	570000000	5.915
chr6p	570000000	580000000	7.315
chr6p	580000000	590000000	6.747
chr6p	590000000	600000000	8.135
chr6p	600000000	610000000	6.319
chr6p	610000000	620000000	6.532
chr6p	620000000	630000000	6.443
chr6p	630000000	640000000	7.615
chr6p	640000000	650000000	8.208
chr6p	650000000	660000000	6.287
chr6p	660000000	670000000	6.287
chr6p	670000000	680000000	6.737
chr6p	680000000	690000000	6.230
chr6p	690000000	700000000	6.985
chr6p	700000000	710000000	6.431
chr6p	710000000	720000000	6.743
chr6p	720000000	730000000	6.346
chr6p	730000000	740000000	6.302
chr6p	740000000	750000000	6.437
chr6p	750000000	760000000	6.470
chr6p	760000000	770000000	6.438
chr6p	770000000	780000000	7.402
chr6p	780000000	790000000	6.924
chr6p	790000000	800000000	6.497
chr6p	800000000	810000000	6.491
chr6p	810000000	820000000	7.065
chr6p	820000000	830000000	5.987
chr6p	830000000	840000000	6.187
chr6p	840000000	850000000	7.080
chr6p	850000000	860000000	6.650
chr6p	860000000	870000000	6.975
chr6p	870000000	880000000	5.990
chr6p	880000000	890000000	7.279
chr6p	890000000	900000000	6.204
chr6p	900000000	910000000	6.116
chr6p	910000000	920000000	6.538
chr6p	920000000	930000000	6.270
chr6p	930000000	940000000	6.752
chr6p	940000000	950000000	6.445
chr6p	950000000	960000000	6.853
chr6p	960000000	970000000	6.608
chr6p	970000000	980000000	7.679
chr6p	980000000	990000000	6.343
chr6p	990000000	1000000000	7.642
chr6p	1000000000	1010000000	6.875
chr6p	1010000000	1020000000	6.683
chr6p	1020000000	1030000000	6.556
chr6p	1030000000	1040000000	6.409
chr6p	1040000000	1050000000	7.366
chr6p	1050000000	1060000000	6.903
chr6p	1060000000	1070000000	6.469
chr6p	1070000000	1080000000	7.012
chr6p	1080000000	1090000000	6.499
chr6p	1090000000	1100000000	7.139
chr6p	1100000000	1110000000	6.496
chr6p	1110000000	1120000000	7.415
chr6p	1120000000	1130000000	7.203
chr6p	1130000000	1140000000	6.210
chr6p	1140000000	1150000000	6.311
chr6p	1150000000	1160000000	6.394
chr6p	1160000000	1170000000	6.637
chr6p	1170000000	1180000000	6.093
chr6p	1180000000	1190000000	6.447
chr6p	1190000000	1200000000	6.780
chr6p	1200000000	1210000000	6.414
chr6p	1210000000	1220000000	5.857
chr6p	1220000000	1230000000	6.578
chr6p	1230000000	1240000000	6.398
chr6p	1240000000	1250000000	8.543
chr6p	1250000000	1260000000	6.380
chr6p	1260000000	1270000000	6.729
chr6p	1270000000	1280000000	6.583
chr6p	1280000000	1290000000	6.058
chr6p	1290000000	1300000000	6.392
chr6p	1300000000	1310000000	5.818
chr6p	1310000000	1320000000	7.078
chr6p	1320000000	1330000000	7.358
chr6p	1330000000	1340000000	8.981
chr6p	1340000000	1350000000	6.763
[truncated: 686 more rows]
