# Supplementary material for: A mammalian-like piRNA pathway in Axolotl reveals the origins of piRNA-directed DNA methylation
Source: EMBO J. 2025 Nov 13;45(6):1933–56. doi: 10.1038/s44318-025-00631-w (PMC7618676; doi:10.1038/s44318-025-00631-w)
Supplement: Supplementary file 11 — Source data Fig. 5 [file 44318_2025_631_MOESM11_ESM.zip › Figure 5/5A/testis-1_genome_srt_edit.pirna.rev.bin10000000.log2RPM.csv]

chr10p	0	10000000	11.911
chr10p	10000000	20000000	5.779
chr10p	20000000	30000000	9.943
chr10p	30000000	40000000	5.919
chr10p	40000000	50000000	6.582
chr10p	50000000	60000000	7.085
chr10p	60000000	70000000	6.652
chr10p	70000000	80000000	6.363
chr10p	80000000	90000000	8.750
chr10p	90000000	100000000	6.608
chr10p	100000000	110000000	6.676
chr10p	110000000	120000000	7.168
chr10p	120000000	130000000	6.371
chr10p	130000000	140000000	6.314
chr10p	140000000	150000000	9.248
chr10p	150000000	160000000	7.103
chr10p	160000000	170000000	6.541
chr10p	170000000	180000000	6.478
chr10p	180000000	190000000	6.551
chr10p	190000000	200000000	6.370
chr10p	200000000	210000000	6.445
chr10p	210000000	220000000	6.839
chr10p	220000000	230000000	7.261
chr10p	230000000	240000000	7.050
chr10p	240000000	250000000	6.436
chr10p	250000000	260000000	6.414
chr10p	260000000	270000000	6.039
chr10p	270000000	280000000	6.268
chr10p	280000000	290000000	6.807
chr10p	290000000	300000000	6.897
chr10p	300000000	310000000	6.084
chr10p	310000000	320000000	6.212
chr10p	320000000	330000000	6.316
chr10p	330000000	340000000	5.739
chr10p	340000000	350000000	6.400
chr10p	350000000	360000000	6.636
chr10p	360000000	370000000	6.132
chr10p	370000000	380000000	6.360
chr10p	380000000	390000000	6.042
chr10p	390000000	400000000	7.065
chr10p	400000000	410000000	6.653
chr10p	410000000	420000000	6.831
chr10p	420000000	430000000	6.523
chr10p	430000000	440000000	6.579
chr10p	440000000	450000000	6.255
chr10p	450000000	460000000	6.924
chr10p	460000000	470000000	6.500
chr10p	470000000	480000000	6.663
chr10p	480000000	490000000	6.004
chr10p	490000000	500000000	6.523
chr10p	500000000	510000000	6.273
chr10p	510000000	520000000	7.246
chr10p	520000000	530000000	7.465
chr10p	530000000	540000000	6.701
chr10p	540000000	550000000	6.850
chr10p	550000000	560000000	7.175
chr10p	560000000	570000000	6.658
chr10p	570000000	580000000	6.613
chr10p	580000000	590000000	6.469
chr10p	590000000	600000000	7.449
chr10p	600000000	610000000	6.365
chr10p	610000000	620000000	6.511
chr10p	620000000	630000000	5.682
chr10p	630000000	640000000	6.427
chr10p	640000000	650000000	6.387
chr10p	650000000	660000000	8.052
chr10p	660000000	670000000	6.521
chr10p	670000000	680000000	6.485
chr10p	680000000	690000000	6.075
chr10p	690000000	700000000	5.744
chr10p	700000000	710000000	6.119
chr10p	710000000	720000000	7.324
chr10p	720000000	730000000	6.316
chr10p	730000000	740000000	6.065
chr10p	740000000	750000000	6.874
chr10p	750000000	760000000	6.302
chr10p	760000000	770000000	6.463
chr10p	770000000	780000000	6.305
chr10p	780000000	790000000	7.411
chr10p	790000000	800000000	6.589
chr10p	800000000	810000000	6.313
chr10p	810000000	820000000	6.776
chr10p	820000000	830000000	6.647
chr10p	830000000	840000000	6.105
chr10p	840000000	850000000	6.343
chr10p	850000000	860000000	6.274
chr10p	860000000	870000000	6.340
chr10p	870000000	880000000	6.527
chr10p	880000000	890000000	6.447
chr10p	890000000	900000000	6.479
chr10p	900000000	910000000	6.327
chr10p	910000000	920000000	6.559
chr10p	920000000	930000000	6.279
chr10p	930000000	940000000	7.619
chr10p	940000000	950000000	6.298
chr10p	950000000	960000000	6.061
chr10p	960000000	970000000	6.015
chr10p	970000000	980000000	6.454
chr10p	980000000	990000000	7.329
chr10p	990000000	1000000000	7.328
chr10p	1000000000	1010000000	6.660
chr10p	1010000000	1020000000	6.681
chr10p	1020000000	1030000000	6.813
chr10p	1030000000	1040000000	7.500
chr10p	1040000000	1050000000	6.380
chr10p	1050000000	1060000000	6.526
chr10p	1060000000	1070000000	6.438
chr10p	1070000000	1080000000	6.855
chr10p	1080000000	1082275901	4.535
chr10q	0	10000000	6.872
chr10q	10000000	20000000	6.597
chr10q	20000000	30000000	6.401
chr10q	30000000	40000000	6.839
chr10q	40000000	50000000	6.567
chr10q	50000000	60000000	6.142
chr10q	60000000	70000000	6.108
chr10q	70000000	80000000	6.301
chr10q	80000000	90000000	6.296
chr10q	90000000	100000000	7.141
chr10q	100000000	110000000	6.803
chr10q	110000000	120000000	6.289
chr10q	120000000	130000000	6.241
chr10q	130000000	140000000	6.755
chr10q	140000000	150000000	6.200
chr10q	150000000	160000000	6.233
chr10q	160000000	170000000	6.885
chr10q	170000000	180000000	7.103
chr10q	180000000	190000000	6.661
chr10q	190000000	200000000	6.469
chr10q	200000000	210000000	6.681
chr10q	210000000	220000000	7.066
chr10q	220000000	230000000	6.117
chr10q	230000000	240000000	7.773
chr10q	240000000	250000000	6.325
chr10q	250000000	260000000	6.236
chr10q	260000000	270000000	5.716
chr10q	270000000	280000000	6.147
chr10q	280000000	290000000	6.688
chr10q	290000000	300000000	6.277
chr10q	300000000	310000000	6.641
chr10q	310000000	320000000	6.423
chr10q	320000000	330000000	6.333
chr10q	330000000	340000000	5.865
chr10q	340000000	350000000	6.087
chr10q	350000000	360000000	6.788
chr10q	360000000	370000000	7.149
chr10q	370000000	380000000	6.619
chr10q	380000000	390000000	6.676
chr10q	390000000	400000000	6.388
chr10q	400000000	410000000	7.396
chr10q	410000000	420000000	6.059
chr10q	420000000	430000000	6.521
chr10q	430000000	440000000	6.592
chr10q	440000000	450000000	6.375
chr10q	450000000	460000000	6.209
chr10q	460000000	470000000	6.974
chr10q	470000000	480000000	6.343
chr10q	480000000	490000000	6.298
chr10q	490000000	500000000	5.587
chr10q	500000000	510000000	6.092
chr10q	510000000	520000000	5.934
chr10q	520000000	525957290	5.808
chr11p	0	10000000	8.012
chr11p	10000000	20000000	6.592
chr11p	20000000	30000000	6.384
chr11p	30000000	40000000	6.432
chr11p	40000000	50000000	6.732
chr11p	50000000	60000000	6.348
chr11p	60000000	70000000	6.206
chr11p	70000000	80000000	6.289
chr11p	80000000	90000000	6.268
chr11p	90000000	100000000	6.772
chr11p	100000000	110000000	7.313
chr11p	110000000	120000000	6.304
chr11p	120000000	130000000	6.637
chr11p	130000000	140000000	6.125
chr11p	140000000	150000000	6.391
chr11p	150000000	160000000	6.558
chr11p	160000000	170000000	8.163
chr11p	170000000	180000000	6.232
chr11p	180000000	190000000	7.016
chr11p	190000000	200000000	6.766
chr11p	200000000	210000000	6.242
chr11p	210000000	220000000	7.646
chr11p	220000000	230000000	7.722
chr11p	230000000	240000000	6.291
chr11p	240000000	250000000	6.219
chr11p	250000000	260000000	6.151
chr11p	260000000	270000000	6.063
chr11p	270000000	280000000	7.077
chr11p	280000000	290000000	6.904
chr11p	290000000	300000000	6.440
chr11p	300000000	305732125	5.333
chr11q	0	10000000	7.774
chr11q	10000000	20000000	6.474
chr11q	20000000	30000000	7.542
chr11q	30000000	40000000	6.170
chr11q	40000000	50000000	7.350
chr11q	50000000	60000000	7.357
chr11q	60000000	70000000	6.280
chr11q	70000000	80000000	7.466
chr11q	80000000	90000000	6.599
chr11q	90000000	100000000	6.208
chr11q	100000000	110000000	6.412
chr11q	110000000	120000000	6.401
chr11q	120000000	130000000	6.861
chr11q	130000000	140000000	6.081
chr11q	140000000	150000000	6.453
chr11q	150000000	160000000	6.394
chr11q	160000000	170000000	6.055
chr11q	170000000	180000000	6.521
chr11q	180000000	190000000	6.442
chr11q	190000000	200000000	6.902
chr11q	200000000	210000000	6.586
chr11q	210000000	220000000	6.071
chr11q	220000000	230000000	6.537
chr11q	230000000	240000000	6.665
chr11q	240000000	250000000	6.079
chr11q	250000000	260000000	6.174
chr11q	260000000	270000000	7.228
chr11q	270000000	280000000	6.388
chr11q	280000000	290000000	7.209
chr11q	290000000	300000000	6.457
chr11q	300000000	310000000	6.061
chr11q	310000000	320000000	6.657
chr11q	320000000	330000000	6.424
chr11q	330000000	340000000	7.339
chr11q	340000000	350000000	6.987
chr11q	350000000	360000000	6.728
chr11q	360000000	370000000	6.732
chr11q	370000000	380000000	5.999
chr11q	380000000	390000000	6.763
chr11q	390000000	400000000	6.655
chr11q	400000000	410000000	6.169
chr11q	410000000	420000000	6.464
chr11q	420000000	430000000	7.015
chr11q	430000000	440000000	6.078
chr11q	440000000	450000000	6.046
chr11q	450000000	460000000	6.539
chr11q	460000000	470000000	6.131
chr11q	470000000	480000000	6.287
chr11q	480000000	490000000	6.305
chr11q	490000000	500000000	6.446
chr11q	500000000	510000000	6.417
chr11q	510000000	520000000	6.198
chr11q	520000000	530000000	6.190
chr11q	530000000	540000000	6.260
chr11q	540000000	550000000	6.628
chr11q	550000000	560000000	6.366
chr11q	560000000	570000000	7.626
chr11q	570000000	580000000	5.982
chr11q	580000000	590000000	6.641
chr11q	590000000	600000000	6.254
chr11q	600000000	610000000	6.119
chr11q	610000000	620000000	6.620
chr11q	620000000	630000000	6.247
chr11q	630000000	640000000	6.086
chr11q	640000000	650000000	6.292
chr11q	650000000	660000000	6.707
chr11q	660000000	670000000	6.809
chr11q	670000000	680000000	6.164
chr11q	680000000	690000000	6.598
chr11q	690000000	700000000	6.533
chr11q	700000000	710000000	6.516
chr11q	710000000	720000000	6.039
chr11q	720000000	730000000	7.420
chr11q	730000000	740000000	6.818
chr11q	740000000	750000000	6.434
chr11q	750000000	760000000	6.621
chr11q	760000000	770000000	6.473
chr11q	770000000	780000000	6.123
chr11q	780000000	790000000	5.927
chr11q	790000000	800000000	6.439
chr11q	800000000	810000000	6.320
chr11q	810000000	820000000	7.138
chr11q	820000000	830000000	6.069
chr11q	830000000	840000000	6.900
chr11q	840000000	850000000	6.006
chr11q	850000000	860000000	6.421
chr11q	860000000	870000000	6.004
chr11q	870000000	880000000	6.968
chr11q	880000000	890000000	7.301
chr11q	890000000	900000000	6.374
chr11q	900000000	910000000	6.486
chr11q	910000000	920000000	6.446
chr11q	920000000	930000000	6.787
chr11q	930000000	940000000	6.120
chr11q	940000000	950000000	5.499
chr11q	950000000	960000000	6.874
chr11q	960000000	970000000	6.874
chr11q	970000000	980000000	5.741
chr11q	980000000	990000000	6.030
chr11q	990000000	1000000000	6.396
chr11q	1000000000	1010000000	6.301
chr11q	1010000000	1020000000	6.273
chr11q	1020000000	1030000000	5.729
chr11q	1030000000	1040000000	6.192
chr11q	1040000000	1050000000	6.076
chr11q	1050000000	1060000000	6.972
chr11q	1060000000	1070000000	6.333
chr11q	1070000000	1079741261	6.940
chr12p	0	10000000	5.943
chr12p	10000000	20000000	6.825
chr12p	20000000	30000000	7.083
chr12p	30000000	40000000	6.780
chr12p	40000000	50000000	6.477
chr12p	50000000	60000000	6.688
chr12p	60000000	70000000	6.431
chr12p	70000000	80000000	6.590
chr12p	80000000	90000000	7.395
chr12p	90000000	100000000	6.344
chr12p	100000000	110000000	6.987
chr12p	110000000	120000000	6.330
chr12p	120000000	130000000	7.850
chr12p	130000000	140000000	7.065
chr12p	140000000	150000000	7.192
chr12p	150000000	160000000	6.553
chr12p	160000000	170000000	6.592
chr12p	170000000	180000000	6.541
chr12p	180000000	190000000	7.162
chr12p	190000000	200000000	6.731
chr12p	200000000	210000000	6.582
chr12p	210000000	220000000	6.950
chr12p	220000000	230000000	6.629
chr12p	230000000	240000000	6.561
chr12p	240000000	250000000	6.534
chr12p	250000000	260000000	6.984
chr12p	260000000	270000000	6.340
chr12p	270000000	280000000	5.901
chr12p	280000000	289110169	5.548
chr12q	0	10000000	6.356
chr12q	10000000	20000000	7.052
chr12q	20000000	30000000	6.399
chr12q	30000000	40000000	7.913
chr12q	40000000	50000000	6.560
chr12q	50000000	60000000	6.077
chr12q	60000000	70000000	7.203
chr12q	70000000	80000000	5.965
chr12q	80000000	90000000	6.374
chr12q	90000000	100000000	7.102
chr12q	100000000	110000000	7.236
chr12q	110000000	120000000	7.987
chr12q	120000000	130000000	6.334
chr12q	130000000	140000000	6.668
chr12q	140000000	150000000	6.210
chr12q	150000000	160000000	6.538
chr12q	160000000	170000000	6.622
chr12q	170000000	180000000	6.643
chr12q	180000000	190000000	6.920
chr12q	190000000	200000000	6.892
chr12q	200000000	210000000	11.067
chr12q	210000000	220000000	10.877
chr12q	220000000	230000000	7.297
chr12q	230000000	240000000	7.066
chr12q	240000000	250000000	6.511
chr12q	250000000	260000000	6.185
chr12q	260000000	270000000	6.514
chr12q	270000000	280000000	6.616
chr12q	280000000	290000000	7.064
chr12q	290000000	300000000	7.749
chr12q	300000000	310000000	7.178
chr12q	310000000	320000000	7.022
chr12q	320000000	330000000	6.699
chr12q	330000000	340000000	6.164
chr12q	340000000	350000000	6.854
chr12q	350000000	360000000	6.463
chr12q	360000000	370000000	6.801
chr12q	370000000	380000000	6.719
chr12q	380000000	390000000	6.209
chr12q	390000000	400000000	6.587
chr12q	400000000	410000000	6.644
chr12q	410000000	420000000	6.478
chr12q	420000000	430000000	6.136
chr12q	430000000	440000000	6.665
chr12q	440000000	450000000	6.608
chr12q	450000000	460000000	9.076
chr12q	460000000	470000000	6.227
chr12q	470000000	480000000	6.357
chr12q	480000000	490000000	6.417
chr12q	490000000	500000000	6.460
chr12q	500000000	510000000	6.522
chr12q	510000000	520000000	6.892
chr12q	520000000	530000000	6.383
chr12q	530000000	540000000	6.562
chr12q	540000000	550000000	6.483
chr12q	550000000	560000000	6.576
chr12q	560000000	570000000	6.619
chr12q	570000000	580000000	6.168
chr12q	580000000	590000000	6.230
chr12q	590000000	600000000	6.629
chr12q	600000000	610000000	6.179
chr12q	610000000	620000000	6.804
chr12q	620000000	630000000	6.239
chr12q	630000000	640000000	6.834
chr12q	640000000	650000000	6.816
chr12q	650000000	660000000	6.202
chr12q	660000000	670000000	6.690
chr12q	670000000	680000000	6.763
chr12q	680000000	690000000	6.239
chr12q	690000000	700000000	6.096
chr12q	700000000	710000000	6.156
chr12q	710000000	720000000	6.200
chr12q	720000000	730000000	7.426
chr12q	730000000	740000000	6.036
chr12q	740000000	750000000	6.321
chr12q	750000000	760000000	6.901
chr12q	760000000	770000000	6.101
chr12q	770000000	780000000	7.229
chr12q	780000000	790000000	6.554
chr12q	790000000	800000000	7.768
chr12q	800000000	810000000	6.144
chr12q	810000000	820000000	6.605
chr12q	820000000	830000000	6.375
chr12q	830000000	840000000	6.809
chr12q	840000000	850000000	7.045
chr12q	850000000	857913722	6.331
chr13p	0	10000000	6.669
chr13p	10000000	20000000	6.719
chr13p	20000000	30000000	7.828
chr13p	30000000	40000000	6.480
chr13p	40000000	50000000	14.173
chr13p	50000000	60000000	14.293
chr13p	60000000	70000000	5.961
chr13p	70000000	80000000	5.999
chr13p	80000000	90000000	9.882
chr13p	90000000	100000000	6.323
chr13p	100000000	110000000	6.761
chr13p	110000000	120000000	6.227
chr13p	120000000	130000000	6.678
chr13p	130000000	140000000	6.569
chr13p	140000000	150000000	6.161
chr13p	150000000	160000000	6.340
chr13p	160000000	170000000	6.843
chr13p	170000000	180000000	5.933
chr13p	180000000	190000000	6.723
chr13p	190000000	200000000	6.505
chr13p	200000000	210000000	5.853
chr13p	210000000	220000000	6.646
chr13p	220000000	230000000	6.520
chr13p	230000000	240000000	5.847
chr13p	240000000	241817284	3.305
chr13q	0	10000000	6.534
chr13q	10000000	20000000	6.584
chr13q	20000000	30000000	7.533
chr13q	30000000	40000000	6.564
chr13q	40000000	50000000	6.527
chr13q	50000000	60000000	6.967
chr13q	60000000	70000000	6.844
chr13q	70000000	80000000	7.715
chr13q	80000000	90000000	7.561
chr13q	90000000	100000000	6.803
chr13q	100000000	110000000	6.843
chr13q	110000000	120000000	6.716
chr13q	120000000	130000000	6.126
chr13q	130000000	140000000	6.130
chr13q	140000000	150000000	5.928
chr13q	150000000	160000000	6.665
chr13q	160000000	170000000	6.008
chr13q	170000000	180000000	6.142
chr13q	180000000	190000000	6.343
chr13q	190000000	200000000	6.407
chr13q	200000000	210000000	6.505
chr13q	210000000	220000000	6.705
chr13q	220000000	230000000	6.902
chr13q	230000000	240000000	6.702
chr13q	240000000	250000000	6.426
chr13q	250000000	260000000	6.211
chr13q	260000000	270000000	6.152
chr13q	270000000	280000000	6.178
chr13q	280000000	290000000	5.750
chr13q	290000000	300000000	6.551
chr13q	300000000	310000000	6.399
chr13q	310000000	320000000	6.737
chr13q	320000000	330000000	6.959
chr13q	330000000	340000000	6.336
chr13q	340000000	350000000	7.088
chr13q	350000000	360000000	6.987
chr13q	360000000	370000000	6.356
chr13q	370000000	380000000	6.595
chr13q	380000000	390000000	6.613
chr13q	390000000	400000000	7.375
chr13q	400000000	410000000	7.993
chr13q	410000000	420000000	7.155
chr13q	420000000	430000000	6.643
chr13q	430000000	440000000	7.064
chr13q	440000000	450000000	7.626
chr13q	450000000	460000000	6.602
chr13q	460000000	470000000	6.114
chr13q	470000000	480000000	7.392
chr13q	480000000	483343317	4.110
chr14p	0	10000000	13.773
chr14p	10000000	20000000	6.808
chr14p	20000000	30000000	9.102
chr14p	30000000	40000000	9.860
chr14p	40000000	50000000	7.853
chr14p	50000000	60000000	6.393
chr14p	60000000	70000000	6.873
chr14p	70000000	80000000	5.986
chr14p	80000000	90000000	6.101
chr14p	90000000	100000000	6.679
chr14p	100000000	110000000	6.081
chr14p	110000000	120000000	6.368
chr14p	120000000	130000000	7.056
chr14p	130000000	140000000	6.674
chr14p	140000000	150000000	7.083
chr14p	150000000	160000000	6.524
chr14p	160000000	170000000	5.877
chr14p	170000000	180000000	6.953
chr14p	180000000	184706515	4.381
chr14q	0	10000000	6.116
chr14q	10000000	20000000	5.992
chr14q	20000000	30000000	6.014
chr14q	30000000	40000000	7.184
chr14q	40000000	50000000	9.328
chr14q	50000000	60000000	7.110
chr14q	60000000	70000000	6.678
chr14q	70000000	80000000	8.169
chr14q	80000000	90000000	6.241
chr14q	90000000	100000000	6.782
chr14q	100000000	110000000	6.391
chr14q	110000000	120000000	6.897
chr14q	120000000	130000000	6.726
chr14q	130000000	140000000	6.506
chr14q	140000000	150000000	6.521
chr14q	150000000	160000000	6.726
chr14q	160000000	170000000	6.768
chr14q	170000000	180000000	7.132
chr14q	180000000	190000000	6.377
chr14q	190000000	200000000	6.484
chr14q	200000000	210000000	5.983
chr14q	210000000	220000000	6.445
chr14q	220000000	230000000	6.397
chr14q	230000000	240000000	6.455
chr14q	240000000	250000000	6.713
chr14q	250000000	260000000	6.785
chr14q	260000000	270000000	6.959
chr14q	270000000	280000000	6.407
chr14q	280000000	290000000	6.776
chr14q	290000000	300000000	6.635
chr14q	300000000	310000000	7.438
chr14q	310000000	320000000	7.657
chr14q	320000000	330000000	6.200
chr14q	330000000	340000000	7.072
chr14q	340000000	350000000	6.566
chr14q	350000000	360000000	6.673
chr14q	360000000	370000000	7.091
chr14q	370000000	380000000	6.103
chr14q	380000000	390000000	5.745
chr14q	390000000	400000000	6.068
chr14q	400000000	410000000	7.395
chr14q	410000000	420000000	6.028
chr14q	420000000	430000000	6.387
chr14q	430000000	436437773	5.516
chr1p	0	10000000	6.915
chr1p	10000000	20000000	7.237
chr1p	20000000	30000000	6.314
chr1p	30000000	40000000	7.121
chr1p	40000000	50000000	7.221
chr1p	50000000	60000000	6.461
chr1p	60000000	70000000	6.531
chr1p	70000000	80000000	6.945
chr1p	80000000	90000000	6.665
chr1p	90000000	100000000	6.633
chr1p	100000000	110000000	7.217
chr1p	110000000	120000000	7.231
chr1p	120000000	130000000	6.693
chr1p	130000000	140000000	6.740
chr1p	140000000	150000000	6.573
chr1p	150000000	160000000	6.410
chr1p	160000000	170000000	6.187
chr1p	170000000	180000000	8.142
chr1p	180000000	190000000	9.286
chr1p	190000000	200000000	10.678
chr1p	200000000	210000000	12.507
chr1p	210000000	220000000	7.060
chr1p	220000000	230000000	7.021
chr1p	230000000	240000000	6.351
chr1p	240000000	250000000	7.811
chr1p	250000000	260000000	8.005
chr1p	260000000	270000000	7.104
chr1p	270000000	280000000	6.638
chr1p	280000000	290000000	6.666
chr1p	290000000	300000000	7.119
chr1p	300000000	310000000	6.541
chr1p	310000000	320000000	7.679
chr1p	320000000	330000000	6.821
chr1p	330000000	340000000	5.985
chr1p	340000000	350000000	6.922
chr1p	350000000	360000000	6.783
chr1p	360000000	370000000	6.668
chr1p	370000000	380000000	6.441
chr1p	380000000	390000000	6.637
chr1p	390000000	400000000	6.298
chr1p	400000000	410000000	6.765
chr1p	410000000	420000000	6.813
chr1p	420000000	430000000	6.640
chr1p	430000000	440000000	6.930
chr1p	440000000	450000000	6.077
chr1p	450000000	460000000	6.542
chr1p	460000000	470000000	6.736
chr1p	470000000	480000000	6.795
chr1p	480000000	490000000	5.822
chr1p	490000000	500000000	6.716
chr1p	500000000	510000000	6.961
chr1p	510000000	520000000	6.334
chr1p	520000000	530000000	6.848
chr1p	530000000	540000000	6.183
chr1p	540000000	550000000	6.350
chr1p	550000000	560000000	6.469
chr1p	560000000	570000000	5.893
chr1p	570000000	580000000	6.685
chr1p	580000000	590000000	6.843
chr1p	590000000	600000000	7.585
chr1p	600000000	610000000	6.740
chr1p	610000000	620000000	6.161
chr1p	620000000	630000000	7.205
chr1p	630000000	640000000	6.241
chr1p	640000000	650000000	6.357
chr1p	650000000	660000000	7.814
chr1p	660000000	670000000	6.963
chr1p	670000000	680000000	6.021
chr1p	680000000	690000000	6.835
chr1p	690000000	700000000	6.956
chr1p	700000000	710000000	6.654
chr1p	710000000	720000000	7.289
chr1p	720000000	730000000	6.583
chr1p	730000000	740000000	6.766
chr1p	740000000	750000000	6.677
chr1p	750000000	760000000	6.660
chr1p	760000000	770000000	6.402
chr1p	770000000	780000000	9.802
chr1p	780000000	790000000	6.925
chr1p	790000000	800000000	7.251
chr1p	800000000	810000000	5.986
chr1p	810000000	820000000	6.413
chr1p	820000000	830000000	5.993
chr1p	830000000	840000000	5.766
chr1p	840000000	850000000	6.213
chr1p	850000000	860000000	6.165
chr1p	860000000	870000000	5.971
chr1p	870000000	880000000	6.039
chr1p	880000000	890000000	7.563
chr1p	890000000	900000000	6.774
chr1p	900000000	910000000	6.309
chr1p	910000000	920000000	6.972
chr1p	920000000	930000000	6.675
chr1p	930000000	940000000	7.124
chr1p	940000000	950000000	7.085
chr1p	950000000	960000000	6.546
chr1p	960000000	970000000	9.347
chr1p	970000000	980000000	6.354
chr1p	980000000	990000000	8.504
chr1p	990000000	1000000000	6.775
chr1p	1000000000	1010000000	6.629
chr1p	1010000000	1020000000	6.527
chr1p	1020000000	1030000000	7.385
chr1p	1030000000	1040000000	6.573
chr1p	1040000000	1050000000	6.776
chr1p	1050000000	1060000000	10.691
chr1p	1060000000	1070000000	6.174
chr1p	1070000000	1080000000	6.766
chr1p	1080000000	1090000000	6.528
chr1p	1090000000	1100000000	7.047
chr1p	1100000000	1110000000	7.055
chr1p	1110000000	1120000000	6.249
chr1p	1120000000	1130000000	6.159
chr1p	1130000000	1140000000	6.729
chr1p	1140000000	1150000000	6.991
chr1p	1150000000	1160000000	6.728
chr1p	1160000000	1170000000	6.744
chr1p	1170000000	1180000000	6.189
chr1p	1180000000	1190000000	6.359
chr1p	1190000000	1200000000	7.164
chr1p	1200000000	1210000000	6.875
chr1p	1210000000	1220000000	6.800
chr1p	1220000000	1230000000	7.277
chr1p	1230000000	1240000000	6.667
chr1p	1240000000	1250000000	7.194
chr1p	1250000000	1260000000	6.573
chr1p	1260000000	1270000000	6.174
chr1p	1270000000	1280000000	6.819
chr1p	1280000000	1290000000	6.648
chr1p	1290000000	1300000000	6.947
chr1p	1300000000	1310000000	7.449
chr1p	1310000000	1320000000	6.805
chr1p	1320000000	1330000000	6.611
chr1p	1330000000	1340000000	6.352
chr1p	1340000000	1350000000	7.912
chr1p	1350000000	1360000000	6.055
chr1p	1360000000	1370000000	6.553
chr1p	1370000000	1380000000	6.588
chr1p	1380000000	1390000000	7.641
chr1p	1390000000	1400000000	5.869
chr1p	1400000000	1410000000	7.799
chr1p	1410000000	1417697632	6.094
chr1q	0	10000000	6.850
chr1q	10000000	20000000	7.008
chr1q	20000000	30000000	7.425
chr1q	30000000	40000000	6.864
chr1q	40000000	50000000	6.362
chr1q	50000000	60000000	6.926
chr1q	60000000	70000000	6.985
chr1q	70000000	80000000	6.932
chr1q	80000000	90000000	6.604
chr1q	90000000	100000000	6.617
chr1q	100000000	110000000	6.590
chr1q	110000000	120000000	6.453
chr1q	120000000	130000000	6.881
chr1q	130000000	140000000	6.555
chr1q	140000000	150000000	6.299
chr1q	150000000	160000000	6.428
chr1q	160000000	170000000	7.382
chr1q	170000000	180000000	6.862
chr1q	180000000	190000000	6.634
chr1q	190000000	200000000	6.097
chr1q	200000000	210000000	6.964
chr1q	210000000	220000000	6.697
chr1q	220000000	230000000	6.485
chr1q	230000000	240000000	7.622
chr1q	240000000	250000000	7.295
chr1q	250000000	260000000	6.102
chr1q	260000000	270000000	5.919
chr1q	270000000	280000000	6.927
chr1q	280000000	290000000	8.019
chr1q	290000000	300000000	7.186
chr1q	300000000	310000000	6.382
chr1q	310000000	320000000	6.313
chr1q	320000000	330000000	6.329
chr1q	330000000	340000000	6.111
chr1q	340000000	350000000	5.837
chr1q	350000000	360000000	6.373
chr1q	360000000	370000000	6.251
chr1q	370000000	380000000	6.046
chr1q	380000000	390000000	6.902
chr1q	390000000	400000000	6.448
chr1q	400000000	410000000	7.036
chr1q	410000000	420000000	6.950
chr1q	420000000	430000000	6.092
chr1q	430000000	440000000	6.524
chr1q	440000000	450000000	7.737
chr1q	450000000	460000000	6.882
chr1q	460000000	470000000	6.606
chr1q	470000000	480000000	6.209
chr1q	480000000	490000000	7.189
chr1q	490000000	500000000	6.141
chr1q	500000000	510000000	8.028
chr1q	510000000	520000000	6.333
chr1q	520000000	530000000	6.332
chr1q	530000000	540000000	6.457
chr1q	540000000	550000000	6.700
chr1q	550000000	560000000	6.696
chr1q	560000000	570000000	7.668
chr1q	570000000	580000000	5.755
chr1q	580000000	590000000	6.302
chr1q	590000000	600000000	6.905
chr1q	600000000	610000000	6.686
chr1q	610000000	620000000	6.032
chr1q	620000000	630000000	6.461
chr1q	630000000	640000000	6.472
chr1q	640000000	650000000	6.241
chr1q	650000000	660000000	6.014
chr1q	660000000	670000000	6.763
chr1q	670000000	680000000	6.770
chr1q	680000000	690000000	6.280
chr1q	690000000	700000000	6.185
chr1q	700000000	710000000	6.153
chr1q	710000000	720000000	6.156
chr1q	720000000	730000000	6.524
chr1q	730000000	740000000	6.502
chr1q	740000000	750000000	6.311
chr1q	750000000	760000000	6.293
chr1q	760000000	770000000	5.973
chr1q	770000000	780000000	6.226
chr1q	780000000	790000000	6.867
chr1q	790000000	800000000	6.779
chr1q	800000000	810000000	6.673
chr1q	810000000	820000000	6.268
chr1q	820000000	830000000	6.903
chr1q	830000000	840000000	6.465
chr1q	840000000	850000000	6.113
chr1q	850000000	860000000	6.144
chr1q	860000000	870000000	6.836
chr1q	870000000	880000000	6.188
chr1q	880000000	890000000	6.661
chr1q	890000000	900000000	6.358
chr1q	900000000	910000000	6.064
chr1q	910000000	920000000	6.934
chr1q	920000000	930000000	5.981
chr1q	930000000	940000000	6.190
chr1q	940000000	950000000	6.456
chr1q	950000000	960000000	6.396
chr1q	960000000	970000000	6.163
chr1q	970000000	980000000	6.180
chr1q	980000000	990000000	6.453
chr1q	990000000	1000000000	6.772
chr1q	1000000000	1010000000	6.259
chr1q	1010000000	1020000000	6.605
chr1q	1020000000	1030000000	6.474
chr1q	1030000000	1040000000	6.930
chr1q	1040000000	1050000000	6.898
chr1q	1050000000	1060000000	6.151
chr1q	1060000000	1070000000	6.268
chr1q	1070000000	1080000000	6.618
chr1q	1080000000	1090000000	6.549
chr1q	1090000000	1100000000	6.928
chr1q	1100000000	1110000000	6.750
chr1q	1110000000	1120000000	6.352
chr1q	1120000000	1130000000	6.564
chr1q	1130000000	1140000000	7.119
chr1q	1140000000	1150000000	7.734
chr1q	1150000000	1160000000	7.880
chr1q	1160000000	1170000000	6.670
chr1q	1170000000	1180000000	6.586
chr1q	1180000000	1190000000	6.755
chr1q	1190000000	1200000000	6.490
chr1q	1200000000	1210000000	6.884
chr1q	1210000000	1220000000	7.071
chr1q	1220000000	1230000000	5.708
chr1q	1230000000	1240000000	7.134
chr1q	1240000000	1250000000	6.551
chr1q	1250000000	1260000000	6.438
chr1q	1260000000	1270000000	6.683
chr1q	1270000000	1280000000	5.998
chr1q	1280000000	1290000000	6.666
chr1q	1290000000	1300000000	6.719
chr1q	1300000000	1310000000	6.326
chr1q	1310000000	1320000000	6.036
chr1q	1320000000	1330000000	5.850
chr1q	1330000000	1340000000	6.410
chr1q	1340000000	1350000000	6.346
chr1q	1350000000	1360000000	6.426
chr1q	1360000000	1370000000	7.317
chr1q	1370000000	1380000000	6.220
chr1q	1380000000	1390000000	6.844
chr1q	1390000000	1400000000	8.134
chr1q	1400000000	1410000000	7.195
chr1q	1410000000	1420000000	7.621
chr1q	1420000000	1430000000	7.298
chr1q	1430000000	1440000000	6.034
chr1q	1440000000	1450000000	6.036
chr1q	1450000000	1460000000	6.017
chr1q	1460000000	1470000000	6.491
chr1q	1470000000	1472437488	4.291
chr2p	0	10000000	6.734
chr2p	10000000	20000000	6.820
chr2p	20000000	30000000	6.094
chr2p	30000000	40000000	7.366
chr2p	40000000	50000000	7.273
chr2p	50000000	60000000	7.260
chr2p	60000000	70000000	6.360
chr2p	70000000	80000000	6.405
chr2p	80000000	90000000	6.751
chr2p	90000000	100000000	6.620
chr2p	100000000	110000000	7.876
chr2p	110000000	120000000	7.315
chr2p	120000000	130000000	7.064
chr2p	130000000	140000000	6.583
chr2p	140000000	150000000	6.003
chr2p	150000000	160000000	6.402
chr2p	160000000	170000000	9.433
chr2p	170000000	180000000	6.624
chr2p	180000000	190000000	6.261
chr2p	190000000	200000000	7.051
chr2p	200000000	210000000	6.820
chr2p	210000000	220000000	6.199
chr2p	220000000	230000000	6.238
chr2p	230000000	240000000	6.203
chr2p	240000000	250000000	5.910
chr2p	250000000	260000000	6.265
chr2p	260000000	270000000	6.155
chr2p	270000000	280000000	6.172
chr2p	280000000	290000000	6.321
chr2p	290000000	300000000	6.787
chr2p	300000000	310000000	8.551
chr2p	310000000	320000000	6.915
chr2p	320000000	330000000	6.385
chr2p	330000000	340000000	6.254
chr2p	340000000	350000000	6.214
chr2p	350000000	360000000	5.989
chr2p	360000000	370000000	6.098
chr2p	370000000	380000000	6.036
chr2p	380000000	390000000	6.192
chr2p	390000000	400000000	10.789
chr2p	400000000	410000000	6.117
chr2p	410000000	420000000	6.263
chr2p	420000000	430000000	6.586
chr2p	430000000	440000000	8.898
chr2p	440000000	450000000	6.502
chr2p	450000000	460000000	7.122
chr2p	460000000	470000000	6.782
chr2p	470000000	480000000	5.890
chr2p	480000000	490000000	6.892
chr2p	490000000	500000000	7.580
chr2p	500000000	510000000	7.069
chr2p	510000000	520000000	6.617
chr2p	520000000	530000000	6.092
chr2p	530000000	540000000	5.902
chr2p	540000000	550000000	6.224
chr2p	550000000	560000000	7.032
chr2p	560000000	570000000	6.137
chr2p	570000000	580000000	6.640
chr2p	580000000	590000000	6.506
chr2p	590000000	600000000	6.697
chr2p	600000000	610000000	6.323
chr2p	610000000	620000000	6.935
chr2p	620000000	630000000	6.164
chr2p	630000000	640000000	6.269
chr2p	640000000	650000000	6.464
chr2p	650000000	660000000	6.992
chr2p	660000000	670000000	6.117
chr2p	670000000	680000000	6.400
chr2p	680000000	690000000	7.548
chr2p	690000000	700000000	6.520
chr2p	700000000	710000000	6.553
chr2p	710000000	720000000	6.656
chr2p	720000000	730000000	6.019
chr2p	730000000	740000000	6.852
chr2p	740000000	750000000	6.080
chr2p	750000000	760000000	6.238
chr2p	760000000	770000000	6.693
chr2p	770000000	780000000	6.422
chr2p	780000000	790000000	5.862
chr2p	790000000	800000000	6.619
chr2p	800000000	810000000	7.103
chr2p	810000000	820000000	6.845
chr2p	820000000	830000000	6.884
chr2p	830000000	840000000	6.536
chr2p	840000000	850000000	6.840
chr2p	850000000	860000000	6.968
chr2p	860000000	870000000	7.590
chr2p	870000000	880000000	6.422
chr2p	880000000	890000000	6.552
chr2p	890000000	900000000	6.879
chr2p	900000000	910000000	6.879
chr2p	910000000	920000000	6.359
chr2p	920000000	930000000	6.900
chr2p	930000000	940000000	6.562
chr2p	940000000	950000000	7.023
chr2p	950000000	960000000	6.432
chr2p	960000000	970000000	6.319
chr2p	970000000	980000000	7.175
chr2p	980000000	990000000	6.561
chr2p	990000000	1000000000	6.273
chr2p	1000000000	1010000000	6.603
chr2p	1010000000	1020000000	6.295
chr2p	1020000000	1030000000	6.186
chr2p	1030000000	1040000000	6.743
chr2p	1040000000	1050000000	6.053
chr2p	1050000000	1060000000	6.312
chr2p	1060000000	1070000000	6.448
chr2p	1070000000	1080000000	6.507
chr2p	1080000000	1090000000	6.295
chr2p	1090000000	1100000000	6.179
chr2p	1100000000	1110000000	6.359
chr2p	1110000000	1120000000	6.690
chr2p	1120000000	1130000000	6.326
chr2p	1130000000	1140000000	6.235
chr2p	1140000000	1150000000	6.257
chr2p	1150000000	1160000000	6.596
chr2p	1160000000	1170000000	6.785
chr2p	1170000000	1180000000	6.108
chr2p	1180000000	1190000000	6.597
chr2p	1190000000	1200000000	8.663
chr2p	1200000000	1210000000	5.924
chr2p	1210000000	1220000000	9.794
chr2p	1220000000	1230000000	6.296
chr2p	1230000000	1240000000	6.473
chr2p	1240000000	1250000000	6.156
chr2p	1250000000	1260000000	6.849
chr2p	1260000000	1270000000	7.131
chr2p	1270000000	1280000000	5.766
chr2p	1280000000	1290000000	6.532
chr2p	1290000000	1300000000	6.480
chr2p	1300000000	1310000000	6.092
chr2p	1310000000	1320000000	6.600
chr2p	1320000000	1330000000	6.608
chr2p	1330000000	1340000000	6.998
chr2p	1340000000	1350000000	5.889
chr2p	1350000000	1360000000	6.657
chr2p	1360000000	1370000000	5.910
chr2p	1370000000	1380000000	6.755
chr2p	1380000000	1382406564	6.212
chr2q	0	10000000	6.613
chr2q	10000000	20000000	8.528
chr2q	20000000	30000000	6.214
chr2q	30000000	40000000	5.931
chr2q	40000000	50000000	7.080
chr2q	50000000	60000000	6.765
chr2q	60000000	70000000	5.739
chr2q	70000000	80000000	6.376
chr2q	80000000	90000000	6.720
chr2q	90000000	100000000	6.678
chr2q	100000000	110000000	6.375
chr2q	110000000	120000000	5.900
chr2q	120000000	130000000	6.217
chr2q	130000000	140000000	6.346
chr2q	140000000	150000000	6.049
chr2q	150000000	160000000	6.722
chr2q	160000000	170000000	6.250
chr2q	170000000	180000000	6.838
chr2q	180000000	190000000	6.167
chr2q	190000000	200000000	5.898
chr2q	200000000	210000000	6.324
chr2q	210000000	220000000	6.315
chr2q	220000000	230000000	5.813
chr2q	230000000	240000000	6.432
chr2q	240000000	250000000	6.171
chr2q	250000000	260000000	6.429
chr2q	260000000	270000000	7.198
chr2q	270000000	280000000	6.386
chr2q	280000000	290000000	6.570
chr2q	290000000	300000000	7.390
chr2q	300000000	310000000	6.042
chr2q	310000000	320000000	6.978
chr2q	320000000	330000000	6.927
chr2q	330000000	340000000	6.184
chr2q	340000000	350000000	6.660
chr2q	350000000	360000000	6.244
chr2q	360000000	370000000	6.687
chr2q	370000000	380000000	6.504
chr2q	380000000	390000000	6.554
chr2q	390000000	400000000	6.928
chr2q	400000000	410000000	6.346
chr2q	410000000	420000000	6.420
chr2q	420000000	430000000	6.898
chr2q	430000000	440000000	6.754
chr2q	440000000	450000000	6.845
chr2q	450000000	460000000	6.567
chr2q	460000000	470000000	6.476
chr2q	470000000	480000000	6.312
chr2q	480000000	490000000	6.577
chr2q	490000000	500000000	6.954
chr2q	500000000	510000000	6.005
chr2q	510000000	520000000	7.049
chr2q	520000000	530000000	6.574
chr2q	530000000	540000000	6.415
chr2q	540000000	550000000	6.479
chr2q	550000000	560000000	6.577
chr2q	560000000	570000000	6.882
chr2q	570000000	580000000	5.717
chr2q	580000000	590000000	6.202
chr2q	590000000	600000000	6.814
chr2q	600000000	610000000	5.987
chr2q	610000000	620000000	6.998
chr2q	620000000	630000000	6.868
chr2q	630000000	640000000	6.816
chr2q	640000000	650000000	5.692
chr2q	650000000	660000000	5.987
chr2q	660000000	670000000	6.258
chr2q	670000000	680000000	7.098
chr2q	680000000	690000000	6.130
chr2q	690000000	700000000	6.703
chr2q	700000000	710000000	6.431
chr2q	710000000	720000000	6.226
chr2q	720000000	730000000	6.713
chr2q	730000000	740000000	6.554
chr2q	740000000	750000000	6.581
chr2q	750000000	760000000	6.237
chr2q	760000000	770000000	6.666
chr2q	770000000	780000000	6.751
chr2q	780000000	790000000	6.792
chr2q	790000000	800000000	6.264
chr2q	800000000	810000000	6.258
chr2q	810000000	820000000	6.382
chr2q	820000000	830000000	6.485
chr2q	830000000	840000000	6.649
chr2q	840000000	850000000	6.765
chr2q	850000000	860000000	6.371
chr2q	860000000	870000000	6.763
chr2q	870000000	880000000	6.298
chr2q	880000000	890000000	7.376
chr2q	890000000	900000000	6.281
chr2q	900000000	910000000	6.190
chr2q	910000000	920000000	11.081
chr2q	920000000	930000000	6.300
chr2q	930000000	940000000	6.373
chr2q	940000000	950000000	7.080
chr2q	950000000	960000000	7.857
chr2q	960000000	970000000	6.285
chr2q	970000000	980000000	6.075
chr2q	980000000	990000000	6.369
chr2q	990000000	1000000000	6.239
chr2q	1000000000	1010000000	6.503
chr2q	1010000000	1020000000	6.359
chr2q	1020000000	1030000000	6.281
chr2q	1030000000	1040000000	6.839
chr2q	1040000000	1050000000	6.886
chr2q	1050000000	1060000000	6.979
chr2q	1060000000	1070000000	8.493
chr2q	1070000000	1080000000	7.531
chr2q	1080000000	1090000000	7.085
chr2q	1090000000	1100000000	6.415
chr2q	1100000000	1110000000	6.343
chr2q	1110000000	1120000000	7.509
chr2q	1120000000	1130000000	6.511
chr2q	1130000000	1140000000	6.372
chr2q	1140000000	1150000000	6.779
chr2q	1150000000	1160000000	6.398
chr2q	1160000000	1170000000	6.187
chr2q	1170000000	1180000000	7.237
chr2q	1180000000	1190000000	6.421
chr2q	1190000000	1200000000	6.869
chr2q	1200000000	1210000000	7.728
chr2q	1210000000	1220000000	6.272
chr2q	1220000000	1230000000	10.223
chr2q	1230000000	1240000000	6.600
chr2q	1240000000	1250000000	6.658
chr2q	1250000000	1260000000	6.911
chr2q	1260000000	1270000000	5.673
chr2q	1270000000	1280000000	6.286
chr2q	1280000000	1290000000	6.102
chr2q	1290000000	1300000000	6.983
chr2q	1300000000	1310000000	7.727
chr2q	1310000000	1320000000	7.041
chr2q	1320000000	1330000000	6.672
chr2q	1330000000	1340000000	6.357
chr2q	1340000000	1350000000	7.059
chr2q	1350000000	1360000000	8.075
chr2q	1360000000	1370000000	8.333
chr2q	1370000000	1380000000	6.781
chr2q	1380000000	1390000000	6.869
chr2q	1390000000	1400000000	9.022
chr2q	1400000000	1410000000	7.267
chr2q	1410000000	1414824563	6.394
chr3p	0	10000000	6.225
chr3p	10000000	20000000	6.339
chr3p	20000000	30000000	6.917
chr3p	30000000	40000000	8.793
chr3p	40000000	50000000	6.322
chr3p	50000000	60000000	6.989
chr3p	60000000	70000000	7.011
chr3p	70000000	80000000	7.170
chr3p	80000000	90000000	6.587
chr3p	90000000	100000000	6.799
chr3p	100000000	110000000	7.021
chr3p	110000000	120000000	6.817
chr3p	120000000	130000000	6.487
chr3p	130000000	140000000	8.145
chr3p	140000000	150000000	7.859
chr3p	150000000	160000000	7.488
chr3p	160000000	170000000	6.893
chr3p	170000000	180000000	6.833
chr3p	180000000	190000000	5.438
chr3p	190000000	200000000	6.673
chr3p	200000000	210000000	6.218
chr3p	210000000	220000000	5.972
chr3p	220000000	230000000	6.187
chr3p	230000000	240000000	6.467
chr3p	240000000	250000000	6.503
chr3p	250000000	260000000	6.810
chr3p	260000000	270000000	6.697
chr3p	270000000	280000000	6.357
chr3p	280000000	290000000	6.761
chr3p	290000000	300000000	6.603
chr3p	300000000	310000000	6.782
chr3p	310000000	320000000	6.650
chr3p	320000000	330000000	6.336
chr3p	330000000	340000000	6.525
chr3p	340000000	350000000	6.383
chr3p	350000000	360000000	6.267
chr3p	360000000	370000000	6.727
chr3p	370000000	380000000	6.180
chr3p	380000000	390000000	6.139
chr3p	390000000	400000000	6.909
chr3p	400000000	410000000	5.986
chr3p	410000000	420000000	6.362
chr3p	420000000	430000000	6.847
chr3p	430000000	440000000	6.566
chr3p	440000000	450000000	7.010
chr3p	450000000	460000000	6.737
chr3p	460000000	470000000	6.017
chr3p	470000000	480000000	6.907
chr3p	480000000	490000000	6.220
chr3p	490000000	500000000	6.767
chr3p	500000000	510000000	6.460
chr3p	510000000	520000000	6.286
chr3p	520000000	530000000	6.118
chr3p	530000000	540000000	6.247
chr3p	540000000	550000000	6.963
chr3p	550000000	560000000	5.721
chr3p	560000000	570000000	6.093
chr3p	570000000	580000000	6.413
chr3p	580000000	590000000	5.626
chr3p	590000000	600000000	7.111
chr3p	600000000	610000000	6.003
chr3p	610000000	620000000	6.127
chr3p	620000000	630000000	6.754
chr3p	630000000	640000000	6.099
chr3p	640000000	650000000	6.858
chr3p	650000000	660000000	6.078
chr3p	660000000	670000000	7.142
chr3p	670000000	680000000	6.973
chr3p	680000000	690000000	6.429
chr3p	690000000	700000000	6.723
chr3p	700000000	710000000	8.668
chr3p	710000000	720000000	7.417
chr3p	720000000	730000000	7.048
chr3p	730000000	740000000	6.392
chr3p	740000000	750000000	6.636
chr3p	750000000	760000000	6.960
chr3p	760000000	770000000	6.692
chr3p	770000000	780000000	6.635
chr3p	780000000	790000000	6.547
chr3p	790000000	800000000	7.855
chr3p	800000000	810000000	7.474
chr3p	810000000	820000000	7.409
chr3p	820000000	830000000	7.819
chr3p	830000000	840000000	7.156
chr3p	840000000	850000000	6.262
chr3p	850000000	860000000	7.013
chr3p	860000000	868269716	6.111
chr3q	0	10000000	6.438
chr3q	10000000	20000000	6.427
chr3q	20000000	30000000	6.659
chr3q	30000000	40000000	6.522
chr3q	40000000	50000000	6.692
chr3q	50000000	60000000	6.445
chr3q	60000000	70000000	7.228
chr3q	70000000	80000000	13.333
chr3q	80000000	90000000	6.383
chr3q	90000000	100000000	5.981
chr3q	100000000	110000000	6.168
chr3q	110000000	120000000	6.888
chr3q	120000000	130000000	6.033
chr3q	130000000	140000000	6.576
chr3q	140000000	150000000	6.661
chr3q	150000000	160000000	7.773
chr3q	160000000	170000000	7.342
chr3q	170000000	180000000	6.194
chr3q	180000000	190000000	6.204
chr3q	190000000	200000000	6.634
chr3q	200000000	210000000	6.977
chr3q	210000000	220000000	6.184
chr3q	220000000	230000000	6.541
chr3q	230000000	240000000	7.893
chr3q	240000000	250000000	6.464
chr3q	250000000	260000000	6.755
chr3q	260000000	270000000	7.385
chr3q	270000000	280000000	7.000
chr3q	280000000	290000000	7.726
chr3q	290000000	300000000	7.869
chr3q	300000000	310000000	6.166
chr3q	310000000	320000000	6.568
chr3q	320000000	330000000	6.626
chr3q	330000000	340000000	6.622
chr3q	340000000	350000000	6.108
chr3q	350000000	360000000	6.311
chr3q	360000000	370000000	11.217
chr3q	370000000	380000000	6.850
chr3q	380000000	390000000	6.008
chr3q	390000000	400000000	6.024
chr3q	400000000	410000000	6.744
chr3q	410000000	420000000	6.371
chr3q	420000000	430000000	6.569
chr3q	430000000	440000000	6.637
chr3q	440000000	450000000	6.230
chr3q	450000000	460000000	6.345
chr3q	460000000	470000000	6.982
chr3q	470000000	480000000	6.392
chr3q	480000000	490000000	6.742
chr3q	490000000	500000000	7.274
chr3q	500000000	510000000	6.417
chr3q	510000000	520000000	6.140
chr3q	520000000	530000000	6.224
chr3q	530000000	540000000	8.751
chr3q	540000000	550000000	6.618
chr3q	550000000	560000000	6.668
chr3q	560000000	570000000	6.288
chr3q	570000000	580000000	7.366
chr3q	580000000	590000000	6.230
chr3q	590000000	600000000	6.804
chr3q	600000000	610000000	6.621
chr3q	610000000	620000000	6.418
chr3q	620000000	630000000	6.470
chr3q	630000000	640000000	7.081
chr3q	640000000	650000000	6.614
chr3q	650000000	660000000	6.646
chr3q	660000000	670000000	6.221
chr3q	670000000	680000000	6.512
chr3q	680000000	690000000	6.461
chr3q	690000000	700000000	5.959
chr3q	700000000	710000000	6.110
chr3q	710000000	720000000	6.283
chr3q	720000000	730000000	5.834
chr3q	730000000	740000000	6.295
chr3q	740000000	750000000	7.041
chr3q	750000000	760000000	5.899
chr3q	760000000	770000000	6.415
chr3q	770000000	780000000	6.466
chr3q	780000000	790000000	6.209
chr3q	790000000	800000000	6.099
chr3q	800000000	810000000	6.711
chr3q	810000000	820000000	6.363
chr3q	820000000	830000000	7.069
chr3q	830000000	840000000	6.270
chr3q	840000000	850000000	6.544
chr3q	850000000	860000000	6.683
chr3q	860000000	870000000	6.321
chr3q	870000000	880000000	6.377
chr3q	880000000	890000000	7.039
chr3q	890000000	900000000	6.567
chr3q	900000000	910000000	6.720
chr3q	910000000	920000000	6.676
chr3q	920000000	930000000	5.732
chr3q	930000000	940000000	6.545
chr3q	940000000	950000000	6.262
chr3q	950000000	960000000	6.956
chr3q	960000000	970000000	6.192
chr3q	970000000	980000000	7.029
chr3q	980000000	990000000	5.993
chr3q	990000000	1000000000	6.615
chr3q	1000000000	1010000000	6.854
chr3q	1010000000	1020000000	6.983
chr3q	1020000000	1030000000	6.774
chr3q	1030000000	1040000000	6.680
chr3q	1040000000	1050000000	6.997
chr3q	1050000000	1060000000	6.921
chr3q	1060000000	1070000000	6.257
chr3q	1070000000	1080000000	5.994
chr3q	1080000000	1090000000	6.554
chr3q	1090000000	1100000000	6.360
chr3q	1100000000	1110000000	6.197
chr3q	1110000000	1120000000	6.077
chr3q	1120000000	1130000000	6.788
chr3q	1130000000	1140000000	8.113
chr3q	1140000000	1150000000	6.571
chr3q	1150000000	1160000000	6.805
chr3q	1160000000	1170000000	6.265
chr3q	1170000000	1180000000	6.245
chr3q	1180000000	1190000000	6.154
chr3q	1190000000	1200000000	6.799
chr3q	1200000000	1210000000	6.273
chr3q	1210000000	1220000000	6.177
chr3q	1220000000	1230000000	6.131
chr3q	1230000000	1240000000	6.546
chr3q	1240000000	1250000000	6.981
chr3q	1250000000	1260000000	6.217
chr3q	1260000000	1270000000	7.008
chr3q	1270000000	1280000000	6.425
chr3q	1280000000	1290000000	6.070
chr3q	1290000000	1300000000	6.203
chr3q	1300000000	1310000000	7.355
chr3q	1310000000	1320000000	7.771
chr3q	1320000000	1330000000	8.386
chr3q	1330000000	1340000000	7.117
chr3q	1340000000	1350000000	6.831
chr3q	1350000000	1360000000	6.102
chr3q	1360000000	1370000000	7.151
chr3q	1370000000	1380000000	6.731
chr3q	1380000000	1390000000	6.258
chr3q	1390000000	1400000000	5.887
chr3q	1400000000	1410000000	7.320
chr3q	1410000000	1420000000	12.877
chr3q	1420000000	1430000000	6.239
chr3q	1430000000	1440000000	6.675
chr3q	1440000000	1450000000	5.864
chr3q	1450000000	1460000000	6.639
chr3q	1460000000	1470000000	6.757
chr3q	1470000000	1480000000	6.221
chr3q	1480000000	1490000000	6.960
chr3q	1490000000	1500000000	6.244
chr3q	1500000000	1510000000	6.731
chr3q	1510000000	1520000000	6.337
chr3q	1520000000	1526800572	6.037
chr4p	0	10000000	6.968
chr4p	10000000	20000000	6.228
chr4p	20000000	30000000	9.051
chr4p	30000000	40000000	7.242
chr4p	40000000	50000000	7.862
chr4p	50000000	60000000	7.551
chr4p	60000000	70000000	6.199
chr4p	70000000	80000000	6.625
chr4p	80000000	90000000	6.024
chr4p	90000000	100000000	6.630
chr4p	100000000	110000000	7.567
chr4p	110000000	120000000	15.247
chr4p	120000000	130000000	6.749
chr4p	130000000	140000000	7.445
chr4p	140000000	150000000	6.569
chr4p	150000000	160000000	6.754
chr4p	160000000	170000000	6.754
chr4p	170000000	180000000	7.170
chr4p	180000000	190000000	6.357
chr4p	190000000	200000000	6.200
chr4p	200000000	210000000	6.099
chr4p	210000000	220000000	6.189
chr4p	220000000	230000000	7.616
chr4p	230000000	240000000	6.275
chr4p	240000000	250000000	6.280
chr4p	250000000	260000000	6.239
chr4p	260000000	270000000	6.043
chr4p	270000000	280000000	6.134
chr4p	280000000	290000000	6.518
chr4p	290000000	300000000	7.228
chr4p	300000000	310000000	6.825
chr4p	310000000	320000000	6.232
chr4p	320000000	330000000	6.212
chr4p	330000000	340000000	6.724
chr4p	340000000	350000000	6.964
chr4p	350000000	360000000	6.462
chr4p	360000000	370000000	5.761
chr4p	370000000	380000000	6.256
chr4p	380000000	390000000	6.534
chr4p	390000000	400000000	11.137
chr4p	400000000	410000000	13.574
chr4p	410000000	420000000	6.846
chr4p	420000000	430000000	6.542
chr4p	430000000	440000000	6.644
chr4p	440000000	450000000	6.351
chr4p	450000000	460000000	6.697
chr4p	460000000	470000000	6.630
chr4p	470000000	480000000	6.656
chr4p	480000000	490000000	6.761
chr4p	490000000	500000000	6.190
chr4p	500000000	510000000	5.900
chr4p	510000000	520000000	7.342
chr4p	520000000	530000000	6.481
chr4p	530000000	540000000	6.943
chr4p	540000000	550000000	6.763
chr4p	550000000	560000000	6.599
chr4p	560000000	570000000	6.100
chr4p	570000000	580000000	6.370
chr4p	580000000	590000000	6.119
chr4p	590000000	600000000	5.887
chr4p	600000000	610000000	6.311
chr4p	610000000	620000000	6.686
chr4p	620000000	630000000	6.688
chr4p	630000000	640000000	6.338
chr4p	640000000	650000000	6.714
chr4p	650000000	660000000	6.340
chr4p	660000000	670000000	7.062
chr4p	670000000	680000000	7.224
chr4p	680000000	690000000	6.983
chr4p	690000000	700000000	9.143
chr4p	700000000	710000000	6.092
chr4p	710000000	720000000	9.669
chr4p	720000000	730000000	6.443
chr4p	730000000	740000000	6.600
chr4p	740000000	750000000	6.420
chr4p	750000000	760000000	6.739
chr4p	760000000	770000000	6.602
chr4p	770000000	780000000	7.153
chr4p	780000000	790000000	7.124
chr4p	790000000	800000000	8.231
chr4p	800000000	810000000	6.058
chr4p	810000000	820000000	6.286
chr4p	820000000	830000000	6.628
chr4p	830000000	840000000	6.545
chr4p	840000000	850000000	6.454
chr4p	850000000	860000000	6.361
chr4p	860000000	870000000	6.169
chr4p	870000000	880000000	6.341
chr4p	880000000	890000000	7.106
chr4p	890000000	900000000	6.825
chr4p	900000000	910000000	6.531
chr4p	910000000	920000000	6.320
chr4p	920000000	930000000	6.470
chr4p	930000000	940000000	6.763
chr4p	940000000	950000000	6.144
chr4p	950000000	960000000	6.852
chr4p	960000000	970000000	6.511
chr4p	970000000	980000000	6.561
chr4p	980000000	990000000	6.474
chr4p	990000000	1000000000	6.437
chr4p	1000000000	1010000000	6.574
chr4p	1010000000	1020000000	6.514
chr4p	1020000000	1030000000	6.750
chr4p	1030000000	1040000000	7.801
chr4p	1040000000	1050000000	7.063
chr4p	1050000000	1060000000	8.046
chr4p	1060000000	1070000000	6.385
chr4p	1070000000	1080000000	6.439
chr4p	1080000000	1090000000	6.493
chr4p	1090000000	1100000000	6.996
chr4p	1100000000	1110000000	8.777
chr4p	1110000000	1120000000	6.902
chr4p	1120000000	1130000000	6.292
chr4p	1130000000	1140000000	6.374
chr4p	1140000000	1150000000	6.012
chr4p	1150000000	1160000000	6.251
chr4p	1160000000	1170000000	7.177
chr4p	1170000000	1180000000	6.752
chr4p	1180000000	1190000000	6.426
chr4p	1190000000	1200000000	6.980
chr4p	1200000000	1205706753	4.946
chr4q	0	10000000	6.610
chr4q	10000000	20000000	6.702
chr4q	20000000	30000000	6.548
chr4q	30000000	40000000	6.684
chr4q	40000000	50000000	7.543
chr4q	50000000	60000000	7.601
chr4q	60000000	70000000	6.686
chr4q	70000000	80000000	6.427
chr4q	80000000	90000000	7.283
chr4q	90000000	100000000	6.129
chr4q	100000000	110000000	6.818
chr4q	110000000	120000000	6.316
chr4q	120000000	130000000	6.688
chr4q	130000000	140000000	6.563
chr4q	140000000	150000000	6.472
chr4q	150000000	160000000	7.092
chr4q	160000000	170000000	6.731
chr4q	170000000	180000000	6.859
chr4q	180000000	190000000	6.401
chr4q	190000000	200000000	7.170
chr4q	200000000	210000000	6.712
chr4q	210000000	220000000	6.319
chr4q	220000000	230000000	6.408
chr4q	230000000	240000000	6.367
chr4q	240000000	250000000	6.772
chr4q	250000000	260000000	6.320
chr4q	260000000	270000000	6.808
chr4q	270000000	280000000	6.529
chr4q	280000000	290000000	6.369
chr4q	290000000	300000000	6.309
chr4q	300000000	310000000	6.431
chr4q	310000000	320000000	6.231
chr4q	320000000	330000000	6.318
chr4q	330000000	340000000	6.748
chr4q	340000000	350000000	6.382
chr4q	350000000	360000000	6.566
chr4q	360000000	370000000	7.297
chr4q	370000000	380000000	7.132
chr4q	380000000	390000000	6.947
chr4q	390000000	400000000	6.001
chr4q	400000000	410000000	6.508
chr4q	410000000	420000000	6.866
chr4q	420000000	430000000	6.413
chr4q	430000000	440000000	6.490
chr4q	440000000	450000000	6.363
chr4q	450000000	460000000	6.719
chr4q	460000000	470000000	6.095
chr4q	470000000	480000000	6.721
chr4q	480000000	490000000	6.603
chr4q	490000000	500000000	6.965
chr4q	500000000	510000000	6.390
chr4q	510000000	520000000	6.009
chr4q	520000000	530000000	7.045
chr4q	530000000	540000000	6.692
chr4q	540000000	550000000	6.657
chr4q	550000000	560000000	6.310
chr4q	560000000	570000000	6.530
chr4q	570000000	580000000	6.808
chr4q	580000000	590000000	6.777
chr4q	590000000	600000000	7.085
chr4q	600000000	610000000	6.559
chr4q	610000000	620000000	7.167
chr4q	620000000	630000000	7.165
chr4q	630000000	640000000	6.101
chr4q	640000000	650000000	6.545
chr4q	650000000	660000000	6.118
chr4q	660000000	670000000	6.411
chr4q	670000000	680000000	6.556
chr4q	680000000	690000000	7.070
chr4q	690000000	700000000	6.259
chr4q	700000000	710000000	6.946
chr4q	710000000	720000000	6.399
chr4q	720000000	730000000	6.671
chr4q	730000000	740000000	6.228
chr4q	740000000	750000000	7.391
chr4q	750000000	760000000	6.224
chr4q	760000000	770000000	6.829
chr4q	770000000	780000000	6.484
chr4q	780000000	790000000	6.474
chr4q	790000000	800000000	6.464
chr4q	800000000	810000000	6.469
chr4q	810000000	820000000	6.489
chr4q	820000000	830000000	6.637
chr4q	830000000	840000000	6.241
chr4q	840000000	850000000	6.541
chr4q	850000000	860000000	6.488
chr4q	860000000	870000000	6.727
chr4q	870000000	880000000	6.228
chr4q	880000000	890000000	6.320
chr4q	890000000	900000000	7.627
chr4q	900000000	910000000	6.862
chr4q	910000000	920000000	6.704
chr4q	920000000	930000000	6.696
chr4q	930000000	940000000	6.202
chr4q	940000000	950000000	6.394
chr4q	950000000	960000000	6.278
chr4q	960000000	970000000	6.253
chr4q	970000000	980000000	6.571
chr4q	980000000	990000000	8.028
chr4q	990000000	1000000000	6.446
chr4q	1000000000	1010000000	6.329
chr4q	1010000000	1020000000	6.479
chr4q	1020000000	1030000000	6.828
chr4q	1030000000	1040000000	6.647
chr4q	1040000000	1050000000	6.412
chr4q	1050000000	1060000000	6.956
chr4q	1060000000	1070000000	6.122
chr4q	1070000000	1080000000	5.876
chr4q	1080000000	1090000000	6.305
chr4q	1090000000	1100000000	6.205
chr4q	1100000000	1110000000	6.466
chr4q	1110000000	1120000000	6.133
chr4q	1120000000	1130000000	6.936
chr4q	1130000000	1140000000	7.165
chr4q	1140000000	1150000000	6.666
chr4q	1150000000	1160000000	6.851
chr4q	1160000000	1170000000	7.508
chr4q	1170000000	1180000000	6.921
chr4q	1180000000	1190000000	6.348
chr4q	1190000000	1200000000	6.821
chr4q	1200000000	1210000000	7.478
chr4q	1210000000	1216097073	6.881
chr5p	0	10000000	6.655
chr5p	10000000	20000000	6.803
chr5p	20000000	30000000	6.032
chr5p	30000000	40000000	6.316
chr5p	40000000	50000000	6.640
chr5p	50000000	60000000	6.712
chr5p	60000000	70000000	6.323
chr5p	70000000	80000000	5.763
chr5p	80000000	90000000	7.826
chr5p	90000000	100000000	6.202
chr5p	100000000	110000000	7.861
chr5p	110000000	120000000	7.423
chr5p	120000000	130000000	6.262
chr5p	130000000	140000000	6.894
chr5p	140000000	150000000	6.253
chr5p	150000000	160000000	6.318
chr5p	160000000	170000000	6.546
chr5p	170000000	180000000	6.907
chr5p	180000000	190000000	6.294
chr5p	190000000	200000000	6.274
chr5p	200000000	210000000	6.667
chr5p	210000000	220000000	6.191
chr5p	220000000	230000000	6.088
chr5p	230000000	240000000	6.266
chr5p	240000000	250000000	6.863
chr5p	250000000	260000000	6.696
chr5p	260000000	270000000	6.631
chr5p	270000000	280000000	6.884
chr5p	280000000	290000000	6.506
chr5p	290000000	300000000	6.903
chr5p	300000000	310000000	6.441
chr5p	310000000	320000000	6.103
chr5p	320000000	330000000	6.639
chr5p	330000000	340000000	7.406
chr5p	340000000	350000000	6.684
chr5p	350000000	360000000	5.962
chr5p	360000000	370000000	6.748
chr5p	370000000	380000000	6.656
chr5p	380000000	390000000	7.079
chr5p	390000000	400000000	6.024
chr5p	400000000	410000000	6.791
chr5p	410000000	420000000	6.343
chr5p	420000000	430000000	7.270
chr5p	430000000	440000000	6.520
chr5p	440000000	450000000	6.550
chr5p	450000000	460000000	6.499
chr5p	460000000	470000000	6.528
chr5p	470000000	480000000	6.682
chr5p	480000000	490000000	7.028
chr5p	490000000	500000000	6.125
chr5p	500000000	510000000	6.522
chr5p	510000000	520000000	6.558
chr5p	520000000	530000000	7.082
chr5p	530000000	540000000	6.424
chr5p	540000000	550000000	6.110
chr5p	550000000	560000000	6.523
chr5p	560000000	570000000	6.249
chr5p	570000000	580000000	6.301
chr5p	580000000	590000000	7.825
chr5p	590000000	600000000	6.232
chr5p	600000000	610000000	6.604
chr5p	610000000	620000000	6.208
chr5p	620000000	630000000	6.500
chr5p	630000000	640000000	6.166
chr5p	640000000	650000000	6.511
chr5p	650000000	660000000	8.834
chr5p	660000000	670000000	6.652
chr5p	670000000	680000000	7.152
chr5p	680000000	690000000	7.123
chr5p	690000000	700000000	6.309
chr5p	700000000	710000000	6.028
chr5p	710000000	720000000	6.272
chr5p	720000000	730000000	7.336
chr5p	730000000	740000000	6.704
chr5p	740000000	750000000	6.141
chr5p	750000000	760000000	6.474
chr5p	760000000	770000000	6.518
chr5p	770000000	780000000	6.271
chr5p	780000000	790000000	6.287
chr5p	790000000	800000000	6.476
chr5p	800000000	810000000	6.194
chr5p	810000000	820000000	6.263
chr5p	820000000	830000000	6.269
chr5p	830000000	840000000	6.455
chr5p	840000000	850000000	6.130
chr5p	850000000	860000000	6.393
chr5p	860000000	870000000	6.198
chr5p	870000000	880000000	6.421
chr5p	880000000	890000000	6.292
chr5p	890000000	900000000	6.506
chr5p	900000000	910000000	6.903
chr5p	910000000	920000000	6.606
chr5p	920000000	930000000	6.347
chr5p	930000000	940000000	6.354
chr5p	940000000	950000000	6.581
chr5p	950000000	960000000	6.838
chr5p	960000000	970000000	13.633
chr5p	970000000	980000000	7.779
chr5p	980000000	990000000	6.926
chr5p	990000000	1000000000	6.247
chr5p	1000000000	1010000000	6.576
chr5p	1010000000	1020000000	6.569
chr5p	1020000000	1030000000	7.085
chr5p	1030000000	1040000000	8.210
chr5p	1040000000	1050000000	6.528
chr5p	1050000000	1060000000	6.461
chr5p	1060000000	1070000000	6.748
chr5p	1070000000	1080000000	6.934
chr5p	1080000000	1090000000	6.406
chr5p	1090000000	1100000000	6.312
chr5p	1100000000	1110000000	6.668
chr5p	1110000000	1120000000	6.392
chr5p	1120000000	1130000000	6.376
chr5p	1130000000	1140000000	6.957
chr5p	1140000000	1150000000	6.061
chr5p	1150000000	1160000000	6.339
chr5p	1160000000	1170000000	6.557
chr5p	1170000000	1180000000	6.107
chr5p	1180000000	1190000000	6.375
chr5p	1190000000	1200000000	6.226
chr5p	1200000000	1210000000	6.235
chr5p	1210000000	1220000000	6.224
chr5p	1220000000	1230000000	6.707
chr5p	1230000000	1240000000	6.691
chr5p	1240000000	1250000000	9.171
chr5p	1250000000	1260000000	6.529
chr5p	1260000000	1270000000	6.910
chr5p	1270000000	1280000000	8.094
chr5p	1280000000	1280495009	4.296
chr5q	0	10000000	7.024
chr5q	10000000	20000000	6.278
chr5q	20000000	30000000	6.179
chr5q	30000000	40000000	6.604
chr5q	40000000	50000000	6.655
chr5q	50000000	60000000	7.369
chr5q	60000000	70000000	6.348
chr5q	70000000	80000000	6.741
chr5q	80000000	90000000	7.031
chr5q	90000000	100000000	9.090
chr5q	100000000	110000000	6.584
chr5q	110000000	120000000	7.291
chr5q	120000000	130000000	6.353
chr5q	130000000	140000000	6.391
chr5q	140000000	150000000	6.826
chr5q	150000000	160000000	6.464
chr5q	160000000	170000000	7.102
chr5q	170000000	180000000	6.374
chr5q	180000000	190000000	6.189
chr5q	190000000	200000000	7.384
chr5q	200000000	210000000	6.068
chr5q	210000000	220000000	7.126
chr5q	220000000	230000000	6.695
chr5q	230000000	240000000	6.294
chr5q	240000000	250000000	6.180
chr5q	250000000	260000000	6.290
chr5q	260000000	270000000	6.062
chr5q	270000000	280000000	6.252
chr5q	280000000	290000000	6.318
chr5q	290000000	300000000	6.506
chr5q	300000000	310000000	6.223
chr5q	310000000	320000000	6.314
chr5q	320000000	330000000	7.083
chr5q	330000000	340000000	6.240
chr5q	340000000	350000000	6.115
chr5q	350000000	360000000	6.342
chr5q	360000000	370000000	6.230
chr5q	370000000	380000000	8.458
chr5q	380000000	390000000	6.058
chr5q	390000000	400000000	6.384
chr5q	400000000	410000000	6.934
chr5q	410000000	420000000	7.118
chr5q	420000000	430000000	6.157
chr5q	430000000	440000000	6.638
chr5q	440000000	450000000	6.329
chr5q	450000000	460000000	6.895
chr5q	460000000	470000000	6.194
chr5q	470000000	480000000	6.375
chr5q	480000000	490000000	6.689
chr5q	490000000	500000000	7.758
chr5q	500000000	510000000	6.381
chr5q	510000000	520000000	6.505
chr5q	520000000	530000000	6.717
chr5q	530000000	540000000	6.107
chr5q	540000000	550000000	6.255
chr5q	550000000	560000000	7.112
chr5q	560000000	570000000	6.303
chr5q	570000000	580000000	6.387
chr5q	580000000	590000000	6.535
chr5q	590000000	600000000	6.449
chr5q	600000000	610000000	6.687
chr5q	610000000	620000000	6.185
chr5q	620000000	630000000	6.713
chr5q	630000000	640000000	6.645
chr5q	640000000	650000000	8.478
chr5q	650000000	660000000	5.966
chr5q	660000000	670000000	6.624
chr5q	670000000	680000000	6.155
chr5q	680000000	690000000	6.883
chr5q	690000000	700000000	6.723
chr5q	700000000	710000000	6.294
chr5q	710000000	720000000	6.635
chr5q	720000000	730000000	6.262
chr5q	730000000	740000000	6.694
chr5q	740000000	750000000	6.544
chr5q	750000000	760000000	6.373
chr5q	760000000	770000000	6.102
chr5q	770000000	780000000	6.797
chr5q	780000000	790000000	6.826
chr5q	790000000	800000000	6.410
chr5q	800000000	810000000	7.109
chr5q	810000000	820000000	6.724
chr5q	820000000	830000000	6.422
chr5q	830000000	840000000	6.909
chr5q	840000000	850000000	6.503
chr5q	850000000	860000000	7.108
chr5q	860000000	870000000	6.721
chr5q	870000000	880000000	6.294
chr5q	880000000	890000000	6.451
chr5q	890000000	900000000	6.340
chr5q	900000000	910000000	6.327
chr5q	910000000	920000000	6.254
chr5q	920000000	930000000	6.042
chr5q	930000000	940000000	6.993
chr5q	940000000	950000000	6.504
chr5q	950000000	960000000	6.706
chr5q	960000000	970000000	7.089
chr5q	970000000	980000000	6.411
chr5q	980000000	990000000	6.520
chr5q	990000000	1000000000	6.196
chr5q	1000000000	1010000000	6.237
chr5q	1010000000	1020000000	6.455
chr5q	1020000000	1030000000	6.867
chr5q	1030000000	1040000000	6.204
chr5q	1040000000	1050000000	5.843
chr5q	1050000000	1060000000	6.471
chr5q	1060000000	1070000000	7.007
chr5q	1070000000	1080000000	6.553
chr5q	1080000000	1090000000	6.885
chr5q	1090000000	1100000000	6.378
chr5q	1100000000	1110000000	6.284
chr5q	1110000000	1120000000	6.164
chr5q	1120000000	1130000000	6.526
chr5q	1130000000	1140000000	6.657
chr5q	1140000000	1150000000	6.913
chr5q	1150000000	1160000000	5.738
chr5q	1160000000	1170000000	6.092
chr5q	1170000000	1180000000	6.109
chr5q	1180000000	1190000000	6.761
chr5q	1190000000	1200000000	6.356
chr5q	1200000000	1210000000	6.244
chr5q	1210000000	1220000000	6.635
chr5q	1220000000	1230000000	7.180
chr5q	1230000000	1240000000	7.544
chr5q	1240000000	1250000000	7.684
chr5q	1250000000	1260000000	7.096
chr5q	1260000000	1270000000	6.359
chr5q	1270000000	1280000000	6.433
chr5q	1280000000	1286323614	6.351
chr6p	0	10000000	7.206
chr6p	10000000	20000000	7.110
chr6p	20000000	30000000	6.886
chr6p	30000000	40000000	7.173
chr6p	40000000	50000000	7.212
chr6p	50000000	60000000	6.804
chr6p	60000000	70000000	6.896
chr6p	70000000	80000000	6.365
chr6p	80000000	90000000	6.168
chr6p	90000000	100000000	5.596
chr6p	100000000	110000000	6.085
chr6p	110000000	120000000	6.623
chr6p	120000000	130000000	6.574
chr6p	130000000	140000000	6.158
chr6p	140000000	150000000	6.130
chr6p	150000000	160000000	7.187
chr6p	160000000	170000000	6.098
chr6p	170000000	180000000	6.788
chr6p	180000000	190000000	9.137
chr6p	190000000	200000000	6.794
chr6p	200000000	210000000	6.761
chr6p	210000000	220000000	6.911
chr6p	220000000	230000000	6.396
chr6p	230000000	240000000	6.695
chr6p	240000000	250000000	7.971
chr6p	250000000	260000000	6.490
chr6p	260000000	270000000	6.863
chr6p	270000000	280000000	6.399
chr6p	280000000	290000000	6.807
chr6p	290000000	300000000	6.386
chr6p	300000000	310000000	6.265
chr6p	310000000	320000000	6.569
chr6p	320000000	330000000	6.760
chr6p	330000000	340000000	6.406
chr6p	340000000	350000000	6.221
chr6p	350000000	360000000	6.962
chr6p	360000000	370000000	6.861
chr6p	370000000	380000000	6.645
chr6p	380000000	390000000	5.930
chr6p	390000000	400000000	6.241
chr6p	400000000	410000000	6.224
chr6p	410000000	420000000	6.049
chr6p	420000000	430000000	7.069
chr6p	430000000	440000000	6.778
chr6p	440000000	450000000	6.608
chr6p	450000000	460000000	6.383
chr6p	460000000	470000000	6.468
chr6p	470000000	480000000	6.434
chr6p	480000000	490000000	6.304
chr6p	490000000	500000000	6.488
chr6p	500000000	510000000	6.788
chr6p	510000000	520000000	6.037
chr6p	520000000	530000000	6.283
chr6p	530000000	540000000	6.557
chr6p	540000000	550000000	6.758
chr6p	550000000	560000000	7.074
chr6p	560000000	570000000	6.629
chr6p	570000000	580000000	6.354
chr6p	580000000	590000000	6.286
chr6p	590000000	600000000	6.589
chr6p	600000000	610000000	6.462
chr6p	610000000	620000000	6.177
chr6p	620000000	630000000	6.786
chr6p	630000000	640000000	6.929
chr6p	640000000	650000000	6.058
chr6p	650000000	660000000	6.850
chr6p	660000000	670000000	6.541
chr6p	670000000	680000000	6.617
chr6p	680000000	690000000	6.098
chr6p	690000000	700000000	6.477
chr6p	700000000	710000000	6.396
chr6p	710000000	720000000	6.668
chr6p	720000000	730000000	5.955
chr6p	730000000	740000000	6.879
chr6p	740000000	750000000	6.343
chr6p	750000000	760000000	6.470
chr6p	760000000	770000000	7.118
chr6p	770000000	780000000	6.767
chr6p	780000000	790000000	6.125
chr6p	790000000	800000000	6.300
chr6p	800000000	810000000	6.360
chr6p	810000000	820000000	6.607
chr6p	820000000	830000000	6.569
chr6p	830000000	840000000	6.677
chr6p	840000000	850000000	7.031
chr6p	850000000	860000000	6.626
chr6p	860000000	870000000	6.496
chr6p	870000000	880000000	6.200
chr6p	880000000	890000000	6.263
chr6p	890000000	900000000	5.970
chr6p	900000000	910000000	6.142
chr6p	910000000	920000000	6.394
chr6p	920000000	930000000	6.580
chr6p	930000000	940000000	6.553
chr6p	940000000	950000000	7.031
chr6p	950000000	960000000	6.364
chr6p	960000000	970000000	6.934
chr6p	970000000	980000000	6.464
chr6p	980000000	990000000	6.414
chr6p	990000000	1000000000	6.724
chr6p	1000000000	1010000000	6.479
chr6p	1010000000	1020000000	6.678
chr6p	1020000000	1030000000	6.626
chr6p	1030000000	1040000000	6.704
chr6p	1040000000	1050000000	6.629
chr6p	1050000000	1060000000	6.521
chr6p	1060000000	1070000000	6.751
chr6p	1070000000	1080000000	6.913
chr6p	1080000000	1090000000	6.659
chr6p	1090000000	1100000000	7.028
chr6p	1100000000	1110000000	6.242
chr6p	1110000000	1120000000	6.445
chr6p	1120000000	1130000000	6.539
chr6p	1130000000	1140000000	6.338
chr6p	1140000000	1150000000	8.027
chr6p	1150000000	1160000000	5.951
chr6p	1160000000	1170000000	6.400
chr6p	1170000000	1180000000	7.099
chr6p	1180000000	1190000000	6.789
chr6p	1190000000	1200000000	6.288
chr6p	1200000000	1210000000	6.204
chr6p	1210000000	1220000000	6.090
chr6p	1220000000	1230000000	6.329
chr6p	1230000000	1240000000	6.415
chr6p	1240000000	1250000000	6.298
chr6p	1250000000	1260000000	6.528
chr6p	1260000000	1270000000	7.048
chr6p	1270000000	1280000000	6.880
chr6p	1280000000	1290000000	7.120
chr6p	1290000000	1300000000	6.544
chr6p	1300000000	1310000000	5.770
chr6p	1310000000	1320000000	6.459
chr6p	1320000000	1330000000	6.162
chr6p	1330000000	1340000000	6.309
chr6p	1340000000	1350000000	7.369
[truncated: 686 more rows]
