# Supplementary material for: A mammalian-like piRNA pathway in Axolotl reveals the origins of piRNA-directed DNA methylation
Source: EMBO J. 2025 Nov 13;45(6):1933–56. doi: 10.1038/s44318-025-00631-w (PMC7618676; doi:10.1038/s44318-025-00631-w)
Supplement: Supplementary file 11 — Source data Fig. 5 [file 44318_2025_631_MOESM11_ESM.zip › Figure 5/5A/testis-2_genome_srt_edit.pirna.rev.bin10000000.log2RPM.csv]

chr10p	0	10000000	11.691
chr10p	10000000	20000000	5.801
chr10p	20000000	30000000	10.027
chr10p	30000000	40000000	6.081
chr10p	40000000	50000000	6.552
chr10p	50000000	60000000	6.987
chr10p	60000000	70000000	6.535
chr10p	70000000	80000000	6.439
chr10p	80000000	90000000	8.447
chr10p	90000000	100000000	6.735
chr10p	100000000	110000000	6.583
chr10p	110000000	120000000	7.307
chr10p	120000000	130000000	6.380
chr10p	130000000	140000000	6.412
chr10p	140000000	150000000	9.294
chr10p	150000000	160000000	6.935
chr10p	160000000	170000000	6.505
chr10p	170000000	180000000	6.576
chr10p	180000000	190000000	6.568
chr10p	190000000	200000000	6.465
chr10p	200000000	210000000	6.459
chr10p	210000000	220000000	6.808
chr10p	220000000	230000000	7.240
chr10p	230000000	240000000	7.152
chr10p	240000000	250000000	6.514
chr10p	250000000	260000000	6.341
chr10p	260000000	270000000	6.173
chr10p	270000000	280000000	6.476
chr10p	280000000	290000000	6.886
chr10p	290000000	300000000	6.674
chr10p	300000000	310000000	6.369
chr10p	310000000	320000000	6.589
chr10p	320000000	330000000	6.551
chr10p	330000000	340000000	5.845
chr10p	340000000	350000000	6.328
chr10p	350000000	360000000	6.790
chr10p	360000000	370000000	6.588
chr10p	370000000	380000000	6.409
chr10p	380000000	390000000	6.233
chr10p	390000000	400000000	7.263
chr10p	400000000	410000000	6.625
chr10p	410000000	420000000	6.801
chr10p	420000000	430000000	6.492
chr10p	430000000	440000000	6.724
chr10p	440000000	450000000	6.279
chr10p	450000000	460000000	6.894
chr10p	460000000	470000000	6.545
chr10p	470000000	480000000	6.900
chr10p	480000000	490000000	6.311
chr10p	490000000	500000000	6.545
chr10p	500000000	510000000	6.372
chr10p	510000000	520000000	7.533
chr10p	520000000	530000000	7.267
chr10p	530000000	540000000	6.697
chr10p	540000000	550000000	6.872
chr10p	550000000	560000000	7.065
chr10p	560000000	570000000	6.733
chr10p	570000000	580000000	6.654
chr10p	580000000	590000000	6.519
chr10p	590000000	600000000	7.398
chr10p	600000000	610000000	6.552
chr10p	610000000	620000000	6.539
chr10p	620000000	630000000	5.912
chr10p	630000000	640000000	6.347
chr10p	640000000	650000000	6.616
chr10p	650000000	660000000	7.993
chr10p	660000000	670000000	6.529
chr10p	670000000	680000000	6.490
chr10p	680000000	690000000	6.208
chr10p	690000000	700000000	5.988
chr10p	700000000	710000000	6.158
chr10p	710000000	720000000	7.596
chr10p	720000000	730000000	6.642
chr10p	730000000	740000000	6.371
chr10p	740000000	750000000	6.976
chr10p	750000000	760000000	6.448
chr10p	760000000	770000000	6.650
chr10p	770000000	780000000	6.313
chr10p	780000000	790000000	7.446
chr10p	790000000	800000000	6.706
chr10p	800000000	810000000	6.500
chr10p	810000000	820000000	6.925
chr10p	820000000	830000000	6.857
chr10p	830000000	840000000	6.370
chr10p	840000000	850000000	6.874
chr10p	850000000	860000000	6.691
chr10p	860000000	870000000	6.552
chr10p	870000000	880000000	6.591
chr10p	880000000	890000000	6.594
chr10p	890000000	900000000	6.658
chr10p	900000000	910000000	6.544
chr10p	910000000	920000000	6.999
chr10p	920000000	930000000	6.596
chr10p	930000000	940000000	7.383
chr10p	940000000	950000000	6.411
chr10p	950000000	960000000	6.521
chr10p	960000000	970000000	6.506
chr10p	970000000	980000000	6.735
chr10p	980000000	990000000	8.129
chr10p	990000000	1000000000	6.647
chr10p	1000000000	1010000000	6.773
chr10p	1010000000	1020000000	6.843
chr10p	1020000000	1030000000	7.028
chr10p	1030000000	1040000000	7.621
chr10p	1040000000	1050000000	6.601
chr10p	1050000000	1060000000	6.689
chr10p	1060000000	1070000000	6.464
chr10p	1070000000	1080000000	7.082
chr10p	1080000000	1082275901	4.387
chr10q	0	10000000	6.652
chr10q	10000000	20000000	6.696
chr10q	20000000	30000000	6.440
chr10q	30000000	40000000	6.776
chr10q	40000000	50000000	6.613
chr10q	50000000	60000000	6.489
chr10q	60000000	70000000	6.443
chr10q	70000000	80000000	6.609
chr10q	80000000	90000000	6.495
chr10q	90000000	100000000	7.209
chr10q	100000000	110000000	7.033
chr10q	110000000	120000000	6.705
chr10q	120000000	130000000	6.457
chr10q	130000000	140000000	6.899
chr10q	140000000	150000000	6.447
chr10q	150000000	160000000	6.649
chr10q	160000000	170000000	7.139
chr10q	170000000	180000000	7.027
chr10q	180000000	190000000	6.776
chr10q	190000000	200000000	6.606
chr10q	200000000	210000000	6.675
chr10q	210000000	220000000	7.023
chr10q	220000000	230000000	6.261
chr10q	230000000	240000000	7.860
chr10q	240000000	250000000	6.331
chr10q	250000000	260000000	6.429
chr10q	260000000	270000000	6.008
chr10q	270000000	280000000	6.268
chr10q	280000000	290000000	6.683
chr10q	290000000	300000000	6.436
chr10q	300000000	310000000	6.716
chr10q	310000000	320000000	6.524
chr10q	320000000	330000000	6.328
chr10q	330000000	340000000	6.018
chr10q	340000000	350000000	6.285
chr10q	350000000	360000000	6.744
chr10q	360000000	370000000	7.219
chr10q	370000000	380000000	6.555
chr10q	380000000	390000000	6.497
chr10q	390000000	400000000	6.410
chr10q	400000000	410000000	7.452
chr10q	410000000	420000000	6.248
chr10q	420000000	430000000	6.545
chr10q	430000000	440000000	6.579
chr10q	440000000	450000000	6.592
chr10q	450000000	460000000	6.273
chr10q	460000000	470000000	6.785
chr10q	470000000	480000000	6.194
chr10q	480000000	490000000	6.180
chr10q	490000000	500000000	5.668
chr10q	500000000	510000000	6.033
chr10q	510000000	520000000	5.834
chr10q	520000000	525957290	5.850
chr11p	0	10000000	7.462
chr11p	10000000	20000000	6.545
chr11p	20000000	30000000	6.228
chr11p	30000000	40000000	6.330
chr11p	40000000	50000000	6.760
chr11p	50000000	60000000	6.518
chr11p	60000000	70000000	6.445
chr11p	70000000	80000000	6.526
chr11p	80000000	90000000	6.388
chr11p	90000000	100000000	6.888
chr11p	100000000	110000000	7.314
chr11p	110000000	120000000	6.407
chr11p	120000000	130000000	7.069
chr11p	130000000	140000000	6.303
chr11p	140000000	150000000	6.593
chr11p	150000000	160000000	6.631
chr11p	160000000	170000000	7.891
chr11p	170000000	180000000	6.613
chr11p	180000000	190000000	7.058
chr11p	190000000	200000000	6.648
chr11p	200000000	210000000	6.374
chr11p	210000000	220000000	7.848
chr11p	220000000	230000000	7.666
chr11p	230000000	240000000	6.209
chr11p	240000000	250000000	6.082
chr11p	250000000	260000000	6.129
chr11p	260000000	270000000	6.169
chr11p	270000000	280000000	6.982
chr11p	280000000	290000000	6.804
chr11p	290000000	300000000	6.520
chr11p	300000000	305732125	5.310
chr11q	0	10000000	7.912
chr11q	10000000	20000000	6.639
chr11q	20000000	30000000	7.463
chr11q	30000000	40000000	6.279
chr11q	40000000	50000000	7.622
chr11q	50000000	60000000	7.251
chr11q	60000000	70000000	6.357
chr11q	70000000	80000000	7.217
chr11q	80000000	90000000	6.943
chr11q	90000000	100000000	6.515
chr11q	100000000	110000000	6.491
chr11q	110000000	120000000	6.232
chr11q	120000000	130000000	6.704
chr11q	130000000	140000000	6.178
chr11q	140000000	150000000	6.501
chr11q	150000000	160000000	6.600
chr11q	160000000	170000000	6.157
chr11q	170000000	180000000	6.641
chr11q	180000000	190000000	6.266
chr11q	190000000	200000000	6.925
chr11q	200000000	210000000	6.411
chr11q	210000000	220000000	6.323
chr11q	220000000	230000000	6.883
chr11q	230000000	240000000	6.948
chr11q	240000000	250000000	6.420
chr11q	250000000	260000000	6.284
chr11q	260000000	270000000	7.078
chr11q	270000000	280000000	6.618
chr11q	280000000	290000000	7.247
chr11q	290000000	300000000	6.580
chr11q	300000000	310000000	6.386
chr11q	310000000	320000000	6.958
chr11q	320000000	330000000	6.592
chr11q	330000000	340000000	7.582
chr11q	340000000	350000000	7.093
chr11q	350000000	360000000	6.861
chr11q	360000000	370000000	6.853
chr11q	370000000	380000000	6.304
chr11q	380000000	390000000	7.338
chr11q	390000000	400000000	6.935
chr11q	400000000	410000000	6.380
chr11q	410000000	420000000	6.570
chr11q	420000000	430000000	7.352
chr11q	430000000	440000000	6.380
chr11q	440000000	450000000	6.344
chr11q	450000000	460000000	6.808
chr11q	460000000	470000000	6.337
chr11q	470000000	480000000	6.505
chr11q	480000000	490000000	6.527
chr11q	490000000	500000000	6.826
chr11q	500000000	510000000	6.654
chr11q	510000000	520000000	6.272
chr11q	520000000	530000000	6.447
chr11q	530000000	540000000	6.373
chr11q	540000000	550000000	6.688
chr11q	550000000	560000000	6.398
chr11q	560000000	570000000	7.501
chr11q	570000000	580000000	6.311
chr11q	580000000	590000000	6.954
chr11q	590000000	600000000	6.503
chr11q	600000000	610000000	6.379
chr11q	610000000	620000000	6.815
chr11q	620000000	630000000	6.378
chr11q	630000000	640000000	6.266
chr11q	640000000	650000000	6.617
chr11q	650000000	660000000	7.069
chr11q	660000000	670000000	6.928
chr11q	670000000	680000000	6.203
chr11q	680000000	690000000	6.645
chr11q	690000000	700000000	6.591
chr11q	700000000	710000000	6.407
chr11q	710000000	720000000	6.118
chr11q	720000000	730000000	7.369
chr11q	730000000	740000000	6.654
chr11q	740000000	750000000	6.532
chr11q	750000000	760000000	6.954
chr11q	760000000	770000000	6.559
chr11q	770000000	780000000	6.237
chr11q	780000000	790000000	6.216
chr11q	790000000	800000000	6.584
chr11q	800000000	810000000	6.396
chr11q	810000000	820000000	7.110
chr11q	820000000	830000000	6.281
chr11q	830000000	840000000	6.993
chr11q	840000000	850000000	6.088
chr11q	850000000	860000000	6.443
chr11q	860000000	870000000	6.085
chr11q	870000000	880000000	6.959
chr11q	880000000	890000000	7.042
chr11q	890000000	900000000	6.296
chr11q	900000000	910000000	6.537
chr11q	910000000	920000000	6.612
chr11q	920000000	930000000	6.773
chr11q	930000000	940000000	6.191
chr11q	940000000	950000000	5.713
chr11q	950000000	960000000	6.968
chr11q	960000000	970000000	6.890
chr11q	970000000	980000000	5.942
chr11q	980000000	990000000	6.136
chr11q	990000000	1000000000	6.368
chr11q	1000000000	1010000000	6.384
chr11q	1010000000	1020000000	5.743
chr11q	1020000000	1030000000	5.691
chr11q	1030000000	1040000000	6.215
chr11q	1040000000	1050000000	6.251
chr11q	1050000000	1060000000	6.822
chr11q	1060000000	1070000000	7.144
chr11q	1070000000	1079741261	7.123
chr12p	0	10000000	5.682
chr12p	10000000	20000000	6.613
chr12p	20000000	30000000	7.018
chr12p	30000000	40000000	6.654
chr12p	40000000	50000000	6.511
chr12p	50000000	60000000	6.627
chr12p	60000000	70000000	6.293
chr12p	70000000	80000000	6.693
chr12p	80000000	90000000	7.112
chr12p	90000000	100000000	6.288
chr12p	100000000	110000000	6.882
chr12p	110000000	120000000	6.485
chr12p	120000000	130000000	7.878
chr12p	130000000	140000000	7.347
chr12p	140000000	150000000	6.867
chr12p	150000000	160000000	6.752
chr12p	160000000	170000000	6.661
chr12p	170000000	180000000	6.338
chr12p	180000000	190000000	7.433
chr12p	190000000	200000000	6.707
chr12p	200000000	210000000	6.772
chr12p	210000000	220000000	7.052
chr12p	220000000	230000000	6.775
chr12p	230000000	240000000	6.761
chr12p	240000000	250000000	6.565
chr12p	250000000	260000000	6.851
chr12p	260000000	270000000	6.315
chr12p	270000000	280000000	6.088
chr12p	280000000	289110169	5.571
chr12q	0	10000000	6.309
chr12q	10000000	20000000	6.840
chr12q	20000000	30000000	6.376
chr12q	30000000	40000000	7.649
chr12q	40000000	50000000	6.516
chr12q	50000000	60000000	6.240
chr12q	60000000	70000000	7.227
chr12q	70000000	80000000	5.916
chr12q	80000000	90000000	6.525
chr12q	90000000	100000000	7.389
chr12q	100000000	110000000	7.096
chr12q	110000000	120000000	7.265
chr12q	120000000	130000000	6.486
chr12q	130000000	140000000	6.769
chr12q	140000000	150000000	6.312
chr12q	150000000	160000000	6.490
chr12q	160000000	170000000	6.577
chr12q	170000000	180000000	6.782
chr12q	180000000	190000000	7.088
chr12q	190000000	200000000	7.043
chr12q	200000000	210000000	11.234
chr12q	210000000	220000000	11.067
chr12q	220000000	230000000	7.220
chr12q	230000000	240000000	7.003
chr12q	240000000	250000000	6.372
chr12q	250000000	260000000	6.267
chr12q	260000000	270000000	6.732
chr12q	270000000	280000000	6.897
chr12q	280000000	290000000	7.185
chr12q	290000000	300000000	7.406
chr12q	300000000	310000000	7.320
chr12q	310000000	320000000	7.136
chr12q	320000000	330000000	7.037
chr12q	330000000	340000000	6.339
chr12q	340000000	350000000	6.766
chr12q	350000000	360000000	6.607
chr12q	360000000	370000000	6.883
chr12q	370000000	380000000	7.129
chr12q	380000000	390000000	6.483
chr12q	390000000	400000000	6.817
chr12q	400000000	410000000	6.927
chr12q	410000000	420000000	6.613
chr12q	420000000	430000000	6.439
chr12q	430000000	440000000	6.846
chr12q	440000000	450000000	6.707
chr12q	450000000	460000000	9.313
chr12q	460000000	470000000	6.574
chr12q	470000000	480000000	6.589
chr12q	480000000	490000000	6.575
chr12q	490000000	500000000	6.519
chr12q	500000000	510000000	7.174
chr12q	510000000	520000000	6.706
chr12q	520000000	530000000	6.485
chr12q	530000000	540000000	6.635
chr12q	540000000	550000000	6.800
chr12q	550000000	560000000	6.725
chr12q	560000000	570000000	6.698
chr12q	570000000	580000000	6.606
chr12q	580000000	590000000	6.503
chr12q	590000000	600000000	6.514
chr12q	600000000	610000000	6.253
chr12q	610000000	620000000	6.972
chr12q	620000000	630000000	6.251
chr12q	630000000	640000000	7.330
chr12q	640000000	650000000	6.263
chr12q	650000000	660000000	6.328
chr12q	660000000	670000000	6.908
chr12q	670000000	680000000	6.917
chr12q	680000000	690000000	6.291
chr12q	690000000	700000000	6.206
chr12q	700000000	710000000	6.333
chr12q	710000000	720000000	6.327
chr12q	720000000	730000000	7.108
chr12q	730000000	740000000	6.454
chr12q	740000000	750000000	6.505
chr12q	750000000	760000000	6.742
chr12q	760000000	770000000	6.168
chr12q	770000000	780000000	7.079
chr12q	780000000	790000000	6.442
chr12q	790000000	800000000	8.344
chr12q	800000000	810000000	6.154
chr12q	810000000	820000000	6.510
chr12q	820000000	830000000	6.427
chr12q	830000000	840000000	6.678
chr12q	840000000	850000000	6.798
chr12q	850000000	857913722	6.631
chr13p	0	10000000	6.823
chr13p	10000000	20000000	6.824
chr13p	20000000	30000000	7.340
chr13p	30000000	40000000	6.458
chr13p	40000000	50000000	13.373
chr13p	50000000	60000000	13.214
chr13p	60000000	70000000	5.960
chr13p	70000000	80000000	6.142
chr13p	80000000	90000000	9.629
chr13p	90000000	100000000	6.357
chr13p	100000000	110000000	6.636
chr13p	110000000	120000000	6.200
chr13p	120000000	130000000	6.619
chr13p	130000000	140000000	6.539
chr13p	140000000	150000000	6.277
chr13p	150000000	160000000	6.304
chr13p	160000000	170000000	7.029
chr13p	170000000	180000000	5.975
chr13p	180000000	190000000	6.725
chr13p	190000000	200000000	6.433
chr13p	200000000	210000000	5.949
chr13p	210000000	220000000	6.659
chr13p	220000000	230000000	6.576
chr13p	230000000	240000000	5.978
chr13p	240000000	241817284	3.680
chr13q	0	10000000	6.501
chr13q	10000000	20000000	6.597
chr13q	20000000	30000000	7.606
chr13q	30000000	40000000	6.565
chr13q	40000000	50000000	6.987
chr13q	50000000	60000000	6.848
chr13q	60000000	70000000	6.972
chr13q	70000000	80000000	7.928
chr13q	80000000	90000000	7.458
chr13q	90000000	100000000	7.060
chr13q	100000000	110000000	7.055
chr13q	110000000	120000000	6.844
chr13q	120000000	130000000	6.336
chr13q	130000000	140000000	6.242
chr13q	140000000	150000000	6.480
chr13q	150000000	160000000	6.884
chr13q	160000000	170000000	6.241
chr13q	170000000	180000000	6.239
chr13q	180000000	190000000	6.185
chr13q	190000000	200000000	6.570
chr13q	200000000	210000000	6.483
chr13q	210000000	220000000	6.817
chr13q	220000000	230000000	7.253
chr13q	230000000	240000000	6.729
chr13q	240000000	250000000	6.452
chr13q	250000000	260000000	6.447
chr13q	260000000	270000000	6.369
chr13q	270000000	280000000	6.239
chr13q	280000000	290000000	5.830
chr13q	290000000	300000000	6.792
chr13q	300000000	310000000	6.203
chr13q	310000000	320000000	7.063
chr13q	320000000	330000000	6.783
chr13q	330000000	340000000	6.451
chr13q	340000000	350000000	6.958
chr13q	350000000	360000000	6.951
chr13q	360000000	370000000	6.392
chr13q	370000000	380000000	6.555
chr13q	380000000	390000000	6.761
chr13q	390000000	400000000	6.987
chr13q	400000000	410000000	7.997
chr13q	410000000	420000000	6.889
chr13q	420000000	430000000	6.877
chr13q	430000000	440000000	6.655
chr13q	440000000	450000000	7.061
chr13q	450000000	460000000	6.552
chr13q	460000000	470000000	6.236
chr13q	470000000	480000000	7.093
chr13q	480000000	483343317	4.096
chr14p	0	10000000	13.563
chr14p	10000000	20000000	6.627
chr14p	20000000	30000000	9.169
chr14p	30000000	40000000	10.168
chr14p	40000000	50000000	7.681
chr14p	50000000	60000000	6.493
chr14p	60000000	70000000	6.886
chr14p	70000000	80000000	6.183
chr14p	80000000	90000000	6.086
chr14p	90000000	100000000	6.599
chr14p	100000000	110000000	6.275
chr14p	110000000	120000000	6.217
chr14p	120000000	130000000	7.265
chr14p	130000000	140000000	6.826
chr14p	140000000	150000000	7.131
chr14p	150000000	160000000	6.645
chr14p	160000000	170000000	6.218
chr14p	170000000	180000000	7.019
chr14p	180000000	184706515	4.534
chr14q	0	10000000	6.136
chr14q	10000000	20000000	6.263
chr14q	20000000	30000000	6.020
chr14q	30000000	40000000	7.151
chr14q	40000000	50000000	8.940
chr14q	50000000	60000000	7.053
chr14q	60000000	70000000	6.785
chr14q	70000000	80000000	7.641
chr14q	80000000	90000000	6.287
chr14q	90000000	100000000	6.903
chr14q	100000000	110000000	6.772
chr14q	110000000	120000000	7.222
chr14q	120000000	130000000	7.004
chr14q	130000000	140000000	6.819
chr14q	140000000	150000000	6.638
chr14q	150000000	160000000	6.603
chr14q	160000000	170000000	6.792
chr14q	170000000	180000000	7.220
chr14q	180000000	190000000	6.763
chr14q	190000000	200000000	6.708
chr14q	200000000	210000000	6.288
chr14q	210000000	220000000	6.676
chr14q	220000000	230000000	6.557
chr14q	230000000	240000000	6.703
chr14q	240000000	250000000	6.830
chr14q	250000000	260000000	6.978
chr14q	260000000	270000000	6.989
chr14q	270000000	280000000	6.520
chr14q	280000000	290000000	6.834
chr14q	290000000	300000000	6.655
chr14q	300000000	310000000	7.070
chr14q	310000000	320000000	7.470
chr14q	320000000	330000000	6.314
chr14q	330000000	340000000	6.956
chr14q	340000000	350000000	6.421
chr14q	350000000	360000000	6.317
chr14q	360000000	370000000	6.966
chr14q	370000000	380000000	6.155
chr14q	380000000	390000000	5.826
chr14q	390000000	400000000	6.269
chr14q	400000000	410000000	7.374
chr14q	410000000	420000000	6.069
chr14q	420000000	430000000	6.265
chr14q	430000000	436437773	5.598
chr1p	0	10000000	6.805
chr1p	10000000	20000000	7.152
chr1p	20000000	30000000	6.694
chr1p	30000000	40000000	7.189
chr1p	40000000	50000000	7.236
chr1p	50000000	60000000	6.546
chr1p	60000000	70000000	6.506
chr1p	70000000	80000000	6.945
chr1p	80000000	90000000	6.829
chr1p	90000000	100000000	6.765
chr1p	100000000	110000000	6.934
chr1p	110000000	120000000	7.015
chr1p	120000000	130000000	6.761
chr1p	130000000	140000000	6.511
chr1p	140000000	150000000	6.498
chr1p	150000000	160000000	6.427
chr1p	160000000	170000000	6.247
chr1p	170000000	180000000	8.155
chr1p	180000000	190000000	9.600
chr1p	190000000	200000000	11.020
chr1p	200000000	210000000	12.620
chr1p	210000000	220000000	7.050
chr1p	220000000	230000000	6.982
chr1p	230000000	240000000	6.476
chr1p	240000000	250000000	7.887
chr1p	250000000	260000000	7.704
chr1p	260000000	270000000	7.112
chr1p	270000000	280000000	6.958
chr1p	280000000	290000000	6.527
chr1p	290000000	300000000	7.136
chr1p	300000000	310000000	6.576
chr1p	310000000	320000000	7.665
chr1p	320000000	330000000	6.867
chr1p	330000000	340000000	6.044
chr1p	340000000	350000000	7.015
chr1p	350000000	360000000	6.881
chr1p	360000000	370000000	6.770
chr1p	370000000	380000000	6.821
chr1p	380000000	390000000	6.605
chr1p	390000000	400000000	6.526
chr1p	400000000	410000000	6.990
chr1p	410000000	420000000	7.128
chr1p	420000000	430000000	6.811
chr1p	430000000	440000000	6.938
chr1p	440000000	450000000	6.204
chr1p	450000000	460000000	6.591
chr1p	460000000	470000000	6.769
chr1p	470000000	480000000	6.846
chr1p	480000000	490000000	6.056
chr1p	490000000	500000000	6.774
chr1p	500000000	510000000	6.953
chr1p	510000000	520000000	6.349
chr1p	520000000	530000000	6.845
chr1p	530000000	540000000	6.375
chr1p	540000000	550000000	6.642
chr1p	550000000	560000000	6.592
chr1p	560000000	570000000	6.033
chr1p	570000000	580000000	6.692
chr1p	580000000	590000000	7.091
chr1p	590000000	600000000	7.491
chr1p	600000000	610000000	6.719
chr1p	610000000	620000000	6.215
chr1p	620000000	630000000	7.064
chr1p	630000000	640000000	6.421
chr1p	640000000	650000000	6.290
chr1p	650000000	660000000	7.724
chr1p	660000000	670000000	6.983
chr1p	670000000	680000000	6.186
chr1p	680000000	690000000	6.707
chr1p	690000000	700000000	7.090
chr1p	700000000	710000000	6.564
chr1p	710000000	720000000	7.209
chr1p	720000000	730000000	6.641
chr1p	730000000	740000000	6.909
chr1p	740000000	750000000	6.748
chr1p	750000000	760000000	6.748
chr1p	760000000	770000000	6.485
chr1p	770000000	780000000	9.882
chr1p	780000000	790000000	6.884
chr1p	790000000	800000000	7.167
chr1p	800000000	810000000	6.555
chr1p	810000000	820000000	6.406
chr1p	820000000	830000000	6.328
chr1p	830000000	840000000	6.177
chr1p	840000000	850000000	6.459
chr1p	850000000	860000000	6.425
chr1p	860000000	870000000	6.306
chr1p	870000000	880000000	6.358
chr1p	880000000	890000000	7.734
chr1p	890000000	900000000	6.933
chr1p	900000000	910000000	6.403
chr1p	910000000	920000000	6.940
chr1p	920000000	930000000	6.786
chr1p	930000000	940000000	7.101
chr1p	940000000	950000000	7.125
chr1p	950000000	960000000	6.698
chr1p	960000000	970000000	9.296
chr1p	970000000	980000000	6.435
chr1p	980000000	990000000	8.339
chr1p	990000000	1000000000	6.904
chr1p	1000000000	1010000000	6.711
chr1p	1010000000	1020000000	6.486
chr1p	1020000000	1030000000	7.179
chr1p	1030000000	1040000000	6.654
chr1p	1040000000	1050000000	6.739
chr1p	1050000000	1060000000	10.507
chr1p	1060000000	1070000000	6.194
chr1p	1070000000	1080000000	6.895
chr1p	1080000000	1090000000	6.723
chr1p	1090000000	1100000000	6.969
chr1p	1100000000	1110000000	7.076
chr1p	1110000000	1120000000	6.426
chr1p	1120000000	1130000000	6.283
chr1p	1130000000	1140000000	6.890
chr1p	1140000000	1150000000	7.393
chr1p	1150000000	1160000000	6.814
chr1p	1160000000	1170000000	6.691
chr1p	1170000000	1180000000	6.131
chr1p	1180000000	1190000000	6.696
chr1p	1190000000	1200000000	7.248
chr1p	1200000000	1210000000	6.952
chr1p	1210000000	1220000000	6.950
chr1p	1220000000	1230000000	7.208
chr1p	1230000000	1240000000	6.680
chr1p	1240000000	1250000000	7.304
chr1p	1250000000	1260000000	6.585
chr1p	1260000000	1270000000	6.188
chr1p	1270000000	1280000000	7.005
chr1p	1280000000	1290000000	6.763
chr1p	1290000000	1300000000	7.178
chr1p	1300000000	1310000000	7.004
chr1p	1310000000	1320000000	6.913
chr1p	1320000000	1330000000	6.947
chr1p	1330000000	1340000000	6.602
chr1p	1340000000	1350000000	7.715
chr1p	1350000000	1360000000	6.572
chr1p	1360000000	1370000000	7.030
chr1p	1370000000	1380000000	6.559
chr1p	1380000000	1390000000	7.402
chr1p	1390000000	1400000000	6.044
chr1p	1400000000	1410000000	7.543
chr1p	1410000000	1417697632	6.281
chr1q	0	10000000	6.764
chr1q	10000000	20000000	7.099
chr1q	20000000	30000000	6.764
chr1q	30000000	40000000	6.902
chr1q	40000000	50000000	6.556
chr1q	50000000	60000000	6.839
chr1q	60000000	70000000	7.012
chr1q	70000000	80000000	6.913
chr1q	80000000	90000000	6.418
chr1q	90000000	100000000	6.565
chr1q	100000000	110000000	6.662
chr1q	110000000	120000000	6.465
chr1q	120000000	130000000	6.886
chr1q	130000000	140000000	6.350
chr1q	140000000	150000000	6.492
chr1q	150000000	160000000	6.519
chr1q	160000000	170000000	6.929
chr1q	170000000	180000000	6.800
chr1q	180000000	190000000	6.759
chr1q	190000000	200000000	6.428
chr1q	200000000	210000000	7.119
chr1q	210000000	220000000	6.879
chr1q	220000000	230000000	6.695
chr1q	230000000	240000000	7.519
chr1q	240000000	250000000	7.314
chr1q	250000000	260000000	6.394
chr1q	260000000	270000000	6.319
chr1q	270000000	280000000	7.126
chr1q	280000000	290000000	8.219
chr1q	290000000	300000000	7.107
chr1q	300000000	310000000	6.655
chr1q	310000000	320000000	6.561
chr1q	320000000	330000000	6.543
chr1q	330000000	340000000	6.419
chr1q	340000000	350000000	6.217
chr1q	350000000	360000000	6.647
chr1q	360000000	370000000	6.447
chr1q	370000000	380000000	6.315
chr1q	380000000	390000000	7.238
chr1q	390000000	400000000	6.741
chr1q	400000000	410000000	7.077
chr1q	410000000	420000000	7.001
chr1q	420000000	430000000	6.512
chr1q	430000000	440000000	6.864
chr1q	440000000	450000000	7.740
chr1q	450000000	460000000	7.014
chr1q	460000000	470000000	7.092
chr1q	470000000	480000000	6.451
chr1q	480000000	490000000	7.360
chr1q	490000000	500000000	6.232
chr1q	500000000	510000000	7.965
chr1q	510000000	520000000	6.403
chr1q	520000000	530000000	6.418
chr1q	530000000	540000000	6.550
chr1q	540000000	550000000	6.580
chr1q	550000000	560000000	6.930
chr1q	560000000	570000000	7.339
chr1q	570000000	580000000	5.958
chr1q	580000000	590000000	6.427
chr1q	590000000	600000000	6.903
chr1q	600000000	610000000	7.034
chr1q	610000000	620000000	6.261
chr1q	620000000	630000000	6.603
chr1q	630000000	640000000	6.663
chr1q	640000000	650000000	6.411
chr1q	650000000	660000000	6.296
chr1q	660000000	670000000	6.848
chr1q	670000000	680000000	6.944
chr1q	680000000	690000000	6.654
chr1q	690000000	700000000	6.621
chr1q	700000000	710000000	6.459
chr1q	710000000	720000000	6.472
chr1q	720000000	730000000	6.729
chr1q	730000000	740000000	6.655
chr1q	740000000	750000000	6.508
chr1q	750000000	760000000	6.390
chr1q	760000000	770000000	6.079
chr1q	770000000	780000000	6.284
chr1q	780000000	790000000	6.948
chr1q	790000000	800000000	6.726
chr1q	800000000	810000000	6.747
chr1q	810000000	820000000	6.780
chr1q	820000000	830000000	7.153
chr1q	830000000	840000000	6.677
chr1q	840000000	850000000	6.448
chr1q	850000000	860000000	6.579
chr1q	860000000	870000000	6.983
chr1q	870000000	880000000	6.469
chr1q	880000000	890000000	6.825
chr1q	890000000	900000000	6.385
chr1q	900000000	910000000	6.279
chr1q	910000000	920000000	6.534
chr1q	920000000	930000000	6.383
chr1q	930000000	940000000	6.593
chr1q	940000000	950000000	6.577
chr1q	950000000	960000000	6.643
chr1q	960000000	970000000	6.372
chr1q	970000000	980000000	6.560
chr1q	980000000	990000000	6.688
chr1q	990000000	1000000000	6.930
chr1q	1000000000	1010000000	6.662
chr1q	1010000000	1020000000	6.697
chr1q	1020000000	1030000000	6.727
chr1q	1030000000	1040000000	6.963
chr1q	1040000000	1050000000	6.972
chr1q	1050000000	1060000000	6.244
chr1q	1060000000	1070000000	6.329
chr1q	1070000000	1080000000	6.857
chr1q	1080000000	1090000000	6.897
chr1q	1090000000	1100000000	7.046
chr1q	1100000000	1110000000	6.940
chr1q	1110000000	1120000000	6.569
chr1q	1120000000	1130000000	6.872
chr1q	1130000000	1140000000	7.147
chr1q	1140000000	1150000000	7.478
chr1q	1150000000	1160000000	7.736
chr1q	1160000000	1170000000	6.815
chr1q	1170000000	1180000000	6.646
chr1q	1180000000	1190000000	6.971
chr1q	1190000000	1200000000	6.641
chr1q	1200000000	1210000000	6.934
chr1q	1210000000	1220000000	7.151
chr1q	1220000000	1230000000	6.038
chr1q	1230000000	1240000000	7.340
chr1q	1240000000	1250000000	6.705
chr1q	1250000000	1260000000	6.545
chr1q	1260000000	1270000000	6.837
chr1q	1270000000	1280000000	6.168
chr1q	1280000000	1290000000	6.490
chr1q	1290000000	1300000000	6.712
chr1q	1300000000	1310000000	6.596
chr1q	1310000000	1320000000	6.338
chr1q	1320000000	1330000000	6.285
chr1q	1330000000	1340000000	6.554
chr1q	1340000000	1350000000	6.632
chr1q	1350000000	1360000000	6.435
chr1q	1360000000	1370000000	7.938
chr1q	1370000000	1380000000	6.318
chr1q	1380000000	1390000000	7.300
chr1q	1390000000	1400000000	8.041
chr1q	1400000000	1410000000	7.236
chr1q	1410000000	1420000000	7.721
chr1q	1420000000	1430000000	7.215
chr1q	1430000000	1440000000	6.056
chr1q	1440000000	1450000000	6.090
chr1q	1450000000	1460000000	6.175
chr1q	1460000000	1470000000	6.894
chr1q	1470000000	1472437488	4.432
chr2p	0	10000000	6.912
chr2p	10000000	20000000	6.720
chr2p	20000000	30000000	6.197
chr2p	30000000	40000000	8.156
chr2p	40000000	50000000	7.245
chr2p	50000000	60000000	7.516
chr2p	60000000	70000000	6.481
chr2p	70000000	80000000	6.357
chr2p	80000000	90000000	6.753
chr2p	90000000	100000000	6.780
chr2p	100000000	110000000	7.757
chr2p	110000000	120000000	7.397
chr2p	120000000	130000000	7.031
chr2p	130000000	140000000	6.731
chr2p	140000000	150000000	6.227
chr2p	150000000	160000000	6.559
chr2p	160000000	170000000	9.789
chr2p	170000000	180000000	6.782
chr2p	180000000	190000000	6.456
chr2p	190000000	200000000	7.189
chr2p	200000000	210000000	7.337
chr2p	210000000	220000000	6.402
chr2p	220000000	230000000	6.433
chr2p	230000000	240000000	6.321
chr2p	240000000	250000000	6.116
chr2p	250000000	260000000	6.428
chr2p	260000000	270000000	6.410
chr2p	270000000	280000000	6.457
chr2p	280000000	290000000	6.558
chr2p	290000000	300000000	6.912
chr2p	300000000	310000000	8.545
chr2p	310000000	320000000	7.230
chr2p	320000000	330000000	6.360
chr2p	330000000	340000000	6.331
chr2p	340000000	350000000	6.440
chr2p	350000000	360000000	6.128
chr2p	360000000	370000000	6.297
chr2p	370000000	380000000	6.258
chr2p	380000000	390000000	6.296
chr2p	390000000	400000000	9.199
chr2p	400000000	410000000	6.248
chr2p	410000000	420000000	6.398
chr2p	420000000	430000000	6.684
chr2p	430000000	440000000	9.023
chr2p	440000000	450000000	6.767
chr2p	450000000	460000000	7.261
chr2p	460000000	470000000	6.728
chr2p	470000000	480000000	6.014
chr2p	480000000	490000000	6.640
chr2p	490000000	500000000	7.673
chr2p	500000000	510000000	6.998
chr2p	510000000	520000000	6.566
chr2p	520000000	530000000	6.490
chr2p	530000000	540000000	6.180
chr2p	540000000	550000000	6.456
chr2p	550000000	560000000	7.013
chr2p	560000000	570000000	6.292
chr2p	570000000	580000000	6.739
chr2p	580000000	590000000	6.542
chr2p	590000000	600000000	6.717
chr2p	600000000	610000000	6.494
chr2p	610000000	620000000	7.299
chr2p	620000000	630000000	6.555
chr2p	630000000	640000000	6.465
chr2p	640000000	650000000	6.681
chr2p	650000000	660000000	7.495
chr2p	660000000	670000000	6.251
chr2p	670000000	680000000	6.522
chr2p	680000000	690000000	7.725
chr2p	690000000	700000000	6.756
chr2p	700000000	710000000	6.640
chr2p	710000000	720000000	6.688
chr2p	720000000	730000000	6.235
chr2p	730000000	740000000	7.129
chr2p	740000000	750000000	6.326
chr2p	750000000	760000000	6.466
chr2p	760000000	770000000	7.053
chr2p	770000000	780000000	6.376
chr2p	780000000	790000000	6.100
chr2p	790000000	800000000	6.529
chr2p	800000000	810000000	6.918
chr2p	810000000	820000000	7.059
chr2p	820000000	830000000	6.755
chr2p	830000000	840000000	6.617
chr2p	840000000	850000000	7.000
chr2p	850000000	860000000	7.078
chr2p	860000000	870000000	7.318
chr2p	870000000	880000000	6.365
chr2p	880000000	890000000	6.440
chr2p	890000000	900000000	7.092
chr2p	900000000	910000000	6.440
chr2p	910000000	920000000	6.801
chr2p	920000000	930000000	6.955
chr2p	930000000	940000000	6.751
chr2p	940000000	950000000	6.921
chr2p	950000000	960000000	6.516
chr2p	960000000	970000000	6.467
chr2p	970000000	980000000	7.017
chr2p	980000000	990000000	6.571
chr2p	990000000	1000000000	6.687
chr2p	1000000000	1010000000	6.967
chr2p	1010000000	1020000000	6.375
chr2p	1020000000	1030000000	6.224
chr2p	1030000000	1040000000	6.847
chr2p	1040000000	1050000000	6.133
chr2p	1050000000	1060000000	6.555
chr2p	1060000000	1070000000	6.530
chr2p	1070000000	1080000000	6.531
chr2p	1080000000	1090000000	6.379
chr2p	1090000000	1100000000	6.449
chr2p	1100000000	1110000000	6.655
chr2p	1110000000	1120000000	6.898
chr2p	1120000000	1130000000	6.501
chr2p	1130000000	1140000000	6.479
chr2p	1140000000	1150000000	6.555
chr2p	1150000000	1160000000	6.785
chr2p	1160000000	1170000000	6.831
chr2p	1170000000	1180000000	6.323
chr2p	1180000000	1190000000	6.817
chr2p	1190000000	1200000000	8.843
chr2p	1200000000	1210000000	6.047
chr2p	1210000000	1220000000	9.992
chr2p	1220000000	1230000000	6.388
chr2p	1230000000	1240000000	6.610
chr2p	1240000000	1250000000	6.345
chr2p	1250000000	1260000000	6.757
chr2p	1260000000	1270000000	7.039
chr2p	1270000000	1280000000	5.955
chr2p	1280000000	1290000000	6.596
chr2p	1290000000	1300000000	6.514
chr2p	1300000000	1310000000	6.016
chr2p	1310000000	1320000000	6.518
chr2p	1320000000	1330000000	6.530
chr2p	1330000000	1340000000	6.894
chr2p	1340000000	1350000000	5.944
chr2p	1350000000	1360000000	6.669
chr2p	1360000000	1370000000	5.791
chr2p	1370000000	1380000000	6.528
chr2p	1380000000	1382406564	5.823
chr2q	0	10000000	6.471
chr2q	10000000	20000000	8.283
chr2q	20000000	30000000	6.442
chr2q	30000000	40000000	5.707
chr2q	40000000	50000000	6.889
chr2q	50000000	60000000	7.495
chr2q	60000000	70000000	5.657
chr2q	70000000	80000000	6.386
chr2q	80000000	90000000	6.743
chr2q	90000000	100000000	6.687
chr2q	100000000	110000000	6.421
chr2q	110000000	120000000	6.080
chr2q	120000000	130000000	6.520
chr2q	130000000	140000000	6.653
chr2q	140000000	150000000	6.183
chr2q	150000000	160000000	6.475
chr2q	160000000	170000000	6.390
chr2q	170000000	180000000	7.149
chr2q	180000000	190000000	6.310
chr2q	190000000	200000000	6.090
chr2q	200000000	210000000	6.388
chr2q	210000000	220000000	6.195
chr2q	220000000	230000000	6.006
chr2q	230000000	240000000	6.582
chr2q	240000000	250000000	6.404
chr2q	250000000	260000000	6.689
chr2q	260000000	270000000	7.254
chr2q	270000000	280000000	6.593
chr2q	280000000	290000000	6.924
chr2q	290000000	300000000	7.255
chr2q	300000000	310000000	6.316
chr2q	310000000	320000000	6.978
chr2q	320000000	330000000	6.866
chr2q	330000000	340000000	6.575
chr2q	340000000	350000000	6.846
chr2q	350000000	360000000	6.485
chr2q	360000000	370000000	6.874
chr2q	370000000	380000000	6.640
chr2q	380000000	390000000	6.635
chr2q	390000000	400000000	7.057
chr2q	400000000	410000000	6.712
chr2q	410000000	420000000	6.586
chr2q	420000000	430000000	7.122
chr2q	430000000	440000000	7.081
chr2q	440000000	450000000	6.926
chr2q	450000000	460000000	6.937
chr2q	460000000	470000000	6.668
chr2q	470000000	480000000	6.522
chr2q	480000000	490000000	6.780
chr2q	490000000	500000000	7.549
chr2q	500000000	510000000	6.199
chr2q	510000000	520000000	7.156
chr2q	520000000	530000000	6.611
chr2q	530000000	540000000	6.525
chr2q	540000000	550000000	6.507
chr2q	550000000	560000000	6.705
chr2q	560000000	570000000	6.876
chr2q	570000000	580000000	5.902
chr2q	580000000	590000000	6.287
chr2q	590000000	600000000	6.905
chr2q	600000000	610000000	6.171
chr2q	610000000	620000000	6.912
chr2q	620000000	630000000	6.756
chr2q	630000000	640000000	6.906
chr2q	640000000	650000000	5.879
chr2q	650000000	660000000	6.039
chr2q	660000000	670000000	6.177
chr2q	670000000	680000000	7.060
chr2q	680000000	690000000	6.294
chr2q	690000000	700000000	6.775
chr2q	700000000	710000000	6.524
chr2q	710000000	720000000	6.561
chr2q	720000000	730000000	6.963
chr2q	730000000	740000000	6.640
chr2q	740000000	750000000	6.837
chr2q	750000000	760000000	6.560
chr2q	760000000	770000000	6.819
chr2q	770000000	780000000	6.688
chr2q	780000000	790000000	6.852
chr2q	790000000	800000000	6.475
chr2q	800000000	810000000	6.632
chr2q	810000000	820000000	6.685
chr2q	820000000	830000000	6.528
chr2q	830000000	840000000	6.733
chr2q	840000000	850000000	6.695
chr2q	850000000	860000000	6.588
chr2q	860000000	870000000	6.665
chr2q	870000000	880000000	6.388
chr2q	880000000	890000000	7.172
chr2q	890000000	900000000	6.447
chr2q	900000000	910000000	6.344
chr2q	910000000	920000000	11.207
chr2q	920000000	930000000	6.365
chr2q	930000000	940000000	6.374
chr2q	940000000	950000000	7.233
chr2q	950000000	960000000	7.776
chr2q	960000000	970000000	6.353
chr2q	970000000	980000000	6.422
chr2q	980000000	990000000	6.411
chr2q	990000000	1000000000	6.308
chr2q	1000000000	1010000000	6.559
chr2q	1010000000	1020000000	6.312
chr2q	1020000000	1030000000	6.243
chr2q	1030000000	1040000000	7.075
chr2q	1040000000	1050000000	6.825
chr2q	1050000000	1060000000	6.784
chr2q	1060000000	1070000000	8.012
chr2q	1070000000	1080000000	7.433
chr2q	1080000000	1090000000	7.349
chr2q	1090000000	1100000000	6.359
chr2q	1100000000	1110000000	6.198
chr2q	1110000000	1120000000	7.494
chr2q	1120000000	1130000000	6.655
chr2q	1130000000	1140000000	6.429
chr2q	1140000000	1150000000	6.796
chr2q	1150000000	1160000000	6.542
chr2q	1160000000	1170000000	6.406
chr2q	1170000000	1180000000	6.892
chr2q	1180000000	1190000000	6.652
chr2q	1190000000	1200000000	7.072
chr2q	1200000000	1210000000	8.057
chr2q	1210000000	1220000000	6.721
chr2q	1220000000	1230000000	10.887
chr2q	1230000000	1240000000	6.506
chr2q	1240000000	1250000000	6.685
chr2q	1250000000	1260000000	7.058
chr2q	1260000000	1270000000	5.805
chr2q	1270000000	1280000000	6.326
chr2q	1280000000	1290000000	6.200
chr2q	1290000000	1300000000	7.359
chr2q	1300000000	1310000000	7.571
chr2q	1310000000	1320000000	6.985
chr2q	1320000000	1330000000	6.563
chr2q	1330000000	1340000000	6.385
chr2q	1340000000	1350000000	7.114
chr2q	1350000000	1360000000	8.069
chr2q	1360000000	1370000000	7.791
chr2q	1370000000	1380000000	6.966
chr2q	1380000000	1390000000	6.792
chr2q	1390000000	1400000000	9.107
chr2q	1400000000	1410000000	7.154
chr2q	1410000000	1414824563	6.115
chr3p	0	10000000	5.931
chr3p	10000000	20000000	6.355
chr3p	20000000	30000000	6.617
chr3p	30000000	40000000	8.331
chr3p	40000000	50000000	6.382
chr3p	50000000	60000000	6.879
chr3p	60000000	70000000	6.796
chr3p	70000000	80000000	7.035
chr3p	80000000	90000000	6.660
chr3p	90000000	100000000	6.747
chr3p	100000000	110000000	6.201
chr3p	110000000	120000000	6.767
chr3p	120000000	130000000	6.341
chr3p	130000000	140000000	7.718
chr3p	140000000	150000000	7.622
chr3p	150000000	160000000	7.223
chr3p	160000000	170000000	6.845
chr3p	170000000	180000000	6.638
chr3p	180000000	190000000	5.586
chr3p	190000000	200000000	6.605
chr3p	200000000	210000000	6.330
chr3p	210000000	220000000	5.982
chr3p	220000000	230000000	6.153
chr3p	230000000	240000000	6.664
chr3p	240000000	250000000	6.527
chr3p	250000000	260000000	7.001
chr3p	260000000	270000000	6.763
chr3p	270000000	280000000	6.502
chr3p	280000000	290000000	6.631
chr3p	290000000	300000000	6.609
chr3p	300000000	310000000	6.814
chr3p	310000000	320000000	6.568
chr3p	320000000	330000000	6.492
chr3p	330000000	340000000	6.630
chr3p	340000000	350000000	6.805
chr3p	350000000	360000000	6.228
chr3p	360000000	370000000	6.868
chr3p	370000000	380000000	6.346
chr3p	380000000	390000000	6.419
chr3p	390000000	400000000	7.154
chr3p	400000000	410000000	6.256
chr3p	410000000	420000000	6.649
chr3p	420000000	430000000	6.971
chr3p	430000000	440000000	6.707
chr3p	440000000	450000000	7.007
chr3p	450000000	460000000	6.861
chr3p	460000000	470000000	6.175
chr3p	470000000	480000000	6.623
chr3p	480000000	490000000	6.412
chr3p	490000000	500000000	7.100
chr3p	500000000	510000000	6.696
chr3p	510000000	520000000	6.567
chr3p	520000000	530000000	7.072
chr3p	530000000	540000000	6.407
chr3p	540000000	550000000	6.888
chr3p	550000000	560000000	6.131
chr3p	560000000	570000000	6.216
chr3p	570000000	580000000	6.656
chr3p	580000000	590000000	5.927
chr3p	590000000	600000000	7.004
chr3p	600000000	610000000	6.079
chr3p	610000000	620000000	6.269
chr3p	620000000	630000000	6.755
chr3p	630000000	640000000	6.064
chr3p	640000000	650000000	6.878
chr3p	650000000	660000000	6.014
chr3p	660000000	670000000	7.103
chr3p	670000000	680000000	6.800
chr3p	680000000	690000000	6.593
chr3p	690000000	700000000	6.821
chr3p	700000000	710000000	8.684
chr3p	710000000	720000000	7.321
chr3p	720000000	730000000	7.142
chr3p	730000000	740000000	6.548
chr3p	740000000	750000000	6.698
chr3p	750000000	760000000	7.177
chr3p	760000000	770000000	6.729
chr3p	770000000	780000000	6.732
chr3p	780000000	790000000	6.683
chr3p	790000000	800000000	8.043
chr3p	800000000	810000000	7.698
chr3p	810000000	820000000	7.285
chr3p	820000000	830000000	8.188
chr3p	830000000	840000000	6.927
chr3p	840000000	850000000	6.291
chr3p	850000000	860000000	6.979
chr3p	860000000	868269716	6.011
chr3q	0	10000000	6.395
chr3q	10000000	20000000	6.375
chr3q	20000000	30000000	6.554
chr3q	30000000	40000000	6.509
chr3q	40000000	50000000	6.535
chr3q	50000000	60000000	6.572
chr3q	60000000	70000000	7.274
chr3q	70000000	80000000	13.079
chr3q	80000000	90000000	6.575
chr3q	90000000	100000000	6.190
chr3q	100000000	110000000	6.214
chr3q	110000000	120000000	6.844
chr3q	120000000	130000000	6.369
chr3q	130000000	140000000	6.707
chr3q	140000000	150000000	6.684
chr3q	150000000	160000000	7.720
chr3q	160000000	170000000	7.564
chr3q	170000000	180000000	6.518
chr3q	180000000	190000000	6.296
chr3q	190000000	200000000	6.816
chr3q	200000000	210000000	6.879
chr3q	210000000	220000000	6.305
chr3q	220000000	230000000	6.562
chr3q	230000000	240000000	7.904
chr3q	240000000	250000000	6.479
chr3q	250000000	260000000	6.786
chr3q	260000000	270000000	7.339
chr3q	270000000	280000000	6.993
chr3q	280000000	290000000	7.619
chr3q	290000000	300000000	7.951
chr3q	300000000	310000000	6.337
chr3q	310000000	320000000	6.496
chr3q	320000000	330000000	6.659
chr3q	330000000	340000000	6.683
chr3q	340000000	350000000	6.214
chr3q	350000000	360000000	6.504
chr3q	360000000	370000000	11.129
chr3q	370000000	380000000	6.949
chr3q	380000000	390000000	6.143
chr3q	390000000	400000000	6.243
chr3q	400000000	410000000	6.714
chr3q	410000000	420000000	6.511
chr3q	420000000	430000000	6.856
chr3q	430000000	440000000	6.694
chr3q	440000000	450000000	6.399
chr3q	450000000	460000000	6.586
chr3q	460000000	470000000	7.118
chr3q	470000000	480000000	6.500
chr3q	480000000	490000000	6.867
chr3q	490000000	500000000	7.413
chr3q	500000000	510000000	6.708
chr3q	510000000	520000000	6.208
chr3q	520000000	530000000	6.364
chr3q	530000000	540000000	8.796
chr3q	540000000	550000000	6.286
chr3q	550000000	560000000	6.688
chr3q	560000000	570000000	6.495
chr3q	570000000	580000000	7.240
chr3q	580000000	590000000	6.293
chr3q	590000000	600000000	6.809
chr3q	600000000	610000000	6.762
chr3q	610000000	620000000	6.358
chr3q	620000000	630000000	6.558
chr3q	630000000	640000000	6.874
chr3q	640000000	650000000	6.372
chr3q	650000000	660000000	6.697
chr3q	660000000	670000000	6.318
chr3q	670000000	680000000	6.640
chr3q	680000000	690000000	6.412
chr3q	690000000	700000000	6.029
chr3q	700000000	710000000	6.066
chr3q	710000000	720000000	6.450
chr3q	720000000	730000000	5.955
chr3q	730000000	740000000	6.517
chr3q	740000000	750000000	6.933
chr3q	750000000	760000000	6.213
chr3q	760000000	770000000	6.576
chr3q	770000000	780000000	6.818
chr3q	780000000	790000000	6.591
chr3q	790000000	800000000	6.467
chr3q	800000000	810000000	6.974
chr3q	810000000	820000000	6.528
chr3q	820000000	830000000	7.091
chr3q	830000000	840000000	6.460
chr3q	840000000	850000000	6.619
chr3q	850000000	860000000	6.638
chr3q	860000000	870000000	6.416
chr3q	870000000	880000000	6.423
chr3q	880000000	890000000	7.055
chr3q	890000000	900000000	6.738
chr3q	900000000	910000000	6.896
chr3q	910000000	920000000	6.503
chr3q	920000000	930000000	6.041
chr3q	930000000	940000000	6.762
chr3q	940000000	950000000	6.409
chr3q	950000000	960000000	7.022
chr3q	960000000	970000000	6.447
chr3q	970000000	980000000	7.219
chr3q	980000000	990000000	6.228
chr3q	990000000	1000000000	6.706
chr3q	1000000000	1010000000	7.128
chr3q	1010000000	1020000000	6.995
chr3q	1020000000	1030000000	6.721
chr3q	1030000000	1040000000	6.771
chr3q	1040000000	1050000000	6.996
chr3q	1050000000	1060000000	6.960
chr3q	1060000000	1070000000	6.380
chr3q	1070000000	1080000000	6.223
chr3q	1080000000	1090000000	6.902
chr3q	1090000000	1100000000	6.726
chr3q	1100000000	1110000000	6.480
chr3q	1110000000	1120000000	6.277
chr3q	1120000000	1130000000	6.703
chr3q	1130000000	1140000000	8.158
chr3q	1140000000	1150000000	6.631
chr3q	1150000000	1160000000	7.173
chr3q	1160000000	1170000000	6.515
chr3q	1170000000	1180000000	6.434
chr3q	1180000000	1190000000	6.188
chr3q	1190000000	1200000000	6.921
chr3q	1200000000	1210000000	6.462
chr3q	1210000000	1220000000	6.225
chr3q	1220000000	1230000000	6.376
chr3q	1230000000	1240000000	6.543
chr3q	1240000000	1250000000	6.983
chr3q	1250000000	1260000000	6.560
chr3q	1260000000	1270000000	6.716
chr3q	1270000000	1280000000	6.431
chr3q	1280000000	1290000000	6.072
chr3q	1290000000	1300000000	6.311
chr3q	1300000000	1310000000	7.383
chr3q	1310000000	1320000000	7.807
chr3q	1320000000	1330000000	7.874
chr3q	1330000000	1340000000	7.249
chr3q	1340000000	1350000000	6.923
chr3q	1350000000	1360000000	6.241
chr3q	1360000000	1370000000	7.146
chr3q	1370000000	1380000000	7.086
chr3q	1380000000	1390000000	6.279
chr3q	1390000000	1400000000	6.018
chr3q	1400000000	1410000000	7.306
chr3q	1410000000	1420000000	13.116
chr3q	1420000000	1430000000	6.407
chr3q	1430000000	1440000000	6.800
chr3q	1440000000	1450000000	5.739
chr3q	1450000000	1460000000	6.719
chr3q	1460000000	1470000000	6.631
chr3q	1470000000	1480000000	6.236
chr3q	1480000000	1490000000	6.675
chr3q	1490000000	1500000000	6.244
chr3q	1500000000	1510000000	6.611
chr3q	1510000000	1520000000	6.271
chr3q	1520000000	1526800572	6.190
chr4p	0	10000000	6.589
chr4p	10000000	20000000	6.467
chr4p	20000000	30000000	8.998
chr4p	30000000	40000000	7.344
chr4p	40000000	50000000	7.973
chr4p	50000000	60000000	7.336
chr4p	60000000	70000000	6.345
chr4p	70000000	80000000	6.518
chr4p	80000000	90000000	6.264
chr4p	90000000	100000000	6.806
chr4p	100000000	110000000	7.429
chr4p	110000000	120000000	15.105
chr4p	120000000	130000000	6.837
chr4p	130000000	140000000	7.258
chr4p	140000000	150000000	6.691
chr4p	150000000	160000000	6.702
chr4p	160000000	170000000	7.349
chr4p	170000000	180000000	7.077
chr4p	180000000	190000000	6.615
chr4p	190000000	200000000	6.687
chr4p	200000000	210000000	6.403
chr4p	210000000	220000000	6.473
chr4p	220000000	230000000	7.399
chr4p	230000000	240000000	6.495
chr4p	240000000	250000000	6.563
chr4p	250000000	260000000	6.367
chr4p	260000000	270000000	6.362
chr4p	270000000	280000000	6.317
chr4p	280000000	290000000	6.669
chr4p	290000000	300000000	7.457
chr4p	300000000	310000000	6.997
chr4p	310000000	320000000	6.466
chr4p	320000000	330000000	6.506
chr4p	330000000	340000000	6.650
chr4p	340000000	350000000	7.011
chr4p	350000000	360000000	6.474
chr4p	360000000	370000000	5.968
chr4p	370000000	380000000	6.413
chr4p	380000000	390000000	6.838
chr4p	390000000	400000000	11.168
chr4p	400000000	410000000	13.547
chr4p	410000000	420000000	7.099
chr4p	420000000	430000000	6.526
chr4p	430000000	440000000	6.954
chr4p	440000000	450000000	6.681
chr4p	450000000	460000000	6.801
chr4p	460000000	470000000	6.849
chr4p	470000000	480000000	6.843
chr4p	480000000	490000000	6.836
chr4p	490000000	500000000	6.417
chr4p	500000000	510000000	6.186
chr4p	510000000	520000000	6.799
chr4p	520000000	530000000	6.630
chr4p	530000000	540000000	7.156
chr4p	540000000	550000000	6.806
chr4p	550000000	560000000	6.745
chr4p	560000000	570000000	6.397
chr4p	570000000	580000000	6.504
chr4p	580000000	590000000	6.408
chr4p	590000000	600000000	6.243
chr4p	600000000	610000000	6.445
chr4p	610000000	620000000	6.901
chr4p	620000000	630000000	6.796
chr4p	630000000	640000000	6.566
chr4p	640000000	650000000	6.879
chr4p	650000000	660000000	6.409
chr4p	660000000	670000000	7.042
chr4p	670000000	680000000	7.363
chr4p	680000000	690000000	7.093
chr4p	690000000	700000000	7.208
chr4p	700000000	710000000	6.323
chr4p	710000000	720000000	12.191
chr4p	720000000	730000000	6.525
chr4p	730000000	740000000	6.811
chr4p	740000000	750000000	6.330
chr4p	750000000	760000000	6.670
chr4p	760000000	770000000	6.623
chr4p	770000000	780000000	6.757
chr4p	780000000	790000000	6.891
chr4p	790000000	800000000	7.066
chr4p	800000000	810000000	6.262
chr4p	810000000	820000000	6.514
chr4p	820000000	830000000	6.655
chr4p	830000000	840000000	6.436
chr4p	840000000	850000000	6.478
chr4p	850000000	860000000	6.402
chr4p	860000000	870000000	6.238
chr4p	870000000	880000000	6.459
chr4p	880000000	890000000	7.033
chr4p	890000000	900000000	6.754
chr4p	900000000	910000000	6.545
chr4p	910000000	920000000	6.450
chr4p	920000000	930000000	6.570
chr4p	930000000	940000000	6.687
chr4p	940000000	950000000	6.360
chr4p	950000000	960000000	6.951
chr4p	960000000	970000000	6.617
chr4p	970000000	980000000	6.693
chr4p	980000000	990000000	6.618
chr4p	990000000	1000000000	6.573
chr4p	1000000000	1010000000	6.569
chr4p	1010000000	1020000000	6.614
chr4p	1020000000	1030000000	6.690
chr4p	1030000000	1040000000	7.746
chr4p	1040000000	1050000000	7.100
chr4p	1050000000	1060000000	7.529
chr4p	1060000000	1070000000	6.561
chr4p	1070000000	1080000000	6.812
chr4p	1080000000	1090000000	6.702
chr4p	1090000000	1100000000	7.246
chr4p	1100000000	1110000000	8.674
chr4p	1110000000	1120000000	6.990
chr4p	1120000000	1130000000	6.356
chr4p	1130000000	1140000000	6.636
chr4p	1140000000	1150000000	6.200
chr4p	1150000000	1160000000	6.382
chr4p	1160000000	1170000000	6.980
chr4p	1170000000	1180000000	6.654
chr4p	1180000000	1190000000	6.617
chr4p	1190000000	1200000000	6.882
chr4p	1200000000	1205706753	5.117
chr4q	0	10000000	6.739
chr4q	10000000	20000000	6.721
chr4q	20000000	30000000	6.538
chr4q	30000000	40000000	6.759
chr4q	40000000	50000000	7.459
chr4q	50000000	60000000	8.134
chr4q	60000000	70000000	6.850
chr4q	70000000	80000000	6.460
chr4q	80000000	90000000	7.006
chr4q	90000000	100000000	6.324
chr4q	100000000	110000000	6.919
chr4q	110000000	120000000	6.613
chr4q	120000000	130000000	7.030
chr4q	130000000	140000000	7.005
chr4q	140000000	150000000	6.915
chr4q	150000000	160000000	7.122
chr4q	160000000	170000000	6.949
chr4q	170000000	180000000	7.106
chr4q	180000000	190000000	6.721
chr4q	190000000	200000000	7.204
chr4q	200000000	210000000	6.798
chr4q	210000000	220000000	6.628
chr4q	220000000	230000000	6.921
chr4q	230000000	240000000	6.495
chr4q	240000000	250000000	7.007
chr4q	250000000	260000000	6.466
chr4q	260000000	270000000	6.805
chr4q	270000000	280000000	6.666
chr4q	280000000	290000000	6.474
chr4q	290000000	300000000	6.577
chr4q	300000000	310000000	6.605
chr4q	310000000	320000000	6.596
chr4q	320000000	330000000	6.543
chr4q	330000000	340000000	6.969
chr4q	340000000	350000000	6.506
chr4q	350000000	360000000	6.985
chr4q	360000000	370000000	7.209
chr4q	370000000	380000000	6.423
chr4q	380000000	390000000	6.280
chr4q	390000000	400000000	6.144
chr4q	400000000	410000000	6.600
chr4q	410000000	420000000	6.931
chr4q	420000000	430000000	6.805
chr4q	430000000	440000000	6.611
chr4q	440000000	450000000	6.652
chr4q	450000000	460000000	6.924
chr4q	460000000	470000000	6.459
chr4q	470000000	480000000	6.802
chr4q	480000000	490000000	6.623
chr4q	490000000	500000000	7.003
chr4q	500000000	510000000	6.748
chr4q	510000000	520000000	6.445
chr4q	520000000	530000000	7.567
chr4q	530000000	540000000	6.725
chr4q	540000000	550000000	6.965
chr4q	550000000	560000000	6.594
chr4q	560000000	570000000	6.818
chr4q	570000000	580000000	6.993
chr4q	580000000	590000000	6.922
chr4q	590000000	600000000	7.006
chr4q	600000000	610000000	6.629
chr4q	610000000	620000000	7.206
chr4q	620000000	630000000	7.210
chr4q	630000000	640000000	6.384
chr4q	640000000	650000000	6.460
chr4q	650000000	660000000	6.249
chr4q	660000000	670000000	6.651
chr4q	670000000	680000000	6.663
chr4q	680000000	690000000	6.918
chr4q	690000000	700000000	6.350
chr4q	700000000	710000000	7.073
chr4q	710000000	720000000	6.599
chr4q	720000000	730000000	6.710
chr4q	730000000	740000000	6.487
chr4q	740000000	750000000	7.572
chr4q	750000000	760000000	6.419
chr4q	760000000	770000000	7.098
chr4q	770000000	780000000	6.745
chr4q	780000000	790000000	6.709
chr4q	790000000	800000000	6.571
chr4q	800000000	810000000	6.589
chr4q	810000000	820000000	6.810
chr4q	820000000	830000000	6.590
chr4q	830000000	840000000	6.536
chr4q	840000000	850000000	6.813
chr4q	850000000	860000000	6.814
chr4q	860000000	870000000	6.765
chr4q	870000000	880000000	6.355
chr4q	880000000	890000000	6.559
chr4q	890000000	900000000	7.661
chr4q	900000000	910000000	6.975
chr4q	910000000	920000000	7.057
chr4q	920000000	930000000	6.693
chr4q	930000000	940000000	6.468
chr4q	940000000	950000000	6.687
chr4q	950000000	960000000	6.563
chr4q	960000000	970000000	6.315
chr4q	970000000	980000000	6.773
chr4q	980000000	990000000	8.087
chr4q	990000000	1000000000	6.454
chr4q	1000000000	1010000000	6.612
chr4q	1010000000	1020000000	6.727
chr4q	1020000000	1030000000	6.991
chr4q	1030000000	1040000000	6.624
chr4q	1040000000	1050000000	6.573
chr4q	1050000000	1060000000	7.106
chr4q	1060000000	1070000000	6.354
chr4q	1070000000	1080000000	6.131
chr4q	1080000000	1090000000	6.435
chr4q	1090000000	1100000000	6.139
chr4q	1100000000	1110000000	6.559
chr4q	1110000000	1120000000	6.291
chr4q	1120000000	1130000000	6.862
chr4q	1130000000	1140000000	6.872
chr4q	1140000000	1150000000	7.191
chr4q	1150000000	1160000000	6.718
chr4q	1160000000	1170000000	7.598
chr4q	1170000000	1180000000	6.830
chr4q	1180000000	1190000000	6.286
chr4q	1190000000	1200000000	6.603
chr4q	1200000000	1210000000	7.208
chr4q	1210000000	1216097073	6.714
chr5p	0	10000000	6.628
chr5p	10000000	20000000	6.651
chr5p	20000000	30000000	5.939
chr5p	30000000	40000000	6.430
chr5p	40000000	50000000	6.456
chr5p	50000000	60000000	6.768
chr5p	60000000	70000000	6.519
chr5p	70000000	80000000	5.890
chr5p	80000000	90000000	7.445
chr5p	90000000	100000000	6.330
chr5p	100000000	110000000	7.958
chr5p	110000000	120000000	7.298
chr5p	120000000	130000000	6.296
chr5p	130000000	140000000	6.985
chr5p	140000000	150000000	6.218
chr5p	150000000	160000000	6.336
chr5p	160000000	170000000	6.663
chr5p	170000000	180000000	6.851
chr5p	180000000	190000000	6.406
chr5p	190000000	200000000	6.593
chr5p	200000000	210000000	6.803
chr5p	210000000	220000000	6.513
chr5p	220000000	230000000	6.373
chr5p	230000000	240000000	6.686
chr5p	240000000	250000000	6.935
chr5p	250000000	260000000	6.822
chr5p	260000000	270000000	7.168
chr5p	270000000	280000000	6.938
chr5p	280000000	290000000	6.823
chr5p	290000000	300000000	7.269
chr5p	300000000	310000000	6.912
chr5p	310000000	320000000	6.496
chr5p	320000000	330000000	6.697
chr5p	330000000	340000000	6.999
chr5p	340000000	350000000	6.819
chr5p	350000000	360000000	6.340
chr5p	360000000	370000000	6.949
chr5p	370000000	380000000	6.828
chr5p	380000000	390000000	7.346
chr5p	390000000	400000000	6.480
chr5p	400000000	410000000	6.987
chr5p	410000000	420000000	6.569
chr5p	420000000	430000000	7.429
chr5p	430000000	440000000	6.617
chr5p	440000000	450000000	6.746
chr5p	450000000	460000000	6.831
chr5p	460000000	470000000	6.666
chr5p	470000000	480000000	6.937
chr5p	480000000	490000000	7.211
chr5p	490000000	500000000	6.348
chr5p	500000000	510000000	6.617
chr5p	510000000	520000000	6.747
chr5p	520000000	530000000	7.226
chr5p	530000000	540000000	6.650
chr5p	540000000	550000000	6.348
chr5p	550000000	560000000	6.702
chr5p	560000000	570000000	6.571
chr5p	570000000	580000000	6.580
chr5p	580000000	590000000	7.969
chr5p	590000000	600000000	6.331
chr5p	600000000	610000000	6.703
chr5p	610000000	620000000	6.564
chr5p	620000000	630000000	6.585
chr5p	630000000	640000000	6.303
chr5p	640000000	650000000	6.698
chr5p	650000000	660000000	9.393
chr5p	660000000	670000000	6.824
chr5p	670000000	680000000	7.579
chr5p	680000000	690000000	7.020
chr5p	690000000	700000000	6.579
chr5p	700000000	710000000	6.443
chr5p	710000000	720000000	6.407
chr5p	720000000	730000000	7.349
chr5p	730000000	740000000	6.724
chr5p	740000000	750000000	6.433
chr5p	750000000	760000000	6.660
chr5p	760000000	770000000	6.746
chr5p	770000000	780000000	6.521
chr5p	780000000	790000000	6.576
chr5p	790000000	800000000	6.661
chr5p	800000000	810000000	6.652
chr5p	810000000	820000000	6.606
chr5p	820000000	830000000	6.553
chr5p	830000000	840000000	6.841
chr5p	840000000	850000000	6.507
chr5p	850000000	860000000	6.359
chr5p	860000000	870000000	6.508
chr5p	870000000	880000000	6.654
chr5p	880000000	890000000	6.494
chr5p	890000000	900000000	6.752
chr5p	900000000	910000000	7.022
chr5p	910000000	920000000	6.774
chr5p	920000000	930000000	6.592
chr5p	930000000	940000000	6.496
chr5p	940000000	950000000	6.499
chr5p	950000000	960000000	7.030
chr5p	960000000	970000000	13.393
chr5p	970000000	980000000	7.031
chr5p	980000000	990000000	6.885
chr5p	990000000	1000000000	6.477
chr5p	1000000000	1010000000	6.821
chr5p	1010000000	1020000000	6.596
chr5p	1020000000	1030000000	7.496
chr5p	1030000000	1040000000	8.554
chr5p	1040000000	1050000000	6.540
chr5p	1050000000	1060000000	6.687
chr5p	1060000000	1070000000	6.736
chr5p	1070000000	1080000000	7.096
chr5p	1080000000	1090000000	6.686
chr5p	1090000000	1100000000	6.627
chr5p	1100000000	1110000000	6.854
chr5p	1110000000	1120000000	6.455
chr5p	1120000000	1130000000	6.454
chr5p	1130000000	1140000000	7.226
chr5p	1140000000	1150000000	6.363
chr5p	1150000000	1160000000	6.843
chr5p	1160000000	1170000000	6.600
chr5p	1170000000	1180000000	6.170
chr5p	1180000000	1190000000	6.473
chr5p	1190000000	1200000000	6.496
chr5p	1200000000	1210000000	6.510
chr5p	1210000000	1220000000	6.377
chr5p	1220000000	1230000000	6.754
chr5p	1230000000	1240000000	6.798
chr5p	1240000000	1250000000	9.155
chr5p	1250000000	1260000000	6.675
chr5p	1260000000	1270000000	6.879
chr5p	1270000000	1280000000	7.886
chr5p	1280000000	1280495009	3.831
chr5q	0	10000000	7.130
chr5q	10000000	20000000	6.315
chr5q	20000000	30000000	6.211
chr5q	30000000	40000000	6.749
chr5q	40000000	50000000	6.826
chr5q	50000000	60000000	7.182
chr5q	60000000	70000000	6.561
chr5q	70000000	80000000	6.810
chr5q	80000000	90000000	7.008
chr5q	90000000	100000000	9.163
chr5q	100000000	110000000	6.673
chr5q	110000000	120000000	7.386
chr5q	120000000	130000000	6.752
chr5q	130000000	140000000	6.795
chr5q	140000000	150000000	7.105
chr5q	150000000	160000000	6.693
chr5q	160000000	170000000	7.314
chr5q	170000000	180000000	6.528
chr5q	180000000	190000000	6.534
chr5q	190000000	200000000	7.414
chr5q	200000000	210000000	6.494
chr5q	210000000	220000000	7.229
chr5q	220000000	230000000	6.909
chr5q	230000000	240000000	6.597
chr5q	240000000	250000000	6.579
chr5q	250000000	260000000	6.485
chr5q	260000000	270000000	6.350
chr5q	270000000	280000000	6.682
chr5q	280000000	290000000	6.534
chr5q	290000000	300000000	6.874
chr5q	300000000	310000000	6.605
chr5q	310000000	320000000	6.578
chr5q	320000000	330000000	7.291
chr5q	330000000	340000000	6.584
chr5q	340000000	350000000	6.450
chr5q	350000000	360000000	6.768
chr5q	360000000	370000000	6.412
chr5q	370000000	380000000	8.348
chr5q	380000000	390000000	6.256
chr5q	390000000	400000000	6.548
chr5q	400000000	410000000	7.318
chr5q	410000000	420000000	7.142
chr5q	420000000	430000000	6.446
chr5q	430000000	440000000	7.405
chr5q	440000000	450000000	6.571
chr5q	450000000	460000000	7.075
chr5q	460000000	470000000	6.364
chr5q	470000000	480000000	6.539
chr5q	480000000	490000000	6.756
chr5q	490000000	500000000	8.107
chr5q	500000000	510000000	6.711
chr5q	510000000	520000000	6.704
chr5q	520000000	530000000	6.570
chr5q	530000000	540000000	6.377
chr5q	540000000	550000000	6.423
chr5q	550000000	560000000	7.280
chr5q	560000000	570000000	6.439
chr5q	570000000	580000000	6.684
chr5q	580000000	590000000	7.098
chr5q	590000000	600000000	6.629
chr5q	600000000	610000000	6.770
chr5q	610000000	620000000	6.502
chr5q	620000000	630000000	6.719
chr5q	630000000	640000000	6.598
chr5q	640000000	650000000	8.277
chr5q	650000000	660000000	6.252
chr5q	660000000	670000000	6.818
chr5q	670000000	680000000	6.314
chr5q	680000000	690000000	6.851
chr5q	690000000	700000000	6.922
chr5q	700000000	710000000	6.456
chr5q	710000000	720000000	6.888
chr5q	720000000	730000000	6.583
chr5q	730000000	740000000	6.771
chr5q	740000000	750000000	6.831
chr5q	750000000	760000000	6.482
chr5q	760000000	770000000	6.451
chr5q	770000000	780000000	6.851
chr5q	780000000	790000000	6.845
chr5q	790000000	800000000	6.716
chr5q	800000000	810000000	7.145
chr5q	810000000	820000000	6.907
chr5q	820000000	830000000	6.482
chr5q	830000000	840000000	7.021
chr5q	840000000	850000000	6.548
chr5q	850000000	860000000	6.903
chr5q	860000000	870000000	6.763
chr5q	870000000	880000000	6.390
chr5q	880000000	890000000	6.651
chr5q	890000000	900000000	6.347
chr5q	900000000	910000000	6.582
chr5q	910000000	920000000	6.324
chr5q	920000000	930000000	6.281
chr5q	930000000	940000000	7.135
chr5q	940000000	950000000	6.759
chr5q	950000000	960000000	6.826
chr5q	960000000	970000000	7.282
chr5q	970000000	980000000	6.612
chr5q	980000000	990000000	6.565
chr5q	990000000	1000000000	6.404
chr5q	1000000000	1010000000	6.469
chr5q	1010000000	1020000000	6.624
chr5q	1020000000	1030000000	6.899
chr5q	1030000000	1040000000	6.368
chr5q	1040000000	1050000000	6.155
chr5q	1050000000	1060000000	6.649
chr5q	1060000000	1070000000	7.107
chr5q	1070000000	1080000000	6.690
chr5q	1080000000	1090000000	7.194
chr5q	1090000000	1100000000	6.616
chr5q	1100000000	1110000000	6.493
chr5q	1110000000	1120000000	6.394
chr5q	1120000000	1130000000	6.497
chr5q	1130000000	1140000000	6.609
chr5q	1140000000	1150000000	7.297
chr5q	1150000000	1160000000	5.863
chr5q	1160000000	1170000000	6.300
chr5q	1170000000	1180000000	6.311
chr5q	1180000000	1190000000	6.821
chr5q	1190000000	1200000000	6.540
chr5q	1200000000	1210000000	6.270
chr5q	1210000000	1220000000	6.491
chr5q	1220000000	1230000000	6.960
chr5q	1230000000	1240000000	6.299
chr5q	1240000000	1250000000	7.474
chr5q	1250000000	1260000000	7.094
chr5q	1260000000	1270000000	6.284
chr5q	1270000000	1280000000	6.388
chr5q	1280000000	1286323614	6.210
chr6p	0	10000000	6.999
chr6p	10000000	20000000	7.412
chr6p	20000000	30000000	7.420
chr6p	30000000	40000000	7.135
chr6p	40000000	50000000	7.204
chr6p	50000000	60000000	7.081
chr6p	60000000	70000000	7.103
chr6p	70000000	80000000	6.582
chr6p	80000000	90000000	6.443
chr6p	90000000	100000000	5.775
chr6p	100000000	110000000	6.205
chr6p	110000000	120000000	6.661
chr6p	120000000	130000000	6.624
chr6p	130000000	140000000	6.650
chr6p	140000000	150000000	6.462
chr6p	150000000	160000000	7.127
chr6p	160000000	170000000	6.445
chr6p	170000000	180000000	7.012
chr6p	180000000	190000000	10.040
chr6p	190000000	200000000	7.103
chr6p	200000000	210000000	6.926
chr6p	210000000	220000000	7.005
chr6p	220000000	230000000	6.601
chr6p	230000000	240000000	6.908
chr6p	240000000	250000000	7.970
chr6p	250000000	260000000	6.672
chr6p	260000000	270000000	7.117
chr6p	270000000	280000000	6.525
chr6p	280000000	290000000	7.002
chr6p	290000000	300000000	6.629
chr6p	300000000	310000000	6.473
chr6p	310000000	320000000	6.705
chr6p	320000000	330000000	6.918
chr6p	330000000	340000000	6.528
chr6p	340000000	350000000	6.199
chr6p	350000000	360000000	7.273
chr6p	360000000	370000000	7.032
chr6p	370000000	380000000	6.745
chr6p	380000000	390000000	6.027
chr6p	390000000	400000000	6.476
chr6p	400000000	410000000	6.532
chr6p	410000000	420000000	6.199
chr6p	420000000	430000000	7.200
chr6p	430000000	440000000	6.839
chr6p	440000000	450000000	6.621
chr6p	450000000	460000000	6.680
chr6p	460000000	470000000	6.492
chr6p	470000000	480000000	6.561
chr6p	480000000	490000000	6.584
chr6p	490000000	500000000	6.664
chr6p	500000000	510000000	6.705
chr6p	510000000	520000000	6.149
chr6p	520000000	530000000	6.600
chr6p	530000000	540000000	6.491
chr6p	540000000	550000000	6.788
chr6p	550000000	560000000	7.130
chr6p	560000000	570000000	6.696
chr6p	570000000	580000000	6.429
chr6p	580000000	590000000	6.963
chr6p	590000000	600000000	6.686
chr6p	600000000	610000000	6.601
chr6p	610000000	620000000	6.372
chr6p	620000000	630000000	6.949
chr6p	630000000	640000000	7.214
chr6p	640000000	650000000	6.251
chr6p	650000000	660000000	6.990
chr6p	660000000	670000000	6.740
chr6p	670000000	680000000	6.817
chr6p	680000000	690000000	6.446
chr6p	690000000	700000000	6.573
chr6p	700000000	710000000	6.702
chr6p	710000000	720000000	6.822
chr6p	720000000	730000000	6.023
chr6p	730000000	740000000	7.289
chr6p	740000000	750000000	6.546
chr6p	750000000	760000000	6.691
chr6p	760000000	770000000	7.299
chr6p	770000000	780000000	6.979
chr6p	780000000	790000000	6.415
chr6p	790000000	800000000	6.656
chr6p	800000000	810000000	6.654
chr6p	810000000	820000000	6.675
chr6p	820000000	830000000	6.793
chr6p	830000000	840000000	6.677
chr6p	840000000	850000000	6.955
chr6p	850000000	860000000	6.735
chr6p	860000000	870000000	6.712
chr6p	870000000	880000000	6.644
chr6p	880000000	890000000	6.503
chr6p	890000000	900000000	6.287
chr6p	900000000	910000000	6.483
chr6p	910000000	920000000	6.701
chr6p	920000000	930000000	6.973
chr6p	930000000	940000000	6.928
chr6p	940000000	950000000	7.114
chr6p	950000000	960000000	6.596
chr6p	960000000	970000000	6.926
chr6p	970000000	980000000	6.531
chr6p	980000000	990000000	6.554
chr6p	990000000	1000000000	6.793
chr6p	1000000000	1010000000	6.650
chr6p	1010000000	1020000000	7.098
chr6p	1020000000	1030000000	6.793
chr6p	1030000000	1040000000	6.964
chr6p	1040000000	1050000000	6.885
chr6p	1050000000	1060000000	6.545
chr6p	1060000000	1070000000	7.174
chr6p	1070000000	1080000000	6.922
chr6p	1080000000	1090000000	6.883
chr6p	1090000000	1100000000	7.394
chr6p	1100000000	1110000000	6.412
chr6p	1110000000	1120000000	6.648
chr6p	1120000000	1130000000	6.800
chr6p	1130000000	1140000000	6.579
chr6p	1140000000	1150000000	7.758
chr6p	1150000000	1160000000	6.231
chr6p	1160000000	1170000000	6.538
chr6p	1170000000	1180000000	7.067
chr6p	1180000000	1190000000	6.872
chr6p	1190000000	1200000000	6.404
chr6p	1200000000	1210000000	6.362
chr6p	1210000000	1220000000	6.368
chr6p	1220000000	1230000000	6.442
chr6p	1230000000	1240000000	6.323
chr6p	1240000000	1250000000	6.570
chr6p	1250000000	1260000000	7.026
chr6p	1260000000	1270000000	7.040
chr6p	1270000000	1280000000	7.024
chr6p	1280000000	1290000000	7.123
chr6p	1290000000	1300000000	6.529
chr6p	1300000000	1310000000	6.039
chr6p	1310000000	1320000000	6.445
chr6p	1320000000	1330000000	6.473
chr6p	1330000000	1340000000	6.374
chr6p	1340000000	1350000000	7.039
[truncated: 686 more rows]
