# Supplementary material for: A mammalian-like piRNA pathway in Axolotl reveals the origins of piRNA-directed DNA methylation
Source: EMBO J. 2025 Nov 13;45(6):1933–56. doi: 10.1038/s44318-025-00631-w (PMC7618676; doi:10.1038/s44318-025-00631-w)
Supplement: Supplementary file 11 — Source data Fig. 5 [file 44318_2025_631_MOESM11_ESM.zip › Figure 5/5B/oocyte_genome_srt_edit.pirna.fwd.RPMmean.chr13p.csv]

chr13p	45001894	45001921	0.028
chr13p	45001921	45002002	0.055
chr13p	45002002	45002030	0.0285
chr13p	45002030	45002031	0.056
chr13p	45002031	45002509	0.055
chr13p	45002509	45002535	0.028
chr13p	45002535	45004006	0.055
chr13p	45004006	45004031	0.0285
chr13p	45004031	45004611	0.055
chr13p	45004611	45004637	0.028
chr13p	45004637	45005961	0.055
chr13p	45005961	45005989	0.031
chr13p	45005989	45008976	0.055
chr13p	45008976	45009002	0.031
chr13p	45009002	45009003	0.0305
chr13p	45009003	45009341	0.055
chr13p	45009341	45009365	0.028
chr13p	45009365	45009507	0.055
chr13p	45009507	45009533	0.0285
chr13p	45009533	45009537	0.028
chr13p	45009537	45009603	0.055
chr13p	45009603	45009630	0.06
chr13p	45009630	45009708	0.055
chr13p	45009708	45009709	0.03
chr13p	45009709	45009711	0.036
chr13p	45009711	45009712	0.0405
chr13p	45009712	45009733	0.042
chr13p	45009733	45009734	0.0395
chr13p	45009734	45009735	0.037
chr13p	45009735	45009736	0.0335
chr13p	45009736	45009737	0.032
chr13p	45009737	45009739	0.0305
chr13p	45009739	45009972	0.055
chr13p	45009972	45009997	0.0285
chr13p	45009997	45010130	0.055
chr13p	45010130	45010155	0.0435
chr13p	45010155	45010156	0.0425
chr13p	45010156	45010157	0.0405
chr13p	45010157	45010159	0.032
chr13p	45010159	45010264	0.055
chr13p	45010264	45010288	0.028
chr13p	45010288	45010313	0.055
chr13p	45010313	45010334	0.028
chr13p	45010334	45010339	0.029
chr13p	45010339	45010363	0.057
chr13p	45010363	45010374	0.055
chr13p	45010374	45010394	0.03
chr13p	45010394	45010395	0.0305
chr13p	45010395	45010396	0.036
chr13p	45010396	45010397	0.037
chr13p	45010397	45010399	0.041
chr13p	45010399	45010400	0.041
chr13p	45010400	45010401	0.0405
chr13p	45010401	45010420	0.0385
chr13p	45010420	45010421	0.0375
chr13p	45010421	45010422	0.0365
chr13p	45010422	45010423	0.0315
chr13p	45010423	45010424	0.03
chr13p	45010424	45010425	0.029
chr13p	45010425	45010439	0.028
chr13p	45010439	45010453	0.032
chr13p	45010453	45010465	0.0315
chr13p	45010465	45010468	0.06
chr13p	45010468	45010513	0.055
chr13p	45010513	45010539	0.032
chr13p	45010539	45010793	0.055
chr13p	45010793	45010796	0.0285
chr13p	45010796	45010819	0.029
chr13p	45010819	45010820	0.056
chr13p	45010820	45010887	0.055
chr13p	45010887	45010910	0.06
chr13p	45010910	45010912	0.068
chr13p	45010912	45010913	0.046
chr13p	45010913	45010914	0.044
chr13p	45010914	45010915	0.038
chr13p	45010915	45010935	0.036
chr13p	45010935	45010936	0.0345
chr13p	45010936	45010937	0.0335
chr13p	45010937	45010938	0.032
chr13p	45010938	45010939	0.0285
chr13p	45010939	45010993	0.055
chr13p	45010993	45011006	0.059
chr13p	45011006	45011018	0.0315
chr13p	45011018	45011031	0.0295
chr13p	45011031	45011032	0.058
chr13p	45011032	45011115	0.055
chr13p	45011115	45011119	0.0285
chr13p	45011119	45011143	0.0295
chr13p	45011143	45011145	0.0285
chr13p	45011145	45011186	0.055
chr13p	45011186	45011209	0.031
chr13p	45011209	45011321	0.055
chr13p	45011321	45011323	0.028
chr13p	45011323	45011324	0.0295
chr13p	45011324	45011326	0.0305
chr13p	45011326	45011338	0.031
chr13p	45011338	45011349	0.032
chr13p	45011349	45011350	0.03
chr13p	45011350	45011364	0.0285
chr13p	45011364	45011380	0.055
chr13p	45011380	45011381	0.028
chr13p	45011381	45011382	0.035
chr13p	45011382	45011383	0.0585
chr13p	45011383	45011386	0.06
chr13p	45011386	45011406	0.0615
chr13p	45011406	45011407	0.0555
chr13p	45011407	45011408	0.043
chr13p	45011408	45011409	0.038
chr13p	45011409	45011410	0.0375
chr13p	45011410	45011414	0.057
chr13p	45011414	45011448	0.055
chr13p	45011448	45011474	0.073
chr13p	45011474	45011542	0.055
chr13p	45011542	45011558	0.062
chr13p	45011558	45011569	0.064
chr13p	45011569	45011584	0.057
chr13p	45011584	45011597	0.055
chr13p	45011597	45011610	0.028
chr13p	45011610	45011619	0.0285
chr13p	45011619	45011620	0.029
chr13p	45011620	45011621	0.03
chr13p	45011621	45011624	0.0305
chr13p	45011624	45011637	0.03
chr13p	45011637	45011647	0.0295
chr13p	45011647	45011649	0.029
chr13p	45011649	45011663	0.055
chr13p	45011663	45011665	0.028
chr13p	45011665	45011666	0.0315
chr13p	45011666	45011670	0.0325
chr13p	45011670	45011674	0.0335
chr13p	45011674	45011675	0.034
chr13p	45011675	45011683	0.0345
chr13p	45011683	45011685	0.0355
chr13p	45011685	45011689	0.036
chr13p	45011689	45011690	0.0355
chr13p	45011690	45011691	0.035
chr13p	45011691	45011692	0.034
chr13p	45011692	45011693	0.032
chr13p	45011693	45011700	0.0315
chr13p	45011700	45011701	0.03
chr13p	45011701	45011709	0.0285
chr13p	45011709	45011710	0.028
chr13p	45011710	45012272	0.055
chr13p	45012272	45012299	0.0285
chr13p	45012299	45012301	0.028
chr13p	45012301	45012984	0.055
chr13p	45012984	45013009	0.028
chr13p	45013009	45016159	0.055
chr13p	45016159	45016185	0.028
chr13p	45016185	45016202	0.055
chr13p	45016202	45016230	0.028
chr13p	45016230	45021124	0.055
chr13p	45021124	45021147	0.059
chr13p	45021147	45022042	0.055
chr13p	45022042	45022070	0.028
chr13p	45022070	45022091	0.055
chr13p	45022091	45022092	0.032
chr13p	45022092	45022115	0.0345
chr13p	45022115	45022118	0.0315
chr13p	45022118	45022120	0.029
chr13p	45022120	45025884	0.055
chr13p	45025884	45025885	0.032
chr13p	45025885	45025886	0.0335
chr13p	45025886	45025909	0.034
chr13p	45025909	45025910	0.032
chr13p	45025910	45025911	0.029
chr13p	45025911	45027371	0.055
chr13p	45027371	45027400	0.0285
chr13p	45027400	45027441	0.055
chr13p	45027441	45027443	0.0285
chr13p	45027443	45027445	0.03
chr13p	45027445	45027470	0.0305
chr13p	45027470	45027471	0.0295
chr13p	45027471	45027472	0.0285
chr13p	45027472	45027473	0.028
chr13p	45027473	45033487	0.055
chr13p	45033487	45033515	0.056
chr13p	45033515	45034287	0.055
chr13p	45034287	45034288	0.028
chr13p	45034288	45034318	0.029
chr13p	45034318	45034815	0.055
chr13p	45034815	45034841	0.028
chr13p	45034841	45038507	0.055
chr13p	45039246	45039250	0.002
chr13p	45039250	45039251	0.0025
chr13p	45039251	45039271	0.0035
chr13p	45039271	45039273	0.0025
chr13p	45039273	45039275	0.002
chr13p	45039275	45039279	0.001
chr13p	45044066	45044094	0.027
chr13p	45044573	45044599	0.001
chr13p	45045753	45045755	0.002
chr13p	45045755	45045757	0.136
chr13p	45045757	45045765	0.1495
chr13p	45045765	45045781	0.152
chr13p	45045781	45045784	0.1375
chr13p	45045784	45045796	0.005
chr13p	45047541	45047567	0.001
chr13p	45047602	45047627	0.001
chr13p	45048003	45048033	0.001
chr13p	45049184	45049213	0.001
chr13p	45049812	45049842	0.001
chr13p	45050072	45050097	0.001
chr13p	45050098	45050126	0.003
chr13p	45050484	45050512	0.001
chr13p	45051172	45051198	0.001
chr13p	45051835	45051864	0.002
chr13p	45052627	45052653	0.002
chr13p	45052991	45053017	0.001
chr13p	45053017	45053018	0.001
chr13p	45053659	45053685	0.009
chr13p	45053774	45053802	0.001
chr13p	45053873	45053897	0.003
chr13p	45053908	45053934	0.001
chr13p	45054318	45054320	0.001
chr13p	45054320	45054321	0.001
chr13p	45054321	45054325	0.0035
chr13p	45054325	45054327	0.0045
chr13p	45054327	45054328	0.005
chr13p	45054328	45054344	0.006
chr13p	45054344	45054347	0.0055
chr13p	45054347	45054348	0.005
chr13p	45054348	45054350	0.005
chr13p	45054350	45054351	0.004
chr13p	45054351	45054356	0.002
chr13p	45054356	45054357	0.001
chr13p	45054466	45054493	0.013
chr13p	45054686	45054713	0.003
chr13p	45055021	45055027	0.002
chr13p	45055027	45055051	0.005
chr13p	45055051	45055054	0.003
chr13p	45055054	45055055	0.001
chr13p	45055227	45055255	0.001
chr13p	45055307	45055308	0.001
chr13p	45055308	45055318	0.002
chr13p	45055318	45055335	0.0025
chr13p	45055335	45055336	0.002
chr13p	45055336	45055346	0.001
chr13p	45055545	45055563	0.004
chr13p	45055563	45055573	0.0025
chr13p	45055573	45055574	0.002
chr13p	45055574	45055589	0.001
chr13p	45055615	45055626	0.003
chr13p	45055626	45055627	0.005
chr13p	45055627	45055628	0.0065
chr13p	45055628	45055629	0.008
chr13p	45055629	45055636	0.0105
chr13p	45055636	45055637	0.011
chr13p	45055637	45055638	0.0145
chr13p	45055638	45055639	0.02
chr13p	45055639	45055640	0.0205
chr13p	45055640	45055643	0.021
chr13p	45055643	45055652	0.0205
chr13p	45055652	45055653	0.019
chr13p	45055653	45055654	0.017
chr13p	45055654	45055655	0.0145
chr13p	45055655	45055656	0.0125
chr13p	45055656	45055657	0.0115
chr13p	45055657	45055662	0.011
chr13p	45055662	45055663	0.0105
chr13p	45055663	45055664	0.01
chr13p	45055664	45055665	0.009
chr13p	45055665	45055666	0.0085
chr13p	45055666	45055667	0.006
chr13p	45055667	45055668	0.002
chr13p	45055728	45055732	0.0015
chr13p	45055732	45055733	0.003
chr13p	45055733	45055734	0.004
chr13p	45055734	45055739	0.005
chr13p	45055739	45055740	0.006
chr13p	45055740	45055741	0.0105
chr13p	45055741	45055742	0.0115
chr13p	45055742	45055743	0.0115
chr13p	45055743	45055745	0.0125
chr13p	45055745	45055754	0.013
chr13p	45055754	45055756	0.0115
chr13p	45055756	45055759	0.0105
chr13p	45055759	45055760	0.0105
chr13p	45055760	45055761	0.0095
chr13p	45055761	45055762	0.009
chr13p	45055762	45055763	0.008
chr13p	45055763	45055766	0.0075
chr13p	45055766	45055768	0.0075
chr13p	45055768	45055769	0.0065
chr13p	45055769	45055770	0.0055
chr13p	45055770	45055772	0.001
chr13p	45055805	45055830	0.003
chr13p	45055853	45055881	0.001
chr13p	45055882	45055883	0.002
chr13p	45055883	45055886	0.016
chr13p	45055886	45055887	0.0165
chr13p	45055887	45055889	0.0175
chr13p	45055889	45055908	0.019
chr13p	45055908	45055909	0.018
chr13p	45055909	45055910	0.017
chr13p	45055910	45055911	0.011
chr13p	45055911	45055912	0.0035
chr13p	45055912	45055913	0.002
chr13p	45055913	45055918	0.001
chr13p	45056217	45056243	0.002
chr13p	45056246	45056270	0.001
chr13p	45058571	45058599	0.002
chr13p	45070363	45070391	0.004
chr13p	45072571	45072599	0.001
chr13p	45073878	45073906	0.001
chr13p	45075144	45075145	0.001
chr13p	45075145	45075173	0.0015
chr13p	45075173	45075174	0.002
chr13p	45076013	45076039	0.001
chr13p	45079261	45079292	0.011
chr13p	45083983	45084012	0.001
chr13p	45096424	45096450	0.0105
chr13p	45096450	45096451	0.007
chr13p	45096938	45096965	0.006
chr13p	45096965	45096966	0.005
chr13p	45096966	45096967	0.003
chr13p	45096967	45096968	0.002
chr13p	45108472	45108500	0.007
chr13p	45109132	45109159	0.028
chr13p	45109586	45109614	0.0025
chr13p	45109614	45109615	0.002
chr13p	45110060	45110088	0.002
chr13p	45114172	45114196	0
chr13p	45116139	45116165	0.003
chr13p	45116462	45116488	0.002
chr13p	45116698	45116699	0.001
chr13p	45116699	45116700	0.001
chr13p	45116700	45116724	0.001
chr13p	45116724	45116725	0.001
chr13p	45116725	45116728	0.001
chr13p	45117127	45117135	0.002
chr13p	45117135	45117156	0.008
chr13p	45117156	45117164	0.007
chr13p	45117164	45117165	0.003
chr13p	45117201	45117229	0.003
chr13p	45117453	45117456	0.001
chr13p	45117456	45117479	0.002
chr13p	45117479	45117484	0.001
chr13p	45117731	45117759	0.028
chr13p	45118320	45118330	0.001
chr13p	45118330	45118334	0.0015
chr13p	45118334	45118348	0.008
chr13p	45118348	45118359	0.0075
chr13p	45118359	45118360	0.0045
chr13p	45118360	45118362	0.0035
chr13p	45118362	45118363	0.003
chr13p	45118363	45118364	0.002
chr13p	45118464	45118493	0.001
chr13p	45118538	45118565	0.005
chr13p	45120475	45120505	0.002
chr13p	45124120	45124150	0.004
chr13p	45124229	45124258	0.055
chr13p	45126577	45126602	0.001
chr13p	45129441	45129471	0.001
chr13p	45130315	45130344	0.001
chr13p	45130777	45130802	0.0045
chr13p	45130802	45130806	0.004
chr13p	45130806	45130807	0.002
chr13p	45130820	45130847	0.003
chr13p	45130847	45130848	0.001
chr13p	45130896	45130920	0.001
chr13p	45130920	45130949	0.002
chr13p	45131275	45131301	0.002
chr13p	45131327	45131332	0.005
chr13p	45131332	45131355	0.032
chr13p	45131355	45131361	0.0295
chr13p	45131361	45131362	0.039
chr13p	45131362	45131363	0.014
chr13p	45131845	45131871	0.002
chr13p	45131871	45131874	0.001
chr13p	45132196	45132204	0.001
chr13p	45132204	45132226	0.008
chr13p	45132226	45132233	0.007
chr13p	45132233	45132234	0.003
chr13p	45132749	45132777	0.003
chr13p	45132829	45132859	0.009
chr13p	45133088	45133115	0.001
chr13p	45133115	45133118	0.0015
chr13p	45133118	45133139	0.002
chr13p	45134616	45134645	0.002
chr13p	45142282	45142311	0.001
chr13p	45144159	45144185	0.003
chr13p	45144185	45144187	0.004
chr13p	45144250	45144267	0.0055
chr13p	45144267	45144276	0.008
chr13p	45144276	45144279	0.005
chr13p	45144279	45144296	0.005
chr13p	45145164	45145191	0.006
chr13p	45145191	45145192	0.005
chr13p	45145382	45145411	0.002
chr13p	45149064	45149092	0.001
chr13p	45149092	45149093	0.001
chr13p	45149255	45149281	0.001
chr13p	45149683	45149705	0.001
chr13p	45149705	45149710	0.001
chr13p	45149710	45149728	0.001
chr13p	45150822	45150825	0.0015
chr13p	45150825	45150849	0.0025
chr13p	45150849	45150853	0.004
chr13p	45150853	45150854	0.002
chr13p	45151637	45151642	0.018
chr13p	45151642	45151643	0.02
chr13p	45151643	45151644	0.7245
chr13p	45151644	45151645	0.747
chr13p	45151645	45151646	0.7565
chr13p	45151646	45151647	0.7655
chr13p	45151647	45151651	0.784
chr13p	45151651	45151653	0.795
chr13p	45151653	45151669	0.8085
chr13p	45151669	45151670	0.7995
chr13p	45151670	45151671	0.7965
chr13p	45151671	45151676	0.025
chr13p	45151676	45151679	0.0185
chr13p	45151679	45151680	0.028
chr13p	45152319	45152346	0.002
chr13p	45154405	45154430	0.01
chr13p	45154430	45154433	0.0095
chr13p	45154433	45154434	0.0085
chr13p	45154932	45154934	0.0115
chr13p	45154934	45154935	0.0125
chr13p	45154935	45154959	0.0125
chr13p	45154959	45154960	0.012
chr13p	45154960	45154961	0.006
chr13p	45154961	45154962	0.005
chr13p	45155202	45155230	0.001
chr13p	45155985	45156014	0.001
chr13p	45158058	45158089	0.009
chr13p	45158107	45158136	0.006
chr13p	45159708	45159737	0.002
chr13p	45159917	45159923	0.002
chr13p	45159923	45159924	0.004
chr13p	45159924	45159947	0.0025
chr13p	45159947	45159950	0.001
chr13p	45159950	45159951	0.001
chr13p	45161590	45161593	0.002
chr13p	45161593	45161617	0.0015
chr13p	45161617	45161620	0.001
chr13p	45162194	45162197	0.0015
chr13p	45162197	45162221	0.0025
chr13p	45162221	45162225	0.004
chr13p	45162225	45162226	0.002
chr13p	45163015	45163021	0.027
chr13p	45163021	45163022	0.049
chr13p	45163022	45163023	0.728
chr13p	45163023	45163024	0.751
chr13p	45163024	45163025	0.76
chr13p	45163025	45163026	0.7695
chr13p	45163026	45163030	0.7875
chr13p	45163030	45163032	0.799
chr13p	45163032	45163049	0.813
chr13p	45163049	45163050	0.81
chr13p	45163050	45163055	0.025
chr13p	45163055	45163058	0.0185
chr13p	45163058	45163059	0.028
chr13p	45163697	45163724	0.002
chr13p	45166305	45166307	0.0115
chr13p	45166307	45166308	0.0125
chr13p	45166308	45166332	0.0125
chr13p	45166332	45166333	0.012
chr13p	45166333	45166334	0.006
chr13p	45166334	45166335	0.005
chr13p	45167349	45167378	0.001
chr13p	45167583	45167584	0.003
chr13p	45167584	45167590	0.009
chr13p	45167590	45167592	0.0065
chr13p	45167592	45167612	0.0075
chr13p	45167612	45167614	0.006
chr13p	45167614	45167616	0.0025
chr13p	45167616	45167617	0.0015
chr13p	45167617	45167618	0.001
chr13p	45169418	45169449	0.009
chr13p	45169467	45169496	0.006
chr13p	45171068	45171097	0.002
chr13p	45172953	45172956	0.002
chr13p	45172956	45172980	0.0015
chr13p	45172980	45172982	0.001
chr13p	45173313	45173343	0.001
chr13p	45173959	45173989	0.001
chr13p	45174454	45174482	0.001
chr13p	45174862	45174888	0.001
chr13p	45174967	45174969	0.013
chr13p	45174969	45174997	0.027
chr13p	45174997	45174998	0.013
chr13p	45176432	45176465	0.001
chr13p	45177133	45177159	0.003
chr13p	45177521	45177548	0.001
chr13p	45177603	45177631	0.002
chr13p	45177946	45177974	0.018
chr13p	45178229	45178257	0.002
chr13p	45178866	45178889	0.001
chr13p	45179104	45179132	0.002
chr13p	45179638	45179661	0.012
chr13p	45180102	45180127	0.001
chr13p	45180257	45180283	0.001
chr13p	45181600	45181628	0.005
chr13p	45187640	45187666	0.001
chr13p	45189016	45189045	0.001
chr13p	45189477	45189480	0.003
chr13p	45189480	45189504	0.0025
chr13p	45189504	45189510	0.002
chr13p	45189675	45189704	0.003
chr13p	45190001	45190004	0.001
chr13p	45190004	45190027	0.003
chr13p	45190027	45190033	0.002
chr13p	45190072	45190098	0.001
chr13p	45193395	45193425	0.003
chr13p	45193497	45193521	0.001
chr13p	45194012	45194037	0.027
chr13p	45195197	45195221	0.028
chr13p	45201266	45201269	0.001
chr13p	45201269	45201271	0.001
chr13p	45201271	45201277	0.0025
chr13p	45201277	45201281	0.003
chr13p	45201281	45201296	0.0035
chr13p	45201296	45201297	0.0025
chr13p	45201297	45201299	0.003
chr13p	45201299	45201300	0.002
chr13p	45201300	45201301	0.001
chr13p	45201301	45201310	0.001
chr13p	45204760	45204789	0.001
chr13p	45205147	45205148	0.001
chr13p	45205148	45205172	0.002
chr13p	45205172	45205177	0.001
chr13p	45205198	45205201	0.001
chr13p	45205201	45205226	0.001
chr13p	45205226	45205227	0.001
chr13p	45205608	45205635	0.013
chr13p	45205665	45205693	0.003
chr13p	45205738	45205746	0.006
chr13p	45205746	45205764	0.004
chr13p	45205764	45205766	0.006
chr13p	45205766	45205774	0.003
chr13p	45205774	45205790	0.004
chr13p	45205867	45205896	0.027
chr13p	45205897	45205927	0.0015
chr13p	45206524	45206552	0.002
chr13p	45206555	45206556	0.002
chr13p	45206556	45206558	0.0015
chr13p	45206558	45206584	0.0015
chr13p	45206584	45206585	0.001
chr13p	45206793	45206821	0.008
chr13p	45206821	45206823	0.006
chr13p	45207110	45207138	0.001
chr13p	45207343	45207345	0.0245
chr13p	45207345	45207368	0.026
chr13p	45207368	45207370	0.0265
chr13p	45207370	45207371	0.025
chr13p	45207371	45207372	0.019
chr13p	45207372	45207373	0.008
chr13p	45207373	45207374	0.004
chr13p	45207374	45207397	0.001
chr13p	45207397	45207398	0.001
chr13p	45207506	45207534	0.0075
chr13p	45207534	45207535	0.003
chr13p	45208153	45208182	0.018
chr13p	45208503	45208527	0.001
chr13p	45209048	45209073	0.001
chr13p	45210798	45210824	0.001
chr13p	45211194	45211222	0.001
chr13p	45211353	45211380	0.001
chr13p	45211415	45211427	0.002
chr13p	45211427	45211442	0.0015
chr13p	45211442	45211456	0.001
chr13p	45213713	45213738	0.001
chr13p	45220411	45220437	0.003
chr13p	45220437	45220438	0.002
chr13p	45227117	45227144	0
chr13p	45227182	45227188	0.002
chr13p	45227188	45227210	0.004
chr13p	45227210	45227217	0.002
chr13p	45227557	45227583	0.001
chr13p	45227595	45227601	0.003
chr13p	45227601	45227605	0.003
chr13p	45227605	45227624	0.0035
chr13p	45227624	45227626	0.004
chr13p	45227626	45227629	0.002
chr13p	45227629	45227632	0.002
chr13p	45227632	45227634	0.001
chr13p	45227634	45227658	0.001
chr13p	45227658	45227665	0.001
chr13p	45227679	45227680	0.004
chr13p	45227680	45227707	0.0075
chr13p	45227707	45227708	0.0065
chr13p	45228008	45228014	0.0015
chr13p	45228014	45228037	0.002
chr13p	45228037	45228042	0.001
chr13p	45228622	45228626	0.002
chr13p	45228626	45228627	0.0015
chr13p	45228627	45228649	0.002
chr13p	45228649	45228651	0.002
chr13p	45228651	45228657	0.001
chr13p	45229213	45229214	0.003
chr13p	45229214	45229215	0.0065
chr13p	45229215	45229240	0.008
chr13p	45229240	45229241	0.0065
chr13p	45229421	45229440	0.002
chr13p	45229440	45229454	0.0015
chr13p	45229454	45229464	0.001
chr13p	45229676	45229684	0.001
chr13p	45229684	45229705	0.002
chr13p	45229705	45229709	0.0015
chr13p	45229709	45229713	0.002
chr13p	45229725	45229749	0.055
chr13p	45230283	45230292	0.004
chr13p	45230292	45230312	0.008
chr13p	45230312	45230322	0.004
chr13p	45230624	45230625	0.002
chr13p	45230625	45230651	0.005
chr13p	45230651	45230653	0.003
chr13p	45231197	45231226	0.027
chr13p	45231518	45231523	0.007
chr13p	45231523	45231544	0.011
chr13p	45231544	45231546	0.004
chr13p	45231999	45232000	0.007
chr13p	45232000	45232029	0.013
chr13p	45232505	45232535	0.003
chr13p	45232807	45232831	0.013
chr13p	45234280	45234310	0.001
chr13p	45234875	45234904	0.002
chr13p	45235358	45235388	0.008
chr13p	45235969	45235998	0.001
chr13p	45239340	45239341	0.002
chr13p	45239341	45239343	0.0185
chr13p	45239343	45239345	0.0195
chr13p	45239345	45239346	0.021
chr13p	45239346	45239364	0.0215
chr13p	45239364	45239365	0.0215
chr13p	45239365	45239366	0.0205
chr13p	45239366	45239369	0.0195
chr13p	45239369	45239370	0.0175
chr13p	45239402	45239431	0.001
chr13p	45239667	45239696	0.053
chr13p	45239982	45239987	0.0045
chr13p	45239987	45240011	0.005
chr13p	45240056	45240084	0.003
chr13p	45240251	45240252	0
chr13p	45240252	45240271	0.0005
chr13p	45240271	45240279	0.002
chr13p	45240279	45240280	0.0015
chr13p	45240280	45240301	0.002
chr13p	45240316	45240322	0.002
chr13p	45240322	45240344	0.004
chr13p	45240344	45240351	0.002
chr13p	45240729	45240735	0.003
chr13p	45240735	45240739	0.003
chr13p	45240739	45240758	0.0035
chr13p	45240758	45240760	0.004
chr13p	45240760	45240763	0.002
chr13p	45240763	45240766	0.002
chr13p	45240766	45240768	0.001
chr13p	45240768	45240792	0.001
chr13p	45240792	45240799	0.001
chr13p	45240910	45240916	0.002
chr13p	45240916	45240938	0.0015
chr13p	45240938	45240940	0.001
chr13p	45243667	45243670	0.001
chr13p	45243670	45243692	0.002
chr13p	45243692	45243695	0.001
chr13p	45244814	45244843	0.027
chr13p	45246131	45246161	0.002
chr13p	45246730	45246731	0.001
chr13p	45246731	45246759	0.001
chr13p	45246759	45246760	0.001
chr13p	45247682	45247707	0.005
chr13p	45249365	45249391	0.007
chr13p	45251962	45251989	0.027
chr13p	45256770	45256798	0.005
chr13p	45258545	45258547	0.001
chr13p	45258547	45258574	0.001
chr13p	45258574	45258575	0.001
chr13p	45258586	45258612	0.001
chr13p	45259337	45259365	0.007
chr13p	45259470	45259499	0.002
chr13p	45259885	45259913	0.002
chr13p	45260527	45260556	0.004
chr13p	45260584	45260611	0.003
chr13p	45260842	45260869	0.005
chr13p	45260869	45260870	0.002
chr13p	45260891	45260922	0.004
chr13p	45262509	45262538	0.006
chr13p	45262538	45262539	0.002
chr13p	45262841	45262842	0.013
chr13p	45262842	45262869	0.027
chr13p	45262869	45262871	0.013
chr13p	45265170	45265199	0.027
chr13p	45265442	45265446	0.005
chr13p	45265446	45265447	0.0085
chr13p	45265447	45265449	0.0115
chr13p	45265449	45265450	0.016
chr13p	45265450	45265453	0.017
chr13p	45265453	45265459	0.0175
chr13p	45265459	45265460	0.019
chr13p	45265460	45265467	0.0195
chr13p	45265467	45265471	0.0185
chr13p	45265471	45265474	0.0175
chr13p	45265474	45265476	0.0155
chr13p	45265476	45265477	0.006
chr13p	45265477	45265478	0.0035
chr13p	45265478	45265484	0.004
chr13p	45265484	45265485	0.002
chr13p	45265515	45265545	0.004
chr13p	45267560	45267589	0.027
chr13p	45268118	45268147	0.002
chr13p	45268530	45268558	0.027
chr13p	45270746	45270775	0.055
chr13p	45276122	45276145	0.001
chr13p	45276307	45276334	0.027
chr13p	45276957	45276984	0.004
chr13p	45276984	45276985	0.003
chr13p	45276985	45276986	0.001
chr13p	45277095	45277102	0.001
chr13p	45277102	45277118	0.002
chr13p	45277118	45277121	0.002
chr13p	45277121	45277126	0.0015
chr13p	45277126	45277146	0.002
chr13p	45277655	45277658	0.003
chr13p	45277658	45277659	0.005
chr13p	45277659	45277683	0.008
chr13p	45277683	45277684	0.005
chr13p	45277684	45277685	0.003
chr13p	45287123	45287151	0.027
chr13p	45290587	45290614	0.001
chr13p	45291536	45291565	0.003
chr13p	45297345	45297350	0.003
chr13p	45297350	45297372	0.005
chr13p	45297372	45297373	0.003
chr13p	45297373	45297374	0.003
chr13p	45297374	45297378	0.001
chr13p	45297648	45297672	0.001
chr13p	45297796	45297820	0.002
chr13p	45297820	45297822	0.0015
chr13p	45300041	45300069	0.009
chr13p	45300904	45300934	0.001
chr13p	45302307	45302336	0.003
chr13p	45303099	45303100	0.001
chr13p	45303100	45303126	0.0055
chr13p	45303126	45303127	0.005
chr13p	45303127	45303128	0.0045
chr13p	45303128	45303129	0.0025
chr13p	45306898	45306927	0.001
chr13p	45307555	45307581	0.009
chr13p	45307602	45307630	0.002
chr13p	45307633	45307636	0.007
chr13p	45307636	45307661	0.008
chr13p	45307661	45307662	0.006
chr13p	45307662	45307663	0.005
chr13p	45307663	45307664	0.002
chr13p	45307721	45307722	0.002
chr13p	45307722	45307751	0.004
chr13p	45307751	45307752	0.001
chr13p	45307759	45307786	0.0065
chr13p	45307786	45307787	0.006
chr13p	45307787	45307788	0.005
chr13p	45307788	45307789	0.004
chr13p	45307850	45307872	0.001
chr13p	45307872	45307875	0.002
chr13p	45307875	45307901	0.001
chr13p	45307954	45307983	0.003
chr13p	45308060	45308090	0.002
chr13p	45308111	45308119	0.002
chr13p	45308119	45308123	0.004
chr13p	45308123	45308137	0.004
chr13p	45308137	45308145	0.003
chr13p	45308145	45308146	0.004
chr13p	45308146	45308147	0.003
chr13p	45308147	45308151	0.0025
chr13p	45308151	45308175	0.002
chr13p	45308344	45308346	0.001
chr13p	45308346	45308348	0.002
chr13p	45308348	45308373	0.003
chr13p	45308373	45308374	0.001
chr13p	45308451	45308480	0.002
chr13p	45308515	45308545	0.002
chr13p	45308559	45308561	0.001
chr13p	45308561	45308564	0.005
chr13p	45308564	45308578	0.005
chr13p	45308578	45308585	0.0055
chr13p	45308585	45308589	0.005
chr13p	45308589	45308590	0.0025
chr13p	45308590	45308594	0.0015
chr13p	45308594	45308604	0.001
chr13p	45308661	45308686	0.003
chr13p	45308715	45308739	0.002
chr13p	45308840	45308865	0.001
chr13p	45308887	45308889	0.001
chr13p	45308889	45308899	0.003
chr13p	45308899	45308915	0.0035
chr13p	45308915	45308917	0.003
chr13p	45308917	45308928	0.001
chr13p	45308930	45308959	0.004
chr13p	45308989	45309014	0.001
chr13p	45309067	45309099	0.007
chr13p	45309142	45309144	0.001
chr13p	45309144	45309145	0.002
chr13p	45309145	45309150	0.002
chr13p	45309150	45309151	0.0025
chr13p	45309151	45309153	0.004
chr13p	45309153	45309154	0.0055
chr13p	45309154	45309171	0.0065
chr13p	45309171	45309174	0.006
chr13p	45309174	45309178	0.0045
chr13p	45309178	45309180	0.0035
chr13p	45309180	45309182	0.002
chr13p	45309182	45309183	0.001
chr13p	45309427	45309454	0.003
chr13p	45309590	45309591	0.001
chr13p	45309591	45309622	0.002
chr13p	45309687	45309688	0.004
chr13p	45309688	45309689	0.005
chr13p	45309689	45309716	0.007
chr13p	45309716	45309717	0.002
chr13p	45309829	45309853	0.003
chr13p	45310060	45310092	0.003
chr13p	45310106	45310135	0.006
chr13p	45310135	45310142	0.002
chr13p	45310142	45310153	0.0065
chr13p	45310153	45310165	0.0075
chr13p	45310165	45310167	0.0065
chr13p	45310167	45310171	0.006
chr13p	45310171	45310181	0.002
chr13p	45310422	45310451	0.002
chr13p	45310459	45310487	0.004
chr13p	45310487	45310488	0.005
chr13p	45310488	45310489	0.002
chr13p	45310501	45310524	0.001
chr13p	45310524	45310530	0.003
chr13p	45310530	45310553	0.001
chr13p	45310655	45310683	0.002
chr13p	45311206	45311235	0.001
chr13p	45311300	45311330	0.005
chr13p	45311353	45311381	0.001
chr13p	45311381	45311382	0.002
chr13p	45311382	45311411	0.001
chr13p	45312048	45312071	0.002
chr13p	45312185	45312214	0.002
chr13p	45313010	45313043	0.009
chr13p	45315075	45315102	0.002
chr13p	45315102	45315104	0.001
chr13p	45315158	45315183	0.004
chr13p	45315280	45315310	0.001
chr13p	45316076	45316103	0.003
chr13p	45321963	45321988	0.018
chr13p	45322409	45322433	0.002
chr13p	45325139	45325165	0.002
chr13p	45326896	45326922	0.001
chr13p	45326922	45326923	0.001
chr13p	45327965	45327992	0.001
chr13p	45331569	45331596	0.003
chr13p	45331748	45331776	0.001
chr13p	45332027	45332051	0.001
chr13p	45332184	45332207	0.001
chr13p	45332609	45332639	0.009
chr13p	45332678	45332704	0.01
chr13p	45332704	45332706	0.009
chr13p	45332706	45332707	0.004
chr13p	45332732	45332759	0.006
chr13p	45333095	45333120	0.009
chr13p	45333436	45333460	0.001
chr13p	45333583	45333584	0.0065
chr13p	45333584	45333612	0.008
chr13p	45333612	45333613	0.0055
chr13p	45333613	45333614	0.002
chr13p	45333716	45333743	0.006
chr13p	45334578	45334607	0.014
chr13p	45334736	45334765	0.002
chr13p	45335278	45335303	0.055
chr13p	45336546	45336548	0.002
chr13p	45336548	45336552	0.003
chr13p	45336552	45336555	0.003
chr13p	45336555	45336573	0.0035
chr13p	45336573	45336575	0.0025
chr13p	45336575	45336581	0.002
chr13p	45336581	45336582	0.0015
chr13p	45336582	45336586	0.001
chr13p	45337010	45337037	0.002
chr13p	45342510	45342536	0.0025
chr13p	45342920	45342947	0.001
chr13p	45346666	45346693	0.003
chr13p	45350341	45350366	0.002
chr13p	45350485	45350514	0.0015
chr13p	45350514	45350515	0.001
chr13p	45351604	45351605	0.027
chr13p	45351605	45351607	0.0375
chr13p	45351607	45351609	0.0415
chr13p	45351609	45351631	0.0455
chr13p	45351631	45351633	0.032
chr13p	45351633	45351634	0.022
chr13p	45351634	45351635	0.018
chr13p	45351635	45351636	0.008
chr13p	45351778	45351782	0.003
chr13p	45351782	45351806	0.002
chr13p	45351806	45351807	0.002
chr13p	45351807	45351808	0.0015
chr13p	45351833	45351862	0.005
chr13p	45351932	45351958	0.003
chr13p	45351958	45351959	0.0225
chr13p	45351959	45351961	0.0215
chr13p	45351961	45351986	0.0205
chr13p	45352622	45352650	0.0015
chr13p	45352650	45352651	0.001
chr13p	45352923	45352950	0.001
chr13p	45353150	45353152	0.002
chr13p	45353152	45353178	0.002
chr13p	45353178	45353179	0.002
chr13p	45353179	45353181	0.001
chr13p	45353378	45353402	0.007
chr13p	45353460	45353461	0.002
chr13p	45353461	45353465	0.0035
chr13p	45353465	45353488	0.005
chr13p	45353488	45353489	0.0035
chr13p	45353489	45353490	0.003
chr13p	45353714	45353736	0.001
chr13p	45353736	45353737	0.001
chr13p	45353737	45353742	0.002
chr13p	45353742	45353765	0.002
chr13p	45353853	45353879	0.028
chr13p	45354088	45354111	0.0405
chr13p	45354111	45354114	0.034
chr13p	45354114	45354116	0.0275
chr13p	45354188	45354216	0.004
chr13p	45354303	45354304	0.002
chr13p	45354304	45354329	0.004
chr13p	45354329	45354330	0.0035
chr13p	45354330	45354331	0.0015
chr13p	45354331	45354332	0.002
chr13p	45354377	45354379	0.002
chr13p	45354379	45354406	0.0015
chr13p	45354406	45354408	0.001
chr13p	45354408	45354438	0.001
chr13p	45354490	45354506	0.001
chr13p	45354506	45354519	0.001
chr13p	45354519	45354534	0.001
chr13p	45354622	45354645	0.009
chr13p	45354828	45354857	0.006
chr13p	45355059	45355074	0.001
chr13p	45355074	45355075	0.0015
chr13p	45355075	45355077	0.0025
chr13p	45355077	45355086	0.017
chr13p	45355086	45355100	0.0165
chr13p	45355100	45355101	0.016
chr13p	45355101	45355102	0.015
chr13p	45355102	45355103	0.027
chr13p	45355301	45355326	0.0015
chr13p	45355326	45355330	0.002
chr13p	45355442	45355465	0.0035
chr13p	45355465	45355471	0.004
chr13p	45355502	45355505	0.002
chr13p	45355505	45355530	0.004
chr13p	45355530	45355531	0.002
chr13p	45355984	45356012	0.001
chr13p	45356027	45356031	0.002
chr13p	45356031	45356032	0.004
chr13p	45356032	45356042	0.004
chr13p	45356042	45356055	0.01
chr13p	45356055	45356057	0.009
chr13p	45356057	45356061	0.008
chr13p	45356061	45356068	0.006
chr13p	45356068	45356071	0.011
chr13p	45356287	45356296	0.005
chr13p	45356296	45356314	0.006
chr13p	45356314	45356316	0.004
chr13p	45356316	45356320	0.002
chr13p	45356328	45356353	0.001
chr13p	45356400	45356412	0.009
chr13p	45356412	45356427	0.011
chr13p	45356427	45356442	0.013
chr13p	45356478	45356504	0.001
chr13p	45356536	45356564	0.018
chr13p	45356623	45356651	0.0025
chr13p	45356651	45356653	0.003
chr13p	45357191	45357218	0.001
chr13p	45357227	45357254	0.002
chr13p	45357274	45357282	0.027
chr13p	45357282	45357302	0.041
chr13p	45357302	45357309	0.055
chr13p	45357508	45357533	0.001
chr13p	45357589	45357614	0.0045
chr13p	45357614	45357615	0.004
chr13p	45357615	45357616	0.0035
chr13p	45357616	45357617	0.001
chr13p	45357617	45357618	0.001
chr13p	45357636	45357665	0.001
chr13p	45357665	45357666	0.0345
chr13p	45357666	45357668	0.034
chr13p	45357668	45357686	0.0375
chr13p	45357686	45357691	0.042
chr13p	45357691	45357694	0.0285
chr13p	45357694	45357696	0.008
chr13p	45357696	45357698	0.009
chr13p	45357698	45357700	0.006
chr13p	45357700	45357711	0.012
chr13p	45357711	45357715	0.012
chr13p	45357715	45357726	0.015
chr13p	45357726	45357727	0.012
chr13p	45357727	45357729	0.009
chr13p	45357729	45357740	0.001
chr13p	45357912	45357938	0.005
chr13p	45358059	45358086	0.033
chr13p	45358086	45358088	0.011
chr13p	45358125	45358153	0.001
chr13p	45358649	45358650	0.001
chr13p	45358650	45358651	0.0275
chr13p	45358651	45358652	0.029
chr13p	45358652	45358674	0.03
chr13p	45358674	45358675	0.0285
chr13p	45358675	45358676	0.0255
chr13p	45358676	45358677	0.021
chr13p	45358677	45358678	0.0125
chr13p	45358678	45358679	0.006
chr13p	45358697	45358710	0.0025
chr13p	45358710	45358726	0.003
chr13p	45358726	45358739	0.001
chr13p	45358766	45358792	0.009
chr13p	45358831	45358858	0.001
chr13p	45361253	45361281	0.007
chr13p	45361601	45361628	0.011
chr13p	45363831	45363859	0.001
chr13p	45364983	45365008	0.001
chr13p	45365008	45365009	0.001
chr13p	45365013	45365036	0.027
chr13p	45369699	45369728	0.006
chr13p	45377394	45377419	0.002
chr13p	45377494	45377520	0.002
chr13p	45378665	45378693	0.055
chr13p	45381749	45381768	0.013
chr13p	45381768	45381778	0.014
chr13p	45381778	45381793	0.001
chr13p	45382284	45382304	0.001
chr13p	45382304	45382312	0.0015
chr13p	45382312	45382314	0.001
chr13p	45382314	45382333	0.001
chr13p	45382722	45382750	0.001
chr13p	45382770	45382800	0.001
chr13p	45383039	45383062	0.001
chr13p	45383062	45383068	0.001
chr13p	45383127	45383128	0.001
chr13p	45383128	45383130	0.002
chr13p	45383130	45383132	0.0025
chr13p	45383132	45383156	0.003
chr13p	45383156	45383159	0.001
chr13p	45383573	45383599	0.018
chr13p	45383677	45383703	0.002
chr13p	45383722	45383746	0.002
chr13p	45383925	45383926	0.002
chr13p	45383926	45383931	0.004
chr13p	45383931	45383951	0.0045
chr13p	45383951	45383952	0.0045
chr13p	45383952	45383953	0.0035
chr13p	45383953	45383954	0.006
chr13p	45383954	45383955	0.004
chr13p	45383955	45383957	0.001
chr13p	45384144	45384175	0.001
chr13p	45384396	45384423	0.002
chr13p	45384597	45384600	0.001
chr13p	45384600	45384623	0.002
chr13p	45384623	45384629	0.003
chr13p	45385538	45385539	0.001
chr13p	45385539	45385542	0.001
chr13p	45385542	45385568	0.001
chr13p	45385856	45385888	0.001
chr13p	45387818	45387847	0.001
chr13p	45388098	45388126	0.001
chr13p	45388126	45388128	0.001
chr13p	45388488	45388512	0.003
chr13p	45389002	45389027	0.028
chr13p	45401566	45401593	0.002
chr13p	45401864	45401894	0.028
chr13p	45402386	45402417	0.001
chr13p	45402477	45402506	0.005
chr13p	45408065	45408068	0.005
chr13p	45408068	45408093	0.003
chr13p	45408093	45408096	0.001
chr13p	45410309	45410332	0.001
chr13p	45410332	45410336	0.002
chr13p	45410336	45410361	0.001
chr13p	45410615	45410641	0.003
chr13p	45412943	45412973	0.001
chr13p	45412989	45413020	0.002
chr13p	45413512	45413541	0.001
chr13p	45414296	45414327	0.007
chr13p	45416078	45416110	0.001
chr13p	45419917	45419925	0.001
chr13p	45419925	45419944	0.002
chr13p	45419944	45419954	0.002
chr13p	45419954	45419955	0.001
chr13p	45420876	45420899	0.005
chr13p	45421594	45421618	0.007
chr13p	45421887	45421913	0.004
chr13p	45421913	45421915	0.002
chr13p	45422320	45422346	0.001
chr13p	45422350	45422378	0.002
chr13p	45422378	45422379	0.001
chr13p	45422463	45422464	0.001
chr13p	45422464	45422492	0.01
chr13p	45422492	45422493	0.009
chr13p	45422493	45422494	0.0025
chr13p	45422494	45422495	0.003
chr13p	45423785	45423811	0.001
chr13p	45432283	45432309	0.055
chr13p	45437190	45437219	0.001
chr13p	45437345	45437374	0.027
chr13p	45438256	45438281	0.004
chr13p	45438495	45438524	0.001
chr13p	45439307	45439337	0.055
chr13p	45443215	45443242	0.001
chr13p	45447881	45447911	0.002
chr13p	45451850	45451851	0.001
chr13p	45451851	45451878	0.005
chr13p	45451878	45451879	0.003
chr13p	45451879	45451880	0.003
chr13p	45451911	45451940	0.003
chr13p	45454166	45454195	0.002
chr13p	45454403	45454430	0.0015
chr13p	45454430	45454431	0.001
chr13p	45455509	45455537	0.001
chr13p	45456569	45456582	0.001
chr13p	45456582	45456593	0.002
chr13p	45456593	45456606	0.001
chr13p	45458145	45458174	0.001
chr13p	45458258	45458287	0.001
chr13p	45458418	45458447	0.001
chr13p	45458634	45458662	0.004
chr13p	45458854	45458855	0.001
chr13p	45458855	45458858	0.008
chr13p	45458858	45458882	0.009
chr13p	45458882	45458883	0.005
chr13p	45458883	45458888	0.001
chr13p	45459576	45459607	0.001
chr13p	45460215	45460243	0.002
chr13p	45463742	45463743	0.001
chr13p	45463743	45463768	0.002
chr13p	45464268	45464296	0.002
chr13p	45464713	45464716	0.001
chr13p	45464716	45464717	0.002
chr13p	45464717	45464742	0.002
chr13p	45464742	45464744	0.0015
chr13p	45464744	45464745	0.001
chr13p	45464745	45464746	0.001
chr13p	45465034	45465038	0.007
chr13p	45465038	45465062	0.013
chr13p	45465062	45465064	0.007
chr13p	45465172	45465203	0.014
chr13p	45465234	45465260	0.001
chr13p	45466066	45466094	0.001
chr13p	45466260	45466285	0.001
chr13p	45466385	45466415	0.001
chr13p	45467375	45467382	0.001
chr13p	45467382	45467403	0.001
chr13p	45467403	45467411	0.001
chr13p	45467598	45467626	0.001
chr13p	45467884	45467914	0.001
chr13p	45468243	45468273	0.005
chr13p	45468523	45468552	0.001
chr13p	45468964	45468993	0.001
chr13p	45469599	45469628	0.001
chr13p	45470437	45470465	0.001
chr13p	45471234	45471260	0.002
chr13p	45471260	45471262	0.001
chr13p	45471373	45471402	0.001
chr13p	45471826	45471856	0.001
chr13p	45472152	45472181	0.001
chr13p	45472282	45472308	0.001
chr13p	45472332	45472355	0.002
chr13p	45472355	45472357	0.001
chr13p	45473490	45473491	0.001
chr13p	45473491	45473520	0.0015
chr13p	45475112	45475140	0.001
chr13p	45475647	45475674	0.001
chr13p	45475945	45475973	0.001
chr13p	45476227	45476255	0.001
chr13p	45476487	45476516	0.002
chr13p	45476742	45476768	0.0015
chr13p	45476881	45476910	0.001
chr13p	45477494	45477495	0.003
chr13p	45477495	45477496	0.0035
chr13p	45477496	45477521	0.004
chr13p	45477521	45477522	0.003
chr13p	45477522	45477523	0.001
chr13p	45477660	45477689	0.001
chr13p	45477790	45477816	0.001
chr13p	45477839	45477863	0.002
chr13p	45477863	45477865	0.001
chr13p	45480115	45480144	0.004
chr13p	45480324	45480349	0.002
chr13p	45480388	45480418	0.002
chr13p	45480432	45480441	0.002
chr13p	45480441	45480443	0.003
chr13p	45480443	45480460	0.004
chr13p	45480460	45480472	0.003
chr13p	45480472	45480473	0.001
chr13p	45480566	45480589	0.001
chr13p	45480671	45480702	0.013
chr13p	45480818	45480821	0.002
chr13p	45480821	45480844	0.003
chr13p	45480844	45480849	0.004
chr13p	45480896	45480920	0.004
chr13p	45480920	45480924	0.0025
chr13p	45480924	45480942	0.001
chr13p	45480942	45480945	0.005
chr13p	45480945	45480949	0.01
chr13p	45480949	45480971	0.009
chr13p	45480971	45480974	0.004
chr13p	45481019	45481047	0.001
chr13p	45481049	45481052	0.002
chr13p	45481052	45481056	0.003
chr13p	45481056	45481059	0.005
chr13p	45481059	45481077	0.0055
chr13p	45481077	45481078	0.0045
chr13p	45481078	45481084	0.004
chr13p	45481084	45481086	0.006
chr13p	45481086	45481088	0.003
chr13p	45481089	45481090	0.001
chr13p	45481090	45481091	0.002
chr13p	45481091	45481100	0.0105
chr13p	45481100	45481104	0.012
chr13p	45481104	45481105	0.0145
chr13p	45481105	45481119	0.016
chr13p	45481119	45481120	0.0135
chr13p	45481120	45481121	0.006
chr13p	45481121	45481130	0.005
chr13p	45481130	45481134	0.0035
chr13p	45481198	45481226	0.001
chr13p	45481279	45481309	0.003
chr13p	45481346	45481356	0.003
chr13p	45481356	45481371	0.002
chr13p	45481371	45481373	0.003
chr13p	45481373	45481375	0.002
chr13p	45481375	45481382	0.003
chr13p	45481382	45481399	0.001
chr13p	45481407	45481436	0.028
chr13p	45481536	45481563	0.003
chr13p	45481582	45481597	0.003
chr13p	45481597	45481611	0.005
chr13p	45481611	45481625	0.002
chr13p	45481686	45481709	0.001
chr13p	45481709	45481715	0.004
chr13p	45481715	45481716	0.003
chr13p	45481716	45481717	0.004
chr13p	45481717	45481718	0.0065
chr13p	45481718	45481737	0.0075
chr13p	45481737	45481739	0.006
chr13p	45481739	45481740	0.004
chr13p	45481740	45481741	0.0095
chr13p	45481741	45481745	0.009
chr13p	45481745	45481746	0.0075
chr13p	45481746	45481747	0.0065
chr13p	45481747	45481754	0.011
chr13p	45481754	45481762	0.013
chr13p	45481762	45481768	0.014
chr13p	45481768	45481770	0.009
chr13p	45481770	45481785	0.004
chr13p	45481785	45481792	0.002
chr13p	45481809	45481837	0.003
chr13p	45481911	45481940	0.003
chr13p	45482277	45482299	0.002
chr13p	45482299	45482308	0.004
chr13p	45482308	45482319	0.001
chr13p	45482319	45482320	0.0055
chr13p	45482320	45482321	0.0185
chr13p	45482321	45482324	0.02
chr13p	45482324	45482325	0.019
chr13p	45482325	45482348	0.0215
chr13p	45482348	45482350	0.0195
chr13p	45482350	45482351	0.0055
chr13p	45482351	45482355	0.005
chr13p	45482515	45482538	0.002
chr13p	45482538	45482544	0.005
chr13p	45482544	45482564	0.003
chr13p	45482564	45482566	0.006
chr13p	45482566	45482593	0.003
chr13p	45482627	45482653	0.003
chr13p	45482653	45482654	0.014
chr13p	45482654	45482682	0.007
chr13p	45482682	45482686	0.003
chr13p	45482799	45482804	0.001
chr13p	45482804	45482829	0.001
chr13p	45482829	45482833	0.001
chr13p	45482849	45482851	0.001
chr13p	45482851	45482866	0.003
chr13p	45482866	45482875	0.0025
chr13p	45482875	45482879	0.0015
chr13p	45482879	45482895	0.002
chr13p	45482897	45482925	0.002
chr13p	45483059	45483061	0.001
chr13p	45483061	45483087	0.002
chr13p	45483087	45483089	0.001
chr13p	45483089	45483090	0.001
chr13p	45483172	45483174	0.004
chr13p	45483174	45483181	0.006
chr13p	45483181	45483183	0.0035
chr13p	45483183	45483184	0.0045
chr13p	45483184	45483191	0.0055
chr13p	45483191	45483192	0.0065
chr13p	45483192	45483195	0.008
chr13p	45483195	45483196	0.011
chr13p	45483196	45483198	0.011
chr13p	45483198	45483199	0.0125
chr13p	45483199	45483202	0.011
chr13p	45483202	45483205	0.011
chr13p	45483205	45483206	0.0105
chr13p	45483206	45483212	0.01
chr13p	45483212	45483213	0.0105
chr13p	45483213	45483215	0.0115
chr13p	45483215	45483221	0.013
chr13p	45483221	45483222	0.012
chr13p	45483222	45483223	0.0115
chr13p	45483223	45483224	0.0125
chr13p	45483224	45483225	0.0115
chr13p	45483225	45483227	0.0095
chr13p	45483227	45483228	0.0105
chr13p	45483228	45483231	0.008
chr13p	45483231	45483232	0.0085
chr13p	45483232	45483234	0.0105
chr13p	45483234	45483238	0.012
chr13p	45483238	45483239	0.0105
chr13p	45483239	45483240	0.0085
chr13p	45483240	45483252	0.0075
chr13p	45483252	45483253	0.01
chr13p	45483253	45483260	0.008
chr13p	45483260	45483261	0.004
chr13p	45483270	45483273	0.001
chr13p	45483273	45483274	0.001
chr13p	45483274	45483298	0.0015
chr13p	45483298	45483301	0.0015
chr13p	45483301	45483302	0.002
chr13p	45483324	45483330	0.005
chr13p	45483330	45483349	0.009
chr13p	45483349	45483355	0.005
chr13p	45483371	45483373	0.005
chr13p	45483373	45483374	0.007
chr13p	45483374	45483375	0.015
chr13p	45483375	45483376	0.0195
chr13p	45483376	45483377	0.0205
chr13p	45483377	45483378	0.0525
chr13p	45483378	45483397	0.054
chr13p	45483397	45483400	0.053
chr13p	45483400	45483401	0.051
chr13p	45483401	45483402	0.047
chr13p	45483402	45483403	0.0405
chr13p	45483403	45483404	0.036
chr13p	45483404	45483405	0.026
chr13p	45483405	45483406	0.002
chr13p	45483511	45483518	0.002
chr13p	45483518	45483539	0.003
chr13p	45483539	45483543	0.004
chr13p	45483633	45483660	0.007
chr13p	45483660	45483663	0.0075
chr13p	45483663	45483688	0.004
chr13p	45483688	45483690	0.004
chr13p	45483695	45483698	0.005
chr13p	45483698	45483726	0.0035
chr13p	45483726	45483728	0.002
chr13p	45483763	45483790	0.001
chr13p	45483790	45483793	0.003
chr13p	45483793	45483819	0.002
chr13p	45483847	45483873	0.0115
chr13p	45483873	45483874	0.015
chr13p	45483874	45483875	0.0105
chr13p	45483875	45483877	0.0095
chr13p	45483877	45483879	0.004
chr13p	45483879	45483902	0.0045
chr13p	45483902	45483903	0.003
chr13p	45483903	45483904	0.002
chr13p	45483946	45483956	0.003
chr13p	45483956	45483975	0.005
chr13p	45483975	45483984	0.002
chr13p	45484002	45484028	0.004
chr13p	45484028	45484031	0.006
chr13p	45484187	45484216	0.002
chr13p	45484244	45484259	0.003
chr13p	45484259	45484260	0.005
chr13p	45484260	45484261	0.016
chr13p	45484261	45484263	0.037
chr13p	45484263	45484264	0.038
chr13p	45484264	45484266	0.039
chr13p	45484266	45484273	0.0415
chr13p	45484273	45484284	0.0405
chr13p	45484284	45484286	0.039
chr13p	45484286	45484289	0.0375
chr13p	45484289	45484290	0.0325
chr13p	45484290	45484291	0.022
chr13p	45484291	45484292	0.005
chr13p	45484292	45484293	0.002
chr13p	45484329	45484358	0.007
chr13p	45484446	45484473	0.001
chr13p	45484636	45484637	0.0155
chr13p	45484637	45484660	0.0205
chr13p	45484660	45484661	0.018
chr13p	45484661	45484665	0.017
chr13p	45484665	45484666	0.007
chr13p	45484717	45484747	0.003
chr13p	45484766	45484791	0.002
chr13p	45484976	45485005	0.004
chr13p	45485082	45485112	0.004
chr13p	45485123	45485151	0.002
chr13p	45485222	45485230	0.001
chr13p	45485230	45485253	0.002
chr13p	45485253	45485260	0.001
chr13p	45485286	45485287	0.003
chr13p	45485287	45485288	0.0795
chr13p	45485288	45485289	0.0825
chr13p	45485289	45485290	0.0875
chr13p	45485290	45485293	0.101
chr13p	45485293	45485310	0.1025
chr13p	45485310	45485313	0.101
chr13p	45485313	45485314	0.099
chr13p	45485314	45485315	0.0975
chr13p	45485315	45485316	0.0855
chr13p	45485316	45485317	0.0315
chr13p	45485317	45485318	0.023
chr13p	45485318	45485319	0.0085
chr13p	45485319	45485320	0.003
chr13p	45485386	45485391	0.003
chr13p	45485391	45485414	0.006
chr13p	45485414	45485415	0.003
chr13p	45485431	45485447	0.003
chr13p	45485447	45485451	0.007
chr13p	45485451	45485452	0.01
chr13p	45485452	45485460	0.013
chr13p	45485460	45485477	0.009
chr13p	45485477	45485479	0.006
chr13p	45485678	45485691	0.002
chr13p	45485691	45485708	0.003
chr13p	45485708	45485720	0.002
chr13p	45485760	45485776	0.006
chr13p	45485776	45485781	0.009
chr13p	45485781	45485790	0.0055
chr13p	45485790	45485802	0.003
chr13p	45485802	45485808	0.002
chr13p	45485819	45485822	0.002
chr13p	45485822	45485849	0.003
chr13p	45485849	45485850	0.002
chr13p	45486062	45486090	0.004
chr13p	45486090	45486092	0.002
chr13p	45486119	45486120	0.002
chr13p	45486120	45486144	0.004
chr13p	45486144	45486151	0.002
chr13p	45486191	45486215	0.0025
chr13p	45486317	45486345	0.005
chr13p	45486560	45486587	0.002
chr13p	45486587	45486616	0.003
chr13p	45488042	45488070	0.001
chr13p	45488598	45488600	0.0025
chr13p	45488600	45488626	0.003
chr13p	45488626	45488627	0.0025
chr13p	45491944	45491973	0.006
chr13p	45492139	45492164	0.053
chr13p	45493213	45493240	0.003
chr13p	45494967	45494994	0.001
chr13p	45496174	45496201	0.002
chr13p	45497144	45497169	0.001
chr13p	45498553	45498582	0.009
chr13p	45502128	45502132	0.0205
chr13p	45502132	45502152	0.0275
chr13p	45502152	45502155	0.027
chr13p	45502155	45502156	0.013
chr13p	45503163	45503188	0.001
chr13p	45503243	45503269	0.009
chr13p	45509110	45509140	0.013
chr13p	45512318	45512347	0.055
chr13p	45512930	45512957	0.001
chr13p	45513333	45513362	0.001
chr13p	45513645	45513647	0.002
chr13p	45513647	45513675	0.0015
chr13p	45513693	45513696	0.001
chr13p	45513696	45513701	0.003
chr13p	45513701	45513714	0.004
chr13p	45513714	45513722	0.003
chr13p	45513722	45513727	0.0025
chr13p	45513727	45513745	0.002
chr13p	45513828	45513830	0.0025
chr13p	45513830	45513847	0.004
chr13p	45513847	45513854	0.004
chr13p	45513854	45513856	0.0035
chr13p	45513856	45513858	0.003
chr13p	45513858	45513859	0.002
chr13p	45513859	45513871	0.001
chr13p	45514163	45514191	0.002
chr13p	45514244	45514269	0.001
chr13p	45514301	45514303	0.001
chr13p	45514303	45514329	0.001
chr13p	45514329	45514330	0.001
chr13p	45514535	45514558	0.002
chr13p	45514639	45514666	0.001
chr13p	45514689	45514719	0.001
chr13p	45514736	45514745	0.001
chr13p	45514745	45514765	0.001
chr13p	45514765	45514772	0.001
chr13p	45514772	45514774	0.001
chr13p	45514966	45514994	0.001
chr13p	45515078	45515079	0.002
chr13p	45515079	45515083	0.003
chr13p	45515083	45515089	0.004
chr13p	45515089	45515105	0.006
chr13p	45515105	45515106	0.005
chr13p	45515106	45515112	0.003
chr13p	45515117	45515135	0.001
chr13p	45515135	45515144	0.0015
chr13p	45515144	45515166	0.002
chr13p	45515203	45515205	0.002
chr13p	45515205	45515230	0.0025
chr13p	45515230	45515232	0.0015
chr13p	45515232	45515233	0.001
chr13p	45515295	45515324	0.002
chr13p	45515490	45515495	0.001
chr13p	45515495	45515520	0.002
chr13p	45515520	45515526	0.003
chr13p	45515529	45515559	0.001
chr13p	45515623	45515650	0.007
chr13p	45515887	45515896	0.001
chr13p	45515896	45515918	0.0015
chr13p	45515918	45515924	0.002
chr13p	45516001	45516029	0.001
chr13p	45516486	45516513	0.002
chr13p	45516963	45516991	0.001
chr13p	45517076	45517078	0.001
chr13p	45517078	45517079	0.001
chr13p	45517079	45517103	0.0015
chr13p	45517103	45517105	0.002
chr13p	45517105	45517106	0.001
chr13p	45517178	45517179	0.001
chr13p	45517179	45517206	0.002
chr13p	45517206	45517207	0.001
chr13p	45517478	45517505	0.001
chr13p	45518054	45518057	0.001
chr13p	45518057	45518061	0.001
chr13p	45518061	45518081	0.002
chr13p	45518081	45518083	0.001
chr13p	45518083	45518084	0.001
chr13p	45526291	45526317	0.001
chr13p	45528218	45528245	0.055
chr13p	45530384	45530385	0.003
chr13p	45530385	45530412	0.0035
chr13p	45530412	45530413	0.0025
chr13p	45530413	45530414	0.0015
chr13p	45531569	45531596	0.003
chr13p	45531830	45531856	0.013
chr13p	45532605	45532634	0.001
chr13p	45536462	45536488	0.0015
chr13p	45536488	45536489	0.0015
chr13p	45540233	45540259	0.0015
chr13p	45540259	45540260	0.0015
chr13p	45543997	45544023	0.0015
chr13p	45544023	45544024	0.0015
chr13p	45547653	45547681	0.001
chr13p	45550154	45550161	0.018
chr13p	45550161	45550179	0.027
chr13p	45550179	45550182	0.0135
chr13p	45550182	45550187	0.018
chr13p	45550635	45550659	0.001
chr13p	45550703	45550728	0.001
chr13p	45550739	45550750	0.003
chr13p	45550750	45550765	0.002
chr13p	45550765	45550776	0.001
chr13p	45551047	45551075	0.002
chr13p	45551107	45551133	0.001
chr13p	45551202	45551225	0.002
chr13p	45551225	45551228	0.004
chr13p	45551228	45551249	0.002
chr13p	45551378	45551402	0.001
chr13p	45551551	45551578	0.002
chr13p	45552203	45552230	0.003
chr13p	45552388	45552418	0.002
chr13p	45553369	45553396	0.003
chr13p	45553396	45553397	0.002
chr13p	45553397	45553399	0.001
chr13p	45555430	45555457	0.001
chr13p	45560464	45560492	0.003
chr13p	45564884	45564913	0.002
chr13p	45564974	45564999	0.001
chr13p	45566072	45566077	0.002
chr13p	45566077	45566101	0.009
chr13p	45566101	45566104	0.006
chr13p	45566104	45566106	0.005
chr13p	45566106	45566107	0.002
chr13p	45567980	45567981	0.0025
chr13p	45567981	45567982	0.0495
chr13p	45567982	45567983	0.051
chr13p	45567983	45567987	0.0535
chr13p	45567987	45567991	0.054
chr13p	45567991	45568009	0.0555
chr13p	45568009	45568010	0.0515
chr13p	45568010	45568011	0.002
chr13p	45568011	45568017	0.003
chr13p	45568094	45568119	0.028
chr13p	45568355	45568386	0.001
chr13p	45576289	45576312	0.007
chr13p	45576855	45576878	0.001
chr13p	45578874	45578903	0.001
chr13p	45579070	45579097	0.001
chr13p	45579116	45579141	0.007
chr13p	45579154	45579155	0.001
chr13p	45579155	45579174	0.002
chr13p	45579174	45579176	0.003
chr13p	45579176	45579182	0.004
chr13p	45579182	45579183	0.003
chr13p	45579183	45579204	0.003
chr13p	45579204	45579206	0.001
chr13p	45579315	45579316	0.007
chr13p	45579316	45579317	0.117
chr13p	45579317	45579318	0.123
chr13p	45579318	45579319	0.133
chr13p	45579319	45579320	0.1375
chr13p	45579320	45579321	0.142
chr13p	45579321	45579322	0.1425
chr13p	45579322	45579323	0.1485
chr13p	45579323	45579324	0.149
chr13p	45579324	45579325	0.362
chr13p	45579325	45579326	0.4155
chr13p	45579326	45579327	0.449
chr13p	45579327	45579328	0.4495
chr13p	45579328	45579329	0.4505
chr13p	45579329	45579330	0.451
chr13p	45579330	45579333	0.4515
chr13p	45579333	45579344	0.452
chr13p	45579344	45579345	0.421
chr13p	45579345	45579346	0.333
chr13p	45579346	45579347	0.323
chr13p	45579347	45579348	0.3205
chr13p	45579348	45579349	0.317
chr13p	45579349	45579350	0.314
chr13p	45579350	45579351	0.3095
chr13p	45579351	45579352	0.2435
chr13p	45579352	45579353	0.122
chr13p	45579353	45579354	0.0345
chr13p	45579354	45579361	0.001
chr13p	45579361	45579365	0.001
chr13p	45579668	45579674	0.001
chr13p	45579674	45579695	0.002
chr13p	45579695	45579700	0.001
chr13p	45579708	45579738	0.0015
chr13p	45579738	45579739	0.001
chr13p	45579768	45579792	0.011
chr13p	45579792	45579795	0.0105
chr13p	45579795	45579796	0.0075
chr13p	45579796	45579797	0.003
chr13p	45579830	45579833	0.001
chr13p	45579833	45579858	0.001
chr13p	45579858	45579863	0.001
chr13p	45580244	45580245	0.0015
chr13p	45580245	45580246	0.0075
chr13p	45580246	45580249	0.008
chr13p	45580249	45580251	0.009
chr13p	45580251	45580258	0.011
chr13p	45580258	45580259	0.0225
chr13p	45580259	45580271	0.0235
chr13p	45580271	45580272	0.0225
chr13p	45580272	45580273	0.0195
chr13p	45580273	45580274	0.019
chr13p	45580274	45580277	0.0155
chr13p	45580277	45580278	0.015
chr13p	45580278	45580280	0.014
chr13p	45580280	45580281	0.013
chr13p	45580281	45580285	0.0125
chr13p	45580285	45580287	0.0115
chr13p	45580287	45580288	0.003
chr13p	45580427	45580453	0.001
chr13p	45580790	45580791	0.011
chr13p	45580791	45580792	0.0205
chr13p	45580792	45580819	0.022
chr13p	45580819	45580820	0.0065
chr13p	45580820	45580821	0.0035
chr13p	45581545	45581562	0.001
chr13p	45581562	45581574	0.003
chr13p	45581574	45581586	0.002
chr13p	45581586	45581589	0.001
chr13p	45581594	45581624	0.002
chr13p	45581681	45581709	0.001
chr13p	45581709	45581737	0.001
chr13p	45583174	45583203	0.001
chr13p	45583223	45583253	0.002
chr13p	45583307	45583335	0.001
chr13p	45583335	45583363	0.001
chr13p	45583873	45583901	0.002
chr13p	45584428	45584454	0.0135
chr13p	45584454	45584456	0.01
chr13p	45584456	45584457	0.006
chr13p	45584597	45584623	0.014
chr13p	45584623	45584626	0.009
chr13p	45592963	45592964	0.002
chr13p	45592964	45592965	0.0085
chr13p	45592965	45592968	0.0135
chr13p	45592968	45592970	0.015
chr13p	45592970	45592971	0.018
chr13p	45592971	45592988	0.0195
chr13p	45592988	45592989	0.0185
chr13p	45592989	45592991	0.0165
chr13p	45592991	45592993	0.0145
chr13p	45592993	45592994	0.0105
chr13p	45592994	45592996	0.0045
chr13p	45592996	45592997	0.003
chr13p	45592997	45593000	0.004
chr13p	45593049	45593051	0.005
chr13p	45593051	45593052	0.008
chr13p	45593052	45593053	0.0085
chr13p	45593053	45593055	0.014
chr13p	45593055	45593056	0.0155
chr13p	45593056	45593057	0.017
chr13p	45593057	45593076	0.0175
chr13p	45593076	45593077	0.017
chr13p	45593077	45593078	0.0165
chr13p	45593078	45593079	0.014
chr13p	45593079	45593080	0.0105
chr13p	45593080	45593081	0.008
chr13p	45593081	45593082	0.0035
chr13p	45593082	45593083	0.001
chr13p	45593598	45593628	0.004
chr13p	45593656	45593684	0.0015
chr13p	45593714	45593725	0.005
chr13p	45593725	45593742	0.008
chr13p	45593742	45593751	0.011
chr13p	45594020	45594024	0.008
chr13p	45594024	45594026	0.0125
chr13p	45594026	45594035	0.017
chr13p	45594035	45594049	0.02
chr13p	45594049	45594063	0.005
chr13p	45594213	45594242	0.003
chr13p	45594456	45594484	0.055
chr13p	45594484	45594485	0.03
chr13p	45594485	45594512	0.005
chr13p	45594605	45594607	0.007
chr13p	45594607	45594608	0.168
chr13p	45594608	45594609	0.175
chr13p	45594609	45594610	0.1765
chr13p	45594610	45594611	0.178
chr13p	45594611	45594612	0.179
chr13p	45594612	45594613	0.19
chr13p	45594613	45594630	0.1945
chr13p	45594630	45594631	0.192
chr13p	45594631	45594632	0.189
chr13p	45594632	45594633	0.1835
chr13p	45594633	45594634	0.178
chr13p	45594634	45594635	0.1765
chr13p	45594635	45594636	0.1655
chr13p	45594636	45594637	0.094
chr13p	45594637	45594638	0.0715
chr13p	45594638	45594639	0.0205
chr13p	45594639	45594640	0.015
chr13p	45594640	45594641	0.0135
chr13p	45594641	45594642	0.008
chr13p	45594642	45594643	0.004
chr13p	45594653	45594654	0.002
chr13p	45594654	45594655	0.002
chr13p	45594655	45594656	0.007
chr13p	45594656	45594657	0.0135
chr13p	45594657	45594658	0.015
chr13p	45594658	45594659	0.0155
chr13p	45594659	45594661	0.0175
chr13p	45594661	45594662	0.0625
chr13p	45594662	45594664	0.067
chr13p	45594664	45594665	0.0675
chr13p	45594665	45594666	0.0675
chr13p	45594666	45594680	0.068
chr13p	45594680	45594683	0.067
chr13p	45594683	45594684	0.063
chr13p	45594684	45594685	0.062
chr13p	45594685	45594686	0.0575
chr13p	45594686	45594687	0.056
chr13p	45594687	45594688	0.048
chr13p	45594688	45594689	0.044
chr13p	45594689	45594690	0.033
chr13p	45594690	45594691	0.005
chr13p	45594977	45595005	0.001
chr13p	45595005	45595032	0.001
chr13p	45595045	45595074	0.004
chr13p	45595232	45595260	0.007
chr13p	45595305	45595331	0.018
chr13p	45595481	45595487	0.011
chr13p	45595487	45595510	0.006
chr13p	45595510	45595516	0.001
chr13p	45595729	45595731	0.006
chr13p	45595731	45595754	0.0065
chr13p	45595754	45595760	0.007
chr13p	45595903	45595912	0.004
chr13p	45595912	45595913	0.005
chr13p	45595913	45595914	0.003
chr13p	45595914	45595921	0.004
chr13p	45595921	45595930	0.0045
chr13p	45595930	45595939	0.002
chr13p	45595939	45595940	0.002
chr13p	45595940	45595942	0.001
chr13p	45595942	45595950	0.001
chr13p	45595982	45596005	0.003
chr13p	45596098	45596105	0.001
chr13p	45596105	45596127	0.002
chr13p	45596127	45596128	0.0015
chr13p	45596245	45596273	0.003
chr13p	45596273	45596274	0.001
chr13p	45596292	45596293	0.0035
chr13p	45596293	45596322	0.005
chr13p	45596384	45596415	0.005
chr13p	45596442	45596443	0.028
chr13p	45596443	45596473	0.034
chr13p	45596473	45596474	0.0305
chr13p	45596489	45596518	0.002
chr13p	45596526	45596549	0.005
chr13p	45596562	45596589	0.008
chr13p	45596644	45596646	0.001
chr13p	45596646	45596672	0.0075
chr13p	45596672	45596675	0.014
chr13p	45596726	45596755	0.005
chr13p	45597110	45597123	0.018
chr13p	45597123	45597138	0.0155
chr13p	45597138	45597149	0.013
chr13p	45597300	45597323	0.001
chr13p	45597719	45597723	0.0015
chr13p	45597723	45597725	0.0025
chr13p	45597725	45597747	0.0025
chr13p	45597747	45597748	0.0015
chr13p	45597748	45597751	0.001
chr13p	45597764	45597792	0.007
chr13p	45597816	45597845	0.001
chr13p	45597866	45597879	0.001
chr13p	45597879	45597891	0.001
chr13p	45597891	45597907	0.001
chr13p	45598022	45598050	0.018
chr13p	45598187	45598188	0.0145
chr13p	45598188	45598190	0.015
chr13p	45598190	45598192	0.016
chr13p	45598192	45598196	0.0175
chr13p	45598196	45598197	0.018
chr13p	45598197	45598198	0.02
chr13p	45598198	45598199	0.0215
chr13p	45598199	45598201	0.022
chr13p	45598201	45598204	0.0285
chr13p	45598204	45598209	0.0305
chr13p	45598209	45598210	0.0475
chr13p	45598210	45598211	0.048
chr13p	45598211	45598212	0.0495
chr13p	45598212	45598213	0.051
chr13p	45598213	45598214	0.0505
chr13p	45598214	45598216	0.051
chr13p	45598216	45598217	0.0425
chr13p	45598217	45598219	0.0375
chr13p	45598219	45598220	0.0365
chr13p	45598220	45598222	0.0345
chr13p	45598222	45598225	0.0335
chr13p	45598225	45598226	0.033
chr13p	45598226	45598227	0.0315
chr13p	45598227	45598228	0.031
chr13p	45598228	45598230	0.029
chr13p	45598230	45598231	0.0275
chr13p	45598231	45598233	0.024
chr13p	45598233	45598234	0.023
chr13p	45598234	45598237	0.022
chr13p	45598237	45598238	0.0205
chr13p	45598238	45598239	0.013
chr13p	45598239	45598240	0.007
chr13p	45598240	45598241	0.004
chr13p	45598241	45598242	0.003
chr13p	45603324	45603348	0.006
chr13p	45604061	45604091	0.001
chr13p	45608947	45608952	0.001
chr13p	45608952	45608953	0.006
chr13p	45608953	45608954	0.007
chr13p	45608954	45608964	0.0095
chr13p	45608964	45608976	0.0115
chr13p	45608976	45608981	0.01
chr13p	45608981	45608982	0.006
chr13p	45608982	45608990	0.004
chr13p	45610860	45610861	0.001
chr13p	45610861	45610887	0.004
chr13p	45610887	45610888	0.003
chr13p	45610888	45610889	0.002
chr13p	45610889	45610891	0.001
chr13p	45611341	45611343	0.001
chr13p	45611343	45611344	0.0055
chr13p	45611344	45611346	0.0065
chr13p	45611346	45611351	0.008
chr13p	45611351	45611369	0.0085
chr13p	45611369	45611371	0.0085
chr13p	45611371	45611372	0.008
chr13p	45611372	45611373	0.0065
chr13p	45611373	45611374	0.002
chr13p	45611374	45611375	0.003
chr13p	45611375	45611381	0.002
chr13p	45611424	45611425	0.003
chr13p	45611425	45611431	0.0105
chr13p	45611431	45611452	0.0125
chr13p	45611452	45611453	0.009
chr13p	45611453	45611454	0.006
chr13p	45611454	45611457	0.003
chr13p	45613153	45613181	0.004
chr13p	45613667	45613668	0.014
chr13p	45613668	45613692	0.0135
chr13p	45613692	45613694	0.011
chr13p	45613694	45613695	0.0065
chr13p	45613696	45613697	0.028
chr13p	45613697	45613702	0.0375
chr13p	45613702	45613710	0.044
chr13p	45613710	45613711	0.0715
chr13p	45613711	45613720	0.099
chr13p	45613720	45613724	0.096
chr13p	45613724	45613725	0.0825
chr13p	45613725	45613726	0.0685
chr13p	45613726	45613727	0.0615
chr13p	45613727	45613736	0.11
chr13p	45613736	45613740	0.055
chr13p	45613926	45613956	0.027
chr13p	45616275	45616306	0.004
chr13p	45617850	45617879	0.027
chr13p	45618023	45618049	0.002
chr13p	45622221	45622246	0.002
chr13p	45623169	45623196	0.001
chr13p	45623602	45623629	0.004
chr13p	45624167	45624168	0.001
chr13p	45624168	45624170	0.001
chr13p	45624170	45624193	0.004
chr13p	45624193	45624195	0.003
chr13p	45624195	45624196	0.0025
chr13p	45624196	45624197	0.002
chr13p	45624197	45624198	0.0015
chr13p	45624198	45624199	0.001
chr13p	45624840	45624867	0.001
chr13p	45625801	45625825	0.028
chr13p	45627057	45627084	0.002
chr13p	45628074	45628099	0.001
chr13p	45630036	45630062	0.001
chr13p	45630113	45630142	0.007
chr13p	45635428	45635453	0.003
chr13p	45638689	45640072	0.028
chr13p	45640072	45640096	0.031
chr13p	45640096	45640597	0.028
chr13p	45640597	45640626	0.015
chr13p	45640626	45641673	0.028
chr13p	45641673	45641699	0.031
chr13p	45641699	45646479	0.028
chr13p	45646479	45646504	0.0205
chr13p	45646504	45652483	0.028
chr13p	45652483	45652513	0.0145
chr13p	45652513	45653017	0.028
chr13p	45653017	45653042	0.015
chr13p	45653042	45655192	0.028
chr13p	45655192	45655218	0.015
chr13p	45655218	45655853	0.028
chr13p	45655853	45655884	0.0145
chr13p	45655884	45656614	0.028
chr13p	45656614	45656642	0.0145
chr13p	45656642	45656958	0.028
chr13p	45656958	45656986	0.0175
chr13p	45656986	45657232	0.028
chr13p	45657232	45657260	0.0275
chr13p	45657260	45657759	0.028
chr13p	45657759	45657760	0.0155
chr13p	45657760	45657788	0.0165
chr13p	45657788	45657789	0.032
chr13p	45657789	45658370	0.028
chr13p	45658370	45658395	0.039
chr13p	45658395	45658523	0.028
chr13p	45658523	45658550	0.029
chr13p	45658550	45658647	0.028
chr13p	45658647	45658649	0.0145
chr13p	45658649	45658675	0.0155
chr13p	45658675	45658678	0.015
chr13p	45658678	45658827	0.028
chr13p	45658827	45658835	0.0145
chr13p	45658835	45658856	0.016
chr13p	45658856	45658864	0.015
chr13p	45658864	45659615	0.028
chr13p	45659615	45659645	0.03
chr13p	45659645	45659742	0.028
chr13p	45659742	45659769	0.015
chr13p	45659769	45659772	0.0145
chr13p	45659772	45659818	0.028
chr13p	45659818	45659846	0.0175
chr13p	45659846	45659847	0.016
chr13p	45659847	45659937	0.028
chr13p	45659937	45659966	0.055
chr13p	45659966	45660131	0.028
chr13p	45660131	45660157	0.015
chr13p	45660157	45660158	0.0145
chr13p	45660158	45660159	0.0145
chr13p	45660159	45660287	0.028
chr13p	45660287	45660315	0.0175
chr13p	45660315	45661066	0.028
chr13p	45661066	45661083	0.015
chr13p	45661083	45661085	0.0175
chr13p	45661085	45661095	0.0185
chr13p	45661095	45661111	0.017
chr13p	45661111	45661112	0.0155
chr13p	45661112	45661113	0.0145
chr13p	45661113	45661926	0.028
chr13p	45661926	45661950	0.0155
chr13p	45661950	45662062	0.028
chr13p	45662062	45662090	0.0145
chr13p	45662090	45662245	0.028
chr13p	45662245	45662270	0.0145
chr13p	45662270	45662272	0.021
chr13p	45662272	45662297	0.041
chr13p	45662297	45662477	0.028
chr13p	45662477	45662482	0.03
chr13p	45662482	45662483	0.0155
chr13p	45662483	45662506	0.0155
chr13p	45662506	45662507	0.0145
chr13p	45662507	45662704	0.028
chr13p	45662704	45662734	0.055
chr13p	45662734	45663405	0.028
chr13p	45663405	45663433	0.0145
chr13p	45663433	45663508	0.028
chr13p	45663508	45663532	0.015
[truncated: 37,664 more rows]
