# Supplementary material for: A mammalian-like piRNA pathway in Axolotl reveals the origins of piRNA-directed DNA methylation
Source: EMBO J. 2025 Nov 13;45(6):1933–56. doi: 10.1038/s44318-025-00631-w (PMC7618676; doi:10.1038/s44318-025-00631-w)
Supplement: Supplementary file 11 — Source data Fig. 5 [file 44318_2025_631_MOESM11_ESM.zip › Figure 5/5B/testis_genome_srt_edit.pirna.fwd.RPMmean.chr13p.csv]

chr13p	45001842	45001868	0.009
chr13p	45001868	45002533	0.006
chr13p	45002533	45002563	0.0075
chr13p	45002563	45004351	0.006
chr13p	45004351	45004380	0.03
chr13p	45004380	45004433	0.006
chr13p	45004433	45004463	0.0035
chr13p	45004463	45004493	0.006
chr13p	45004493	45004508	0.007
chr13p	45004508	45004522	0.004
chr13p	45004522	45004523	0.004
chr13p	45004523	45004532	0.0035
chr13p	45004532	45004537	0.004
chr13p	45004537	45004561	0.007
chr13p	45004561	45004619	0.006
chr13p	45004619	45004649	0.007
chr13p	45004649	45004724	0.006
chr13p	45004724	45004753	0.03
chr13p	45004753	45005689	0.006
chr13p	45005689	45005718	0.012
chr13p	45005718	45007987	0.006
chr13p	45007987	45008014	0.0035
chr13p	45008014	45008614	0.006
chr13p	45008614	45008642	0.007
chr13p	45008642	45009331	0.006
chr13p	45009331	45009340	0.007
chr13p	45009340	45009341	0.008
chr13p	45009341	45009356	0.009
chr13p	45009356	45009364	0.007
chr13p	45009364	45009365	0.007
chr13p	45009365	45009421	0.006
chr13p	45009421	45009452	0.004
chr13p	45009452	45009605	0.006
chr13p	45009605	45009633	0.008
chr13p	45009633	45009709	0.006
chr13p	45009709	45009711	0.0055
chr13p	45009711	45009712	0.0065
chr13p	45009712	45009734	0.0075
chr13p	45009734	45009735	0.0065
chr13p	45009735	45009736	0.0055
chr13p	45009736	45009739	0.004
chr13p	45009739	45009812	0.006
chr13p	45009812	45009835	0.0035
chr13p	45009835	45009887	0.006
chr13p	45009887	45009911	0.004
chr13p	45009911	45010068	0.006
chr13p	45010068	45010069	0.0035
chr13p	45010069	45010070	0.0035
chr13p	45010070	45010094	0.004
chr13p	45010094	45010097	0.0035
chr13p	45010097	45010098	0.0035
chr13p	45010098	45010130	0.006
chr13p	45010130	45010145	0.005
chr13p	45010145	45010146	0.0055
chr13p	45010146	45010148	0.006
chr13p	45010148	45010155	0.0065
chr13p	45010155	45010156	0.006
chr13p	45010156	45010157	0.005
chr13p	45010157	45010173	0.004
chr13p	45010173	45010174	0.0035
chr13p	45010174	45010325	0.006
chr13p	45010325	45010352	0.007
chr13p	45010352	45010380	0.006
chr13p	45010380	45010381	0.003
chr13p	45010381	45010382	0.0035
chr13p	45010382	45010394	0.0035
chr13p	45010394	45010395	0.004
chr13p	45010395	45010397	0.0045
chr13p	45010397	45010406	0.0055
chr13p	45010406	45010407	0.0055
chr13p	45010407	45010408	0.005
chr13p	45010408	45010420	0.005
chr13p	45010420	45010421	0.005
chr13p	45010421	45010422	0.004
chr13p	45010422	45010423	0.0035
chr13p	45010423	45010424	0.003
chr13p	45010424	45010427	0.006
chr13p	45010427	45010430	0.0035
chr13p	45010430	45010438	0.004
chr13p	45010438	45010439	0.0045
chr13p	45010439	45010455	0.0055
chr13p	45010455	45010458	0.005
chr13p	45010458	45010465	0.005
chr13p	45010465	45010523	0.006
chr13p	45010523	45010549	0.0045
chr13p	45010549	45010550	0.004
chr13p	45010550	45010551	0.0035
chr13p	45010551	45010603	0.006
chr13p	45010603	45010628	0.0035
chr13p	45010628	45010631	0.006
chr13p	45010631	45010658	0.0035
chr13p	45010658	45010678	0.006
chr13p	45010678	45010682	0.007
chr13p	45010682	45010708	0.004
chr13p	45010708	45010709	0.007
chr13p	45010709	45010716	0.006
chr13p	45010716	45010718	0.0035
chr13p	45010718	45010743	0.004
chr13p	45010743	45010745	0.0035
chr13p	45010745	45010778	0.006
chr13p	45010778	45010806	0.0035
chr13p	45010806	45010883	0.006
chr13p	45010883	45010884	0.0035
chr13p	45010884	45010887	0.0045
chr13p	45010887	45010888	0.0235
chr13p	45010888	45010893	0.0265
chr13p	45010893	45010910	0.027
chr13p	45010910	45010911	0.0265
chr13p	45010911	45010912	0.024
chr13p	45010912	45010913	0.017
chr13p	45010913	45010914	0.0155
chr13p	45010914	45010916	0.004
chr13p	45010916	45010918	0.004
chr13p	45010918	45010923	0.0045
chr13p	45010923	45010928	0.004
chr13p	45010928	45010931	0.004
chr13p	45010931	45010945	0.0055
chr13p	45010945	45010948	0.005
chr13p	45010948	45010955	0.004
chr13p	45010955	45010958	0.004
chr13p	45010958	45011006	0.006
chr13p	45011006	45011007	0.006
chr13p	45011007	45011030	0.006
chr13p	45011030	45011031	0.0055
chr13p	45011031	45011033	0.0045
chr13p	45011033	45011034	0.004
chr13p	45011034	45011072	0.006
chr13p	45011072	45011074	0.003
chr13p	45011074	45011076	0.0035
chr13p	45011076	45011079	0.004
chr13p	45011079	45011081	0.0045
chr13p	45011081	45011088	0.0045
chr13p	45011088	45011096	0.005
chr13p	45011096	45011101	0.005
chr13p	45011101	45011103	0.005
chr13p	45011103	45011105	0.0045
chr13p	45011105	45011106	0.004
chr13p	45011106	45011108	0.004
chr13p	45011108	45011112	0.007
chr13p	45011112	45011135	0.006
chr13p	45011135	45011158	0.008
chr13p	45011158	45011319	0.006
chr13p	45011319	45011326	0.0035
chr13p	45011326	45011327	0.0035
chr13p	45011327	45011338	0.0045
chr13p	45011338	45011347	0.0055
chr13p	45011347	45011348	0.006
chr13p	45011348	45011349	0.0065
chr13p	45011349	45011351	0.006
chr13p	45011351	45011353	0.0055
chr13p	45011353	45011355	0.006
chr13p	45011355	45011364	0.0055
chr13p	45011364	45011369	0.0045
chr13p	45011369	45011373	0.005
chr13p	45011373	45011375	0.0045
chr13p	45011375	45011378	0.004
chr13p	45011378	45011382	0.0035
chr13p	45011382	45011397	0.005
chr13p	45011397	45011406	0.0045
chr13p	45011406	45011407	0.004
chr13p	45011407	45011410	0.0035
chr13p	45011410	45011448	0.006
chr13p	45011448	45011476	0.006
chr13p	45011476	45011559	0.006
chr13p	45011559	45011585	0.004
chr13p	45011585	45011612	0.006
chr13p	45011612	45011628	0.004
chr13p	45011628	45011639	0.005
chr13p	45011639	45011657	0.008
chr13p	45011657	45011660	0.006
chr13p	45011660	45011663	0.007
chr13p	45011663	45011665	0.0035
chr13p	45011665	45011666	0.006
chr13p	45011666	45011670	0.0065
chr13p	45011670	45011673	0.0065
chr13p	45011673	45011674	0.0075
chr13p	45011674	45011681	0.008
chr13p	45011681	45011682	0.0085
chr13p	45011682	45011683	0.0115
chr13p	45011683	45011686	0.012
chr13p	45011686	45011691	0.012
chr13p	45011691	45011692	0.0115
chr13p	45011692	45011693	0.0095
chr13p	45011693	45011695	0.009
chr13p	45011695	45011698	0.009
chr13p	45011698	45011699	0.0085
chr13p	45011699	45011701	0.008
chr13p	45011701	45011703	0.0075
chr13p	45011703	45011705	0.007
chr13p	45011705	45011706	0.0065
chr13p	45011706	45011707	0.006
chr13p	45011707	45011708	0.005
chr13p	45011708	45011972	0.006
chr13p	45011972	45012001	0.007
chr13p	45012001	45012111	0.006
chr13p	45012111	45012137	0.0035
chr13p	45012137	45012139	0.003
chr13p	45012139	45012144	0.006
chr13p	45012144	45012170	0.012
chr13p	45012170	45012247	0.006
chr13p	45012247	45012272	0.007
chr13p	45012272	45013402	0.006
chr13p	45013402	45013427	0.0035
chr13p	45013427	45013572	0.006
chr13p	45013572	45013599	0.0065
chr13p	45013599	45013602	0.0055
chr13p	45013602	45015546	0.006
chr13p	45015546	45015570	0.006
chr13p	45015570	45015810	0.006
chr13p	45015810	45015835	0.007
chr13p	45015835	45016153	0.006
chr13p	45016153	45016158	0.007
chr13p	45016158	45016159	0.0035
chr13p	45016159	45016160	0.013
chr13p	45016160	45016181	0.0215
chr13p	45016181	45016183	0.0215
chr13p	45016183	45016186	0.0215
chr13p	45016186	45016187	0.0205
chr13p	45016187	45018891	0.006
chr13p	45018891	45018920	0.006
chr13p	45018920	45021415	0.006
chr13p	45021415	45021441	0.007
chr13p	45021441	45021723	0.006
chr13p	45021723	45021747	0.0035
chr13p	45021747	45021870	0.006
chr13p	45021870	45021899	0.005
chr13p	45021899	45021952	0.006
chr13p	45021952	45021977	0.005
chr13p	45021977	45022089	0.006
chr13p	45022089	45022090	0.005
chr13p	45022090	45022116	0.007
chr13p	45022116	45022118	0.006
chr13p	45022118	45022204	0.006
chr13p	45022204	45022230	0.012
chr13p	45022230	45025836	0.006
chr13p	45025836	45025865	0.012
chr13p	45025865	45025885	0.006
chr13p	45025885	45025888	0.006
chr13p	45025888	45025913	0.009
chr13p	45025913	45025916	0.006
chr13p	45025916	45026870	0.006
chr13p	45026870	45026900	0.014
chr13p	45026900	45027837	0.006
chr13p	45027837	45027865	0.0045
chr13p	45027865	45027982	0.006
chr13p	45027982	45028011	0.03
chr13p	45028011	45028227	0.006
chr13p	45028227	45028256	0.012
chr13p	45028256	45029872	0.006
chr13p	45029872	45029896	0.0075
chr13p	45029896	45030843	0.006
chr13p	45030843	45030873	0.03
chr13p	45030873	45031550	0.006
chr13p	45031550	45031575	0.0045
chr13p	45031575	45031756	0.006
chr13p	45031756	45031786	0.012
chr13p	45031786	45031889	0.006
chr13p	45031889	45031919	0.0035
chr13p	45031919	45032006	0.006
chr13p	45032006	45032032	0.007
chr13p	45032032	45032110	0.006
chr13p	45032110	45032136	0.0045
chr13p	45032136	45032213	0.006
chr13p	45032213	45032241	0.009
chr13p	45032241	45032470	0.006
chr13p	45032470	45032495	0.018
chr13p	45032495	45032603	0.006
chr13p	45032603	45032633	0.03
chr13p	45032633	45033348	0.006
chr13p	45033348	45033378	0.007
chr13p	45033378	45033452	0.006
chr13p	45033452	45033481	0.003
chr13p	45033481	45033486	0.006
chr13p	45033486	45033488	0.007
chr13p	45033488	45033491	0.007
chr13p	45033491	45033515	0.0045
chr13p	45033515	45033518	0.004
chr13p	45033518	45033519	0.0035
chr13p	45033519	45033521	0.003
chr13p	45033521	45033697	0.006
chr13p	45033697	45033699	0.0035
chr13p	45033699	45033722	0.004
chr13p	45033722	45033724	0.0035
chr13p	45033724	45034818	0.006
chr13p	45034818	45034843	0.007
chr13p	45034843	45038151	0.006
chr13p	45039195	45039225	0.009
chr13p	45039358	45039387	0.024
chr13p	45039853	45039882	0
chr13p	45041065	45041094	0.018
chr13p	45044626	45044655	0.006
chr13p	45045280	45045309	0.018
chr13p	45045422	45045452	0.001
chr13p	45045454	45045483	0.001
chr13p	45045643	45045672	0.009
chr13p	45045760	45045762	0.024
chr13p	45045762	45045789	0.0165
chr13p	45045789	45045790	0.009
chr13p	45045861	45045888	0.001
chr13p	45046015	45046044	0.001
chr13p	45046108	45046113	0.001
chr13p	45046113	45046138	0.001
chr13p	45046138	45046140	0.001
chr13p	45046216	45046221	0.001
chr13p	45046221	45046236	0.001
chr13p	45046236	45046246	0.002
chr13p	45046246	45046247	0.002
chr13p	45046247	45046251	0.002
chr13p	45046251	45046263	0.001
chr13p	45046263	45046277	0
chr13p	45046491	45046520	0.001
chr13p	45046655	45046685	0
chr13p	45046693	45046701	0
chr13p	45046701	45046702	0.001
chr13p	45046702	45046724	0.001
chr13p	45046724	45046728	0.001
chr13p	45046728	45046731	0
chr13p	45046770	45046798	0.001
chr13p	45046819	45046829	0
chr13p	45046829	45046831	0.001
chr13p	45046831	45046847	0.001
chr13p	45046847	45046859	0.0005
chr13p	45046859	45046860	0
chr13p	45047130	45047159	0.001
chr13p	45047272	45047281	0.001
chr13p	45047281	45047286	0.001
chr13p	45047286	45047300	0.002
chr13p	45047300	45047312	0.001
chr13p	45047312	45047313	0.001
chr13p	45047333	45047358	0.001
chr13p	45047468	45047497	0.001
chr13p	45047507	45047512	0.001
chr13p	45047512	45047530	0.002
chr13p	45047530	45047540	0.001
chr13p	45047577	45047579	0.001
chr13p	45047579	45047580	0.001
chr13p	45047580	45047587	0.001
chr13p	45047587	45047603	0.0015
chr13p	45047603	45047607	0.002
chr13p	45047607	45047609	0.001
chr13p	45047609	45047610	0.001
chr13p	45047610	45047611	0.001
chr13p	45047611	45047617	0.002
chr13p	45047617	45047624	0.001
chr13p	45047624	45047636	0.001
chr13p	45047636	45047638	0.001
chr13p	45047638	45047654	0.001
chr13p	45047667	45047695	0
chr13p	45047762	45047765	0.001
chr13p	45047765	45047790	0.001
chr13p	45047790	45047793	0.001
chr13p	45047793	45047796	0
chr13p	45047796	45047797	0.0005
chr13p	45047797	45047802	0.0005
chr13p	45047802	45047804	0.001
chr13p	45047804	45047810	0.001
chr13p	45047810	45047817	0.0015
chr13p	45047817	45047821	0.0015
chr13p	45047821	45047823	0.0015
chr13p	45047823	45047831	0.001
chr13p	45047831	45047832	0.001
chr13p	45047832	45047840	0.0005
chr13p	45047840	45047846	0.0005
chr13p	45047846	45047848	0
chr13p	45047855	45047860	0.001
chr13p	45047860	45047882	0.001
chr13p	45047882	45047890	0.001
chr13p	45048459	45048465	0
chr13p	45048465	45048480	0.001
chr13p	45048480	45048481	0.001
chr13p	45048481	45048489	0.001
chr13p	45048489	45048492	0.001
chr13p	45048492	45048495	0.001
chr13p	45048495	45048510	0.0005
chr13p	45048510	45048518	0.001
chr13p	45048570	45048599	0.001
chr13p	45048599	45048600	0.001
chr13p	45048970	45049000	0.001
chr13p	45049071	45049072	0
chr13p	45049072	45049101	0.001
chr13p	45049101	45049102	0
chr13p	45049224	45049250	0.001
chr13p	45049339	45049368	0.001
chr13p	45049450	45049480	0.002
chr13p	45049540	45049566	0
chr13p	45049607	45049636	0.001
chr13p	45049650	45049677	0.001
chr13p	45049871	45049901	0.001
chr13p	45049970	45049999	0.001
chr13p	45050075	45050103	0.001
chr13p	45050110	45050137	0
chr13p	45050446	45050475	0.001
chr13p	45050484	45050513	0.001
chr13p	45050953	45050965	0
chr13p	45050965	45050969	0.0005
chr13p	45050969	45050979	0.001
chr13p	45050979	45050981	0.0015
chr13p	45050981	45050992	0.001
chr13p	45050992	45050998	0.001
chr13p	45050998	45051009	0.001
chr13p	45051098	45051125	0.0005
chr13p	45051125	45051126	0
chr13p	45051167	45051196	0
chr13p	45051465	45051494	0.001
chr13p	45051672	45051696	0.018
chr13p	45052105	45052106	0
chr13p	45052106	45052132	0.001
chr13p	45052132	45052135	0
chr13p	45052174	45052202	0.001
chr13p	45052223	45052233	0
chr13p	45052233	45052235	0.001
chr13p	45052235	45052251	0.001
chr13p	45052251	45052263	0.0005
chr13p	45052263	45052264	0
chr13p	45052590	45052618	0.018
chr13p	45052654	45052667	0.001
chr13p	45052667	45052682	0.019
chr13p	45052682	45052695	0.018
chr13p	45052812	45052841	0.002
chr13p	45052855	45052883	0.018
chr13p	45053025	45053044	0.001
chr13p	45053044	45053046	0.001
chr13p	45053046	45053047	0.002
chr13p	45053047	45053048	0.0025
chr13p	45053048	45053054	0.0035
chr13p	45053054	45053074	0.003
chr13p	45053074	45053076	0.003
chr13p	45053076	45053078	0.001
chr13p	45053078	45053105	0.024
chr13p	45053532	45053559	0.001
chr13p	45053584	45053591	0.001
chr13p	45053591	45053605	0.0005
chr13p	45053605	45053612	0.0095
chr13p	45053612	45053617	0.018
chr13p	45053617	45053632	0.018
chr13p	45053632	45053659	0.001
chr13p	45053699	45053727	0.004
chr13p	45053742	45053752	0
chr13p	45053752	45053755	0.001
chr13p	45053755	45053769	0.001
chr13p	45053769	45053779	0.001
chr13p	45053779	45053780	0.0005
chr13p	45053780	45053782	0
chr13p	45054037	45054040	0.024
chr13p	45054040	45054051	0.0125
chr13p	45054051	45054060	0.013
chr13p	45054060	45054069	0.002
chr13p	45054069	45054078	0.001
chr13p	45054223	45054228	0.005
chr13p	45054228	45054252	0.0085
chr13p	45054307	45054308	0.001
chr13p	45054308	45054309	0.001
chr13p	45054309	45054313	0.001
chr13p	45054313	45054315	0.0015
chr13p	45054315	45054316	0.002
chr13p	45054316	45054318	0.002
chr13p	45054318	45054319	0.0055
chr13p	45054319	45054320	0.0075
chr13p	45054320	45054321	0.008
chr13p	45054321	45054322	0.0085
chr13p	45054322	45054325	0.009
chr13p	45054325	45054327	0.0095
chr13p	45054327	45054328	0.0135
chr13p	45054328	45054329	0.015
chr13p	45054329	45054337	0.015
chr13p	45054337	45054338	0.014
chr13p	45054338	45054341	0.014
chr13p	45054341	45054342	0.0135
chr13p	45054342	45054343	0.0125
chr13p	45054343	45054344	0.0125
chr13p	45054344	45054345	0.0125
chr13p	45054345	45054346	0.012
chr13p	45054346	45054347	0.01
chr13p	45054347	45054348	0.009
chr13p	45054348	45054349	0.0075
chr13p	45054349	45054350	0.0065
chr13p	45054350	45054351	0.0065
chr13p	45054351	45054352	0.005
chr13p	45054352	45054353	0.0045
chr13p	45054353	45054354	0.004
chr13p	45054354	45054355	0.003
chr13p	45054355	45054356	0.0025
chr13p	45054356	45054357	0.0015
chr13p	45054357	45054359	0
chr13p	45054432	45054441	0.001
chr13p	45054441	45054458	0.001
chr13p	45054458	45054470	0.001
chr13p	45054616	45054643	0.002
chr13p	45054686	45054688	0.001
chr13p	45054688	45054715	0.002
chr13p	45054715	45054716	0.001
chr13p	45054742	45054771	0.005
chr13p	45054866	45054896	0.002
chr13p	45055021	45055051	0.002
chr13p	45055307	45055335	0.001
chr13p	45055377	45055406	0.001
chr13p	45055440	45055469	0.001
chr13p	45055628	45055629	0.001
chr13p	45055629	45055635	0.001
chr13p	45055635	45055636	0.0015
chr13p	45055636	45055638	0.002
chr13p	45055638	45055651	0.003
chr13p	45055651	45055655	0.0025
chr13p	45055655	45055659	0.0025
chr13p	45055659	45055664	0.002
chr13p	45055664	45055666	0.001
chr13p	45055666	45055667	0.0005
chr13p	45055667	45055668	0.001
chr13p	45055724	45055725	0.001
chr13p	45055725	45055732	0.001
chr13p	45055732	45055733	0.002
chr13p	45055733	45055736	0.003
chr13p	45055736	45055737	0.002
chr13p	45055737	45055739	0.002
chr13p	45055739	45055740	0.002
chr13p	45055740	45055741	0.0045
chr13p	45055741	45055743	0.0045
chr13p	45055743	45055753	0.005
chr13p	45055753	45055760	0.004
chr13p	45055760	45055763	0.0035
chr13p	45055763	45055764	0.003
chr13p	45055764	45055765	0.0025
chr13p	45055765	45055767	0.0025
chr13p	45055767	45055768	0.002
chr13p	45055768	45055770	0.0015
chr13p	45055770	45055772	0
chr13p	45055775	45055800	0.001
chr13p	45055883	45055911	0.001
chr13p	45055947	45055962	0.003
chr13p	45055962	45055974	0.02
chr13p	45055974	45055991	0.018
chr13p	45056241	45056265	0.001
chr13p	45056374	45056403	0.001
chr13p	45056829	45056858	0.004
chr13p	45058182	45058211	0.018
chr13p	45058343	45058371	0.004
chr13p	45058997	45059027	0.006
chr13p	45061904	45061933	0.018
chr13p	45062402	45062431	0.018
chr13p	45064945	45064972	0.024
chr13p	45066745	45066772	0.001
chr13p	45070075	45070102	0.018
chr13p	45071148	45071178	0.004
chr13p	45071852	45071877	0.001
chr13p	45071981	45072008	0.018
chr13p	45072187	45072216	0.003
chr13p	45072231	45072241	0.003
chr13p	45072241	45072242	0.002
chr13p	45072242	45072248	0.002
chr13p	45072248	45072260	0.002
chr13p	45072260	45072269	0.001
chr13p	45072269	45072271	0.001
chr13p	45072271	45072276	0.001
chr13p	45073123	45073150	0.002
chr13p	45073909	45073938	0.024
chr13p	45076009	45076039	0
chr13p	45080266	45080295	0.018
chr13p	45080424	45080455	0.018
chr13p	45082413	45082443	0.004
chr13p	45082696	45082725	0.018
chr13p	45082834	45082859	0.001
chr13p	45082998	45083027	0.018
chr13p	45083391	45083410	0.002
chr13p	45083410	45083420	0.002
chr13p	45083420	45083421	0.002
chr13p	45083421	45083438	0.0025
chr13p	45083438	45083448	0.003
chr13p	45083776	45083803	0.024
chr13p	45085124	45085153	0.004
chr13p	45085608	45085636	0.012
chr13p	45085816	45085846	0.006
chr13p	45088167	45088195	0.012
chr13p	45090750	45090779	0.018
chr13p	45091191	45091219	0.003
chr13p	45091795	45091824	0.001
chr13p	45092478	45092501	0
chr13p	45094195	45094225	0.001
chr13p	45095114	45095140	0.018
chr13p	45096188	45096218	0.024
chr13p	45096423	45096449	0.006
chr13p	45097121	45097149	0.018
chr13p	45100199	45100228	0.018
chr13p	45100928	45100958	0.024
chr13p	45102472	45102474	0.024
chr13p	45102474	45102502	0.021
chr13p	45103258	45103286	0.018
chr13p	45104667	45104696	0.024
chr13p	45105317	45105346	0.018
chr13p	45105783	45105813	0.024
chr13p	45105850	45105879	0.018
chr13p	45106180	45106209	0.018
chr13p	45106398	45106423	0.018
chr13p	45108815	45108845	0.009
chr13p	45109081	45109101	0.024
chr13p	45109101	45109111	0.021
chr13p	45109111	45109125	0.018
chr13p	45109130	45109157	0.008
chr13p	45110464	45110495	0.024
chr13p	45110507	45110537	0.024
chr13p	45111437	45111465	0.008
chr13p	45111968	45111999	0.024
chr13p	45114163	45114194	0.001
chr13p	45114351	45114379	0.001
chr13p	45116128	45116154	0.002
chr13p	45116154	45116156	0.001
chr13p	45116306	45116336	0.018
chr13p	45116461	45116486	0.001
chr13p	45116587	45116591	0
chr13p	45116591	45116611	0
chr13p	45116611	45116615	0
chr13p	45116644	45116651	0.004
chr13p	45116651	45116671	0.014
chr13p	45116671	45116678	0.024
chr13p	45116698	45116699	0.001
chr13p	45116699	45116700	0.0015
chr13p	45116700	45116701	0.0025
chr13p	45116701	45116723	0.003
chr13p	45116723	45116724	0.003
chr13p	45116724	45116725	0.003
chr13p	45116725	45116729	0.002
chr13p	45116750	45116774	0.001
chr13p	45116813	45116839	0.004
chr13p	45116931	45116960	0
chr13p	45117047	45117075	0
chr13p	45117127	45117131	0.001
chr13p	45117131	45117155	0.003
chr13p	45117155	45117156	0.0045
chr13p	45117156	45117158	0.008
chr13p	45117158	45117161	0.006
chr13p	45117161	45117184	0.004
chr13p	45117369	45117382	0.002
chr13p	45117382	45117398	0.003
chr13p	45117398	45117410	0.001
chr13p	45117731	45117757	0.012
chr13p	45118263	45118289	0.001
chr13p	45119080	45119081	0.001
chr13p	45119081	45119108	0.001
chr13p	45119224	45119226	0.001
chr13p	45119226	45119253	0.001
chr13p	45119253	45119259	0.001
chr13p	45119390	45119391	0.006
chr13p	45119391	45119418	0.012
chr13p	45119418	45119420	0.006
chr13p	45119424	45119450	0.004
chr13p	45119699	45119729	0.024
chr13p	45119801	45119817	0.018
chr13p	45119817	45119830	0.035
chr13p	45119830	45119846	0.018
chr13p	45120218	45120221	0.001
chr13p	45120221	45120245	0.001
chr13p	45120245	45120247	0.001
chr13p	45120919	45120949	0.001
chr13p	45122472	45122503	0.018
chr13p	45123643	45123670	0.001
chr13p	45123699	45123729	0.012
chr13p	45123855	45123883	0.009
chr13p	45123884	45123912	0.001
chr13p	45123930	45123960	0.001
chr13p	45124038	45124051	0.002
chr13p	45124051	45124063	0.0015
chr13p	45124063	45124067	0.002
chr13p	45124067	45124079	0.002
chr13p	45124079	45124091	0.001
chr13p	45124108	45124115	0.001
chr13p	45124115	45124116	0.001
chr13p	45124116	45124120	0.0015
chr13p	45124120	45124122	0.003
chr13p	45124122	45124123	0.0035
chr13p	45124123	45124134	0.004
chr13p	45124134	45124140	0.0035
chr13p	45124140	45124144	0.0035
chr13p	45124144	45124147	0.002
chr13p	45124147	45124148	0.003
chr13p	45124148	45124149	0.003
chr13p	45124149	45124150	0.001
chr13p	45125077	45125104	0.003
chr13p	45125255	45125280	0.004
chr13p	45125876	45125906	0.003
chr13p	45126012	45126040	0.002
chr13p	45126159	45126189	0.009
chr13p	45126247	45126276	0.003
chr13p	45126685	45126714	0.018
chr13p	45126744	45126772	0.012
chr13p	45127933	45127958	0.024
chr13p	45128006	45128033	0.018
chr13p	45128546	45128577	0.018
chr13p	45128649	45128651	0.001
chr13p	45128651	45128676	0.0015
chr13p	45128676	45128677	0.0015
chr13p	45128851	45128880	0.018
chr13p	45129221	45129248	0.001
chr13p	45129260	45129289	0.001
chr13p	45129331	45129358	0.001
chr13p	45129368	45129374	0.003
chr13p	45129374	45129396	0.002
chr13p	45129396	45129401	0.001
chr13p	45129442	45129471	0.001
chr13p	45129746	45129778	0.004
chr13p	45129787	45129794	0.001
chr13p	45129794	45129813	0.0015
chr13p	45129813	45129824	0.002
chr13p	45130315	45130323	0.001
chr13p	45130323	45130341	0.0035
chr13p	45130341	45130345	0.004
chr13p	45130345	45130352	0.0025
chr13p	45130352	45130370	0
chr13p	45130562	45130591	0.002
chr13p	45130777	45130792	0.002
chr13p	45130792	45130794	0.001
chr13p	45130794	45130806	0.0015
chr13p	45130806	45130820	0.001
chr13p	45130820	45130822	0.0035
chr13p	45130822	45130843	0.0095
chr13p	45130843	45130845	0.009
chr13p	45130845	45130847	0.009
chr13p	45130847	45130848	0.0075
chr13p	45130848	45130849	0.006
chr13p	45130849	45130850	0.0045
chr13p	45130850	45130852	0.002
chr13p	45130891	45130896	0.001
chr13p	45130896	45130906	0.018
chr13p	45130906	45130920	0.024
chr13p	45130920	45130923	0.023
chr13p	45130923	45130925	0.026
chr13p	45130925	45130926	0.026
chr13p	45130926	45130935	0.008
chr13p	45130935	45130948	0.002
chr13p	45130948	45130951	0.002
chr13p	45130951	45130952	0.001
chr13p	45130990	45131015	0.003
chr13p	45131251	45131253	0.0045
chr13p	45131253	45131257	0.0085
chr13p	45131257	45131260	0.0105
chr13p	45131260	45131270	0.0105
chr13p	45131270	45131279	0.011
chr13p	45131279	45131281	0.0095
chr13p	45131281	45131282	0.0055
chr13p	45131282	45131283	0.0035
chr13p	45131283	45131288	0.001
chr13p	45131288	45131299	0.001
chr13p	45131327	45131352	0.002
chr13p	45131358	45131364	0.003
chr13p	45131364	45131365	0.007
chr13p	45131365	45131386	0.014
chr13p	45131386	45131391	0.013
chr13p	45131391	45131394	0.0105
chr13p	45131764	45131771	0
chr13p	45131771	45131791	0.0005
chr13p	45131791	45131801	0.001
chr13p	45131845	45131846	0.001
chr13p	45131846	45131847	0.001
chr13p	45131847	45131848	0.0015
chr13p	45131848	45131873	0.002
chr13p	45131873	45131874	0.003
chr13p	45131874	45131878	0.001
chr13p	45132045	45132076	0
chr13p	45132202	45132204	0.002
chr13p	45132204	45132230	0.005
chr13p	45132230	45132233	0.003
chr13p	45132678	45132695	0
chr13p	45132695	45132707	0.001
chr13p	45132707	45132722	0.001
chr13p	45132722	45132724	0.001
chr13p	45132751	45132767	0.001
chr13p	45132767	45132777	0.0015
chr13p	45132777	45132795	0.002
chr13p	45132833	45132839	0.004
chr13p	45132839	45132861	0.004
chr13p	45132861	45132868	0
chr13p	45133089	45133093	0.001
chr13p	45133093	45133094	0.001
chr13p	45133094	45133095	0.0035
chr13p	45133095	45133102	0.004
chr13p	45133102	45133108	0.0045
chr13p	45133108	45133115	0.0055
chr13p	45133115	45133118	0.0055
chr13p	45133118	45133122	0.0055
chr13p	45133122	45133123	0.0045
chr13p	45133123	45133124	0.0045
chr13p	45133124	45133125	0.0025
chr13p	45133125	45133126	0.0025
chr13p	45133126	45133128	0.003
chr13p	45133128	45133132	0.002
chr13p	45133132	45133137	0.002
chr13p	45133137	45133138	0.001
chr13p	45133311	45133326	0.001
chr13p	45133326	45133339	0.0095
chr13p	45133339	45133355	0.018
chr13p	45133355	45133357	0.009
chr13p	45133897	45133899	0.001
chr13p	45133899	45133923	0.001
chr13p	45133923	45133928	0.001
chr13p	45134098	45134124	0.001
chr13p	45134911	45134920	0.001
chr13p	45134920	45134938	0.002
chr13p	45134938	45134949	0.001
chr13p	45136288	45136317	0.024
chr13p	45136577	45136606	0.001
chr13p	45136860	45136888	0.018
chr13p	45137926	45137955	0.001
chr13p	45139475	45139503	0.001
chr13p	45139556	45139583	0.005
chr13p	45139995	45140020	0.006
chr13p	45140557	45140580	0.004
chr13p	45140720	45140747	0.001
chr13p	45140753	45140784	0.001
chr13p	45140865	45140894	0.001
chr13p	45140911	45140941	0.001
chr13p	45141509	45141535	0
chr13p	45142000	45142002	0.001
chr13p	45142002	45142027	0.001
chr13p	45142027	45142031	0.001
chr13p	45142240	45142263	0.0035
chr13p	45142263	45142265	0.003
chr13p	45142265	45142267	0.002
chr13p	45142267	45142269	0.0015
chr13p	45142269	45142270	0.002
chr13p	45144759	45144787	0.013
chr13p	45144787	45144788	0.009
chr13p	45144837	45144863	0.006
chr13p	45145003	45145029	0.001
chr13p	45145153	45145180	0.002
chr13p	45145180	45145182	0.0015
chr13p	45145182	45145211	0.001
chr13p	45145320	45145347	0.001
chr13p	45146188	45146216	0.001
chr13p	45147174	45147178	0.002
chr13p	45147178	45147200	0.003
chr13p	45147200	45147203	0.002
chr13p	45147203	45147204	0.001
chr13p	45147273	45147275	0.0075
chr13p	45147275	45147276	0.0085
chr13p	45147276	45147303	0.009
chr13p	45147308	45147321	0.001
chr13p	45147321	45147324	0.003
chr13p	45147324	45147325	0.007
chr13p	45147325	45147327	0.012
chr13p	45147327	45147329	0.0135
chr13p	45147329	45147334	0.014
chr13p	45147334	45147340	0.014
chr13p	45147340	45147344	0.0145
chr13p	45147344	45147349	0.015
chr13p	45147349	45147350	0.014
chr13p	45147350	45147352	0.012
chr13p	45147352	45147353	0.0115
chr13p	45147353	45147354	0.0095
chr13p	45147354	45147355	0.005
chr13p	45147355	45147359	0.002
chr13p	45147359	45147362	0.002
chr13p	45147362	45147370	0.0015
chr13p	45147370	45147390	0.001
chr13p	45147450	45147460	0
chr13p	45147460	45147461	0.003
chr13p	45147461	45147480	0.003
chr13p	45147480	45147486	0.0025
chr13p	45147486	45147491	0.002
chr13p	45148445	45148473	0.0035
chr13p	45148473	45148474	0.002
chr13p	45149017	45150822	0.002
chr13p	45150822	45150824	0.002
chr13p	45150824	45150825	0.0025
chr13p	45150825	45150850	0.003
chr13p	45150850	45150851	0.0025
chr13p	45150851	45150854	0.002
chr13p	45150854	45150855	0.0015
chr13p	45150855	45151258	0.002
chr13p	45151258	45151283	0.0015
chr13p	45151283	45151326	0.002
chr13p	45151326	45151331	0.0015
chr13p	45151331	45151353	0.0025
chr13p	45151353	45151357	0.004
chr13p	45151357	45151366	0.002
chr13p	45151366	45151395	0.003
chr13p	45151395	45151433	0.002
chr13p	45151433	45151461	0.0055
chr13p	45151461	45151795	0.002
chr13p	45151795	45151796	0.0015
chr13p	45151796	45151797	0.0025
chr13p	45151797	45151805	0.0035
chr13p	45151805	45151810	0.004
chr13p	45151810	45151823	0.004
chr13p	45151823	45151824	0.0025
chr13p	45151824	45151834	0.004
chr13p	45151834	45151838	0.003
chr13p	45151838	45152029	0.002
chr13p	45152029	45152055	0.003
chr13p	45152055	45152275	0.002
chr13p	45152275	45152303	0.004
chr13p	45152303	45152326	0.002
chr13p	45152326	45152355	0.0015
chr13p	45152355	45152356	0.002
chr13p	45152356	45152387	0.0055
chr13p	45152387	45152462	0.002
chr13p	45152462	45152472	0.0015
chr13p	45152472	45152489	0.002
chr13p	45152489	45152502	0.0015
chr13p	45152502	45152705	0.002
chr13p	45152705	45152734	0.002
chr13p	45152734	45152809	0.002
chr13p	45152809	45152838	0.0015
chr13p	45152838	45152982	0.002
chr13p	45152982	45152989	0.003
chr13p	45152989	45152996	0.004
chr13p	45152996	45152997	0.011
chr13p	45152997	45153011	0.0135
chr13p	45153011	45153017	0.0115
chr13p	45153017	45153023	0.0105
chr13p	45153023	45153025	0.0085
chr13p	45153025	45153026	0.006
chr13p	45153026	45153409	0.002
chr13p	45153409	45153436	0.001
chr13p	45153436	45154410	0.002
chr13p	45154410	45154441	0.001
chr13p	45154441	45154571	0.002
chr13p	45154571	45154600	0.0015
chr13p	45154600	45154603	0.002
chr13p	45154603	45154632	0.0025
chr13p	45154632	45154932	0.002
chr13p	45154932	45154936	0.003
chr13p	45154936	45154960	0.0015
chr13p	45154960	45155143	0.002
chr13p	45155143	45155157	0.01
chr13p	45155157	45155170	0.01
chr13p	45155170	45155186	0.001
chr13p	45155186	45155551	0.002
chr13p	45155551	45155578	0.003
chr13p	45155578	45155705	0.002
chr13p	45155705	45155735	0.004
chr13p	45155735	45155770	0.002
chr13p	45155770	45155796	0.004
chr13p	45155796	45155879	0.002
chr13p	45155879	45155902	0.002
chr13p	45155902	45155908	0.005
chr13p	45155908	45155929	0.004
chr13p	45155929	45156052	0.002
chr13p	45156052	45156063	0.0015
chr13p	45156063	45156081	0.002
chr13p	45156081	45156087	0.003
chr13p	45156087	45156305	0.002
chr13p	45156305	45156331	0.004
chr13p	45156331	45156475	0.002
chr13p	45156475	45156504	0.0025
chr13p	45156504	45157049	0.002
chr13p	45157049	45157076	0.004
chr13p	45157076	45158298	0.002
chr13p	45158298	45158328	0.001
chr13p	45158328	45158578	0.002
chr13p	45158578	45158606	0.003
chr13p	45158606	45158783	0.002
chr13p	45158783	45158811	0.014
chr13p	45158811	45158905	0.002
chr13p	45158905	45158935	0.001
chr13p	45158935	45159342	0.002
chr13p	45159342	45159372	0.0055
chr13p	45159372	45159473	0.002
chr13p	45159473	45159502	0.0015
chr13p	45159502	45159708	0.002
chr13p	45159708	45159737	0.004
chr13p	45159737	45159833	0.002
chr13p	45159833	45159861	0.0025
chr13p	45159861	45160403	0.002
chr13p	45160403	45160430	0.005
chr13p	45160430	45160437	0.002
chr13p	45160437	45160465	0.0015
chr13p	45160465	45160485	0.002
chr13p	45160485	45160510	0.003
chr13p	45160510	45161068	0.002
chr13p	45161068	45161094	0.0055
chr13p	45161094	45161539	0.002
chr13p	45161539	45161569	0.004
chr13p	45161569	45161578	0.002
chr13p	45161578	45161590	0.003
chr13p	45161590	45161603	0.002
chr13p	45161603	45161619	0.0015
chr13p	45161619	45162194	0.002
chr13p	45162194	45162196	0.002
chr13p	45162196	45162197	0.0025
chr13p	45162197	45162222	0.003
chr13p	45162222	45162223	0.0025
chr13p	45162223	45162226	0.002
chr13p	45162226	45162227	0.0015
chr13p	45162227	45162636	0.002
chr13p	45162636	45162661	0.0015
chr13p	45162661	45162706	0.002
chr13p	45162706	45162710	0.0015
chr13p	45162710	45162732	0.0025
chr13p	45162732	45162736	0.004
chr13p	45162736	45162745	0.002
chr13p	45162745	45162774	0.003
chr13p	45162774	45162812	0.002
chr13p	45162812	45162840	0.0055
chr13p	45162840	45163174	0.002
chr13p	45163174	45163175	0.0015
chr13p	45163175	45163176	0.0025
chr13p	45163176	45163184	0.0035
chr13p	45163184	45163189	0.004
chr13p	45163189	45163202	0.004
chr13p	45163202	45163203	0.0025
chr13p	45163203	45163213	0.004
chr13p	45163213	45163217	0.003
chr13p	45163217	45163408	0.002
chr13p	45163408	45163434	0.003
chr13p	45163434	45163653	0.002
chr13p	45163653	45163681	0.004
chr13p	45163681	45163704	0.002
chr13p	45163704	45163733	0.0015
chr13p	45163733	45163734	0.002
chr13p	45163734	45163765	0.0055
chr13p	45163765	45163840	0.002
chr13p	45163840	45163850	0.0015
chr13p	45163850	45163867	0.002
chr13p	45163867	45163880	0.0015
chr13p	45163880	45164085	0.002
chr13p	45164085	45164114	0.002
chr13p	45164114	45164189	0.002
chr13p	45164189	45164218	0.0015
chr13p	45164218	45164362	0.002
chr13p	45164362	45164369	0.003
chr13p	45164369	45164391	0.004
chr13p	45164391	45164397	0.0025
chr13p	45164397	45164789	0.002
chr13p	45164789	45164816	0.001
chr13p	45164816	45165949	0.002
chr13p	45165949	45165978	0.0015
chr13p	45165978	45166305	0.002
chr13p	45166305	45166309	0.003
chr13p	45166309	45166333	0.0015
chr13p	45166333	45166920	0.002
chr13p	45166920	45166947	0.003
chr13p	45166947	45167073	0.002
chr13p	45167073	45167103	0.004
chr13p	45167103	45167136	0.002
chr13p	45167136	45167162	0.004
chr13p	45167162	45167266	0.002
chr13p	45167266	45167293	0.004
chr13p	45167293	45167416	0.002
chr13p	45167416	45167427	0.0015
chr13p	45167427	45167445	0.002
chr13p	45167445	45167451	0.003
chr13p	45167451	45167670	0.002
chr13p	45167670	45167696	0.004
chr13p	45167696	45167840	0.002
chr13p	45167840	45167869	0.0025
chr13p	45167869	45168411	0.002
chr13p	45168411	45168438	0.004
chr13p	45168438	45169394	0.002
chr13p	45169394	45169423	0.0015
chr13p	45169423	45169659	0.002
chr13p	45169659	45169689	0.001
chr13p	45169689	45170144	0.002
chr13p	45170144	45170172	0.014
chr13p	45170172	45170265	0.002
chr13p	45170265	45170295	0.001
chr13p	45170295	45170701	0.002
chr13p	45170701	45170731	0.0055
chr13p	45170731	45170834	0.002
chr13p	45170834	45170862	0.0015
chr13p	45170862	45171068	0.002
chr13p	45171068	45171097	0.004
chr13p	45171097	45171193	0.002
chr13p	45171193	45171221	0.0025
chr13p	45171221	45171766	0.002
chr13p	45171766	45171793	0.005
chr13p	45171793	45171800	0.002
chr13p	45171800	45171828	0.0015
chr13p	45171828	45171848	0.002
chr13p	45171848	45171873	0.003
chr13p	45171873	45172902	0.002
chr13p	45172902	45172932	0.004
chr13p	45172932	45172941	0.002
chr13p	45172941	45172953	0.003
chr13p	45172953	45172966	0.002
chr13p	45172966	45172982	0.0015
chr13p	45172982	45173417	0.002
chr13p	45173417	45173444	0.0015
chr13p	45173444	45173605	0.002
chr13p	45173605	45173635	0.026
chr13p	45173635	45173707	0.002
chr13p	45173707	45173734	0.005
chr13p	45173734	45173735	0.0025
chr13p	45173735	45173736	0.0015
chr13p	45173736	45173777	0.002
chr13p	45173777	45173805	0.008
chr13p	45173805	45173959	0.002
chr13p	45173959	45173989	0.0015
chr13p	45173989	45174076	0.002
chr13p	45174076	45174099	0.003
chr13p	45174099	45174200	0.002
chr13p	45174200	45174227	0.001
chr13p	45174227	45174257	0.002
chr13p	45174257	45174287	0.026
chr13p	45174287	45174516	0.002
chr13p	45174516	45174545	0.001
chr13p	45174545	45174573	0.002
chr13p	45174573	45174602	0.014
chr13p	45174602	45174660	0.002
chr13p	45174660	45174689	0.003
chr13p	45174689	45174912	0.002
chr13p	45174912	45174936	0.01
chr13p	45174936	45175168	0.002
chr13p	45175168	45175196	0.005
chr13p	45175196	45175527	0.002
chr13p	45175527	45175558	0.0055
chr13p	45175558	45175861	0.002
chr13p	45175861	45175887	0.004
chr13p	45175887	45176516	0.002
chr13p	45176516	45176539	0.001
chr13p	45176539	45177133	0.002
chr13p	45177133	45177134	0.0015
chr13p	45177134	45177158	0.0025
chr13p	45177158	45177160	0.0015
chr13p	45177160	45177250	0.002
chr13p	45177250	45177279	0.004
chr13p	45177279	45177360	0.002
chr13p	45177360	45177390	0.003
chr13p	45177390	45178735	0.002
chr13p	45178735	45178763	0.003
chr13p	45178763	45179104	0.002
chr13p	45179104	45179132	0.0015
chr13p	45179132	45179336	0.002
chr13p	45179336	45179365	0.005
chr13p	45179365	45179366	0.004
chr13p	45179366	45179624	0.002
chr13p	45179624	45179649	0.003
chr13p	45179649	45179758	0.002
chr13p	45179758	45179786	0.005
chr13p	45179786	45180113	0.002
chr13p	45180113	45180117	0.004
chr13p	45180117	45180142	0.0025
chr13p	45180142	45180144	0.0015
chr13p	45180144	45180250	0.002
chr13p	45180250	45180279	0.003
chr13p	45180279	45180388	0.002
chr13p	45180388	45180413	0.002
chr13p	45180413	45180962	0.002
chr13p	45180962	45180992	0.001
chr13p	45180992	45181430	0.002
chr13p	45181430	45181434	0.004
chr13p	45181434	45181455	0.0035
chr13p	45181455	45181464	0.0025
chr13p	45181464	45181702	0.002
chr13p	45181702	45181730	0.01
chr13p	45181730	45181771	0.002
chr13p	45181771	45181798	0.001
chr13p	45181798	45182080	0.002
chr13p	45182080	45182103	0.001
chr13p	45182103	45188159	0.002
chr13p	45188159	45188186	0.0015
chr13p	45188186	45188602	0.002
chr13p	45188602	45188631	0.026
chr13p	45188631	45188844	0.002
chr13p	45188844	45188873	0.001
chr13p	45188873	45188893	0.002
chr13p	45188893	45188921	0.0015
chr13p	45188921	45189016	0.002
chr13p	45189016	45189044	0.0035
chr13p	45189044	45189045	0.0025
chr13p	45189045	45189095	0.002
chr13p	45189095	45189120	0.003
chr13p	45189120	45189122	0.002
chr13p	45189122	45189213	0.002
chr13p	45189213	45189243	0.003
chr13p	45189243	45189349	0.002
chr13p	45189349	45189380	0.0015
chr13p	45189380	45190360	0.002
chr13p	45190360	45190390	0.0015
chr13p	45190390	45190895	0.002
chr13p	45190895	45190924	0.0015
chr13p	45190924	45191299	0.002
chr13p	45191299	45191306	0.0015
chr13p	45191306	45191315	0.002
chr13p	45191315	45191329	0.0025
chr13p	45191329	45191336	0.002
chr13p	45191336	45191345	0.003
chr13p	45191345	45191616	0.002
chr13p	45191616	45191647	0.0015
chr13p	45191647	45191722	0.002
chr13p	45191722	45191734	0.002
chr13p	45191734	45191751	0.0025
chr13p	45191751	45191761	0.003
chr13p	45191761	45191837	0.002
chr13p	45191837	45191867	0.008
chr13p	45191867	45192193	0.002
chr13p	45192193	45192206	0.0015
chr13p	45192206	45192221	0.0015
chr13p	45192221	45192232	0.0015
chr13p	45192232	45192676	0.002
chr13p	45192676	45192705	0.026
chr13p	45192705	45193879	0.002
chr13p	45193879	45193905	0.003
chr13p	45193905	45194046	0.002
chr13p	45194046	45194069	0.003
chr13p	45194069	45194072	0.008
chr13p	45194072	45194075	0.007
chr13p	45194075	45194094	0.005
chr13p	45194094	45194096	0.0025
chr13p	45194096	45194104	0.0045
chr13p	45194104	45194105	0.0035
chr13p	45194105	45194124	0.006
chr13p	45194124	45194243	0.002
chr13p	45194243	45194272	0.01
chr13p	45194272	45194380	0.002
chr13p	45194380	45194409	0.0015
chr13p	45194409	45195282	0.002
chr13p	45195282	45195309	0.01
chr13p	45195309	45197099	0.002
chr13p	45197099	45197130	0.008
chr13p	45197130	45197543	0.002
chr13p	45197543	45197569	0.002
chr13p	45197569	45199435	0.002
chr13p	45199435	45199461	0.01
chr13p	45199461	45199920	0.002
chr13p	45199920	45199950	0.01
chr13p	45199950	45199960	0.002
chr13p	45199960	45199990	0.01
chr13p	45199990	45201501	0.002
chr13p	45201501	45201529	0.01
chr13p	45201529	45202477	0.002
chr13p	45202477	45202502	0.0055
chr13p	45202502	45203231	0.002
chr13p	45203231	45203259	0.026
chr13p	45203259	45203270	0.002
chr13p	45203270	45203300	0.026
chr13p	45203300	45203347	0.002
chr13p	45203347	45203370	0.01
chr13p	45203370	45203534	0.002
chr13p	45203534	45203565	0.026
chr13p	45203565	45203793	0.002
chr13p	45203793	45203817	0.01
chr13p	45203817	45203822	0.013
chr13p	45203822	45203844	0.008
chr13p	45203844	45203988	0.002
chr13p	45203988	45204019	0.01
chr13p	45204019	45204181	0.002
chr13p	45204181	45204206	0.0025
chr13p	45204206	45204221	0.002
chr13p	45204221	45204246	0.0025
chr13p	45204246	45204269	0.002
chr13p	45204269	45204299	0.026
chr13p	45204299	45204369	0.002
chr13p	45204369	45204371	0.001
chr13p	45204371	45204372	0.0015
chr13p	45204372	45204398	0.002
chr13p	45204398	45204400	0.001
chr13p	45204400	45204409	0.002
chr13p	45204409	45204428	0.001
chr13p	45204428	45204437	0.004
chr13p	45204437	45204458	0.004
chr13p	45204458	45204565	0.002
chr13p	45204565	45204588	0.007
chr13p	45204588	45204760	0.002
chr13p	45204760	45204765	0.0015
chr13p	45204765	45204769	0.002
chr13p	45204769	45204771	0.0025
chr13p	45204771	45204790	0.005
chr13p	45204790	45204793	0.0045
chr13p	45204793	45204797	0.004
chr13p	45204797	45204799	0.004
chr13p	45204799	45204908	0.002
chr13p	45204908	45204938	0.003
chr13p	45204938	45204954	0.002
chr13p	45204954	45204982	0.01
chr13p	45204982	45205046	0.002
chr13p	45205046	45205055	0.003
chr13p	45205055	45205064	0.004
chr13p	45205064	45205068	0.0025
chr13p	45205068	45205073	0.003
chr13p	45205073	45205074	0.0025
chr13p	45205074	45205083	0.003
chr13p	45205083	45205092	0.0025
chr13p	45205092	45205094	0.002
chr13p	45205094	45205097	0.0015
chr13p	45205097	45205102	0.0015
chr13p	45205102	45205147	0.002
chr13p	45205147	45205153	0.0015
chr13p	45205153	45205174	0.002
chr13p	45205174	45205176	0.003
chr13p	45205176	45205427	0.002
chr13p	45205427	45205457	0.003
chr13p	45205457	45205471	0.002
chr13p	45205471	45205500	0.022
chr13p	45205500	45205501	0.002
chr13p	45205501	45205504	0.005
chr13p	45205504	45205531	0.0035
chr13p	45205531	45205533	0.002
chr13p	45205533	45205590	0.002
chr13p	45205590	45205617	0.0015
chr13p	45205617	45205763	0.002
chr13p	45205763	45205792	0.0015
chr13p	45205792	45205897	0.002
chr13p	45205897	45205927	0.0015
chr13p	45205927	45205928	0.001
chr13p	45205928	45206170	0.002
chr13p	45206170	45206174	0.026
chr13p	45206174	45206200	0.0135
chr13p	45206200	45206202	0.0015
chr13p	45206202	45206231	0.002
chr13p	45206231	45206259	0.005
chr13p	45206259	45206401	0.002
chr13p	45206401	45206415	0.005
chr13p	45206415	45206431	0.003
chr13p	45206431	45206445	0.0015
chr13p	45206445	45206459	0.002
chr13p	45206459	45206489	0.001
chr13p	45206489	45206549	0.002
chr13p	45206549	45206558	0.0015
chr13p	45206558	45206560	0.002
chr13p	45206560	45206579	0.0025
chr13p	45206579	45206587	0.004
chr13p	45206587	45206591	0.003
chr13p	45206591	45206662	0.002
chr13p	45206662	45206669	0.006
chr13p	45206669	45206689	0.008
chr13p	45206689	45206697	0.004
chr13p	45206697	45206734	0.002
chr13p	45206734	45206737	0.001
chr13p	45206737	45206738	0.0015
chr13p	45206738	45206761	0.0015
chr13p	45206761	45206764	0.0015
chr13p	45206764	45206766	0.001
chr13p	45206766	45206793	0.002
chr13p	45206793	45206819	0.0015
chr13p	45206819	45206854	0.002
chr13p	45206854	45206885	0.0015
chr13p	45206885	45207047	0.002
chr13p	45207047	45207049	0.0015
chr13p	45207049	45207076	0.003
chr13p	45207076	45207106	0.002
chr13p	45207106	45207130	0.002
chr13p	45207130	45207132	0.0025
chr13p	45207132	45207134	0.002
chr13p	45207134	45207159	0.0015
chr13p	45207159	45207277	0.002
chr13p	45207277	45207303	0.005
chr13p	45207303	45207320	0.002
chr13p	45207320	45207350	0.0015
chr13p	45207350	45207368	0.002
chr13p	45207368	45207376	0.001
chr13p	45207376	45207390	0.0015
chr13p	45207390	45207394	0.002
chr13p	45207394	45207404	0.0015
chr13p	45207404	45207410	0.003
chr13p	45207410	45207422	0.003
chr13p	45207422	45207425	0.003
chr13p	45207425	45207434	0.0025
chr13p	45207434	45207440	0.0045
chr13p	45207440	45207454	0.004
chr13p	45207454	45207458	0.003
chr13p	45207458	45207459	0.0025
chr13p	45207459	45207462	0.004
chr13p	45207462	45207691	0.002
chr13p	45207691	45207721	0.001
chr13p	45207721	45207778	0.002
chr13p	45207778	45207807	0.002
chr13p	45207807	45207986	0.002
chr13p	45207986	45208016	0.003
chr13p	45208016	45208287	0.002
chr13p	45208287	45208316	0.003
chr13p	45208316	45208515	0.002
chr13p	45208515	45208544	0.0015
chr13p	45208544	45208615	0.002
chr13p	45208615	45208632	0.0015
chr13p	45208632	45208644	0.0015
chr13p	45208644	45208662	0.0015
chr13p	45208662	45208707	0.002
chr13p	45208707	45208731	0.0015
chr13p	45208731	45208735	0.001
chr13p	45208735	45208765	0.002
chr13p	45208765	45208792	0.001
chr13p	45208792	45208981	0.002
chr13p	45208981	45208999	0.0015
chr13p	45208999	45209009	0.0035
chr13p	45209009	45209028	0.003
chr13p	45209028	45209029	0.002
chr13p	45209029	45209326	0.002
chr13p	45209326	45209356	0.008
chr13p	45209356	45209385	0.002
chr13p	45209385	45209386	0.0015
chr13p	45209386	45209410	0.0015
chr13p	45209410	45209414	0.0015
chr13p	45209414	45209471	0.002
chr13p	45209471	45209497	0.003
chr13p	45209497	45209501	0.002
chr13p	45209501	45209531	0.01
chr13p	45209531	45209588	0.002
chr13p	45209588	45209594	0.0015
chr13p	45209594	45209616	0.0015
chr13p	45209616	45209617	0.0015
chr13p	45209617	45209622	0.001
chr13p	45209622	45209644	0.002
chr13p	45209644	45209673	0.0055
chr13p	45209673	45210135	0.002
chr13p	45210135	45210164	0.026
chr13p	45210164	45210224	0.002
chr13p	45210224	45210253	0.01
chr13p	45210253	45210378	0.002
chr13p	45210378	45210407	0.014
chr13p	45210407	45210584	0.002
chr13p	45210584	45210612	0.026
chr13p	45210612	45210702	0.002
chr13p	45210702	45210731	0.0015
chr13p	45210731	45210778	0.002
chr13p	45210778	45210804	0.003
chr13p	45210804	45210953	0.002
chr13p	45210953	45210983	0.014
chr13p	45210983	45211023	0.002
chr13p	45211023	45211047	0.0015
chr13p	45211047	45211115	0.002
chr13p	45211115	45211126	0.001
chr13p	45211126	45211133	0.002
chr13p	45211133	45211145	0.0025
chr13p	45211145	45211156	0.002
chr13p	45211156	45211161	0.0015
chr13p	45211161	45211182	0.002
chr13p	45211182	45211184	0.0015
chr13p	45211184	45211189	0.002
chr13p	45211189	45211194	0.002
chr13p	45211194	45211196	0.003
chr13p	45211196	45211206	0.0035
chr13p	45211206	45211210	0.0035
chr13p	45211210	45211211	0.003
chr13p	45211211	45211218	0.0025
chr13p	45211218	45211220	0.0025
chr13p	45211220	45211222	0.002
chr13p	45211222	45211223	0.0015
chr13p	45211223	45211235	0.0015
chr13p	45211235	45211272	0.002
chr13p	45211272	45211284	0.001
chr13p	45211284	45211300	0.0015
chr13p	45211300	45211302	0.0015
chr13p	45211302	45211307	0.002
chr13p	45211307	45211312	0.0025
chr13p	45211312	45211331	0.002
chr13p	45211331	45211336	0.003
chr13p	45211336	45212486	0.002
chr13p	45212486	45212513	0.001
chr13p	45212513	45212897	0.002
chr13p	45212897	45212924	0.001
chr13p	45212924	45213046	0.002
chr13p	45213046	45213075	0.004
chr13p	45213075	45213583	0.002
chr13p	45213583	45213610	0.003
chr13p	45213610	45214523	0.002
chr13p	45214523	45214550	0.0015
chr13p	45214550	45215073	0.002
chr13p	45215073	45215100	0.0015
chr13p	45215100	45215101	0.0015
chr13p	45215101	45215744	0.002
chr13p	45215744	45215772	0.003
chr13p	45215772	45216051	0.002
chr13p	45216051	45216074	0.0015
chr13p	45216074	45216076	0.001
chr13p	45216076	45217619	0.002
chr13p	45217619	45217649	0.003
chr13p	45217649	45218133	0.002
chr13p	45218133	45218134	0.004
chr13p	45218134	45218146	0.005
chr13p	45218146	45218162	0.003
chr13p	45218162	45218175	0.0015
chr13p	45218175	45220280	0.002
chr13p	45220280	45220308	0.001
chr13p	45220308	45226300	0.002
chr13p	45226300	45226323	0.018
chr13p	45226323	45226324	0.01
chr13p	45226324	45226497	0.002
chr13p	45226497	45226502	0.0055
chr13p	45226502	45226507	0.0085
chr13p	45226507	45226527	0.0115
chr13p	45226527	45226531	0.007
chr13p	45226531	45226536	0.004
chr13p	45226536	45226875	0.002
chr13p	45226875	45226902	0.008
chr13p	45226902	45227034	0.002
chr13p	45227034	45227048	0.002
chr13p	45227048	45227064	0.0025
chr13p	45227064	45227075	0.003
chr13p	45227075	45227555	0.002
chr13p	45227555	45227584	0.0015
chr13p	45227584	45227634	0.002
chr13p	45227634	45227638	0.001
chr13p	45227638	45227659	0.002
chr13p	45227659	45227664	0.002
chr13p	45227664	45227666	0.0015
chr13p	45227666	45227682	0.002
chr13p	45227682	45227711	0.003
chr13p	45227711	45228013	0.002
chr13p	45228013	45228043	0.003
chr13p	45228043	45228200	0.002
chr13p	45228200	45228230	0.005
chr13p	45228230	45229429	0.002
chr13p	45229429	45229458	0.001
chr13p	45229458	45229539	0.002
chr13p	45229539	45229567	0.01
chr13p	45229567	45230024	0.002
chr13p	45230024	45230054	0.003
chr13p	45230054	45230590	0.002
chr13p	45230590	45230606	0.0025
chr13p	45230606	45230616	0.004
chr13p	45230616	45230617	0.003
chr13p	45230617	45230622	0.004
chr13p	45230622	45230623	0.0045
chr13p	45230623	45230626	0.005
chr13p	45230626	45230629	0.005
chr13p	45230629	45230630	0.0055
chr13p	45230630	45230644	0.004
chr13p	45230644	45230650	0.0035
chr13p	45230650	45230657	0.004
chr13p	45230657	45231341	0.002
chr13p	45231341	45231352	0.0015
chr13p	45231352	45231370	0.002
chr13p	45231370	45231379	0.003
chr13p	45231379	45231791	0.002
chr13p	45231791	45231822	0.0015
chr13p	45231822	45232125	0.002
chr13p	45232125	45232154	0.004
chr13p	45232154	45232809	0.002
chr13p	45232809	45232835	0.003
chr13p	45232835	45233751	0.002
chr13p	45233751	45233779	0.0055
chr13p	45233779	45234293	0.002
chr13p	45234293	45234295	0.0015
chr13p	45234295	45234323	0.0015
chr13p	45234323	45234324	0.0015
chr13p	45234324	45234846	0.002
chr13p	45234846	45234857	0.0015
chr13p	45234857	45234874	0.0015
chr13p	45234874	45234884	0.0015
chr13p	45234884	45234918	0.002
chr13p	45234918	45234947	0.0015
chr13p	45234947	45234948	0.001
chr13p	45234948	45235972	0.002
chr13p	45235972	45235999	0.001
chr13p	45235999	45238237	0.002
chr13p	45238237	45238265	0.004
chr13p	45238265	45238454	0.002
chr13p	45238454	45238479	0.026
chr13p	45238479	45238730	0.002
chr13p	45238730	45238760	0.002
chr13p	45238760	45239341	0.002
chr13p	45239341	45239366	0.0035
chr13p	45239366	45239368	0.0035
chr13p	45239368	45239370	0.003
chr13p	45239370	45239371	0.0015
chr13p	45239371	45239417	0.002
chr13p	45239417	45239445	0.01
chr13p	45239445	45239651	0.002
chr13p	45239651	45239679	0.004
chr13p	45239679	45239680	0.002
chr13p	45239680	45239705	0.007
chr13p	45239705	45239971	0.002
chr13p	45239971	45239998	0.004
chr13p	45239998	45240046	0.002
chr13p	45240046	45240075	0.006
chr13p	45240075	45240076	0.002
chr13p	45240076	45240168	0.002
chr13p	45240168	45240182	0.002
chr13p	45240182	45240198	0.0025
chr13p	45240198	45240209	0.003
chr13p	45240209	45240259	0.002
chr13p	45240259	45240286	0.001
chr13p	45240286	45240768	0.002
chr13p	45240768	45240772	0.001
chr13p	45240772	45240793	0.002
chr13p	45240793	45240798	0.002
chr13p	45240798	45240800	0.0015
chr13p	45240800	45241151	0.002
chr13p	45241151	45241177	0.0015
chr13p	45241177	45242340	0.002
chr13p	45242340	45242370	0.001
chr13p	45242370	45242754	0.002
chr13p	45242754	45242780	0.01
chr13p	45242780	45243364	0.002
chr13p	45243364	45243394	0.002
chr13p	45243394	45243837	0.002
chr13p	45243837	45243864	0.0015
chr13p	45243864	45244179	0.002
chr13p	45244179	45244206	0.005
chr13p	45244206	45245264	0.002
chr13p	45245264	45245266	0.001
chr13p	45245266	45245293	0.0015
chr13p	45245293	45245294	0.001
chr13p	45245294	45246274	0.002
chr13p	45246274	45246303	0.003
chr13p	45246303	45246436	0.002
chr13p	45246436	45246464	0.003
chr13p	45246464	45249530	0.002
chr13p	45249530	45249556	0.003
chr13p	45249556	45249574	0.002
chr13p	45249574	45249598	0.003
chr13p	45249598	45251611	0.002
chr13p	45251611	45251639	0.0055
chr13p	45251639	45254197	0.002
chr13p	45254197	45254222	0.002
chr13p	45254222	45256072	0.002
chr13p	45256072	45256100	0.0055
chr13p	45256100	45257523	0.002
chr13p	45257523	45257547	0.008
chr13p	45257547	45259149	0.002
chr13p	45259149	45259175	0.01
chr13p	45259175	45259880	0.002
chr13p	45259880	45259910	0.002
chr13p	45259910	45260388	0.002
chr13p	45260388	45260417	0.01
chr13p	45260417	45260931	0.002
chr13p	45260931	45260932	0.0015
chr13p	45260932	45260960	0.002
chr13p	45260960	45261067	0.002
chr13p	45261067	45261095	0.0025
chr13p	45261095	45261289	0.002
chr13p	45261289	45261316	0.0015
chr13p	45261316	45262021	0.002
chr13p	45262021	45262022	0.001
chr13p	45262022	45262050	0.0015
chr13p	45262050	45262052	0.001
chr13p	45262052	45262361	0.002
chr13p	45262361	45262391	0.01
chr13p	45262391	45262532	0.002
chr13p	45262532	45262558	0.001
chr13p	45262558	45263899	0.002
chr13p	45263899	45263923	0.014
chr13p	45263923	45263964	0.002
chr13p	45263964	45263990	0.001
chr13p	45263990	45264122	0.002
chr13p	45264122	45264147	0.001
chr13p	45264147	45265449	0.002
chr13p	45265449	45265477	0.004
chr13p	45265477	45265630	0.002
chr13p	45265630	45265655	0.004
chr13p	45265655	45265974	0.002
chr13p	45265974	45266004	0.0015
chr13p	45266004	45266317	0.002
chr13p	45266317	45266348	0.01
chr13p	45266348	45267406	0.002
chr13p	45267406	45267414	0.001
chr13p	45267414	45267433	0.0015
chr13p	45267433	45267442	0.0015
chr13p	45267442	45267514	0.002
chr13p	45267514	45267543	0.01
chr13p	45267543	45268132	0.002
chr13p	45268132	45268161	0.002
chr13p	45268161	45268223	0.002
chr13p	45268223	45268250	0.0015
chr13p	45268250	45268789	0.002
chr13p	45268789	45268814	0.003
chr13p	45268814	45268816	0.002
chr13p	45268816	45268846	0.002
chr13p	45268846	45269249	0.002
chr13p	45269249	45269279	0.01
chr13p	45269279	45269655	0.002
chr13p	45269655	45269683	0.026
chr13p	45269683	45271325	0.002
chr13p	45271325	45271354	0.004
chr13p	45271354	45276962	0.002
chr13p	45276962	45276990	0.003
chr13p	45276990	45281044	0.002
chr13p	45281044	45281071	0.005
chr13p	45281071	45283829	0.002
chr13p	45283829	45283860	0.01
chr13p	45283860	45284384	0.002
chr13p	45284384	45284412	0.026
chr13p	45284412	45284874	0.002
chr13p	45284874	45284875	0.0025
chr13p	45284875	45284876	0.005
chr13p	45284876	45284900	0.006
chr13p	45284900	45284902	0.005
chr13p	45284902	45284904	0.0035
chr13p	45284904	45285705	0.002
chr13p	45285705	45285728	0.004
chr13p	45285728	45285883	0.002
chr13p	45285883	45285911	0.01
chr13p	45285911	45288150	0.002
chr13p	45288150	45288177	0.004
chr13p	45288177	45288370	0.002
chr13p	45288370	45288399	0.01
chr13p	45288399	45292384	0.002
chr13p	45292384	45292407	0.003
chr13p	45292407	45292872	0.002
chr13p	45292872	45292902	0.01
chr13p	45292902	45293284	0.002
chr13p	45293284	45293294	0.004
chr13p	45293294	45293313	0.004
chr13p	45293313	45293322	0.003
chr13p	45293322	45294627	0.002
chr13p	45294627	45294655	0.0015
chr13p	45294655	45295172	0.002
chr13p	45295172	45295198	0.007
chr13p	45295198	45295305	0.002
chr13p	45295305	45295335	0.01
chr13p	45295335	45295409	0.002
chr13p	45295409	45295434	0.01
chr13p	45295434	45297647	0.002
chr13p	45297647	45297673	0.001
chr13p	45297673	45297680	0.002
chr13p	45297680	45297708	0.0015
chr13p	45297708	45297777	0.002
chr13p	45297777	45297803	0.0015
chr13p	45297803	45298121	0.002
chr13p	45298121	45298150	0.026
chr13p	45298150	45299109	0.002
chr13p	45299109	45299137	0.0045
chr13p	45299137	45300190	0.002
chr13p	45300190	45300219	0.0015
chr13p	45300219	45300772	0.002
chr13p	45300772	45300782	0.01
chr13p	45300782	45300801	0.0185
chr13p	45300801	45300811	0.01
chr13p	45300811	45301006	0.002
chr13p	45301006	45301032	0.003
chr13p	45301032	45301181	0.002
chr13p	45301181	45301204	0.0025
chr13p	45301204	45302307	0.002
chr13p	45302307	45302338	0.002
chr13p	45302338	45302568	0.002
chr13p	45302568	45302755	0.0055
chr13p	45302755	45302785	0.014
chr13p	45302785	45305754	0.0055
chr13p	45305754	45305784	0.014
chr13p	45305784	45306554	0.0055
chr13p	45306554	45306582	0.014
chr13p	45306582	45306848	0.0055
chr13p	45306848	45306875	0.006
chr13p	45306875	45306983	0.0055
chr13p	45306983	45307012	0.006
chr13p	45307012	45307021	0.0055
chr13p	45307021	45307050	0.0075
chr13p	45307050	45307066	0.0055
chr13p	45307066	45307096	0.0065
chr13p	45307096	45307210	0.0055
chr13p	45307210	45307238	0.006
chr13p	45307238	45307241	0.0055
chr13p	45307241	45307270	0.0055
chr13p	45307270	45307401	0.0055
chr13p	45307401	45307431	0.007
chr13p	45307431	45307433	0.0055
chr13p	45307433	45307462	0.0075
chr13p	45307462	45307513	0.0055
chr13p	45307513	45307543	0.006
chr13p	45307543	45307602	0.0055
chr13p	45307602	45307627	0.0065
chr13p	45307627	45307631	0.0055
chr13p	45307631	45307661	0.006
chr13p	45307661	45307680	0.0055
chr13p	45307680	45307708	0.0075
chr13p	45307708	45307718	0.0055
chr13p	45307718	45307746	0.006
chr13p	45307746	45307759	0.0055
chr13p	45307759	45307788	0.006
chr13p	45307788	45307861	0.0055
chr13p	45307861	45307891	0.006
chr13p	45307891	45307920	0.0055
chr13p	45307920	45307937	0.006
chr13p	45307937	45307949	0.0065
chr13p	45307949	45307967	0.006
chr13p	45307967	45307975	0.0055
chr13p	45307975	45308005	0.008
chr13p	45308005	45308105	0.0055
chr13p	45308105	45308135	0.006
chr13p	45308135	45308341	0.0055
chr13p	45308341	45308367	0.0055
chr13p	45308367	45308412	0.0055
chr13p	45308412	45308433	0.0065
chr13p	45308433	45308440	0.007
chr13p	45308440	45308465	0.006
chr13p	45308465	45308520	0.0055
chr13p	45308520	45308547	0.006
chr13p	45308547	45308557	0.01
chr13p	45308557	45308574	0.013
chr13p	45308574	45308587	0.0085
chr13p	45308587	45308720	0.0055
chr13p	45308720	45308746	0.006
chr13p	45308746	45308763	0.0055
chr13p	45308763	45308791	0.008
chr13p	45308791	45308986	0.0055
chr13p	45308986	45309011	0.006
chr13p	45309011	45309133	0.0055
chr13p	45309133	45309140	0.0065
chr13p	45309140	45309150	0.007
chr13p	45309150	45309162	0.007
chr13p	45309162	45309168	0.006
chr13p	45309168	45309180	0.006
chr13p	45309180	45309204	0.0055
chr13p	45309204	45309222	0.0075
chr13p	45309222	45309233	0.01
chr13p	45309233	45309251	0.008
chr13p	45309251	45309267	0.0055
chr13p	45309267	45309277	0.0075
chr13p	45309277	45309298	0.0105
chr13p	45309298	45309305	0.0085
chr13p	45309305	45309319	0.0055
chr13p	45309319	45309328	0.007
chr13p	45309328	45309347	0.01
chr13p	45309347	45309357	0.0085
chr13p	45309357	45309422	0.0055
chr13p	45309422	45309423	0.006
chr13p	45309423	45309425	0.0065
chr13p	45309425	45309450	0.0075
chr13p	45309450	45309451	0.007
chr13p	45309451	45309453	0.008
chr13p	45309453	45309454	0.0075
chr13p	45309454	45309475	0.0065
chr13p	45309475	45309488	0.0055
chr13p	45309488	45309500	0.0065
chr13p	45309500	45309505	0.007
chr13p	45309505	45309513	0.0075
chr13p	45309513	45309528	0.007
chr13p	45309528	45309534	0.006
chr13p	45309534	45309620	0.0055
chr13p	45309620	45309647	0.014
chr13p	45309647	45309665	0.0055
chr13p	45309665	45309688	0.007
chr13p	45309688	45309693	0.008
chr13p	45309693	45309695	0.0065
chr13p	45309695	45309713	0.0075
chr13p	45309713	45309724	0.007
chr13p	45309724	45309974	0.0055
chr13p	45309974	45309997	0.006
chr13p	45309997	45310058	0.0055
chr13p	45310058	45310085	0.006
chr13p	45310085	45310119	0.0055
chr13p	45310119	45310144	0.006
chr13p	45310144	45310145	0.007
chr13p	45310145	45310149	0.0075
chr13p	45310149	45310155	0.0075
chr13p	45310155	45310173	0.0085
chr13p	45310173	45310180	0.007
chr13p	45310180	45310181	0.006
chr13p	45310181	45310453	0.0055
chr13p	45310453	45310466	0.0065
chr13p	45310466	45310482	0.0065
chr13p	45310482	45310491	0.006
chr13p	45310491	45310535	0.0055
chr13p	45310535	45310543	0.006
chr13p	45310543	45310563	0.007
chr13p	45310563	45310565	0.0075
chr13p	45310565	45310567	0.007
chr13p	45310567	45310593	0.006
chr13p	45310593	45310680	0.0055
chr13p	45310680	45310710	0.006
chr13p	45310710	45310821	0.0055
chr13p	45310821	45310848	0.0175
chr13p	45310848	45311038	0.0055
chr13p	45311038	45311066	0.007
chr13p	45311066	45311133	0.0055
chr13p	45311133	45311163	0.007
chr13p	45311163	45311167	0.0055
chr13p	45311167	45311178	0.006
chr13p	45311178	45311194	0.008
chr13p	45311194	45311207	0.0075
chr13p	45311207	45311355	0.0055
chr13p	45311355	45311362	0.0055
chr13p	45311362	45311371	0.006
chr13p	45311371	45311376	0.0065
chr13p	45311376	45311383	0.007
chr13p	45311383	45311390	0.0065
chr13p	45311390	45311394	0.0065
chr13p	45311394	45311406	0.006
chr13p	45311406	45311436	0.0055
chr13p	45311436	45311467	0.006
chr13p	45311467	45311597	0.0055
chr13p	45311597	45311626	0.0065
chr13p	45311626	45311635	0.0055
chr13p	45311635	45311664	0.0085
chr13p	45311664	45311759	0.0055
chr13p	45311759	45311782	0.0065
chr13p	45311782	45311910	0.0055
chr13p	45311910	45311938	0.006
chr13p	45311938	45312145	0.0055
chr13p	45312145	45312175	0.008
chr13p	45312175	45312257	0.0055
chr13p	45312257	45312266	0.006
chr13p	45312266	45312287	0.007
chr13p	45312287	45312296	0.0065
chr13p	45312296	45312338	0.0055
chr13p	45312338	45312389	0.009
chr13p	45312389	45312402	0.012
chr13p	45312402	45312417	0.029
chr13p	45312417	45312429	0.026
chr13p	45312429	45312521	0.009
chr13p	45312521	45312543	0.0055
chr13p	45312543	45312551	0.008
chr13p	45312551	45312573	0.007
chr13p	45312573	45312591	0.009
chr13p	45312591	45312619	0.0085
chr13p	45312619	45312628	0.009
chr13p	45312628	45312632	0.005
chr13p	45312632	45312655	0.0055
chr13p	45312655	45312659	0.01
chr13p	45312659	45312712	0.009
chr13p	45312712	45312720	0.01
chr13p	45312720	45312737	0.014
chr13p	45312737	45312748	0.012
chr13p	45312748	45312752	0.009
chr13p	45312752	45312779	0.012
chr13p	45312779	45312844	0.009
chr13p	45312844	45312871	0.012
chr13p	45312871	45312907	0.009
chr13p	45312907	45312936	0.013
chr13p	45312936	45312944	0.009
chr13p	45312944	45312974	0.007
chr13p	45312974	45313070	0.009
chr13p	45313070	45313073	0.012
chr13p	45313073	45313099	0.014
chr13p	45313099	45313100	0.01
chr13p	45313100	45313110	0.009
chr13p	45313110	45313111	0.011
chr13p	45313111	45313139	0.012
chr13p	45313139	45313554	0.009
chr13p	45313554	45313582	0.01
chr13p	45313582	45313826	0.009
chr13p	45313826	45313845	0.005
chr13p	45313845	45313854	0.005
chr13p	45313854	45313858	0.009
chr13p	45313858	45313862	0.005
chr13p	45313862	45313865	0.0055
chr13p	45313865	45313873	0.006
chr13p	45313873	45313874	0.0055
chr13p	45313874	45313877	0.006
chr13p	45313877	45313888	0.0065
chr13p	45313888	45313890	0.006
chr13p	45313890	45313895	0.006
chr13p	45313895	45313902	0.0055
chr13p	45313902	45313904	0.005
chr13p	45313904	45314527	0.009
chr13p	45314527	45314556	0.005
chr13p	45314556	45314923	0.009
chr13p	45314923	45314953	0.0065
chr13p	45314953	45314955	0.0055
chr13p	45314955	45315883	0.009
chr13p	45315883	45315909	0.009
chr13p	45315909	45316069	0.009
chr13p	45316069	45316097	0.01
chr13p	45316097	45316392	0.009
chr13p	45316392	45316412	0.009
chr13p	45316412	45316420	0.005
chr13p	45316420	45316439	0.005
chr13p	45316439	45316559	0.009
chr13p	45316559	45316582	0.012
chr13p	45316582	45321989	0.009
chr13p	45321989	45321996	0.005
chr13p	45321996	45322017	0.005
chr13p	45322017	45322025	0.009
chr13p	45322025	45322297	0.009
chr13p	45322297	45322298	0.012
chr13p	45322298	45322322	0.0085
chr13p	45322322	45322326	0.007
chr13p	45322326	45323589	0.009
chr13p	45323589	45323619	0.01
chr13p	45323619	45323854	0.009
chr13p	45323854	45323855	0.009
chr13p	45323855	45323882	0.005
chr13p	45323882	45323883	0.009
chr13p	45323883	45323921	0.009
chr13p	45323921	45323948	0.006
chr13p	45323948	45324479	0.009
chr13p	45324479	45324506	0.026
chr13p	45324506	45325171	0.009
chr13p	45325171	45325198	0.005
chr13p	45325198	45325335	0.009
chr13p	45325335	45325361	0.0055
chr13p	45325361	45327062	0.009
chr13p	45327062	45327093	0.005
chr13p	45327093	45327246	0.009
chr13p	45327246	45327270	0.009
chr13p	45327270	45327274	0.0075
chr13p	45327274	45327296	0.0075
chr13p	45327296	45327453	0.009
chr13p	45327453	45327470	0.0055
chr13p	45327470	45327482	0.0055
chr13p	45327482	45327499	0.009
chr13p	45327499	45327672	0.009
chr13p	45327672	45327698	0.01
chr13p	45327698	45327965	0.009
chr13p	45327965	45327993	0.0055
chr13p	45327993	45328001	0.009
chr13p	45328001	45328004	0.005
chr13p	45328004	45328031	0.005
chr13p	45328031	45328032	0.009
chr13p	45328032	45328243	0.009
chr13p	45328243	45328271	0.005
chr13p	45328271	45328285	0.009
chr13p	45328285	45328313	0.012
chr13p	45328313	45328970	0.009
chr13p	45328970	45328995	0.011
chr13p	45328995	45329066	0.009
chr13p	45329066	45329075	0.005
chr13p	45329075	45329076	0.0055
chr13p	45329076	45329097	0.006
chr13p	45329097	45329103	0.011
chr13p	45329103	45329104	0.01
chr13p	45329104	45329161	0.009
chr13p	45329161	45329189	0.005
chr13p	45329189	45331395	0.009
chr13p	45331395	45331400	0.012
chr13p	45331400	45331425	0.015
chr13p	45331425	45331429	0.012
chr13p	45331429	45331743	0.009
chr13p	45331743	45331759	0.005
chr13p	45331759	45331769	0.006
chr13p	45331769	45331770	0.0085
chr13p	45331770	45331774	0.008
[truncated: 720,303 more rows]
