# Supplementary material for: A mammalian-like piRNA pathway in Axolotl reveals the origins of piRNA-directed DNA methylation
Source: EMBO J. 2025 Nov 13;45(6):1933–56. doi: 10.1038/s44318-025-00631-w (PMC7618676; doi:10.1038/s44318-025-00631-w)
Supplement: Supplementary file 11 — Source data Fig. 5 [file 44318_2025_631_MOESM11_ESM.zip › Figure 5/5B/testis_genome_srt_edit.pirna.rev.RPMmean.chr3p.csv]

chr3p	55001758	55001788	-0.002
chr3p	55001849	55001878	0
chr3p	55001971	55001996	-0.002
chr3p	55001996	55001999	-0.001
chr3p	55002587	55002618	-0.004
chr3p	55003235	55003264	-0.018
chr3p	55003410	55003434	-0.024
chr3p	55005130	55005158	-0.001
chr3p	55006068	55006098	-0.018
chr3p	55007734	55007763	-0.001
chr3p	55007851	55007880	-0.002
chr3p	55007945	55007972	0
chr3p	55008058	55008063	-0.001
chr3p	55008063	55008065	-0.0005
chr3p	55008065	55008087	-0.001
chr3p	55008087	55008092	-0.001
chr3p	55008092	55008095	0
chr3p	55008389	55008416	-0.001
chr3p	55008416	55008417	-0.001
chr3p	55008636	55008666	-0.001
chr3p	55011830	55011859	-0.018
chr3p	55012832	55012857	-0.018
chr3p	55013575	55013603	-0.001
chr3p	55013916	55013941	-0.001
chr3p	55014099	55014122	-0.002
chr3p	55014163	55014189	-0.003
chr3p	55015695	55015724	0
chr3p	55015952	55015975	-0.002
chr3p	55016258	55016288	-0.001
chr3p	55016540	55016568	0
chr3p	55016765	55016789	-0.002
chr3p	55018348	55018375	-0.002
chr3p	55019186	55019207	-0.001
chr3p	55019207	55019214	-0.001
chr3p	55019214	55019236	-0.001
chr3p	55019527	55019552	-0.001
chr3p	55020257	55020284	-0.001
chr3p	55024225	55024252	-0.004
chr3p	55028052	55028080	-0.018
chr3p	55031661	55031689	-0.018
chr3p	55031880	55031909	-0.018
chr3p	55032274	55032303	-0.024
chr3p	55036075	55036105	-0.018
chr3p	55036633	55036663	-0.018
chr3p	55037145	55037174	-0.018
chr3p	55037222	55037249	-0.002
chr3p	55038539	55038567	-0.018
chr3p	55038591	55038620	-0.001
chr3p	55039310	55039341	-0.018
chr3p	55040243	55040273	-0.018
chr3p	55040787	55040815	-0.018
chr3p	55041171	55041199	-0.003
chr3p	55042626	55042654	-0.018
chr3p	55042935	55042964	-0.018
chr3p	55043588	55043619	-0.018
chr3p	55044281	55044311	-0.018
chr3p	55045485	55045513	-0.024
chr3p	55046976	55047006	-0.018
chr3p	55047072	55047096	-0.024
chr3p	55047960	55047991	-0.018
chr3p	55048527	55048556	-0.024
chr3p	55048806	55048836	-0.024
chr3p	55048920	55048937	-0.035
chr3p	55048937	55048949	-0.0295
chr3p	55048949	55048967	-0.024
chr3p	55049197	55049221	-0.033
chr3p	55050958	55050988	-0.024
chr3p	55051065	55051093	-0.035
chr3p	55051093	55051095	-0.018
chr3p	55051306	55051337	-0.024
chr3p	55051968	55051994	-0.002
chr3p	55052167	55052168	-0.001
chr3p	55052168	55052169	-0.002
chr3p	55052169	55052170	-0.002
chr3p	55052170	55052172	-0.003
chr3p	55052172	55052192	-0.002
chr3p	55052192	55052195	-0.002
chr3p	55052195	55052196	-0.001
chr3p	55052196	55052202	-0.001
chr3p	55052536	55052568	-0.001
chr3p	55052586	55052616	0
chr3p	55052725	55052745	-0.001
chr3p	55052745	55052749	-0.002
chr3p	55052749	55052774	-0.001
chr3p	55052803	55052830	-0.001
chr3p	55052834	55052858	0
chr3p	55052974	55053002	-0.004
chr3p	55053002	55053004	-0.002
chr3p	55053116	55053120	-0.001
chr3p	55053120	55053149	-0.002
chr3p	55053212	55053218	0
chr3p	55053218	55053223	-0.0005
chr3p	55053223	55053238	-0.0015
chr3p	55053238	55053247	-0.001
chr3p	55053247	55053251	-0.001
chr3p	55053251	55053252	-0.001
chr3p	55053261	55053290	0
chr3p	55053298	55053318	0
chr3p	55053318	55053325	-0.0005
chr3p	55053325	55053329	-0.001
chr3p	55053329	55053334	-0.001
chr3p	55053334	55053335	-0.001
chr3p	55053335	55053343	-0.001
chr3p	55053343	55053359	-0.001
chr3p	55053359	55053363	-0.001
chr3p	55053457	55053468	-0.001
chr3p	55053468	55053483	-0.002
chr3p	55053483	55053497	-0.001
chr3p	55053515	55053546	-0.001
chr3p	55053601	55053607	-0.001
chr3p	55053607	55053616	-0.001
chr3p	55053616	55053630	-0.002
chr3p	55053630	55053636	-0.001
chr3p	55053636	55053645	-0.001
chr3p	55053662	55053666	-0.001
chr3p	55053666	55053679	-0.001
chr3p	55053679	55053691	-0.001
chr3p	55053691	55053707	-0.001
chr3p	55053795	55053821	0
chr3p	55053858	55053888	-0.001
chr3p	55053897	55053903	-0.0005
chr3p	55053903	55053926	-0.001
chr3p	55053926	55053932	-0.001
chr3p	55053941	55053966	-0.001
chr3p	55053998	55054009	-0.001
chr3p	55054009	55054010	-0.001
chr3p	55054010	55054016	-0.0015
chr3p	55054016	55054027	-0.002
chr3p	55054027	55054039	-0.0015
chr3p	55054039	55054040	-0.002
chr3p	55054040	55054044	-0.001
chr3p	55054106	55054114	0
chr3p	55054114	55054135	-0.001
chr3p	55054135	55054137	0
chr3p	55054137	55054140	-0.0005
chr3p	55054140	55054160	-0.001
chr3p	55054160	55054163	-0.001
chr3p	55054163	55054168	-0.0015
chr3p	55054168	55054192	-0.002
chr3p	55054197	55054205	-0.002
chr3p	55054205	55054226	-0.003
chr3p	55054226	55054234	-0.004
chr3p	55054279	55054283	-0.001
chr3p	55054283	55054307	-0.002
chr3p	55054307	55054314	-0.001
chr3p	55054375	55054406	-0.001
chr3p	55054450	55054468	0
chr3p	55054468	55054480	-0.001
chr3p	55054480	55054496	0
chr3p	55054521	55054544	-0.001
chr3p	55054884	55054885	0
chr3p	55054885	55054892	-0.001
chr3p	55054892	55054904	-0.001
chr3p	55054904	55054911	-0.001
chr3p	55054911	55054918	-0.001
chr3p	55054918	55054920	0
chr3p	55054920	55054935	-0.001
chr3p	55054935	55054937	-0.001
chr3p	55054937	55054945	-0.002
chr3p	55054945	55054966	-0.001
chr3p	55054966	55054968	-0.001
chr3p	55054972	55055002	-0.001
chr3p	55055049	55055051	-0.001
chr3p	55055051	55055054	-0.001
chr3p	55055054	55055078	-0.0015
chr3p	55055078	55055080	-0.002
chr3p	55055080	55055083	-0.001
chr3p	55055083	55055084	-0.001
chr3p	55055084	55055088	0
chr3p	55055088	55055103	-0.001
chr3p	55055103	55055111	-0.0005
chr3p	55055111	55055114	0
chr3p	55055114	55055116	-0.0005
chr3p	55055116	55055125	0
chr3p	55055125	55055132	-0.0005
chr3p	55055132	55055141	-0.0005
chr3p	55055141	55055153	-0.001
chr3p	55055153	55055183	-0.018
chr3p	55055212	55055242	-0.001
chr3p	55055243	55055267	0
chr3p	55055267	55055269	-0.0005
chr3p	55055269	55055274	-0.001
chr3p	55055274	55055290	-0.0005
chr3p	55055290	55055294	-0.0005
chr3p	55055294	55055304	-0.0005
chr3p	55055304	55055318	-0.001
chr3p	55055440	55055468	0
chr3p	55055497	55055505	-0.001
chr3p	55055505	55055525	-0.001
chr3p	55055525	55055532	-0.001
chr3p	55055537	55055546	-0.001
chr3p	55055546	55055549	-0.001
chr3p	55055549	55055551	-0.001
chr3p	55055551	55055553	-0.0015
chr3p	55055553	55055556	-0.002
chr3p	55055556	55055564	-0.002
chr3p	55055564	55055565	-0.0015
chr3p	55055565	55055567	-0.002
chr3p	55055567	55055570	-0.0025
chr3p	55055570	55055572	-0.0025
chr3p	55055572	55055573	-0.0025
chr3p	55055573	55055577	-0.0015
chr3p	55055577	55055579	-0.0015
chr3p	55055579	55055580	-0.002
chr3p	55055580	55055585	-0.0015
chr3p	55055585	55055594	-0.0015
chr3p	55055594	55055596	-0.002
chr3p	55055596	55055600	-0.001
chr3p	55055600	55055607	-0.001
chr3p	55055607	55055609	0
chr3p	55055609	55055611	0
chr3p	55055611	55055640	-0.001
chr3p	55055686	55055705	-0.001
chr3p	55055705	55055715	-0.001
chr3p	55055715	55055733	-0.001
chr3p	55055750	55055755	-0.001
chr3p	55055755	55055776	-0.001
chr3p	55055776	55055779	-0.003
chr3p	55055779	55055784	-0.003
chr3p	55055784	55055802	-0.002
chr3p	55055818	55055846	0
chr3p	55055846	55055848	-0.0005
chr3p	55055848	55055857	-0.001
chr3p	55055857	55055870	-0.001
chr3p	55055870	55055887	-0.001
chr3p	55055908	55055933	-0.001
chr3p	55055991	55055999	-0.018
chr3p	55055999	55056019	-0.0095
chr3p	55056019	55056024	-0.001
chr3p	55056036	55056066	0
chr3p	55056067	55056095	-0.001
chr3p	55056132	55056159	-0.003
chr3p	55056159	55056161	-0.0025
chr3p	55056161	55056165	-0.001
chr3p	55056165	55056172	-0.001
chr3p	55056172	55056189	-0.0015
chr3p	55056189	55056203	-0.0065
chr3p	55056203	55056219	-0.012
chr3p	55056299	55056329	-0.001
chr3p	55056390	55056418	-0.001
chr3p	55056426	55056427	-0.001
chr3p	55056427	55056455	-0.001
chr3p	55056455	55056457	-0.001
chr3p	55056513	55056524	0
chr3p	55056524	55056543	0
chr3p	55056543	55056553	0
chr3p	55056615	55056642	-0.003
chr3p	55056661	55056690	-0.002
chr3p	55056934	55056964	-0.001
chr3p	55057026	55057048	-0.001
chr3p	55057048	55057053	-0.001
chr3p	55057053	55057054	-0.001
chr3p	55057054	55057056	-0.0015
chr3p	55057056	55057077	-0.001
chr3p	55057077	55057081	-0.001
chr3p	55057129	55057137	-0.001
chr3p	55057137	55057148	-0.0015
chr3p	55057148	55057157	-0.0025
chr3p	55057157	55057163	-0.0015
chr3p	55057163	55057177	-0.001
chr3p	55057190	55057217	-0.001
chr3p	55057223	55057251	-0.001
chr3p	55057309	55057321	-0.001
chr3p	55057321	55057322	-0.0005
chr3p	55057322	55057323	-0.001
chr3p	55057323	55057337	-0.0015
chr3p	55057337	55057350	-0.001
chr3p	55057350	55057351	0
chr3p	55057376	55057407	-0.001
chr3p	55057475	55057496	-0.001
chr3p	55057496	55057504	-0.0005
chr3p	55057504	55057521	0
chr3p	55057521	55057524	-0.001
chr3p	55057524	55057526	-0.002
chr3p	55057526	55057527	-0.002
chr3p	55057527	55057550	-0.003
chr3p	55057550	55057553	-0.002
chr3p	55057553	55057556	-0.001
chr3p	55057560	55057562	-0.001
chr3p	55057562	55057575	-0.0005
chr3p	55057575	55057589	-0.001
chr3p	55057589	55057590	-0.001
chr3p	55057590	55057604	0
chr3p	55057651	55057683	0
chr3p	55057730	55057756	0
chr3p	55057756	55057759	-0.001
chr3p	55057759	55057782	-0.001
chr3p	55057782	55057783	-0.002
chr3p	55057783	55057785	-0.004
chr3p	55057785	55057791	-0.003
chr3p	55057791	55057792	-0.002
chr3p	55057792	55057793	-0.0025
chr3p	55057793	55057797	-0.0035
chr3p	55057797	55057800	-0.004
chr3p	55057800	55057811	-0.004
chr3p	55057811	55057821	-0.0025
chr3p	55057821	55057822	-0.0015
chr3p	55057822	55057823	-0.001
chr3p	55057823	55057829	-0.001
chr3p	55057883	55057909	-0.002
chr3p	55057944	55057973	-0.001
chr3p	55057988	55058015	-0.003
chr3p	55058057	55058088	-0.001
chr3p	55058088	55058090	-0.001
chr3p	55058090	55058115	-0.0005
chr3p	55058115	55058117	-0.0005
chr3p	55058117	55058119	-0.0005
chr3p	55058119	55058143	-0.001
chr3p	55058324	55058354	-0.001
chr3p	55058462	55058491	-0.001
chr3p	55059707	55059737	-0.001
chr3p	55063953	55063954	-0.001
chr3p	55063954	55063964	-0.002
chr3p	55063964	55063981	-0.01
chr3p	55063981	55063983	-0.0095
chr3p	55063983	55063994	-0.018
chr3p	55067001	55067031	-0.018
chr3p	55067382	55067384	-0.001
chr3p	55067384	55067389	-0.002
chr3p	55067389	55067409	-0.008
chr3p	55067409	55067417	-0.007
chr3p	55074772	55074799	-0.008
chr3p	55075426	55075455	-0.003
chr3p	55075827	55075858	-0.024
chr3p	55077387	55077413	-0.001
chr3p	55077523	55077551	0
chr3p	55077914	55077946	-0.001
chr3p	55078028	55078055	-0.001
chr3p	55078135	55078164	-0.006
chr3p	55078237	55078262	-0.001
chr3p	55078416	55078442	-0.001
chr3p	55079320	55079347	-0.001
chr3p	55079487	55079511	-0.002
chr3p	55079838	55079864	0
chr3p	55080113	55080140	-0.001
chr3p	55080716	55080747	-0.018
chr3p	55085144	55085173	0
chr3p	55085320	55085344	-0.002
chr3p	55085814	55085841	0
chr3p	55087321	55087350	-0.001
chr3p	55087425	55087452	0
chr3p	55087619	55087648	-0.001
chr3p	55088056	55088085	-0.001
chr3p	55088105	55088135	-0.001
chr3p	55088438	55088466	-0.001
chr3p	55088654	55088683	-0.003
chr3p	55088889	55088919	-0.024
chr3p	55089108	55089140	-0.018
chr3p	55089613	55089643	-0.018
chr3p	55091009	55091037	-0.009
chr3p	55091445	55091473	-0.002
chr3p	55091971	55091998	-0.002
chr3p	55092100	55092128	-0.012
chr3p	55093312	55093336	-0.002
chr3p	55093854	55093882	-0.018
chr3p	55094173	55094201	-0.009
chr3p	55094629	55094658	-0.009
chr3p	55094729	55094756	-0.002
chr3p	55094756	55094757	-0.0015
chr3p	55094757	55094785	-0.001
chr3p	55095255	55095282	-0.002
chr3p	55095318	55095348	-0.002
chr3p	55095383	55095411	-0.012
chr3p	55096603	55096627	-0.002
chr3p	55097248	55097276	0
chr3p	55097743	55097773	-0.018
chr3p	55097996	55098024	-0.009
chr3p	55098113	55098140	-0.018
chr3p	55098907	55098936	-0.018
chr3p	55099138	55099164	-0.001
chr3p	55099996	55100026	-0.018
chr3p	55100134	55100163	-0.018
chr3p	55100165	55100193	-0.018
chr3p	55101639	55101663	-0.018
chr3p	55104050	55104073	-0.001
chr3p	55104885	55104912	-0.002
chr3p	55106144	55106145	-0.001
chr3p	55106145	55106147	-0.002
chr3p	55106147	55106170	-0.0015
chr3p	55106170	55106171	-0.001
chr3p	55106171	55106173	-0.001
chr3p	55110560	55110566	0
chr3p	55110566	55110589	-0.001
chr3p	55110589	55110590	-0.001
chr3p	55111147	55111177	-0.001
chr3p	55111522	55111550	0
chr3p	55114647	55114676	-0.001
chr3p	55114794	55114821	-0.001
chr3p	55114858	55116522	-0.0105
chr3p	55116522	55116529	-0.0105
chr3p	55116529	55116550	-0.011
chr3p	55116550	55116559	-0.0105
chr3p	55116559	55118156	-0.0105
chr3p	55118156	55118185	-0.0165
chr3p	55118185	55119719	-0.0105
chr3p	55119719	55119749	-0.0105
chr3p	55119749	55120556	-0.0105
chr3p	55120556	55120582	-0.0135
chr3p	55120582	55120603	-0.0105
chr3p	55120603	55120629	-0.0105
chr3p	55120629	55120750	-0.0105
chr3p	55120750	55120755	-0.0105
chr3p	55120755	55120779	-0.011
chr3p	55120779	55120983	-0.0105
chr3p	55120983	55121008	-0.012
chr3p	55121008	55122238	-0.0105
chr3p	55122238	55122269	-0.015
chr3p	55122269	55123281	-0.0105
chr3p	55123281	55123309	-0.0135
chr3p	55123309	55124110	-0.0105
chr3p	55124110	55124139	-0.011
chr3p	55124139	55124193	-0.0105
chr3p	55124193	55124195	-0.011
chr3p	55124195	55124221	-0.011
chr3p	55124221	55124222	-0.011
chr3p	55124222	55124430	-0.0105
chr3p	55124430	55124460	-0.019
chr3p	55124460	55124513	-0.0105
chr3p	55124513	55124543	-0.0115
chr3p	55124543	55124592	-0.0105
chr3p	55124592	55124621	-0.0115
chr3p	55124621	55127809	-0.0105
chr3p	55127809	55127836	-0.015
chr3p	55127836	55129700	-0.0105
chr3p	55129700	55129729	-0.0165
chr3p	55129729	55131384	-0.0105
chr3p	55131384	55131414	-0.0105
chr3p	55131414	55132219	-0.0105
chr3p	55132219	55132245	-0.0135
chr3p	55132245	55132266	-0.0105
chr3p	55132266	55132292	-0.0105
chr3p	55132292	55132413	-0.0105
chr3p	55132413	55132418	-0.0105
chr3p	55132418	55132442	-0.011
chr3p	55132442	55132645	-0.0105
chr3p	55132645	55132670	-0.012
chr3p	55132670	55133901	-0.0105
chr3p	55133901	55133932	-0.015
chr3p	55133932	55135819	-0.0105
chr3p	55135819	55135848	-0.019
chr3p	55135848	55136171	-0.0105
chr3p	55136171	55136196	-0.0115
chr3p	55136196	55138499	-0.0105
chr3p	55138499	55138530	-0.012
chr3p	55138530	55138584	-0.0105
chr3p	55138584	55138612	-0.011
chr3p	55138612	55139307	-0.0105
chr3p	55139307	55139337	-0.012
chr3p	55139337	55139868	-0.0105
chr3p	55139868	55139897	-0.012
chr3p	55139897	55140210	-0.0105
chr3p	55140210	55140234	-0.0115
chr3p	55140234	55140995	-0.0105
chr3p	55140995	55141026	-0.0115
chr3p	55141026	55142405	-0.0105
chr3p	55142405	55142434	-0.013
chr3p	55142434	55145771	-0.0105
chr3p	55145771	55145795	-0.0105
chr3p	55145795	55146444	-0.0105
chr3p	55146444	55146476	-0.019
chr3p	55146476	55147991	-0.0105
chr3p	55147991	55148017	-0.0115
chr3p	55148017	55148142	-0.0105
chr3p	55148142	55148167	-0.011
chr3p	55148167	55149071	-0.0105
chr3p	55149071	55149098	-0.011
chr3p	55149098	55149446	-0.0105
chr3p	55149446	55149466	-0.011
chr3p	55149466	55149470	-0.011
chr3p	55149470	55149472	-0.0115
chr3p	55149472	55149475	-0.0115
chr3p	55149475	55149496	-0.011
chr3p	55149496	55149500	-0.011
chr3p	55149500	55149960	-0.0105
chr3p	55149960	55149991	-0.0145
chr3p	55149991	55150316	-0.0105
chr3p	55150316	55150344	-0.011
chr3p	55150344	55150465	-0.0105
chr3p	55150465	55150496	-0.019
chr3p	55150496	55150984	-0.0105
chr3p	55150984	55151011	-0.012
chr3p	55151011	55152283	-0.0105
chr3p	55152283	55152314	-0.011
chr3p	55152314	55152317	-0.0105
chr3p	55152317	55152348	-0.011
chr3p	55152348	55152410	-0.0105
chr3p	55152410	55152441	-0.011
chr3p	55152441	55152504	-0.0105
chr3p	55152504	55152535	-0.011
chr3p	55152535	55152538	-0.0105
chr3p	55152538	55152569	-0.011
chr3p	55152569	55152572	-0.0105
chr3p	55152572	55152603	-0.011
chr3p	55152603	55152632	-0.0105
chr3p	55152632	55152663	-0.011
chr3p	55152663	55152666	-0.0105
chr3p	55152666	55152697	-0.011
chr3p	55152697	55152794	-0.0105
chr3p	55152794	55152825	-0.011
chr3p	55152825	55152862	-0.0105
chr3p	55152862	55152893	-0.011
chr3p	55152893	55152896	-0.0105
chr3p	55152896	55152927	-0.011
chr3p	55152927	55152964	-0.0105
chr3p	55152964	55152995	-0.011
chr3p	55152995	55153646	-0.0105
chr3p	55153646	55153674	-0.011
chr3p	55153674	55154020	-0.0105
chr3p	55154020	55154050	-0.012
chr3p	55154050	55154055	-0.0105
chr3p	55154055	55154079	-0.0105
chr3p	55154079	55154090	-0.0105
chr3p	55154090	55154114	-0.0105
chr3p	55154114	55154195	-0.0105
chr3p	55154195	55154211	-0.0105
chr3p	55154211	55154219	-0.0105
chr3p	55154219	55154230	-0.0105
chr3p	55154230	55154240	-0.0105
chr3p	55154240	55154255	-0.0105
chr3p	55154255	55154579	-0.0105
chr3p	55154579	55154603	-0.0105
chr3p	55154603	55154719	-0.0105
chr3p	55154719	55154743	-0.0105
chr3p	55154743	55154754	-0.0105
chr3p	55154754	55154778	-0.0105
chr3p	55154778	55155084	-0.0105
chr3p	55155084	55155108	-0.0105
chr3p	55155108	55155240	-0.0105
chr3p	55155240	55155269	-0.0105
chr3p	55155269	55155502	-0.0105
chr3p	55155502	55155526	-0.0105
chr3p	55155526	55155537	-0.0105
chr3p	55155537	55155561	-0.0105
chr3p	55155561	55155588	-0.0105
chr3p	55155588	55155607	-0.0105
chr3p	55155607	55155617	-0.0105
chr3p	55155617	55155631	-0.0105
chr3p	55155631	55155642	-0.0105
chr3p	55155642	55155666	-0.0105
chr3p	55155666	55155749	-0.0105
chr3p	55155749	55155776	-0.0115
chr3p	55155776	55155793	-0.0105
chr3p	55155793	55155818	-0.0115
chr3p	55155818	55155990	-0.0105
chr3p	55155990	55156014	-0.0105
chr3p	55156014	55156071	-0.0105
chr3p	55156071	55156097	-0.012
chr3p	55156097	55156180	-0.0105
chr3p	55156180	55156210	-0.0105
chr3p	55156210	55156352	-0.0105
chr3p	55156352	55156376	-0.012
chr3p	55156376	55156378	-0.012
chr3p	55156378	55156400	-0.0105
chr3p	55156400	55156456	-0.0105
chr3p	55156456	55156482	-0.0125
chr3p	55156482	55156923	-0.0105
chr3p	55156923	55156952	-0.0105
chr3p	55156952	55156977	-0.0105
chr3p	55156977	55157001	-0.0105
chr3p	55157001	55157012	-0.0105
chr3p	55157012	55157036	-0.0105
chr3p	55157036	55157119	-0.0105
chr3p	55157119	55157146	-0.0115
chr3p	55157146	55157360	-0.0105
chr3p	55157360	55157384	-0.0105
chr3p	55157384	55157441	-0.0105
chr3p	55157441	55157467	-0.012
chr3p	55157467	55157721	-0.0105
chr3p	55157721	55157745	-0.012
chr3p	55157745	55157747	-0.012
chr3p	55157747	55157769	-0.0105
chr3p	55157769	55158083	-0.0105
chr3p	55158083	55158112	-0.0105
chr3p	55158112	55158314	-0.0105
chr3p	55158314	55158328	-0.011
chr3p	55158328	55158342	-0.011
chr3p	55158342	55158357	-0.0105
chr3p	55158357	55158832	-0.0105
chr3p	55158832	55158861	-0.011
chr3p	55158861	55158986	-0.0105
chr3p	55158986	55158988	-0.0105
chr3p	55158988	55159014	-0.011
chr3p	55159014	55159035	-0.0105
chr3p	55159035	55159065	-0.019
chr3p	55159065	55159109	-0.0105
chr3p	55159109	55159138	-0.0105
chr3p	55159138	55159180	-0.0105
chr3p	55159180	55159184	-0.011
chr3p	55159184	55159210	-0.011
chr3p	55159210	55159214	-0.0105
chr3p	55159214	55159372	-0.0105
chr3p	55159372	55159381	-0.0125
chr3p	55159381	55159390	-0.013
chr3p	55159390	55159400	-0.014
chr3p	55159400	55159401	-0.0145
chr3p	55159401	55159410	-0.0125
chr3p	55159410	55159418	-0.012
chr3p	55159418	55159428	-0.0105
chr3p	55159428	55159576	-0.0105
chr3p	55159576	55159604	-0.0115
chr3p	55159604	55159605	-0.011
chr3p	55159605	55159615	-0.0105
chr3p	55159615	55159641	-0.011
chr3p	55159641	55159681	-0.0105
chr3p	55159681	55159711	-0.012
chr3p	55159711	55159859	-0.0105
chr3p	55159859	55159862	-0.011
chr3p	55159862	55159870	-0.011
chr3p	55159870	55159873	-0.0115
chr3p	55159873	55159887	-0.0115
chr3p	55159887	55159890	-0.0115
chr3p	55159890	55159891	-0.0115
chr3p	55159891	55159897	-0.011
chr3p	55159897	55159901	-0.011
chr3p	55159901	55159926	-0.0105
chr3p	55159926	55159952	-0.0115
chr3p	55159952	55160036	-0.0105
chr3p	55160036	55160048	-0.012
chr3p	55160048	55160067	-0.013
chr3p	55160067	55160075	-0.0115
chr3p	55160075	55160135	-0.0105
chr3p	55160135	55160165	-0.015
chr3p	55160165	55160169	-0.0105
chr3p	55160169	55160173	-0.011
chr3p	55160173	55160187	-0.012
chr3p	55160187	55160198	-0.0135
chr3p	55160198	55160201	-0.0125
chr3p	55160201	55160218	-0.0115
chr3p	55160218	55160222	-0.0105
chr3p	55160222	55160225	-0.011
chr3p	55160225	55160226	-0.0115
chr3p	55160226	55160232	-0.0115
chr3p	55160232	55160233	-0.0115
chr3p	55160233	55160245	-0.0115
chr3p	55160245	55160252	-0.0115
chr3p	55160252	55160255	-0.0115
chr3p	55160255	55160260	-0.011
chr3p	55160260	55160262	-0.0105
chr3p	55160262	55160313	-0.0105
chr3p	55160313	55160319	-0.0105
chr3p	55160319	55160321	-0.011
chr3p	55160321	55160322	-0.0115
chr3p	55160322	55160323	-0.0115
chr3p	55160323	55160344	-0.012
chr3p	55160344	55160349	-0.0115
chr3p	55160349	55160399	-0.0105
chr3p	55160399	55160416	-0.0225
chr3p	55160416	55160422	-0.023
chr3p	55160422	55160426	-0.023
chr3p	55160426	55160446	-0.011
chr3p	55160446	55160450	-0.011
chr3p	55160450	55160462	-0.0105
chr3p	55160462	55160467	-0.011
chr3p	55160467	55160469	-0.0115
chr3p	55160469	55160491	-0.0115
chr3p	55160491	55160493	-0.0115
chr3p	55160493	55160496	-0.011
chr3p	55160496	55160498	-0.011
chr3p	55160498	55161855	-0.0105
chr3p	55161855	55161884	-0.019
chr3p	55161884	55162640	-0.0105
chr3p	55162640	55162668	-0.011
chr3p	55162668	55162696	-0.0105
chr3p	55162696	55162725	-0.011
chr3p	55162725	55162895	-0.0105
chr3p	55162895	55162925	-0.011
chr3p	55162925	55162955	-0.0105
chr3p	55162955	55162970	-0.0115
chr3p	55162970	55162982	-0.012
chr3p	55162982	55163001	-0.011
chr3p	55163001	55163029	-0.011
chr3p	55163029	55163034	-0.0105
chr3p	55163034	55163064	-0.011
chr3p	55163064	55163160	-0.0105
chr3p	55163160	55163186	-0.0115
chr3p	55163186	55163190	-0.011
chr3p	55163190	55163195	-0.011
chr3p	55163195	55163198	-0.0115
chr3p	55163198	55163218	-0.012
chr3p	55163218	55163220	-0.0115
chr3p	55163220	55163222	-0.011
chr3p	55163222	55163257	-0.0105
chr3p	55163257	55163260	-0.011
chr3p	55163260	55163284	-0.012
chr3p	55163284	55163289	-0.0115
chr3p	55163289	55163293	-0.0105
chr3p	55163293	55163305	-0.011
chr3p	55163305	55163322	-0.0115
chr3p	55163322	55163334	-0.011
chr3p	55163334	55163356	-0.0105
chr3p	55163356	55163386	-0.011
chr3p	55163386	55163422	-0.0105
chr3p	55163422	55163450	-0.011
chr3p	55163450	55163526	-0.0105
chr3p	55163526	55163557	-0.019
chr3p	55163557	55163728	-0.0105
chr3p	55163728	55163757	-0.0115
chr3p	55163757	55163901	-0.0105
chr3p	55163901	55163929	-0.011
chr3p	55163929	55163976	-0.0105
chr3p	55163976	55163977	-0.011
chr3p	55163977	55163978	-0.0115
chr3p	55163978	55164003	-0.0115
chr3p	55164003	55164006	-0.011
chr3p	55164006	55164103	-0.0105
chr3p	55164103	55164104	-0.011
chr3p	55164104	55164130	-0.0115
chr3p	55164130	55164131	-0.011
chr3p	55164131	55164244	-0.0105
chr3p	55164244	55164275	-0.011
chr3p	55164275	55164512	-0.0105
chr3p	55164512	55164520	-0.011
chr3p	55164520	55164543	-0.0115
chr3p	55164543	55164547	-0.011
chr3p	55164547	55164584	-0.0105
chr3p	55164584	55164613	-0.0115
chr3p	55164613	55164614	-0.011
chr3p	55164614	55164633	-0.0105
chr3p	55164633	55164663	-0.0225
chr3p	55164663	55164786	-0.0105
chr3p	55164786	55164812	-0.0115
chr3p	55164812	55164816	-0.011
chr3p	55164816	55166804	-0.0105
chr3p	55166804	55166831	-0.0115
chr3p	55166831	55167557	-0.0105
chr3p	55167557	55167585	-0.011
chr3p	55167585	55171368	-0.0105
chr3p	55171368	55171397	-0.019
chr3p	55171397	55171453	-0.0105
chr3p	55171453	55171482	-0.0145
chr3p	55171482	55172400	-0.0105
chr3p	55172400	55172426	-0.019
chr3p	55172426	55173301	-0.0105
chr3p	55173301	55173330	-0.0135
chr3p	55173330	55174769	-0.0105
chr3p	55174769	55174798	-0.019
chr3p	55174798	55174894	-0.0105
chr3p	55174894	55174922	-0.019
chr3p	55174922	55174929	-0.0105
chr3p	55174929	55174958	-0.015
chr3p	55174958	55175232	-0.0105
chr3p	55175232	55175261	-0.019
chr3p	55175261	55175295	-0.0105
chr3p	55175295	55175321	-0.0225
chr3p	55175321	55176033	-0.0105
chr3p	55176033	55176034	-0.012
chr3p	55176034	55176036	-0.0145
chr3p	55176036	55176038	-0.0165
chr3p	55176038	55176039	-0.018
chr3p	55176039	55176040	-0.055
chr3p	55176040	55176042	-0.0655
chr3p	55176042	55176043	-0.07
chr3p	55176043	55176062	-0.076
chr3p	55176062	55176063	-0.074
chr3p	55176063	55176067	-0.0685
chr3p	55176067	55176068	-0.055
chr3p	55176068	55177798	-0.0105
chr3p	55177798	55177826	-0.011
chr3p	55177826	55179055	-0.0105
chr3p	55179055	55179083	-0.011
chr3p	55179083	55179156	-0.0105
chr3p	55179156	55179185	-0.0105
chr3p	55179185	55179304	-0.0105
chr3p	55179304	55179333	-0.0105
chr3p	55179333	55181172	-0.0105
chr3p	55181172	55181195	-0.011
chr3p	55181195	55181281	-0.0105
chr3p	55181281	55181307	-0.012
chr3p	55181307	55182298	-0.0105
chr3p	55182298	55182326	-0.015
chr3p	55182326	55183094	-0.0105
chr3p	55183094	55183123	-0.011
chr3p	55183123	55183254	-0.0105
chr3p	55183254	55183285	-0.019
chr3p	55183285	55183521	-0.0105
chr3p	55183521	55183552	-0.012
chr3p	55183552	55184154	-0.0105
chr3p	55184154	55184183	-0.0125
chr3p	55184183	55184765	-0.0105
chr3p	55184765	55184773	-0.0135
chr3p	55184773	55184795	-0.0165
chr3p	55184795	55184801	-0.0135
chr3p	55184801	55186811	-0.0105
chr3p	55186811	55186838	-0.019
chr3p	55186838	55187802	-0.0105
chr3p	55187802	55187831	-0.0135
chr3p	55187831	55188585	-0.0105
chr3p	55188585	55188616	-0.0225
chr3p	55188616	55188803	-0.0105
chr3p	55188803	55188832	-0.0225
chr3p	55188832	55189368	-0.0105
chr3p	55189368	55189370	-0.0145
chr3p	55189370	55189393	-0.0155
chr3p	55189393	55189394	-0.0125
chr3p	55189394	55189395	-0.012
chr3p	55189395	55189710	-0.0105
chr3p	55189710	55189712	-0.011
chr3p	55189712	55189738	-0.012
chr3p	55189738	55190754	-0.0105
chr3p	55190754	55190783	-0.0135
chr3p	55190783	55191506	-0.0105
chr3p	55191506	55191533	-0.0225
chr3p	55191533	55193655	-0.0105
chr3p	55193655	55193656	-0.011
chr3p	55193656	55193683	-0.0115
chr3p	55193683	55193710	-0.0105
chr3p	55193710	55193736	-0.011
chr3p	55193736	55193795	-0.0105
chr3p	55193795	55193796	-0.011
chr3p	55193796	55193823	-0.0115
chr3p	55193823	55193850	-0.0105
chr3p	55193850	55193876	-0.011
chr3p	55193876	55193933	-0.0105
chr3p	55193933	55193934	-0.011
chr3p	55193934	55193936	-0.012
chr3p	55193936	55193951	-0.013
chr3p	55193951	55193962	-0.0135
chr3p	55193962	55193966	-0.0115
chr3p	55193966	55193979	-0.011
chr3p	55193979	55194189	-0.0105
chr3p	55194189	55194218	-0.012
chr3p	55194218	55194271	-0.0105
chr3p	55194271	55194284	-0.0115
chr3p	55194284	55194301	-0.0125
chr3p	55194301	55194304	-0.0115
chr3p	55194304	55194314	-0.012
chr3p	55194314	55194315	-0.011
chr3p	55194315	55194334	-0.012
chr3p	55194334	55194342	-0.0115
chr3p	55194342	55194351	-0.0105
chr3p	55194351	55194363	-0.0115
chr3p	55194363	55194380	-0.0125
chr3p	55194380	55194388	-0.0115
chr3p	55194388	55194389	-0.012
chr3p	55194389	55194392	-0.011
chr3p	55194392	55194417	-0.0115
chr3p	55194417	55194586	-0.0105
chr3p	55194586	55194594	-0.011
chr3p	55194594	55194616	-0.012
chr3p	55194616	55194623	-0.0115
chr3p	55194623	55194733	-0.0105
chr3p	55194733	55194764	-0.012
chr3p	55194764	55194776	-0.0105
chr3p	55194776	55194781	-0.011
chr3p	55194781	55194807	-0.0115
chr3p	55194807	55194810	-0.011
chr3p	55194810	55194828	-0.0105
chr3p	55194828	55194854	-0.011
chr3p	55194854	55194858	-0.0125
chr3p	55194858	55194879	-0.0115
chr3p	55194879	55194886	-0.0105
chr3p	55194886	55194893	-0.011
chr3p	55194893	55194914	-0.012
chr3p	55194914	55194919	-0.0115
chr3p	55194919	55194963	-0.0105
chr3p	55194963	55194989	-0.0145
chr3p	55194989	55194991	-0.015
chr3p	55194991	55195016	-0.011
chr3p	55195016	55195128	-0.0105
chr3p	55195128	55195157	-0.012
chr3p	55195157	55195216	-0.0105
chr3p	55195216	55195246	-0.012
chr3p	55195246	55195304	-0.0105
chr3p	55195304	55195332	-0.0115
chr3p	55195332	55195355	-0.0105
chr3p	55195355	55195383	-0.0115
chr3p	55195383	55195385	-0.0105
chr3p	55195385	55195415	-0.0105
chr3p	55195415	55195448	-0.0105
chr3p	55195448	55195477	-0.011
chr3p	55195477	55195491	-0.0105
chr3p	55195491	55195518	-0.011
chr3p	55195518	55195707	-0.0105
chr3p	55195707	55195729	-0.011
chr3p	55195729	55195736	-0.0115
chr3p	55195736	55195756	-0.011
chr3p	55195756	55195804	-0.0105
chr3p	55195804	55195807	-0.0105
chr3p	55195807	55195828	-0.011
chr3p	55195828	55195833	-0.0105
chr3p	55195833	55195860	-0.0105
chr3p	55195860	55195889	-0.011
chr3p	55195889	55195970	-0.0105
chr3p	55195970	55195980	-0.011
chr3p	55195980	55195983	-0.012
chr3p	55195983	55196000	-0.0125
chr3p	55196000	55196006	-0.012
chr3p	55196006	55196011	-0.011
chr3p	55196011	55196019	-0.0105
chr3p	55196019	55196035	-0.0115
chr3p	55196035	55196050	-0.012
chr3p	55196050	55196064	-0.011
chr3p	55196064	55196095	-0.0105
chr3p	55196095	55196124	-0.0105
chr3p	55196124	55196183	-0.0105
chr3p	55196183	55196207	-0.011
chr3p	55196207	55196214	-0.0115
chr3p	55196214	55196232	-0.011
chr3p	55196232	55196370	-0.0105
chr3p	55196370	55196381	-0.011
chr3p	55196381	55196399	-0.012
chr3p	55196399	55196410	-0.0115
chr3p	55196410	55196430	-0.0105
chr3p	55196430	55196441	-0.012
chr3p	55196441	55196459	-0.0125
chr3p	55196459	55196469	-0.011
chr3p	55196469	55196548	-0.0105
chr3p	55196548	55196577	-0.0115
chr3p	55196577	55196620	-0.0105
chr3p	55196620	55196621	-0.011
chr3p	55196621	55196647	-0.0115
chr3p	55196647	55196649	-0.0145
chr3p	55196649	55196662	-0.0135
chr3p	55196662	55196676	-0.014
chr3p	55196676	55196682	-0.011
chr3p	55196682	55196687	-0.012
chr3p	55196687	55196711	-0.0115
chr3p	55196711	55196772	-0.0105
chr3p	55196772	55196801	-0.0115
chr3p	55196801	55196925	-0.0105
chr3p	55196925	55196952	-0.012
chr3p	55196952	55196976	-0.0105
chr3p	55196976	55197004	-0.011
chr3p	55197004	55197124	-0.0105
chr3p	55197124	55197126	-0.011
chr3p	55197126	55197152	-0.0115
chr3p	55197152	55197155	-0.011
chr3p	55197155	55197216	-0.0105
chr3p	55197216	55197246	-0.011
chr3p	55197246	55197311	-0.0105
chr3p	55197311	55197315	-0.0105
chr3p	55197315	55197318	-0.011
chr3p	55197318	55197321	-0.011
chr3p	55197321	55197340	-0.0115
chr3p	55197340	55197342	-0.0115
chr3p	55197342	55197345	-0.011
chr3p	55197345	55197349	-0.011
chr3p	55197349	55197385	-0.0105
chr3p	55197385	55197407	-0.0115
chr3p	55197407	55197413	-0.012
chr3p	55197413	55197436	-0.011
chr3p	55197436	55197689	-0.0105
chr3p	55197689	55197698	-0.0115
chr3p	55197698	55197699	-0.012
chr3p	55197699	55197706	-0.0125
chr3p	55197706	55197715	-0.013
chr3p	55197715	55197728	-0.0125
chr3p	55197728	55197735	-0.0115
chr3p	55197735	55197787	-0.0105
chr3p	55197787	55197816	-0.0115
chr3p	55197816	55197939	-0.0105
chr3p	55197939	55197941	-0.011
chr3p	55197941	55197966	-0.011
chr3p	55197966	55197972	-0.0105
chr3p	55197972	55198023	-0.0105
chr3p	55198023	55198050	-0.011
chr3p	55198050	55198098	-0.0105
chr3p	55198098	55198127	-0.011
chr3p	55198127	55198146	-0.0105
chr3p	55198146	55198161	-0.015
chr3p	55198161	55198174	-0.0165
chr3p	55198174	55198190	-0.012
chr3p	55198190	55198436	-0.0105
chr3p	55198436	55198459	-0.011
chr3p	55198459	55198465	-0.0125
chr3p	55198465	55198489	-0.012
chr3p	55198489	55198570	-0.0105
chr3p	55198570	55198600	-0.011
chr3p	55198600	55198886	-0.0105
chr3p	55198886	55198916	-0.0115
chr3p	55198916	55199218	-0.0105
chr3p	55199218	55199248	-0.0135
chr3p	55199248	55199321	-0.0105
chr3p	55199321	55199326	-0.011
chr3p	55199326	55199347	-0.014
chr3p	55199347	55199355	-0.0135
chr3p	55199355	55203339	-0.0105
chr3p	55203339	55203367	-0.019
chr3p	55203367	55204094	-0.0105
chr3p	55204094	55204124	-0.0225
chr3p	55204124	55208085	-0.0105
chr3p	55208085	55208113	-0.019
chr3p	55208113	55215234	-0.0105
chr3p	55215234	55215261	-0.011
chr3p	55215261	55215413	-0.0105
chr3p	55215413	55215441	-0.011
chr3p	55215441	55215516	-0.0105
chr3p	55215516	55215543	-0.011
chr3p	55215543	55215616	-0.0105
chr3p	55215616	55215644	-0.011
chr3p	55215644	55215791	-0.0105
chr3p	55215791	55215822	-0.011
chr3p	55215822	55216080	-0.0105
chr3p	55216080	55216109	-0.012
chr3p	55216109	55216317	-0.0105
chr3p	55216317	55216343	-0.011
chr3p	55216343	55216489	-0.0105
chr3p	55216489	55216509	-0.011
chr3p	55216509	55216518	-0.0115
chr3p	55216518	55216538	-0.011
chr3p	55216538	55216549	-0.0105
chr3p	55216549	55216578	-0.011
chr3p	55216578	55216660	-0.0105
chr3p	55216660	55216677	-0.0105
chr3p	55216677	55216689	-0.011
chr3p	55216689	55216706	-0.0105
chr3p	55216706	55217299	-0.0105
chr3p	55217299	55217330	-0.0105
chr3p	55217330	55217332	-0.0105
chr3p	55217332	55217357	-0.0105
chr3p	55217357	55217836	-0.0105
chr3p	55217836	55217863	-0.011
chr3p	55217863	55218038	-0.0105
chr3p	55218038	55218039	-0.0105
chr3p	55218039	55218061	-0.011
chr3p	55218061	55218066	-0.0115
chr3p	55218066	55218067	-0.0115
chr3p	55218067	55218090	-0.011
chr3p	55218090	55218104	-0.0105
chr3p	55218104	55218130	-0.014
chr3p	55218130	55218131	-0.0135
chr3p	55218131	55218132	-0.011
chr3p	55218132	55218494	-0.0105
chr3p	55218494	55218522	-0.011
chr3p	55218522	55218637	-0.0105
chr3p	55218637	55218639	-0.0115
chr3p	55218639	55218643	-0.0125
chr3p	55218643	55218667	-0.0135
chr3p	55218667	55218668	-0.0125
chr3p	55218668	55227627	-0.0105
chr3p	55227627	55227633	-0.011
chr3p	55227633	55227634	-0.011
chr3p	55227634	55227635	-0.011
chr3p	55227635	55227636	-0.0115
chr3p	55227636	55227637	-0.0115
chr3p	55227637	55227655	-0.012
chr3p	55227655	55227656	-0.0135
chr3p	55227656	55227662	-0.013
chr3p	55227662	55227663	-0.012
chr3p	55227663	55227684	-0.012
chr3p	55227684	55227842	-0.0105
chr3p	55227842	55227872	-0.0105
chr3p	55227872	55228008	-0.0105
chr3p	55228008	55228036	-0.011
chr3p	55228036	55228183	-0.0105
chr3p	55228183	55228214	-0.011
chr3p	55228214	55228518	-0.0105
chr3p	55228518	55228546	-0.0115
chr3p	55228546	55229193	-0.0105
chr3p	55229193	55229218	-0.0105
chr3p	55229218	55229432	-0.0105
chr3p	55229432	55229460	-0.0115
chr3p	55229460	55229700	-0.0105
chr3p	55229700	55229727	-0.011
chr3p	55229727	55229902	-0.0105
chr3p	55229902	55229903	-0.0105
chr3p	55229903	55229930	-0.011
chr3p	55229930	55229931	-0.011
chr3p	55229931	55229979	-0.0105
chr3p	55229979	55230009	-0.0105
chr3p	55230009	55230641	-0.0105
chr3p	55230641	55230668	-0.0105
chr3p	55230668	55230682	-0.0105
chr3p	55230682	55230688	-0.011
chr3p	55230688	55230689	-0.011
chr3p	55230689	55230690	-0.0135
chr3p	55230690	55230711	-0.0155
chr3p	55230711	55230717	-0.015
chr3p	55230717	55230718	-0.0115
chr3p	55230718	55230837	-0.0105
chr3p	55230837	55230838	-0.0225
chr3p	55230838	55230863	-0.023
chr3p	55230863	55231081	-0.0105
chr3p	55231081	55231111	-0.0105
chr3p	55231111	55231578	-0.0105
chr3p	55231578	55231608	-0.011
chr3p	55231608	55231849	-0.0105
chr3p	55231849	55231875	-0.0105
chr3p	55231875	55232010	-0.0105
chr3p	55232010	55232039	-0.011
chr3p	55232039	55232166	-0.0105
chr3p	55232166	55232194	-0.0125
chr3p	55232194	55232813	-0.0105
chr3p	55232813	55232840	-0.011
chr3p	55232840	55232990	-0.0105
chr3p	55232990	55233018	-0.011
chr3p	55233018	55233094	-0.0105
chr3p	55233094	55233121	-0.011
chr3p	55233121	55233193	-0.0105
chr3p	55233193	55233221	-0.011
chr3p	55233221	55234683	-0.0105
chr3p	55234683	55234707	-0.0105
chr3p	55234707	55235422	-0.0105
chr3p	55235422	55235451	-0.0115
chr3p	55235451	55236033	-0.0105
chr3p	55236033	55236061	-0.011
chr3p	55236061	55237820	-0.0105
chr3p	55237820	55237821	-0.011
chr3p	55237821	55237849	-0.0115
chr3p	55237849	55237850	-0.011
chr3p	55237850	55238948	-0.0105
chr3p	55238948	55238976	-0.011
chr3p	55238976	55239640	-0.0105
chr3p	55239640	55239667	-0.0115
chr3p	55239667	55240783	-0.0105
chr3p	55240783	55240790	-0.011
chr3p	55240790	55240804	-0.0115
chr3p	55240804	55240812	-0.0135
chr3p	55240812	55240818	-0.013
chr3p	55240818	55240833	-0.0125
chr3p	55240833	55241113	-0.0105
chr3p	55241113	55241140	-0.011
chr3p	55241140	55241545	-0.0105
chr3p	55241545	55241548	-0.011
chr3p	55241548	55241552	-0.0115
chr3p	55241552	55241574	-0.0115
chr3p	55241574	55241575	-0.011
chr3p	55241575	55241578	-0.011
chr3p	55241578	55241638	-0.0105
chr3p	55241638	55241668	-0.0115
chr3p	55241668	55241901	-0.0105
chr3p	55241901	55241929	-0.013
chr3p	55241929	55242296	-0.0105
chr3p	55242296	55242324	-0.011
chr3p	55242324	55242514	-0.0105
chr3p	55242514	55242542	-0.0105
chr3p	55242542	55242566	-0.0105
chr3p	55242566	55242596	-0.011
chr3p	55242596	55243074	-0.0105
chr3p	55243074	55243104	-0.011
chr3p	55243104	55243737	-0.0105
chr3p	55243737	55243764	-0.0105
chr3p	55243764	55244762	-0.0105
chr3p	55244762	55244791	-0.0105
chr3p	55244791	55245167	-0.0105
chr3p	55245167	55245173	-0.011
chr3p	55245173	55245174	-0.011
chr3p	55245174	55245175	-0.011
chr3p	55245175	55245176	-0.0115
chr3p	55245176	55245177	-0.0115
chr3p	55245177	55245195	-0.012
chr3p	55245195	55245196	-0.0135
chr3p	55245196	55245202	-0.013
chr3p	55245202	55245203	-0.012
chr3p	55245203	55245224	-0.012
chr3p	55245224	55245380	-0.0105
chr3p	55245380	55245410	-0.0105
chr3p	55245410	55245546	-0.0105
chr3p	55245546	55245574	-0.011
chr3p	55245574	55245722	-0.0105
chr3p	55245722	55245753	-0.011
chr3p	55245753	55246053	-0.0105
chr3p	55246053	55246081	-0.0115
chr3p	55246081	55246729	-0.0105
chr3p	55246729	55246754	-0.0105
chr3p	55246754	55246969	-0.0105
chr3p	55246969	55246997	-0.0115
chr3p	55246997	55247235	-0.0105
chr3p	55247235	55247262	-0.011
chr3p	55247262	55247437	-0.0105
chr3p	55247437	55247438	-0.0105
chr3p	55247438	55247465	-0.011
chr3p	55247465	55247466	-0.011
chr3p	55247466	55247514	-0.0105
chr3p	55247514	55247544	-0.0105
chr3p	55247544	55248172	-0.0105
chr3p	55248172	55248199	-0.0105
chr3p	55248199	55248213	-0.0105
chr3p	55248213	55248219	-0.011
chr3p	55248219	55248220	-0.011
chr3p	55248220	55248221	-0.0135
chr3p	55248221	55248242	-0.0155
chr3p	55248242	55248248	-0.015
chr3p	55248248	55248249	-0.0115
chr3p	55248249	55248611	-0.0105
chr3p	55248611	55248641	-0.0105
chr3p	55248641	55249106	-0.0105
chr3p	55249106	55249136	-0.011
chr3p	55249136	55249377	-0.0105
chr3p	55249377	55249403	-0.0105
chr3p	55249403	55249537	-0.0105
chr3p	55249537	55249566	-0.011
chr3p	55249566	55249692	-0.0105
chr3p	55249692	55249720	-0.0125
chr3p	55249720	55250068	-0.0105
chr3p	55250068	55250088	-0.011
chr3p	55250088	55250090	-0.011
chr3p	55250090	55250091	-0.0115
chr3p	55250091	55250093	-0.0115
chr3p	55250093	55250112	-0.0115
chr3p	55250112	55250115	-0.011
chr3p	55250115	55250116	-0.011
chr3p	55250116	55250173	-0.0105
chr3p	55250173	55250201	-0.011
chr3p	55250201	55250458	-0.0105
chr3p	55250458	55250481	-0.0125
chr3p	55250481	55250895	-0.0105
chr3p	55250895	55250921	-0.0105
chr3p	55250921	55251246	-0.0105
chr3p	55251246	55251272	-0.0105
chr3p	55251272	55251322	-0.0105
chr3p	55251322	55251351	-0.0115
chr3p	55251351	55251360	-0.0105
chr3p	55251360	55251388	-0.011
chr3p	55251388	55251557	-0.0105
chr3p	55251557	55251586	-0.011
chr3p	55251586	55253628	-0.0105
chr3p	55253628	55253631	-0.011
chr3p	55253631	55253634	-0.011
chr3p	55253634	55253635	-0.0115
chr3p	55253635	55253638	-0.012
chr3p	55253638	55253653	-0.0125
chr3p	55253653	55253655	-0.012
chr3p	55253655	55253662	-0.0115
chr3p	55253662	55253664	-0.011
chr3p	55253664	55253731	-0.0105
chr3p	55253731	55253757	-0.019
chr3p	55253757	55253758	-0.0205
chr3p	55253758	55253784	-0.014
chr3p	55253784	55253925	-0.0105
chr3p	55253925	55253927	-0.0105
chr3p	55253927	55253951	-0.011
chr3p	55253951	55253955	-0.0105
chr3p	55253955	55253964	-0.0105
chr3p	55253964	55253965	-0.011
chr3p	55253965	55253966	-0.011
chr3p	55253966	55253968	-0.0115
chr3p	55253968	55253990	-0.0115
chr3p	55253990	55253991	-0.0115
chr3p	55253991	55253993	-0.011
chr3p	55253993	55253995	-0.0105
chr3p	55253995	55254069	-0.0105
chr3p	55254069	55254094	-0.0105
chr3p	55254094	55254149	-0.0105
chr3p	55254149	55254175	-0.0225
chr3p	55254175	55254235	-0.0105
chr3p	55254235	55254256	-0.0105
chr3p	55254256	55254265	-0.013
chr3p	55254265	55254285	-0.0125
chr3p	55254285	55254310	-0.0105
chr3p	55254310	55254311	-0.0105
chr3p	55254311	55254313	-0.011
chr3p	55254313	55254314	-0.011
chr3p	55254314	55254319	-0.0115
chr3p	55254319	55254320	-0.013
chr3p	55254320	55254338	-0.013
chr3p	55254338	55254339	-0.0125
chr3p	55254339	55254344	-0.012
chr3p	55254344	55254346	-0.0115
chr3p	55254346	55254564	-0.0105
chr3p	55254564	55254565	-0.0115
chr3p	55254565	55254568	-0.0125
chr3p	55254568	55254570	-0.013
chr3p	55254570	55254574	-0.0155
chr3p	55254574	55254576	-0.016
chr3p	55254576	55254578	-0.017
chr3p	55254578	55254590	-0.017
chr3p	55254590	55254591	-0.015
chr3p	55254591	55254595	-0.015
chr3p	55254595	55254597	-0.0115
chr3p	55254597	55254601	-0.0115
chr3p	55254601	55254602	-0.011
chr3p	55254602	55254605	-0.0105
chr3p	55254605	55254657	-0.0105
chr3p	55254657	55254684	-0.011
chr3p	55254684	55254758	-0.0105
chr3p	55254758	55254772	-0.0115
chr3p	55254772	55254776	-0.0115
chr3p	55254776	55254778	-0.012
chr3p	55254778	55254786	-0.0125
chr3p	55254786	55254787	-0.0115
chr3p	55254787	55254790	-0.012
chr3p	55254790	55254793	-0.0125
chr3p	55254793	55254798	-0.0125
chr3p	55254798	55254804	-0.0125
chr3p	55254804	55254805	-0.012
chr3p	55254805	55254812	-0.0115
chr3p	55254812	55254816	-0.011
chr3p	55254816	55254861	-0.0105
chr3p	55254861	55254864	-0.0115
chr3p	55254864	55254887	-0.012
chr3p	55254887	55254942	-0.0105
chr3p	55254942	55254965	-0.012
chr3p	55254965	55255059	-0.0105
chr3p	55255059	55255086	-0.011
chr3p	55255086	55259214	-0.0105
chr3p	55259214	55259218	-0.0125
chr3p	55259218	55259221	-0.0135
chr3p	55259221	55259243	-0.0135
chr3p	55259243	55259246	-0.011
chr3p	55259246	55259247	-0.011
chr3p	55259247	55261525	-0.0105
chr3p	55261525	55261554	-0.019
chr3p	55261554	55262688	-0.0105
chr3p	55262688	55262717	-0.019
chr3p	55262717	55262906	-0.0105
chr3p	55262906	55262933	-0.011
chr3p	55262933	55263123	-0.0105
chr3p	55263123	55263150	-0.0115
chr3p	55263150	55263435	-0.0105
chr3p	55263435	55263464	-0.0115
chr3p	55263464	55263637	-0.0105
chr3p	55263637	55263639	-0.011
chr3p	55263639	55263640	-0.0115
chr3p	55263640	55263641	-0.0115
chr3p	55263641	55263642	-0.0115
chr3p	55263642	55263646	-0.012
chr3p	55263646	55263667	-0.013
chr3p	55263667	55263668	-0.012
chr3p	55263668	55263669	-0.0115
chr3p	55263669	55263673	-0.0115
chr3p	55263673	55263814	-0.0105
chr3p	55263814	55263840	-0.011
chr3p	55263840	55264590	-0.0105
chr3p	55264590	55264617	-0.0105
chr3p	55264617	55264629	-0.0105
chr3p	55264629	55264657	-0.0115
chr3p	55264657	55264924	-0.0105
chr3p	55264924	55264951	-0.011
chr3p	55264951	55266273	-0.0105
chr3p	55266273	55266302	-0.0105
chr3p	55266302	55266662	-0.0105
chr3p	55266662	55266686	-0.011
chr3p	55266686	55266741	-0.0105
chr3p	55266741	55266769	-0.0105
chr3p	55266769	55268150	-0.0105
chr3p	55268150	55268178	-0.019
chr3p	55268178	55268684	-0.0105
chr3p	55268684	55268715	-0.019
chr3p	55268715	55269042	-0.0105
chr3p	55269042	55269067	-0.011
chr3p	55269067	55270174	-0.0105
chr3p	55270174	55270201	-0.019
chr3p	55270201	55270425	-0.0105
chr3p	55270425	55270453	-0.012
chr3p	55270453	55271301	-0.0105
chr3p	55271301	55271329	-0.0105
chr3p	55271329	55271387	-0.0105
chr3p	55271387	55271417	-0.0105
chr3p	55271417	55273946	-0.0105
chr3p	55273946	55273958	-0.0145
chr3p	55273958	55273960	-0.015
chr3p	55273960	55273962	-0.0155
chr3p	55273962	55273974	-0.016
chr3p	55273974	55273975	-0.016
chr3p	55273975	55273984	-0.0125
chr3p	55273984	55273985	-0.012
chr3p	55273985	55273991	-0.0115
chr3p	55273991	55273997	-0.011
chr3p	55273997	55274003	-0.0125
chr3p	55274003	55274005	-0.0125
chr3p	55274005	55274028	-0.012
chr3p	55274028	55274233	-0.0105
chr3p	55274233	55274263	-0.0115
chr3p	55274263	55274266	-0.0105
chr3p	55274266	55274282	-0.011
chr3p	55274282	55274294	-0.012
chr3p	55274294	55274309	-0.0115
chr3p	55274309	55274311	-0.013
chr3p	55274311	55274337	-0.012
chr3p	55274337	55274369	-0.0105
chr3p	55274369	55274370	-0.014
chr3p	55274370	55274397	-0.0145
chr3p	55274397	55274398	-0.0105
chr3p	55274398	55274655	-0.0105
chr3p	55274655	55274681	-0.011
chr3p	55274681	55274772	-0.0105
chr3p	55274772	55274802	-0.0105
chr3p	55274802	55275091	-0.0105
chr3p	55275091	55275109	-0.0105
chr3p	55275109	55275119	-0.011
chr3p	55275119	55275136	-0.0105
chr3p	55275136	55275383	-0.0105
chr3p	55275383	55275414	-0.019
chr3p	55275414	55275648	-0.0105
chr3p	55275648	55275678	-0.011
chr3p	55275678	55275968	-0.0105
chr3p	55275968	55275970	-0.011
chr3p	55275970	55275995	-0.0115
chr3p	55275995	55275998	-0.011
chr3p	55275998	55276016	-0.0105
chr3p	55276016	55276025	-0.011
chr3p	55276025	55276026	-0.0125
chr3p	55276026	55276033	-0.0145
chr3p	55276033	55276044	-0.015
chr3p	55276044	55276054	-0.0145
chr3p	55276054	55276063	-0.011
chr3p	55276063	55276161	-0.0105
chr3p	55276161	55276187	-0.015
chr3p	55276187	55276248	-0.0105
chr3p	55276248	55276278	-0.011
chr3p	55276278	55276527	-0.0105
chr3p	55276527	55276556	-0.0115
chr3p	55276556	55277125	-0.0105
chr3p	55277125	55277126	-0.0105
chr3p	55277126	55277153	-0.0115
chr3p	55277153	55277347	-0.0105
chr3p	55277347	55277375	-0.0105
chr3p	55277375	55279100	-0.0105
chr3p	55279100	55279108	-0.011
chr3p	55279108	55279109	-0.012
chr3p	55279109	55279110	-0.0125
chr3p	55279110	55279119	-0.013
chr3p	55279119	55279129	-0.0135
chr3p	55279129	55279133	-0.013
chr3p	55279133	55279134	-0.0125
chr3p	55279134	55279137	-0.0125
chr3p	55279137	55279148	-0.011
chr3p	55279148	55279822	-0.0105
chr3p	55279822	55279835	-0.011
chr3p	55279835	55279851	-0.0115
chr3p	55279851	55279859	-0.011
chr3p	55279859	55280063	-0.0105
chr3p	55280063	55280090	-0.0105
chr3p	55280090	55280313	-0.0105
chr3p	55280313	55280344	-0.011
chr3p	55280344	55280394	-0.0105
chr3p	55280394	55280405	-0.011
chr3p	55280405	55280424	-0.0115
chr3p	55280424	55280427	-0.011
chr3p	55280427	55280436	-0.0115
chr3p	55280436	55280441	-0.011
chr3p	55280441	55280455	-0.0115
chr3p	55280455	55280457	-0.012
chr3p	55280457	55280463	-0.0115
chr3p	55280463	55280468	-0.0115
chr3p	55280468	55280469	-0.012
chr3p	55280469	55280483	-0.0115
chr3p	55280483	55280488	-0.011
chr3p	55280488	55280496	-0.011
chr3p	55280496	55280628	-0.0105
chr3p	55280628	55280641	-0.0115
chr3p	55280641	55280657	-0.012
chr3p	55280657	55280670	-0.011
chr3p	55280670	55280761	-0.0105
chr3p	55280761	55280767	-0.012
chr3p	55280767	55280784	-0.0145
chr3p	55280784	55280786	-0.013
chr3p	55280786	55280789	-0.0145
chr3p	55280789	55280793	-0.0175
chr3p	55280793	55280812	-0.015
chr3p	55280812	55280814	-0.012
chr3p	55280814	55280824	-0.0105
chr3p	55280824	55280854	-0.012
chr3p	55280854	55280863	-0.0105
chr3p	55280863	55280893	-0.015
chr3p	55280893	55280921	-0.0105
chr3p	55280921	55280922	-0.0115
chr3p	55280922	55280928	-0.0125
chr3p	55280928	55280943	-0.0135
chr3p	55280943	55280945	-0.0145
chr3p	55280945	55280947	-0.017
chr3p	55280947	55280951	-0.016
chr3p	55280951	55280954	-0.015
chr3p	55280954	55280970	-0.014
chr3p	55280970	55280973	-0.013
chr3p	55280973	55280979	-0.0105
chr3p	55280979	55280989	-0.0115
chr3p	55280989	55280990	-0.0125
chr3p	55280990	55281008	-0.0135
chr3p	55281008	55281013	-0.0125
chr3p	55281013	55281016	-0.0115
chr3p	55281016	55281037	-0.0105
chr3p	55281037	55281058	-0.011
chr3p	55281058	55281064	-0.015
chr3p	55281064	55281066	-0.015
chr3p	55281066	55281085	-0.015
chr3p	55281085	55281093	-0.0105
chr3p	55281093	55281122	-0.0105
chr3p	55281122	55281123	-0.0115
chr3p	55281123	55281151	-0.012
chr3p	55281151	55281153	-0.0115
chr3p	55281153	55281156	-0.0105
chr3p	55281156	55281165	-0.0115
chr3p	55281165	55281170	-0.0125
chr3p	55281170	55281182	-0.0135
chr3p	55281182	55281192	-0.0125
chr3p	55281192	55281201	-0.0115
chr3p	55281201	55281385	-0.0105
chr3p	55281385	55281396	-0.0115
chr3p	55281396	55281411	-0.012
chr3p	55281411	55281414	-0.0125
chr3p	55281414	55281417	-0.0115
chr3p	55281417	55281426	-0.012
chr3p	55281426	55281440	-0.0115
chr3p	55281440	55281446	-0.011
chr3p	55281446	55281520	-0.0105
chr3p	55281520	55281527	-0.011
chr3p	55281527	55281548	-0.011
chr3p	55281548	55281556	-0.011
chr3p	55281556	55281596	-0.0105
chr3p	55281596	55281620	-0.012
chr3p	55281620	55281626	-0.018
chr3p	55281626	55281627	-0.0165
chr3p	55281627	55281646	-0.0195
chr3p	55281646	55281649	-0.0205
chr3p	55281649	55281657	-0.0145
chr3p	55281657	55281672	-0.0115
chr3p	55281672	55281684	-0.0125
chr3p	55281684	55281700	-0.0165
chr3p	55281700	55281708	-0.0145
chr3p	55281708	55281812	-0.0105
chr3p	55281812	55281814	-0.011
chr3p	55281814	55281841	-0.012
chr3p	55281841	55281856	-0.0105
chr3p	55281856	55281884	-0.0115
chr3p	55281884	55281912	-0.012
chr3p	55281912	55281914	-0.0115
chr3p	55281914	55281952	-0.0105
chr3p	55281952	55281958	-0.011
chr3p	55281958	55281980	-0.0115
chr3p	55281980	55281983	-0.011
chr3p	55281983	55282144	-0.0105
chr3p	55282144	55282149	-0.0145
chr3p	55282149	55282150	-0.0175
chr3p	55282150	55282164	-0.0205
chr3p	55282164	55282167	-0.021
chr3p	55282167	55282168	-0.0215
chr3p	55282168	55282169	-0.022
chr3p	55282169	55282175	-0.022
chr3p	55282175	55282177	-0.018
chr3p	55282177	55282178	-0.0185
chr3p	55282178	55282180	-0.0155
chr3p	55282180	55282182	-0.0125
chr3p	55282182	55282191	-0.013
chr3p	55282191	55282192	-0.0125
chr3p	55282192	55282195	-0.0125
chr3p	55282195	55282197	-0.012
chr3p	55282197	55282206	-0.0115
chr3p	55282206	55282209	-0.0105
chr3p	55282209	55282263	-0.0105
chr3p	55282263	55282276	-0.015
chr3p	55282276	55282293	-0.016
chr3p	55282293	55282302	-0.0115
chr3p	55282302	55282757	-0.0105
chr3p	55282757	55282758	-0.011
chr3p	55282758	55282783	-0.012
chr3p	55282783	55282787	-0.0115
chr3p	55282787	55282859	-0.0105
chr3p	55282859	55282867	-0.011
chr3p	55282867	55282889	-0.0115
chr3p	55282889	55282892	-0.011
chr3p	55282892	55282896	-0.013
chr3p	55282896	55282922	-0.0125
chr3p	55282922	55282962	-0.0105
chr3p	55282962	55282970	-0.011
chr3p	55282970	55282977	-0.0125
chr3p	55282977	55282988	-0.014
chr3p	55282988	55282989	-0.0155
chr3p	55282989	55282998	-0.015
chr3p	55282998	55283000	-0.0135
chr3p	55283000	55283006	-0.0165
chr3p	55283006	55283014	-0.015
chr3p	55283014	55283029	-0.0145
chr3p	55283029	55283037	-0.0115
chr3p	55283037	55283042	-0.012
chr3p	55283042	55283046	-0.011
chr3p	55283046	55283059	-0.0115
chr3p	55283059	55283061	-0.0115
chr3p	55283061	55283066	-0.012
chr3p	55283066	55283073	-0.0115
chr3p	55283073	55283077	-0.011
chr3p	55283077	55283089	-0.0115
chr3p	55283089	55283103	-0.011
chr3p	55283103	55283105	-0.0125
chr3p	55283105	55283130	-0.012
chr3p	55283130	55283140	-0.0105
chr3p	55283140	55283169	-0.0115
chr3p	55283169	55283182	-0.0105
chr3p	55283182	55283210	-0.012
chr3p	55283210	55283274	-0.0105
chr3p	55283274	55283304	-0.012
chr3p	55283304	55283313	-0.0105
chr3p	55283313	55283333	-0.011
chr3p	55283333	55283344	-0.012
chr3p	55283344	55283358	-0.0115
chr3p	55283358	55283359	-0.0115
chr3p	55283359	55283361	-0.012
chr3p	55283361	55283363	-0.0125
chr3p	55283363	55283382	-0.0115
chr3p	55283382	55283388	-0.0125
chr3p	55283388	55283390	-0.0115
chr3p	55283390	55283406	-0.0115
chr3p	55283406	55283413	-0.013
chr3p	55283413	55283423	-0.012
chr3p	55283423	55283434	-0.012
chr3p	55283434	55283449	-0.0105
chr3p	55283449	55283467	-0.0105
chr3p	55283467	55283497	-0.011
chr3p	55283497	55283541	-0.0105
chr3p	55283541	55283561	-0.012
chr3p	55283561	55283565	-0.013
chr3p	55283565	55283568	-0.0135
chr3p	55283568	55283576	-0.012
chr3p	55283576	55283588	-0.0135
chr3p	55283588	55283604	-0.012
chr3p	55283604	55283642	-0.0105
chr3p	55283642	55283671	-0.019
chr3p	55283671	55283721	-0.0105
chr3p	55283721	55283722	-0.011
chr3p	55283722	55283726	-0.012
chr3p	55283726	55283731	-0.0125
chr3p	55283731	55283736	-0.013
chr3p	55283736	55283747	-0.014
chr3p	55283747	55283752	-0.0135
chr3p	55283752	55283757	-0.0125
chr3p	55283757	55283763	-0.0115
chr3p	55283763	55283790	-0.0105
chr3p	55283790	55283800	-0.0115
chr3p	55283800	55283817	-0.013
chr3p	55283817	55283829	-0.012
chr3p	55283829	55283838	-0.0105
chr3p	55283838	55283866	-0.011
chr3p	55283866	55283874	-0.0105
chr3p	55283874	55283893	-0.0105
chr3p	55283893	55283895	-0.011
chr3p	55283895	55283904	-0.0115
chr3p	55283904	55283918	-0.0115
chr3p	55283918	55283925	-0.011
chr3p	55283925	55283931	-0.0105
chr3p	55283931	55283933	-0.015
chr3p	55283933	55283959	-0.016
chr3p	55283959	55283960	-0.016
chr3p	55283960	55283962	-0.0115
chr3p	55283962	55283981	-0.0105
chr3p	55283981	55283982	-0.011
chr3p	55283982	55283986	-0.0115
chr3p	55283986	55283995	-0.011
chr3p	55283995	55283996	-0.0115
chr3p	55283996	55284004	-0.0115
chr3p	55284004	55284006	-0.0115
chr3p	55284006	55284009	-0.012
chr3p	55284009	55284010	-0.0125
chr3p	55284010	55284011	-0.012
chr3p	55284011	55284023	-0.0115
chr3p	55284023	55284025	-0.0115
chr3p	55284025	55284029	-0.011
chr3p	55284029	55284034	-0.012
chr3p	55284034	55284035	-0.012
chr3p	55284035	55284036	-0.0115
chr3p	55284036	55284055	-0.0115
chr3p	55284055	55284058	-0.012
chr3p	55284058	55284060	-0.011
chr3p	55284060	55284061	-0.012
chr3p	55284061	55284070	-0.0125
chr3p	55284070	55284084	-0.0125
chr3p	55284084	55284086	-0.012
chr3p	55284086	55284087	-0.0115
chr3p	55284087	55284093	-0.011
chr3p	55284093	55284099	-0.012
chr3p	55284099	55284103	-0.0115
chr3p	55284103	55284104	-0.013
chr3p	55284104	55284117	-0.013
chr3p	55284117	55284119	-0.013
chr3p	55284119	55284122	-0.0135
chr3p	55284122	55284132	-0.0125
chr3p	55284132	55284133	-0.0115
chr3p	55284133	55284144	-0.011
chr3p	55284144	55284147	-0.0105
chr3p	55284147	55284155	-0.0105
chr3p	55284155	55284163	-0.011
chr3p	55284163	55284164	-0.0115
chr3p	55284164	55284165	-0.0115
chr3p	55284165	55284167	-0.0115
chr3p	55284167	55284183	-0.012
chr3p	55284183	55284184	-0.013
chr3p	55284184	55284193	-0.0125
chr3p	55284193	55284194	-0.0115
chr3p	55284194	55284211	-0.012
chr3p	55284211	55284212	-0.014
chr3p	55284212	55284216	-0.013
chr3p	55284216	55284217	-0.0135
chr3p	55284217	55284221	-0.0155
chr3p	55284221	55284225	-0.016
chr3p	55284225	55284233	-0.0155
chr3p	55284233	55284237	-0.0155
chr3p	55284237	55284246	-0.014
chr3p	55284246	55284247	-0.011
chr3p	55284247	55284257	-0.0105
chr3p	55284257	55284258	-0.012
chr3p	55284258	55284283	-0.012
chr3p	55284283	55284286	-0.018
chr3p	55284286	55284298	-0.0165
chr3p	55284298	55284302	-0.0165
chr3p	55284302	55284304	-0.017
chr3p	55284304	55284306	-0.017
chr3p	55284306	55284311	-0.0175
chr3p	55284311	55284312	-0.0175
chr3p	55284312	55284313	-0.0115
chr3p	55284313	55284314	-0.0115
chr3p	55284314	55284321	-0.0115
chr3p	55284321	55284322	-0.012
chr3p	55284322	55284324	-0.0125
chr3p	55284324	55284325	-0.0125
chr3p	55284325	55284326	-0.0125
chr3p	55284326	55284333	-0.0125
chr3p	55284333	55284334	-0.0125
chr3p	55284334	55284335	-0.0125
chr3p	55284335	55284340	-0.012
chr3p	55284340	55284346	-0.0115
chr3p	55284346	55284351	-0.012
chr3p	55284351	55284357	-0.0115
chr3p	55284357	55284362	-0.0115
chr3p	55284362	55284373	-0.0115
chr3p	55284373	55284379	-0.011
chr3p	55284379	55284386	-0.0105
chr3p	55284386	55284390	-0.0105
chr3p	55284390	55284414	-0.0105
chr3p	55284414	55284418	-0.0115
chr3p	55284418	55284419	-0.0115
chr3p	55284419	55284429	-0.0125
chr3p	55284429	55284430	-0.0135
chr3p	55284430	55284431	-0.014
chr3p	55284431	55284432	-0.0145
chr3p	55284432	55284435	-0.0155
chr3p	55284435	55284439	-0.0165
chr3p	55284439	55284443	-0.018
chr3p	55284443	55284448	-0.017
chr3p	55284448	55284454	-0.016
chr3p	55284454	55284460	-0.0165
chr3p	55284460	55284461	-0.0155
chr3p	55284461	55284468	-0.0135
chr3p	55284468	55284469	-0.0115
chr3p	55284469	55284484	-0.012
chr3p	55284484	55284485	-0.0125
chr3p	55284485	55284492	-0.0115
chr3p	55284492	55284498	-0.0115
chr3p	55284498	55284512	-0.011
chr3p	55284512	55284521	-0.011
chr3p	55284521	55284531	-0.0105
chr3p	55284531	55284559	-0.0115
chr3p	55284559	55284560	-0.011
chr3p	55284560	55284594	-0.0105
chr3p	55284594	55284596	-0.011
chr3p	55284596	55284600	-0.0115
chr3p	55284600	55284609	-0.012
chr3p	55284609	55284615	-0.0125
chr3p	55284615	55284618	-0.013
chr3p	55284618	55284620	-0.0145
chr3p	55284620	55284621	-0.0155
chr3p	55284621	55284624	-0.015
chr3p	55284624	55284627	-0.0145
chr3p	55284627	55284634	-0.0135
chr3p	55284634	55284637	-0.015
chr3p	55284637	55284639	-0.0145
chr3p	55284639	55284641	-0.0155
chr3p	55284641	55284645	-0.017
chr3p	55284645	55284649	-0.016
chr3p	55284649	55284654	-0.015
chr3p	55284654	55284661	-0.016
chr3p	55284661	55284663	-0.017
chr3p	55284663	55284667	-0.0165
chr3p	55284667	55284669	-0.0175
chr3p	55284669	55284670	-0.016
chr3p	55284670	55284673	-0.015
chr3p	55284673	55284676	-0.014
chr3p	55284676	55284677	-0.015
chr3p	55284677	55284679	-0.0155
chr3p	55284679	55284681	-0.0165
chr3p	55284681	55284686	-0.0155
chr3p	55284686	55284690	-0.015
chr3p	55284690	55284691	-0.0145
chr3p	55284691	55284697	-0.0145
chr3p	55284697	55284704	-0.0135
chr3p	55284704	55284705	-0.013
chr3p	55284705	55284708	-0.0125
chr3p	55284708	55284709	-0.0115
chr3p	55284709	55284715	-0.011
chr3p	55284715	55284720	-0.013
chr3p	55284720	55284729	-0.012
chr3p	55284729	55284743	-0.014
chr3p	55284743	55284756	-0.012
chr3p	55284756	55284781	-0.0105
chr3p	55284781	55284789	-0.0115
chr3p	55284789	55284790	-0.012
chr3p	55284790	55284794	-0.012
chr3p	55284794	55284797	-0.012
chr3p	55284797	55284809	-0.0125
chr3p	55284809	55284810	-0.012
chr3p	55284810	55284817	-0.0115
chr3p	55284817	55284818	-0.011
chr3p	55284818	55284825	-0.017
chr3p	55284825	55284836	-0.0165
chr3p	55284836	55284839	-0.0175
chr3p	55284839	55284847	-0.0205
chr3p	55284847	55284854	-0.0145
chr3p	55284854	55284867	-0.0185
chr3p	55284867	55284869	-0.0175
chr3p	55284869	55284873	-0.0145
chr3p	55284873	55284876	-0.015
chr3p	55284876	55284883	-0.015
chr3p	55284883	55284888	-0.011
chr3p	55284888	55284903	-0.011
chr3p	55284903	55284906	-0.011
chr3p	55284906	55284908	-0.0105
chr3p	55284908	55284911	-0.0115
chr3p	55284911	55284916	-0.0125
chr3p	55284916	55284917	-0.0135
chr3p	55284917	55284937	-0.0135
chr3p	55284937	55284941	-0.0125
chr3p	55284941	55284946	-0.0115
chr3p	55284946	55284956	-0.0105
chr3p	55284956	55284959	-0.012
chr3p	55284959	55284961	-0.012
chr3p	55284961	55284977	-0.0125
chr3p	55284977	55284980	-0.013
chr3p	55284980	55284982	-0.014
chr3p	55284982	55284984	-0.014
chr3p	55284984	55284985	-0.0125
chr3p	55284985	55284986	-0.013
chr3p	55284986	55284988	-0.013
chr3p	55284988	55285003	-0.0125
chr3p	55285003	55285006	-0.0125
chr3p	55285006	55285008	-0.013
chr3p	55285008	55285009	-0.012
chr3p	55285009	55285010	-0.0115
chr3p	55285010	55285011	-0.0115
chr3p	55285011	55285015	-0.011
chr3p	55285015	55285017	-0.0115
chr3p	55285017	55285032	-0.0115
chr3p	55285032	55285034	-0.0115
chr3p	55285034	55285043	-0.0115
chr3p	55285043	55285044	-0.0115
chr3p	55285044	55285046	-0.011
chr3p	55285046	55285054	-0.011
chr3p	55285054	55285061	-0.0115
chr3p	55285061	55285071	-0.0115
chr3p	55285071	55285079	-0.011
chr3p	55285079	55285083	-0.011
chr3p	55285083	55285089	-0.0105
chr3p	55285089	55285093	-0.0105
chr3p	55285093	55285101	-0.0115
chr3p	55285101	55285107	-0.0125
chr3p	55285107	55285112	-0.013
chr3p	55285112	55285121	-0.0145
chr3p	55285121	55285122	-0.013
chr3p	55285122	55285123	-0.0145
chr3p	55285123	55285126	-0.0155
chr3p	55285126	55285128	-0.0175
chr3p	55285128	55285129	-0.0185
chr3p	55285129	55285130	-0.019
chr3p	55285130	55285131	-0.02
chr3p	55285131	55285135	-0.019
chr3p	55285135	55285138	-0.018
chr3p	55285138	55285140	-0.017
chr3p	55285140	55285144	-0.0215
chr3p	55285144	55285145	-0.022
chr3p	55285145	55285150	-0.022
chr3p	55285150	55285151	-0.022
chr3p	55285151	55285152	-0.0215
chr3p	55285152	55285155	-0.0205
chr3p	55285155	55285156	-0.018
chr3p	55285156	55285166	-0.016
chr3p	55285166	55285169	-0.016
chr3p	55285169	55285170	-0.0145
chr3p	55285170	55285171	-0.012
chr3p	55285171	55285174	-0.0115
chr3p	55285174	55285177	-0.011
chr3p	55285177	55285181	-0.0115
chr3p	55285181	55285184	-0.0115
chr3p	55285184	55285185	-0.012
chr3p	55285185	55285188	-0.012
chr3p	55285188	55285190	-0.0125
chr3p	55285190	55285192	-0.012
chr3p	55285192	55285196	-0.012
chr3p	55285196	55285197	-0.0125
chr3p	55285197	55285198	-0.014
chr3p	55285198	55285201	-0.014
chr3p	55285201	55285205	-0.0145
chr3p	55285205	55285209	-0.014
chr3p	55285209	55285213	-0.0145
chr3p	55285213	55285216	-0.014
chr3p	55285216	55285220	-0.0135
chr3p	55285220	55285221	-0.0135
chr3p	55285221	55285223	-0.0135
chr3p	55285223	55285224	-0.0135
chr3p	55285224	55285227	-0.013
chr3p	55285227	55285228	-0.012
chr3p	55285228	55285229	-0.0125
chr3p	55285229	55285233	-0.0125
chr3p	55285233	55285235	-0.012
chr3p	55285235	55285236	-0.0125
chr3p	55285236	55285239	-0.014
chr3p	55285239	55285244	-0.014
chr3p	55285244	55285247	-0.0145
chr3p	55285247	55285248	-0.015
chr3p	55285248	55285251	-0.015
chr3p	55285251	55285256	-0.0145
chr3p	55285256	55285258	-0.014
chr3p	55285258	55285261	-0.0135
chr3p	55285261	55285264	-0.0125
chr3p	55285264	55285265	-0.012
chr3p	55285265	55285266	-0.0115
chr3p	55285266	55285272	-0.011
chr3p	55285272	55285273	-0.0105
chr3p	55285273	55285283	-0.0105
chr3p	55285283	55285284	-0.0115
chr3p	55285284	55285310	-0.013
chr3p	55285310	55285311	-0.0145
chr3p	55285311	55285313	-0.0135
chr3p	55285313	55285323	-0.012
chr3p	55285323	55285324	-0.013
chr3p	55285324	55285325	-0.0165
chr3p	55285325	55285334	-0.0175
chr3p	55285334	55285337	-0.019
chr3p	55285337	55285353	-0.0175
chr3p	55285353	55285363	-0.013
chr3p	55285363	55285383	-0.0115
chr3p	55285383	55285387	-0.0105
chr3p	55285387	55285390	-0.0115
chr3p	55285390	55285392	-0.0125
chr3p	55285392	55285407	-0.014
chr3p	55285407	55285415	-0.0145
chr3p	55285415	55285418	-0.0135
chr3p	55285418	55285419	-0.012
chr3p	55285419	55285436	-0.011
chr3p	55285436	55285438	-0.0105
chr3p	55285438	55285450	-0.0105
chr3p	55285450	55285457	-0.0115
chr3p	55285457	55285458	-0.0115
chr3p	55285458	55285460	-0.0125
chr3p	55285460	55285461	-0.013
chr3p	55285461	55285466	-0.0135
chr3p	55285466	55285479	-0.013
chr3p	55285479	55285487	-0.012
chr3p	55285487	55285503	-0.0105
chr3p	55285503	55285508	-0.0105
chr3p	55285508	55285513	-0.011
chr3p	55285513	55285533	-0.0115
chr3p	55285533	55285535	-0.0115
chr3p	55285535	55285539	-0.011
chr3p	55285539	55285542	-0.015
chr3p	55285542	55285550	-0.0145
chr3p	55285550	55285555	-0.015
chr3p	55285555	55285556	-0.016
chr3p	55285556	55285557	-0.017
chr3p	55285557	55285558	-0.0175
chr3p	55285558	55285565	-0.0185
chr3p	55285565	55285572	-0.0145
chr3p	55285572	55285579	-0.015
chr3p	55285579	55285582	-0.014
chr3p	55285582	55285584	-0.0135
chr3p	55285584	55285592	-0.0115
chr3p	55285592	55285598	-0.0115
chr3p	55285598	55285600	-0.0125
chr3p	55285600	55285603	-0.013
chr3p	55285603	55285621	-0.014
chr3p	55285621	55285625	-0.0135
chr3p	55285625	55285626	-0.0145
chr3p	55285626	55285629	-0.015
chr3p	55285629	55285633	-0.0125
chr3p	55285633	55285635	-0.0115
chr3p	55285635	55285636	-0.012
chr3p	55285636	55285637	-0.012
chr3p	55285637	55285638	-0.0125
chr3p	55285638	55285639	-0.013
chr3p	55285639	55285640	-0.013
chr3p	55285640	55285641	-0.014
chr3p	55285641	55285648	-0.015
chr3p	55285648	55285650	-0.0145
chr3p	55285650	55285654	-0.0145
chr3p	55285654	55285660	-0.014
chr3p	55285660	55285665	-0.014
chr3p	55285665	55285666	-0.0145
chr3p	55285666	55285667	-0.014
chr3p	55285667	55285669	-0.012
chr3p	55285669	55285677	-0.0115
chr3p	55285677	55285678	-0.0125
chr3p	55285678	55285687	-0.0125
chr3p	55285687	55285688	-0.0135
chr3p	55285688	55285692	-0.0145
chr3p	55285692	55285702	-0.0135
chr3p	55285702	55285716	-0.0125
chr3p	55285716	55285741	-0.0105
chr3p	55285741	55285744	-0.011
chr3p	55285744	55285758	-0.011
chr3p	55285758	55285765	-0.0115
chr3p	55285765	55285770	-0.0115
chr3p	55285770	55285774	-0.011
chr3p	55285774	55285776	-0.0105
chr3p	55285776	55285777	-0.011
chr3p	55285777	55285781	-0.0115
chr3p	55285781	55285783	-0.012
chr3p	55285783	55285786	-0.012
chr3p	55285786	55285787	-0.0125
chr3p	55285787	55285795	-0.013
chr3p	55285795	55285796	-0.013
chr3p	55285796	55285803	-0.0135
chr3p	55285803	55285805	-0.0135
chr3p	55285805	55285809	-0.013
chr3p	55285809	55285814	-0.0125
chr3p	55285814	55285822	-0.0115
chr3p	55285822	55285854	-0.0105
chr3p	55285854	55285884	-0.011
chr3p	55285884	55285888	-0.0105
chr3p	55285888	55285898	-0.0115
chr3p	55285898	55285906	-0.0125
chr3p	55285906	55285911	-0.013
chr3p	55285911	55285913	-0.014
chr3p	55285913	55285918	-0.015
[truncated: 59,541 more rows]
