# Supplementary material for: A mammalian-like piRNA pathway in Axolotl reveals the origins of piRNA-directed DNA methylation
Source: EMBO J. 2025 Nov 13;45(6):1933–56. doi: 10.1038/s44318-025-00631-w (PMC7618676; doi:10.1038/s44318-025-00631-w)
Supplement: Supplementary file 11 — Source data Fig. 5 [file 44318_2025_631_MOESM11_ESM.zip › Figure 5/5B/testis_genome_srt_edit.pirna.rev.RPMmean.chr13p.csv]

chr13p	45001973	45002001	-0.0165
chr13p	45002001	45002192	-0.009
chr13p	45002192	45002221	-0.026
chr13p	45002221	45002493	-0.009
chr13p	45002493	45002506	-0.01
chr13p	45002506	45002520	-0.011
chr13p	45002520	45002535	-0.01
chr13p	45002535	45003560	-0.009
chr13p	45003560	45003590	-0.01
chr13p	45003590	45003724	-0.009
chr13p	45003724	45003753	-0.01
chr13p	45003753	45003815	-0.009
chr13p	45003815	45003844	-0.01
chr13p	45003844	45004020	-0.009
chr13p	45004020	45004049	-0.01
chr13p	45004049	45005526	-0.009
chr13p	45005526	45005551	-0.009
chr13p	45005551	45005648	-0.009
chr13p	45005648	45005679	-0.011
chr13p	45005679	45005864	-0.009
chr13p	45005864	45005891	-0.026
chr13p	45005891	45006019	-0.009
chr13p	45006019	45006049	-0.005
chr13p	45006049	45006538	-0.009
chr13p	45006538	45006566	-0.0165
chr13p	45006566	45006823	-0.009
chr13p	45006823	45006852	-0.0165
chr13p	45006852	45007478	-0.009
chr13p	45007478	45007508	-0.026
chr13p	45007508	45007661	-0.009
chr13p	45007661	45007692	-0.01
chr13p	45007692	45008195	-0.009
chr13p	45008195	45008223	-0.026
chr13p	45008223	45008767	-0.009
chr13p	45008767	45008770	-0.009
chr13p	45008770	45008798	-0.01
chr13p	45008798	45008799	-0.009
chr13p	45008799	45008975	-0.009
chr13p	45008975	45008992	-0.005
chr13p	45008992	45009005	-0.006
chr13p	45009005	45009020	-0.0055
chr13p	45009020	45009022	-0.006
chr13p	45009022	45009050	-0.005
chr13p	45009050	45009063	-0.009
chr13p	45009063	45009093	-0.026
chr13p	45009093	45009195	-0.009
chr13p	45009195	45009223	-0.026
chr13p	45009223	45009240	-0.009
chr13p	45009240	45009256	-0.005
chr13p	45009256	45009269	-0.0055
chr13p	45009269	45009283	-0.01
chr13p	45009283	45009285	-0.011
chr13p	45009285	45009288	-0.01
chr13p	45009288	45009289	-0.006
chr13p	45009289	45009291	-0.0065
chr13p	45009291	45009293	-0.0065
chr13p	45009293	45009310	-0.007
chr13p	45009310	45009315	-0.0065
chr13p	45009315	45009318	-0.006
chr13p	45009318	45009321	-0.009
chr13p	45009321	45009336	-0.009
chr13p	45009336	45009337	-0.005
chr13p	45009337	45009341	-0.005
chr13p	45009341	45009345	-0.006
chr13p	45009345	45009366	-0.006
chr13p	45009366	45009367	-0.01
chr13p	45009367	45009370	-0.0055
chr13p	45009370	45009371	-0.005
chr13p	45009371	45009374	-0.005
chr13p	45009374	45009397	-0.0065
chr13p	45009397	45009404	-0.006
chr13p	45009404	45009406	-0.005
chr13p	45009406	45009418	-0.009
chr13p	45009418	45009446	-0.005
chr13p	45009446	45009496	-0.009
chr13p	45009496	45009500	-0.009
chr13p	45009500	45009503	-0.0055
chr13p	45009503	45009525	-0.0055
chr13p	45009525	45009529	-0.0055
chr13p	45009529	45009530	-0.005
chr13p	45009530	45009533	-0.005
chr13p	45009533	45009564	-0.009
chr13p	45009564	45009565	-0.009
chr13p	45009565	45009592	-0.005
chr13p	45009592	45009594	-0.009
chr13p	45009594	45009602	-0.009
chr13p	45009602	45009622	-0.01
chr13p	45009622	45009631	-0.012
chr13p	45009631	45009651	-0.01
chr13p	45009651	45009673	-0.009
chr13p	45009673	45009691	-0.01
chr13p	45009691	45009702	-0.0075
chr13p	45009702	45009721	-0.007
chr13p	45009721	45009752	-0.0165
chr13p	45009752	45009759	-0.009
chr13p	45009759	45009788	-0.005
chr13p	45009788	45009789	-0.0055
chr13p	45009789	45009797	-0.005
chr13p	45009797	45009814	-0.0055
chr13p	45009814	45009816	-0.0065
chr13p	45009816	45009826	-0.0055
chr13p	45009826	45009843	-0.005
chr13p	45009843	45009959	-0.009
chr13p	45009959	45009970	-0.01
chr13p	45009970	45009982	-0.011
chr13p	45009982	45009989	-0.013
chr13p	45009989	45010000	-0.011
chr13p	45010000	45010007	-0.01
chr13p	45010007	45010020	-0.009
chr13p	45010020	45010030	-0.01
chr13p	45010030	45010049	-0.028
chr13p	45010049	45010052	-0.026
chr13p	45010052	45010058	-0.014
chr13p	45010058	45010067	-0.0055
chr13p	45010067	45010071	-0.0055
chr13p	45010071	45010074	-0.006
chr13p	45010074	45010079	-0.0065
chr13p	45010079	45010084	-0.0055
chr13p	45010084	45010085	-0.006
chr13p	45010085	45010087	-0.0065
chr13p	45010087	45010088	-0.007
chr13p	45010088	45010094	-0.0075
chr13p	45010094	45010100	-0.007
chr13p	45010100	45010110	-0.012
chr13p	45010110	45010111	-0.011
chr13p	45010111	45010114	-0.01
chr13p	45010114	45010123	-0.009
chr13p	45010123	45010139	-0.026
chr13p	45010139	45010141	-0.027
chr13p	45010141	45010144	-0.028
chr13p	45010144	45010149	-0.028
chr13p	45010149	45010170	-0.011
chr13p	45010170	45010174	-0.009
chr13p	45010174	45010197	-0.009
chr13p	45010197	45010207	-0.005
chr13p	45010207	45010214	-0.0055
chr13p	45010214	45010225	-0.006
chr13p	45010225	45010226	-0.0065
chr13p	45010226	45010228	-0.006
chr13p	45010228	45010231	-0.006
chr13p	45010231	45010237	-0.007
chr13p	45010237	45010241	-0.0065
chr13p	45010241	45010248	-0.006
chr13p	45010248	45010253	-0.007
chr13p	45010253	45010254	-0.0065
chr13p	45010254	45010260	-0.012
chr13p	45010260	45010261	-0.014
chr13p	45010261	45010267	-0.013
chr13p	45010267	45010268	-0.007
chr13p	45010268	45010269	-0.0075
chr13p	45010269	45010275	-0.0075
chr13p	45010275	45010277	-0.0085
chr13p	45010277	45010280	-0.0075
chr13p	45010280	45010286	-0.008
chr13p	45010286	45010293	-0.007
chr13p	45010293	45010296	-0.007
chr13p	45010296	45010299	-0.006
chr13p	45010299	45010302	-0.0065
chr13p	45010302	45010303	-0.0075
chr13p	45010303	45010310	-0.007
chr13p	45010310	45010313	-0.006
chr13p	45010313	45010314	-0.0065
chr13p	45010314	45010315	-0.008
chr13p	45010315	45010324	-0.0085
chr13p	45010324	45010325	-0.009
chr13p	45010325	45010328	-0.0095
chr13p	45010328	45010331	-0.0085
chr13p	45010331	45010333	-0.009
chr13p	45010333	45010337	-0.0085
chr13p	45010337	45010341	-0.0085
chr13p	45010341	45010342	-0.0085
chr13p	45010342	45010343	-0.008
chr13p	45010343	45010344	-0.0085
chr13p	45010344	45010345	-0.008
chr13p	45010345	45010347	-0.0075
chr13p	45010347	45010352	-0.008
chr13p	45010352	45010353	-0.0075
chr13p	45010353	45010355	-0.008
chr13p	45010355	45010358	-0.007
chr13p	45010358	45010364	-0.007
chr13p	45010364	45010370	-0.0065
chr13p	45010370	45010372	-0.0065
chr13p	45010372	45010374	-0.0055
chr13p	45010374	45010375	-0.006
chr13p	45010375	45010376	-0.009
chr13p	45010376	45010377	-0.0155
chr13p	45010377	45010378	-0.0245
chr13p	45010378	45010379	-0.0255
chr13p	45010379	45010380	-0.027
chr13p	45010380	45010381	-0.028
chr13p	45010381	45010382	-0.029
chr13p	45010382	45010383	-0.0295
chr13p	45010383	45010386	-0.0305
chr13p	45010386	45010392	-0.03
chr13p	45010392	45010396	-0.03
chr13p	45010396	45010397	-0.0305
chr13p	45010397	45010399	-0.031
chr13p	45010399	45010402	-0.0305
chr13p	45010402	45010404	-0.0295
chr13p	45010404	45010405	-0.029
chr13p	45010405	45010406	-0.012
chr13p	45010406	45010407	-0.012
chr13p	45010407	45010408	-0.006
chr13p	45010408	45010409	-0.006
chr13p	45010409	45010412	-0.0055
chr13p	45010412	45010421	-0.005
chr13p	45010421	45010422	-0.009
chr13p	45010422	45010446	-0.009
chr13p	45010446	45010453	-0.011
chr13p	45010453	45010460	-0.012
chr13p	45010460	45010465	-0.014
chr13p	45010465	45010475	-0.015
chr13p	45010475	45010477	-0.014
chr13p	45010477	45010490	-0.013
chr13p	45010490	45010496	-0.011
chr13p	45010496	45010504	-0.01
chr13p	45010504	45010526	-0.009
chr13p	45010526	45010534	-0.005
chr13p	45010534	45010549	-0.006
chr13p	45010549	45010561	-0.0055
chr13p	45010561	45010567	-0.009
chr13p	45010567	45010583	-0.0055
chr13p	45010583	45010584	-0.007
chr13p	45010584	45010589	-0.0075
chr13p	45010589	45010590	-0.008
chr13p	45010590	45010592	-0.0085
chr13p	45010592	45010598	-0.0075
chr13p	45010598	45010600	-0.008
chr13p	45010600	45010608	-0.0085
chr13p	45010608	45010613	-0.009
chr13p	45010613	45010614	-0.008
chr13p	45010614	45010617	-0.007
chr13p	45010617	45010619	-0.0065
chr13p	45010619	45010627	-0.006
chr13p	45010627	45010629	-0.011
chr13p	45010629	45010631	-0.01
chr13p	45010631	45010637	-0.0055
chr13p	45010637	45010659	-0.005
chr13p	45010659	45010695	-0.009
chr13p	45010695	45010721	-0.0055
chr13p	45010721	45010722	-0.006
chr13p	45010722	45010726	-0.0065
chr13p	45010726	45010749	-0.0055
chr13p	45010749	45010750	-0.01
chr13p	45010750	45010773	-0.009
chr13p	45010773	45010783	-0.011
chr13p	45010783	45010784	-0.012
chr13p	45010784	45010786	-0.014
chr13p	45010786	45010787	-0.014
chr13p	45010787	45010794	-0.015
chr13p	45010794	45010803	-0.0085
chr13p	45010803	45010805	-0.0075
chr13p	45010805	45010813	-0.008
chr13p	45010813	45010814	-0.0075
chr13p	45010814	45010818	-0.0065
chr13p	45010818	45010823	-0.006
chr13p	45010823	45010831	-0.01
chr13p	45010831	45010921	-0.009
chr13p	45010921	45010926	-0.009
chr13p	45010926	45010927	-0.01
chr13p	45010927	45010951	-0.005
chr13p	45010951	45010955	-0.0045
chr13p	45010955	45010980	-0.009
chr13p	45010980	45010982	-0.005
chr13p	45010982	45011010	-0.0055
chr13p	45011010	45011013	-0.01
chr13p	45011013	45011016	-0.009
chr13p	45011016	45011017	-0.01
chr13p	45011017	45011022	-0.01
chr13p	45011022	45011042	-0.012
chr13p	45011042	45011044	-0.012
chr13p	45011044	45011050	-0.011
chr13p	45011050	45011083	-0.009
chr13p	45011083	45011098	-0.005
chr13p	45011098	45011112	-0.0055
chr13p	45011112	45011116	-0.01
chr13p	45011116	45011118	-0.012
chr13p	45011118	45011121	-0.007
chr13p	45011121	45011126	-0.0075
chr13p	45011126	45011145	-0.0085
chr13p	45011145	45011146	-0.0075
chr13p	45011146	45011148	-0.007
chr13p	45011148	45011155	-0.012
chr13p	45011155	45011235	-0.009
chr13p	45011235	45011265	-0.01
chr13p	45011265	45011313	-0.009
chr13p	45011313	45011330	-0.009
chr13p	45011330	45011343	-0.01
chr13p	45011343	45011350	-0.01
chr13p	45011350	45011351	-0.0055
chr13p	45011351	45011358	-0.006
chr13p	45011358	45011362	-0.0055
chr13p	45011362	45011363	-0.006
chr13p	45011363	45011365	-0.0065
chr13p	45011365	45011367	-0.007
chr13p	45011367	45011368	-0.009
chr13p	45011368	45011370	-0.0105
chr13p	45011370	45011379	-0.0115
chr13p	45011379	45011381	-0.021
chr13p	45011381	45011392	-0.022
chr13p	45011392	45011396	-0.018
chr13p	45011396	45011397	-0.011
chr13p	45011397	45011403	-0.01
chr13p	45011403	45011409	-0.027
chr13p	45011409	45011430	-0.026
chr13p	45011430	45011431	-0.009
chr13p	45011431	45011432	-0.006
chr13p	45011432	45011433	-0.008
chr13p	45011433	45011456	-0.0085
chr13p	45011456	45011458	-0.008
chr13p	45011458	45011461	-0.01
chr13p	45011461	45011466	-0.0095
chr13p	45011466	45011486	-0.01
chr13p	45011486	45011488	-0.009
chr13p	45011488	45011490	-0.008
chr13p	45011490	45011491	-0.0075
chr13p	45011491	45011494	-0.009
chr13p	45011494	45011505	-0.01
chr13p	45011505	45011525	-0.012
chr13p	45011525	45011531	-0.011
chr13p	45011531	45011536	-0.007
chr13p	45011536	45011543	-0.006
chr13p	45011543	45011560	-0.0065
chr13p	45011560	45011569	-0.0045
chr13p	45011569	45011579	-0.009
chr13p	45011579	45011602	-0.011
chr13p	45011602	45011604	-0.012
chr13p	45011604	45011605	-0.012
chr13p	45011605	45011607	-0.013
chr13p	45011607	45011612	-0.011
chr13p	45011612	45011613	-0.006
chr13p	45011613	45011615	-0.0065
chr13p	45011615	45011617	-0.0065
chr13p	45011617	45011622	-0.007
chr13p	45011622	45011628	-0.0075
chr13p	45011628	45011629	-0.007
chr13p	45011629	45011630	-0.007
chr13p	45011630	45011640	-0.0065
chr13p	45011640	45011644	-0.0055
chr13p	45011644	45011645	-0.0055
chr13p	45011645	45011646	-0.0065
chr13p	45011646	45011647	-0.008
chr13p	45011647	45011648	-0.0075
chr13p	45011648	45011651	-0.0065
chr13p	45011651	45011652	-0.0065
chr13p	45011652	45011653	-0.0075
chr13p	45011653	45011655	-0.0075
chr13p	45011655	45011661	-0.0075
chr13p	45011661	45011662	-0.008
chr13p	45011662	45011663	-0.008
chr13p	45011663	45011665	-0.009
chr13p	45011665	45011667	-0.0095
chr13p	45011667	45011675	-0.0095
chr13p	45011675	45011677	-0.007
chr13p	45011677	45011678	-0.0075
chr13p	45011678	45011680	-0.007
chr13p	45011680	45011684	-0.007
chr13p	45011684	45011690	-0.007
chr13p	45011690	45011691	-0.006
chr13p	45011691	45011692	-0.0055
chr13p	45011692	45011695	-0.005
chr13p	45011695	45011706	-0.005
chr13p	45011706	45012158	-0.009
chr13p	45012158	45012186	-0.005
chr13p	45012186	45012413	-0.009
chr13p	45012413	45012441	-0.0085
chr13p	45012441	45012493	-0.009
chr13p	45012493	45012518	-0.012
chr13p	45012518	45012536	-0.009
chr13p	45012536	45012564	-0.011
chr13p	45012564	45012670	-0.009
chr13p	45012670	45012695	-0.011
chr13p	45012695	45012827	-0.009
chr13p	45012827	45012853	-0.006
chr13p	45012853	45013220	-0.009
chr13p	45013220	45013224	-0.01
chr13p	45013224	45013229	-0.01
chr13p	45013229	45013231	-0.012
chr13p	45013231	45013248	-0.007
chr13p	45013248	45013258	-0.006
chr13p	45013258	45013260	-0.0055
chr13p	45013260	45013375	-0.009
chr13p	45013375	45013405	-0.009
chr13p	45013405	45013603	-0.009
chr13p	45013603	45013633	-0.005
chr13p	45013633	45013845	-0.009
chr13p	45013845	45013876	-0.009
chr13p	45013876	45014144	-0.009
chr13p	45014144	45014167	-0.012
chr13p	45014167	45014174	-0.015
chr13p	45014174	45014195	-0.012
chr13p	45014195	45016563	-0.009
chr13p	45016563	45016592	-0.0165
chr13p	45016592	45021173	-0.009
chr13p	45021173	45021199	-0.009
chr13p	45021199	45021202	-0.0055
chr13p	45021202	45021226	-0.0055
chr13p	45021226	45021262	-0.009
chr13p	45021262	45021287	-0.009
chr13p	45021287	45021752	-0.009
chr13p	45021752	45021780	-0.0165
chr13p	45021780	45022092	-0.009
chr13p	45022092	45022117	-0.011
chr13p	45022117	45025663	-0.009
chr13p	45025663	45025691	-0.0105
chr13p	45025691	45025724	-0.009
chr13p	45025724	45025729	-0.005
chr13p	45025729	45025754	-0.0055
chr13p	45025754	45025799	-0.009
chr13p	45025799	45025800	-0.011
chr13p	45025800	45025801	-0.011
chr13p	45025801	45025802	-0.013
chr13p	45025802	45025827	-0.013
chr13p	45025827	45025830	-0.011
chr13p	45025830	45025869	-0.009
chr13p	45025869	45025870	-0.0055
chr13p	45025870	45025894	-0.006
chr13p	45025894	45025896	-0.0055
chr13p	45025896	45026124	-0.009
chr13p	45026124	45026153	-0.026
chr13p	45026153	45026816	-0.009
chr13p	45026816	45026845	-0.009
chr13p	45026845	45027375	-0.009
chr13p	45027375	45027404	-0.009
chr13p	45027404	45027817	-0.009
chr13p	45027817	45027844	-0.005
chr13p	45027844	45031019	-0.009
chr13p	45031019	45031048	-0.0165
chr13p	45031048	45031406	-0.009
chr13p	45031406	45031432	-0.006
chr13p	45031432	45031536	-0.009
chr13p	45031536	45031565	-0.007
chr13p	45031565	45031797	-0.009
chr13p	45031797	45031824	-0.0055
chr13p	45031824	45032218	-0.009
chr13p	45032218	45032219	-0.006
chr13p	45032219	45032247	-0.007
chr13p	45032247	45032248	-0.011
chr13p	45032248	45032730	-0.009
chr13p	45032730	45032758	-0.006
chr13p	45032758	45032810	-0.009
chr13p	45032810	45032813	-0.005
chr13p	45032813	45032838	-0.005
chr13p	45032838	45032839	-0.005
chr13p	45032839	45035507	-0.009
chr13p	45035507	45035530	-0.015
chr13p	45035530	45038185	-0.009
chr13p	45038185	45038210	-0.026
chr13p	45038210	45038249	-0.009
chr13p	45038249	45038279	-0.0165
chr13p	45038279	45039165	-0.009
chr13p	45039165	45039182	-0.0165
chr13p	45039182	45039195	-0.017
chr13p	45039195	45039205	-0.005
chr13p	45039205	45039767	-0.009
chr13p	45039767	45039796	-0.006
chr13p	45039796	45044571	-0.009
chr13p	45044571	45044601	-0.009
chr13p	45044601	45045737	-0.009
chr13p	45045737	45045739	-0.01
chr13p	45045739	45045742	-0.011
chr13p	45045742	45045765	-0.015
chr13p	45045765	45045767	-0.0105
chr13p	45045767	45045770	-0.01
chr13p	45045770	45045795	-0.0085
chr13p	45045795	45045843	-0.009
chr13p	45045843	45045864	-0.009
chr13p	45045864	45045872	-0.01
chr13p	45045872	45045891	-0.009
chr13p	45045891	45046102	-0.009
chr13p	45046102	45046111	-0.009
chr13p	45046111	45046132	-0.01
chr13p	45046132	45046140	-0.009
chr13p	45046140	45046197	-0.009
chr13p	45046197	45046222	-0.018
chr13p	45046222	45046224	-0.018
chr13p	45046224	45046247	-0.01
chr13p	45046247	45046252	-0.01
chr13p	45046252	45046255	-0.009
chr13p	45046255	45046275	-0.005
chr13p	45046275	45046285	-0.005
chr13p	45046285	45046651	-0.009
chr13p	45046651	45046657	-0.009
chr13p	45046657	45046659	-0.01
chr13p	45046659	45046676	-0.0055
chr13p	45046676	45046679	-0.0055
chr13p	45046679	45046682	-0.0055
chr13p	45046682	45046685	-0.005
chr13p	45046685	45046700	-0.009
chr13p	45046700	45046706	-0.005
chr13p	45046706	45046730	-0.005
chr13p	45046730	45046796	-0.009
chr13p	45046796	45046825	-0.01
chr13p	45046825	45047128	-0.009
chr13p	45047128	45047144	-0.005
chr13p	45047144	45047157	-0.005
chr13p	45047157	45047172	-0.009
chr13p	45047172	45047240	-0.009
chr13p	45047240	45047252	-0.005
chr13p	45047252	45047269	-0.005
chr13p	45047269	45047281	-0.009
chr13p	45047281	45047322	-0.009
chr13p	45047322	45047336	-0.005
chr13p	45047336	45047349	-0.006
chr13p	45047349	45047351	-0.006
chr13p	45047351	45047355	-0.005
chr13p	45047355	45047362	-0.0055
chr13p	45047362	45047376	-0.01
chr13p	45047376	45047377	-0.011
chr13p	45047377	45047380	-0.01
chr13p	45047380	45047404	-0.01
chr13p	45047404	45047417	-0.009
chr13p	45047417	45047447	-0.01
chr13p	45047447	45047501	-0.009
chr13p	45047501	45047526	-0.009
chr13p	45047526	45047528	-0.009
chr13p	45047528	45047556	-0.005
chr13p	45047556	45047584	-0.009
chr13p	45047584	45047587	-0.005
chr13p	45047587	45047590	-0.005
chr13p	45047590	45047601	-0.0055
chr13p	45047601	45047602	-0.0055
chr13p	45047602	45047603	-0.006
chr13p	45047603	45047607	-0.006
chr13p	45047607	45047608	-0.006
chr13p	45047608	45047613	-0.006
chr13p	45047613	45047619	-0.006
chr13p	45047619	45047624	-0.0055
chr13p	45047624	45047626	-0.0055
chr13p	45047626	45047630	-0.0055
chr13p	45047630	45047631	-0.0055
chr13p	45047631	45047633	-0.005
chr13p	45047633	45047634	-0.005
chr13p	45047634	45047652	-0.005
chr13p	45047652	45047658	-0.005
chr13p	45047658	45047660	-0.009
chr13p	45047660	45047712	-0.009
chr13p	45047712	45047715	-0.009
chr13p	45047715	45047741	-0.005
chr13p	45047741	45047742	-0.0055
chr13p	45047742	45047745	-0.0055
chr13p	45047745	45047752	-0.005
chr13p	45047752	45047769	-0.005
chr13p	45047769	45047778	-0.009
chr13p	45047778	45047796	-0.009
chr13p	45047796	45047797	-0.009
chr13p	45047797	45047815	-0.005
chr13p	45047815	45047816	-0.0055
chr13p	45047816	45047824	-0.0055
chr13p	45047824	45047826	-0.005
chr13p	45047826	45047844	-0.005
chr13p	45047844	45047846	-0.005
chr13p	45047846	45047859	-0.009
chr13p	45047859	45047886	-0.005
chr13p	45047886	45047935	-0.009
chr13p	45047935	45047937	-0.009
chr13p	45047937	45047962	-0.005
chr13p	45047962	45047965	-0.005
chr13p	45047965	45047975	-0.009
chr13p	45047975	45047984	-0.005
chr13p	45047984	45047987	-0.005
chr13p	45047987	45048003	-0.0055
chr13p	45048003	45048012	-0.01
chr13p	45048012	45048013	-0.009
chr13p	45048013	45048051	-0.009
chr13p	45048051	45048079	-0.009
chr13p	45048079	45048194	-0.009
chr13p	45048194	45048220	-0.009
chr13p	45048220	45048222	-0.009
chr13p	45048222	45048252	-0.01
chr13p	45048252	45048270	-0.009
chr13p	45048270	45048272	-0.005
chr13p	45048272	45048273	-0.005
chr13p	45048273	45048284	-0.0055
chr13p	45048284	45048299	-0.006
chr13p	45048299	45048302	-0.0055
chr13p	45048302	45048312	-0.01
chr13p	45048312	45048317	-0.009
chr13p	45048317	45048338	-0.01
chr13p	45048338	45048340	-0.014
chr13p	45048340	45048368	-0.013
chr13p	45048368	45048426	-0.009
chr13p	45048426	45048431	-0.009
chr13p	45048431	45048433	-0.01
chr13p	45048433	45048456	-0.0055
chr13p	45048456	45048459	-0.0055
chr13p	45048459	45048461	-0.005
chr13p	45048461	45048468	-0.009
chr13p	45048468	45048470	-0.005
chr13p	45048470	45048476	-0.005
chr13p	45048476	45048489	-0.0055
chr13p	45048489	45048498	-0.0055
chr13p	45048498	45048500	-0.01
chr13p	45048500	45048506	-0.0055
chr13p	45048506	45048512	-0.005
chr13p	45048512	45048520	-0.006
chr13p	45048520	45048525	-0.006
chr13p	45048525	45048541	-0.0055
chr13p	45048541	45048593	-0.009
chr13p	45048593	45048621	-0.009
chr13p	45048621	45048912	-0.009
chr13p	45048912	45048942	-0.0045
chr13p	45048942	45049012	-0.009
chr13p	45049012	45049024	-0.009
chr13p	45049024	45049043	-0.01
chr13p	45049043	45049054	-0.009
chr13p	45049054	45049089	-0.009
chr13p	45049089	45049118	-0.009
chr13p	45049118	45049163	-0.009
chr13p	45049163	45049189	-0.005
chr13p	45049189	45049192	-0.0055
chr13p	45049192	45049218	-0.005
chr13p	45049218	45049355	-0.009
chr13p	45049355	45049384	-0.009
chr13p	45049384	45049447	-0.009
chr13p	45049447	45049473	-0.005
chr13p	45049473	45049503	-0.0055
chr13p	45049503	45049505	-0.009
chr13p	45049505	45049529	-0.009
chr13p	45049529	45049533	-0.009
chr13p	45049533	45049563	-0.009
chr13p	45049563	45049602	-0.009
chr13p	45049602	45049629	-0.009
chr13p	45049629	45049699	-0.009
chr13p	45049699	45049728	-0.009
chr13p	45049728	45049754	-0.009
chr13p	45049754	45049760	-0.01
chr13p	45049760	45049771	-0.01
chr13p	45049771	45049784	-0.006
chr13p	45049784	45049790	-0.0055
chr13p	45049790	45049800	-0.0055
chr13p	45049800	45049840	-0.009
chr13p	45049840	45049867	-0.006
chr13p	45049867	45049869	-0.009
chr13p	45049869	45049898	-0.009
chr13p	45049898	45049945	-0.009
chr13p	45049945	45049953	-0.005
chr13p	45049953	45049973	-0.005
chr13p	45049973	45049981	-0.005
chr13p	45049981	45050006	-0.009
chr13p	45050006	45050033	-0.009
chr13p	45050033	45050053	-0.009
chr13p	45050053	45050082	-0.005
chr13p	45050082	45050090	-0.009
chr13p	45050090	45050109	-0.009
chr13p	45050109	45050120	-0.01
chr13p	45050120	45050137	-0.009
chr13p	45050137	45050369	-0.009
chr13p	45050369	45050397	-0.005
chr13p	45050397	45050450	-0.009
chr13p	45050450	45050467	-0.009
chr13p	45050467	45050473	-0.01
chr13p	45050473	45050476	-0.0055
chr13p	45050476	45050494	-0.0055
chr13p	45050494	45050502	-0.005
chr13p	45050502	45050506	-0.009
chr13p	45050506	45050611	-0.009
chr13p	45050611	45050636	-0.009
chr13p	45050636	45050643	-0.009
chr13p	45050643	45050665	-0.009
chr13p	45050665	45050667	-0.01
chr13p	45050667	45050685	-0.009
chr13p	45050685	45050692	-0.01
chr13p	45050692	45050705	-0.01
chr13p	45050705	45050713	-0.0055
chr13p	45050713	45050735	-0.005
chr13p	45050735	45050776	-0.009
chr13p	45050776	45050805	-0.026
chr13p	45050805	45050891	-0.009
chr13p	45050891	45050903	-0.005
chr13p	45050903	45050907	-0.005
chr13p	45050907	45050916	-0.0055
chr13p	45050916	45050932	-0.005
chr13p	45050932	45050955	-0.009
chr13p	45050955	45050970	-0.009
chr13p	45050970	45050984	-0.01
chr13p	45050984	45050998	-0.009
chr13p	45050998	45051048	-0.009
chr13p	45051048	45051077	-0.005
chr13p	45051077	45051095	-0.009
chr13p	45051095	45051125	-0.005
chr13p	45051125	45051184	-0.009
chr13p	45051184	45051211	-0.005
chr13p	45051211	45051241	-0.009
chr13p	45051241	45051266	-0.011
chr13p	45051266	45052064	-0.009
chr13p	45052064	45052089	-0.005
chr13p	45052089	45052104	-0.009
chr13p	45052104	45052134	-0.005
chr13p	45052134	45052200	-0.009
chr13p	45052200	45052229	-0.01
chr13p	45052229	45052634	-0.009
chr13p	45052634	45052662	-0.01
chr13p	45052662	45053107	-0.009
chr13p	45053107	45053136	-0.01
chr13p	45053136	45053429	-0.009
chr13p	45053429	45053457	-0.009
chr13p	45053457	45053644	-0.009
chr13p	45053644	45053670	-0.01
chr13p	45053670	45053919	-0.009
chr13p	45053919	45053940	-0.009
chr13p	45053940	45053945	-0.01
chr13p	45053945	45053970	-0.009
chr13p	45053970	45054097	-0.009
chr13p	45054097	45054126	-0.009
chr13p	45054126	45054431	-0.009
chr13p	45054431	45054460	-0.01
chr13p	45054460	45055294	-0.009
chr13p	45055294	45055317	-0.009
chr13p	45055317	45055827	-0.009
chr13p	45055827	45055850	-0.0165
chr13p	45055850	45055851	-0.009
chr13p	45055851	45055879	-0.009
chr13p	45055879	45057157	-0.009
chr13p	45057157	45057187	-0.026
chr13p	45057187	45058221	-0.009
chr13p	45058221	45058251	-0.012
chr13p	45058251	45060799	-0.009
chr13p	45060799	45060829	-0.011
chr13p	45060829	45063317	-0.009
chr13p	45063317	45063347	-0.026
chr13p	45063347	45063904	-0.009
chr13p	45063904	45063931	-0.026
chr13p	45063931	45064750	-0.009
chr13p	45064750	45064756	-0.0075
chr13p	45064756	45064780	-0.008
chr13p	45064780	45064788	-0.01
chr13p	45064788	45066739	-0.009
chr13p	45066739	45066745	-0.005
chr13p	45066745	45066766	-0.0055
chr13p	45066766	45066772	-0.01
chr13p	45066772	45067070	-0.009
chr13p	45067070	45067943	-0.021
chr13p	45067943	45067971	-0.038
chr13p	45067971	45070147	-0.021
chr13p	45070147	45070174	-0.038
chr13p	45070174	45070271	-0.021
chr13p	45070271	45070296	-0.038
chr13p	45070296	45071292	-0.021
chr13p	45071292	45071321	-0.0225
chr13p	45071321	45071384	-0.021
chr13p	45071384	45071410	-0.0115
chr13p	45071410	45074514	-0.021
chr13p	45074514	45074539	-0.0145
chr13p	45074539	45074543	-0.017
chr13p	45074543	45074568	-0.026
chr13p	45074568	45076006	-0.021
chr13p	45076006	45076007	-0.021
chr13p	45076007	45076011	-0.0105
chr13p	45076011	45076012	-0.0115
chr13p	45076012	45076013	-0.0115
chr13p	45076013	45076037	-0.0115
chr13p	45076037	45076042	-0.011
chr13p	45076042	45076970	-0.021
chr13p	45076970	45076997	-0.029
chr13p	45076997	45077299	-0.021
chr13p	45077299	45077330	-0.029
chr13p	45077330	45078075	-0.021
chr13p	45078075	45078105	-0.029
chr13p	45078105	45078719	-0.021
chr13p	45078719	45078748	-0.0135
chr13p	45078748	45078912	-0.021
chr13p	45078912	45078939	-0.0225
chr13p	45078939	45079208	-0.021
chr13p	45079208	45079235	-0.025
chr13p	45079235	45079388	-0.021
chr13p	45079388	45079417	-0.013
chr13p	45079417	45083093	-0.021
chr13p	45083093	45083120	-0.021
chr13p	45083120	45083402	-0.021
chr13p	45083402	45083431	-0.0225
chr13p	45083431	45086212	-0.021
chr13p	45086212	45086238	-0.038
chr13p	45086238	45087901	-0.021
chr13p	45087901	45087927	-0.0165
chr13p	45087927	45091016	-0.021
chr13p	45091016	45091048	-0.038
chr13p	45091048	45091373	-0.021
chr13p	45091373	45091404	-0.038
chr13p	45091404	45092032	-0.021
chr13p	45092032	45092055	-0.021
chr13p	45092055	45093587	-0.021
chr13p	45093587	45093617	-0.0225
chr13p	45093617	45093763	-0.021
chr13p	45093763	45093793	-0.021
chr13p	45093793	45094510	-0.021
chr13p	45094510	45094536	-0.038
chr13p	45094536	45094667	-0.021
chr13p	45094667	45094697	-0.038
chr13p	45094697	45095005	-0.021
chr13p	45095005	45095033	-0.038
chr13p	45095033	45095171	-0.021
chr13p	45095171	45095200	-0.038
chr13p	45095200	45097076	-0.021
chr13p	45097076	45097101	-0.011
chr13p	45097101	45098670	-0.021
chr13p	45098670	45098699	-0.038
chr13p	45098699	45101306	-0.021
chr13p	45101306	45101333	-0.038
chr13p	45101333	45102042	-0.021
chr13p	45102042	45102072	-0.029
chr13p	45102072	45102245	-0.021
chr13p	45102245	45102274	-0.021
chr13p	45102274	45102334	-0.021
chr13p	45102334	45102363	-0.022
chr13p	45102363	45102408	-0.021
chr13p	45102408	45102417	-0.021
chr13p	45102417	45102437	-0.022
chr13p	45102437	45102446	-0.021
chr13p	45102446	45102468	-0.021
chr13p	45102468	45102495	-0.0115
chr13p	45102495	45102914	-0.021
chr13p	45102914	45102944	-0.0225
chr13p	45102944	45104539	-0.021
chr13p	45104539	45104562	-0.038
chr13p	45104562	45105176	-0.021
chr13p	45105176	45105205	-0.038
chr13p	45105205	45107236	-0.021
chr13p	45107236	45107262	-0.038
chr13p	45107262	45110448	-0.021
chr13p	45110448	45110476	-0.0145
chr13p	45110476	45110692	-0.021
chr13p	45110692	45110720	-0.0225
chr13p	45110720	45111767	-0.021
chr13p	45111767	45111794	-0.022
chr13p	45111794	45115018	-0.021
chr13p	45115018	45115043	-0.023
chr13p	45115043	45116141	-0.021
chr13p	45116141	45116166	-0.022
chr13p	45116166	45116227	-0.021
chr13p	45116227	45116250	-0.021
chr13p	45116250	45116377	-0.021
chr13p	45116377	45116407	-0.021
chr13p	45116407	45116459	-0.021
chr13p	45116459	45116486	-0.011
chr13p	45116486	45116509	-0.021
chr13p	45116509	45116540	-0.021
chr13p	45116540	45116703	-0.021
chr13p	45116703	45116730	-0.021
chr13p	45116730	45116927	-0.021
chr13p	45116927	45117029	-0.012
chr13p	45117029	45117053	-0.007
chr13p	45117053	45117054	-0.007
chr13p	45117054	45117078	-0.012
chr13p	45117078	45117344	-0.012
chr13p	45117344	45117358	-0.008
chr13p	45117358	45117373	-0.0085
chr13p	45117373	45117387	-0.013
chr13p	45117387	45117768	-0.012
chr13p	45117768	45117798	-0.012
chr13p	45117798	45119339	-0.012
chr13p	45119339	45119367	-0.014
chr13p	45119367	45119419	-0.012
chr13p	45119419	45119446	-0.015
chr13p	45119446	45120215	-0.012
chr13p	45120215	45120242	-0.0065
chr13p	45120242	45120261	-0.012
chr13p	45120261	45120289	-0.0065
chr13p	45120289	45121460	-0.012
chr13p	45121460	45121489	-0.029
chr13p	45121489	45123204	-0.012
chr13p	45123204	45123234	-0.018
chr13p	45123234	45123643	-0.012
chr13p	45123643	45123644	-0.013
chr13p	45123644	45123648	-0.007
chr13p	45123648	45123650	-0.0075
chr13p	45123650	45123651	-0.008
chr13p	45123651	45123653	-0.009
chr13p	45123653	45123654	-0.013
chr13p	45123654	45123655	-0.015
chr13p	45123655	45123656	-0.017
chr13p	45123656	45123665	-0.019
chr13p	45123665	45123670	-0.023
chr13p	45123670	45123675	-0.0225
chr13p	45123675	45123677	-0.022
chr13p	45123677	45123678	-0.0215
chr13p	45123678	45123680	-0.0195
chr13p	45123680	45123681	-0.0175
chr13p	45123681	45123682	-0.012
chr13p	45123682	45123689	-0.01
chr13p	45123689	45123691	-0.008
chr13p	45123691	45123725	-0.012
chr13p	45123725	45123751	-0.006
chr13p	45123751	45123917	-0.012
chr13p	45123917	45123918	-0.012
chr13p	45123918	45123921	-0.0065
chr13p	45123921	45123924	-0.007
chr13p	45123924	45123928	-0.007
chr13p	45123928	45123935	-0.008
chr13p	45123935	45123936	-0.0085
chr13p	45123936	45123939	-0.009
chr13p	45123939	45123942	-0.009
chr13p	45123942	45123943	-0.009
chr13p	45123943	45123944	-0.009
chr13p	45123944	45123946	-0.0085
chr13p	45123946	45123950	-0.0085
chr13p	45123950	45123953	-0.008
chr13p	45123953	45123956	-0.0075
chr13p	45123956	45123962	-0.007
chr13p	45123962	45123965	-0.0065
chr13p	45123965	45123968	-0.0065
chr13p	45123968	45124064	-0.012
chr13p	45124064	45124068	-0.0065
chr13p	45124068	45124085	-0.0065
chr13p	45124085	45124091	-0.007
chr13p	45124091	45124092	-0.0065
chr13p	45124092	45124093	-0.008
chr13p	45124093	45124099	-0.01
chr13p	45124099	45124100	-0.0105
chr13p	45124100	45124104	-0.011
chr13p	45124104	45124107	-0.011
chr13p	45124107	45124108	-0.0115
chr13p	45124108	45124111	-0.012
chr13p	45124111	45124112	-0.0115
chr13p	45124112	45124117	-0.0125
chr13p	45124117	45124119	-0.0115
chr13p	45124119	45124125	-0.009
chr13p	45124125	45124126	-0.009
chr13p	45124126	45124132	-0.0085
chr13p	45124132	45124134	-0.0075
chr13p	45124134	45124140	-0.007
chr13p	45124140	45124150	-0.0065
chr13p	45124150	45124154	-0.012
chr13p	45124154	45124177	-0.012
chr13p	45124177	45124203	-0.012
chr13p	45124203	45124211	-0.0065
chr13p	45124211	45124229	-0.007
chr13p	45124229	45124237	-0.013
chr13p	45124237	45124259	-0.012
chr13p	45124259	45124284	-0.007
chr13p	45124284	45124574	-0.012
chr13p	45124574	45124583	-0.015
chr13p	45124583	45124601	-0.008
chr13p	45124601	45124603	-0.0065
chr13p	45124603	45124611	-0.0065
chr13p	45124611	45124630	-0.006
chr13p	45124630	45124758	-0.012
chr13p	45124758	45124783	-0.0065
chr13p	45124783	45124785	-0.007
chr13p	45124785	45124797	-0.013
chr13p	45124797	45124810	-0.0075
chr13p	45124810	45124820	-0.007
chr13p	45124820	45124848	-0.012
chr13p	45124848	45124875	-0.0085
chr13p	45124875	45124882	-0.012
chr13p	45124882	45124892	-0.012
chr13p	45124892	45124911	-0.013
chr13p	45124911	45124923	-0.014
chr13p	45124923	45125010	-0.012
chr13p	45125010	45125036	-0.0075
chr13p	45125036	45125041	-0.012
chr13p	45125041	45125068	-0.007
chr13p	45125068	45125105	-0.012
chr13p	45125105	45125130	-0.018
chr13p	45125130	45125300	-0.012
chr13p	45125300	45125314	-0.008
chr13p	45125314	45125331	-0.0095
chr13p	45125331	45125341	-0.015
chr13p	45125341	45126131	-0.012
chr13p	45126131	45126158	-0.014
chr13p	45126158	45126598	-0.012
chr13p	45126598	45126626	-0.0065
chr13p	45126626	45126758	-0.012
chr13p	45126758	45126765	-0.018
chr13p	45126765	45126784	-0.022
chr13p	45126784	45126789	-0.01
chr13p	45126789	45127755	-0.012
chr13p	45127755	45127784	-0.0065
chr13p	45127784	45127878	-0.012
chr13p	45127878	45129314	-0.012
chr13p	45129314	45129341	-0.012
chr13p	45129341	45129968	-0.012
chr13p	45129968	45129992	-0.012
chr13p	45129992	45130810	-0.012
chr13p	45130810	45130818	-0.0125
chr13p	45130818	45130819	-0.013
chr13p	45130819	45130833	-0.013
chr13p	45130833	45130842	-0.013
chr13p	45130842	45130922	-0.012
chr13p	45130922	45130923	-0.012
chr13p	45130923	45130946	-0.0125
chr13p	45130946	45131309	-0.012
chr13p	45131309	45131337	-0.013
chr13p	45131337	45131852	-0.012
chr13p	45131852	45131878	-0.0125
chr13p	45131878	45132200	-0.012
chr13p	45132200	45132223	-0.012
chr13p	45132223	45133101	-0.012
chr13p	45133101	45133125	-0.0125
chr13p	45133125	45133583	-0.012
chr13p	45133583	45133611	-0.012
chr13p	45133611	45133700	-0.012
chr13p	45133700	45133728	-0.012
chr13p	45133728	45133820	-0.012
chr13p	45133820	45133848	-0.012
chr13p	45133848	45133880	-0.012
chr13p	45133880	45133909	-0.012
chr13p	45133909	45133940	-0.012
chr13p	45133940	45133968	-0.012
chr13p	45133968	45134000	-0.012
chr13p	45134000	45134028	-0.012
chr13p	45134028	45134060	-0.012
chr13p	45134060	45134088	-0.012
chr13p	45134088	45134179	-0.012
chr13p	45134179	45134207	-0.012
chr13p	45134207	45135188	-0.012
chr13p	45135188	45135215	-0.0125
chr13p	45135215	45135368	-0.012
chr13p	45135368	45135399	-0.013
chr13p	45135399	45136476	-0.012
chr13p	45136476	45136504	-0.0135
chr13p	45136504	45138185	-0.012
chr13p	45138185	45138214	-0.012
chr13p	45138214	45139063	-0.012
chr13p	45139063	45139095	-0.024
chr13p	45139095	45139741	-0.012
chr13p	45139741	45139767	-0.0125
chr13p	45139767	45140620	-0.012
chr13p	45140620	45140651	-0.0125
chr13p	45140651	45140726	-0.012
chr13p	45140726	45140755	-0.012
chr13p	45140755	45143422	-0.012
chr13p	45143422	45143446	-0.0125
chr13p	45143446	45145657	-0.012
chr13p	45145657	45145686	-0.0125
chr13p	45145686	45149686	-0.012
chr13p	45149686	45149691	-0.012
chr13p	45149691	45149713	-0.0125
chr13p	45149713	45149715	-0.0125
chr13p	45149715	45150021	-0.012
chr13p	45150021	45150049	-0.012
chr13p	45150049	45150219	-0.012
chr13p	45150219	45150247	-0.012
chr13p	45150247	45150803	-0.012
chr13p	45150803	45150816	-0.0125
chr13p	45150816	45150832	-0.013
chr13p	45150832	45150844	-0.0125
chr13p	45150844	45155107	-0.012
chr13p	45155107	45155132	-0.012
chr13p	45155132	45160537	-0.012
chr13p	45160537	45160561	-0.0135
chr13p	45160561	45161695	-0.012
chr13p	45161695	45161698	-0.0125
chr13p	45161698	45161724	-0.013
chr13p	45161724	45161726	-0.0125
chr13p	45161726	45162016	-0.012
chr13p	45162016	45162041	-0.013
chr13p	45162041	45162175	-0.012
chr13p	45162175	45162188	-0.0125
chr13p	45162188	45162204	-0.013
chr13p	45162204	45162216	-0.0125
chr13p	45162216	45163803	-0.012
chr13p	45163803	45163832	-0.024
chr13p	45163832	45166322	-0.012
chr13p	45166322	45166351	-0.012
chr13p	45166351	45166479	-0.012
chr13p	45166479	45166504	-0.012
chr13p	45166504	45171900	-0.012
chr13p	45171900	45171924	-0.0135
chr13p	45171924	45173057	-0.012
chr13p	45173057	45173060	-0.0125
chr13p	45173060	45173086	-0.013
chr13p	45173086	45173088	-0.0125
chr13p	45173088	45173296	-0.012
chr13p	45173296	45173297	-0.018
chr13p	45173297	45173299	-0.0185
chr13p	45173299	45173300	-0.0185
chr13p	45173300	45173323	-0.0185
chr13p	45173323	45174532	-0.012
chr13p	45174532	45174556	-0.0125
chr13p	45174556	45174812	-0.012
chr13p	45174812	45174840	-0.014
chr13p	45174840	45177738	-0.012
chr13p	45177738	45177766	-0.013
chr13p	45177766	45178498	-0.012
chr13p	45178498	45178526	-0.012
chr13p	45178526	45179072	-0.012
chr13p	45179072	45179099	-0.012
chr13p	45179099	45180545	-0.012
chr13p	45180545	45180574	-0.015
chr13p	45180574	45181390	-0.012
chr13p	45181390	45181420	-0.0205
chr13p	45181420	45182286	-0.012
chr13p	45182286	45182313	-0.012
chr13p	45182313	45188133	-0.012
chr13p	45188133	45188152	-0.018
chr13p	45188152	45188162	-0.0195
chr13p	45188162	45188179	-0.0135
chr13p	45188179	45188863	-0.012
chr13p	45188863	45188887	-0.0155
chr13p	45188887	45188888	-0.0135
chr13p	45188888	45188889	-0.0125
chr13p	45188889	45189890	-0.012
chr13p	45189890	45189920	-0.0125
chr13p	45189920	45193223	-0.012
chr13p	45193223	45193253	-0.013
chr13p	45193253	45193524	-0.012
chr13p	45193524	45193550	-0.0135
chr13p	45193550	45193605	-0.012
chr13p	45193605	45193633	-0.018
chr13p	45193633	45194072	-0.012
chr13p	45194072	45194100	-0.0135
chr13p	45194100	45194549	-0.012
chr13p	45194549	45194576	-0.024
chr13p	45194576	45195124	-0.012
chr13p	45195124	45195153	-0.0205
chr13p	45195153	45195688	-0.012
chr13p	45195688	45195716	-0.024
chr13p	45195716	45196316	-0.012
chr13p	45196316	45196344	-0.0205
chr13p	45196344	45196746	-0.012
chr13p	45196746	45196776	-0.0205
chr13p	45196776	45198589	-0.012
chr13p	45198589	45198616	-0.013
chr13p	45198616	45200738	-0.012
chr13p	45200738	45200768	-0.0205
chr13p	45200768	45200843	-0.012
chr13p	45200843	45200872	-0.0205
chr13p	45200872	45203730	-0.012
chr13p	45203730	45203755	-0.012
chr13p	45203755	45203828	-0.012
chr13p	45203828	45203858	-0.0125
chr13p	45203858	45205423	-0.012
chr13p	45205423	45205449	-0.0125
chr13p	45205449	45205559	-0.012
chr13p	45205559	45205589	-0.0125
chr13p	45205589	45207111	-0.012
chr13p	45207111	45207141	-0.0125
chr13p	45207141	45207423	-0.012
chr13p	45207423	45207436	-0.0125
chr13p	45207436	45207452	-0.013
chr13p	45207452	45207462	-0.0125
chr13p	45207462	45207876	-0.012
chr13p	45207876	45207903	-0.012
chr13p	45207903	45208485	-0.012
chr13p	45208485	45208510	-0.0125
chr13p	45208510	45209101	-0.012
chr13p	45209101	45209128	-0.012
chr13p	45209128	45209371	-0.012
chr13p	45209371	45209397	-0.0125
chr13p	45209397	45209578	-0.012
chr13p	45209578	45209605	-0.0135
chr13p	45209605	45210705	-0.012
chr13p	45210705	45210734	-0.0125
chr13p	45210734	45210783	-0.012
chr13p	45210783	45210791	-0.0125
chr13p	45210791	45210796	-0.013
chr13p	45210796	45210812	-0.013
chr13p	45210812	45210820	-0.0125
chr13p	45210820	45210825	-0.012
chr13p	45210825	45211185	-0.012
chr13p	45211185	45211215	-0.012
chr13p	45211215	45211360	-0.012
chr13p	45211360	45211386	-0.012
chr13p	45211386	45212386	-0.012
chr13p	45212386	45212411	-0.0125
chr13p	45212411	45212423	-0.012
chr13p	45212423	45212448	-0.0125
chr13p	45212448	45213050	-0.012
chr13p	45213050	45213076	-0.016
chr13p	45213076	45213078	-0.0135
chr13p	45213078	45219222	-0.012
chr13p	45219222	45219251	-0.0125
chr13p	45219251	45219425	-0.012
chr13p	45219425	45219448	-0.012
chr13p	45219448	45220129	-0.012
chr13p	45220129	45220157	-0.015
chr13p	45220157	45220417	-0.012
chr13p	45220417	45220418	-0.012
chr13p	45220418	45220421	-0.0125
chr13p	45220421	45220422	-0.013
chr13p	45220422	45220430	-0.013
chr13p	45220430	45220444	-0.0135
chr13p	45220444	45220445	-0.013
chr13p	45220445	45220452	-0.0125
chr13p	45220452	45220453	-0.0125
chr13p	45220453	45220458	-0.012
chr13p	45220458	45220471	-0.012
chr13p	45220471	45220483	-0.012
chr13p	45220483	45220514	-0.036
chr13p	45220514	45220568	-0.012
chr13p	45220568	45220596	-0.02
chr13p	45220596	45220915	-0.012
chr13p	45220915	45220939	-0.006
chr13p	45220939	45221906	-0.012
chr13p	45221906	45221908	-0.0065
chr13p	45221908	45221934	-0.0065
chr13p	45221934	45222016	-0.012
chr13p	45222016	45222046	-0.017
chr13p	45222046	45222105	-0.012
chr13p	45222105	45222133	-0.006
chr13p	45222133	45222161	-0.012
chr13p	45222161	45222188	-0.036
chr13p	45222188	45222354	-0.012
chr13p	45222354	45222381	-0.0065
chr13p	45222381	45222407	-0.012
chr13p	45222407	45222436	-0.0065
chr13p	45222436	45222869	-0.012
chr13p	45222869	45222897	-0.015
chr13p	45222897	45223674	-0.012
chr13p	45223674	45223701	-0.036
chr13p	45223701	45224488	-0.012
chr13p	45224488	45224517	-0.024
chr13p	45224517	45224635	-0.012
chr13p	45224635	45224662	-0.036
chr13p	45224662	45226256	-0.012
chr13p	45226256	45226287	-0.007
chr13p	45226287	45226422	-0.012
chr13p	45226422	45226448	-0.0065
chr13p	45226448	45229389	-0.012
chr13p	45229389	45229416	-0.013
chr13p	45229416	45231666	-0.012
chr13p	45231666	45231690	-0.007
chr13p	45231690	45233472	-0.012
chr13p	45233472	45233499	-0.036
chr13p	45233499	45238475	-0.012
chr13p	45238475	45238477	-0.0065
chr13p	45238477	45238498	-0.007
chr13p	45238498	45238500	-0.006
chr13p	45238500	45239614	-0.012
chr13p	45239614	45239641	-0.014
chr13p	45239641	45240916	-0.012
chr13p	45240916	45240942	-0.0065
chr13p	45240942	45241151	-0.012
chr13p	45241151	45241160	-0.014
chr13p	45241160	45241177	-0.009
chr13p	45241177	45241183	-0.008
chr13p	45241183	45241292	-0.012
chr13p	45241292	45241320	-0.013
chr13p	45241320	45241708	-0.012
chr13p	45241708	45241737	-0.014
chr13p	45241737	45242946	-0.012
chr13p	45242946	45242975	-0.015
chr13p	45242975	45243177	-0.012
chr13p	45243177	45243206	-0.036
chr13p	45243206	45243317	-0.012
chr13p	45243317	45243346	-0.015
chr13p	45243346	45243354	-0.012
chr13p	45243354	45243380	-0.014
chr13p	45243380	45244486	-0.012
chr13p	45244486	45244517	-0.036
chr13p	45244517	45245133	-0.012
chr13p	45245133	45245162	-0.014
chr13p	45245162	45245336	-0.012
chr13p	45245336	45245367	-0.007
chr13p	45245367	45245788	-0.012
chr13p	45245788	45245817	-0.008
chr13p	45245817	45247247	-0.012
chr13p	45247247	45247277	-0.016
chr13p	45247277	45248696	-0.012
chr13p	45248696	45248724	-0.008
chr13p	45248724	45249260	-0.012
chr13p	45249260	45249286	-0.024
chr13p	45249286	45249318	-0.012
chr13p	45249318	45249319	-0.0065
chr13p	45249319	45249320	-0.0075
chr13p	45249320	45249321	-0.008
chr13p	45249321	45249322	-0.0085
chr13p	45249322	45249348	-0.009
chr13p	45249348	45249350	-0.007
chr13p	45249350	45249390	-0.012
chr13p	45249390	45249418	-0.008
chr13p	45249418	45249594	-0.012
chr13p	45249594	45249622	-0.015
chr13p	45249622	45249623	-0.014
chr13p	45249623	45249626	-0.012
chr13p	45249626	45249655	-0.0075
chr13p	45249655	45250193	-0.012
chr13p	45250193	45250221	-0.0105
chr13p	45250221	45250952	-0.012
chr13p	45250952	45250982	-0.036
chr13p	45250982	45250988	-0.012
chr13p	45250988	45251002	-0.015
chr13p	45251002	45251019	-0.0235
chr13p	45251019	45251032	-0.015
chr13p	45251032	45251134	-0.012
chr13p	45251134	45251163	-0.015
chr13p	45251163	45251422	-0.012
chr13p	45251422	45251450	-0.015
chr13p	45251450	45251780	-0.012
chr13p	45251780	45251805	-0.015
chr13p	45251805	45251807	-0.012
chr13p	45251807	45251835	-0.015
chr13p	45251835	45254148	-0.012
chr13p	45254148	45254177	-0.009
chr13p	45254177	45254197	-0.012
chr13p	45254197	45254227	-0.008
chr13p	45254227	45254241	-0.012
chr13p	45254241	45254265	-0.0105
chr13p	45254265	45254811	-0.012
chr13p	45254811	45254838	-0.015
chr13p	45254838	45256422	-0.012
chr13p	45256422	45256450	-0.0075
chr13p	45256450	45256608	-0.012
chr13p	45256608	45256631	-0.015
chr13p	45256631	45256748	-0.012
chr13p	45256748	45256776	-0.015
chr13p	45256776	45259019	-0.012
chr13p	45259019	45259048	-0.036
chr13p	45259048	45262049	-0.012
chr13p	45262049	45262074	-0.009
chr13p	45262074	45262192	-0.012
chr13p	45262192	45262221	-0.015
chr13p	45262221	45262531	-0.012
chr13p	45262531	45262558	-0.007
chr13p	45262558	45264146	-0.012
chr13p	45264146	45264175	-0.0075
chr13p	45264175	45265254	-0.012
chr13p	45265254	45265277	-0.0065
chr13p	45265277	45265457	-0.012
chr13p	45265457	45265485	-0.0065
chr13p	45265485	45265506	-0.012
chr13p	45265506	45265533	-0.0075
chr13p	45265533	45265972	-0.012
chr13p	45265972	45266002	-0.007
chr13p	45266002	45266522	-0.012
chr13p	45266522	45266547	-0.006
chr13p	45266547	45267459	-0.012
chr13p	45267459	45267483	-0.006
chr13p	45267483	45267604	-0.012
chr13p	45267604	45267627	-0.015
chr13p	45267627	45267655	-0.012
chr13p	45267655	45267683	-0.013
chr13p	45267683	45268139	-0.012
chr13p	45268139	45268169	-0.013
chr13p	45268169	45268779	-0.012
chr13p	45268779	45268806	-0.0065
chr13p	45268806	45268808	-0.012
chr13p	45268808	45268834	-0.0065
chr13p	45268834	45269689	-0.012
chr13p	45269689	45269713	-0.015
chr13p	45269713	45269811	-0.012
chr13p	45269811	45269840	-0.015
chr13p	45269840	45270309	-0.012
chr13p	45270309	45270338	-0.015
chr13p	45270338	45270364	-0.012
chr13p	45270364	45270392	-0.015
chr13p	45270392	45271623	-0.012
chr13p	45271623	45271651	-0.015
chr13p	45271651	45273213	-0.012
chr13p	45273213	45273241	-0.015
chr13p	45273241	45273301	-0.012
chr13p	45273301	45273326	-0.036
chr13p	45273326	45274906	-0.012
chr13p	45274906	45274935	-0.015
chr13p	45274935	45275736	-0.012
chr13p	45275736	45275765	-0.015
chr13p	45275765	45276050	-0.012
chr13p	45276050	45276078	-0.036
chr13p	45276078	45276199	-0.012
chr13p	45276199	45276226	-0.015
chr13p	45276226	45277059	-0.012
chr13p	45277059	45277088	-0.007
chr13p	45277088	45277095	-0.012
chr13p	45277095	45277109	-0.013
chr13p	45277109	45277114	-0.007
chr13p	45277114	45277120	-0.007
chr13p	45277120	45277121	-0.0075
chr13p	45277121	45277138	-0.007
chr13p	45277138	45277146	-0.013
chr13p	45277146	45277188	-0.012
chr13p	45277188	45277215	-0.009
chr13p	45277215	45277250	-0.012
chr13p	45277250	45277278	-0.015
chr13p	45277278	45277427	-0.012
chr13p	45277427	45277429	-0.014
chr13p	45277429	45277430	-0.007
chr13p	45277430	45277450	-0.0085
chr13p	45277450	45277457	-0.0075
chr13p	45277457	45277459	-0.0075
chr13p	45277459	45277488	-0.012
chr13p	45277488	45277516	-0.036
chr13p	45277516	45277534	-0.012
chr13p	45277534	45277535	-0.015
chr13p	45277535	45277558	-0.0945
chr13p	45277558	45277559	-0.0925
chr13p	45277559	45277560	-0.0895
chr13p	45277560	45277561	-0.0885
chr13p	45277561	45277563	-0.0845
chr13p	45277563	45277564	-0.0795
chr13p	45277564	45277565	-0.022
chr13p	45277565	45277593	-0.015
chr13p	45277593	45277604	-0.012
chr13p	45277604	45277633	-0.015
chr13p	45277633	45277656	-0.012
chr13p	45277656	45277659	-0.007
chr13p	45277659	45277672	-0.0075
chr13p	45277672	45277677	-0.0095
chr13p	45277677	45277686	-0.0095
chr13p	45277686	45277695	-0.008
chr13p	45277695	45277697	-0.007
chr13p	45277697	45277700	-0.014
chr13p	45277700	45277705	-0.013
chr13p	45277705	45278854	-0.012
chr13p	45278854	45278881	-0.015
chr13p	45278881	45281492	-0.012
chr13p	45281492	45281522	-0.015
chr13p	45281522	45288158	-0.012
chr13p	45288158	45288187	-0.0065
chr13p	45288187	45288206	-0.012
chr13p	45288206	45288207	-0.0065
chr13p	45288207	45288233	-0.0075
chr13p	45288233	45288234	-0.0065
chr13p	45288234	45288389	-0.012
chr13p	45288389	45288418	-0.0065
chr13p	45288418	45290886	-0.012
chr13p	45290886	45290916	-0.015
chr13p	45290916	45295067	-0.012
chr13p	45295067	45295096	-0.0065
chr13p	45295096	45295800	-0.012
chr13p	45295800	45295826	-0.016
chr13p	45295826	45297296	-0.012
chr13p	45297296	45297323	-0.0065
chr13p	45297323	45297329	-0.012
chr13p	45297329	45297355	-0.0065
chr13p	45297355	45297365	-0.012
chr13p	45297365	45297366	-0.013
chr13p	45297366	45297391	-0.014
chr13p	45297391	45297634	-0.012
chr13p	45297634	45297657	-0.0065
chr13p	45297657	45297729	-0.012
chr13p	45297729	45297758	-0.006
chr13p	45297758	45298891	-0.012
chr13p	45298891	45298916	-0.0065
chr13p	45298916	45306755	-0.012
chr13p	45306755	45306779	-0.014
chr13p	45306779	45306784	-0.009
chr13p	45306784	45306804	-0.008
chr13p	45306804	45307245	-0.012
chr13p	45307245	45307274	-0.0065
chr13p	45307274	45307707	-0.012
chr13p	45307707	45307728	-0.0065
chr13p	45307728	45307737	-0.007
chr13p	45307737	45307757	-0.007
chr13p	45307757	45307766	-0.0065
chr13p	45307766	45307841	-0.012
chr13p	45307841	45307872	-0.008
chr13p	45307872	45307911	-0.012
chr13p	45307911	45307942	-0.0065
chr13p	45307942	45308205	-0.012
chr13p	45308205	45308230	-0.0065
chr13p	45308230	45308344	-0.012
chr13p	45308344	45308374	-0.0065
chr13p	45308374	45308582	-0.012
chr13p	45308582	45308611	-0.013
chr13p	45308611	45308615	-0.012
chr13p	45308615	45308645	-0.0075
chr13p	45308645	45308689	-0.012
chr13p	45308689	45308717	-0.009
chr13p	45308717	45308749	-0.012
chr13p	45308749	45308777	-0.017
chr13p	45308777	45308847	-0.012
chr13p	45308847	45308874	-0.008
chr13p	45308874	45308938	-0.012
chr13p	45308938	45308968	-0.0065
chr13p	45308968	45309494	-0.012
chr13p	45309494	45309497	-0.013
chr13p	45309497	45309523	-0.007
chr13p	45309523	45309527	-0.0065
chr13p	45309527	45309567	-0.012
chr13p	45309567	45309573	-0.008
chr13p	45309573	45309580	-0.0085
chr13p	45309580	45309593	-0.0095
chr13p	45309593	45309600	-0.0075
chr13p	45309600	45309607	-0.014
chr13p	45309607	45309766	-0.012
chr13p	45309766	45309767	-0.008
chr13p	45309767	45309795	-0.0095
chr13p	45309795	45309797	-0.008
chr13p	45309797	45309798	-0.012
chr13p	45309798	45309825	-0.014
chr13p	45309825	45310663	-0.012
chr13p	45310663	45310693	-0.013
chr13p	45310693	45310886	-0.012
chr13p	45310886	45310895	-0.009
chr13p	45310895	45310914	-0.011
chr13p	45310914	45310925	-0.008
chr13p	45310925	45311071	-0.012
chr13p	45311071	45311098	-0.018
chr13p	45311098	45311100	-0.01
chr13p	45311100	45311127	-0.007
chr13p	45311127	45311290	-0.012
chr13p	45311290	45311321	-0.014
chr13p	45311321	45311643	-0.012
chr13p	45311643	45311672	-0.008
chr13p	45311672	45311932	-0.012
chr13p	45311932	45311962	-0.013
chr13p	45311962	45312281	-0.012
chr13p	45312281	45312309	-0.017
chr13p	45312309	45312676	-0.012
chr13p	45312676	45312706	-0.007
chr13p	45312706	45313222	-0.012
chr13p	45313222	45313251	-0.017
chr13p	45313251	45313709	-0.012
chr13p	45313709	45313729	-0.0065
chr13p	45313729	45313738	-0.0065
chr13p	45313738	45313760	-0.0065
chr13p	45313760	45313814	-0.012
chr13p	45313814	45313843	-0.007
chr13p	45313843	45313866	-0.012
chr13p	45313866	45313893	-0.0065
chr13p	45313893	45314249	-0.012
chr13p	45314249	45314279	-0.0065
chr13p	45314279	45314280	-0.012
chr13p	45314280	45314281	-0.007
chr13p	45314281	45314282	-0.007
chr13p	45314282	45314309	-0.0075
chr13p	45314309	45314311	-0.007
chr13p	45314311	45314527	-0.012
chr13p	45314527	45314545	-0.013
chr13p	45314545	45314549	-0.0065
chr13p	45314549	45314552	-0.007
chr13p	45314552	45314555	-0.0075
chr13p	45314555	45314573	-0.0075
chr13p	45314573	45314577	-0.007
chr13p	45314577	45314582	-0.0065
chr13p	45314582	45314755	-0.012
chr13p	45314755	45314784	-0.006
chr13p	45314784	45314831	-0.012
chr13p	45314831	45314862	-0.0105
chr13p	45314862	45314900	-0.012
chr13p	45314900	45314917	-0.02
chr13p	45314917	45314918	-0.0105
chr13p	45314918	45314929	-0.011
chr13p	45314929	45314943	-0.007
chr13p	45314943	45314945	-0.007
chr13p	45314945	45314947	-0.0075
chr13p	45314947	45314948	-0.007
chr13p	45314948	45314958	-0.007
chr13p	45314958	45314971	-0.0085
chr13p	45314971	45314972	-0.008
chr13p	45314972	45314974	-0.008
chr13p	45314974	45314987	-0.008
chr13p	45314987	45315042	-0.012
chr13p	45315042	45315043	-0.0075
chr13p	45315043	45315055	-0.0085
chr13p	45315055	45315056	-0.0095
chr13p	45315056	45315057	-0.0105
chr13p	45315057	45315060	-0.011
chr13p	45315060	45315069	-0.0115
chr13p	45315069	45315070	-0.0105
chr13p	45315070	45315081	-0.009
chr13p	45315081	45315085	-0.0095
chr13p	45315085	45315109	-0.007
chr13p	45315109	45315114	-0.0065
chr13p	45315114	45315291	-0.012
chr13p	45315291	45315306	-0.006
chr13p	45315306	45315315	-0.0065
chr13p	45315315	45315336	-0.006
chr13p	45315336	45315368	-0.012
chr13p	45315368	45315394	-0.0065
chr13p	45315394	45315587	-0.012
chr13p	45315587	45315617	-0.0065
chr13p	45315617	45315805	-0.012
chr13p	45315805	45315806	-0.013
chr13p	45315806	45315807	-0.007
chr13p	45315807	45315835	-0.0075
chr13p	45315835	45315877	-0.012
chr13p	45315877	45315879	-0.006
chr13p	45315879	45315881	-0.007
chr13p	45315881	45315906	-0.0075
chr13p	45315906	45315908	-0.0075
chr13p	45315908	45315909	-0.007
chr13p	45315909	45315910	-0.0065
chr13p	45315910	45315911	-0.006
chr13p	45315911	45315953	-0.012
chr13p	45315953	45315980	-0.0075
chr13p	45315980	45315982	-0.007
chr13p	45315982	45316175	-0.012
chr13p	45316175	45316204	-0.007
chr13p	45316204	45316254	-0.012
chr13p	45316254	45316282	-0.013
chr13p	45316282	45316284	-0.008
chr13p	45316284	45316313	-0.0085
chr13p	45316313	45316393	-0.012
chr13p	45316393	45316425	-0.007
chr13p	45316425	45316426	-0.012
chr13p	45316426	45316456	-0.013
chr13p	45316456	45316507	-0.012
chr13p	45316507	45316533	-0.007
chr13p	45316533	45320079	-0.012
chr13p	45320079	45320080	-0.0065
chr13p	45320080	45320104	-0.007
chr13p	45320104	45320106	-0.0065
chr13p	45320106	45320108	-0.006
chr13p	45320108	45320213	-0.012
chr13p	45320213	45320214	-0.013
chr13p	45320214	45320238	-0.013
chr13p	45320238	45320242	-0.012
chr13p	45320242	45320899	-0.012
chr13p	45320899	45320926	-0.012
chr13p	45320926	45321101	-0.012
chr13p	45321101	45321128	-0.012
chr13p	45321128	45323393	-0.012
chr13p	45323393	45323423	-0.015
chr13p	45323423	45323591	-0.012
chr13p	45323591	45323619	-0.014
chr13p	45323619	45323846	-0.012
chr13p	45323846	45323872	-0.0065
chr13p	45323872	45324302	-0.012
chr13p	45324302	45324330	-0.015
chr13p	45324330	45325171	-0.012
chr13p	45325171	45325172	-0.013
chr13p	45325172	45325174	-0.015
chr13p	45325174	45325175	-0.017
chr13p	45325175	45325199	-0.0095
chr13p	45325199	45325200	-0.008
chr13p	45325200	45325201	-0.014
chr13p	45325201	45325815	-0.012
chr13p	45325815	45325845	-0.008
chr13p	45325845	45327677	-0.012
chr13p	45327677	45327703	-0.013
chr13p	45327703	45327736	-0.012
chr13p	45327736	45327737	-0.013
chr13p	45327737	45327763	-0.013
chr13p	45327763	45327989	-0.012
chr13p	45327989	45328019	-0.013
chr13p	45328019	45332032	-0.012
chr13p	45332032	45332058	-0.0065
chr13p	45332058	45333063	-0.012
chr13p	45333063	45333079	-0.0105
chr13p	45333079	45333087	-0.015
chr13p	45333087	45333106	-0.0105
chr13p	45333106	45333576	-0.012
chr13p	45333576	45333604	-0.015
chr13p	45333604	45333965	-0.012
chr13p	45333965	45333990	-0.006
chr13p	45333990	45334417	-0.012
chr13p	45334417	45334444	-0.036
chr13p	45334444	45337068	-0.012
chr13p	45337068	45337097	-0.024
chr13p	45337097	45338314	-0.012
chr13p	45338314	45338344	-0.015
chr13p	45338344	45338609	-0.012
chr13p	45338609	45338639	-0.015
chr13p	45338639	45342645	-0.012
chr13p	45342645	45342647	-0.0065
chr13p	45342647	45342658	-0.0065
chr13p	45342658	45342664	-0.007
chr13p	45342664	45342671	-0.0075
chr13p	45342671	45342677	-0.0065
chr13p	45342677	45342678	-0.0105
chr13p	45342678	45342680	-0.0135
chr13p	45342680	45342684	-0.0165
chr13p	45342684	45342687	-0.0165
chr13p	45342687	45342688	-0.0165
chr13p	45342688	45342701	-0.0165
chr13p	45342701	45342704	-0.017
chr13p	45342704	45342705	-0.013
chr13p	45342705	45342707	-0.01
chr13p	45342707	45342717	-0.007
chr13p	45342717	45342728	-0.013
chr13p	45342728	45342802	-0.012
chr13p	45342802	45342804	-0.015
chr13p	45342804	45342806	-0.008
chr13p	45342806	45342808	-0.0085
chr13p	45342808	45342810	-0.009
chr13p	45342810	45342830	-0.009
chr13p	45342830	45342831	-0.007
chr13p	45342831	45342838	-0.0065
chr13p	45342838	45342847	-0.012
chr13p	45342847	45342854	-0.12
chr13p	45342854	45342855	-0.168
chr13p	45342855	45342856	-0.176
chr13p	45342856	45342868	-0.208
chr13p	45342868	45342873	-0.209
chr13p	45342873	45342874	-0.161
chr13p	45342874	45342875	-0.125
chr13p	45342875	45342881	-0.101
chr13p	45342881	45342883	-0.077
chr13p	45342883	45342884	-0.053
chr13p	45342884	45342895	-0.013
chr13p	45342895	45342908	-0.012
chr13p	45342908	45342909	-0.0065
chr13p	45342909	45342913	-0.007
chr13p	45342913	45342937	-0.0075
chr13p	45342937	45342942	-0.013
chr13p	45342942	45343285	-0.012
chr13p	45343285	45343313	-0.036
chr13p	45343313	45345165	-0.012
chr13p	45345165	45345193	-0.036
chr13p	45345193	45345348	-0.012
chr13p	45345348	45345377	-0.036
chr13p	45345377	45346641	-0.012
chr13p	45346641	45346668	-0.008
chr13p	45346668	45346806	-0.012
chr13p	45346806	45346807	-0.017
chr13p	45346807	45346831	-0.018
chr13p	45346831	45346836	-0.017
chr13p	45346836	45347856	-0.012
chr13p	45347856	45347883	-0.0065
chr13p	45347883	45348321	-0.012
chr13p	45348321	45348350	-0.006
chr13p	45348350	45348570	-0.012
chr13p	45348570	45348598	-0.013
chr13p	45348598	45350322	-0.012
chr13p	45350322	45350351	-0.036
chr13p	45350351	45350367	-0.012
chr13p	45350367	45350392	-0.013
chr13p	45350392	45350417	-0.012
chr13p	45350417	45350447	-0.007
chr13p	45350447	45351712	-0.012
chr13p	45351712	45351741	-0.006
chr13p	45351741	45351937	-0.012
chr13p	45351937	45351964	-0.014
chr13p	45351964	45351977	-0.012
chr13p	45351977	45351984	-0.007
chr13p	45351984	45352000	-0.008
chr13p	45352000	45352013	-0.007
chr13p	45352013	45352108	-0.012
chr13p	45352108	45352132	-0.015
chr13p	45352132	45352631	-0.012
chr13p	45352631	45352658	-0.006
chr13p	45352658	45352752	-0.012
chr13p	45352752	45352780	-0.013
chr13p	45352780	45352994	-0.012
chr13p	45352994	45353020	-0.0075
chr13p	45353020	45353021	-0.007
chr13p	45353021	45353098	-0.012
chr13p	45353098	45353124	-0.024
chr13p	45353124	45354031	-0.012
chr13p	45354031	45354063	-0.006
chr13p	45354063	45354121	-0.012
chr13p	45354121	45354147	-0.013
chr13p	45354147	45354493	-0.012
chr13p	45354493	45354518	-0.013
chr13p	45354518	45355303	-0.012
chr13p	45355303	45355329	-0.0065
chr13p	45355329	45355466	-0.012
chr13p	45355466	45355494	-0.013
chr13p	45355494	45356284	-0.012
chr13p	45356284	45356314	-0.013
chr13p	45356314	45356771	-0.012
chr13p	45356771	45356799	-0.0075
chr13p	45356799	45356943	-0.012
chr13p	45356943	45356970	-0.013
chr13p	45356970	45356989	-0.012
chr13p	45356989	45357021	-0.0065
chr13p	45357021	45357517	-0.012
chr13p	45357517	45357546	-0.013
chr13p	45357546	45357565	-0.012
chr13p	45357565	45357566	-0.0165
chr13p	45357566	45357567	-0.0195
chr13p	45357567	45357571	-0.0225
chr13p	45357571	45357572	-0.0275
chr13p	45357572	45357573	-0.033
chr13p	45357573	45357574	-0.039
chr13p	45357574	45357575	-0.042
chr13p	45357575	45357576	-0.0435
chr13p	45357576	45357578	-0.048
chr13p	45357578	45357581	-0.051
chr13p	45357581	45357584	-0.053
chr13p	45357584	45357587	-0.0555
chr13p	45357587	45357591	-0.0585
chr13p	45357591	45357599	-0.042
chr13p	45357599	45357604	-0.016
chr13p	45357604	45357606	-0.0145
chr13p	45357606	45357608	-0.0135
chr13p	45357608	45357610	-0.011
chr13p	45357610	45357616	-0.009
chr13p	45357616	45357806	-0.012
chr13p	45357806	45357807	-0.013
chr13p	45357807	45357813	-0.0065
chr13p	45357813	45357815	-0.0065
chr13p	45357815	45357835	-0.007
chr13p	45357835	45357842	-0.0065
chr13p	45357842	45357923	-0.012
chr13p	45357923	45357950	-0.009
chr13p	45357950	45358022	-0.012
chr13p	45358022	45358048	-0.013
chr13p	45358048	45358256	-0.012
chr13p	45358256	45358286	-0.006
chr13p	45358286	45358409	-0.012
chr13p	45358409	45358438	-0.015
chr13p	45358438	45358590	-0.012
chr13p	45358590	45358614	-0.0105
chr13p	45358614	45358705	-0.012
chr13p	45358705	45358711	-0.006
chr13p	45358711	45358735	-0.0065
chr13p	45358735	45358738	-0.006
chr13p	45358738	45361614	-0.012
chr13p	45361614	45361638	-0.006
chr13p	45361638	45363516	-0.012
chr13p	45363516	45363543	-0.036
chr13p	45363543	45363673	-0.012
chr13p	45365081	45365104	-0.003
chr13p	45366571	45366600	-0.018
chr13p	45367955	45367956	-0.001
chr13p	45367956	45367957	-0.001
chr13p	45367957	45367967	-0.001
chr13p	45367967	45367984	-0.001
chr13p	45367984	45367985	-0.001
chr13p	45367985	45367991	0
chr13p	45368043	45368069	-0.009
chr13p	45368123	45368152	-0.012
chr13p	45368196	45368224	0
chr13p	45369369	45369398	-0.018
chr13p	45369699	45369701	0
chr13p	45369701	45369702	-0.013
chr13p	45369702	45369703	-0.0255
chr13p	45369703	45369707	-0.034
chr13p	45369707	45369722	-0.0675
chr13p	45369722	45369725	-0.067
chr13p	45369725	45369727	-0.066
chr13p	45369727	45369729	-0.0655
chr13p	45369729	45369730	-0.057
chr13p	45370379	45370404	-0.001
chr13p	45374121	45374151	-0.018
chr13p	45375063	45375086	-0.002
chr13p	45375845	45375875	-0.018
chr13p	45376199	45376222	-0.006
chr13p	45376566	45376595	-0.024
chr13p	45377448	45377476	-0.006
chr13p	45378052	45378082	-0.001
chr13p	45378249	45378277	-0.001
chr13p	45378373	45378403	-0.001
chr13p	45378409	45378411	-0.001
chr13p	45378411	45378438	-0.002
chr13p	45378438	45378439	-0.001
chr13p	45378456	45378465	-0.001
chr13p	45378465	45378487	-0.001
chr13p	45378487	45378493	-0.001
chr13p	45378493	45378494	-0.002
chr13p	45378494	45378521	-0.001
chr13p	45379710	45379740	-0.001
chr13p	45379866	45379896	-0.001
chr13p	45379918	45379945	-0.001
chr13p	45380220	45380221	-0.001
chr13p	45380221	45380249	-0.002
chr13p	45380489	45380517	0
chr13p	45380612	45380640	-0.001
chr13p	45381134	45381142	-0.002
chr13p	45381142	45381164	-0.0015
chr13p	45381164	45381173	-0.001
chr13p	45381230	45381258	-0.001
chr13p	45381417	45381446	-0.002
chr13p	45381488	45381518	-0.012
chr13p	45381848	45381877	0
chr13p	45382156	45382185	0
chr13p	45382188	45382217	-0.001
chr13p	45382286	45382314	0
chr13p	45382423	45382452	-0.009
chr13p	45382764	45382765	-0.003
chr13p	45382765	45382788	-0.006
chr13p	45382923	45382934	-0.001
chr13p	45382934	45382952	-0.0005
chr13p	45382952	45382960	0
chr13p	45383039	45383067	0
chr13p	45383111	45383139	-0.001
chr13p	45383139	45383142	-0.001
chr13p	45383142	45383169	-0.0005
chr13p	45383169	45383170	-0.001
chr13p	45383209	45383212	-0.001
chr13p	45383212	45383239	-0.001
chr13p	45383239	45383240	-0.001
chr13p	45383240	45383241	-0.001
chr13p	45383241	45383264	-0.001
chr13p	45383264	45383265	-0.001
chr13p	45383267	45383295	-0.0005
chr13p	45383295	45383296	0
chr13p	45383525	45383554	-0.018
chr13p	45383605	45383636	-0.003
chr13p	45383674	45383679	-0.003
chr13p	45383679	45383689	-0.0035
chr13p	45383689	45383701	-0.0155
chr13p	45383701	45383705	-0.014
chr13p	45383705	45383716	-0.024
chr13p	45383716	45383742	-0.001
chr13p	45383928	45383957	-0.001
chr13p	45384012	45384016	-0.001
chr13p	45384016	45384017	-0.002
chr13p	45384017	45384040	-0.002
chr13p	45384067	45384095	-0.009
chr13p	45384118	45384148	-0.001
chr13p	45384196	45384225	-0.001
chr13p	45384267	45384295	-0.001
chr13p	45384379	45384380	-0.001
chr13p	45384380	45384407	-0.002
chr13p	45384537	45384539	-0.001
chr13p	45384539	45384565	-0.001
chr13p	45384565	45384568	-0.001
chr13p	45385523	45385549	-0.001
chr13p	45387603	45387631	-0.004
chr13p	45387779	45387806	-0.004
chr13p	45387812	45387838	-0.002
chr13p	45387910	45387937	-0.006
chr13p	45387979	45388003	-0.001
chr13p	45388212	45388238	-0.001
chr13p	45389014	45389042	-0.024
chr13p	45389562	45389592	-0.018
chr13p	45390608	45390637	-0.018
chr13p	45390920	45390946	-0.024
chr13p	45391276	45391305	-0.018
chr13p	45392675	45392704	-0.018
chr13p	45395005	45395035	-0.009
chr13p	45395394	45395422	-0.024
chr13p	45400904	45400927	0
chr13p	45402637	45402665	-0.002
chr13p	45410325	45410354	-0.001
chr13p	45410484	45410512	-0.024
chr13p	45410953	45410982	-0.001
chr13p	45411167	45411168	-0.001
chr13p	45411168	45411174	-0.001
chr13p	45411174	45411196	-0.002
chr13p	45411196	45411199	0
chr13p	45412986	45413009	-0.001
chr13p	45413836	45413861	-0.003
chr13p	45414462	45414487	0
chr13p	45414652	45414665	-0.006
chr13p	45414665	45414680	-0.007
chr13p	45414680	45414693	-0.008
chr13p	45415005	45415029	-0.002
chr13p	45417199	45417225	-0.002
chr13p	45419185	45419214	-0.003
chr13p	45420273	45420301	-0.002
chr13p	45420713	45420741	0
chr13p	45420845	45420875	0
chr13p	45422361	45422388	-0.001
chr13p	45423340	45423367	-0.001
chr13p	45424395	45424422	-0.002
chr13p	45424779	45424781	-0.001
chr13p	45424781	45424805	-0.001
chr13p	45424805	45424806	-0.001
chr13p	45424996	45425025	-0.002
chr13p	45426079	45426103	-0.002
chr13p	45428023	45428051	-0.018
chr13p	45429646	45429678	-0.018
chr13p	45431667	45431697	-0.001
chr13p	45432587	45432612	-0.002
chr13p	45433290	45433318	-0.018
chr13p	45433710	45433736	-0.001
chr13p	45437261	45437263	-0.0005
chr13p	45437263	45437290	-0.001
chr13p	45437290	45437293	-0.001
chr13p	45442343	45442368	-0.001
chr13p	45442641	45442642	-0.008
chr13p	45442642	45442644	-0.0105
chr13p	45442644	45442665	-0.011
chr13p	45442665	45442666	-0.0105
chr13p	45442666	45442668	-0.01
chr13p	45442668	45442669	-0.005
chr13p	45442669	45442670	-0.0015
chr13p	45442710	45442711	-0.008
chr13p	45442711	45442712	-0.014
chr13p	45442712	45442737	-0.017
chr13p	45443711	45443712	-0.0025
chr13p	45443712	45443714	-0.0055
chr13p	45443714	45443717	-0.006
chr13p	45443717	45443720	-0.007
chr13p	45443720	45443739	-0.008
chr13p	45443739	45443740	-0.0025
chr13p	45443740	45443741	-0.001
chr13p	45443741	45443745	-0.001
chr13p	45446499	45446528	-0.018
chr13p	45447458	45447486	-0.002
chr13p	45447814	45447839	0
chr13p	45449030	45449055	-0.001
chr13p	45451598	45451623	-0.003
chr13p	45452697	45452724	-0.001
chr13p	45454036	45454048	-0.001
chr13p	45454048	45454049	-0.0015
chr13p	45454049	45454050	-0.01
chr13p	45454050	45454051	-0.013
chr13p	45454051	45454052	-0.0185
chr13p	45454052	45454053	-0.0215
chr13p	45454053	45454054	-0.022
chr13p	45454054	45454055	-0.0225
chr13p	45454055	45454065	-0.023
chr13p	45454065	45454076	-0.023
chr13p	45454076	45454077	-0.0225
chr13p	45454077	45454078	-0.0215
chr13p	45454078	45454079	-0.0155
chr13p	45454079	45454080	-0.004
chr13p	45454080	45454081	-0.002
chr13p	45454193	45454223	-0.001
chr13p	45454375	45454393	0
chr13p	45454393	45454400	-0.002
chr13p	45454400	45454418	-0.0015
chr13p	45454418	45454419	-0.002
chr13p	45454423	45454451	-0.001
chr13p	45455452	45455454	0
chr13p	45455454	45455480	-0.001
chr13p	45455480	45455482	0
chr13p	45455519	45455548	-0.001
chr13p	45456083	45456112	0
chr13p	45456737	45456762	-0.003
chr13p	45456802	45456826	-0.001
chr13p	45456964	45456970	-0.001
chr13p	45456970	45456981	-0.002
chr13p	45456981	45456993	-0.0015
chr13p	45456993	45457008	-0.001
chr13p	45457399	45457427	-0.018
chr13p	45457594	45457624	-0.009
chr13p	45457670	45457698	-0.018
chr13p	45457842	45457872	-0.001
chr13p	45458132	45458160	-0.002
chr13p	45458253	45458280	0
chr13p	45458363	45458388	-0.009
chr13p	45458414	45458441	0
chr13p	45458556	45458579	-0.002
[truncated: 917,766 more rows]
