# Supplementary material for: A mammalian-like piRNA pathway in Axolotl reveals the origins of piRNA-directed DNA methylation
Source: EMBO J. 2025 Nov 13;45(6):1933–56. doi: 10.1038/s44318-025-00631-w (PMC7618676; doi:10.1038/s44318-025-00631-w)
Supplement: Supplementary file 11 — Source data Fig. 5 [file 44318_2025_631_MOESM11_ESM.zip › Figure 5/5B/oocyte_genome_srt_edit.pirna.fwd.RPMmean.chr3p.csv]

chr3p	55002715	55002717	0.005
chr3p	55002717	55002722	0.0265
chr3p	55002722	55002737	0.0295
chr3p	55002737	55002738	0.1245
chr3p	55002738	55002742	0.147
chr3p	55002742	55002743	0.1605
chr3p	55002743	55002744	0.1675
chr3p	55002744	55002746	0.1645
chr3p	55002746	55002750	0.1375
chr3p	55002750	55002752	0.1575
chr3p	55002752	55002762	0.185
chr3p	55002762	55002763	0.177
chr3p	55002763	55002765	0.1685
chr3p	55002765	55002766	0.1515
chr3p	55002766	55002767	0.1415
chr3p	55002767	55002768	0.071
chr3p	55002768	55002770	0.0675
chr3p	55002770	55002771	0.054
chr3p	55002771	55002776	0.0475
chr3p	55002776	55002777	0.053
chr3p	55002777	55002778	0.04
chr3p	55002778	55002779	0.027
chr3p	55005191	55005216	0.003
chr3p	55007532	55007555	0.001
chr3p	55007765	55007769	0.002
chr3p	55007769	55007770	0.0025
chr3p	55007770	55007777	0.003
chr3p	55007777	55007794	0.0045
chr3p	55007794	55007799	0.0035
chr3p	55007799	55007806	0.002
chr3p	55007885	55007889	0.001
chr3p	55007889	55007913	0.002
chr3p	55007913	55007914	0.001
chr3p	55007946	55007973	0.001
chr3p	55008435	55008463	0.003
chr3p	55008636	55008661	0.009
chr3p	55008661	55008662	0.0085
chr3p	55008662	55008663	0.0025
chr3p	55013297	55013323	0.002
chr3p	55013579	55013605	0.001
chr3p	55014678	55014705	0.005
chr3p	55015374	55015404	0.002
chr3p	55015941	55015944	0.004
chr3p	55015944	55015946	0.0075
chr3p	55015946	55015967	0.0085
chr3p	55015967	55015968	0.0055
chr3p	55015968	55015969	0.004
chr3p	55016099	55016125	0.001
chr3p	55018232	55018261	0.001
chr3p	55018444	55018474	0.001
chr3p	55018746	55018778	0.005
chr3p	55019038	55019067	0.001
chr3p	55019126	55019155	0.001
chr3p	55019190	55019216	0.001
chr3p	55019246	55019275	0.001
chr3p	55019287	55019315	0.001
chr3p	55019315	55019316	0.001
chr3p	55022229	55022258	0.001
chr3p	55022727	55022756	0.003
chr3p	55024214	55024241	0.001
chr3p	55024295	55024324	0.001
chr3p	55041325	55041352	0.011
chr3p	55044004	55044032	0.027
chr3p	55046824	55046852	0.005
chr3p	55048670	55048700	0.055
chr3p	55052079	55052107	0.002
chr3p	55052484	55052514	0.055
chr3p	55053664	55053694	0.002
chr3p	55054216	55054243	0.001
chr3p	55054739	55054767	0.027
chr3p	55054977	55055002	0.001
chr3p	55055232	55055258	0.0015
chr3p	55055258	55055261	0.001
chr3p	55055462	55055487	0.001
chr3p	55055646	55055647	0.001
chr3p	55055647	55055673	0.001
chr3p	55055673	55055674	0.001
chr3p	55056106	55056107	0.002
chr3p	55056107	55056109	0.004
chr3p	55056109	55056134	0.0025
chr3p	55056134	55056138	0.0015
chr3p	55056522	55056548	0.001
chr3p	55057309	55057336	0.001
chr3p	55057776	55057801	0.002
chr3p	55058335	55058363	0.001
chr3p	55076251	55076280	0.028
chr3p	55076325	55076350	0.001
chr3p	55077141	55077171	0.002
chr3p	55077337	55077363	0.001
chr3p	55077414	55077444	0.008
chr3p	55077919	55077945	0.002
chr3p	55079113	55079116	0.003
chr3p	55079116	55079142	0.002
chr3p	55079142	55079143	0.001
chr3p	55084529	55084557	0.003
chr3p	55085754	55085783	0.006
chr3p	55086188	55086218	0.001
chr3p	55086746	55086769	0.01
chr3p	55086769	55086773	0.008
chr3p	55086773	55086774	0.003
chr3p	55087993	55088019	0.002
chr3p	55088432	55088445	0.002
chr3p	55088445	55088446	0.005
chr3p	55088446	55088460	0.005
chr3p	55088460	55088471	0.0035
chr3p	55091490	55091518	0.004
chr3p	55092310	55092338	0.001
chr3p	55092903	55092926	0.006
chr3p	55095593	55095621	0.001
chr3p	55096186	55096209	0.006
chr3p	55097184	55097212	0.003
chr3p	55097243	55097273	0.001
chr3p	55098865	55098893	0.003
chr3p	55103417	55103445	0.027
chr3p	55103578	55103579	0.0035
chr3p	55103579	55103603	0.0085
chr3p	55103603	55103604	0.008
chr3p	55103604	55103605	0.007
chr3p	55103605	55103607	0.005
chr3p	55103607	55103608	0.004
chr3p	55103819	55103848	0.001
chr3p	55104035	55104036	0.001
chr3p	55104036	55104050	0.001
chr3p	55104050	55104063	0.0015
chr3p	55104063	55104079	0.001
chr3p	55104527	55104555	0.013
chr3p	55105131	55105159	0.001
chr3p	55105159	55105160	0.001
chr3p	55106284	55106313	0.0015
chr3p	55106335	55106364	0.013
chr3p	55106373	55106399	0.002
chr3p	55106452	55106478	0.0095
chr3p	55106478	55106480	0.014
chr3p	55106654	55106667	0.001
chr3p	55106667	55106683	0.0025
chr3p	55106683	55106696	0.002
chr3p	55106696	55106698	0.001
chr3p	55106889	55106918	0.005
chr3p	55107022	55107051	0.001
chr3p	55107288	55107311	0.001
chr3p	55107311	55107316	0.001
chr3p	55107316	55107338	0.001
chr3p	55107377	55107408	0.001
chr3p	55107477	55107503	0.001
chr3p	55107503	55107504	0.001
chr3p	55107504	55107506	0.001
chr3p	55107549	55107576	0.01
chr3p	55107576	55107577	0.007
chr3p	55107577	55107578	0.003
chr3p	55108043	55108071	0.013
chr3p	55108999	55109029	0.001
chr3p	55109764	55109765	0.028
chr3p	55109765	55109793	0.046
chr3p	55110462	55110472	0.001
chr3p	55110472	55110491	0.001
chr3p	55110491	55110495	0.001
chr3p	55110655	55110659	0.001
chr3p	55110659	55110666	0.001
chr3p	55110666	55110674	0.001
chr3p	55110674	55110685	0.0015
chr3p	55110685	55110689	0.002
chr3p	55110689	55110695	0.001
chr3p	55110695	55110703	0.001
chr3p	55110875	55110900	0.055
chr3p	55110941	55110942	0
chr3p	55110942	55110970	0.001
chr3p	55111104	55111123	0.001
chr3p	55111123	55111132	0.001
chr3p	55111132	55111150	0.001
chr3p	55111357	55111384	0.002
chr3p	55111702	55111728	0.001
chr3p	55112056	55112064	0.002
chr3p	55112064	55112084	0.003
chr3p	55112084	55112090	0.004
chr3p	55112600	55112628	0.001
chr3p	55115346	55115379	0.004
chr3p	55115450	55115452	0.011
chr3p	55115452	55115478	0.01
chr3p	55116976	55116981	0.001
chr3p	55116981	55117000	0.015
chr3p	55117000	55117008	0.013
chr3p	55117962	55117991	0.027
chr3p	55118225	55118254	0.001
chr3p	55118257	55118286	0.011
chr3p	55119939	55119968	0.003
chr3p	55120618	55120641	0.007
chr3p	55120745	55120773	0.003
chr3p	55120773	55120774	0.001
chr3p	55126081	55126104	0.055
chr3p	55129924	55129953	0.011
chr3p	55131604	55131633	0.003
chr3p	55132281	55132304	0.007
chr3p	55132408	55132436	0.003
chr3p	55132436	55132437	0.001
chr3p	55137087	55137116	0.018
chr3p	55137423	55137455	0.002
chr3p	55138633	55138662	0.004
chr3p	55138746	55138776	0.0045
chr3p	55138784	55138811	0.002
chr3p	55139632	55139661	0.003
chr3p	55148357	55148386	0.009
chr3p	55148911	55148938	0.005
chr3p	55148938	55148939	0.002
chr3p	55149245	55149272	0.001
chr3p	55149364	55149393	0.005
chr3p	55149430	55149431	0.003
chr3p	55149431	55149434	0.006
chr3p	55149434	55149439	0.0075
chr3p	55149439	55149459	0.0075
chr3p	55149459	55149461	0.005
chr3p	55149461	55149463	0.004
chr3p	55149463	55149464	0.001
chr3p	55149464	55149467	0.001
chr3p	55149467	55149492	0.001
chr3p	55149741	55149767	0.002
chr3p	55150363	55150389	0.001
chr3p	55150605	55150633	0.007
chr3p	55150866	55150894	0.008
chr3p	55151010	55151012	0.0015
chr3p	55151012	55151035	0.0035
chr3p	55151035	55151039	0.0025
chr3p	55151039	55151041	0.004
chr3p	55158200	55158229	0.004
chr3p	55158428	55158429	0.003
chr3p	55158429	55158430	0.007
chr3p	55158430	55158432	0.0175
chr3p	55158432	55158454	0.018
chr3p	55158454	55158455	0.016
chr3p	55158455	55158457	0.013
chr3p	55158457	55158458	0.007
chr3p	55158458	55158459	0.006
chr3p	55158459	55158460	0.003
chr3p	55159110	55159137	0.001
chr3p	55159320	55159322	0.011
chr3p	55159322	55159346	0.013
chr3p	55159346	55159348	0.002
chr3p	55160170	55160195	0.001
chr3p	55160213	55160240	0.001
chr3p	55160477	55160506	0.005
chr3p	55160971	55160976	0.001
chr3p	55160976	55161003	0.001
chr3p	55161003	55161005	0.001
chr3p	55162764	55162793	0.001
chr3p	55167851	55167879	0.001
chr3p	55168890	55168917	0.013
chr3p	55173523	55173552	0.009
chr3p	55173725	55173754	0.027
chr3p	55179062	55179091	0.001
chr3p	55183100	55183128	0.001
chr3p	55183227	55183256	0.001
chr3p	55191132	55191150	0.001
chr3p	55191150	55191161	0.003
chr3p	55191161	55191179	0.003
chr3p	55192971	55193001	0.009
chr3p	55194292	55194320	0.004
chr3p	55195256	55195285	0.004
chr3p	55195480	55195507	0.001
chr3p	55195534	55195561	0.007
chr3p	55195732	55195760	0.001
chr3p	55195823	55195849	0.002
chr3p	55197073	55197098	0.009
chr3p	55197261	55197291	0.003
chr3p	55197397	55197427	0.002
chr3p	55197667	55197693	0.002
chr3p	55197895	55197922	0.002
chr3p	55198261	55198286	0.002
chr3p	55198545	55198572	0.003
chr3p	55198829	55198858	0.003
chr3p	55199287	55199318	0.003
chr3p	55201775	55201803	0.004
chr3p	55202872	55202873	0.001
chr3p	55202873	55202895	0.003
chr3p	55202895	55202903	0.005
chr3p	55212304	55212329	0.001
chr3p	55216509	55216538	0.002
chr3p	55216655	55216679	0.001
chr3p	55218039	55218065	0.001
chr3p	55218339	55218364	0.001
chr3p	55219456	55219479	0.001
chr3p	55229903	55229929	0.001
chr3p	55229975	55230004	0.002
chr3p	55230643	55230673	0.001
chr3p	55230686	55230688	0.001
chr3p	55230688	55230717	0.001
chr3p	55230717	55230718	0.001
chr3p	55230858	55230887	0.013
chr3p	55231408	55231435	0.004
chr3p	55232203	55232233	0.001
chr3p	55232243	55232271	0.009
chr3p	55235977	55236004	0.001
chr3p	55236986	55237009	0.001
chr3p	55238947	55238949	0.0015
chr3p	55238949	55238974	0.002
chr3p	55238974	55238975	0.002
chr3p	55239498	55239525	0.001
chr3p	55241186	55241211	0.009
chr3p	55241539	55241565	0.001
chr3p	55242520	55242550	0.001
chr3p	55242655	55242656	0.003
chr3p	55242656	55242683	0.003
chr3p	55242683	55242686	0.001
chr3p	55243374	55243375	0.002
chr3p	55243375	55243384	0.004
chr3p	55243384	55243402	0.0035
chr3p	55243402	55243404	0.0025
chr3p	55243404	55243410	0.003
chr3p	55247438	55247464	0.001
chr3p	55247510	55247539	0.002
chr3p	55248174	55248204	0.001
chr3p	55248217	55248219	0.001
chr3p	55248219	55248248	0.001
chr3p	55248248	55248249	0.001
chr3p	55248388	55248417	0.013
chr3p	55248936	55248963	0.004
chr3p	55249730	55249760	0.001
chr3p	55249770	55249798	0.009
chr3p	55250895	55250921	0.002
chr3p	55250921	55250923	0.002
chr3p	55250923	55250924	0.001
chr3p	55250924	55250925	0.001
chr3p	55251140	55251170	0.001
chr3p	55252475	55252501	0.001
chr3p	55252667	55252697	0.002
chr3p	55253639	55253644	0.017
chr3p	55253644	55253664	0.018
chr3p	55253664	55253666	0.0175
chr3p	55253666	55253667	0.0165
chr3p	55253667	55253668	0.016
chr3p	55253668	55253669	0.004
chr3p	55253745	55253748	0.005
chr3p	55253748	55253749	0.0055
chr3p	55253749	55253768	0.007
chr3p	55253768	55253777	0.009
chr3p	55253961	55253968	0.001
chr3p	55253968	55253970	0.002
chr3p	55253970	55253971	0.004
chr3p	55253971	55253972	0.005
chr3p	55253972	55253975	0.0055
chr3p	55253975	55253976	0.051
chr3p	55253976	55253991	0.0515
chr3p	55253991	55253996	0.0505
chr3p	55253996	55253997	0.0495
chr3p	55253997	55253998	0.0485
chr3p	55253998	55253999	0.0485
chr3p	55253999	55254000	0.027
chr3p	55254000	55254001	0.026
chr3p	55254001	55254002	0.025
chr3p	55254002	55254003	0.0225
chr3p	55254003	55254004	0.0085
chr3p	55254064	55254065	0.0085
chr3p	55254065	55254067	0.0165
chr3p	55254067	55254068	0.017
chr3p	55254068	55254071	0.022
chr3p	55254071	55254093	0.0265
chr3p	55254093	55254094	0.0115
chr3p	55254094	55254096	0.0085
chr3p	55254096	55254097	0.007
chr3p	55254108	55254135	0.002
chr3p	55254218	55254234	0.028
chr3p	55254234	55254247	0.029
chr3p	55254247	55254248	0.0155
chr3p	55254248	55254249	0.0105
chr3p	55254249	55254251	0.3475
chr3p	55254251	55254252	0.3615
chr3p	55254252	55254254	0.366
chr3p	55254254	55254255	0.3825
chr3p	55254255	55254258	0.4
chr3p	55254258	55254259	0.4055
chr3p	55254259	55254263	0.408
chr3p	55254263	55254272	0.407
chr3p	55254272	55254274	0.4205
chr3p	55254274	55254275	0.4195
chr3p	55254275	55254276	0.418
chr3p	55254276	55254277	0.417
chr3p	55254277	55254278	0.3975
chr3p	55254278	55254279	0.299
chr3p	55254279	55254280	0.078
chr3p	55254280	55254281	0.0565
chr3p	55254281	55254282	0.054
chr3p	55254282	55254283	0.0495
chr3p	55254283	55254284	0.047
chr3p	55254284	55254285	0.0275
chr3p	55254285	55254299	0.027
chr3p	55254308	55254309	0.001
chr3p	55254309	55254310	0.002
chr3p	55254310	55254313	0.005
chr3p	55254313	55254314	0.006
chr3p	55254314	55254315	0.0855
chr3p	55254315	55254316	0.0885
chr3p	55254316	55254317	0.1135
chr3p	55254317	55254318	0.116
chr3p	55254318	55254320	0.1185
chr3p	55254320	55254324	0.1235
chr3p	55254324	55254325	0.125
chr3p	55254325	55254326	0.1265
chr3p	55254326	55254327	0.3285
chr3p	55254327	55254328	0.3365
chr3p	55254328	55254329	0.484
chr3p	55254329	55254330	0.487
chr3p	55254330	55254331	0.4895
chr3p	55254331	55254333	0.492
chr3p	55254333	55254334	0.4925
chr3p	55254334	55254338	0.4935
chr3p	55254338	55254339	0.4905
chr3p	55254339	55254340	0.4895
chr3p	55254340	55254341	0.482
chr3p	55254341	55254342	0.4785
chr3p	55254342	55254343	0.475
chr3p	55254343	55254344	0.465
chr3p	55254344	55254345	0.413
chr3p	55254345	55254346	0.4045
chr3p	55254346	55254347	0.3765
chr3p	55254347	55254348	0.3755
chr3p	55254348	55254349	0.373
chr3p	55254349	55254350	0.368
chr3p	55254350	55254351	0.366
chr3p	55254351	55254352	0.356
chr3p	55254352	55254353	0.343
chr3p	55254353	55254354	0.3215
chr3p	55254354	55254355	0.224
chr3p	55254355	55254356	0.2095
chr3p	55254356	55254357	0.08
chr3p	55254357	55254358	0.0095
chr3p	55254406	55254437	0.001
chr3p	55254563	55254564	0.0045
chr3p	55254564	55254592	0.0055
chr3p	55254592	55254593	0.0035
chr3p	55254847	55254873	0.0035
chr3p	55254873	55254874	0.003
chr3p	55254874	55254875	0.002
chr3p	55254875	55254876	0.002
chr3p	55255067	55255098	0.003
chr3p	55255628	55255629	0.006
chr3p	55255629	55255630	0.0075
chr3p	55255630	55255631	0.008
chr3p	55255631	55255632	0.0135
chr3p	55255632	55255633	0.0185
chr3p	55255633	55255634	0.0195
chr3p	55255634	55255641	0.0195
chr3p	55255641	55255643	0.0205
chr3p	55255643	55255644	0.0205
chr3p	55255644	55255658	0.0295
chr3p	55255658	55255659	0.0285
chr3p	55255659	55255660	0.021
chr3p	55255660	55255661	0.016
chr3p	55255661	55255662	0.0135
chr3p	55255662	55255663	0.0125
chr3p	55255663	55255669	0.0105
chr3p	55255669	55255670	0.0095
chr3p	55255670	55255673	0.009
chr3p	55255673	55255674	0.0065
chr3p	55255769	55255778	0.0015
chr3p	55255778	55255779	0.003
chr3p	55255779	55255785	0.0035
chr3p	55255785	55255798	0.0035
chr3p	55255798	55255804	0.002
chr3p	55255804	55255807	0.0015
chr3p	55255807	55255808	0.002
chr3p	55255808	55255809	0.001
chr3p	55255832	55255838	0.005
chr3p	55255838	55255861	0.01
chr3p	55256114	55256118	0.003
chr3p	55256118	55256146	0.0045
chr3p	55256146	55256147	0.0015
chr3p	55256161	55256189	0.002
chr3p	55256189	55256192	0.001
chr3p	55256314	55256341	0.002
chr3p	55259272	55259273	0.007
chr3p	55259273	55259301	0.0075
chr3p	55259301	55259302	0.0065
chr3p	55259809	55259838	0.027
chr3p	55263604	55263630	0.005
chr3p	55263639	55263640	0.0045
chr3p	55263640	55263643	0.005
chr3p	55263643	55263664	0.0055
chr3p	55263664	55263665	0.005
chr3p	55263665	55263666	0.005
chr3p	55263666	55263667	0.004
chr3p	55263667	55263668	0.003
chr3p	55263668	55263671	0.001
chr3p	55264330	55264332	0.0205
chr3p	55264332	55264333	0.0255
chr3p	55264333	55264357	0.0265
chr3p	55264357	55264358	0.025
chr3p	55264358	55264359	0.0175
chr3p	55264359	55264362	0.002
chr3p	55264362	55264392	0.001
chr3p	55264479	55264507	0.027
chr3p	55266273	55266274	0.001
chr3p	55266274	55266293	0.0015
chr3p	55266293	55266302	0.003
chr3p	55266302	55266319	0.0015
chr3p	55266319	55266320	0.002
chr3p	55266605	55266632	0.005
chr3p	55273032	55273056	0.013
chr3p	55273830	55273856	0.055
chr3p	55277680	55277708	0.001
chr3p	55278064	55278065	0.001
chr3p	55278065	55278066	0.003
chr3p	55278066	55278068	0.005
chr3p	55278068	55278091	0.005
chr3p	55278091	55278092	0.005
chr3p	55278092	55278093	0.004
chr3p	55278093	55278094	0.002
chr3p	55278370	55278371	0.001
chr3p	55278371	55278398	0.001
chr3p	55278687	55280339	0.027
chr3p	55280339	55280366	0.0145
chr3p	55280366	55280395	0.027
chr3p	55280395	55280421	0.027
chr3p	55280421	55280794	0.027
chr3p	55280794	55280823	0.0165
chr3p	55280823	55280998	0.027
chr3p	55280998	55281024	0.033
chr3p	55281024	55282292	0.027
chr3p	55282292	55282317	0.029
chr3p	55282317	55283147	0.027
chr3p	55283147	55283164	0.028
chr3p	55283164	55283174	0.017
chr3p	55283174	55283193	0.0165
chr3p	55283193	55283353	0.027
chr3p	55283353	55283384	0.027
chr3p	55283384	55283396	0.027
chr3p	55283396	55283419	0.0165
chr3p	55283419	55283985	0.027
chr3p	55283985	55283990	0.027
chr3p	55283990	55284012	0.014
chr3p	55284012	55284016	0.014
chr3p	55284016	55284026	0.027
chr3p	55284026	55284051	0.028
chr3p	55284051	55284062	0.027
chr3p	55284062	55284074	0.028
chr3p	55284074	55284089	0.015
chr3p	55284089	55284100	0.014
chr3p	55284100	55284101	0.014
chr3p	55284101	55284179	0.027
chr3p	55284179	55284184	0.029
chr3p	55284184	55284204	0.017
chr3p	55284204	55284214	0.016
chr3p	55284214	55284250	0.027
chr3p	55284250	55284277	0.031
chr3p	55284277	55284294	0.027
chr3p	55284294	55284296	0.027
chr3p	55284296	55284319	0.014
chr3p	55284319	55284323	0.014
chr3p	55284323	55284341	0.027
chr3p	55284341	55284366	0.027
chr3p	55284366	55284629	0.027
chr3p	55284629	55284653	0.029
chr3p	55284653	55284704	0.027
chr3p	55284704	55284731	0.03
chr3p	55284731	55284786	0.027
chr3p	55284786	55284787	0.014
chr3p	55284787	55284795	0.0145
chr3p	55284795	55284809	0.015
chr3p	55284809	55284811	0.029
chr3p	55284811	55284813	0.028
chr3p	55284813	55284821	0.027
chr3p	55284821	55284880	0.027
chr3p	55284880	55284905	0.028
chr3p	55284905	55284906	0.027
chr3p	55284906	55284946	0.027
chr3p	55284946	55284967	0.03
chr3p	55284967	55284972	0.016
chr3p	55284972	55284993	0.0145
chr3p	55284993	55285147	0.027
chr3p	55285147	55285150	0.014
chr3p	55285150	55285172	0.014
chr3p	55285172	55285174	0.0145
chr3p	55285174	55285197	0.014
chr3p	55285197	55285199	0.027
chr3p	55285199	55285223	0.027
chr3p	55285223	55285226	0.028
chr3p	55285226	55285248	0.027
chr3p	55285248	55285249	0.0145
chr3p	55285249	55285275	0.0145
chr3p	55285275	55285435	0.027
chr3p	55285435	55285461	0.028
chr3p	55285461	55285513	0.027
chr3p	55285513	55285514	0.0145
chr3p	55285514	55285539	0.015
chr3p	55285539	55285540	0.0145
chr3p	55285540	55285606	0.027
chr3p	55285606	55285631	0.029
chr3p	55285631	55285773	0.027
chr3p	55285773	55285777	0.028
chr3p	55285777	55285799	0.028
chr3p	55285799	55285800	0.028
chr3p	55285800	55285803	0.027
chr3p	55285803	55285921	0.027
chr3p	55285921	55285946	0.029
chr3p	55285946	55285955	0.027
chr3p	55285955	55285982	0.027
chr3p	55285982	55286097	0.027
chr3p	55286097	55286124	0.028
chr3p	55286124	55286227	0.027
chr3p	55286227	55286259	0.028
chr3p	55286259	55286271	0.027
chr3p	55286271	55286273	0.027
chr3p	55286273	55286295	0.014
chr3p	55286295	55286301	0.014
chr3p	55286301	55286426	0.027
chr3p	55286426	55286451	0.03
chr3p	55286451	55286452	0.017
chr3p	55286452	55286481	0.0155
chr3p	55286481	55286522	0.027
chr3p	55286522	55286548	0.053
chr3p	55286548	55286676	0.027
chr3p	55286676	55286702	0.029
chr3p	55286702	55287141	0.027
chr3p	55287141	55287169	0.014
chr3p	55287169	55287769	0.027
chr3p	55287769	55287771	0.015
chr3p	55287771	55287797	0.016
chr3p	55287797	55287798	0.015
chr3p	55287798	55288650	0.027
chr3p	55288650	55288678	0.029
chr3p	55288678	55289002	0.027
chr3p	55289002	55289029	0.029
chr3p	55289029	55289607	0.027
chr3p	55289607	55289637	0.028
chr3p	55289637	55290622	0.027
chr3p	55290622	55290648	0.0175
chr3p	55290648	55290816	0.027
chr3p	55290816	55290839	0.028
chr3p	55290839	55296234	0.027
chr3p	55296234	55296236	0.017
chr3p	55296236	55296261	0.02
chr3p	55296261	55296262	0.0195
chr3p	55296262	55296263	0.019
chr3p	55296263	55296264	0.017
chr3p	55296264	55297267	0.027
chr3p	55297267	55297297	0.027
chr3p	55297297	55297479	0.027
chr3p	55297479	55297507	0.015
chr3p	55297507	55297625	0.027
chr3p	55297625	55297653	0.027
chr3p	55297653	55298709	0.027
chr3p	55298709	55298740	0.0155
chr3p	55298740	55301104	0.027
chr3p	55301104	55301134	0.0145
chr3p	55301134	55302163	0.027
chr3p	55302163	55302194	0.028
chr3p	55302194	55304020	0.027
chr3p	55304020	55304050	0.015
chr3p	55304050	55305006	0.027
chr3p	55305006	55305032	0.014
chr3p	55305032	55306320	0.027
chr3p	55306320	55306348	0.027
chr3p	55306348	55308494	0.027
chr3p	55308494	55308519	0.0155
chr3p	55308519	55309539	0.027
chr3p	55309539	55309540	0.014
chr3p	55309540	55309541	0.015
chr3p	55309541	55309547	0.0155
chr3p	55309547	55309568	0.017
chr3p	55309568	55309569	0.0165
chr3p	55309569	55309570	0.0155
chr3p	55309570	55309574	0.015
chr3p	55309574	55309576	0.0145
chr3p	55309576	55310322	0.027
chr3p	55310322	55310323	0.028
chr3p	55310323	55310349	0.03
chr3p	55310349	55310350	0.028
chr3p	55310350	55312885	0.027
chr3p	55312885	55312911	0.014
chr3p	55312911	55315282	0.027
chr3p	55315282	55315308	0.029
chr3p	55315308	55315557	0.027
chr3p	55315557	55315585	0.028
chr3p	55315585	55316216	0.027
chr3p	55316216	55316243	0.028
chr3p	55316243	55316389	0.027
chr3p	55316389	55316415	0.028
chr3p	55316415	55316485	0.027
chr3p	55316485	55316511	0.028
chr3p	55316511	55317070	0.027
chr3p	55317070	55317081	0.015
chr3p	55317081	55317098	0.017
chr3p	55317098	55317108	0.016
chr3p	55317108	55317165	0.027
chr3p	55317165	55317192	0.028
chr3p	55317192	55317256	0.027
chr3p	55317256	55317282	0.029
chr3p	55317282	55320220	0.027
chr3p	55320220	55320247	0.041
chr3p	55320247	55323428	0.027
chr3p	55323428	55323455	0.032
chr3p	55323455	55324426	0.027
chr3p	55324426	55324453	0.03
chr3p	55324453	55324455	0.0185
chr3p	55324455	55324480	0.017
chr3p	55324480	55324623	0.027
chr3p	55324623	55324651	0.017
chr3p	55324651	55325306	0.027
chr3p	55325306	55325333	0.017
chr3p	55325333	55326204	0.027
chr3p	55326204	55326234	0.027
chr3p	55326234	55326560	0.027
chr3p	55331996	55332026	0.013
chr3p	55332195	55332225	0.002
chr3p	55332274	55332304	0.013
chr3p	55332727	55332757	0.002
chr3p	55333779	55333785	0.004
chr3p	55333785	55333792	0.01
chr3p	55333792	55333807	0.015
chr3p	55333807	55333813	0.011
chr3p	55333813	55333822	0.005
chr3p	55334686	55334709	0.001
chr3p	55334794	55334822	0.003
chr3p	55335151	55335156	0.004
chr3p	55335156	55335177	0.003
chr3p	55335177	55335183	0.002
chr3p	55335590	55335614	0.0295
chr3p	55335614	55335615	0.0285
chr3p	55335615	55335618	0.055
chr3p	55335978	55336003	0.002
chr3p	55336678	55336704	0.002
chr3p	55336737	55336761	0.003
chr3p	55337359	55337386	0.004
chr3p	55337392	55337418	0.004
chr3p	55337804	55337827	0.002
chr3p	55338044	55338069	0.003
chr3p	55338862	55338863	0.003
chr3p	55338863	55338864	0.005
chr3p	55338864	55338887	0.006
chr3p	55338887	55338888	0.004
chr3p	55338888	55338889	0.003
chr3p	55338906	55338908	0.003
chr3p	55338908	55338929	0.003
chr3p	55338929	55338933	0.003
chr3p	55338933	55338934	0.001
chr3p	55339553	55339554	0.002
chr3p	55339554	55339580	0.002
chr3p	55339580	55339581	0.001
chr3p	55339820	55339847	0.027
chr3p	55339885	55339912	0.003
chr3p	55342573	55342603	0.001
chr3p	55343307	55343329	0.028
chr3p	55343329	55343337	0.0145
chr3p	55343337	55343356	0.001
chr3p	55343402	55343425	0.018
chr3p	55343547	55343575	0.002
chr3p	55343714	55343721	0.001
chr3p	55343721	55343740	0.002
chr3p	55343740	55343747	0.0015
chr3p	55343747	55343748	0.001
chr3p	55343748	55343749	0.001
chr3p	55343749	55343750	0.001
chr3p	55343772	55343773	0.009
chr3p	55343773	55343800	0.009
chr3p	55343800	55343801	0.007
chr3p	55343801	55343802	0.006
chr3p	55344088	55344113	0.002
chr3p	55344218	55344247	0.003
chr3p	55345253	55345281	0.001
chr3p	55346040	55346069	0.002
chr3p	55346244	55346273	0.002
chr3p	55346347	55346376	0.003
chr3p	55346594	55346620	0.001
chr3p	55346620	55346622	0.001
chr3p	55346835	55346864	0.001
chr3p	55346867	55346896	0.002
chr3p	55347313	55347342	0.001
chr3p	55347660	55347690	0.001
chr3p	55347756	55347781	0.014
chr3p	55347781	55347782	0.0135
chr3p	55347782	55347783	0.0125
chr3p	55347783	55347784	0.0125
chr3p	55347784	55347785	0.012
chr3p	55347785	55347786	0.0055
chr3p	55347829	55347858	0.001
chr3p	55347927	55347957	0.002
chr3p	55348658	55348686	0.001
chr3p	55348834	55348859	0.001
chr3p	55348888	55348914	0.002
chr3p	55348942	55348973	0.002
chr3p	55349319	55349321	0.004
chr3p	55349321	55349346	0.004
chr3p	55349346	55349347	0.003
chr3p	55349347	55349348	0.002
chr3p	55349646	55349649	0.003
chr3p	55349649	55349674	0.0035
chr3p	55349734	55349760	0.001
chr3p	55350271	55350273	0.002
chr3p	55350273	55350300	0.003
chr3p	55350300	55350301	0.002
chr3p	55350301	55350302	0.001
chr3p	55350450	55350476	0.001
chr3p	55350524	55350528	0.004
chr3p	55350528	55350529	0.005
chr3p	55350529	55350552	0.0035
chr3p	55350552	55350553	0.003
chr3p	55350553	55350556	0.001
chr3p	55350556	55350559	0.001
chr3p	55350734	55350759	0.001
chr3p	55350781	55350811	0.005
chr3p	55350818	55350846	0.003
chr3p	55351016	55351017	0.001
chr3p	55351017	55351018	0.016
chr3p	55351018	55351019	0.057
chr3p	55351019	55351021	0.0625
chr3p	55351021	55351022	0.09
chr3p	55351022	55351025	0.092
chr3p	55351025	55351034	0.0935
chr3p	55351034	55351040	0.094
chr3p	55351040	55351041	0.0945
chr3p	55351041	55351044	0.096
chr3p	55351044	55351045	0.0945
chr3p	55351045	55351046	0.092
chr3p	55351046	55351047	0.072
chr3p	55351047	55351048	0.032
chr3p	55351048	55351049	0.0155
chr3p	55351049	55351050	0.0135
chr3p	55351050	55351051	0.0075
chr3p	55351051	55351055	0.0045
chr3p	55351055	55351058	0.0035
chr3p	55351058	55351068	0.003
chr3p	55351068	55351069	0.003
chr3p	55351069	55351070	0.0025
chr3p	55351070	55351071	0.002
chr3p	55351071	55351077	0.001
chr3p	55351099	55351100	0.013
chr3p	55351100	55351101	0.0535
chr3p	55351101	55351102	0.0545
chr3p	55351102	55351103	0.055
chr3p	55351103	55351123	0.0555
chr3p	55351123	55351124	0.055
chr3p	55351124	55351125	0.0455
chr3p	55351125	55351126	0.045
chr3p	55351126	55351127	0.044
chr3p	55351127	55351128	0.041
chr3p	55351128	55351129	0.0325
chr3p	55351129	55351130	0.0025
chr3p	55351246	55351247	0.0115
chr3p	55351247	55351253	0.012
chr3p	55351253	55351256	0.012
chr3p	55351256	55351257	0.013
chr3p	55351257	55351262	0.0135
chr3p	55351262	55351263	0.0145
chr3p	55351263	55351264	0.0165
chr3p	55351264	55351268	0.0165
chr3p	55351268	55351270	0.017
chr3p	55351270	55351274	0.0165
chr3p	55351274	55351275	0.016
chr3p	55351275	55351276	0.0105
chr3p	55351276	55351284	0.005
chr3p	55351284	55351285	0.005
chr3p	55351285	55351289	0.0035
chr3p	55351289	55351290	0.0035
chr3p	55351290	55351291	0.003
chr3p	55351291	55351292	0.0025
chr3p	55351292	55351293	0.001
chr3p	55351302	55351303	0.0035
chr3p	55351303	55351309	0.012
chr3p	55351309	55351321	0.013
chr3p	55351321	55351326	0.0155
chr3p	55351326	55351329	0.016
chr3p	55351329	55351331	0.017
chr3p	55351331	55351332	0.0105
chr3p	55351332	55351333	0.0065
chr3p	55351333	55351338	0.005
chr3p	55351338	55351349	0.004
chr3p	55351349	55351350	0.003
chr3p	55351350	55351352	0.0025
chr3p	55351352	55351355	0.0015
chr3p	55351363	55351367	0.001
chr3p	55351367	55351368	0.002
chr3p	55351368	55351369	0.002
chr3p	55351369	55351370	0.1925
chr3p	55351370	55351371	0.2405
chr3p	55351371	55351372	0.2425
chr3p	55351372	55351373	0.2485
chr3p	55351373	55351375	0.251
chr3p	55351375	55351376	0.252
chr3p	55351376	55351377	0.258
chr3p	55351377	55351379	0.26
chr3p	55351379	55351380	0.2605
chr3p	55351380	55351381	0.2615
chr3p	55351381	55351382	0.2635
chr3p	55351382	55351383	0.264
chr3p	55351383	55351384	0.2645
chr3p	55351384	55351385	0.265
chr3p	55351385	55351389	0.2655
chr3p	55351389	55351391	0.267
chr3p	55351391	55351392	0.2675
chr3p	55351392	55351393	0.2705
chr3p	55351393	55351394	0.271
chr3p	55351394	55351395	0.2835
chr3p	55351395	55351396	0.2755
chr3p	55351396	55351397	0.216
chr3p	55351397	55351398	0.1605
chr3p	55351398	55351399	0.141
chr3p	55351399	55351400	0.0805
chr3p	55351400	55351401	0.046
chr3p	55351401	55351402	0.034
chr3p	55351402	55351404	0.0335
chr3p	55351404	55351405	0.032
chr3p	55351405	55351407	0.0275
chr3p	55351407	55351408	0.027
chr3p	55351408	55351409	0.025
chr3p	55351409	55351410	0.024
chr3p	55351410	55351411	0.0235
chr3p	55351411	55351413	0.0225
chr3p	55351413	55351414	0.022
chr3p	55351414	55351417	0.0215
chr3p	55351417	55351418	0.0205
chr3p	55351418	55351419	0.02
chr3p	55351419	55351420	0.02
chr3p	55351420	55351421	0.0185
chr3p	55351421	55351422	0.016
chr3p	55351467	55351470	0.0135
chr3p	55351470	55351493	0.016
chr3p	55351493	55351494	0.0145
chr3p	55351494	55351495	0.0135
chr3p	55351495	55351496	0.012
chr3p	55351496	55351498	0.004
chr3p	55351498	55351499	0.002
chr3p	55351535	55351538	0.001
chr3p	55351538	55351539	0.001
chr3p	55351539	55351540	0.0025
chr3p	55351540	55351541	0.0035
chr3p	55351541	55351542	0.0065
chr3p	55351542	55351543	0.008
chr3p	55351543	55351544	0.0085
chr3p	55351544	55351545	0.011
chr3p	55351545	55351551	0.012
chr3p	55351551	55351563	0.013
chr3p	55351563	55351565	0.012
chr3p	55351565	55351566	0.0115
chr3p	55351566	55351567	0.0105
chr3p	55351567	55351569	0.01
chr3p	55351569	55351570	0.0075
chr3p	55351570	55351571	0.006
chr3p	55351571	55351572	0.005
chr3p	55351572	55351573	0.0035
chr3p	55351573	55351574	0.003
chr3p	55351574	55351577	0.002
chr3p	55351577	55351579	0.001
chr3p	55351614	55351616	0.002
chr3p	55351616	55351643	0.002
chr3p	55351643	55351644	0.001
chr3p	55351644	55351645	0.001
chr3p	55351666	55351676	0.013
chr3p	55351676	55351681	0.017
chr3p	55351681	55351690	0.009
chr3p	55351690	55351691	0.011
chr3p	55351691	55351693	0.0115
chr3p	55351693	55351694	0.0115
chr3p	55351694	55351695	0.008
chr3p	55351695	55351696	0.0095
chr3p	55351696	55351697	0.0135
chr3p	55351697	55351698	0.015
chr3p	55351698	55351701	0.0155
chr3p	55351701	55351703	0.0165
chr3p	55351703	55351707	0.015
chr3p	55351707	55351708	0.0155
chr3p	55351708	55351709	0.0185
chr3p	55351709	55351710	0.02
chr3p	55351710	55351711	0.021
chr3p	55351711	55351714	0.0265
chr3p	55351714	55351716	0.0985
chr3p	55351716	55351717	0.1315
chr3p	55351717	55351718	0.1325
chr3p	55351718	55351719	0.13
chr3p	55351719	55351720	0.1295
chr3p	55351720	55351721	0.132
chr3p	55351721	55351722	0.1345
chr3p	55351722	55351723	0.132
chr3p	55351723	55351724	0.131
chr3p	55351724	55351725	0.1275
chr3p	55351725	55351726	0.1265
chr3p	55351726	55351727	0.126
chr3p	55351727	55351733	0.1235
chr3p	55351733	55351734	0.1245
chr3p	55351734	55351736	0.124
chr3p	55351736	55351737	0.123
chr3p	55351737	55351738	0.1215
chr3p	55351738	55351739	0.118
chr3p	55351739	55351740	0.113
chr3p	55351740	55351741	0.1005
chr3p	55351741	55351742	0.095
chr3p	55351742	55351743	0.079
chr3p	55351743	55351744	0.0655
chr3p	55351744	55351745	0.0225
chr3p	55351745	55351746	0.017
chr3p	55351746	55351747	0.0115
chr3p	55351747	55351748	0.0095
chr3p	55351748	55351749	0.004
chr3p	55351749	55351750	0.003
chr3p	55351750	55351751	0.018
chr3p	55351751	55351759	0.019
chr3p	55351759	55351760	0.0305
chr3p	55351760	55351761	0.0475
chr3p	55351761	55351763	0.0485
chr3p	55351763	55351764	0.05
chr3p	55351764	55351765	0.0505
chr3p	55351765	55351766	0.051
chr3p	55351766	55351767	0.0525
chr3p	55351767	55351768	0.0575
chr3p	55351768	55351770	0.0575
chr3p	55351770	55351771	0.0585
chr3p	55351771	55351773	0.068
chr3p	55351773	55351774	0.0675
chr3p	55351774	55351775	0.069
chr3p	55351775	55351776	0.0685
chr3p	55351776	55351777	0.067
chr3p	55351777	55351778	0.0655
chr3p	55351778	55351779	0.0655
chr3p	55351779	55351780	0.0655
chr3p	55351780	55351781	0.0555
chr3p	55351781	55351782	0.0545
chr3p	55351782	55351783	0.0535
chr3p	55351783	55351784	0.053
chr3p	55351784	55351786	0.053
chr3p	55351786	55351787	0.057
chr3p	55351787	55351788	0.055
chr3p	55351788	55351789	0.0525
chr3p	55351789	55351790	0.033
chr3p	55351790	55351791	0.0325
chr3p	55351791	55351792	0.0285
chr3p	55351792	55351793	0.028
chr3p	55351793	55351794	0.026
chr3p	55351794	55351795	0.0245
chr3p	55351795	55351796	0.0245
chr3p	55351796	55351797	0.0225
chr3p	55351797	55351798	0.0205
chr3p	55351798	55351799	0.018
chr3p	55351799	55351800	0.014
chr3p	55351800	55351801	0.015
chr3p	55351801	55351802	0.015
chr3p	55351802	55351803	0.0155
chr3p	55351803	55351804	0.019
chr3p	55351804	55351805	0.018
chr3p	55351805	55351806	0.019
chr3p	55351806	55351807	0.03
chr3p	55351807	55351812	0.0305
chr3p	55351812	55351813	0.0315
chr3p	55351813	55351814	0.0325
chr3p	55351814	55351815	0.032
chr3p	55351815	55351816	0.0285
chr3p	55351816	55351819	0.029
chr3p	55351819	55351823	0.0285
chr3p	55351823	55351824	0.028
chr3p	55351824	55351827	0.025
chr3p	55351827	55351828	0.0245
chr3p	55351828	55351830	0.024
chr3p	55351830	55351831	0.022
chr3p	55351831	55351832	0.0205
chr3p	55351832	55351833	0.0185
chr3p	55351833	55351834	0.013
chr3p	55351834	55351835	0.009
chr3p	55351835	55351836	0.0065
chr3p	55351836	55351842	0.006
chr3p	55351842	55351843	0.004
chr3p	55351843	55351845	0.003
chr3p	55351845	55351846	0.004
chr3p	55351846	55351847	0.0035
chr3p	55351847	55351848	0.024
chr3p	55351848	55351849	0.0245
chr3p	55351849	55351851	0.0255
chr3p	55351851	55351863	0.0255
chr3p	55351863	55351869	0.023
chr3p	55351869	55351870	0.0235
chr3p	55351870	55351871	0.0215
chr3p	55351871	55351872	0.0195
chr3p	55351872	55351873	0.019
chr3p	55351873	55351874	0.016
chr3p	55351874	55351875	0.002
chr3p	55351875	55351876	0.001
chr3p	55351876	55351898	0.0035
chr3p	55351898	55351904	0.003
chr3p	55351904	55351905	0.002
chr3p	55352003	55352004	0.001
chr3p	55352004	55352005	0.002
chr3p	55352005	55352007	0.003
chr3p	55352007	55352010	0.006
chr3p	55352010	55352013	0.0065
chr3p	55352013	55352016	0.007
chr3p	55352016	55352017	0.0095
chr3p	55352017	55352027	0.011
chr3p	55352027	55352028	0.0115
chr3p	55352028	55352029	0.012
chr3p	55352029	55352030	0.0115
chr3p	55352030	55352032	0.011
chr3p	55352032	55352033	0.0105
chr3p	55352033	55352034	0.0085
chr3p	55352034	55352035	0.008
chr3p	55352035	55352036	0.0155
chr3p	55352036	55352037	0.0395
chr3p	55352037	55352038	0.0425
chr3p	55352038	55352039	0.0445
chr3p	55352039	55352040	0.044
chr3p	55352040	55352042	0.054
chr3p	55352042	55352043	0.0555
chr3p	55352043	55352045	0.055
chr3p	55352045	55352046	0.055
chr3p	55352046	55352047	0.0535
chr3p	55352047	55352055	0.0535
chr3p	55352055	55352057	0.055
chr3p	55352057	55352058	0.0545
chr3p	55352058	55352059	0.054
chr3p	55352059	55352062	0.053
chr3p	55352062	55352063	0.053
chr3p	55352063	55352064	0.051
chr3p	55352064	55352065	0.0355
chr3p	55352065	55352066	0.0195
chr3p	55352066	55352067	0.016
chr3p	55352067	55352068	0.015
chr3p	55352068	55352069	0.014
chr3p	55352069	55352070	0.0055
chr3p	55352070	55352071	0.005
chr3p	55352071	55352075	0.004
chr3p	55352075	55352084	0.003
chr3p	55352128	55352129	0.002
chr3p	55352129	55352131	0.002
chr3p	55352131	55352133	0.003
chr3p	55352133	55352134	0.0175
chr3p	55352134	55352135	0.113
chr3p	55352135	55352136	0.1885
chr3p	55352136	55352137	0.2375
chr3p	55352137	55352138	0.239
chr3p	55352138	55352139	0.2465
chr3p	55352139	55352140	0.2495
chr3p	55352140	55352141	0.283
chr3p	55352141	55352142	0.3255
chr3p	55352142	55352143	0.3345
chr3p	55352143	55352147	0.3375
chr3p	55352147	55352148	0.338
chr3p	55352148	55352149	0.3385
chr3p	55352149	55352153	0.3405
chr3p	55352153	55352155	0.3415
chr3p	55352155	55352156	0.3455
chr3p	55352156	55352157	0.348
chr3p	55352157	55352158	0.3465
chr3p	55352158	55352159	0.344
chr3p	55352159	55352160	0.343
chr3p	55352160	55352161	0.3415
chr3p	55352161	55352162	0.3335
chr3p	55352162	55352163	0.251
chr3p	55352163	55352164	0.21
chr3p	55352164	55352165	0.184
chr3p	55352165	55352166	0.0965
chr3p	55352166	55352167	0.0935
chr3p	55352167	55352168	0.086
chr3p	55352168	55352169	0.0625
chr3p	55352169	55352170	0.0265
chr3p	55352170	55352171	0.0145
chr3p	55352171	55352176	0.0115
chr3p	55352176	55352178	0.01
chr3p	55352178	55352181	0.008
chr3p	55352181	55352182	0.007
chr3p	55352182	55352183	0.006
chr3p	55352183	55352184	0.005
chr3p	55352186	55352192	0.001
chr3p	55352192	55352194	0.0015
chr3p	55352194	55352198	0.0225
chr3p	55352198	55352199	0.0235
chr3p	55352199	55352200	0.0325
chr3p	55352200	55352201	0.088
chr3p	55352201	55352202	0.09
chr3p	55352202	55352203	0.0935
chr3p	55352203	55352204	0.097
chr3p	55352204	55352205	0.103
chr3p	55352205	55352207	0.141
chr3p	55352207	55352210	0.1425
chr3p	55352210	55352211	0.143
chr3p	55352211	55352213	0.1455
chr3p	55352213	55352214	0.1455
chr3p	55352214	55352217	0.1455
chr3p	55352217	55352218	0.146
chr3p	55352218	55352221	0.146
chr3p	55352221	55352222	0.145
chr3p	55352222	55352223	0.141
chr3p	55352223	55352224	0.1245
chr3p	55352224	55352225	0.1235
chr3p	55352225	55352226	0.1245
chr3p	55352226	55352227	0.126
chr3p	55352227	55352228	0.1095
chr3p	55352228	55352229	0.0805
chr3p	55352229	55352230	0.0765
chr3p	55352230	55352231	0.0735
chr3p	55352231	55352232	0.0625
chr3p	55352232	55352233	0.0565
chr3p	55352233	55352234	0.053
chr3p	55352234	55352235	0.0195
chr3p	55352235	55352236	0.0425
chr3p	55352236	55352237	0.1165
chr3p	55352237	55352238	0.121
chr3p	55352238	55352239	0.125
chr3p	55352239	55352240	0.1245
chr3p	55352240	55352241	0.1255
chr3p	55352241	55352242	0.1265
chr3p	55352242	55352243	0.1405
chr3p	55352243	55352245	0.141
chr3p	55352245	55352246	0.1665
chr3p	55352246	55352247	0.1725
chr3p	55352247	55352249	0.1725
chr3p	55352249	55352250	0.1725
chr3p	55352250	55352251	0.1695
chr3p	55352251	55352253	0.1715
chr3p	55352253	55352254	0.186
chr3p	55352254	55352255	0.1865
chr3p	55352255	55352256	0.1865
chr3p	55352256	55352259	0.1835
chr3p	55352259	55352260	0.1825
chr3p	55352260	55352261	0.1795
chr3p	55352261	55352262	0.179
chr3p	55352262	55352263	0.1785
chr3p	55352263	55352264	0.171
chr3p	55352264	55352265	0.1345
chr3p	55352265	55352266	0.079
chr3p	55352266	55352267	0.0675
chr3p	55352267	55352269	0.0655
chr3p	55352269	55352270	0.0645
chr3p	55352270	55352271	0.06
chr3p	55352271	55352272	0.058
chr3p	55352272	55352273	0.0465
chr3p	55352273	55352274	0.042
chr3p	55352274	55352275	0.0215
chr3p	55352275	55352276	0.018
chr3p	55352276	55352279	0.018
chr3p	55352279	55352280	0.017
chr3p	55352280	55352281	0.0135
chr3p	55352281	55352282	0.009
chr3p	55352282	55352283	0.003
chr3p	55352314	55352324	0.027
chr3p	55352324	55352326	0.039
chr3p	55352326	55352327	0.0415
chr3p	55352327	55352328	0.0445
chr3p	55352328	55352329	0.0455
chr3p	55352329	55352330	0.0475
chr3p	55352330	55352344	0.049
chr3p	55352344	55352351	0.0375
chr3p	55352351	55352352	0.0365
chr3p	55352352	55352353	0.035
chr3p	55352353	55352354	0.0305
chr3p	55352354	55352355	0.0085
chr3p	55352355	55352356	0.0055
chr3p	55352356	55352359	0.008
chr3p	55352359	55352374	0.0085
chr3p	55352374	55352377	0.0065
chr3p	55352377	55352383	0.0075
chr3p	55352383	55352385	0.0065
chr3p	55352385	55352386	0.0025
chr3p	55352386	55352407	0.002
chr3p	55352425	55352429	0.002
chr3p	55352429	55352430	0.002
chr3p	55352430	55352431	0.232
chr3p	55352431	55352432	0.2415
chr3p	55352432	55352435	0.2435
chr3p	55352435	55352453	0.244
chr3p	55352453	55352454	0.2425
chr3p	55352454	55352455	0.2405
chr3p	55352455	55352456	0.236
chr3p	55352456	55352457	0.2285
chr3p	55352457	55352458	0.214
chr3p	55352458	55352459	0.201
chr3p	55352459	55352460	0.1785
chr3p	55352460	55352466	0.002
chr3p	55352466	55352472	0.0015
chr3p	55352472	55352474	0.003
chr3p	55352474	55352480	0.0035
chr3p	55352480	55352487	0.0045
chr3p	55352487	55352495	0.0035
chr3p	55352495	55352496	0.003
chr3p	55352496	55352497	0.0025
chr3p	55352497	55352499	0.002
chr3p	55352499	55352500	0.0015
chr3p	55352500	55352504	0.001
chr3p	55352514	55352521	0.001
chr3p	55352521	55352522	0.002
chr3p	55352522	55352523	0.0055
chr3p	55352523	55352524	0.0375
chr3p	55352524	55352525	0.0395
chr3p	55352525	55352526	0.1215
chr3p	55352526	55352527	0.1255
chr3p	55352527	55352528	0.127
chr3p	55352528	55352530	0.131
chr3p	55352530	55352531	0.133
chr3p	55352531	55352535	0.1395
chr3p	55352535	55352536	0.143
chr3p	55352536	55352537	0.1475
chr3p	55352537	55352538	0.1485
chr3p	55352538	55352541	0.149
chr3p	55352541	55352542	0.152
chr3p	55352542	55352544	0.156
chr3p	55352544	55352547	0.1575
chr3p	55352547	55352548	0.1585
chr3p	55352548	55352549	0.157
chr3p	55352549	55352550	0.1555
chr3p	55352550	55352551	0.152
chr3p	55352551	55352552	0.146
chr3p	55352552	55352553	0.142
chr3p	55352553	55352554	0.115
chr3p	55352554	55352555	0.047
chr3p	55352555	55352556	0.021
chr3p	55352556	55352562	0.019
chr3p	55352562	55352563	0.018
chr3p	55352563	55352564	0.0155
chr3p	55352564	55352565	0.011
chr3p	55352565	55352566	0.0105
chr3p	55352566	55352570	0.0095
chr3p	55352570	55352571	0.0105
chr3p	55352571	55352572	0.008
chr3p	55352572	55352573	0.0035
chr3p	55352573	55352575	0.002
chr3p	55352575	55352577	0.002
chr3p	55352577	55352578	0.003
chr3p	55352578	55352600	0.002
chr3p	55352600	55352604	0.001
chr3p	55352604	55352606	0.001
chr3p	55352606	55352610	0.001
chr3p	55352610	55352611	0.0015
chr3p	55352611	55352612	0.0015
chr3p	55352612	55352634	0.0025
chr3p	55352634	55352638	0.002
chr3p	55352638	55352640	0.003
chr3p	55352640	55352641	0.001
chr3p	55352655	55352657	0.002
chr3p	55352657	55352661	0.004
chr3p	55352661	55352662	0.006
chr3p	55352662	55352663	0.004
chr3p	55352663	55352666	0.0065
chr3p	55352666	55352668	0.0095
chr3p	55352668	55352669	0.0105
chr3p	55352669	55352670	0.0115
chr3p	55352670	55352684	0.0125
chr3p	55352684	55352685	0.012
chr3p	55352685	55352686	0.013
chr3p	55352686	55352687	0.015
chr3p	55352687	55352688	0.014
chr3p	55352688	55352689	0.0135
chr3p	55352689	55352690	0.014
chr3p	55352690	55352691	0.012
chr3p	55352691	55352692	0.0135
chr3p	55352692	55352693	0.0135
chr3p	55352693	55352694	0.0145
chr3p	55352694	55352695	0.0135
chr3p	55352695	55352696	0.013
chr3p	55352696	55352697	0.0125
chr3p	55352697	55352698	0.0185
chr3p	55352698	55352699	0.0185
chr3p	55352699	55352700	0.0205
chr3p	55352700	55352706	0.02
chr3p	55352706	55352709	0.0205
chr3p	55352709	55352712	0.0225
chr3p	55352712	55352713	0.022
chr3p	55352713	55352714	0.021
chr3p	55352714	55352715	0.0205
chr3p	55352715	55352716	0.0195
chr3p	55352716	55352718	0.0185
chr3p	55352718	55352719	0.018
chr3p	55352719	55352720	0.0175
chr3p	55352720	55352721	0.0165
chr3p	55352721	55352722	0.0145
chr3p	55352722	55352723	0.0135
chr3p	55352723	55352724	0.0115
chr3p	55352724	55352725	0.011
chr3p	55352725	55352726	0.01
chr3p	55352726	55352727	0.006
chr3p	55352727	55352728	0.004
chr3p	55352728	55352729	0.0025
chr3p	55352729	55352735	0.004
chr3p	55352735	55352738	0.004
chr3p	55352753	55352756	0.001
chr3p	55352756	55352781	0.001
chr3p	55352781	55352782	0.001
chr3p	55352801	55352803	0.001
chr3p	55352803	55352806	0.004
chr3p	55352806	55352807	0.0035
chr3p	55352807	55352811	0.0045
chr3p	55352811	55352813	0.0055
chr3p	55352813	55352814	0.0075
chr3p	55352814	55352815	0.009
chr3p	55352815	55352816	0.0105
chr3p	55352816	55352817	0.011
chr3p	55352817	55352818	0.028
chr3p	55352818	55352819	0.044
chr3p	55352819	55352820	0.0545
chr3p	55352820	55352821	0.092
chr3p	55352821	55352822	0.1365
chr3p	55352822	55352823	0.139
chr3p	55352823	55352824	0.1455
chr3p	55352824	55352825	0.3575
chr3p	55352825	55352826	0.3755
chr3p	55352826	55352827	0.3835
chr3p	55352827	55352829	0.387
chr3p	55352829	55352830	0.388
chr3p	55352830	55352831	0.3885
chr3p	55352831	55352832	0.388
chr3p	55352832	55352833	0.39
chr3p	55352833	55352834	0.3985
chr3p	55352834	55352835	0.397
chr3p	55352835	55352836	0.398
chr3p	55352836	55352837	0.4015
chr3p	55352837	55352839	0.4035
chr3p	55352839	55352841	0.403
chr3p	55352841	55352842	0.398
chr3p	55352842	55352843	0.3975
chr3p	55352843	55352844	0.3965
chr3p	55352844	55352845	0.394
chr3p	55352845	55352846	0.389
chr3p	55352846	55352847	0.376
chr3p	55352847	55352848	0.3515
chr3p	55352848	55352849	0.332
chr3p	55352849	55352850	0.2685
chr3p	55352850	55352851	0.255
chr3p	55352851	55352852	0.2465
chr3p	55352852	55352853	0.218
chr3p	55352853	55352854	0.098
chr3p	55352854	55352855	0.053
chr3p	55352855	55352856	0.029
chr3p	55352856	55352858	0.0195
chr3p	55352858	55352859	0.019
chr3p	55352859	55352860	0.018
chr3p	55352860	55352861	0.0175
chr3p	55352861	55352862	0.015
chr3p	55352862	55352863	0.014
chr3p	55352863	55352865	0.006
chr3p	55352865	55352866	0.0045
chr3p	55352866	55352867	0.002
chr3p	55352946	55352976	0.002
chr3p	55354969	55354996	0.028
chr3p	55360636	55360666	0.004
chr3p	55360826	55360855	0.004
chr3p	55362019	55362047	0.005
chr3p	55367721	55367745	0.001
chr3p	55371043	55371072	0.002
chr3p	55372072	55372094	0.001
chr3p	55372094	55372100	0.028
chr3p	55372100	55372123	0.027
chr3p	55372320	55372349	0.002
chr3p	55388445	55388470	0.002
chr3p	55388855	55388884	0.005
chr3p	55390404	55390406	0.002
chr3p	55390406	55390433	0.0025
chr3p	55391088	55391114	0.001
chr3p	55391321	55391322	0.028
chr3p	55391322	55391350	0.046
chr3p	55391442	55391470	0.002
chr3p	55391470	55391471	0.001
chr3p	55391497	55391526	0.001
chr3p	55391532	55391559	0.041
chr3p	55391559	55391561	0.055
chr3p	55391965	55391991	0.001
chr3p	55392012	55392022	0.001
chr3p	55392022	55392041	0.001
chr3p	55392041	55392045	0.001
chr3p	55392207	55392208	0.001
chr3p	55392208	55392210	0.001
chr3p	55392210	55392238	0.002
chr3p	55392238	55392239	0.001
chr3p	55392239	55392240	0.001
chr3p	55392653	55392672	0.001
chr3p	55392672	55392681	0.001
chr3p	55392681	55392699	0.001
chr3p	55392864	55392889	0.055
chr3p	55392903	55392930	0.002
chr3p	55393241	55393267	0.001
chr3p	55393488	55393496	0.001
chr3p	55393496	55393503	0.002
chr3p	55393503	55393518	0.002
chr3p	55393518	55393525	0.002
chr3p	55393525	55393531	0.001
chr3p	55393882	55393911	0.002
chr3p	55394128	55394150	0.002
chr3p	55394150	55394153	0.002
chr3p	55394153	55394178	0.001
chr3p	55397010	55397011	0.001
chr3p	55397011	55397035	0.01
chr3p	55397035	55397037	0.009
chr3p	55397037	55397040	0.0075
chr3p	55397062	55397091	0.006
chr3p	55397601	55397602	0.0035
chr3p	55397602	55397626	0.0085
chr3p	55397626	55397627	0.008
chr3p	55397627	55397628	0.007
chr3p	55397628	55397630	0.005
chr3p	55397630	55397631	0.004
chr3p	55398552	55398576	0.001
chr3p	55405128	55405153	0.001
chr3p	55417264	55417293	0.003
chr3p	55417786	55417812	0.001
chr3p	55417891	55417920	0.001
chr3p	55418471	55418497	0.001
chr3p	55420502	55420532	0.001
chr3p	55421367	55421395	0.001
chr3p	55423367	55423393	0.003
chr3p	55430249	55430279	0.004
chr3p	55430750	55430779	0.001
chr3p	55431219	55431222	0.002
chr3p	55431222	55431245	0.007
chr3p	55431245	55431248	0.007
chr3p	55431248	55431249	0.006
chr3p	55431249	55431250	0.006
chr3p	55431250	55431252	0.003
chr3p	55431350	55431376	0.025
chr3p	55431376	55431377	0.019
chr3p	55431377	55431378	0.0155
chr3p	55431378	55431406	0.013
chr3p	55431473	55431497	0.001
chr3p	55431725	55431751	0.016
chr3p	55431751	55431752	0.014
chr3p	55431752	55431753	0.012
chr3p	55431753	55431754	0.002
chr3p	55431972	55432003	0.013
chr3p	55432075	55432088	0.001
chr3p	55432088	55432103	0.002
chr3p	55432103	55432116	0.003
chr3p	55432337	55432367	0.005
chr3p	55432442	55432466	0.002
chr3p	55433688	55433713	0.005
chr3p	55433713	55433717	0.0325
chr3p	55433717	55433742	0.055
chr3p	55433827	55433838	0.0045
chr3p	55433838	55433855	0.0055
chr3p	55433855	55433856	0.005
chr3p	55433856	55433867	0.002
chr3p	55434385	55434411	0.002
chr3p	55434411	55434414	0.0015
chr3p	55434414	55434415	0.001
chr3p	55434882	55434883	0.027
chr3p	55434883	55434910	0.053
chr3p	55435300	55435310	0.055
chr3p	55435310	55435325	0.083
chr3p	55435325	55435339	0.028
chr3p	55435786	55435815	0.027
chr3p	55436187	55436213	0.018
chr3p	55436353	55436383	0.04
chr3p	55438206	55438233	0.003
chr3p	55439257	55439260	0.003
chr3p	55439260	55439287	0.0045
chr3p	55439287	55439290	0.006
chr3p	55439541	55439570	0.002
chr3p	55439570	55439571	0.001
chr3p	55440148	55440171	0.002
chr3p	55440171	55440175	0.002
chr3p	55440175	55440203	0.002
chr3p	55441286	55441312	0.013
chr3p	55442156	55442186	0.001
chr3p	55443591	55443618	0.007
chr3p	55443842	55443872	0.001
chr3p	55444461	55444490	0.003
chr3p	55446591	55446620	0.002
chr3p	55447615	55447638	0.0205
chr3p	55447638	55447648	0.028
chr3p	55449261	55449285	0.006
chr3p	55449407	55449437	0.001
chr3p	55449735	55449764	0.0015
chr3p	55449955	55449984	0.013
chr3p	55450059	55450060	0.001
chr3p	55450060	55450089	0.002
chr3p	55450155	55450185	0.001
chr3p	55453114	55453115	0.002
chr3p	55453115	55453143	0.0015
chr3p	55453749	55453757	0.001
chr3p	55453757	55453778	0.002
chr3p	55453778	55453783	0.001
chr3p	55454135	55454164	0.002
chr3p	55454164	55454165	0.001
chr3p	55454842	55454872	0.002
chr3p	55456306	55456335	0.0505
chr3p	55456335	55456336	0.018
chr3p	55457493	55457523	0.002
chr3p	55459248	55459276	0.006
chr3p	55460870	55460872	0.002
chr3p	55460872	55460900	0.002
chr3p	55460987	55461016	0.001
chr3p	55464868	55464896	0.004
chr3p	55465339	55465369	0.001
chr3p	55465626	55465649	0.003
chr3p	55465734	55465763	0.001
chr3p	55466121	55466147	0.001
chr3p	55466176	55466180	0.001
chr3p	55466180	55466205	0.002
chr3p	55466205	55466208	0.001
chr3p	55467278	55467303	0.004
chr3p	55467345	55467370	0.0075
chr3p	55468089	55468118	0.001
chr3p	55468512	55468539	0.001
chr3p	55472116	55472142	0.001
chr3p	55473385	55473409	0.011
chr3p	55473960	55473990	0.003
chr3p	55474075	55474104	0.004
chr3p	55474689	55474718	0.002
chr3p	55474809	55474811	0.001
chr3p	55474811	55474815	0.003
chr3p	55474815	55474837	0.004
chr3p	55474837	55474841	0.003
chr3p	55477691	55477714	0.005
chr3p	55478098	55478123	0.001
chr3p	55480387	55480417	0.002
chr3p	55480539	55480564	0.001
chr3p	55480572	55480602	0.005
chr3p	55485112	55485141	0.018
chr3p	55485705	55485735	0.001
chr3p	55486389	55486420	0.001
chr3p	55486932	55486961	0.001
chr3p	55491580	55491582	0.002
chr3p	55491582	55491607	0.002
chr3p	55491607	55491609	0.0015
chr3p	55491784	55491812	0.005
chr3p	55492973	55492999	0.003
chr3p	55494428	55494457	0.001
chr3p	55498689	55498691	0.002
chr3p	55498691	55498716	0.002
chr3p	55498716	55498718	0.0015
chr3p	55498892	55498920	0.005
chr3p	55499815	55499822	0.002
chr3p	55499822	55499844	0.003
chr3p	55499844	55499846	0.001
chr3p	55500064	55500090	0.003
chr3p	55503157	55503158	0.0445
chr3p	55503158	55503159	0.0475
chr3p	55503159	55503160	0.049
chr3p	55503160	55503161	0.065
chr3p	55503161	55503181	0.0675
chr3p	55503181	55503184	0.065
chr3p	55503184	55503185	0.0645
chr3p	55503185	55503186	0.049
chr3p	55503186	55503187	0.018
chr3p	55503187	55503188	0.0175
chr3p	55503188	55503189	0.017
chr3p	55503189	55503190	0.0075
chr3p	55503201	55503225	0.001
chr3p	55503225	55503229	0.001
chr3p	55503308	55503335	0.001
chr3p	55508104	55508132	0.001
chr3p	55508348	55508373	0.013
chr3p	55508373	55508376	0.015
chr3p	55508376	55508401	0.001
chr3p	55510367	55510396	0.003
chr3p	55510539	55510565	0.002
chr3p	55510565	55510568	0.001
chr3p	55510679	55510681	0.003
chr3p	55510681	55510707	0.012
chr3p	55510707	55510708	0.0105
chr3p	55510708	55510710	0.0095
chr3p	55510710	55510711	0.008
chr3p	55514958	55514982	0.002
chr3p	55533893	55533924	0.002
chr3p	55534767	55534790	0.028
chr3p	55534790	55534794	0.022
chr3p	55534794	55534796	0.013
chr3p	55535492	55535519	0.001
chr3p	55537902	55537931	0.001
chr3p	55538167	55538171	0.001
chr3p	55538171	55538196	0.003
chr3p	55538196	55538199	0.001
chr3p	55538312	55538339	0.002
chr3p	55538522	55538529	0.079
chr3p	55538529	55538532	0.0825
chr3p	55538532	55538546	0.0895
chr3p	55538546	55538548	0.085
chr3p	55538548	55538550	0.0805
chr3p	55538550	55538551	0.0775
chr3p	55538551	55538552	0.037
chr3p	55538552	55538557	0.0105
chr3p	55538557	55538560	0.014
chr3p	55539217	55539244	0.002
chr3p	55539302	55539329	0.004
chr3p	55540215	55540245	0.004
chr3p	55540505	55540532	0.001
chr3p	55547506	55547536	0.001
chr3p	55550671	55550697	0.001
chr3p	55553551	55553553	0.001
chr3p	55553553	55553556	0.002
chr3p	55553556	55553575	0.0055
chr3p	55553575	55553576	0.005
chr3p	55553576	55553581	0.004
chr3p	55553581	55553582	0.005
chr3p	55553582	55553583	0.004
chr3p	55553835	55553861	0.009
chr3p	55554566	55554595	0.006
chr3p	55554626	55554653	0.001
chr3p	55556339	55556367	0.001
chr3p	55557625	55557648	0.003
chr3p	55557648	55557652	0.002
chr3p	55564437	55564465	0.014
chr3p	55567825	55567851	0.001
chr3p	55568363	55568392	0.001
chr3p	55568540	55568566	0.001
chr3p	55568778	55568804	0.001
chr3p	55569286	55569312	0.001
chr3p	55570292	55570293	0.001
chr3p	55570293	55570320	0.001
chr3p	55570320	55570322	0.001
chr3p	55572724	55572748	0.002
chr3p	55572762	55572763	0.002
chr3p	55572763	55572767	0.0035
chr3p	55572767	55572788	0.0035
chr3p	55572788	55572789	0.0035
chr3p	55572789	55572790	0.002
chr3p	55572790	55572791	0.002
chr3p	55573697	55573698	0.003
chr3p	55573698	55573721	0.0035
chr3p	55573721	55573722	0.003
chr3p	55573722	55573724	0.0025
chr3p	55573958	55573981	0.011
chr3p	55574599	55574628	0.005
chr3p	55575029	55575054	0.001
chr3p	55579213	55579241	0.001
chr3p	55579590	55579619	0.004
chr3p	55580102	55580131	0.001
chr3p	55580568	55580595	0.003
chr3p	55580998	55581005	0.003
chr3p	55581005	55581026	0.002
chr3p	55581026	55581035	0.001
chr3p	55581173	55581196	0.001
chr3p	55581577	55581605	0.001
chr3p	55587774	55587804	0.001
chr3p	55589884	55589912	0.001
chr3p	55592006	55592033	0.001
chr3p	55592456	55592485	0.001
chr3p	55593037	55593056	0.013
chr3p	55593056	55593058	0.014
chr3p	55593058	55593066	0.016
chr3p	55593066	55593084	0.002
chr3p	55593084	55593085	0.001
chr3p	55593287	55593314	0.002
chr3p	55593451	55593480	0.007
chr3p	55593486	55593514	0.001
chr3p	55593525	55593553	0.001
chr3p	55593772	55593801	0.001
chr3p	55593860	55593890	0.002
chr3p	55594135	55594161	0.002
chr3p	55594209	55594210	0.004
chr3p	55594210	55594212	0.027
chr3p	55594212	55594221	0.031
chr3p	55594221	55594224	0.0405
chr3p	55594224	55594236	0.0495
chr3p	55594236	55594239	0.047
chr3p	55594239	55594241	0.044
chr3p	55594241	55594246	0.037
chr3p	55594246	55594247	0.018
chr3p	55594514	55594539	0.001
chr3p	55595397	55595426	0.009
chr3p	55595499	55595526	0.007
chr3p	55596119	55596147	0.002
chr3p	55596280	55596285	0.004
chr3p	55596285	55596286	0.005
chr3p	55596286	55596309	0.006
chr3p	55596309	55596313	0.004
chr3p	55596313	55596314	0.003
chr3p	55596314	55596315	0.001
chr3p	55596598	55596626	0.001
chr3p	55596737	55596738	0.002
chr3p	55596738	55596766	0.003
chr3p	55596766	55596768	0.002
chr3p	55597102	55597130	0.002
chr3p	55597247	55597270	0.001
chr3p	55597270	55597275	0.002
chr3p	55597275	55597298	0.001
chr3p	55597961	55597994	0.003
chr3p	55598127	55598128	0.002
chr3p	55598128	55598154	0.0015
chr3p	55598154	55598155	0.001
chr3p	55598521	55598550	0.002
chr3p	55598568	55598570	0.001
chr3p	55598570	55598574	0.0015
chr3p	55598574	55598575	0.002
chr3p	55598575	55598598	0.003
chr3p	55598784	55598812	0.004
chr3p	55599515	55599542	0.001
chr3p	55599638	55599639	0.001
chr3p	55599639	55599664	0.004
chr3p	55599664	55599665	0.003
chr3p	55599665	55599667	0.001
chr3p	55599966	55599994	0.001
chr3p	55600481	55600510	0.011
chr3p	55600741	55600770	0.007
chr3p	55601543	55601559	0.001
chr3p	55601559	55601572	0.003
chr3p	55601572	55601588	0.002
chr3p	55601686	55601687	0.015
chr3p	55601687	55601689	0.016
chr3p	55601689	55601690	0.0175
chr3p	55601690	55601709	0.0195
chr3p	55601709	55601711	0.019
chr3p	55601711	55601712	0.019
chr3p	55601712	55601713	0.017
chr3p	55601713	55601714	0.0105
chr3p	55601714	55601715	0.0045
chr3p	55601715	55601717	0.006
chr3p	55601717	55601718	0.004
chr3p	55601835	55601838	0.001
chr3p	55601838	55601863	0.002
chr3p	55601863	55601865	0.001
chr3p	55601865	55601866	0.001
chr3p	55603179	55603204	0.009
chr3p	55603591	55603593	0.001
chr3p	55603593	55603614	0.003
chr3p	55603614	55603621	0.002
chr3p	55603678	55603706	0.001
chr3p	55604893	55604923	0.003
chr3p	55604969	55604997	0.001
chr3p	55605545	55605550	0.001
chr3p	55605550	55605554	0.004
chr3p	55605554	55605555	0.005
chr3p	55605555	55605574	0.006
chr3p	55605574	55605575	0.0055
chr3p	55605575	55605576	0.005
chr3p	55605576	55605578	0.0045
chr3p	55605578	55605579	0.003
chr3p	55605579	55605580	0.002
chr3p	55605580	55605582	0.002
chr3p	55605582	55605584	0.001
chr3p	55606176	55606203	0.055
chr3p	55606505	55606535	0.001
chr3p	55613633	55613657	0.002
chr3p	55613905	55613936	0.002
chr3p	55613946	55613971	0.001
chr3p	55614465	55614489	0.001
chr3p	55616362	55616389	0.002
chr3p	55616631	55616638	0.001
chr3p	55616638	55616660	0.002
chr3p	55616660	55616666	0.001
chr3p	55616666	55616667	0.001
chr3p	55616755	55616779	0.007
chr3p	55617556	55617585	0.001
chr3p	55618254	55618283	0.001
chr3p	55618615	55618616	0.003
chr3p	55618616	55618641	0.0105
chr3p	55618641	55618643	0.0075
chr3p	55618643	55618644	0.006
chr3p	55618644	55618645	0.0045
chr3p	55618667	55618694	0.001
chr3p	55618929	55618930	0.001
chr3p	55618930	55618956	0.002
chr3p	55618956	55618958	0.0015
chr3p	55618958	55618960	0.002
chr3p	55621686	55621716	0.001
chr3p	55621729	55621730	0.011
chr3p	55621730	55621732	0.009
chr3p	55621732	55621757	0.0285
chr3p	55621757	55621758	0.0205
chr3p	55621758	55621760	0.017
chr3p	55621768	55621797	0.003
chr3p	55621815	55621843	0.001
chr3p	55621958	55621987	0.004
chr3p	55622195	55622196	0.011
chr3p	55622196	55622198	0.009
chr3p	55622198	55622223	0.0285
chr3p	55622223	55622224	0.0205
chr3p	55622224	55622226	0.017
chr3p	55622831	55622858	0.0015
chr3p	55622911	55622939	0.001
chr3p	55622988	55623016	0.003
chr3p	55623027	55623054	0.001
chr3p	55625516	55625541	0.001
chr3p	55626735	55626760	0.001
chr3p	55627007	55627031	0.001
chr3p	55628543	55628573	0.014
chr3p	55628736	55628765	0.001
chr3p	55629455	55629482	0.001
chr3p	55630424	55630451	0.001
chr3p	55638683	55638713	0.005
chr3p	55639125	55639153	0.001
chr3p	55639386	55639410	0.003
chr3p	55640013	55640041	0.001
chr3p	55640151	55640176	0.001
chr3p	55640600	55640629	0.001
chr3p	55640796	55640800	0.1405
chr3p	55640800	55640801	0.145
chr3p	55640801	55640822	0.149
chr3p	55640822	55640823	0.145
chr3p	55640823	55640824	0.127
chr3p	55640824	55640825	0.041
chr3p	55640825	55640826	0.023
chr3p	55643592	55643593	0.028
chr3p	55643593	55643619	0.0205
chr3p	55643619	55643620	0.028
chr3p	55643797	55643798	0.0095
chr3p	55643798	55643800	0.01
chr3p	55643800	55643803	0.011
chr3p	55643803	55643826	0.012
chr3p	55644291	55644300	0.001
chr3p	55644300	55644321	0.0015
chr3p	55644321	55644325	0.002
chr3p	55645143	55645144	0.001
chr3p	55645144	55645170	0.001
chr3p	55645170	55645173	0.001
chr3p	55646520	55646546	0.027
chr3p	55654433	55654461	0.005
chr3p	55656782	55656811	0.018
chr3p	55659801	55659829	0.001
chr3p	55662226	55662255	0.013
chr3p	55667690	55667716	0.001
chr3p	55668084	55668111	0.003
chr3p	55668847	55668848	0.004
chr3p	55668848	55668873	0.005
chr3p	55668873	55668875	0.004
chr3p	55668875	55668876	0.002
chr3p	55668876	55668878	0.001
chr3p	55675741	55675768	0.014
chr3p	55675865	55675871	0.0015
chr3p	55675871	55675872	0.002
chr3p	55675872	55675876	0.0045
chr3p	55675876	55675877	0.007
chr3p	55675877	55675878	0.0095
chr3p	55675878	55675894	0.011
chr3p	55675894	55675899	0.0095
chr3p	55675899	55675902	0.008
chr3p	55675902	55675903	0.006
chr3p	55675903	55675904	0.005
chr3p	55675904	55675905	0.0035
chr3p	55675905	55675906	0.005
chr3p	55675906	55675907	0.003
chr3p	55691754	55691782	0.001
chr3p	55704340	55704369	0.001
chr3p	55704562	55704565	0.001
chr3p	55704565	55704573	0.001
chr3p	55704573	55704580	0.0015
chr3p	55704580	55704591	0.0015
chr3p	55704591	55704594	0.002
chr3p	55704594	55704600	0.002
chr3p	55704600	55704607	0.001
chr3p	55709483	55709509	0.001
chr3p	55710193	55710217	0.009
chr3p	55710251	55710254	0.002
chr3p	55710254	55710258	0.003
chr3p	55710258	55710261	0.004
chr3p	55710261	55710262	0.0055
chr3p	55710262	55710277	0.006
chr3p	55710277	55710280	0.005
chr3p	55710280	55710282	0.0035
chr3p	55710282	55710283	0.0025
chr3p	55710283	55710285	0.002
chr3p	55718351	55718379	0.027
chr3p	55721771	55721799	0.001
chr3p	55730851	55730881	0.018
chr3p	55733293	55733318	0.001
chr3p	55733520	55733546	0.002
chr3p	55734033	55734062	0.005
chr3p	55747697	55747720	0.002
chr3p	55748074	55748100	0.001
chr3p	55749551	55749581	0.009
chr3p	55754813	55754842	0.027
chr3p	55759301	55759329	0.001
chr3p	55759661	55759690	0.005
chr3p	55759789	55759815	0.003
chr3p	55763763	55763787	0.003
chr3p	55763787	55763789	0.001
chr3p	55763868	55763895	0.001
chr3p	55763948	55763973	0.001
chr3p	55764009	55764010	0.005
chr3p	55764010	55764011	0.004
chr3p	55764011	55764013	0.0075
chr3p	55764013	55764034	0.0095
chr3p	55764034	55764038	0.007
chr3p	55764038	55764040	0.007
chr3p	55764040	55764042	0.003
chr3p	55764126	55764127	0.004
chr3p	55764127	55764128	0.0045
chr3p	55764128	55764152	0.0045
chr3p	55764152	55764153	0.0015
chr3p	55764153	55764155	0.001
chr3p	55764169	55764192	0.002
chr3p	55764192	55764193	0.002
chr3p	55764231	55764258	0.001
chr3p	55764311	55764336	0.001
chr3p	55768268	55768295	0.001
chr3p	55768372	55768401	0.003
chr3p	55768425	55768454	0.018
chr3p	55768512	55768539	0.001
chr3p	55768719	55768742	0.002
chr3p	55775087	55775114	0.002
chr3p	55777291	55777315	0.055
chr3p	55777489	55777490	0.001
chr3p	55777490	55777493	0.001
chr3p	55777493	55777517	0.0015
chr3p	55777517	55777518	0.001
chr3p	55777518	55777522	0.001
chr3p	55777543	55777545	0.003
chr3p	55777545	55777550	0.004
chr3p	55777550	55777557	0.007
chr3p	55777557	55777563	0.006
chr3p	55777563	55777565	0.014
chr3p	55777565	55777566	0.016
chr3p	55777566	55777571	0.0185
chr3p	55777571	55777572	0.018
chr3p	55777572	55777575	0.0165
chr3p	55777575	55777585	0.0155
chr3p	55777585	55777589	0.013
chr3p	55777589	55777591	0.0115
chr3p	55777591	55777592	0.007
chr3p	55777592	55777594	0.008
chr3p	55779777	55779806	0.003
chr3p	55779897	55779923	0.001
chr3p	55780175	55780185	0.018
chr3p	55780185	55780203	0.056
chr3p	55780203	55780208	0.0465
chr3p	55780208	55780214	0.04
chr3p	55780214	55780215	0.009
chr3p	55780361	55780362	0.0205
chr3p	55780362	55780389	0.024
chr3p	55780476	55780477	0.0035
chr3p	55780477	55780481	0.005
chr3p	55780481	55780505	0.0055
[truncated: 98,546 more rows]
