# Supplementary material for: A mammalian-like piRNA pathway in Axolotl reveals the origins of piRNA-directed DNA methylation
Source: EMBO J. 2025 Nov 13;45(6):1933–56. doi: 10.1038/s44318-025-00631-w (PMC7618676; doi:10.1038/s44318-025-00631-w)
Supplement: Supplementary file 11 — Source data Fig. 5 [file 44318_2025_631_MOESM11_ESM.zip › Figure 5/5B/oocyte_genome_srt_edit.pirna.rev.RPMmean.chr13p.csv]

chr13p	45000562	45000585	-0.003
chr13p	45001896	45001922	-0.001
chr13p	45004366	45004395	-0.027
chr13p	45004702	45004711	-0.055
chr13p	45004711	45004730	-0.028
chr13p	45004730	45004740	-0.001
chr13p	45005261	45005289	-0.001
chr13p	45008767	45008796	-0.001
chr13p	45009229	45009243	-0.004
chr13p	45009243	45009259	-0.0025
chr13p	45009259	45009267	-0.001
chr13p	45009267	45009273	-0.002
chr13p	45009273	45009275	-0.001
chr13p	45009275	45009277	-0.002
chr13p	45009277	45009287	-0.003
chr13p	45009287	45009288	-0.003
chr13p	45009288	45009289	-0.0065
chr13p	45009289	45009290	-0.011
chr13p	45009290	45009291	-0.014
chr13p	45009291	45009292	-0.0145
chr13p	45009292	45009294	-0.0155
chr13p	45009294	45009295	-0.017
chr13p	45009295	45009297	-0.0175
chr13p	45009297	45009304	-0.0165
chr13p	45009304	45009306	-0.015
chr13p	45009306	45009315	-0.0145
chr13p	45009315	45009318	-0.014
chr13p	45009323	45009324	-0.004
chr13p	45009324	45009337	-0.0035
chr13p	45009337	45009351	-0.004
chr13p	45009351	45009366	-0.002
chr13p	45009374	45009380	-0.004
chr13p	45009380	45009404	-0.0045
chr13p	45009404	45009405	-0.001
chr13p	45009405	45009411	-0.003
chr13p	45009411	45009432	-0.002
chr13p	45009435	45009437	-0.003
chr13p	45009437	45009442	-0.0045
chr13p	45009442	45009447	-0.0055
chr13p	45009447	45009448	-0.0075
chr13p	45009448	45009449	-0.0115
chr13p	45009449	45009451	-0.0125
chr13p	45009451	45009459	-0.0135
chr13p	45009459	45009465	-0.012
chr13p	45009465	45009476	-0.0085
chr13p	45009476	45009478	-0.002
chr13p	45009500	45009501	-0.002
chr13p	45009501	45009502	-0.0025
chr13p	45009502	45009523	-0.003
chr13p	45009523	45009526	-0.002
chr13p	45009526	45009528	-0.003
chr13p	45009528	45009529	-0.004
chr13p	45009529	45009530	-0.003
chr13p	45009530	45009555	-0.001
chr13p	45009717	45009742	-0.002
chr13p	45009930	45009959	-0.001
chr13p	45010082	45010106	-0.003
chr13p	45010224	45010228	-0.008
chr13p	45010228	45010230	-0.0105
chr13p	45010230	45010253	-0.0125
chr13p	45010253	45010254	-0.011
chr13p	45010254	45010258	-0.003
chr13p	45010258	45010259	-0.0015
chr13p	45010309	45010315	-0.002
chr13p	45010315	45010317	-0.0015
chr13p	45010317	45010318	-0.002
chr13p	45010318	45010319	-0.0025
chr13p	45010319	45010322	-0.003
chr13p	45010322	45010323	-0.0095
chr13p	45010323	45010326	-0.013
chr13p	45010326	45010327	-0.0135
chr13p	45010327	45010328	-0.015
chr13p	45010328	45010335	-0.0155
chr13p	45010335	45010341	-0.0145
chr13p	45010341	45010344	-0.014
chr13p	45010344	45010345	-0.0135
chr13p	45010345	45010346	-0.013
chr13p	45010346	45010350	-0.0125
chr13p	45010350	45010351	-0.0115
chr13p	45010351	45010352	-0.005
chr13p	45010355	45010358	-0.001
chr13p	45010358	45010370	-0.0025
chr13p	45010370	45010371	-0.0035
chr13p	45010371	45010372	-0.004
chr13p	45010372	45010373	-0.0045
chr13p	45010373	45010374	-0.008
chr13p	45010374	45010375	-0.0155
chr13p	45010375	45010376	-0.035
chr13p	45010376	45010377	-0.0655
chr13p	45010377	45010378	-0.2025
chr13p	45010378	45010379	-0.217
chr13p	45010379	45010380	-0.2225
chr13p	45010380	45010381	-0.227
chr13p	45010381	45010382	-0.236
chr13p	45010382	45010383	-0.2385
chr13p	45010383	45010384	-0.242
chr13p	45010384	45010393	-0.239
chr13p	45010393	45010394	-0.2395
chr13p	45010394	45010399	-0.2405
chr13p	45010399	45010401	-0.239
chr13p	45010401	45010402	-0.2375
chr13p	45010402	45010403	-0.226
chr13p	45010403	45010404	-0.2255
chr13p	45010404	45010405	-0.21
chr13p	45010405	45010406	-0.062
chr13p	45010406	45010407	-0.0595
chr13p	45010407	45010409	-0.004
chr13p	45010409	45010411	-0.0035
chr13p	45010411	45010412	-0.003
chr13p	45010412	45010421	-0.001
chr13p	45010421	45010422	-0.001
chr13p	45010426	45010430	-0.001
chr13p	45010430	45010454	-0.0015
chr13p	45010454	45010458	-0.002
chr13p	45010523	45010550	-0.001
chr13p	45010557	45010584	-0.002
chr13p	45010584	45010586	-0.003
chr13p	45010586	45010613	-0.002
chr13p	45010721	45010745	-0.001
chr13p	45010788	45010802	-0.001
chr13p	45010802	45010804	-0.003
chr13p	45010804	45010814	-0.005
chr13p	45010814	45010831	-0.004
chr13p	45010831	45010832	-0.002
chr13p	45010972	45010983	-0.001
chr13p	45010983	45011001	-0.003
chr13p	45011001	45011013	-0.003
chr13p	45011030	45011033	-0.002
chr13p	45011033	45011056	-0.004
chr13p	45011116	45011121	-0.002
chr13p	45011121	45011145	-0.004
chr13p	45011145	45011148	-0.002
chr13p	45011211	45011215	-0.007
chr13p	45011215	45011238	-0.0085
chr13p	45011331	45011334	-0.001
chr13p	45011334	45011350	-0.002
chr13p	45011350	45011358	-0.003
chr13p	45011358	45011362	-0.001
chr13p	45011362	45011367	-0.003
chr13p	45011367	45011368	-0.011
chr13p	45011368	45011369	-0.0075
chr13p	45011369	45011379	-0.009
chr13p	45011379	45011385	-0.008
chr13p	45011385	45011391	-0.009
chr13p	45011391	45011395	-0.0075
chr13p	45011395	45011396	-0.007
chr13p	45011396	45011410	-0.001
chr13p	45011429	45011431	-0.018
chr13p	45011431	45011433	-0.0105
chr13p	45011433	45011458	-0.0135
chr13p	45011458	45011462	-0.001
chr13p	45011466	45011491	-0.002
chr13p	45011539	45011540	-0.0235
chr13p	45011540	45011541	-0.027
chr13p	45011541	45011545	-0.0305
chr13p	45011545	45011568	-0.031
chr13p	45011568	45011569	-0.0175
chr13p	45011592	45011599	-0.006
chr13p	45011599	45011605	-0.0035
chr13p	45011605	45011609	-0.0045
chr13p	45011609	45011618	-0.0055
chr13p	45011618	45011629	-0.0025
chr13p	45011629	45011630	-0.004
chr13p	45011630	45011639	-0.002
chr13p	45011651	45011652	-0.0015
chr13p	45011652	45011660	-0.003
chr13p	45011660	45011663	-0.0035
chr13p	45011663	45011666	-0.0035
chr13p	45011666	45011675	-0.004
chr13p	45011675	45011680	-0.0015
chr13p	45011680	45011689	-0.0015
chr13p	45011689	45011691	-0.002
chr13p	45011691	45011692	-0.001
chr13p	45011977	45012006	-0.003
chr13p	45013236	45013265	-0.002
chr13p	45013726	45013756	-0.001
chr13p	45015820	45015846	-0.001
chr13p	45019656	45019681	-0.006
chr13p	45021071	45021100	-0.007
chr13p	45025422	45025423	-0.009
chr13p	45025423	45025448	-0.0115
chr13p	45025448	45025450	-0.009
chr13p	45025623	45025624	-0.005
chr13p	45025624	45025625	-0.006
chr13p	45025625	45025626	-0.0065
chr13p	45025626	45025630	-0.0075
chr13p	45025630	45025649	-0.01
chr13p	45025649	45025652	-0.0095
chr13p	45025652	45025653	-0.0055
chr13p	45025653	45025656	-0.005
chr13p	45025797	45025800	-0.001
chr13p	45025800	45025802	-0.001
chr13p	45025802	45025827	-0.002
chr13p	45025869	45025870	-0.0065
chr13p	45025870	45025871	-0.008
chr13p	45025871	45025894	-0.009
chr13p	45025894	45025896	-0.002
chr13p	45027694	45027724	-0.009
chr13p	45031751	45031779	-0.003
chr13p	45031794	45031824	-0.002
chr13p	45031891	45031893	-0.001
chr13p	45031893	45031919	-0.002
chr13p	45031919	45031922	-0.001
chr13p	45032213	45032215	-0.004
chr13p	45032215	45032219	-0.008
chr13p	45032219	45032221	-0.011
chr13p	45032221	45032222	-0.015
chr13p	45032222	45032223	-0.013
chr13p	45032223	45032225	-0.016
chr13p	45032225	45032226	-0.0275
chr13p	45032226	45032227	-0.031
chr13p	45032227	45032228	-0.0775
chr13p	45032228	45032229	-0.0985
chr13p	45032229	45032230	-0.1005
chr13p	45032230	45032232	-0.1045
chr13p	45032232	45032233	-0.1085
chr13p	45032233	45032234	-0.117
chr13p	45032234	45032235	-0.134
chr13p	45032235	45032236	-0.1385
chr13p	45032236	45032237	-0.141
chr13p	45032237	45032238	-0.1455
chr13p	45032238	45032239	-0.151
chr13p	45032239	45032242	-0.155
chr13p	45032242	45032243	-0.1535
chr13p	45032243	45032248	-0.1495
chr13p	45032248	45032249	-0.141
chr13p	45032249	45032250	-0.139
chr13p	45032250	45032253	-0.1375
chr13p	45032253	45032256	-0.124
chr13p	45032256	45032260	-0.047
chr13p	45032260	45032262	-0.045
chr13p	45032262	45032263	-0.039
chr13p	45032263	45032264	-0.019
chr13p	45032264	45032266	-0.0145
chr13p	45032440	45032470	-0.001
chr13p	45032584	45032613	-0.006
chr13p	45033338	45033368	-0.001
chr13p	45033469	45033484	-0.002
chr13p	45033484	45033485	-0.004
chr13p	45033485	45033497	-0.005
chr13p	45033497	45033514	-0.003
chr13p	45033629	45033659	-0.027
chr13p	45033788	45033818	-0.027
chr13p	45034956	45034957	-0.001
chr13p	45034957	45034971	-0.001
chr13p	45034971	45034972	-0.006
chr13p	45034972	45034983	-0.009
chr13p	45034983	45034986	-0.009
chr13p	45034986	45034995	-0.0085
chr13p	45034995	45034996	-0.004
chr13p	45039025	45039048	-0.055
chr13p	45039228	45039243	-0.002
chr13p	45039243	45039256	-0.002
chr13p	45039256	45039269	-0.001
chr13p	45039833	45039835	-0.018
chr13p	45039835	45039836	-0.022
chr13p	45039836	45039837	-0.0315
chr13p	45039837	45039838	-0.033
chr13p	45039838	45039839	-0.035
chr13p	45039839	45039840	-0.036
chr13p	45039840	45039861	-0.0365
chr13p	45039861	45039863	-0.0355
chr13p	45039863	45039865	-0.0085
chr13p	45045182	45045208	-0.003
chr13p	45045250	45045276	-0.003
chr13p	45045423	45045451	-0.001
chr13p	45046019	45046045	-0.001
chr13p	45046107	45046136	-0.002
chr13p	45046222	45046246	-0.002
chr13p	45046378	45046408	-0.002
chr13p	45046648	45046665	-0.001
chr13p	45046665	45046677	-0.001
chr13p	45046677	45046689	-0.001
chr13p	45046696	45046697	-0.001
chr13p	45046697	45046723	-0.001
chr13p	45046800	45046802	-0.001
chr13p	45046802	45046803	-0.001
chr13p	45046803	45046804	-0.001
chr13p	45046804	45046830	-0.002
chr13p	45046830	45046832	-0.002
chr13p	45046886	45046915	-0.001
chr13p	45047289	45047317	-0.001
chr13p	45047400	45047426	-0.001
chr13p	45047502	45047531	-0.001
chr13p	45047583	45047613	-0.002
chr13p	45047730	45047748	-0.001
chr13p	45047748	45047754	-0.0015
chr13p	45047754	45047775	-0.002
chr13p	45047777	45047805	-0.001
chr13p	45047826	45047827	-0.001
chr13p	45047827	45047854	-0.001
chr13p	45047854	45047856	-0.001
chr13p	45048182	45048188	-0.001
chr13p	45048188	45048211	-0.001
chr13p	45048211	45048212	-0.006
chr13p	45048212	45048214	-0.005
chr13p	45048214	45048240	-0.009
chr13p	45048427	45048456	-0.001
chr13p	45048469	45048485	-0.001
chr13p	45048485	45048489	-0.001
chr13p	45048489	45048498	-0.002
chr13p	45048498	45048513	-0.001
chr13p	45048513	45048518	-0.001
chr13p	45048676	45048702	-0.001
chr13p	45048809	45048810	-0.001
chr13p	45048810	45048814	-0.002
chr13p	45048814	45048815	-0.0015
chr13p	45048815	45048817	-0.0025
chr13p	45048817	45048838	-0.003
chr13p	45048838	45048839	-0.0025
chr13p	45048839	45048843	-0.002
chr13p	45048843	45048844	-0.003
chr13p	45048959	45048988	-0.001
chr13p	45048994	45049024	-0.001
chr13p	45049025	45049026	-0.001
chr13p	45049026	45049052	-0.0045
chr13p	45049052	45049054	-0.0035
chr13p	45049079	45049111	-0.001
chr13p	45049443	45049473	-0.002
chr13p	45049529	45049538	-0.001
chr13p	45049538	45049553	-0.001
chr13p	45049553	45049564	-0.001
chr13p	45049813	45049826	-0.001
chr13p	45049826	45049843	-0.001
chr13p	45049843	45049855	-0.001
chr13p	45049953	45049979	-0.001
chr13p	45050005	45050034	-0.001
chr13p	45050097	45050127	-0.001
chr13p	45050227	45050256	-0.001
chr13p	45050425	45050455	-0.004
chr13p	45050473	45050474	-0.001
chr13p	45050474	45050502	-0.002
chr13p	45050639	45050667	-0.001
chr13p	45050687	45050713	-0.001
chr13p	45050736	45050749	-0.001
chr13p	45050749	45050764	-0.002
chr13p	45050764	45050777	-0.0015
chr13p	45050888	45050918	-0.001
chr13p	45050933	45050961	-0.002
chr13p	45051172	45051199	-0.001
chr13p	45051469	45051495	-0.001
chr13p	45051653	45051682	-0.027
chr13p	45051782	45051812	-0.002
chr13p	45052069	45052093	-0.001
chr13p	45052100	45052101	-0.001
chr13p	45052101	45052127	-0.001
chr13p	45052204	45052206	-0.001
chr13p	45052206	45052207	-0.001
chr13p	45052207	45052208	-0.001
chr13p	45052208	45052234	-0.002
chr13p	45052234	45052236	-0.002
chr13p	45052290	45052319	-0.001
chr13p	45053014	45053023	-0.001
chr13p	45053023	45053043	-0.002
chr13p	45053043	45053046	-0.001
chr13p	45053538	45053566	-0.001
chr13p	45054674	45054698	-0.001
chr13p	45054856	45054883	-0.003
chr13p	45055290	45055319	-0.001
chr13p	45055530	45055547	-0.001
chr13p	45055547	45055554	-0.0015
chr13p	45055554	45055573	-0.002
chr13p	45055980	45055981	-0.018
chr13p	45055981	45055982	-0.027
chr13p	45055982	45056007	-0.027
chr13p	45057045	45057071	-0.008
chr13p	45066743	45066744	-0.0035
chr13p	45066744	45066745	-0.0055
chr13p	45066745	45066746	-0.0125
chr13p	45066746	45066747	-0.015
chr13p	45066747	45066748	-0.02
chr13p	45066748	45066769	-0.0215
chr13p	45066769	45066770	-0.0175
chr13p	45066770	45066771	-0.0135
chr13p	45066771	45066772	-0.009
chr13p	45067060	45067088	-0.005
chr13p	45071853	45071858	-0.002
chr13p	45071858	45071881	-0.0025
chr13p	45072173	45072197	-0.008
chr13p	45072240	45072251	-0.001
chr13p	45072251	45072269	-0.001
chr13p	45072269	45072279	-0.001
chr13p	45073893	45073919	-0.001
chr13p	45073974	45074004	-0.013
chr13p	45076010	45076038	-0.001
chr13p	45076970	45076995	-0.013
chr13p	45078414	45078441	-0.055
chr13p	45079205	45079232	-0.007
chr13p	45082491	45082518	-0.001
chr13p	45083134	45083135	-0.001
chr13p	45083135	45083163	-0.001
chr13p	45083212	45083239	-0.004
chr13p	45083986	45084013	-0.001
chr13p	45084051	45084078	-0.002
chr13p	45086153	45086177	-0.055
chr13p	45091526	45091554	-0.001
chr13p	45091586	45091590	-0.002
chr13p	45091590	45091616	-0.0085
chr13p	45091616	45091617	-0.015
chr13p	45091617	45091618	-0.01
chr13p	45091769	45091796	-0.027
chr13p	45091904	45091928	-0.002
chr13p	45091986	45092015	-0.002
chr13p	45092028	45092054	-0.002
chr13p	45092269	45092297	-0.005
chr13p	45092368	45092397	-0.002
chr13p	45095709	45095734	-0.001
chr13p	45096949	45096978	-0.009
chr13p	45102247	45102274	-0.001
chr13p	45102391	45102420	-0.009
chr13p	45106541	45106570	-0.027
chr13p	45106861	45106889	-0.055
chr13p	45109592	45109618	-0.002
chr13p	45116875	45116903	-0.001
chr13p	45117358	45117386	-0.003
chr13p	45118342	45118366	-0.001
chr13p	45118448	45118475	-0.004
chr13p	45119346	45119372	-0.002
chr13p	45119415	45119418	-0.014
chr13p	45119418	45119441	-0.0095
chr13p	45119441	45119444	-0.005
chr13p	45120878	45120908	-0.001
chr13p	45123629	45123657	-0.005
chr13p	45124489	45124519	-0.001
chr13p	45126398	45126423	-0.003
chr13p	45126591	45126616	-0.002
chr13p	45126674	45126702	-0.005
chr13p	45130816	45130817	-0.003
chr13p	45130817	45130818	-0.0045
chr13p	45130818	45130819	-0.0115
chr13p	45130819	45130820	-0.018
chr13p	45130820	45130821	-0.032
chr13p	45130821	45130842	-0.036
chr13p	45130842	45130844	-0.034
chr13p	45130844	45130846	-0.0035
chr13p	45130846	45130847	-0.005
chr13p	45131299	45131330	-0.004
chr13p	45133506	45133535	-0.002
chr13p	45135382	45135383	-0.003
chr13p	45135383	45135412	-0.009
chr13p	45136579	45136608	-0.002
chr13p	45139741	45139743	-0.002
chr13p	45139743	45139768	-0.0015
chr13p	45139889	45139918	-0.005
chr13p	45142000	45142029	-0.001
chr13p	45142710	45142720	-0.001
chr13p	45142720	45142740	-0.002
chr13p	45142740	45142747	-0.001
chr13p	45143420	45143446	-0.001
chr13p	45146948	45146979	-0.001
chr13p	45147184	45147213	-0.003
chr13p	45147322	45147350	-0.002
chr13p	45149720	45149750	-0.001
chr13p	45150803	45150832	-0.002
chr13p	45151369	45151396	-0.001
chr13p	45153506	45153532	-0.018
chr13p	45153905	45153932	-0.007
chr13p	45155438	45155464	-0.001
chr13p	45155516	45155540	-0.002
chr13p	45155984	45156014	-0.001
chr13p	45160277	45160306	-0.001
chr13p	45160353	45160381	-0.001
chr13p	45160472	45160473	-0.002
chr13p	45160473	45160500	-0.002
chr13p	45160500	45160502	-0.001
chr13p	45160537	45160561	-0.011
chr13p	45162175	45162204	-0.002
chr13p	45162748	45162775	-0.001
chr13p	45165284	45165311	-0.007
chr13p	45166807	45166833	-0.001
chr13p	45166885	45166909	-0.002
chr13p	45167348	45167378	-0.001
chr13p	45171640	45171669	-0.001
chr13p	45171716	45171744	-0.001
chr13p	45171835	45171836	-0.002
chr13p	45171836	45171863	-0.002
chr13p	45171863	45171865	-0.001
chr13p	45171900	45171924	-0.011
chr13p	45174203	45174204	-0.001
chr13p	45174204	45174229	-0.001
chr13p	45174229	45174231	-0.001
chr13p	45174231	45174233	-0.001
chr13p	45174651	45174679	-0.001
chr13p	45175845	45175848	-0.003
chr13p	45175848	45175874	-0.005
chr13p	45175874	45175876	-0.007
chr13p	45175892	45175922	-0.001
chr13p	45177303	45177326	-0.001
chr13p	45177335	45177336	-0.001
chr13p	45177336	45177337	-0.002
chr13p	45177337	45177338	-0.0025
chr13p	45177338	45177365	-0.0035
chr13p	45178848	45178880	-0.014
chr13p	45179023	45179050	-0.002
chr13p	45179050	45179051	-0.001
chr13p	45179121	45179149	-0.002
chr13p	45179245	45179273	-0.001
chr13p	45181023	45181051	-0.004
chr13p	45189516	45189545	-0.005
chr13p	45190357	45190385	-0.001
chr13p	45190609	45190637	-0.007
chr13p	45192552	45192581	-0.001
chr13p	45192809	45192810	-0.005
chr13p	45192810	45192838	-0.009
chr13p	45204241	45204268	-0.001
chr13p	45205420	45205446	-0.001
chr13p	45206452	45206478	-0.001
chr13p	45206893	45206920	-0.013
chr13p	45207033	45207035	-0.004
chr13p	45207035	45207036	-0.018
chr13p	45207036	45207058	-0.022
chr13p	45207058	45207061	-0.018
chr13p	45211448	45211474	-0.002
chr13p	45212379	45212405	-0.002
chr13p	45215059	45215085	-0.003
chr13p	45218942	45218971	-0.003
chr13p	45219427	45219453	-0.003
chr13p	45219539	45219540	-0.027
chr13p	45219540	45219569	-0.036
chr13p	45220418	45220448	-0.002
chr13p	45221908	45221934	-0.001
chr13p	45222251	45222279	-0.014
chr13p	45222324	45222326	-0.004
chr13p	45222326	45222351	-0.005
chr13p	45222351	45222352	-0.006
chr13p	45222352	45222354	-0.008
chr13p	45222354	45222379	-0.0035
chr13p	45222379	45222381	-0.005
chr13p	45225971	45225973	-0.011
chr13p	45225973	45225980	-0.022
chr13p	45225980	45225999	-0.036
chr13p	45225999	45226002	-0.025
chr13p	45226002	45226009	-0.014
chr13p	45226318	45226347	-0.002
chr13p	45230420	45230446	-0.009
chr13p	45237430	45237460	-0.013
chr13p	45237825	45237853	-0.027
chr13p	45238732	45238733	-0.004
chr13p	45238733	45238760	-0.011
chr13p	45238760	45238762	-0.006
chr13p	45239359	45239388	-0.001
chr13p	45239621	45239646	-0.004
chr13p	45239705	45239731	-0.001
chr13p	45242340	45242367	-0.001
chr13p	45243317	45243318	-0.002
chr13p	45243318	45243319	-0.004
chr13p	45243319	45243341	-0.005
chr13p	45243341	45243343	-0.004
chr13p	45243343	45243346	-0.006
chr13p	45245627	45245659	-0.018
chr13p	45247861	45247863	-0.006
chr13p	45247863	45247885	-0.0045
chr13p	45247885	45247886	-0.003
chr13p	45248148	45248149	-0.005
chr13p	45248149	45248150	-0.007
chr13p	45248150	45248151	-0.0095
chr13p	45248151	45248171	-0.011
chr13p	45248171	45248175	-0.0095
chr13p	45248175	45248177	-0.008
chr13p	45248177	45248178	-0.0035
chr13p	45248178	45248179	-0.002
chr13p	45248767	45248796	-0.001
chr13p	45248906	45248936	-0.007
chr13p	45249530	45249545	-0.001
chr13p	45249545	45249559	-0.0095
chr13p	45249559	45249574	-0.018
chr13p	45252515	45252516	-0.0205
chr13p	45252516	45252517	-0.034
chr13p	45252517	45252518	-0.0615
chr13p	45252518	45252545	-0.0685
chr13p	45252645	45252646	-0.018
chr13p	45252646	45252647	-0.032
chr13p	45252647	45252676	-0.0455
chr13p	45253456	45253480	-0.013
chr13p	45256759	45256786	-0.001
chr13p	45257121	45257123	-0.0235
chr13p	45257123	45257149	-0.042
chr13p	45257401	45257426	-0.009
chr13p	45259996	45260025	-0.002
chr13p	45262528	45262540	-0.003
chr13p	45262540	45262558	-0.004
chr13p	45262558	45262569	-0.002
chr13p	45266042	45266074	-0.027
chr13p	45266981	45266982	-0.004
chr13p	45266982	45267007	-0.018
chr13p	45267007	45267009	-0.013
chr13p	45267649	45267650	-0.002
chr13p	45267650	45267678	-0.0015
chr13p	45268141	45268166	-0.001
chr13p	45268962	45268985	-0.027
chr13p	45271516	45271541	-0.013
chr13p	45273366	45273368	-0.063
chr13p	45273368	45273369	-0.072
chr13p	45273369	45273370	-0.0765
chr13p	45273370	45273373	-0.09
chr13p	45273373	45273394	-0.094
chr13p	45273394	45273395	-0.09
chr13p	45273395	45273396	-0.062
chr13p	45273579	45273608	-0.011
chr13p	45276121	45276148	-0.002
chr13p	45276984	45277014	-0.002
chr13p	45277121	45277150	-0.001
chr13p	45277386	45277409	-0.001
chr13p	45280624	45280648	-0.003
chr13p	45290569	45290597	-0.001
chr13p	45291518	45291547	-0.001
chr13p	45294846	45294875	-0.028
chr13p	45295026	45295052	-0.001
chr13p	45297724	45297725	-0.001
chr13p	45297725	45297727	-0.002
chr13p	45297727	45297728	-0.0025
chr13p	45297728	45297753	-0.003
chr13p	45297753	45297754	-0.002
chr13p	45297777	45297806	-0.001
chr13p	45298595	45298620	-0.028
chr13p	45306968	45306999	-0.014
chr13p	45307470	45307499	-0.002
chr13p	45307705	45307730	-0.001
chr13p	45307865	45307888	-0.002
chr13p	45307934	45307959	-0.001
chr13p	45308057	45308086	-0.001
chr13p	45308230	45308258	-0.001
chr13p	45308439	45308470	-0.002
chr13p	45308639	45308667	-0.002
chr13p	45309126	45309154	-0.004
chr13p	45309292	45309317	-0.003
chr13p	45309574	45309601	-0.002
chr13p	45309813	45309839	-0.001
chr13p	45311161	45311171	-0.004
chr13p	45311171	45311189	-0.006
chr13p	45311189	45311196	-0.001
chr13p	45311371	45311399	-0.001
chr13p	45311439	45311467	-0.004
chr13p	45312172	45312201	-0.003
chr13p	45314167	45314168	-0.009
chr13p	45314168	45314196	-0.0065
chr13p	45314553	45314582	-0.001
chr13p	45315056	45315085	-0.003
chr13p	45315095	45315124	-0.002
chr13p	45315706	45315707	-0.001
chr13p	45315707	45315732	-0.0035
chr13p	45315732	45315736	-0.003
chr13p	45316220	45316248	-0.001
chr13p	45316426	45316456	-0.001
chr13p	45324386	45324413	-0.001
chr13p	45324422	45324423	-0.002
chr13p	45324423	45324448	-0.0015
chr13p	45324867	45324899	-0.004
chr13p	45324984	45325012	-0.001
chr13p	45325561	45325585	-0.027
chr13p	45327736	45327763	-0.002
chr13p	45327793	45327819	-0.027
chr13p	45332113	45332143	-0.007
chr13p	45332535	45332563	-0.001
chr13p	45334505	45334529	-0.004
chr13p	45334613	45334640	-0.002
chr13p	45335301	45335327	-0.0025
chr13p	45336508	45336534	-0.028
chr13p	45337039	45337061	-0.001
chr13p	45337061	45337064	-0.0015
chr13p	45337064	45337089	-0.002
chr13p	45337489	45337515	-0.055
chr13p	45342463	45342466	-0.009
chr13p	45342466	45342492	-0.017
chr13p	45342492	45342493	-0.009
chr13p	45342699	45342728	-0.0015
chr13p	45342728	45342729	-0.001
chr13p	45342802	45342804	-0.001
chr13p	45342804	45342806	-0.002
chr13p	45342806	45342808	-0.011
chr13p	45342808	45342809	-0.012
chr13p	45342809	45342829	-0.007
chr13p	45342829	45342830	-0.0065
chr13p	45342830	45342832	-0.006
chr13p	45342832	45342833	-0.011
chr13p	45342833	45342835	-0.01
chr13p	45342835	45342836	-0.009
chr13p	45342836	45342838	-0.001
chr13p	45342861	45342889	-0.055
chr13p	45342889	45342890	-0.0285
chr13p	45342890	45342918	-0.0015
chr13p	45345698	45345723	-0.001
chr13p	45347389	45347415	-0.003
chr13p	45347486	45347514	-0.003
chr13p	45348159	45348160	-0.0085
chr13p	45348160	45348161	-0.0105
chr13p	45348161	45348162	-0.013
chr13p	45348162	45348164	-0.015
chr13p	45348164	45348186	-0.0165
chr13p	45348186	45348188	-0.025
chr13p	45348568	45348569	-0.003
chr13p	45348569	45348597	-0.003
chr13p	45348597	45348599	-0.003
chr13p	45350108	45350137	-0.001
chr13p	45350215	45350240	-0.001
chr13p	45351864	45351891	-0.001
chr13p	45353952	45353954	-0.002
chr13p	45353954	45353982	-0.005
chr13p	45353982	45353983	-0.001
chr13p	45354191	45354192	-0.001
chr13p	45354192	45354193	-0.001
chr13p	45354193	45354217	-0.0015
chr13p	45354217	45354218	-0.001
chr13p	45354425	45354453	-0.001
chr13p	45356379	45356405	-0.001
chr13p	45356510	45356540	-0.08
chr13p	45356571	45356596	-0.003
chr13p	45356779	45356804	-0.013
chr13p	45357304	45357332	-0.001
chr13p	45357517	45357546	-0.001
chr13p	45357571	45357572	-0.068
chr13p	45357572	45357573	-0.0745
chr13p	45357573	45357574	-0.1435
chr13p	45357574	45357576	-0.173
chr13p	45357576	45357597	-0.1745
chr13p	45357597	45357598	-0.1675
chr13p	45357598	45357599	-0.1645
chr13p	45357599	45357600	-0.008
chr13p	45358270	45358297	-0.001
chr13p	45358750	45358776	-0.013
chr13p	45366083	45366113	-0.027
chr13p	45367824	45367850	-0.009
chr13p	45367956	45367957	-0.0055
chr13p	45367957	45367958	-0.0085
chr13p	45367958	45367959	-0.037
chr13p	45367959	45367960	-0.0415
chr13p	45367960	45367964	-0.0415
chr13p	45367964	45367983	-0.042
chr13p	45367983	45367984	-0.0415
chr13p	45367984	45367985	-0.0385
chr13p	45367985	45367986	-0.002
chr13p	45367986	45367990	-0.001
chr13p	45369701	45369730	-0.055
chr13p	45369929	45369930	-0.006
chr13p	45369930	45369956	-0.007
chr13p	45369956	45369957	-0.0065
chr13p	45369957	45369958	-0.002
chr13p	45369958	45369959	-0.003
chr13p	45370143	45370173	-0.027
chr13p	45377341	45377364	-0.001
chr13p	45377480	45377509	-0.027
chr13p	45379763	45379764	-0.027
chr13p	45379764	45379765	-0.0675
chr13p	45379765	45379767	-0.2975
chr13p	45379767	45379788	-0.311
chr13p	45379788	45379791	-0.2975
chr13p	45379791	45379792	-0.27
chr13p	45379792	45379793	-0.2435
chr13p	45379793	45379794	-0.053
chr13p	45379864	45379865	-0.001
chr13p	45379865	45379866	-0.0015
chr13p	45379866	45379867	-0.0025
chr13p	45379867	45379868	-0.0065
chr13p	45379868	45379869	-0.02
chr13p	45379869	45379870	-0.023
chr13p	45379870	45379871	-0.027
chr13p	45379871	45379872	-0.028
chr13p	45379872	45379873	-0.029
chr13p	45379873	45379874	-0.0315
chr13p	45379874	45379876	-0.032
chr13p	45379876	45379893	-0.0325
chr13p	45379893	45379894	-0.0315
chr13p	45379894	45379895	-0.03
chr13p	45379895	45379896	-0.0295
chr13p	45379896	45379897	-0.0225
chr13p	45379897	45379901	-0.003
chr13p	45379903	45379904	-0.001
chr13p	45379904	45379920	-0.001
chr13p	45379920	45379928	-0.002
chr13p	45379928	45379929	-0.001
chr13p	45379929	45379946	-0.001
chr13p	45380283	45380285	-0.001
chr13p	45380285	45380311	-0.001
chr13p	45380479	45380482	-0.001
chr13p	45380482	45380486	-0.0015
chr13p	45380486	45380487	-0.002
chr13p	45380487	45380488	-0.0025
chr13p	45380488	45380505	-0.003
chr13p	45380505	45380507	-0.002
chr13p	45380507	45380514	-0.003
chr13p	45380514	45380515	-0.002
chr13p	45380515	45380516	-0.001
chr13p	45381230	45381231	-0.002
chr13p	45381231	45381232	-0.004
chr13p	45381232	45381255	-0.0035
chr13p	45381255	45381258	-0.003
chr13p	45381258	45381260	-0.0015
chr13p	45381527	45381529	-0.001
chr13p	45381529	45381555	-0.001
chr13p	45381843	45381844	-0.001
chr13p	45381844	45381846	-0.001
chr13p	45381846	45381851	-0.003
chr13p	45381851	45381873	-0.004
chr13p	45381873	45381874	-0.003
chr13p	45381874	45381875	-0.0025
chr13p	45381875	45381876	-0.002
chr13p	45381876	45381877	-0.001
chr13p	45381887	45381916	-0.001
chr13p	45382191	45382217	-0.003
chr13p	45382638	45382668	-0.001
chr13p	45382820	45382828	-0.001
chr13p	45382828	45382849	-0.002
chr13p	45382849	45382854	-0.001
chr13p	45383039	45383067	-0.001
chr13p	45383201	45383226	-0.002
chr13p	45383605	45383612	-0.003
chr13p	45383612	45383615	-0.0565
chr13p	45383615	45383633	-0.059
chr13p	45383633	45383644	-0.115
chr13p	45383665	45383693	-0.005
chr13p	45383792	45383820	-0.001
chr13p	45383821	45383849	-0.003
chr13p	45383913	45383916	-0.001
chr13p	45383916	45383941	-0.001
chr13p	45384121	45384123	-0.001
chr13p	45384123	45384125	-0.002
chr13p	45384125	45384126	-0.003
chr13p	45384126	45384131	-0.0035
chr13p	45384131	45384150	-0.004
chr13p	45384150	45384154	-0.0035
chr13p	45384154	45384156	-0.002
chr13p	45384156	45384157	-0.001
chr13p	45384253	45384254	-0.001
chr13p	45384254	45384257	-0.001
chr13p	45384257	45384262	-0.0015
chr13p	45384262	45384263	-0.0025
chr13p	45384263	45384267	-0.0035
chr13p	45384267	45384269	-0.004
chr13p	45384269	45384283	-0.0045
chr13p	45384283	45384285	-0.004
chr13p	45384285	45384292	-0.0025
chr13p	45384292	45384293	-0.002
chr13p	45384535	45384564	-0.002
chr13p	45384597	45384598	-0.001
chr13p	45384598	45384623	-0.0015
chr13p	45384623	45384627	-0.002
chr13p	45384839	45384840	-0.001
chr13p	45384840	45384852	-0.001
chr13p	45384852	45384865	-0.0015
chr13p	45384865	45384882	-0.002
chr13p	45387595	45387598	-0.001
chr13p	45387598	45387601	-0.003
chr13p	45387601	45387602	-0.01
chr13p	45387602	45387603	-0.007
chr13p	45387603	45387604	-0.009
chr13p	45387604	45387605	-0.01
chr13p	45387605	45387622	-0.0105
chr13p	45387622	45387628	-0.01
chr13p	45387628	45387629	-0.005
chr13p	45387629	45387630	-0.004
chr13p	45388481	45388510	-0.008
chr13p	45389014	45389041	-0.027
chr13p	45389596	45389626	-0.006
chr13p	45392631	45392654	-0.028
chr13p	45393987	45394016	-0.027
chr13p	45395412	45395440	-0.027
chr13p	45395875	45395880	-0.027
chr13p	45395880	45395903	-0.053
chr13p	45397463	45397491	-0.011
chr13p	45403433	45403437	-0.001
chr13p	45403437	45403462	-0.002
chr13p	45414470	45414496	-0.001
chr13p	45416716	45416745	-0.001
chr13p	45417237	45417265	-0.001
chr13p	45418103	45418134	-0.013
chr13p	45422345	45422347	-0.002
chr13p	45422347	45422372	-0.0015
chr13p	45422372	45422373	-0.001
chr13p	45423329	45423354	-0.002
chr13p	45423766	45423795	-0.0015
chr13p	45423795	45423796	-0.001
chr13p	45424770	45424777	-0.001
chr13p	45424777	45424795	-0.002
chr13p	45424795	45424802	-0.001
chr13p	45427915	45427945	-0.005
chr13p	45428672	45428697	-0.028
chr13p	45431975	45431976	-0.001
chr13p	45431976	45432001	-0.001
chr13p	45432001	45432002	-0.001
chr13p	45432258	45432282	-0.013
chr13p	45436502	45436529	-0.055
chr13p	45437343	45437372	-0.001
chr13p	45438162	45438190	-0.006
chr13p	45442642	45442668	-0.002
chr13p	45443001	45443006	-0.001
chr13p	45443006	45443012	-0.002
chr13p	45443012	45443030	-0.0025
chr13p	45443030	45443034	-0.002
chr13p	45443034	45443037	-0.0015
chr13p	45443037	45443042	-0.001
chr13p	45447786	45447816	-0.027
chr13p	45454049	45454052	-0.001
chr13p	45454052	45454078	-0.0015
chr13p	45454078	45454079	-0.002
chr13p	45454127	45454152	-0.003
chr13p	45454192	45454193	-0.002
chr13p	45454193	45454223	-0.0025
chr13p	45454223	45454224	-0.001
chr13p	45455333	45455364	-0.005
chr13p	45455444	45455454	-0.001
chr13p	45455454	45455455	-0.001
chr13p	45455455	45455472	-0.0015
chr13p	45455472	45455482	-0.002
chr13p	45455517	45455545	-0.001
chr13p	45456696	45456706	-0.001
chr13p	45456706	45456711	-0.0015
chr13p	45456711	45456712	-0.0025
chr13p	45456712	45456713	-0.0045
chr13p	45456713	45456721	-0.0065
chr13p	45456721	45456734	-0.006
chr13p	45456734	45456740	-0.005
chr13p	45456740	45456741	-0.001
chr13p	45456822	45456845	-0.006
chr13p	45456968	45456995	-0.001
chr13p	45457406	45457437	-0.001
chr13p	45459546	45459575	-0.009
chr13p	45459578	45459602	-0.001
chr13p	45460142	45460165	-0.055
chr13p	45461847	45461875	-0.055
chr13p	45462168	45462198	-0.027
chr13p	45463158	45463188	-0.053
chr13p	45463229	45463259	-0.055
chr13p	45463620	45463622	-0.054
chr13p	45463622	45463649	-0.0815
chr13p	45463649	45463651	-0.055
chr13p	45463952	45463977	-0.004
chr13p	45464339	45464341	-0.002
chr13p	45464341	45464367	-0.0035
chr13p	45464742	45464743	-0.002
chr13p	45464743	45464767	-0.003
chr13p	45465518	45465544	-0.013
chr13p	45465950	45465977	-0.027
chr13p	45471450	45471477	-0.002
chr13p	45471829	45471858	-0.001
chr13p	45473940	45473970	-0.002
chr13p	45476020	45476049	-0.001
chr13p	45477985	45478013	-0.008
chr13p	45480388	45480398	-0.002
chr13p	45480398	45480418	-0.003
chr13p	45480418	45480423	-0.004
chr13p	45481073	45481101	-0.003
chr13p	45481281	45481307	-0.003
chr13p	45481339	45481366	-0.002
chr13p	45481509	45481535	-0.003
chr13p	45481779	45481806	-0.002
chr13p	45482485	45482510	-0.002
chr13p	45482568	45482595	-0.003
chr13p	45482786	45482802	-0.001
chr13p	45482802	45482814	-0.001
chr13p	45482814	45482827	-0.001
chr13p	45482895	45482921	-0.001
chr13p	45483208	45483237	-0.002
chr13p	45483611	45483639	-0.003
chr13p	45483809	45483834	-0.002
chr13p	45483854	45483883	-0.004
chr13p	45483884	45483887	-0.003
chr13p	45483887	45483912	-0.0025
chr13p	45483912	45483914	-0.002
chr13p	45484110	45484136	-0.002
chr13p	45484244	45484253	-0.003
chr13p	45484253	45484268	-0.008
chr13p	45484268	45484282	-0.005
chr13p	45485066	45485067	-0.001
chr13p	45485067	45485068	-0.001
chr13p	45485068	45485094	-0.002
chr13p	45485094	45485095	-0.001
chr13p	45485143	45485167	-0.027
chr13p	45485212	45485216	-0.001
chr13p	45485216	45485238	-0.003
chr13p	45485238	45485241	-0.001
chr13p	45485272	45485297	-0.002
chr13p	45485706	45485733	-0.003
chr13p	45485759	45485785	-0.005
chr13p	45486166	45486192	-0.002
chr13p	45486203	45486230	-0.002
chr13p	45487503	45487506	-0.001
chr13p	45487506	45487507	-0.001
chr13p	45487507	45487508	-0.002
chr13p	45487508	45487533	-0.002
chr13p	45487533	45487534	-0.001
chr13p	45487573	45487601	-0.002
chr13p	45488705	45488730	-0.005
chr13p	45489626	45489654	-0.002
chr13p	45490376	45490402	-0.002
chr13p	45495396	45495425	-0.001
chr13p	45495481	45495506	-0.002
chr13p	45498387	45498417	-0.002
chr13p	45500297	45500323	-0.013
chr13p	45501841	45501846	-0.001
chr13p	45501846	45501871	-0.001
chr13p	45501871	45501872	-0.001
chr13p	45502416	45502445	-0.027
chr13p	45502669	45502699	-0.001
chr13p	45502709	45502719	-0.028
chr13p	45502719	45502737	-0.0275
chr13p	45502737	45502749	-0.027
chr13p	45503018	45503045	-0.013
chr13p	45503251	45503279	-0.014
chr13p	45503460	45503468	-0.002
chr13p	45503468	45503490	-0.005
chr13p	45503490	45503495	-0.002
chr13p	45503495	45503496	-0.001
chr13p	45503585	45503612	-0.002
chr13p	45503612	45503613	-0.0095
chr13p	45503613	45503615	-0.027
chr13p	45503615	45503642	-0.026
chr13p	45503642	45503643	-0.016
chr13p	45503643	45503644	-0.0095
chr13p	45503898	45503926	-0.005
chr13p	45503946	45503950	-0.001
chr13p	45503950	45503952	-0.001
chr13p	45503952	45503958	-0.001
chr13p	45503958	45503973	-0.0015
chr13p	45503973	45503977	-0.001
chr13p	45503977	45503981	-0.001
chr13p	45503981	45503986	-0.001
chr13p	45504389	45504391	-0.001
chr13p	45504391	45504393	-0.001
chr13p	45504393	45504396	-0.001
chr13p	45504396	45504417	-0.0015
chr13p	45504417	45504424	-0.001
chr13p	45504440	45504441	-0.018
chr13p	45504441	45504468	-0.037
chr13p	45504721	45504722	-0.006
chr13p	45504722	45504751	-0.0045
chr13p	45505384	45505414	-0.055
chr13p	45506654	45506681	-0.055
chr13p	45508197	45508227	-0.027
chr13p	45509303	45509330	-0.008
chr13p	45512104	45512132	-0.005
chr13p	45512527	45512555	-0.001
chr13p	45512884	45512910	-0.002
chr13p	45513398	45513424	-0.008
chr13p	45513676	45513703	-0.002
chr13p	45513812	45513838	-0.002
chr13p	45515100	45515101	-0.002
chr13p	45515101	45515124	-0.003
chr13p	45515124	45515127	-0.0025
chr13p	45515127	45515147	-0.002
chr13p	45515162	45515189	-0.001
chr13p	45515306	45515333	-0.004
chr13p	45515637	45515666	-0.002
chr13p	45515723	45515748	-0.003
chr13p	45515891	45515920	-0.002
chr13p	45515984	45516011	-0.016
chr13p	45516505	45516531	-0.005
chr13p	45516848	45516876	-0.013
chr13p	45516945	45516972	-0.001
chr13p	45517053	45517058	-0.005
chr13p	45517058	45517059	-0.01
chr13p	45517059	45517060	-0.015
chr13p	45517060	45517078	-0.011
chr13p	45517078	45517086	-0.0085
chr13p	45517086	45517087	-0.0035
chr13p	45517087	45517088	-0.005
chr13p	45517505	45517531	-0.003
chr13p	45518057	45518084	-0.001
chr13p	45518121	45518146	-0.003
chr13p	45521967	45521996	-0.055
chr13p	45524872	45524900	-0.055
chr13p	45525228	45525258	-0.028
chr13p	45525674	45525702	-0.001
chr13p	45526014	45526043	-0.004
chr13p	45526086	45526087	-0.001
chr13p	45526087	45526111	-0.028
chr13p	45526111	45526117	-0.055
chr13p	45526315	45526337	-0.001
chr13p	45526337	45526345	-0.028
chr13p	45526345	45526366	-0.027
chr13p	45529356	45529357	-0.027
chr13p	45529357	45529382	-0.053
chr13p	45529382	45529385	-0.027
chr13p	45529588	45529618	-0.027
chr13p	45530365	45530366	-0.001
chr13p	45530366	45530393	-0.0015
chr13p	45530696	45530697	-0.001
chr13p	45530697	45530725	-0.0015
chr13p	45531026	45531027	-0.001
chr13p	45531027	45531054	-0.0015
chr13p	45531463	45531467	-0.001
chr13p	45531467	45531469	-0.002
chr13p	45531469	45531470	-0.0025
chr13p	45531470	45531474	-0.0055
chr13p	45531474	45531476	-0.0065
chr13p	45531476	45531490	-0.0115
chr13p	45531490	45531498	-0.011
chr13p	45531498	45531499	-0.0105
chr13p	45531499	45531500	-0.01
chr13p	45531500	45531504	-0.009
chr13p	45531514	45531522	-0.027
chr13p	45531522	45531542	-0.053
chr13p	45531542	45531551	-0.027
chr13p	45531592	45531593	-0.003
chr13p	45531593	45531620	-0.0025
chr13p	45531795	45531822	-0.009
chr13p	45532199	45532200	-0.012
chr13p	45532200	45532228	-0.007
chr13p	45532601	45532631	-0.002
chr13p	45533767	45533794	-0.001
chr13p	45533798	45533821	-0.001
chr13p	45535543	45535570	-0.004
chr13p	45535597	45535598	-0.003
chr13p	45535598	45535623	-0.002
chr13p	45535623	45535627	-0.003
chr13p	45535938	45535953	-0.003
chr13p	45535953	45535954	-0.006
chr13p	45535954	45535961	-0.004
chr13p	45535961	45535984	-0.0025
chr13p	45536153	45536179	-0.009
chr13p	45536440	45536444	-0.004
chr13p	45536444	45536468	-0.009
chr13p	45536468	45536472	-0.004
chr13p	45536484	45536486	-0.001
chr13p	45536486	45536512	-0.0015
chr13p	45536512	45536515	-0.001
chr13p	45536532	45536564	-0.002
chr13p	45537564	45537587	-0.001
chr13p	45539312	45539339	-0.004
chr13p	45539366	45539367	-0.003
chr13p	45539367	45539392	-0.002
chr13p	45539392	45539396	-0.003
chr13p	45539707	45539722	-0.003
chr13p	45539722	45539723	-0.006
chr13p	45539723	45539730	-0.004
chr13p	45539730	45539753	-0.0025
chr13p	45539922	45539948	-0.009
chr13p	45540211	45540215	-0.004
chr13p	45540215	45540239	-0.009
chr13p	45540239	45540243	-0.004
chr13p	45540255	45540257	-0.001
chr13p	45540257	45540283	-0.0015
chr13p	45540283	45540286	-0.001
chr13p	45540303	45540335	-0.002
chr13p	45541300	45541301	-0.003
chr13p	45541301	45541329	-0.002
chr13p	45541333	45541356	-0.001
chr13p	45543078	45543105	-0.004
chr13p	45543132	45543133	-0.003
chr13p	45543133	45543158	-0.002
chr13p	45543158	45543162	-0.003
chr13p	45543473	45543488	-0.003
chr13p	45543488	45543489	-0.006
chr13p	45543489	45543496	-0.004
chr13p	45543496	45543519	-0.0025
chr13p	45543688	45543714	-0.009
chr13p	45543975	45543979	-0.004
chr13p	45543979	45544003	-0.009
chr13p	45544003	45544007	-0.004
chr13p	45544019	45544021	-0.001
chr13p	45544021	45544047	-0.0015
chr13p	45544047	45544050	-0.001
chr13p	45544067	45544099	-0.002
chr13p	45546132	45546159	-0.0065
chr13p	45547535	45547568	-0.009
chr13p	45548518	45548545	-0.027
chr13p	45549000	45549030	-0.027
chr13p	45549059	45549090	-0.055
chr13p	45549295	45549323	-0.001
chr13p	45549545	45549548	-0.001
chr13p	45549548	45549573	-0.003
chr13p	45549573	45549578	-0.001
chr13p	45549691	45549721	-0.001
chr13p	45549737	45549765	-0.0015
chr13p	45549822	45549829	-0.007
chr13p	45549829	45549850	-0.016
chr13p	45549850	45549858	-0.009
chr13p	45550187	45550198	-0.013
chr13p	45550198	45550208	-0.027
chr13p	45550208	45550216	-0.0155
chr13p	45550216	45550226	-0.0085
chr13p	45550226	45550227	-0.011
chr13p	45550227	45550228	-0.0115
chr13p	45550228	45550236	-0.005
chr13p	45550236	45550255	-0.0035
chr13p	45550276	45550304	-0.001
chr13p	45550304	45550332	-0.007
chr13p	45550456	45550458	-0.004
chr13p	45550458	45550471	-0.0025
chr13p	45550471	45550486	-0.0035
chr13p	45550486	45550487	-0.0015
chr13p	45550487	45550499	-0.002
chr13p	45550536	45550566	-0.007
chr13p	45550746	45550776	-0.002
chr13p	45550884	45550913	-0.009
chr13p	45550926	45550929	-0.002
chr13p	45550929	45550931	-0.004
chr13p	45550931	45550934	-0.004
chr13p	45550934	45550952	-0.005
chr13p	45550952	45550954	-0.005
chr13p	45550954	45550955	-0.004
chr13p	45550955	45550959	-0.003
chr13p	45550959	45550960	-0.002
chr13p	45550960	45550963	-0.001
chr13p	45551038	45551066	-0.001
chr13p	45551098	45551126	-0.002
chr13p	45551269	45551270	-0.001
chr13p	45551270	45551271	-0.001
chr13p	45551271	45551298	-0.001
chr13p	45551298	45551300	-0.001
chr13p	45551386	45551387	-0.002
chr13p	45551387	45551411	-0.0015
chr13p	45551411	45551416	-0.0035
chr13p	45551416	45551439	-0.004
chr13p	45551537	45551567	-0.005
chr13p	45551829	45551833	-0.027
chr13p	45551833	45551857	-0.053
chr13p	45551857	45551862	-0.027
chr13p	45551988	45552012	-0.055
chr13p	45552332	45552359	-0.001
chr13p	45552473	45552474	-0.003
chr13p	45552474	45552499	-0.002
chr13p	45552499	45552503	-0.003
chr13p	45552580	45552609	-0.027
chr13p	45552634	45552664	-0.027
chr13p	45552814	45552829	-0.003
chr13p	45552829	45552830	-0.006
chr13p	45552830	45552837	-0.004
chr13p	45552837	45552860	-0.0025
chr13p	45553019	45553044	-0.002
chr13p	45553144	45553149	-0.018
chr13p	45553149	45553174	-0.021
chr13p	45553174	45553178	-0.003
chr13p	45553278	45553307	-0.055
chr13p	45559482	45559512	-0.027
chr13p	45560577	45560606	-0.002
chr13p	45560615	45560641	-0.003
chr13p	45561510	45561539	-0.027
chr13p	45561627	45561653	-0.055
chr13p	45564539	45564566	-0.027
chr13p	45564828	45564853	-0.055
chr13p	45564979	45564980	-0.002
chr13p	45564980	45565007	-0.005
chr13p	45565051	45565052	-0.0025
chr13p	45565052	45565075	-0.006
chr13p	45565075	45565078	-0.0055
chr13p	45565078	45565079	-0.005
chr13p	45565195	45565224	-0.009
chr13p	45565332	45565359	-0.001
chr13p	45565531	45565556	-0.013
chr13p	45566460	45566490	-0.007
chr13p	45567303	45567331	-0.055
chr13p	45567399	45567427	-0.027
chr13p	45567482	45567483	-0.032
chr13p	45567483	45567511	-0.0365
chr13p	45567604	45567633	-0.009
chr13p	45567635	45567663	-0.001
chr13p	45567675	45567676	-0.008
chr13p	45567676	45567677	-0.014
chr13p	45567677	45567682	-0.016
chr13p	45567682	45567699	-0.018
chr13p	45567699	45567704	-0.011
chr13p	45567704	45567707	-0.005
chr13p	45567963	45567991	-0.027
chr13p	45573290	45573320	-0.013
chr13p	45573413	45573438	-0.055
chr13p	45575408	45575439	-0.027
chr13p	45575615	45575645	-0.028
chr13p	45575677	45575704	-0.013
chr13p	45575782	45575811	-0.055
chr13p	45577035	45577064	-0.055
chr13p	45580502	45580511	-0.002
chr13p	45580511	45580528	-0.004
chr13p	45580528	45580539	-0.002
chr13p	45580746	45580770	-0.001
chr13p	45580774	45580775	-0.002
chr13p	45580775	45580797	-0.0015
chr13p	45580797	45580801	-0.001
chr13p	45581822	45581848	-0.001
chr13p	45583874	45583899	-0.001
chr13p	45585874	45585901	-0.028
chr13p	45588134	45588165	-0.027
chr13p	45588874	45588903	-0.027
chr13p	45591826	45591854	-0.027
chr13p	45592460	45592487	-0.002
chr13p	45592989	45593016	-0.002
chr13p	45593427	45593456	-0.002
chr13p	45594305	45594333	-0.009
chr13p	45594590	45594617	-0.007
chr13p	45595213	45595242	-0.005
chr13p	45595708	45595735	-0.004
chr13p	45595913	45595942	-0.001
chr13p	45596368	45596395	-0.011
chr13p	45596509	45596511	-0.001
chr13p	45596511	45596534	-0.001
chr13p	45596534	45596535	-0.001
chr13p	45596655	45596679	-0.007
chr13p	45597267	45597294	-0.027
chr13p	45597607	45597638	-0.027
chr13p	45597703	45597729	-0.027
chr13p	45601854	45601880	-0.027
chr13p	45603086	45603115	-0.008
chr13p	45603354	45603379	-0.003
chr13p	45603451	45603479	-0.011
chr13p	45604374	45604400	-0.007
chr13p	45604687	45604716	-0.005
chr13p	45604811	45604840	-0.005
chr13p	45604862	45604891	-0.001
chr13p	45606565	45606590	-0.001
chr13p	45611115	45611118	-0.001
chr13p	45611118	45611119	-0.005
chr13p	45611119	45611120	-0.0055
chr13p	45611120	45611121	-0.0075
chr13p	45611121	45611123	-0.0085
chr13p	45611123	45611126	-0.009
chr13p	45611126	45611140	-0.01
chr13p	45611140	45611146	-0.01
chr13p	45611146	45611147	-0.004
chr13p	45611147	45611151	-0.003
chr13p	45611426	45611456	-0.002
chr13p	45611766	45611795	-0.027
chr13p	45614333	45614360	-0.027
chr13p	45616036	45616066	-0.007
chr13p	45616103	45616127	-0.001
chr13p	45616297	45616327	-0.027
chr13p	45618718	45618744	-0.027
chr13p	45621660	45621690	-0.027
chr13p	45623044	45623073	-0.055
chr13p	45623096	45623125	-0.005
chr13p	45623171	45623195	-0.001
chr13p	45623701	45623709	-0.001
chr13p	45623709	45623710	-0.004
chr13p	45623710	45623711	-0.0045
chr13p	45623711	45623730	-0.0055
chr13p	45623730	45623739	-0.0055
chr13p	45623936	45623965	-0.009
chr13p	45624247	45624251	-0.002
chr13p	45624251	45624272	-0.003
chr13p	45624272	45624279	-0.002
chr13p	45624764	45624790	-0.008
chr13p	45625666	45625695	-0.001
chr13p	45625964	45625992	-0.001
chr13p	45626221	45626223	-0.006
chr13p	45626223	45626248	-0.0035
chr13p	45626357	45626358	-0.003
chr13p	45626358	45626378	-0.012
chr13p	45626378	45626386	-0.0135
chr13p	45626386	45626387	-0.016
chr13p	45626387	45626388	-0.006
chr13p	45626388	45626403	-0.003
chr13p	45626405	45626407	-0.003
chr13p	45626407	45626435	-0.0225
chr13p	45626435	45626437	-0.0205
chr13p	45626504	45626533	-0.009
chr13p	45626733	45626757	-0.002
chr13p	45627083	45627106	-0.0095
chr13p	45627106	45627110	-0.009
chr13p	45627689	45627715	-0.003
chr13p	45627840	45627841	-0.0015
chr13p	45627841	45627867	-0.002
chr13p	45627867	45627869	-0.003
chr13p	45628075	45628105	-0.001
chr13p	45628857	45628889	-0.018
chr13p	45628909	45628940	-0.002
chr13p	45629634	45629636	-0.004
chr13p	45629636	45629639	-0.008
chr13p	45629639	45629640	-0.0085
chr13p	45629640	45629641	-0.0165
chr13p	45629641	45629642	-0.0235
chr13p	45629642	45629643	-0.035
chr13p	45629643	45629644	-0.038
chr13p	45629644	45629645	-0.0755
chr13p	45629645	45629646	-0.0935
chr13p	45629646	45629647	-0.097
chr13p	45629647	45629648	-0.0985
chr13p	45629648	45629649	-0.0995
chr13p	45629649	45629650	-0.104
chr13p	45629650	45629651	-0.111
chr13p	45629651	45629652	-0.123
chr13p	45629652	45629653	-0.1345
chr13p	45629653	45629654	-0.1375
chr13p	45629654	45629655	-0.1595
chr13p	45629655	45629656	-0.164
chr13p	45629656	45629657	-0.166
chr13p	45629657	45629665	-0.1685
chr13p	45629665	45629668	-0.1595
chr13p	45629668	45629669	-0.158
chr13p	45629669	45629670	-0.1545
chr13p	45629670	45629671	-0.1405
chr13p	45629671	45629672	-0.1395
chr13p	45629672	45629673	-0.1145
chr13p	45629673	45629674	-0.0725
chr13p	45629674	45629675	-0.0705
chr13p	45629675	45629676	-0.0655
chr13p	45629676	45629677	-0.0645
chr13p	45629677	45629679	-0.0635
chr13p	45629679	45629680	-0.0605
chr13p	45629680	45629681	-0.037
chr13p	45629681	45629682	-0.03
chr13p	45629682	45629684	-0.0295
chr13p	45629684	45629685	-0.004
chr13p	45629685	45629686	-0.002
chr13p	45629904	45629906	-0.002
chr13p	45629906	45629907	-0.0025
chr13p	45629907	45629908	-0.003
chr13p	45629908	45629910	-0.0035
chr13p	45629910	45629912	-0.004
chr13p	45629912	45629913	-0.0045
chr13p	45629913	45629915	-0.0045
chr13p	45629915	45629916	-0.0055
chr13p	45629916	45629918	-0.006
chr13p	45629918	45629934	-0.006
chr13p	45629934	45629935	-0.0075
chr13p	45629935	45629936	-0.005
chr13p	45629936	45629937	-0.0035
chr13p	45629937	45629938	-0.003
chr13p	45629938	45629941	-0.0025
chr13p	45629941	45629943	-0.0045
chr13p	45629943	45629944	-0.0035
chr13p	45629944	45629946	-0.006
chr13p	45629946	45629965	-0.006
chr13p	45629965	45629971	-0.003
chr13p	45630015	45630016	-0.004
chr13p	45630016	45630017	-0.005
chr13p	45630017	45630044	-0.008
chr13p	45630044	45630045	-0.005
chr13p	45630045	45630046	-0.003
chr13p	45630081	45630108	-0.001
chr13p	45630112	45630137	-0.011
chr13p	45631770	45631799	-0.027
chr13p	45633093	45633119	-0.003
chr13p	45633555	45633582	-0.001
chr13p	45634332	45634361	-0.001
chr13p	45634973	45635001	-0.001
chr13p	45635110	45635111	-0.037
chr13p	45635111	45635138	-0.022
chr13p	45635138	45635139	-0.037
chr13p	45635763	45635794	-0.018
chr13p	45636317	45636318	-0.005
chr13p	45636318	45636319	-0.008
chr13p	45636319	45636345	-0.0085
chr13p	45636345	45636346	-0.008
chr13p	45636346	45636347	-0.003
chr13p	45636525	45636554	-0.001
chr13p	45636671	45636700	-0.001
chr13p	45638042	45638066	-0.027
chr13p	45639956	45639985	-0.055
chr13p	45639991	45640021	-0.005
chr13p	45640202	45640210	-0.027
chr13p	45640210	45640215	-0.028
chr13p	45640215	45640230	-0.028
chr13p	45640230	45640234	-0.0145
chr13p	45640234	45640244	-0.028
chr13p	45640312	45640339	-0.027
chr13p	45640396	45640403	-0.011
chr13p	45640403	45640408	-0.009
chr13p	45640408	45640427	-0.0095
chr13p	45640427	45640428	-0.0045
chr13p	45640428	45640437	-0.002
chr13p	45640743	45640769	-0.027
chr13p	45640990	45640991	-0.003
chr13p	45640991	45640993	-0.008
chr13p	45640993	45641019	-0.01
chr13p	45641019	45641020	-0.008
chr13p	45641256	45641269	-0.027
chr13p	45641269	45641283	-0.028
chr13p	45641283	45641290	-0.001
chr13p	45641290	45641292	-0.005
chr13p	45641292	45641315	-0.004
chr13p	45641383	45641410	-0.013
chr13p	45641464	45641493	-0.055
chr13p	45641675	45641677	-0.004
chr13p	45641677	45641678	-0.008
chr13p	45641678	45641704	-0.005
chr13p	45641704	45641705	-0.004
chr13p	45641705	45641733	-0.027
chr13p	45641799	45641824	-0.027
chr13p	45641886	45641915	-0.005
chr13p	45641918	45641947	-0.001
chr13p	45642123	45642152	-0.027
chr13p	45642222	45642251	-0.001
chr13p	45642322	45642351	-0.027
chr13p	45643938	45643968	-0.027
chr13p	45644550	45644576	-0.027
chr13p	45649030	45649054	-0.004
chr13p	45650204	45650233	-0.055
chr13p	45651588	45651617	-0.055
chr13p	45654407	45654436	-0.027
chr13p	45655850	45655879	-0.001
chr13p	45657761	45657787	-0.001
chr13p	45658472	45658498	-0.013
chr13p	45660901	45660930	-0.001
chr13p	45663509	45663537	-0.001
chr13p	45664460	45664489	-0.009
chr13p	45664605	45664607	-0.001
chr13p	45664607	45664634	-0.002
chr13p	45664930	45664957	-0.018
chr13p	45665714	45665740	-0.002
chr13p	45665961	45665962	-0.001
chr13p	45665962	45665988	-0.002
chr13p	45666017	45666045	-0.001
chr13p	45666045	45666046	-0.001
chr13p	45667792	45667793	-0.003
chr13p	45667793	45667795	-0.0045
chr13p	45667795	45667819	-0.0055
chr13p	45667819	45667821	-0.003
chr13p	45667886	45667887	-0.009
chr13p	45667887	45667888	-0.0115
chr13p	45667888	45667889	-0.012
chr13p	45667889	45667890	-0.012
chr13p	45667890	45667891	-0.0145
chr13p	45667891	45667913	-0.0145
chr13p	45667913	45667914	-0.013
chr13p	45667914	45667915	-0.0085
chr13p	45667915	45667918	-0.0025
chr13p	45667918	45667919	-0.001
chr13p	45667919	45667920	-0.001
chr13p	45668104	45668133	-0.002
chr13p	45668169	45668198	-0.002
chr13p	45668351	45668353	-0.002
chr13p	45668353	45668379	-0.003
chr13p	45668379	45668380	-0.001
chr13p	45668396	45668425	-0.003
chr13p	45668466	45668480	-0.001
chr13p	45668480	45668493	-0.002
chr13p	45668493	45668504	-0.001
chr13p	45668547	45668549	-0.001
chr13p	45668549	45668553	-0.002
chr13p	45668553	45668571	-0.005
chr13p	45668571	45668573	-0.005
chr13p	45668573	45668577	-0.003
chr13p	45668577	45668578	-0.002
chr13p	45668923	45668951	-0.002
chr13p	45668952	45668981	-0.002
chr13p	45669585	45669615	-0.002
chr13p	45670163	45670192	-0.002
chr13p	45670197	45670198	-0.003
chr13p	45670198	45670199	-0.007
chr13p	45670199	45670201	-0.009
chr13p	45670201	45670226	-0.012
chr13p	45670398	45670428	-0.001
chr13p	45670662	45670689	-0.005
chr13p	45670689	45670690	-0.002
chr13p	45671319	45671346	-0.014
chr13p	45672063	45672090	-0.001
chr13p	45673577	45673606	-0.027
chr13p	45673609	45673610	-0.001
chr13p	45673610	45673634	-0.001
chr13p	45673940	45673970	-0.009
chr13p	45674002	45674005	-0.002
chr13p	45674005	45674033	-0.0015
chr13p	45674033	45674035	-0.001
chr13p	45674045	45674069	-0.008
chr13p	45674069	45674071	-0.0045
chr13p	45674071	45674074	-0.005
chr13p	45674074	45674075	-0.006
chr13p	45674075	45674100	-0.002
chr13p	45674100	45674101	-0.002
chr13p	45674199	45674229	-0.009
chr13p	45674261	45674286	-0.004
chr13p	45674446	45674476	-0.003
chr13p	45674598	45674599	-0.002
chr13p	45674599	45674600	-0.005
chr13p	45674600	45674601	-0.006
chr13p	45674601	45674602	-0.007
chr13p	45674602	45674623	-0.008
chr13p	45674623	45674624	-0.005
chr13p	45674624	45674626	-0.005
chr13p	45674626	45674627	-0.003
chr13p	45674803	45674825	-0.001
chr13p	45674825	45674831	-0.002
chr13p	45674831	45674848	-0.001
chr13p	45675167	45675168	-0.007
chr13p	45675168	45675169	-0.007
chr13p	45675169	45675170	-0.0085
chr13p	45675170	45675193	-0.01
chr13p	45675193	45675197	-0.0085
chr13p	45675285	45675286	-0.001
chr13p	45675286	45675315	-0.003
chr13p	45675556	45675558	-0.001
chr13p	45675558	45675560	-0.001
chr13p	45675560	45675561	-0.0015
chr13p	45675561	45675562	-0.0015
chr13p	45675562	45675586	-0.002
chr13p	45675586	45675587	-0.003
chr13p	45675587	45675593	-0.001
chr13p	45675687	45675711	-0.002
chr13p	45675784	45675811	-0.001
chr13p	45675959	45675984	-0.002
chr13p	45676019	45676048	-0.001
chr13p	45677692	45677719	-0.001
chr13p	45677855	45677857	-0.001
chr13p	45677857	45677859	-0.003
chr13p	45677859	45677882	-0.005
chr13p	45677882	45677883	-0.004
chr13p	45677883	45677885	-0.003
chr13p	45677885	45677886	-0.001
chr13p	45677930	45677955	-0.001
chr13p	45678051	45678078	-0.002
chr13p	45678191	45678219	-0.008
chr13p	45678221	45678251	-0.014
chr13p	45678364	45678368	-0.002
chr13p	45678368	45678391	-0.003
chr13p	45678391	45678392	-0.002
chr13p	45678414	45678416	-0.001
chr13p	45678416	45678417	-0.003
chr13p	45678417	45678420	-0.006
chr13p	45678420	45678438	-0.0045
chr13p	45678438	45678442	-0.005
chr13p	45678442	45678443	-0.0035
chr13p	45678443	45678448	-0.002
chr13p	45678448	45678466	-0.001
chr13p	45678729	45678756	-0.001
chr13p	45678798	45678823	-0.003
chr13p	45679003	45679004	-0.001
chr13p	45679004	45679032	-0.001
chr13p	45679041	45679067	-0.001
chr13p	45679091	45679118	-0.009
chr13p	45679224	45679253	-0.003
chr13p	45680552	45680574	-0.001
chr13p	45680574	45680575	-0.002
chr13p	45680575	45680576	-0.002
chr13p	45680576	45680579	-0.0025
chr13p	45680579	45680601	-0.002
chr13p	45680697	45680727	-0.001
chr13p	45680783	45680784	-0.0025
chr13p	45680784	45680810	-0.003
chr13p	45680810	45680812	-0.002
chr13p	45680897	45680927	-0.001
chr13p	45681186	45681214	-0.004
chr13p	45681386	45681415	-0.007
chr13p	45681627	45681654	-0.011
chr13p	45681691	45681720	-0.002
chr13p	45681766	45681767	-0.002
chr13p	45681767	45681768	-0.024
chr13p	45681768	45681790	-0.03
chr13p	45681790	45681794	-0.0295
chr13p	45681794	45681795	-0.029
chr13p	45681795	45681796	-0.002
chr13p	45681796	45681798	-0.001
chr13p	45681873	45681878	-0.003
chr13p	45681878	45681883	-0.004
chr13p	45681883	45681885	-0.005
chr13p	45681885	45681886	-0.0065
chr13p	45681886	45681889	-0.011
chr13p	45681889	45681890	-0.0115
chr13p	45681890	45681902	-0.012
chr13p	45681902	45681906	-0.011
chr13p	45681906	45681910	-0.0085
chr13p	45681910	45681913	-0.008
chr13p	45681913	45681915	-0.007
chr13p	45681915	45681916	-0.002
chr13p	45681954	45681959	-0.002
chr13p	45681959	45681984	-0.003
chr13p	45682105	45682128	-0.065
chr13p	45682128	45682129	-0.0215
chr13p	45683633	45683662	-0.055
chr13p	45684409	45684439	-0.027
chr13p	45685387	45685414	-0.027
chr13p	45686500	45686529	-0.027
chr13p	45687814	45687842	-0.001
chr13p	45693512	45693537	-0.003
chr13p	45694567	45694593	-0.001
chr13p	45702128	45702151	-0.001
chr13p	45710314	45710338	-0.027
chr13p	45712811	45712813	-0.002
chr13p	45712813	45712835	-0.003
chr13p	45712835	45712836	-0.004
chr13p	45714730	45714754	-0.002
chr13p	45716552	45716581	-0.004
chr13p	45717005	45717033	-0.003
chr13p	45717614	45717624	-0.001
chr13p	45717624	45717641	-0.003
chr13p	45717641	45717652	-0.001
chr13p	45718014	45718041	-0.001
chr13p	45719286	45719315	0
chr13p	45719382	45719410	-0.001
chr13p	45720283	45720314	-0.004
chr13p	45722316	45722342	-0.004
chr13p	45722420	45722445	-0.001
chr13p	45725204	45725232	-0.001
chr13p	45725260	45725286	-0.002
chr13p	45734687	45734688	-0.001
chr13p	45734688	45734714	-0.002
chr13p	45734714	45734715	-0.001
chr13p	45737362	45737363	-0.001
chr13p	45737363	45737391	-0.003
chr13p	45737391	45737392	-0.001
chr13p	45737763	45737765	-0.009
chr13p	45737765	45737792	-0.018
chr13p	45737792	45737794	-0.009
chr13p	45740076	45740105	-0.027
chr13p	45740522	45740551	-0.002
chr13p	45742039	45742068	-0.007
chr13p	45742616	45742643	-0.001
chr13p	45742828	45742858	-0.003
chr13p	45742900	45742928	-0.005
chr13p	45744153	45744156	-0.034
chr13p	45744156	45744180	-0.0475
chr13p	45744180	45744184	-0.013
chr13p	45744307	45744335	-0.007
chr13p	45744553	45744579	-0.001
chr13p	45753889	45753917	-0.004
chr13p	45758237	45758262	-0.001
chr13p	45761749	45761772	-0.014
chr13p	45761787	45761813	-0.008
chr13p	45770409	45770410	-0.009
chr13p	45770410	45770413	-0.018
chr13p	45770413	45770438	-0.016
chr13p	45771896	45771926	-0.003
chr13p	45771978	45772010	-0.005
chr13p	45772530	45772559	-0.001
chr13p	45773221	45773223	-0.028
chr13p	45773223	45773250	-0.0205
chr13p	45773310	45773338	-0.001
chr13p	45773878	45773884	-0.001
chr13p	45773884	45773909	-0.001
chr13p	45773909	45773915	-0.001
chr13p	45776234	45776235	-0.001
chr13p	45776235	45776236	-0.0015
chr13p	45776236	45776263	-0.003
chr13p	45776263	45776264	-0.003
chr13p	45776264	45776265	-0.002
chr13p	45776342	45776345	-0.002
chr13p	45776345	45776349	-0.011
chr13p	45776349	45776350	-0.016
chr13p	45776350	45776351	-0.017
chr13p	45776351	45776352	-0.017
chr13p	45776352	45776353	-0.026
chr13p	45776353	45776354	-0.027
chr13p	45776354	45776357	-0.028
chr13p	45776357	45776358	-0.031
chr13p	45776358	45776370	-0.0355
chr13p	45776370	45776375	-0.0345
chr13p	45776375	45776376	-0.0315
chr13p	45776376	45776377	-0.03
chr13p	45776377	45776378	-0.0285
chr13p	45776378	45776379	-0.026
chr13p	45776379	45776380	-0.012
chr13p	45776380	45776386	-0.0075
chr13p	45776386	45776389	-0.0045
chr13p	45776930	45776951	-0.001
chr13p	45776951	45776958	-0.001
chr13p	45776958	45776974	-0.001
chr13p	45777313	45777340	-0.028
chr13p	45779333	45779357	-0.001
chr13p	45779447	45779472	-0.001
chr13p	45779684	45779711	-0.003
chr13p	45780859	45780886	-0.009
chr13p	45783462	45783486	-0.002
chr13p	45783886	45783909	-0.003
chr13p	45783909	45783914	-0.005
chr13p	45784331	45784332	-0.004
chr13p	45784332	45784358	-0.005
chr13p	45784358	45784359	-0.004
chr13p	45787826	45787827	-0.002
chr13p	45787827	45787854	-0.0025
chr13p	45787854	45787856	-0.002
chr13p	45787956	45787986	-0.004
chr13p	45788207	45788235	-0.003
chr13p	45788345	45788376	-0.002
chr13p	45793289	45793312	-0.002
chr13p	45794799	45794828	-0.001
chr13p	45796517	45796546	-0.004
chr13p	45802005	45802031	-0.001
chr13p	45802585	45802589	-0.001
chr13p	45802589	45802590	-0.001
chr13p	45802590	45802610	-0.002
chr13p	45802610	45802616	-0.0015
chr13p	45803154	45803179	-0.001
chr13p	45803550	45803576	-0.014
chr13p	45803615	45803644	-0.003
chr13p	45804077	45804087	-0.001
chr13p	45804087	45804104	-0.0015
chr13p	45804104	45804114	-0.002
chr13p	45804900	45804912	-0.055
chr13p	45804912	45804914	-0.054
chr13p	45804914	45804915	-0.0675
chr13p	45804915	45804928	-0.081
chr13p	45804928	45804941	-0.107
chr13p	45808356	45808381	-0.001
chr13p	45808824	45808854	-0.001
chr13p	45809254	45809282	-0.003
chr13p	45811887	45811913	-0.011
chr13p	45813200	45813224	-0.0035
chr13p	45813224	45813226	-0.003
chr13p	45813559	45813584	-0.002
chr13p	45813668	45813669	-0.002
chr13p	45813669	45813693	-0.0015
chr13p	45814512	45814540	-0.002
chr13p	45816239	45816245	-0.001
chr13p	45816245	45816263	-0.0025
chr13p	45816263	45816275	-0.004
chr13p	45816776	45816777	-0.003
chr13p	45816777	45816778	-0.003
chr13p	45816778	45816801	-0.004
chr13p	45816801	45816802	-0.003
chr13p	45816877	45816907	-0.002
chr13p	45816910	45816911	-0.002
chr13p	45816911	45816935	-0.003
chr13p	45816935	45816936	-0.001
chr13p	45816961	45816990	-0.001
chr13p	45818740	45818770	-0.009
chr13p	45826006	45826031	-0.029
chr13p	45826031	45826035	-0.028
chr13p	45826211	45826239	-0.003
chr13p	45826728	45826757	-0.004
chr13p	45826898	45826926	-0.001
chr13p	45827027	45827050	-0.0035
chr13p	45827083	45827109	-0.001
chr13p	45827160	45827187	-0.004
chr13p	45827373	45827401	-0.001
chr13p	45827401	45827402	-0.001
chr13p	45827834	45827860	-0.002
chr13p	45827866	45827896	-0.001
chr13p	45827967	45827981	-0.001
chr13p	45827981	45827997	-0.002
chr13p	45827997	45828008	-0.001
chr13p	45828030	45828059	-0.002
chr13p	45828624	45828654	-0.002
chr13p	45828949	45828973	-0.007
chr13p	45829256	45829257	-0.002
chr13p	45829257	45829282	-0.003
chr13p	45829282	45829283	-0.002
chr13p	45829678	45829679	-0.002
chr13p	45829679	45829704	-0.003
chr13p	45829704	45829705	-0.002
chr13p	45830103	45830126	-0.004
chr13p	45830349	45830378	-0.001
chr13p	45830946	45830974	-0.001
chr13p	45831272	45831299	-0.001
chr13p	45834949	45834952	-0.018
chr13p	45834952	45834977	-0.028
chr13p	45834977	45834978	-0.023
chr13p	45835106	45835135	-0.007
chr13p	45835470	45835495	-0.001
chr13p	45835759	45835785	-0.006
chr13p	45836135	45836161	-0.002
chr13p	45836591	45836613	-0.055
chr13p	45836613	45836619	-0.028
chr13p	45836619	45836642	-0.001
chr13p	45836802	45836827	-0.013
chr13p	45837175	45837177	-0.028
chr13p	45837177	45837203	-0.0205
chr13p	45837203	45837204	-0.028
chr13p	45838478	45838505	-0.001
chr13p	45838556	45838584	-0.003
chr13p	45838757	45838784	-0.004
chr13p	45838853	45838854	-0.002
chr13p	45838854	45838855	-0.004
chr13p	45838855	45838879	-0.005
chr13p	45838879	45838882	-0.004
chr13p	45838882	45838885	-0.002
chr13p	45839049	45839076	-0.001
chr13p	45839419	45839423	-0.002
chr13p	45839423	45839424	-0.004
chr13p	45839424	45839443	-0.005
chr13p	45839443	45839447	-0.004
chr13p	45839447	45839449	-0.002
chr13p	45839449	45839450	-0.02
chr13p	45839450	45839478	-0.018
chr13p	45839818	45839821	-0.018
chr13p	45839821	45839846	-0.028
chr13p	45839846	45839847	-0.023
chr13p	45840631	45840657	-0.006
chr13p	45841010	45841036	-0.002
chr13p	45845458	45845481	-0.007
chr13p	45859844	45859870	-0.002
chr13p	45865082	45865109	-0.001
chr13p	45868583	45868613	-0.001
chr13p	45870358	45870384	-0.001
chr13p	45870667	45870693	-0.002
chr13p	45870954	45870981	-0.001
chr13p	45871364	45871392	-0.007
chr13p	45872379	45872408	-0.001
chr13p	45875064	45875090	-0.007
chr13p	45877370	45877398	-0.002
chr13p	45883878	45883906	-0.013
chr13p	45886609	45886638	-0.001
chr13p	45887183	45887184	-0.003
chr13p	45887184	45887185	-0.0045
chr13p	45887185	45887210	-0.005
chr13p	45887210	45887212	-0.006
chr13p	45887218	45887244	-0.002
chr13p	45893041	45893066	-0.009
chr13p	45893727	45893728	-0.001
chr13p	45893728	45893756	-0.001
chr13p	45893756	45893757	-0.001
chr13p	45894673	45894701	-0.027
chr13p	45896442	45896471	-0.014
chr13p	45896538	45896568	-0.007
chr13p	45897252	45897279	-0.055
chr13p	45898460	45898484	-0.002
chr13p	45898914	45898943	-0.001
chr13p	45900000	45900006	-0.002
chr13p	45900006	45900008	-0.003
chr13p	45900008	45900009	-0.0035
chr13p	45900009	45900010	-0.0045
chr13p	45900010	45900026	-0.005
chr13p	45900026	45900035	-0.004
chr13p	45900035	45900036	-0.0035
chr13p	45900046	45900072	-0.013
chr13p	45907916	45907942	-0.001
chr13p	45908950	45908978	-0.013
chr13p	45909504	45909533	-0.001
chr13p	45910785	45910814	-0.003
chr13p	45911878	45911906	-0.002
chr13p	45913599	45913627	-0.004
chr13p	45913811	45913837	-0.027
chr13p	45913837	45913840	-0.0155
chr13p	45913840	45913866	-0.004
chr13p	45915445	45915450	-0.002
chr13p	45915450	45915451	-0.003
chr13p	45915451	45915474	-0.0035
chr13p	45915474	45915480	-0.004
chr13p	45915887	45915916	-0.006
chr13p	45917382	45917411	-0.001
chr13p	45917524	45917554	-0.001
chr13p	45918433	45918463	-0.001
chr13p	45918633	45918661	-0.003
chr13p	45918710	45918733	-0.001
chr13p	45919098	45919099	-0.002
chr13p	45919099	45919127	-0.004
chr13p	45919382	45919395	-0.002
chr13p	45919395	45919403	-0.004
chr13p	45919403	45919411	-0.006
chr13p	45919411	45919420	-0.004
chr13p	45919420	45919431	-0.004
chr13p	45919431	45919448	-0.002
chr13p	45919448	45919449	-0.002
chr13p	45919449	45919476	-0.0015
chr13p	45919502	45919526	-0.001
chr13p	45919534	45919562	-0.002
chr13p	45920133	45920134	-0.001
chr13p	45920134	45920158	-0.0015
chr13p	45920158	45920163	-0.002
chr13p	45920274	45920300	-0.001
chr13p	45920546	45920550	-0.003
chr13p	45920550	45920569	-0.002
chr13p	45920569	45920579	-0.001
chr13p	45920608	45920636	-0.001
chr13p	45920782	45920811	-0.001
chr13p	45922065	45922090	-0.001
chr13p	45922226	45922252	-0.001
chr13p	45922252	45922253	-0.001
chr13p	45928925	45928927	-0.001
chr13p	45928927	45928929	-0.003
chr13p	45928929	45928930	-0.004
chr13p	45928930	45928953	-0.0045
chr13p	45928953	45928955	-0.004
chr13p	45937400	45937426	-0.011
chr13p	45937921	45937949	-0.001
chr13p	45939655	45939660	-0.002
chr13p	45939660	45939679	-0.0015
chr13p	45939679	45939681	-0.0035
chr13p	45939681	45939686	-0.005
chr13p	45939686	45939709	-0.003
chr13p	45939923	45939953	-0.008
chr13p	45939953	45939979	-0.001
chr13p	45940127	45940128	-0.002
chr13p	45940128	45940130	-0.0015
chr13p	45940130	45940137	-0.002
chr13p	45940137	45940155	-0.003
chr13p	45940155	45940158	-0.002
chr13p	45940158	45940160	-0.0015
chr13p	45940173	45940205	-0.003
chr13p	45940219	45940221	-0.002
chr13p	45940221	45940222	-0.0015
chr13p	45940222	45940248	-0.002
chr13p	45941071	45941076	-0.002
chr13p	45941076	45941097	-0.0015
chr13p	45941097	45941102	-0.001
chr13p	45947369	45947395	-0.001
chr13p	45947723	45947750	-0.002
chr13p	45949290	45949310	-0.005
chr13p	45949310	45949316	-0.007
chr13p	45949316	45949339	-0.002
chr13p	45949405	45949406	-0.001
chr13p	45949406	45949432	-0.002
chr13p	45949432	45949434	-0.001
chr13p	45949578	45949605	-0.007
chr13p	45949793	45949794	-0.013
chr13p	45949794	45949795	-0.061
chr13p	45949795	45949796	-0.081
chr13p	45949796	45949799	-0.095
chr13p	45949799	45949819	-0.0995
chr13p	45949819	45949823	-0.0925
chr13p	45949823	45949826	-0.028
chr13p	45950111	45950137	-0.001
chr13p	45950187	45950216	-0.001
chr13p	45950866	45950889	-0.001
chr13p	45950976	45951005	-0.001
chr13p	45951255	45951285	-0.002
chr13p	45951285	45951286	-0.001
chr13p	45952550	45952580	-0.001
chr13p	45953867	45953894	-0.005
chr13p	45955221	45955250	-0.001
chr13p	45955698	45955728	-0.001
chr13p	45956006	45956007	-0.002
chr13p	45956007	45956008	-0.003
chr13p	45956008	45956009	-0.0035
chr13p	45956009	45956010	-0.004
chr13p	45956010	45956032	-0.0045
chr13p	45956032	45956033	-0.0035
chr13p	45956033	45956036	-0.0015
chr13p	45956036	45956037	-0.002
chr13p	45956266	45956269	-0.002
chr13p	45956269	45956294	-0.0025
chr13p	45956485	45956513	-0.0015
chr13p	45956513	45956514	-0.001
chr13p	45956549	45956578	-0.007
[truncated: 35,160 more rows]
