# Supplementary material for: A mammalian-like piRNA pathway in Axolotl reveals the origins of piRNA-directed DNA methylation
Source: EMBO J. 2025 Nov 13;45(6):1933–56. doi: 10.1038/s44318-025-00631-w (PMC7618676; doi:10.1038/s44318-025-00631-w)
Supplement: Supplementary file 11 — Source data Fig. 5 [file 44318_2025_631_MOESM11_ESM.zip › Figure 5/5B/testis_genome_srt_edit.pirna.fwd.RPMmean.chr3p.csv]

chr3p	55000227	55000228	0.014
chr3p	55000228	55000256	0.014
chr3p	55000256	55000520	0.026
chr3p	55000520	55000547	0.03
chr3p	55000547	55000977	0.026
chr3p	55000977	55001003	0.035
chr3p	55001003	55001172	0.026
chr3p	55001172	55001197	0.027
chr3p	55001197	55002081	0.026
chr3p	55002081	55002110	0.013
chr3p	55002110	55002448	0.026
chr3p	55002448	55002473	0.0135
chr3p	55002473	55002737	0.026
chr3p	55002737	55002738	0.0585
chr3p	55002738	55002739	0.074
chr3p	55002739	55002741	0.077
chr3p	55002741	55002742	0.0815
chr3p	55002742	55002743	0.1065
chr3p	55002743	55002746	0.1185
chr3p	55002746	55002750	0.162
chr3p	55002750	55002751	0.1665
chr3p	55002751	55002752	0.1725
chr3p	55002752	55002762	0.1785
chr3p	55002762	55002763	0.176
chr3p	55002763	55002764	0.174
chr3p	55002764	55002765	0.168
chr3p	55002765	55002766	0.1605
chr3p	55002766	55002767	0.1525
chr3p	55002767	55002768	0.1165
chr3p	55002768	55002770	0.1145
chr3p	55002770	55002772	0.079
chr3p	55002772	55002773	0.073
chr3p	55002773	55002774	0.0685
chr3p	55002774	55002775	0.046
chr3p	55002775	55002776	0.034
chr3p	55002776	55002778	0.019
chr3p	55002778	55005191	0.026
chr3p	55005191	55005214	0.015
chr3p	55005214	55005216	0.028
chr3p	55005216	55006094	0.026
chr3p	55006094	55006123	0.044
chr3p	55006123	55006202	0.026
chr3p	55006202	55006230	0.044
chr3p	55006230	55007599	0.026
chr3p	55007599	55007602	0.016
chr3p	55007602	55007625	0.0185
chr3p	55007625	55007629	0.031
chr3p	55007629	55007822	0.026
chr3p	55007822	55007850	0.014
chr3p	55007850	55008577	0.026
chr3p	55008577	55008578	0.0135
chr3p	55008578	55008602	0.014
chr3p	55008602	55008606	0.027
chr3p	55008606	55008636	0.026
chr3p	55008636	55008640	0.027
chr3p	55008640	55008644	0.027
chr3p	55008644	55008661	0.029
chr3p	55008661	55008666	0.029
chr3p	55008666	55008672	0.028
chr3p	55008672	55008677	0.026
chr3p	55008677	55008706	0.027
chr3p	55008706	55009915	0.026
chr3p	55009915	55009946	0.044
chr3p	55009946	55010387	0.026
chr3p	55010387	55010415	0.044
chr3p	55010415	55011197	0.026
chr3p	55011197	55011227	0.032
chr3p	55011227	55011445	0.026
chr3p	55011445	55011475	0.044
chr3p	55011475	55012096	0.026
chr3p	55012096	55012125	0.025
chr3p	55012125	55013123	0.026
chr3p	55013123	55013150	0.027
chr3p	55013150	55013260	0.026
chr3p	55013260	55013286	0.0135
chr3p	55013286	55013297	0.026
chr3p	55013297	55013299	0.0135
chr3p	55013299	55013324	0.014
chr3p	55013324	55013325	0.0135
chr3p	55013325	55013351	0.026
chr3p	55013351	55013382	0.0135
chr3p	55013382	55013385	0.026
chr3p	55013385	55013414	0.028
chr3p	55013414	55013458	0.026
chr3p	55013458	55013488	0.027
chr3p	55013488	55013507	0.026
chr3p	55013507	55013530	0.027
chr3p	55013530	55014891	0.026
chr3p	55014891	55014918	0.028
chr3p	55014918	55015526	0.026
chr3p	55015526	55015530	0.028
chr3p	55015530	55015556	0.015
chr3p	55015556	55015559	0.014
chr3p	55015559	55016399	0.026
chr3p	55016399	55016427	0.015
chr3p	55016427	55016863	0.026
chr3p	55016863	55016892	0.027
chr3p	55016892	55017395	0.026
chr3p	55017395	55017425	0.0145
chr3p	55017425	55018186	0.026
chr3p	55018186	55018187	0.279
chr3p	55018187	55018209	0.282
chr3p	55018209	55018210	0.276
chr3p	55018210	55018211	0.199
chr3p	55018211	55018228	0.026
chr3p	55018228	55018256	0.0135
chr3p	55018256	55018516	0.026
chr3p	55018516	55018545	0.0135
chr3p	55018545	55018625	0.026
chr3p	55018625	55018653	0.0135
chr3p	55018653	55018733	0.026
chr3p	55018733	55018760	0.027
chr3p	55018760	55018853	0.026
chr3p	55018853	55018881	0.027
chr3p	55018881	55018888	0.026
chr3p	55018888	55018918	0.014
chr3p	55018918	55018962	0.026
chr3p	55018962	55018994	0.0135
chr3p	55018994	55018998	0.026
chr3p	55018998	55019026	0.028
chr3p	55019026	55019070	0.026
chr3p	55019070	55019100	0.027
chr3p	55019100	55019118	0.026
chr3p	55019118	55019142	0.014
chr3p	55019142	55019146	0.0135
chr3p	55019146	55019147	0.015
chr3p	55019147	55019176	0.0145
chr3p	55019176	55019277	0.026
chr3p	55019277	55019306	0.027
chr3p	55019306	55020290	0.026
chr3p	55020290	55020317	0.031
chr3p	55020317	55020944	0.026
chr3p	55020944	55020971	0.014
chr3p	55020971	55021153	0.026
chr3p	55021153	55021182	0.027
chr3p	55021182	55021602	0.026
chr3p	55021602	55021632	0.044
chr3p	55021632	55022014	0.026
chr3p	55022014	55022039	0.031
chr3p	55022039	55022221	0.026
chr3p	55022221	55022250	0.027
chr3p	55022250	55022729	0.026
chr3p	55022729	55022756	0.0135
chr3p	55022756	55024295	0.026
chr3p	55024295	55024323	0.027
chr3p	55024323	55026629	0.026
chr3p	55026629	55026659	0.044
chr3p	55026659	55028385	0.026
chr3p	55028385	55028416	0.035
chr3p	55028416	55028512	0.026
chr3p	55028512	55028540	0.044
chr3p	55028540	55030682	0.026
chr3p	55030682	55030711	0.044
chr3p	55030711	55032466	0.026
chr3p	55032466	55032497	0.025
chr3p	55032497	55033073	0.026
chr3p	55033073	55033100	0.044
chr3p	55033100	55033658	0.026
chr3p	55033658	55033681	0.044
chr3p	55033681	55034622	0.026
chr3p	55034622	55034652	0.044
chr3p	55034652	55035079	0.026
chr3p	55035079	55035110	0.044
chr3p	55035110	55036386	0.026
chr3p	55036386	55036414	0.044
chr3p	55036414	55037462	0.026
chr3p	55037462	55037491	0.044
chr3p	55037491	55038643	0.026
chr3p	55038643	55038671	0.044
chr3p	55038671	55042081	0.026
chr3p	55042081	55042109	0.035
chr3p	55042109	55042631	0.026
chr3p	55042631	55042660	0.044
chr3p	55042660	55043053	0.026
chr3p	55043053	55043081	0.044
chr3p	55043081	55043871	0.026
chr3p	55043871	55043900	0.044
chr3p	55043900	55044237	0.026
chr3p	55044237	55044265	0.044
chr3p	55044265	55044267	0.034
chr3p	55044267	55044293	0.025
chr3p	55044293	55044386	0.026
chr3p	55044386	55044417	0.044
chr3p	55044417	55044974	0.026
chr3p	55044974	55045004	0.025
chr3p	55045004	55045458	0.026
chr3p	55045458	55045818	0.018
chr3p	55045818	55045847	0.035
chr3p	55045847	55047189	0.018
chr3p	55047189	55047218	0.035
chr3p	55047218	55047840	0.018
chr3p	55047840	55047870	0.035
chr3p	55047870	55048396	0.018
chr3p	55048396	55048424	0.021
chr3p	55048424	55049011	0.018
chr3p	55049011	55049042	0.035
chr3p	55049042	55049841	0.018
chr3p	55049841	55049870	0.035
chr3p	55049870	55050295	0.018
chr3p	55050295	55050325	0.035
chr3p	55050325	55050578	0.018
chr3p	55050578	55050608	0.035
chr3p	55050608	55050709	0.018
chr3p	55050709	55050732	0.053
chr3p	55050732	55051325	0.018
chr3p	55051325	55051354	0.053
chr3p	55051354	55051520	0.018
chr3p	55051520	55051544	0.02
chr3p	55051544	55051957	0.018
chr3p	55051957	55051983	0.019
chr3p	55051983	55051996	0.018
chr3p	55051996	55052026	0.018
chr3p	55052026	55052079	0.018
chr3p	55052079	55052104	0.019
chr3p	55052104	55052108	0.0105
chr3p	55052108	55052116	0.01
chr3p	55052116	55052128	0.0115
chr3p	55052128	55052133	0.0115
chr3p	55052133	55052142	0.0105
chr3p	55052142	55052145	0.01
chr3p	55052145	55052156	0.009
chr3p	55052156	55052175	0.018
chr3p	55052175	55052198	0.0095
chr3p	55052198	55052202	0.018
chr3p	55052202	55052418	0.018
chr3p	55052418	55052447	0.019
chr3p	55052447	55052473	0.018
chr3p	55052473	55052499	0.018
chr3p	55052499	55052542	0.018
chr3p	55052542	55052568	0.0095
chr3p	55052568	55052570	0.018
chr3p	55052570	55052588	0.018
chr3p	55052588	55052616	0.0095
chr3p	55052616	55052618	0.018
chr3p	55052618	55052658	0.018
chr3p	55052658	55052684	0.02
chr3p	55052684	55052689	0.019
chr3p	55052689	55052747	0.018
chr3p	55052747	55052775	0.018
chr3p	55052775	55052836	0.018
chr3p	55052836	55052862	0.018
chr3p	55052862	55052946	0.018
chr3p	55052946	55052948	0.0095
chr3p	55052948	55052975	0.0095
chr3p	55052975	55052983	0.018
chr3p	55052983	55053008	0.019
chr3p	55053008	55053029	0.018
chr3p	55053029	55053046	0.019
chr3p	55053046	55053048	0.01
chr3p	55053048	55053057	0.0105
chr3p	55053057	55053058	0.0105
chr3p	55053058	55053072	0.01
chr3p	55053072	55053075	0.0095
chr3p	55053075	55053086	0.018
chr3p	55053086	55053224	0.018
chr3p	55053224	55053255	0.018
chr3p	55053255	55053257	0.018
chr3p	55053257	55053281	0.018
chr3p	55053281	55053282	0.0095
chr3p	55053282	55053283	0.0095
chr3p	55053283	55053291	0.0095
chr3p	55053291	55053300	0.01
chr3p	55053300	55053301	0.01
chr3p	55053301	55053307	0.01
chr3p	55053307	55053310	0.01
chr3p	55053310	55053320	0.0095
chr3p	55053320	55053329	0.0095
chr3p	55053329	55053333	0.018
chr3p	55053333	55053360	0.018
chr3p	55053360	55053655	0.018
chr3p	55053655	55053684	0.0095
chr3p	55053684	55053776	0.018
chr3p	55053776	55053797	0.018
chr3p	55053797	55053807	0.0095
chr3p	55053807	55053809	0.0095
chr3p	55053809	55053811	0.0095
chr3p	55053811	55053825	0.0095
chr3p	55053825	55053837	0.0095
chr3p	55053837	55053839	0.0095
chr3p	55053839	55053854	0.018
chr3p	55053854	55053860	0.018
chr3p	55053860	55053881	0.0095
chr3p	55053881	55053888	0.0095
chr3p	55053888	55053902	0.018
chr3p	55053902	55053932	0.0095
chr3p	55053932	55053963	0.018
chr3p	55053963	55053973	0.019
chr3p	55053973	55053991	0.021
chr3p	55053991	55053992	0.02
chr3p	55053992	55054005	0.02
chr3p	55054005	55054278	0.018
chr3p	55054278	55054310	0.018
chr3p	55054310	55054404	0.018
chr3p	55054404	55054405	0.0095
chr3p	55054405	55054434	0.0095
chr3p	55054434	55054477	0.018
chr3p	55054477	55054503	0.018
chr3p	55054503	55054568	0.018
chr3p	55054568	55054580	0.0095
chr3p	55054580	55054596	0.01
chr3p	55054596	55054599	0.01
chr3p	55054599	55054610	0.0125
chr3p	55054610	55054627	0.0115
chr3p	55054627	55054923	0.018
chr3p	55054923	55054931	0.018
chr3p	55054931	55054941	0.019
chr3p	55054941	55054943	0.019
chr3p	55054943	55054949	0.01
chr3p	55054949	55054962	0.01
chr3p	55054962	55054968	0.0095
chr3p	55054968	55054970	0.018
chr3p	55054970	55054977	0.018
chr3p	55054977	55054980	0.018
chr3p	55054980	55055001	0.009
chr3p	55055001	55055005	0.009
chr3p	55055005	55055046	0.018
chr3p	55055046	55055068	0.0095
chr3p	55055068	55055073	0.0095
chr3p	55055073	55055075	0.0095
chr3p	55055075	55055092	0.01
chr3p	55055092	55055096	0.01
chr3p	55055096	55055098	0.0095
chr3p	55055098	55055099	0.0095
chr3p	55055099	55055101	0.0095
chr3p	55055101	55055107	0.0095
chr3p	55055107	55055109	0.0095
chr3p	55055109	55055121	0.0095
chr3p	55055121	55055129	0.0095
chr3p	55055129	55055130	0.0095
chr3p	55055130	55055137	0.0095
chr3p	55055137	55055259	0.018
chr3p	55055259	55055289	0.018
chr3p	55055289	55055439	0.018
chr3p	55055439	55055461	0.018
chr3p	55055461	55055469	0.01
chr3p	55055469	55055485	0.0095
chr3p	55055485	55055487	0.0095
chr3p	55055487	55055519	0.018
chr3p	55055519	55055521	0.0095
chr3p	55055521	55055544	0.0095
chr3p	55055544	55055548	0.0095
chr3p	55055548	55055550	0.01
chr3p	55055550	55055554	0.0095
chr3p	55055554	55055557	0.0105
chr3p	55055557	55055576	0.011
chr3p	55055576	55055577	0.0105
chr3p	55055577	55055580	0.0105
chr3p	55055580	55055581	0.0105
chr3p	55055581	55055582	0.01
chr3p	55055582	55055583	0.0095
chr3p	55055583	55055599	0.0095
chr3p	55055599	55055647	0.018
chr3p	55055647	55055651	0.01
chr3p	55055651	55055657	0.01
chr3p	55055657	55055659	0.0105
chr3p	55055659	55055660	0.011
chr3p	55055660	55055662	0.0115
chr3p	55055662	55055663	0.012
chr3p	55055663	55055673	0.0155
chr3p	55055673	55055674	0.015
chr3p	55055674	55055676	0.0145
chr3p	55055676	55055678	0.0145
chr3p	55055678	55055685	0.0145
chr3p	55055685	55055686	0.014
chr3p	55055686	55055687	0.013
chr3p	55055687	55055690	0.0125
chr3p	55055690	55055692	0.0125
chr3p	55055692	55055693	0.02
chr3p	55055693	55055695	0.018
chr3p	55055695	55055704	0.0095
chr3p	55055704	55055706	0.01
chr3p	55055706	55055708	0.01
chr3p	55055708	55055723	0.0105
chr3p	55055723	55055731	0.01
chr3p	55055731	55055737	0.0095
chr3p	55055737	55055750	0.018
chr3p	55055750	55055755	0.0095
chr3p	55055755	55055756	0.0105
chr3p	55055756	55055757	0.0105
chr3p	55055757	55055779	0.0115
chr3p	55055779	55055780	0.011
chr3p	55055780	55055781	0.0105
chr3p	55055781	55055782	0.0105
chr3p	55055782	55055784	0.0105
chr3p	55055784	55055786	0.0095
chr3p	55055786	55055787	0.0095
chr3p	55055787	55055794	0.018
chr3p	55055794	55055795	0.0095
chr3p	55055795	55055823	0.0095
chr3p	55055823	55055825	0.018
chr3p	55055825	55055853	0.018
chr3p	55055853	55055856	0.01
chr3p	55055856	55055859	0.01
chr3p	55055859	55055878	0.01
chr3p	55055878	55055882	0.01
chr3p	55055882	55055885	0.0095
chr3p	55055885	55055889	0.018
chr3p	55055889	55055923	0.018
chr3p	55055923	55055924	0.018
chr3p	55055924	55055952	0.0095
chr3p	55055952	55055953	0.018
chr3p	55055953	55055995	0.018
chr3p	55055995	55056020	0.0095
chr3p	55056020	55056042	0.018
chr3p	55056042	55056043	0.018
chr3p	55056043	55056070	0.0095
chr3p	55056070	55056071	0.0095
chr3p	55056071	55056078	0.018
chr3p	55056078	55056106	0.0095
chr3p	55056106	55056109	0.018
chr3p	55056109	55056117	0.018
chr3p	55056117	55056138	0.01
chr3p	55056138	55056142	0.01
chr3p	55056142	55056145	0.0105
chr3p	55056145	55056171	0.0095
chr3p	55056171	55056217	0.018
chr3p	55056217	55056248	0.0095
chr3p	55056248	55056332	0.018
chr3p	55056332	55056358	0.0095
chr3p	55056358	55056402	0.018
chr3p	55056402	55056415	0.0095
chr3p	55056415	55056432	0.0095
chr3p	55056432	55056444	0.018
chr3p	55056444	55056610	0.018
chr3p	55056610	55056639	0.02
chr3p	55056639	55056794	0.018
chr3p	55056794	55056799	0.018
chr3p	55056799	55056803	0.0095
chr3p	55056803	55056823	0.0095
chr3p	55056823	55056827	0.0095
chr3p	55056827	55056828	0.009
chr3p	55056828	55056832	0.018
chr3p	55056832	55056925	0.018
chr3p	55056925	55056955	0.02
chr3p	55056955	55057031	0.018
chr3p	55057031	55057047	0.009
chr3p	55057047	55057060	0.009
chr3p	55057060	55057074	0.018
chr3p	55057074	55057114	0.018
chr3p	55057114	55057119	0.0095
chr3p	55057119	55057127	0.01
chr3p	55057127	55057143	0.0105
chr3p	55057143	55057148	0.01
chr3p	55057148	55057151	0.019
chr3p	55057151	55057198	0.018
chr3p	55057198	55057228	0.018
chr3p	55057228	55057309	0.018
chr3p	55057309	55057311	0.01
chr3p	55057311	55057314	0.0105
chr3p	55057314	55057317	0.0105
chr3p	55057317	55057319	0.011
chr3p	55057319	55057320	0.011
chr3p	55057320	55057337	0.0115
chr3p	55057337	55057338	0.011
chr3p	55057338	55057340	0.0105
chr3p	55057340	55057342	0.0105
chr3p	55057342	55057343	0.01
chr3p	55057343	55057344	0.009
chr3p	55057344	55057347	0.018
chr3p	55057347	55057371	0.018
chr3p	55057371	55057375	0.0095
chr3p	55057375	55057399	0.0095
chr3p	55057399	55057404	0.018
chr3p	55057404	55057490	0.018
chr3p	55057490	55057494	0.018
chr3p	55057494	55057518	0.019
chr3p	55057518	55057523	0.018
chr3p	55057523	55057565	0.018
chr3p	55057565	55057573	0.0095
chr3p	55057573	55057596	0.01
chr3p	55057596	55057600	0.0095
chr3p	55057600	55057602	0.0095
chr3p	55057602	55057652	0.018
chr3p	55057652	55057679	0.018
chr3p	55057679	55057732	0.018
chr3p	55057732	55057760	0.0095
chr3p	55057760	55057761	0.0095
chr3p	55057761	55057764	0.0095
chr3p	55057764	55057790	0.0095
chr3p	55057790	55057793	0.018
chr3p	55057793	55057927	0.018
chr3p	55057927	55057937	0.0095
chr3p	55057937	55057957	0.0095
chr3p	55057957	55057967	0.018
chr3p	55057967	55057977	0.018
chr3p	55057977	55058003	0.021
chr3p	55058003	55058088	0.018
chr3p	55058088	55058114	0.019
chr3p	55058114	55058116	0.01
chr3p	55058116	55058117	0.01
chr3p	55058117	55058138	0.0095
chr3p	55058138	55058143	0.0095
chr3p	55058143	55058252	0.018
chr3p	55058252	55058281	0.019
chr3p	55058281	55058311	0.018
chr3p	55058311	55058315	0.021
chr3p	55058315	55058323	0.022
chr3p	55058323	55058325	0.0115
chr3p	55058325	55058326	0.0125
chr3p	55058326	55058333	0.013
chr3p	55058333	55058334	0.013
chr3p	55058334	55058339	0.0145
chr3p	55058339	55058340	0.0125
chr3p	55058340	55058351	0.012
chr3p	55058351	55058354	0.011
chr3p	55058354	55058360	0.01
chr3p	55058360	55058362	0.01
chr3p	55058362	55058399	0.018
chr3p	55058399	55058429	0.0095
chr3p	55058429	55058447	0.018
chr3p	55058447	55058460	0.0095
chr3p	55058460	55058475	0.01
chr3p	55058475	55058480	0.0105
chr3p	55058480	55058486	0.01
chr3p	55058486	55058497	0.019
chr3p	55058497	55058505	0.019
chr3p	55058505	55058527	0.018
chr3p	55058527	55059702	0.018
chr3p	55059702	55059728	0.019
chr3p	55059728	55059774	0.018
chr3p	55059774	55059802	0.0095
chr3p	55059802	55060370	0.018
chr3p	55060370	55060395	0.0095
chr3p	55060395	55060401	0.018
chr3p	55060401	55060427	0.021
chr3p	55060427	55061279	0.018
chr3p	55061279	55061307	0.015
chr3p	55061307	55061698	0.018
chr3p	55061698	55061728	0.035
chr3p	55061728	55064552	0.018
chr3p	55064552	55064579	0.035
chr3p	55064579	55066751	0.018
chr3p	55066751	55066777	0.0095
chr3p	55066777	55067385	0.018
chr3p	55067385	55067411	0.0095
chr3p	55067411	55068077	0.018
chr3p	55068077	55068108	0.035
chr3p	55068108	55068492	0.018
chr3p	55068492	55068520	0.035
chr3p	55068520	55068684	0.018
chr3p	55068684	55068714	0.035
chr3p	55068714	55070275	0.018
chr3p	55070275	55070302	0.021
chr3p	55070302	55071672	0.018
chr3p	55071672	55071698	0.035
chr3p	55071698	55071727	0.035
chr3p	55071727	55071986	0.018
chr3p	55071986	55072012	0.035
chr3p	55072012	55073348	0.018
chr3p	55073348	55073374	0.019
chr3p	55073374	55073478	0.018
chr3p	55073478	55073507	0.035
chr3p	55073507	55074962	0.018
chr3p	55074962	55074981	0.035
chr3p	55074981	55074993	0.037
chr3p	55074993	55075012	0.019
chr3p	55075012	55075475	0.018
chr3p	55075475	55075504	0.035
chr3p	55075504	55075693	0.018
chr3p	55075693	55075716	0.0095
chr3p	55075716	55075858	0.018
chr3p	55075858	55075881	0.019
chr3p	55075881	55076976	0.018
chr3p	55076976	55077000	0.0105
chr3p	55077000	55077342	0.018
chr3p	55077342	55077366	0.0095
chr3p	55077366	55077367	0.0095
chr3p	55077367	55077424	0.018
chr3p	55077424	55077447	0.019
chr3p	55077447	55079295	0.018
chr3p	55079295	55079323	0.0115
chr3p	55079323	55084319	0.018
chr3p	55084319	55084347	0.019
chr3p	55084347	55085748	0.018
chr3p	55085748	55085776	0.0095
chr3p	55085776	55087335	0.018
chr3p	55087335	55087364	0.0095
chr3p	55087364	55087514	0.018
chr3p	55087514	55087543	0.018
chr3p	55087543	55087594	0.018
chr3p	55087594	55087623	0.019
chr3p	55087623	55087655	0.018
chr3p	55087655	55087681	0.018
chr3p	55087681	55088432	0.018
chr3p	55088432	55088456	0.01
chr3p	55088456	55089211	0.018
chr3p	55089211	55089240	0.021
chr3p	55089240	55090498	0.018
chr3p	55090498	55090527	0.026
chr3p	55090527	55092015	0.018
chr3p	55092015	55092044	0.026
chr3p	55092044	55092420	0.018
chr3p	55092420	55092449	0.026
chr3p	55092449	55093668	0.018
chr3p	55093668	55093697	0.026
chr3p	55093697	55095299	0.018
chr3p	55095299	55095328	0.026
chr3p	55095328	55095703	0.018
chr3p	55095703	55095732	0.026
chr3p	55095732	55098103	0.018
chr3p	55098103	55098130	0.035
chr3p	55098130	55099234	0.018
chr3p	55099234	55099262	0.035
chr3p	55099262	55100686	0.018
chr3p	55100686	55100716	0.035
chr3p	55100716	55101676	0.018
chr3p	55101676	55101707	0.035
chr3p	55101707	55101920	0.018
chr3p	55101920	55101943	0.026
chr3p	55101943	55103578	0.018
chr3p	55103578	55103579	0.0095
chr3p	55103579	55103601	0.0105
chr3p	55103601	55103605	0.0095
chr3p	55103605	55103641	0.018
chr3p	55103641	55103666	0.0095
chr3p	55103666	55103822	0.018
chr3p	55103822	55103845	0.0095
chr3p	55103845	55104093	0.018
chr3p	55104093	55104117	0.01
chr3p	55104117	55104985	0.018
chr3p	55104985	55105008	0.019
chr3p	55105008	55105042	0.018
chr3p	55105042	55105050	0.019
chr3p	55105050	55105071	0.019
chr3p	55105071	55105073	0.019
chr3p	55105073	55105075	0.018
chr3p	55105075	55105131	0.018
chr3p	55105131	55105160	0.019
chr3p	55105160	55105293	0.018
chr3p	55105293	55105295	0.018
chr3p	55105295	55105321	0.0095
chr3p	55105321	55105323	0.0095
chr3p	55105323	55105657	0.018
chr3p	55105657	55105658	0.018
chr3p	55105658	55105686	0.01
chr3p	55105686	55105687	0.0095
chr3p	55105687	55105823	0.018
chr3p	55105823	55105851	0.0095
chr3p	55105851	55105899	0.018
chr3p	55105899	55105928	0.018
chr3p	55105928	55106023	0.018
chr3p	55106023	55106024	0.019
chr3p	55106024	55106052	0.01
chr3p	55106052	55106054	0.019
chr3p	55106054	55106132	0.018
chr3p	55106132	55106161	0.018
chr3p	55106161	55106301	0.018
chr3p	55106301	55106331	0.013
chr3p	55106331	55106373	0.018
chr3p	55106373	55106399	0.018
chr3p	55106399	55106451	0.018
chr3p	55106451	55106452	0.011
chr3p	55106452	55106453	0.0365
chr3p	55106453	55106476	0.0415
chr3p	55106476	55106477	0.0395
chr3p	55106477	55106478	0.038
chr3p	55106478	55106479	0.031
chr3p	55106479	55106480	0.0135
chr3p	55106480	55106481	0.021
chr3p	55106481	55106544	0.018
chr3p	55106544	55106549	0.018
chr3p	55106549	55106551	0.018
chr3p	55106551	55106572	0.019
chr3p	55106572	55106574	0.018
chr3p	55106574	55106577	0.018
chr3p	55106577	55106658	0.018
chr3p	55106658	55106678	0.0095
chr3p	55106678	55106682	0.01
chr3p	55106682	55106686	0.01
chr3p	55106686	55106688	0.01
chr3p	55106688	55106707	0.01
chr3p	55106707	55106708	0.0095
chr3p	55106708	55106711	0.018
chr3p	55106711	55106801	0.018
chr3p	55106801	55106803	0.018
chr3p	55106803	55106827	0.0095
chr3p	55106827	55106831	0.0095
chr3p	55106831	55107187	0.018
chr3p	55107187	55107189	0.019
chr3p	55107189	55107190	0.019
chr3p	55107190	55107214	0.02
chr3p	55107214	55107215	0.019
chr3p	55107215	55107216	0.018
chr3p	55107216	55107277	0.018
chr3p	55107277	55107304	0.019
chr3p	55107304	55107307	0.018
chr3p	55107307	55107311	0.0095
chr3p	55107311	55107337	0.0095
chr3p	55107337	55107339	0.0095
chr3p	55107339	55107566	0.018
chr3p	55107566	55107594	0.0095
chr3p	55107594	55107595	0.018
chr3p	55107595	55107880	0.018
chr3p	55107880	55107889	0.019
chr3p	55107889	55107905	0.0095
chr3p	55107905	55107919	0.009
chr3p	55107919	55108129	0.018
chr3p	55108129	55108153	0.0095
chr3p	55108153	55108348	0.018
chr3p	55108348	55108376	0.02
chr3p	55108376	55109079	0.018
chr3p	55109079	55109090	0.021
chr3p	55109090	55109108	0.022
chr3p	55109108	55109119	0.019
chr3p	55109119	55109941	0.018
chr3p	55109941	55109966	0.035
chr3p	55109966	55110674	0.018
chr3p	55110674	55110701	0.0095
chr3p	55110701	55111123	0.018
chr3p	55111123	55111146	0.0095
chr3p	55111146	55111151	0.0095
chr3p	55111151	55111170	0.018
chr3p	55111170	55111498	0.018
chr3p	55111498	55111525	0.02
chr3p	55111525	55114060	0.018
chr3p	55114060	55114083	0.018
chr3p	55114083	55116188	0.018
chr3p	55116188	55116217	0.018
chr3p	55116217	55116388	0.018
chr3p	55116388	55116389	0.018
chr3p	55116389	55116417	0.0095
chr3p	55116417	55116418	0.0095
chr3p	55116418	55116546	0.018
chr3p	55116546	55116551	0.0095
chr3p	55116551	55116576	0.0105
chr3p	55116576	55116958	0.018
chr3p	55116958	55116984	0.018
chr3p	55116984	55118057	0.018
chr3p	55118057	55118086	0.018
chr3p	55118086	55118095	0.018
chr3p	55118095	55118124	0.035
chr3p	55118124	55118575	0.018
chr3p	55118575	55118602	0.018
chr3p	55118602	55118855	0.018
chr3p	55118855	55118885	0.02
chr3p	55118885	55119266	0.018
chr3p	55119266	55119273	0.021
chr3p	55119273	55119296	0.0105
chr3p	55119296	55119297	0.009
chr3p	55119297	55119363	0.018
chr3p	55119363	55119393	0.019
chr3p	55119393	55119450	0.018
chr3p	55119450	55119478	0.022
chr3p	55119478	55121554	0.018
chr3p	55121554	55121555	0.018
chr3p	55121555	55121556	0.02
chr3p	55121556	55121582	0.0105
chr3p	55121582	55121583	0.01
chr3p	55121583	55121584	0.018
chr3p	55121584	55124071	0.018
chr3p	55124071	55124073	0.0095
chr3p	55124073	55124096	0.0095
chr3p	55124096	55124097	0.0095
chr3p	55124097	55124690	0.018
chr3p	55124690	55124716	0.018
chr3p	55124716	55124786	0.018
chr3p	55124786	55124811	0.0095
chr3p	55124811	55124821	0.018
chr3p	55124821	55124848	0.0095
chr3p	55124848	55129601	0.018
chr3p	55129601	55129630	0.018
chr3p	55129630	55129715	0.018
chr3p	55129715	55129745	0.02
chr3p	55129745	55130522	0.018
chr3p	55130522	55130552	0.02
chr3p	55130552	55130933	0.018
chr3p	55130933	55130940	0.021
chr3p	55130940	55130963	0.0105
chr3p	55130963	55130964	0.009
chr3p	55130964	55131030	0.018
chr3p	55131030	55131060	0.019
chr3p	55131060	55133213	0.018
chr3p	55133213	55133214	0.018
chr3p	55133214	55133215	0.02
chr3p	55133215	55133241	0.0105
chr3p	55133241	55133242	0.01
chr3p	55133242	55133243	0.018
chr3p	55133243	55133533	0.018
chr3p	55133533	55133563	0.035
chr3p	55133563	55135396	0.018
chr3p	55135396	55135425	0.035
chr3p	55135425	55136120	0.018
chr3p	55136120	55136148	0.021
chr3p	55136148	55136248	0.018
chr3p	55136248	55136277	0.035
chr3p	55136277	55136427	0.018
chr3p	55136427	55136456	0.015
chr3p	55136456	55137044	0.018
chr3p	55137044	55137073	0.01
chr3p	55137073	55137178	0.018
chr3p	55137178	55137208	0.02
chr3p	55137208	55137223	0.018
chr3p	55137223	55137251	0.021
chr3p	55137251	55137534	0.018
chr3p	55137534	55137562	0.019
chr3p	55137562	55137661	0.018
chr3p	55137661	55137689	0.021
chr3p	55137689	55137711	0.018
chr3p	55137711	55137739	0.019
chr3p	55137739	55138091	0.018
chr3p	55138091	55138122	0.0115
chr3p	55138122	55138237	0.018
chr3p	55138237	55138264	0.011
chr3p	55138264	55138329	0.018
chr3p	55138329	55138360	0.01
chr3p	55138360	55138395	0.018
chr3p	55138395	55138425	0.019
chr3p	55138425	55138538	0.018
chr3p	55138538	55138564	0.0115
chr3p	55138564	55138602	0.018
chr3p	55138602	55138631	0.021
chr3p	55138631	55139060	0.018
chr3p	55139060	55139089	0.019
chr3p	55139089	55139496	0.018
chr3p	55139496	55139520	0.012
chr3p	55139520	55140171	0.018
chr3p	55140171	55140200	0.019
chr3p	55140200	55140376	0.018
chr3p	55140376	55140407	0.021
chr3p	55140407	55140768	0.018
chr3p	55140768	55140797	0.022
chr3p	55140797	55141050	0.018
chr3p	55141050	55141079	0.023
chr3p	55141079	55141168	0.018
chr3p	55141168	55141197	0.0115
chr3p	55141197	55141516	0.018
chr3p	55141516	55141544	0.02
chr3p	55141544	55143810	0.018
chr3p	55143810	55143840	0.013
chr3p	55143840	55144066	0.018
chr3p	55144066	55144095	0.026
chr3p	55144095	55144199	0.018
chr3p	55144199	55144226	0.0095
chr3p	55144226	55144234	0.018
chr3p	55144234	55144262	0.01
chr3p	55144262	55144390	0.018
chr3p	55144390	55144418	0.018
chr3p	55144418	55144430	0.018
chr3p	55144430	55144458	0.01
chr3p	55144458	55144587	0.018
chr3p	55144587	55144615	0.018
chr3p	55144615	55144627	0.018
chr3p	55144627	55144655	0.01
chr3p	55144655	55148735	0.018
chr3p	55148735	55148761	0.019
chr3p	55148761	55149080	0.018
chr3p	55149080	55149103	0.018
chr3p	55149103	55149336	0.018
chr3p	55149336	55149360	0.026
chr3p	55149360	55150069	0.018
chr3p	55150069	55150096	0.019
chr3p	55150096	55150702	0.018
chr3p	55150702	55150729	0.035
chr3p	55150729	55150758	0.018
chr3p	55150758	55150783	0.035
chr3p	55150783	55150803	0.018
chr3p	55150803	55150831	0.01
chr3p	55150831	55150886	0.018
chr3p	55150886	55150911	0.011
chr3p	55150911	55151023	0.018
chr3p	55151023	55151050	0.019
chr3p	55151050	55151217	0.018
chr3p	55151217	55151241	0.0095
chr3p	55151241	55151456	0.018
chr3p	55151456	55151481	0.022
chr3p	55151481	55152113	0.018
chr3p	55152113	55152136	0.019
chr3p	55152136	55152206	0.018
chr3p	55152206	55152235	0.0095
chr3p	55152235	55152299	0.018
chr3p	55152299	55152322	0.019
chr3p	55152322	55152426	0.018
chr3p	55152426	55152449	0.019
chr3p	55152449	55152460	0.018
chr3p	55152460	55152489	0.0095
chr3p	55152489	55152520	0.018
chr3p	55152520	55152549	0.0095
chr3p	55152549	55152554	0.018
chr3p	55152554	55152577	0.019
chr3p	55152577	55152648	0.018
chr3p	55152648	55152677	0.0095
chr3p	55152677	55152682	0.018
chr3p	55152682	55152711	0.0095
chr3p	55152711	55152742	0.018
chr3p	55152742	55152772	0.023
chr3p	55152772	55152776	0.018
chr3p	55152776	55152805	0.0095
chr3p	55152805	55152844	0.018
chr3p	55152844	55152873	0.0095
chr3p	55152873	55152878	0.018
chr3p	55152878	55152901	0.019
chr3p	55152901	55152912	0.018
chr3p	55152912	55152935	0.019
chr3p	55152935	55152946	0.018
chr3p	55152946	55152975	0.0095
chr3p	55152975	55152980	0.018
chr3p	55152980	55153009	0.0095
chr3p	55153009	55153048	0.018
chr3p	55153048	55153071	0.019
chr3p	55153071	55154774	0.018
chr3p	55154774	55154801	0.02
chr3p	55154801	55154802	0.018
chr3p	55154802	55154884	0.018
chr3p	55154884	55154914	0.021
chr3p	55154914	55154949	0.018
chr3p	55154949	55154977	0.02
chr3p	55154977	55155109	0.018
chr3p	55155109	55155139	0.021
chr3p	55155139	55155522	0.018
chr3p	55155522	55155549	0.02
chr3p	55155549	55155550	0.018
chr3p	55155550	55155667	0.018
chr3p	55155667	55155697	0.021
chr3p	55155697	55156115	0.018
chr3p	55156115	55156142	0.02
chr3p	55156142	55156143	0.018
chr3p	55156143	55156161	0.018
chr3p	55156161	55156188	0.02
chr3p	55156188	55156196	0.018
chr3p	55156196	55156223	0.02
chr3p	55156223	55156335	0.018
chr3p	55156335	55156364	0.021
chr3p	55156364	55156396	0.018
chr3p	55156396	55156423	0.02
chr3p	55156423	55157037	0.018
chr3p	55157037	55157067	0.021
chr3p	55157067	55157172	0.018
chr3p	55157172	55157173	0.019
chr3p	55157173	55157200	0.02
chr3p	55157200	55157201	0.019
chr3p	55157201	55157202	0.018
chr3p	55157202	55157207	0.018
chr3p	55157207	55157234	0.02
chr3p	55157234	55157235	0.018
chr3p	55157235	55157485	0.018
chr3p	55157485	55157512	0.02
chr3p	55157512	55157513	0.018
chr3p	55157513	55158430	0.018
chr3p	55158430	55158455	0.019
chr3p	55158455	55158483	0.018
chr3p	55158483	55158511	0.01
chr3p	55158511	55158539	0.018
chr3p	55158539	55158570	0.018
chr3p	55158570	55158948	0.018
chr3p	55158948	55158972	0.02
chr3p	55158972	55158990	0.018
chr3p	55158990	55159017	0.018
chr3p	55159017	55159167	0.018
chr3p	55159167	55159195	0.018
chr3p	55159195	55159321	0.018
chr3p	55159321	55159322	0.0095
chr3p	55159322	55159346	0.01
chr3p	55159346	55159348	0.0095
chr3p	55159348	55159406	0.018
chr3p	55159406	55159429	0.018
chr3p	55159429	55160171	0.018
chr3p	55160171	55160194	0.0095
chr3p	55160194	55160219	0.018
chr3p	55160219	55160233	0.009
chr3p	55160233	55160247	0.009
chr3p	55160247	55160263	0.018
chr3p	55160263	55160299	0.018
chr3p	55160299	55160301	0.018
chr3p	55160301	55160306	0.0095
chr3p	55160306	55160326	0.01
chr3p	55160326	55160327	0.0095
chr3p	55160327	55160328	0.0095
chr3p	55160328	55160333	0.018
chr3p	55160333	55161287	0.018
chr3p	55161287	55161318	0.035
chr3p	55161318	55161842	0.018
chr3p	55161842	55161871	0.035
chr3p	55161871	55162757	0.018
chr3p	55162757	55162788	0.01
chr3p	55162788	55162905	0.018
chr3p	55162905	55162931	0.019
chr3p	55162931	55163042	0.018
chr3p	55163042	55163050	0.019
chr3p	55163050	55163072	0.02
chr3p	55163072	55163079	0.019
chr3p	55163079	55163149	0.018
chr3p	55163149	55163150	0.019
chr3p	55163150	55163173	0.0105
chr3p	55163173	55163179	0.019
chr3p	55163179	55163280	0.018
chr3p	55163280	55163308	0.019
chr3p	55163308	55163677	0.018
chr3p	55163677	55163709	0.019
chr3p	55163709	55163736	0.018
chr3p	55163736	55163767	0.019
chr3p	55163767	55163859	0.018
chr3p	55163859	55163886	0.01
chr3p	55163886	55163891	0.018
chr3p	55163891	55163918	0.019
chr3p	55163918	55164258	0.018
chr3p	55164258	55164281	0.0095
chr3p	55164281	55164496	0.018
chr3p	55164496	55164524	0.019
chr3p	55164524	55164976	0.018
chr3p	55164976	55165003	0.015
chr3p	55165003	55166740	0.018
chr3p	55166740	55166768	0.035
chr3p	55166768	55167168	0.018
chr3p	55167168	55167196	0.0115
chr3p	55167196	55167997	0.018
chr3p	55167997	55168026	0.011
chr3p	55168026	55169247	0.018
chr3p	55169247	55169279	0.023
chr3p	55169279	55169594	0.018
chr3p	55169594	55169622	0.01
chr3p	55169622	55171622	0.018
chr3p	55171622	55171650	0.015
chr3p	55171650	55171652	0.0235
chr3p	55171652	55171678	0.035
chr3p	55171678	55172911	0.018
chr3p	55172911	55172933	0.018
chr3p	55172933	55172940	0.022
chr3p	55172940	55172958	0.022
chr3p	55172958	55174376	0.018
chr3p	55174376	55174404	0.021
chr3p	55174404	55174466	0.018
chr3p	55174466	55174495	0.023
chr3p	55174495	55174594	0.018
chr3p	55174594	55174623	0.035
chr3p	55174623	55175546	0.018
chr3p	55175546	55175574	0.035
chr3p	55175574	55175653	0.018
chr3p	55175653	55175682	0.035
chr3p	55175682	55175849	0.018
chr3p	55175849	55175880	0.035
chr3p	55175880	55177459	0.018
chr3p	55177459	55177486	0.018
chr3p	55177486	55177658	0.018
chr3p	55177658	55177666	0.018
chr3p	55177666	55177684	0.019
chr3p	55177684	55177696	0.018
chr3p	55177696	55178808	0.018
chr3p	55178808	55178831	0.021
chr3p	55178831	55178832	0.026
chr3p	55178832	55178860	0.023
chr3p	55178860	55179062	0.018
chr3p	55179062	55179087	0.018
chr3p	55179087	55179208	0.018
chr3p	55179208	55179236	0.0095
chr3p	55179236	55179356	0.018
chr3p	55179356	55179384	0.0095
chr3p	55179384	55179462	0.018
chr3p	55179462	55179490	0.0095
chr3p	55179490	55179672	0.018
chr3p	55179672	55179701	0.0095
chr3p	55179701	55179785	0.018
chr3p	55179785	55179810	0.023
chr3p	55179810	55179811	0.018
chr3p	55179811	55179839	0.026
chr3p	55179839	55180001	0.018
chr3p	55180001	55180030	0.026
chr3p	55180030	55180037	0.018
chr3p	55180037	55180060	0.02
chr3p	55180060	55180643	0.018
chr3p	55180643	55180648	0.018
chr3p	55180648	55180671	0.01
chr3p	55180671	55180677	0.01
chr3p	55180677	55180860	0.018
chr3p	55180860	55180888	0.01
chr3p	55180888	55180977	0.018
chr3p	55180977	55181007	0.018
chr3p	55181007	55181166	0.018
chr3p	55181166	55181190	0.01
chr3p	55181190	55181191	0.0095
chr3p	55181191	55181272	0.018
chr3p	55181272	55181301	0.02
chr3p	55181301	55181354	0.018
chr3p	55181354	55181385	0.019
chr3p	55181385	55181436	0.018
chr3p	55181436	55181438	0.018
chr3p	55181438	55181441	0.019
chr3p	55181441	55181465	0.01
chr3p	55181465	55181467	0.0095
chr3p	55181467	55181468	0.018
chr3p	55181468	55182409	0.018
chr3p	55182409	55182438	0.01
chr3p	55182438	55182834	0.018
chr3p	55182834	55182864	0.023
chr3p	55182864	55183091	0.018
chr3p	55183091	55183115	0.019
chr3p	55183115	55183118	0.018
chr3p	55183118	55183144	0.018
chr3p	55183144	55183223	0.018
chr3p	55183223	55183252	0.0095
chr3p	55183252	55183494	0.018
chr3p	55183494	55183497	0.018
chr3p	55183497	55183520	0.0095
chr3p	55183520	55183522	0.0095
chr3p	55183522	55183772	0.018
chr3p	55183772	55183802	0.019
chr3p	55183802	55184461	0.018
chr3p	55184461	55184489	0.035
chr3p	55184489	55185734	0.018
chr3p	55185734	55185764	0.021
chr3p	55185764	55190204	0.018
chr3p	55190204	55190233	0.023
chr3p	55190233	55193626	0.018
chr3p	55193626	55193655	0.019
chr3p	55193655	55193703	0.018
chr3p	55193703	55193735	0.018
chr3p	55193735	55193766	0.018
chr3p	55193766	55193795	0.019
chr3p	55193795	55193843	0.018
chr3p	55193843	55193875	0.018
chr3p	55193875	55194266	0.018
chr3p	55194266	55194291	0.018
chr3p	55194291	55194360	0.018
chr3p	55194360	55194390	0.0105
chr3p	55194390	55194449	0.018
chr3p	55194449	55194480	0.02
chr3p	55194480	55194585	0.018
chr3p	55194585	55194614	0.01
chr3p	55194614	55194846	0.018
chr3p	55194846	55194876	0.02
chr3p	55194876	55195362	0.018
chr3p	55195362	55195391	0.018
chr3p	55195391	55195463	0.018
chr3p	55195463	55195488	0.0095
chr3p	55195488	55195489	0.0095
chr3p	55195489	55195516	0.018
chr3p	55195516	55195995	0.018
chr3p	55195995	55196002	0.019
chr3p	55196002	55196015	0.02
chr3p	55196015	55196025	0.0105
chr3p	55196025	55196031	0.01
chr3p	55196031	55196044	0.0095
chr3p	55196044	55196093	0.018
chr3p	55196093	55196121	0.019
chr3p	55196121	55196122	0.01
chr3p	55196122	55196149	0.01
chr3p	55196149	55196335	0.018
chr3p	55196335	55196364	0.019
chr3p	55196364	55196367	0.018
chr3p	55196367	55196396	0.019
chr3p	55196396	55196460	0.018
chr3p	55196460	55196485	0.019
chr3p	55196485	55196567	0.018
chr3p	55196567	55196592	0.01
chr3p	55196592	55196596	0.0115
chr3p	55196596	55196621	0.021
chr3p	55196621	55196847	0.018
chr3p	55196847	55196878	0.019
chr3p	55196878	55196943	0.018
chr3p	55196943	55196970	0.035
chr3p	55196970	55196972	0.036
chr3p	55196972	55196992	0.019
chr3p	55196992	55196999	0.021
chr3p	55196999	55197020	0.02
chr3p	55197020	55197126	0.018
chr3p	55197126	55197155	0.018
chr3p	55197155	55197313	0.018
chr3p	55197313	55197339	0.018
chr3p	55197339	55197388	0.018
chr3p	55197388	55197417	0.019
chr3p	55197417	55197691	0.018
chr3p	55197691	55197720	0.01
chr3p	55197720	55197729	0.018
chr3p	55197729	55197738	0.0105
chr3p	55197738	55197745	0.0105
chr3p	55197745	55197758	0.0105
chr3p	55197758	55197767	0.0095
chr3p	55197767	55197770	0.0095
chr3p	55197770	55197899	0.018
chr3p	55197899	55197928	0.018
chr3p	55197928	55197945	0.018
chr3p	55197945	55197961	0.0095
chr3p	55197961	55197972	0.0095
chr3p	55197972	55197986	0.018
chr3p	55197986	55198110	0.018
chr3p	55198110	55198111	0.0095
chr3p	55198111	55198139	0.0095
chr3p	55198139	55198140	0.0095
chr3p	55198140	55198215	0.018
chr3p	55198215	55198239	0.018
chr3p	55198239	55198241	0.0095
chr3p	55198241	55198254	0.0095
chr3p	55198254	55198268	0.01
chr3p	55198268	55198282	0.0095
chr3p	55198282	55198294	0.018
chr3p	55198294	55198318	0.019
chr3p	55198318	55198320	0.02
chr3p	55198320	55198342	0.019
chr3p	55198342	55198506	0.018
chr3p	55198506	55198535	0.019
chr3p	55198535	55198545	0.018
chr3p	55198545	55198571	0.019
chr3p	55198571	55198583	0.018
chr3p	55198583	55198609	0.018
chr3p	55198609	55198624	0.018
chr3p	55198624	55198652	0.018
chr3p	55198652	55198695	0.018
chr3p	55198695	55198722	0.0095
chr3p	55198722	55198723	0.0095
chr3p	55198723	55198748	0.018
chr3p	55198748	55198774	0.0095
chr3p	55198774	55198799	0.018
chr3p	55198799	55198828	0.0095
chr3p	55198828	55198850	0.018
chr3p	55198850	55198875	0.018
chr3p	55198875	55198894	0.018
chr3p	55198894	55198906	0.0095
chr3p	55198906	55198920	0.01
chr3p	55198920	55198935	0.01
chr3p	55198935	55199034	0.018
chr3p	55199034	55199062	0.018
chr3p	55199062	55199217	0.018
chr3p	55199217	55199248	0.012
chr3p	55199248	55199274	0.018
chr3p	55199274	55199302	0.018
chr3p	55199302	55199387	0.018
chr3p	55199387	55199416	0.018
chr3p	55199416	55199942	0.018
chr3p	55199942	55199972	0.023
chr3p	55199972	55201170	0.018
chr3p	55201170	55201201	0.026
chr3p	55201201	55201950	0.018
chr3p	55201950	55201977	0.019
chr3p	55201977	55202129	0.018
chr3p	55202129	55202154	0.018
chr3p	55202154	55202187	0.018
chr3p	55202187	55202189	0.0095
chr3p	55202189	55202215	0.0095
chr3p	55202215	55202216	0.0095
chr3p	55202216	55202868	0.018
chr3p	55202868	55202875	0.0095
chr3p	55202875	55202897	0.01
chr3p	55202897	55202899	0.019
chr3p	55202899	55203081	0.018
chr3p	55203081	55203090	0.018
chr3p	55203090	55203111	0.019
chr3p	55203111	55203120	0.019
chr3p	55203120	55212511	0.018
chr3p	55212511	55212540	0.035
chr3p	55212540	55214923	0.018
chr3p	55214923	55214951	0.021
chr3p	55214951	55215238	0.018
chr3p	55215238	55215266	0.0095
chr3p	55215266	55216220	0.018
chr3p	55216220	55216245	0.018
chr3p	55216245	55217839	0.018
chr3p	55217839	55217865	0.0095
chr3p	55217865	55217934	0.018
chr3p	55217934	55227641	0.013
chr3p	55227641	55227664	0.014
chr3p	55227664	55228610	0.013
chr3p	55228610	55228635	0.014
chr3p	55228635	55229703	0.013
chr3p	55229703	55229729	0.007
chr3p	55229729	55229971	0.013
chr3p	55229971	55229976	0.014
chr3p	55229976	55229998	0.014
chr3p	55229998	55230003	0.014
chr3p	55230003	55230248	0.013
chr3p	55230248	55230278	0.018
chr3p	55230278	55230626	0.013
chr3p	55230626	55230633	0.0075
chr3p	55230633	55230656	0.0075
chr3p	55230656	55230661	0.0075
chr3p	55230661	55230663	0.014
chr3p	55230663	55232151	0.013
chr3p	55232151	55232181	0.017
chr3p	55232181	55232504	0.013
chr3p	55232504	55232532	0.017
chr3p	55232532	55232817	0.013
chr3p	55232817	55232845	0.007
chr3p	55232845	55234225	0.013
chr3p	55234225	55234250	0.007
chr3p	55234250	55235480	0.013
chr3p	55235480	55241192	0.009
chr3p	55241192	55241217	0.012
chr3p	55241217	55241539	0.009
chr3p	55241539	55241563	0.01
chr3p	55241563	55245181	0.009
chr3p	55245181	55245204	0.009
chr3p	55245204	55246145	0.009
chr3p	55246145	55246170	0.009
chr3p	55246170	55247238	0.009
chr3p	55247238	55247264	0.005
chr3p	55247264	55247506	0.009
chr3p	55247506	55247511	0.009
chr3p	55247511	55247533	0.01
chr3p	55247533	55247538	0.009
chr3p	55247538	55247782	0.009
chr3p	55247782	55247812	0.013
chr3p	55247812	55248157	0.009
chr3p	55248157	55248164	0.005
chr3p	55248164	55248187	0.0055
chr3p	55248187	55248192	0.005
chr3p	55248192	55248194	0.009
chr3p	55248194	55249677	0.009
chr3p	55249677	55249707	0.012
chr3p	55249707	55250154	0.009
chr3p	55250154	55250180	0.009
chr3p	55250180	55251140	0.009
chr3p	55251140	55251151	0.005
chr3p	55251151	55251152	0.0055
chr3p	55251152	55251162	0.006
chr3p	55251162	55251165	0.007
chr3p	55251165	55251170	0.0085
chr3p	55251170	55251175	0.0075
chr3p	55251175	55251177	0.0075
chr3p	55251177	55251178	0.007
chr3p	55251178	55251187	0.007
chr3p	55251187	55251190	0.0065
chr3p	55251190	55251191	0.006
chr3p	55251191	55251194	0.0055
chr3p	55251194	55251258	0.009
chr3p	55251258	55251287	0.005
chr3p	55251287	55251774	0.009
chr3p	55251774	55251802	0.01
chr3p	55251802	55251822	0.009
chr3p	55251822	55251845	0.005
chr3p	55251845	55252089	0.009
chr3p	55252089	55252091	0.01
chr3p	55252091	55252117	0.0055
chr3p	55252117	55252119	0.005
chr3p	55252119	55252500	0.009
chr3p	55252500	55252529	0.0055
chr3p	55252529	55252585	0.009
chr3p	55252585	55252614	0.01
chr3p	55252614	55252777	0.009
chr3p	55252777	55252803	0.011
chr3p	55252803	55253005	0.009
chr3p	55253005	55253036	0.012
chr3p	55253036	55253515	0.009
chr3p	55253515	55253544	0.006
chr3p	55253544	55253616	0.009
chr3p	55253616	55253621	0.01
chr3p	55253621	55253643	0.0055
chr3p	55253643	55253645	0.0065
chr3p	55253645	55253650	0.006
chr3p	55253650	55253653	0.005
chr3p	55253653	55253674	0.0055
chr3p	55253674	55253683	0.01
chr3p	55253683	55253847	0.009
chr3p	55253847	55253855	0.0105
chr3p	55253855	55253860	0.0115
chr3p	55253860	55253862	0.012
chr3p	55253862	55253868	0.015
chr3p	55253868	55253872	0.016
chr3p	55253872	55253873	0.0145
chr3p	55253873	55253875	0.013
chr3p	55253875	55253876	0.0115
chr3p	55253876	55253884	0.01
chr3p	55253884	55253888	0.009
chr3p	55253888	55253890	0.007
chr3p	55253890	55253891	0.0065
chr3p	55253891	55253896	0.0055
chr3p	55253896	55253925	0.009
chr3p	55253925	55253927	0.009
chr3p	55253927	55253930	0.01
chr3p	55253930	55253953	0.007
chr3p	55253953	55253954	0.0065
chr3p	55253954	55253955	0.0065
chr3p	55253955	55253956	0.0055
chr3p	55253956	55253966	0.009
chr3p	55253966	55253967	0.005
chr3p	55253967	55253971	0.005
chr3p	55253971	55253972	0.0055
chr3p	55253972	55253975	0.0065
chr3p	55253975	55253990	0.0095
chr3p	55253990	55253993	0.009
chr3p	55253993	55253996	0.0085
chr3p	55253996	55254000	0.0085
chr3p	55254000	55254002	0.008
chr3p	55254002	55254003	0.007
chr3p	55254003	55254004	0.01
chr3p	55254004	55254064	0.009
chr3p	55254064	55254068	0.005
chr3p	55254068	55254093	0.005
chr3p	55254093	55254101	0.009
chr3p	55254101	55254106	0.012
chr3p	55254106	55254108	0.0065
chr3p	55254108	55254128	0.007
chr3p	55254128	55254136	0.005
chr3p	55254136	55254139	0.009
chr3p	55254139	55254235	0.009
chr3p	55254235	55254237	0.009
chr3p	55254237	55254249	0.01
chr3p	55254249	55254263	0.009
chr3p	55254263	55254265	0.0085
chr3p	55254265	55254267	0.0085
chr3p	55254267	55254279	0.017
chr3p	55254279	55254297	0.026
chr3p	55254297	55254308	0.009
chr3p	55254308	55254314	0.005
chr3p	55254314	55254317	0.006
chr3p	55254317	55254320	0.006
chr3p	55254320	55254326	0.0065
chr3p	55254326	55254338	0.007
chr3p	55254338	55254344	0.0065
chr3p	55254344	55254345	0.006
chr3p	55254345	55254346	0.0055
chr3p	55254346	55254350	0.0055
chr3p	55254350	55254356	0.005
chr3p	55254356	55254563	0.009
chr3p	55254563	55254575	0.01
chr3p	55254575	55254583	0.011
chr3p	55254583	55254593	0.012
chr3p	55254593	55254605	0.011
chr3p	55254605	55254612	0.01
chr3p	55254612	55254777	0.009
chr3p	55254777	55254780	0.005
chr3p	55254780	55254781	0.0055
chr3p	55254781	55254783	0.0065
chr3p	55254783	55254784	0.007
chr3p	55254784	55254786	0.0075
chr3p	55254786	55254787	0.0085
chr3p	55254787	55254788	0.0095
chr3p	55254788	55254793	0.01
chr3p	55254793	55254796	0.0105
chr3p	55254796	55254803	0.011
chr3p	55254803	55254804	0.0105
chr3p	55254804	55254807	0.01
chr3p	55254807	55254808	0.0095
chr3p	55254808	55254809	0.0085
chr3p	55254809	55254810	0.0075
chr3p	55254810	55254816	0.0075
chr3p	55254816	55254817	0.0065
chr3p	55254817	55254821	0.005
chr3p	55254821	55254822	0.005
chr3p	55254822	55254832	0.009
chr3p	55254832	55254835	0.009
chr3p	55254835	55254837	0.0045
chr3p	55254837	55254838	0.005
chr3p	55254838	55254841	0.005
chr3p	55254841	55254847	0.0055
chr3p	55254847	55254850	0.007
chr3p	55254850	55254851	0.0075
chr3p	55254851	55254862	0.008
chr3p	55254862	55254865	0.0075
chr3p	55254865	55254866	0.007
chr3p	55254866	55254867	0.007
chr3p	55254867	55254868	0.0065
chr3p	55254868	55254873	0.0065
chr3p	55254873	55254874	0.006
chr3p	55254874	55254875	0.0055
chr3p	55254875	55255002	0.009
chr3p	55255002	55255011	0.009
chr3p	55255011	55255012	0.01
chr3p	55255012	55255013	0.0065
chr3p	55255013	55255015	0.0075
chr3p	55255015	55255035	0.0095
chr3p	55255035	55255042	0.0095
chr3p	55255042	55255043	0.007
chr3p	55255043	55255067	0.009
chr3p	55255067	55255098	0.01
chr3p	55255098	55255184	0.009
chr3p	55255184	55255192	0.01
chr3p	55255192	55255204	0.017
chr3p	55255204	55255214	0.0095
chr3p	55255214	55255220	0.009
chr3p	55255220	55255233	0.0055
chr3p	55255233	55255241	0.009
chr3p	55255241	55255270	0.006
chr3p	55255270	55255272	0.009
chr3p	55255272	55255302	0.0065
chr3p	55255302	55255353	0.009
chr3p	55255353	55255382	0.0065
chr3p	55255382	55255386	0.009
chr3p	55255386	55255415	0.005
chr3p	55255415	55255628	0.009
chr3p	55255628	55255629	0.018
chr3p	55255629	55255630	0.0305
chr3p	55255630	55255631	0.042
chr3p	55255631	55255632	0.051
chr3p	55255632	55255634	0.057
chr3p	55255634	55255635	0.0595
chr3p	55255635	55255636	0.06
chr3p	55255636	55255637	0.0625
chr3p	55255637	55255638	0.0665
chr3p	55255638	55255639	0.083
chr3p	55255639	55255640	0.083
chr3p	55255640	55255641	0.084
chr3p	55255641	55255642	0.106
chr3p	55255642	55255643	0.1065
chr3p	55255643	55255644	0.1115
chr3p	55255644	55255645	0.1325
chr3p	55255645	55255646	0.1395
chr3p	55255646	55255658	0.1395
chr3p	55255658	55255659	0.127
chr3p	55255659	55255660	0.104
chr3p	55255660	55255661	0.094
chr3p	55255661	55255662	0.0865
chr3p	55255662	55255663	0.086
chr3p	55255663	55255664	0.0855
chr3p	55255664	55255665	0.0835
chr3p	55255665	55255666	0.0805
chr3p	55255666	55255667	0.079
chr3p	55255667	55255668	0.07
chr3p	55255668	55255669	0.0625
chr3p	55255669	55255670	0.057
chr3p	55255670	55255671	0.0445
chr3p	55255671	55255672	0.0435
chr3p	55255672	55255673	0.0385
chr3p	55255673	55255674	0.0285
chr3p	55255674	55255675	0.01
chr3p	55255675	55255772	0.009
chr3p	55255772	55255781	0.01
chr3p	55255781	55255799	0.01
chr3p	55255799	55255802	0.01
chr3p	55255802	55255809	0.009
chr3p	55255809	55255826	0.009
chr3p	55255826	55255832	0.0055
chr3p	55255832	55255843	0.006
chr3p	55255843	55255845	0.0065
chr3p	55255845	55255851	0.007
chr3p	55255851	55255861	0.012
chr3p	55255861	55255874	0.01
chr3p	55255874	55255876	0.01
chr3p	55255876	55255964	0.009
chr3p	55255964	55255987	0.01
chr3p	55255987	55256121	0.009
chr3p	55256121	55256151	0.009
chr3p	55256151	55256315	0.009
chr3p	55256315	55256345	0.01
chr3p	55256345	55256398	0.009
chr3p	55256398	55256423	0.009
chr3p	55256423	55256656	0.009
chr3p	55256656	55256685	0.026
chr3p	55256685	55261467	0.009
chr3p	55261467	55261496	0.026
chr3p	55261496	55263369	0.009
chr3p	55263369	55263393	0.0075
chr3p	55263393	55263394	0.013
chr3p	55263394	55263638	0.009
chr3p	55263638	55263663	0.009
chr3p	55263663	55264401	0.009
chr3p	55264401	55264417	0.0065
chr3p	55264417	55264426	0.0085
chr3p	55264426	55264445	0.013
chr3p	55264445	55265413	0.009
chr3p	55265413	55265441	0.011
chr3p	55265441	55265706	0.009
chr3p	55265706	55265734	0.01
chr3p	55265734	55265958	0.009
chr3p	55265958	55265987	0.011
chr3p	55265987	55266075	0.009
chr3p	55266075	55266103	0.011
chr3p	55266103	55266250	0.009
chr3p	55266250	55266270	0.01
chr3p	55266270	55266275	0.0055
chr3p	55266275	55266298	0.005
chr3p	55266298	55266433	0.009
chr3p	55266433	55266434	0.0055
chr3p	55266434	55266437	0.0055
chr3p	55266437	55266444	0.006
chr3p	55266444	55266460	0.0075
chr3p	55266460	55266461	0.0065
chr3p	55266461	55266471	0.006
chr3p	55266471	55269526	0.009
chr3p	55269526	55269554	0.009
chr3p	55269554	55269555	0.015
chr3p	55269555	55270495	0.009
chr3p	55270495	55270524	0.005
chr3p	55270524	55271179	0.009
chr3p	55271179	55271209	0.026
chr3p	55271209	55271385	0.009
chr3p	55271385	55271415	0.009
chr3p	55271415	55273615	0.009
chr3p	55273615	55273645	0.005
chr3p	55273645	55273975	0.009
chr3p	55273975	55273977	0.005
chr3p	55273977	55274000	0.005
chr3p	55274000	55274001	0.009
chr3p	55274001	55276057	0.009
chr3p	55276057	55276085	0.013
chr3p	55276085	55276100	0.009
chr3p	55276100	55276128	0.005
chr3p	55276128	55276419	0.009
chr3p	55276419	55276446	0.01
chr3p	55276446	55276629	0.009
chr3p	55276629	55276657	0.009
chr3p	55276657	55276679	0.009
chr3p	55276679	55276710	0.009
chr3p	55276710	55277122	0.009
chr3p	55277122	55277152	0.009
chr3p	55277152	55277221	0.009
chr3p	55277221	55277249	0.018
chr3p	55277249	55277434	0.009
chr3p	55277434	55277460	0.01
chr3p	55277460	55277669	0.009
chr3p	55277669	55277672	0.005
chr3p	55277672	55277696	0.005
chr3p	55277696	55277698	0.009
chr3p	55277698	55278013	0.009
chr3p	55278013	55278042	0.0055
chr3p	55278042	55278066	0.009
chr3p	55278066	55278093	0.009
chr3p	55278093	55278257	0.009
chr3p	55278257	55278286	0.026
chr3p	55278286	55278305	0.009
chr3p	55278305	55278333	0.0165
chr3p	55278333	55278676	0.009
chr3p	55278676	55278703	0.009
chr3p	55278703	55279068	0.009
chr3p	55279068	55279093	0.005
chr3p	55279093	55279814	0.009
chr3p	55279814	55279824	0.01
chr3p	55279824	55279844	0.0055
chr3p	55279844	55279853	0.005
chr3p	55279853	55280338	0.009
chr3p	55280338	55280366	0.009
chr3p	55280366	55280371	0.009
chr3p	55280371	55280402	0.01
chr3p	55280402	55280431	0.009
chr3p	55280431	55280450	0.005
chr3p	55280450	55280459	0.0055
chr3p	55280459	55280476	0.005
chr3p	55280476	55280530	0.009
chr3p	55280530	55280558	0.0055
chr3p	55280558	55280559	0.0055
chr3p	55280559	55280582	0.005
chr3p	55280582	55280880	0.009
chr3p	55280880	55280906	0.0055
chr3p	55280906	55280942	0.009
chr3p	55280942	55280949	0.0055
chr3p	55280949	55280955	0.0075
chr3p	55280955	55280967	0.0095
chr3p	55280967	55280978	0.0085
chr3p	55280978	55280980	0.0065
chr3p	55280980	55281068	0.009
chr3p	55281068	55281072	0.005
chr3p	55281072	55281096	0.0055
chr3p	55281096	55281097	0.005
chr3p	55281097	55281122	0.009
chr3p	55281122	55281149	0.01
chr3p	55281149	55281248	0.009
chr3p	55281248	55281262	0.006
chr3p	55281262	55281276	0.0065
chr3p	55281276	55281292	0.01
chr3p	55281292	55281536	0.009
chr3p	55281536	55281565	0.009
chr3p	55281565	55281910	0.009
chr3p	55281910	55281941	0.006
chr3p	55281941	55282021	0.009
chr3p	55282021	55282047	0.01
chr3p	55282047	55282257	0.009
chr3p	55282257	55282266	0.005
chr3p	55282266	55282287	0.0065
chr3p	55282287	55282295	0.006
chr3p	55282295	55282322	0.009
chr3p	55282322	55282344	0.005
chr3p	55282344	55282350	0.0065
chr3p	55282350	55282372	0.006
chr3p	55282372	55282847	0.009
chr3p	55282847	55282875	0.009
chr3p	55282875	55282968	0.009
chr3p	55282968	55282995	0.01
chr3p	55282995	55283087	0.009
chr3p	55283087	55283114	0.005
chr3p	55283114	55283238	0.009
chr3p	55283238	55283269	0.01
chr3p	55283269	55283299	0.009
chr3p	55283299	55283317	0.005
chr3p	55283317	55283325	0.0065
chr3p	55283325	55283326	0.0075
chr3p	55283326	55283345	0.014
chr3p	55283345	55283347	0.011
chr3p	55283347	55283352	0.006
chr3p	55283352	55283356	0.006
chr3p	55283356	55283379	0.005
chr3p	55283379	55283381	0.005
chr3p	55283381	55283441	0.009
chr3p	55283441	55283443	0.013
chr3p	55283443	55283469	0.015
chr3p	55283469	55283470	0.013
chr3p	55283470	55283471	0.011
chr3p	55283471	55283474	0.009
chr3p	55283474	55283504	0.015
chr3p	55283504	55283561	0.009
chr3p	55283561	55283587	0.01
chr3p	55283587	55283905	0.009
chr3p	55283905	55283931	0.005
chr3p	55283931	55283961	0.009
chr3p	55283961	55283963	0.005
chr3p	55283963	55283984	0.005
chr3p	55283984	55283990	0.0055
chr3p	55283990	55283993	0.005
chr3p	55283993	55284011	0.005
chr3p	55284011	55284070	0.009
chr3p	55284070	55284100	0.005
chr3p	55284100	55284106	0.009
chr3p	55284106	55284112	0.005
chr3p	55284112	55284137	0.005
chr3p	55284137	55284140	0.005
chr3p	55284140	55284141	0.009
chr3p	55284141	55284236	0.009
chr3p	55284236	55284249	0.011
chr3p	55284249	55284263	0.014
chr3p	55284263	55284273	0.012
chr3p	55284273	55284292	0.009
chr3p	55284292	55284293	0.009
chr3p	55284293	55284324	0.01
chr3p	55284324	55284329	0.009
chr3p	55284329	55284357	0.005
chr3p	55284357	55284360	0.0055
chr3p	55284360	55284363	0.01
chr3p	55284363	55284376	0.0055
chr3p	55284376	55284387	0.006
chr3p	55284387	55284388	0.0055
chr3p	55284388	55284406	0.005
chr3p	55284406	55284408	0.009
chr3p	55284408	55284436	0.005
chr3p	55284436	55284450	0.009
chr3p	55284450	55284475	0.0055
chr3p	55284475	55284476	0.009
chr3p	55284476	55284499	0.005
chr3p	55284499	55284504	0.005
chr3p	55284504	55284522	0.009
chr3p	55284522	55284525	0.009
chr3p	55284525	55284528	0.0055
chr3p	55284528	55284549	0.006
chr3p	55284549	55284554	0.007
chr3p	55284554	55284555	0.0065
chr3p	55284555	55284574	0.0055
chr3p	55284574	55284609	0.009
chr3p	55284609	55284622	0.01
chr3p	55284622	55284637	0.006
chr3p	55284637	55284651	0.0055
chr3p	55284651	55284667	0.009
chr3p	55284667	55284675	0.0055
chr3p	55284675	55284697	0.006
chr3p	55284697	55284704	0.005
chr3p	55284704	55284762	0.009
chr3p	55284762	55284776	0.01
chr3p	55284776	55284786	0.0055
chr3p	55284786	55284793	0.006
chr3p	55284793	55284805	0.0055
chr3p	55284805	55284813	0.005
chr3p	55284813	55284891	0.009
chr3p	55284891	55284920	0.009
chr3p	55284920	55284958	0.009
chr3p	55284958	55284968	0.005
chr3p	55284968	55284971	0.005
chr3p	55284971	55284979	0.0055
chr3p	55284979	55284982	0.0055
chr3p	55284982	55284987	0.006
chr3p	55284987	55284997	0.0055
chr3p	55284997	55284999	0.0055
chr3p	55284999	55285008	0.0055
chr3p	55285008	55285009	0.005
chr3p	55285009	55285012	0.005
chr3p	55285012	55285024	0.005
chr3p	55285024	55285025	0.0055
chr3p	55285025	55285027	0.005
chr3p	55285027	55285036	0.0055
chr3p	55285036	55285037	0.006
chr3p	55285037	55285039	0.006
chr3p	55285039	55285041	0.006
chr3p	55285041	55285053	0.0055
chr3p	55285053	55285055	0.0055
chr3p	55285055	55285061	0.005
chr3p	55285061	55285062	0.005
chr3p	55285062	55285088	0.005
chr3p	55285088	55285090	0.009
chr3p	55285090	55285117	0.0055
chr3p	55285117	55285159	0.009
chr3p	55285159	55285160	0.0045
chr3p	55285160	55285175	0.005
chr3p	55285175	55285183	0.006
chr3p	55285183	55285184	0.0065
chr3p	55285184	55285185	0.006
chr3p	55285185	55285186	0.006
chr3p	55285186	55285189	0.0055
chr3p	55285189	55285197	0.006
chr3p	55285197	55285203	0.0065
chr3p	55285203	55285210	0.006
chr3p	55285210	55285215	0.0055
chr3p	55285215	55285226	0.005
chr3p	55285226	55285246	0.009
chr3p	55285246	55285251	0.005
chr3p	55285251	55285275	0.0055
chr3p	55285275	55285277	0.01
chr3p	55285277	55285343	0.009
chr3p	55285343	55285368	0.011
chr3p	55285368	55285409	0.009
chr3p	55285409	55285410	0.009
chr3p	55285410	55285413	0.005
chr3p	55285413	55285416	0.005
chr3p	55285416	55285434	0.0055
chr3p	55285434	55285437	0.005
chr3p	55285437	55285442	0.009
chr3p	55285442	55285450	0.009
chr3p	55285450	55285453	0.005
chr3p	55285453	55285458	0.0055
chr3p	55285458	55285461	0.0055
chr3p	55285461	55285466	0.006
chr3p	55285466	55285475	0.006
chr3p	55285475	55285476	0.0055
chr3p	55285476	55285484	0.0055
chr3p	55285484	55285487	0.01
chr3p	55285487	55285492	0.009
chr3p	55285492	55285514	0.009
chr3p	55285514	55285529	0.005
chr3p	55285529	55285541	0.0055
chr3p	55285541	55285554	0.01
chr3p	55285554	55285559	0.009
chr3p	55285559	55285561	0.0055
chr3p	55285561	55285569	0.006
chr3p	55285569	55285582	0.0065
chr3p	55285582	55285586	0.0075
chr3p	55285586	55285587	0.007
chr3p	55285587	55285596	0.0055
chr3p	55285596	55285612	0.005
chr3p	55285612	55285622	0.009
chr3p	55285622	55285629	0.005
chr3p	55285629	55285631	0.0055
chr3p	55285631	55285638	0.0055
chr3p	55285638	55285639	0.006
chr3p	55285639	55285651	0.006
chr3p	55285651	55285653	0.006
chr3p	55285653	55285657	0.0055
chr3p	55285657	55285664	0.005
chr3p	55285664	55285666	0.005
chr3p	55285666	55285675	0.009
chr3p	55285675	55285703	0.01
chr3p	55285703	55285797	0.009
chr3p	55285797	55285827	0.01
chr3p	55285827	55285900	0.009
chr3p	55285900	55285906	0.0055
chr3p	55285906	55285923	0.006
chr3p	55285923	55285924	0.01
chr3p	55285924	55285931	0.012
chr3p	55285931	55285936	0.007
chr3p	55285936	55285950	0.0065
chr3p	55285950	55285956	0.006
chr3p	55285956	55285962	0.01
chr3p	55285962	55285974	0.009
chr3p	55285974	55286003	0.005
chr3p	55286003	55286038	0.009
chr3p	55286038	55286069	0.0055
chr3p	55286069	55286218	0.009
chr3p	55286218	55286227	0.005
chr3p	55286227	55286239	0.0055
chr3p	55286239	55286245	0.006
chr3p	55286245	55286253	0.0055
chr3p	55286253	55286266	0.01
chr3p	55286266	55286430	0.009
chr3p	55286430	55286431	0.006
chr3p	55286431	55286452	0.008
chr3p	55286452	55286456	0.0085
chr3p	55286456	55286459	0.01
chr3p	55286459	55286481	0.006
chr3p	55286481	55286488	0.0055
chr3p	55286488	55286672	0.009
chr3p	55286672	55286677	0.0055
chr3p	55286677	55286688	0.006
chr3p	55286688	55286703	0.007
chr3p	55286703	55286714	0.0055
chr3p	55286714	55286740	0.009
chr3p	55286740	55286768	0.01
chr3p	55286768	55286904	0.009
chr3p	55286904	55286931	0.0055
chr3p	55286931	55286956	0.009
chr3p	55286956	55286983	0.005
chr3p	55286983	55287140	0.009
chr3p	55287140	55287158	0.009
chr3p	55287158	55287169	0.01
chr3p	55287169	55287183	0.009
chr3p	55287183	55287345	0.009
chr3p	55287345	55287371	0.009
chr3p	55287371	55287773	0.009
chr3p	55287773	55287797	0.007
chr3p	55287797	55287800	0.0065
chr3p	55287800	55287801	0.0055
chr3p	55287801	55287802	0.006
chr3p	55287802	55287827	0.005
chr3p	55287827	55288062	0.009
chr3p	55288062	55288090	0.01
chr3p	55288090	55288627	0.009
chr3p	55288627	55288657	0.01
chr3p	55288657	55289757	0.009
chr3p	55289757	55289787	0.011
chr3p	55289787	55290923	0.009
chr3p	55290923	55290953	0.009
chr3p	55290953	55292054	0.009
chr3p	55292054	55292079	0.01
chr3p	55292079	55292209	0.009
chr3p	55292209	55292235	0.009
chr3p	55292235	55292292	0.009
chr3p	55292292	55292321	0.01
chr3p	55292321	55292956	0.009
chr3p	55292956	55292985	0.018
chr3p	55292985	55293110	0.009
chr3p	55293110	55293138	0.009
chr3p	55293138	55293178	0.009
chr3p	55293178	55293206	0.005
chr3p	55293206	55294641	0.009
chr3p	55294641	55294643	0.0075
chr3p	55294643	55294671	0.01
chr3p	55294671	55294672	0.007
chr3p	55294672	55295614	0.009
chr3p	55295614	55295642	0.005
chr3p	55295642	55296220	0.009
chr3p	55296220	55296247	0.006
chr3p	55296247	55296331	0.009
chr3p	55296331	55296332	0.009
chr3p	55296332	55296360	0.01
chr3p	55296360	55296915	0.009
chr3p	55296915	55296944	0.009
chr3p	55296944	55297481	0.009
chr3p	55297481	55297490	0.026
chr3p	55297490	55297510	0.027
chr3p	55297510	55297518	0.009
chr3p	55297518	55297603	0.009
chr3p	55297603	55297604	0.015
chr3p	55297604	55297632	0.021
chr3p	55297632	55297725	0.009
chr3p	55297725	55297753	0.009
chr3p	55297753	55297761	0.009
chr3p	55297761	55297789	0.0055
chr3p	55297789	55297829	0.009
chr3p	55297829	55297854	0.01
chr3p	55297854	55299324	0.009
chr3p	55299324	55299354	0.011
chr3p	55299354	55299355	0.007
chr3p	55299355	55299550	0.009
chr3p	55299550	55299579	0.015
chr3p	55299579	55300539	0.009
chr3p	55300539	55300568	0.005
chr3p	55300568	55301104	0.009
chr3p	55301104	55301133	0.005
chr3p	55301133	55303207	0.009
chr3p	55303207	55303233	0.0045
chr3p	55303233	55303235	0.009
chr3p	55303235	55305006	0.009
chr3p	55305006	55305032	0.01
chr3p	55305032	55305143	0.009
chr3p	55305143	55305144	0.009
chr3p	55305144	55305147	0.01
chr3p	55305147	55305173	0.0055
chr3p	55305173	55305176	0.009
chr3p	55305176	55305185	0.011
chr3p	55305185	55305206	0.007
chr3p	55305206	55305212	0.006
chr3p	55305212	55306353	0.009
chr3p	55306353	55306382	0.01
chr3p	55306382	55306383	0.009
chr3p	55306383	55307022	0.009
chr3p	55307022	55307028	0.005
chr3p	55307028	55307047	0.0075
chr3p	55307047	55307050	0.007
chr3p	55307050	55307054	0.013
chr3p	55307054	55307322	0.009
chr3p	55307322	55307352	0.01
chr3p	55307352	55307391	0.009
chr3p	55307391	55307424	0.015
chr3p	55307424	55307589	0.009
chr3p	55307589	55307618	0.009
chr3p	55307618	55307727	0.009
chr3p	55307727	55307756	0.01
chr3p	55307756	55308182	0.009
chr3p	55308182	55308210	0.009
chr3p	55308210	55308353	0.009
chr3p	55308353	55308378	0.009
chr3p	55308378	55308477	0.009
chr3p	55308477	55308506	0.0065
chr3p	55308506	55308691	0.009
chr3p	55308691	55308717	0.01
chr3p	55308717	55309545	0.009
chr3p	55309545	55309548	0.009
chr3p	55309548	55309551	0.01
chr3p	55309551	55309553	0.01
chr3p	55309553	55309574	0.011
chr3p	55309574	55309576	0.011
chr3p	55309576	55309578	0.01
chr3p	55309578	55309580	0.01
chr3p	55309580	55309582	0.009
chr3p	55309582	55310141	0.009
chr3p	55310141	55310168	0.011
chr3p	55310168	55310316	0.009
chr3p	55310316	55310320	0.009
chr3p	55310320	55310347	0.01
chr3p	55310347	55310351	0.01
chr3p	55310351	55311000	0.009
chr3p	55311000	55311025	0.01
chr3p	55311025	55311453	0.009
chr3p	55311453	55311484	0.011
chr3p	55311484	55311902	0.009
chr3p	55311902	55311930	0.006
chr3p	55311930	55312416	0.009
chr3p	55312416	55312442	0.0055
chr3p	55312442	55312475	0.009
chr3p	55312475	55312482	0.01
chr3p	55312482	55312504	0.011
chr3p	55312504	55312511	0.01
chr3p	55312511	55312529	0.009
chr3p	55312529	55312556	0.005
chr3p	55312556	55312802	0.009
chr3p	55312802	55312830	0.01
chr3p	55312830	55313156	0.009
chr3p	55313156	55313185	0.0055
chr3p	55313185	55313803	0.009
chr3p	55313803	55313832	0.005
[truncated: 62,168 more rows]
