# Supplementary material for: A mammalian-like piRNA pathway in Axolotl reveals the origins of piRNA-directed DNA methylation
Source: EMBO J. 2025 Nov 13;45(6):1933–56. doi: 10.1038/s44318-025-00631-w (PMC7618676; doi:10.1038/s44318-025-00631-w)
Supplement: Supplementary file 11 — Source data Fig. 5 [file 44318_2025_631_MOESM11_ESM.zip › Figure 5/5B/oocyte_genome_srt_edit.pirna.rev.RPMmean.chr3p.csv]

chr3p	55001757	55001781	-0.003
chr3p	55003410	55003434	-0.053
chr3p	55003617	55003647	-0.013
chr3p	55007195	55007225	-0.027
chr3p	55008063	55008090	-0.001
chr3p	55014927	55014954	-0.001
chr3p	55015369	55015395	-0.001
chr3p	55016536	55016541	-0.001
chr3p	55016541	55016566	-0.001
chr3p	55016566	55016570	-0.001
chr3p	55016584	55016612	-0.002
chr3p	55017375	55017405	-0.002
chr3p	55018221	55018250	-0.001
chr3p	55018380	55018403	-0.006
chr3p	55036673	55036703	-0.027
chr3p	55037307	55037334	-0.002
chr3p	55037715	55037740	-0.013
chr3p	55037912	55037940	-0.013
chr3p	55047148	55047179	-0.027
chr3p	55052278	55052308	-0.002
chr3p	55053250	55053279	-0.001
chr3p	55053283	55053311	-0.001
chr3p	55053466	55053491	-0.001
chr3p	55053740	55053768	-0.003
chr3p	55054091	55054120	-0.001
chr3p	55054135	55054160	-0.001
chr3p	55054494	55054524	-0.002
chr3p	55054688	55054708	-0.002
chr3p	55054708	55054717	-0.0025
chr3p	55054717	55054738	-0.003
chr3p	55054831	55054862	-0.001
chr3p	55055211	55055242	-0.001
chr3p	55055274	55055300	-0.001
chr3p	55055504	55055505	-0.001
chr3p	55055505	55055532	-0.002
chr3p	55055558	55055585	-0.001
chr3p	55055609	55055640	-0.001
chr3p	55055782	55055811	-0.002
chr3p	55055889	55055919	-0.001
chr3p	55056159	55056167	-0.003
chr3p	55056167	55056189	-0.0035
chr3p	55056189	55056196	-0.001
chr3p	55056426	55056457	-0.002
chr3p	55056664	55056695	-0.005
chr3p	55057732	55057763	-0.001
chr3p	55057921	55057924	-0.001
chr3p	55057924	55057948	-0.002
chr3p	55057948	55057953	-0.001
chr3p	55058089	55058116	-0.001
chr3p	55058336	55058360	-0.001
chr3p	55075258	55075282	-0.009
chr3p	55079119	55079131	-0.003
chr3p	55079131	55079133	-0.002
chr3p	55079133	55079145	-0.0025
chr3p	55079145	55079155	-0.002
chr3p	55079155	55079161	-0.001
chr3p	55079323	55079324	-0.001
chr3p	55079324	55079350	-0.002
chr3p	55079350	55079353	-0.001
chr3p	55079715	55079743	-0.001
chr3p	55079836	55079864	-0.001
chr3p	55079981	55080010	-0.018
chr3p	55080113	55080140	-0.001
chr3p	55083693	55083719	-0.007
chr3p	55084967	55084994	-0.001
chr3p	55085549	55085578	-0.001
chr3p	55088209	55088229	-0.002
chr3p	55088229	55088237	-0.011
chr3p	55088237	55088258	-0.009
chr3p	55088429	55088452	-0.002
chr3p	55092027	55092057	-0.002
chr3p	55092579	55092604	-0.009
chr3p	55095311	55095341	-0.002
chr3p	55095863	55095887	-0.009
chr3p	55099032	55099061	-0.003
chr3p	55104038	55104064	-0.001
chr3p	55105659	55105686	-0.001
chr3p	55105724	55105745	-0.001
chr3p	55105745	55105750	-0.003
chr3p	55105750	55105771	-0.002
chr3p	55105908	55105937	-0.001
chr3p	55106137	55106144	-0.001
chr3p	55106144	55106145	-0.002
chr3p	55106145	55106147	-0.0025
chr3p	55106147	55106165	-0.0035
chr3p	55106165	55106168	-0.0035
chr3p	55106168	55106169	-0.003
chr3p	55106169	55106171	-0.0025
chr3p	55106171	55106172	-0.002
chr3p	55106321	55106346	-0.013
chr3p	55106372	55106397	-0.002
chr3p	55106649	55106650	-0.001
chr3p	55106650	55106677	-0.001
chr3p	55106754	55106780	-0.001
chr3p	55109236	55109260	-0.001
chr3p	55110681	55110707	-0.001
chr3p	55112648	55112677	-0.028
chr3p	55113427	55113457	-0.013
chr3p	55116529	55116531	-0.001
chr3p	55116531	55116559	-0.001
chr3p	55116559	55116562	-0.001
chr3p	55119254	55119280	-0.013
chr3p	55119725	55119753	-0.001
chr3p	55120599	55120603	-0.001
chr3p	55120603	55120628	-0.002
chr3p	55120628	55120632	-0.001
chr3p	55120748	55120779	-0.001
chr3p	55123808	55123836	-0.004
chr3p	55124191	55124192	-0.0105
chr3p	55124192	55124194	-0.012
chr3p	55124194	55124220	-0.013
chr3p	55124323	55124324	-0.009
chr3p	55124324	55124352	-0.009
chr3p	55124546	55124575	-0.027
chr3p	55124813	55124841	-0.002
chr3p	55130921	55130947	-0.013
chr3p	55131390	55131418	-0.001
chr3p	55132262	55132266	-0.001
chr3p	55132266	55132291	-0.002
chr3p	55132291	55132295	-0.001
chr3p	55132411	55132442	-0.001
chr3p	55134813	55134839	-0.055
chr3p	55136175	55136206	-0.003
chr3p	55136659	55136660	-0.0075
chr3p	55136660	55136688	-0.0095
chr3p	55136688	55136689	-0.006
chr3p	55137596	55137620	-0.001
chr3p	55138194	55138224	-0.005
chr3p	55138579	55138605	-0.003
chr3p	55145396	55145423	-0.005
chr3p	55150316	55150341	-0.002
chr3p	55153950	55153980	-0.001
chr3p	55154860	55154889	-0.009
chr3p	55155790	55155794	-0.011
chr3p	55155794	55155795	-0.012
chr3p	55155795	55155819	-0.019
chr3p	55155819	55155824	-0.027
chr3p	55158513	55158536	-0.001
chr3p	55158674	55158683	-0.001
chr3p	55158683	55158704	-0.002
chr3p	55158704	55158711	-0.003
chr3p	55159111	55159138	-0.003
chr3p	55159574	55159603	-0.001
chr3p	55160087	55160116	-0.004
chr3p	55160317	55160318	-0.001
chr3p	55160318	55160345	-0.0015
chr3p	55160345	55160346	-0.0015
chr3p	55160346	55160349	-0.002
chr3p	55160463	55160491	-0.001
chr3p	55160979	55161007	-0.001
chr3p	55161011	55161036	-0.003
chr3p	55162774	55162803	-0.002
chr3p	55162954	55162985	-0.004
chr3p	55163053	55163077	-0.003
chr3p	55163158	55163187	-0.002
chr3p	55163346	55163363	-0.002
chr3p	55163363	55163374	-0.002
chr3p	55163374	55163390	-0.002
chr3p	55163394	55163398	-0.004
chr3p	55163398	55163424	-0.003
chr3p	55163424	55163427	-0.002
chr3p	55163589	55163618	-0.003
chr3p	55163794	55163819	-0.002
chr3p	55163819	55163824	-0.0035
chr3p	55163824	55163848	-0.005
chr3p	55164062	55164068	-0.004
chr3p	55164068	55164091	-0.008
chr3p	55164091	55164097	-0.004
chr3p	55164141	55164170	-0.001
chr3p	55164418	55164422	-0.001
chr3p	55164422	55164423	-0.0015
chr3p	55164423	55164429	-0.002
chr3p	55164429	55164444	-0.003
chr3p	55164444	55164451	-0.0025
chr3p	55164451	55164452	-0.0015
chr3p	55164452	55164456	-0.002
chr3p	55167809	55167835	-0.028
chr3p	55168337	55168366	-0.001
chr3p	55181102	55181103	-0.002
chr3p	55181103	55181130	-0.0015
chr3p	55182729	55182757	-0.027
chr3p	55185657	55185689	-0.055
chr3p	55193129	55193158	-0.001
chr3p	55194020	55194051	-0.009
chr3p	55194993	55195020	-0.002
chr3p	55195361	55195392	-0.002
chr3p	55195470	55195495	-0.002
chr3p	55195708	55195736	-0.002
chr3p	55196681	55196711	-0.004
chr3p	55197412	55197440	-0.002
chr3p	55197749	55197777	-0.001
chr3p	55198005	55198033	-0.001
chr3p	55201946	55201972	-0.001
chr3p	55204125	55204152	-0.007
chr3p	55215542	55215573	-0.003
chr3p	55216503	55216505	-0.001
chr3p	55216505	55216516	-0.002
chr3p	55216516	55216531	-0.0025
chr3p	55216531	55216541	-0.003
chr3p	55216676	55216705	-0.001
chr3p	55217699	55217729	-0.002
chr3p	55218083	55218089	-0.0015
chr3p	55218089	55218104	-0.002
chr3p	55218104	55218113	-0.0025
chr3p	55218113	55218131	-0.001
chr3p	55218371	55218402	-0.001
chr3p	55218410	55218439	-0.002
chr3p	55218590	55218618	-0.002
chr3p	55218844	55218870	-0.013
chr3p	55219150	55219178	-0.001
chr3p	55219442	55219455	-0.003
chr3p	55219455	55219456	-0.004
chr3p	55219456	55219468	-0.003
chr3p	55219468	55219486	-0.0015
chr3p	55227500	55227501	-0.003
chr3p	55227501	55227503	-0.005
chr3p	55227503	55227504	-0.004
chr3p	55227504	55227529	-0.005
chr3p	55227529	55227530	-0.0045
chr3p	55227530	55227533	-0.0025
chr3p	55227934	55227965	-0.003
chr3p	55228833	55228864	-0.001
chr3p	55229115	55229142	-0.003
chr3p	55229565	55229594	-0.002
chr3p	55230689	55230690	-0.001
chr3p	55230690	55230717	-0.004
chr3p	55233004	55233032	0
chr3p	55233120	55233151	-0.003
chr3p	55235246	55235276	-0.002
chr3p	55235912	55235943	-0.001
chr3p	55235951	55235980	-0.002
chr3p	55236129	55236157	-0.002
chr3p	55236304	55236331	-0.003
chr3p	55236671	55236701	-0.009
chr3p	55236950	55236951	-0.002
chr3p	55236951	55236972	-0.004
chr3p	55236972	55236978	-0.008
chr3p	55236978	55236979	-0.005
chr3p	55236979	55236985	-0.003
chr3p	55236985	55236986	-0.004
chr3p	55236986	55236998	-0.003
chr3p	55236998	55237016	-0.0015
chr3p	55237087	55237112	-0.0015
chr3p	55237112	55237116	-0.002
chr3p	55237821	55237850	-0.001
chr3p	55237851	55237881	-0.006
chr3p	55238259	55238288	-0.014
chr3p	55238340	55238366	-0.002
chr3p	55238856	55238884	-0.003
chr3p	55238944	55238972	-0.001
chr3p	55239052	55239053	-0.001
chr3p	55239053	55239054	-0.001
chr3p	55239054	55239081	-0.0015
chr3p	55239126	55239153	-0.002
chr3p	55239355	55239382	-0.001
chr3p	55239498	55239527	-0.001
chr3p	55239607	55239635	-0.004
chr3p	55239803	55239805	-0.003
chr3p	55239805	55239814	-0.005
chr3p	55239814	55239832	-0.007
chr3p	55239832	55239843	-0.002
chr3p	55239872	55239897	-0.001
chr3p	55240919	55240947	-0.0015
chr3p	55241010	55241038	-0.001
chr3p	55241503	55241504	-0.001
chr3p	55241504	55241505	-0.001
chr3p	55241505	55241506	-0.0045
chr3p	55241506	55241507	-0.0075
chr3p	55241507	55241534	-0.009
chr3p	55241534	55241535	-0.0085
chr3p	55241535	55241537	-0.001
chr3p	55241570	55241584	-0.001
chr3p	55241584	55241599	-0.001
chr3p	55241599	55241612	-0.001
chr3p	55241643	55241650	-0.002
chr3p	55241650	55241671	-0.004
chr3p	55241671	55241679	-0.002
chr3p	55241705	55241734	-0.001
chr3p	55242566	55242596	-0.001
chr3p	55242653	55242678	-0.002
chr3p	55243318	55243320	-0.003
chr3p	55243320	55243344	-0.002
chr3p	55243344	55243345	-0.001
chr3p	55243397	55243420	-0.001
chr3p	55243999	55244029	-0.0015
chr3p	55244049	55244072	-0.001
chr3p	55245041	55245042	-0.003
chr3p	55245042	55245044	-0.005
chr3p	55245044	55245045	-0.004
chr3p	55245045	55245070	-0.005
chr3p	55245070	55245071	-0.0045
chr3p	55245071	55245073	-0.0025
chr3p	55245472	55245503	-0.003
chr3p	55246651	55246678	-0.003
chr3p	55247101	55247130	-0.002
chr3p	55248220	55248221	-0.001
chr3p	55248221	55248248	-0.004
chr3p	55250064	55250088	-0.013
chr3p	55250088	55250089	-0.015
chr3p	55250089	55250090	-0.008
chr3p	55250090	55250091	-0.009
chr3p	55250091	55250093	-0.009
chr3p	55250093	55250113	-0.0025
chr3p	55250113	55250115	-0.003
chr3p	55250115	55250116	-0.003
chr3p	55250116	55250117	-0.001
chr3p	55250172	55250174	-0.0015
chr3p	55250174	55250201	-0.002
chr3p	55250289	55250315	-0.001
chr3p	55250639	55250652	-0.001
chr3p	55250652	55250668	-0.001
chr3p	55250668	55250678	-0.001
chr3p	55250750	55250778	-0.001
chr3p	55250846	55250874	-0.005
chr3p	55250914	55250917	-0.001
chr3p	55250917	55250919	-0.0035
chr3p	55250919	55250920	-0.004
chr3p	55250920	55250922	-0.004
chr3p	55250922	55250943	-0.0055
chr3p	55250943	55250945	-0.005
chr3p	55250945	55250946	-0.005
chr3p	55250946	55250948	-0.002
chr3p	55250948	55250952	-0.0015
chr3p	55251124	55251151	-0.028
chr3p	55251365	55251398	-0.001
chr3p	55251529	55251556	-0.001
chr3p	55251556	55251557	-0.001
chr3p	55251557	55251585	-0.021
chr3p	55251585	55251586	-0.02
chr3p	55251586	55251587	-0.001
chr3p	55253525	55253550	-0.001
chr3p	55253639	55253666	-0.001
chr3p	55253965	55253966	-0.001
chr3p	55253966	55253968	-0.001
chr3p	55253968	55253993	-0.001
chr3p	55253993	55253995	-0.001
chr3p	55254109	55254110	-0.002
chr3p	55254110	55254112	-0.0025
chr3p	55254112	55254113	-0.0035
chr3p	55254113	55254114	-0.005
chr3p	55254114	55254116	-0.0055
chr3p	55254116	55254135	-0.0055
chr3p	55254135	55254139	-0.0035
chr3p	55254222	55254234	-0.028
chr3p	55254234	55254249	-0.029
chr3p	55254249	55254259	-0.001
chr3p	55254313	55254319	-0.004
chr3p	55254319	55254338	-0.005
chr3p	55254338	55254346	-0.002
chr3p	55254386	55254391	-0.0025
chr3p	55254391	55254416	-0.0025
chr3p	55254416	55254419	-0.001
chr3p	55254467	55254490	-0.014
chr3p	55254506	55254531	-0.027
chr3p	55254564	55254590	-0.004
chr3p	55254654	55254684	-0.0035
chr3p	55254684	55254685	-0.005
chr3p	55254752	55254780	-0.003
chr3p	55254828	55254855	-0.001
chr3p	55254855	55254857	-0.0015
chr3p	55254857	55254879	-0.001
chr3p	55254996	55255021	-0.001
chr3p	55256300	55256302	-0.002
chr3p	55256302	55256325	-0.002
chr3p	55259067	55259069	-0.003
chr3p	55259069	55259070	-0.004
chr3p	55259070	55259095	-0.006
chr3p	55259095	55259096	-0.001
chr3p	55259218	55259219	-0.002
chr3p	55259219	55259243	-0.0025
chr3p	55259243	55259247	-0.002
chr3p	55259602	55259626	-0.013
chr3p	55265609	55265634	-0.009
chr3p	55266281	55266306	-0.002
chr3p	55266699	55266726	-0.002
chr3p	55267039	55267065	-0.055
chr3p	55268364	55268389	-0.055
chr3p	55269355	55269381	-0.014
chr3p	55269510	55269538	-0.009
chr3p	55273196	55273224	-0.001
chr3p	55273540	55273542	-0.001
chr3p	55273542	55273569	-0.001
chr3p	55273569	55273571	-0.001
chr3p	55273943	55273957	-0.004
chr3p	55273957	55273962	-0.006
chr3p	55273962	55273971	-0.0065
chr3p	55273971	55273985	-0.004
chr3p	55273985	55273991	-0.001
chr3p	55274369	55274370	-0.002
chr3p	55274370	55274397	-0.003
chr3p	55274451	55274481	-0.009
chr3p	55274980	55275008	-0.001
chr3p	55275025	55275055	-0.018
chr3p	55275330	55275359	-0.055
chr3p	55275561	55275585	-0.007
chr3p	55275965	55275994	-0.001
chr3p	55276244	55276272	-0.002
chr3p	55278020	55278050	-0.005
chr3p	55279103	55279113	-0.001
chr3p	55279113	55279114	-0.002
chr3p	55279114	55279131	-0.004
chr3p	55279131	55279143	-0.003
chr3p	55279503	55279532	-0.027
chr3p	55280401	55280428	-0.001
chr3p	55280510	55280512	-0.002
chr3p	55280512	55280514	-0.006
chr3p	55280514	55280523	-0.006
chr3p	55280523	55280541	-0.007
chr3p	55280541	55280543	-0.002
chr3p	55280543	55280551	-0.004
chr3p	55280551	55280569	-0.002
chr3p	55280610	55280612	-0.028
chr3p	55280612	55280638	-0.0205
chr3p	55280638	55280640	-0.013
chr3p	55280754	55280782	-0.004
chr3p	55280831	55280856	-0.002
chr3p	55280910	55280918	-0.003
chr3p	55280918	55280941	-0.009
chr3p	55280941	55280944	-0.006
chr3p	55280944	55280947	-0.006
chr3p	55280947	55280949	-0.006
chr3p	55280949	55280951	-0.005
chr3p	55280951	55280952	-0.0095
chr3p	55280952	55280953	-0.014
chr3p	55280953	55280963	-0.0165
chr3p	55280963	55280967	-0.018
chr3p	55280967	55280970	-0.02
chr3p	55280970	55280972	-0.0215
chr3p	55280972	55280978	-0.0185
chr3p	55280978	55280981	-0.015
chr3p	55280981	55280983	-0.01
chr3p	55280983	55280990	-0.013
chr3p	55280990	55280992	-0.0095
chr3p	55280992	55280995	-0.008
chr3p	55280995	55280999	-0.006
chr3p	55280999	55281013	-0.0045
chr3p	55281013	55281018	-0.006
chr3p	55281025	55281037	-0.002
chr3p	55281037	55281049	-0.0025
chr3p	55281049	55281053	-0.009
chr3p	55281053	55281064	-0.008
chr3p	55281064	55281066	-0.013
chr3p	55281066	55281075	-0.014
chr3p	55281075	55281084	-0.001
chr3p	55281084	55281092	-0.003
chr3p	55281092	55281114	-0.002
chr3p	55281125	55281153	-0.002
chr3p	55281153	55281155	-0.004
chr3p	55281155	55281180	-0.002
chr3p	55281206	55281229	-0.002
chr3p	55281229	55281235	-0.004
chr3p	55281235	55281255	-0.006
chr3p	55281266	55281293	-0.003
chr3p	55281326	55281352	-0.002
chr3p	55281358	55281386	-0.003
chr3p	55281429	55281457	-0.003
chr3p	55281520	55281522	-0.001
chr3p	55281522	55281524	-0.001
chr3p	55281524	55281527	-0.001
chr3p	55281527	55281531	-0.0015
chr3p	55281531	55281548	-0.0015
chr3p	55281548	55281553	-0.001
chr3p	55281553	55281557	-0.001
chr3p	55281557	55281558	-0.001
chr3p	55281558	55281563	-0.013
chr3p	55281563	55281566	-0.0135
chr3p	55281566	55281567	-0.024
chr3p	55281567	55281576	-0.0305
chr3p	55281576	55281586	-0.032
chr3p	55281586	55281587	-0.029
chr3p	55281587	55281589	-0.0255
chr3p	55281589	55281596	-0.019
chr3p	55281596	55281605	-0.0045
chr3p	55281605	55281613	-0.006
chr3p	55281613	55281619	-0.0095
chr3p	55281619	55281620	-0.023
chr3p	55281620	55281621	-0.233
chr3p	55281621	55281623	-0.3065
chr3p	55281623	55281629	-0.3035
chr3p	55281629	55281641	-0.308
chr3p	55281641	55281642	-0.301
chr3p	55281642	55281648	-0.3035
chr3p	55281648	55281649	-0.29
chr3p	55281649	55281650	-0.027
chr3p	55281650	55281657	-0.017
chr3p	55281657	55281668	-0.008
chr3p	55281668	55281678	-0.004
chr3p	55281809	55281836	-0.005
chr3p	55281888	55281916	-0.001
chr3p	55281926	55281935	-0.002
chr3p	55281935	55281947	-0.003
chr3p	55281947	55281952	-0.0045
chr3p	55281952	55281953	-0.005
chr3p	55281953	55281964	-0.004
chr3p	55281964	55281968	-0.002
chr3p	55281968	55281975	-0.003
chr3p	55281975	55281981	-0.003
chr3p	55281981	55281982	-0.002
chr3p	55281982	55281987	-0.006
chr3p	55281987	55281990	-0.011
chr3p	55281990	55281997	-0.01
chr3p	55281997	55282008	-0.009
chr3p	55282008	55282017	-0.0065
chr3p	55282066	55282094	-0.009
chr3p	55282138	55282146	-0.009
chr3p	55282146	55282157	-0.018
chr3p	55282157	55282166	-0.0095
chr3p	55282166	55282174	-0.005
chr3p	55282174	55282175	-0.006
chr3p	55282175	55282186	-0.003
chr3p	55282186	55282198	-0.002
chr3p	55282198	55282203	-0.0035
chr3p	55282203	55282214	-0.003
chr3p	55282214	55282223	-0.004
chr3p	55282263	55282264	-0.007
chr3p	55282264	55282268	-0.012
chr3p	55282268	55282269	-0.0155
chr3p	55282269	55282276	-0.017
chr3p	55282276	55282277	-0.0185
chr3p	55282277	55282289	-0.021
chr3p	55282289	55282290	-0.026
chr3p	55282290	55282292	-0.027
chr3p	55282292	55282293	-0.0285
chr3p	55282293	55282296	-0.0165
chr3p	55282296	55282297	-0.0135
chr3p	55282297	55282306	-0.0145
chr3p	55282306	55282307	-0.013
chr3p	55282307	55282308	-0.01
chr3p	55282308	55282316	-0.0115
chr3p	55282316	55282319	-0.01
chr3p	55282319	55282320	-0.005
chr3p	55282320	55282337	-0.003
chr3p	55282365	55282393	-0.003
chr3p	55282396	55282422	-0.002
chr3p	55282568	55282597	-0.006
chr3p	55282623	55282625	-0.004
chr3p	55282625	55282646	-0.003
chr3p	55282646	55282652	-0.002
chr3p	55282738	55282748	-0.003
chr3p	55282748	55282764	-0.0045
chr3p	55282764	55282778	-0.006
chr3p	55282797	55282824	-0.009
chr3p	55282906	55282907	-0.003
chr3p	55282907	55282916	-0.005
chr3p	55282916	55282936	-0.012
chr3p	55282936	55282944	-0.007
chr3p	55282944	55282946	-0.0055
chr3p	55282946	55282961	-0.004
chr3p	55282961	55282970	-0.0025
chr3p	55282970	55282973	-0.0045
chr3p	55282973	55282987	-0.005
chr3p	55282987	55282989	-0.011
chr3p	55282989	55282999	-0.01
chr3p	55282999	55283014	-0.008
chr3p	55283027	55283056	-0.002
chr3p	55283080	55283096	-0.002
chr3p	55283096	55283103	-0.0015
chr3p	55283103	55283109	-0.007
chr3p	55283109	55283124	-0.006
chr3p	55283124	55283130	-0.011
chr3p	55283149	55283174	-0.002
chr3p	55283192	55283201	-0.014
chr3p	55283201	55283209	-0.016
chr3p	55283209	55283213	-0.0205
chr3p	55283213	55283221	-0.0305
chr3p	55283221	55283229	-0.0235
chr3p	55283229	55283234	-0.015
chr3p	55283234	55283239	-0.015
chr3p	55283239	55283242	-0.0105
chr3p	55283242	55283248	-0.001
chr3p	55283248	55283249	-0.002
chr3p	55283249	55283263	-0.0025
chr3p	55283263	55283274	-0.002
chr3p	55283274	55283277	-0.003
chr3p	55283332	55283334	-0.005
chr3p	55283334	55283343	-0.006
chr3p	55283343	55283350	-0.0075
chr3p	55283350	55283358	-0.0075
chr3p	55283358	55283362	-0.0065
chr3p	55283362	55283363	-0.004
chr3p	55283363	55283368	-0.003
chr3p	55283368	55283371	-0.006
chr3p	55283371	55283378	-0.003
chr3p	55283378	55283393	-0.003
chr3p	55283393	55283397	-0.007
chr3p	55283397	55283414	-0.004
chr3p	55283414	55283421	-0.0065
chr3p	55283421	55283422	-0.009
chr3p	55283422	55283443	-0.0055
chr3p	55283443	55283446	-0.002
chr3p	55283446	55283450	-0.001
chr3p	55283485	55283499	-0.018
chr3p	55283499	55283501	-0.016
chr3p	55283501	55283510	-0.0185
chr3p	55283510	55283513	-0.0205
chr3p	55283513	55283526	-0.011
chr3p	55283526	55283527	-0.009
chr3p	55283527	55283535	-0.004
chr3p	55283557	55283576	-0.002
chr3p	55283576	55283583	-0.005
chr3p	55283583	55283584	-0.008
chr3p	55283584	55283603	-0.005
chr3p	55283603	55283612	-0.002
chr3p	55283649	55283651	-0.001
chr3p	55283651	55283663	-0.002
chr3p	55283663	55283664	-0.005
chr3p	55283664	55283676	-0.007
chr3p	55283676	55283679	-0.006
chr3p	55283679	55283692	-0.005
chr3p	55283718	55283719	-0.002
chr3p	55283719	55283725	-0.0025
chr3p	55283725	55283734	-0.003
chr3p	55283734	55283735	-0.004
chr3p	55283735	55283744	-0.005
chr3p	55283744	55283747	-0.004
chr3p	55283747	55283754	-0.005
chr3p	55283754	55283764	-0.004
chr3p	55283814	55283822	-0.004
chr3p	55283822	55283825	-0.0065
chr3p	55283825	55283826	-0.0095
chr3p	55283826	55283827	-0.011
chr3p	55283827	55283832	-0.0125
chr3p	55283832	55283835	-0.0155
chr3p	55283835	55283842	-0.019
chr3p	55283842	55283849	-0.017
chr3p	55283849	55283853	-0.012
chr3p	55283853	55283854	-0.0075
chr3p	55283854	55283861	-0.012
chr3p	55283884	55283893	-0.003
chr3p	55283893	55283895	-0.006
chr3p	55283895	55283915	-0.0035
chr3p	55283915	55283922	-0.002
chr3p	55283922	55283925	-0.001
chr3p	55283934	55283935	-0.003
chr3p	55283935	55283957	-0.007
chr3p	55283957	55283964	-0.004
chr3p	55283982	55283985	-0.001
chr3p	55283985	55284000	-0.002
chr3p	55284000	55284001	-0.0015
chr3p	55284001	55284008	-0.0025
chr3p	55284008	55284009	-0.0035
chr3p	55284009	55284012	-0.004
chr3p	55284012	55284013	-0.0035
chr3p	55284013	55284023	-0.003
chr3p	55284023	55284024	-0.0045
chr3p	55284024	55284027	-0.0055
chr3p	55284027	55284029	-0.0075
chr3p	55284029	55284034	-0.006
chr3p	55284034	55284036	-0.0065
chr3p	55284036	55284037	-0.0055
chr3p	55284037	55284045	-0.005
chr3p	55284045	55284046	-0.007
chr3p	55284046	55284047	-0.0085
chr3p	55284047	55284052	-0.0095
chr3p	55284052	55284053	-0.0095
chr3p	55284053	55284055	-0.008
chr3p	55284055	55284056	-0.016
chr3p	55284056	55284057	-0.0155
chr3p	55284057	55284060	-0.0165
chr3p	55284060	55284062	-0.0175
chr3p	55284062	55284065	-0.0175
chr3p	55284065	55284067	-0.018
chr3p	55284067	55284070	-0.0185
chr3p	55284070	55284071	-0.019
chr3p	55284071	55284075	-0.0195
chr3p	55284075	55284079	-0.015
chr3p	55284079	55284082	-0.0135
chr3p	55284082	55284084	-0.013
chr3p	55284084	55284086	-0.0045
chr3p	55284086	55284087	-0.004
chr3p	55284087	55284090	-0.003
chr3p	55284090	55284096	-0.0015
chr3p	55284096	55284099	-0.001
chr3p	55284103	55284110	-0.003
chr3p	55284110	55284133	-0.004
chr3p	55284133	55284138	-0.001
chr3p	55284165	55284185	-0.001
chr3p	55284185	55284193	-0.0025
chr3p	55284193	55284197	-0.004
chr3p	55284197	55284198	-0.0045
chr3p	55284198	55284214	-0.006
chr3p	55284214	55284217	-0.0035
chr3p	55284217	55284218	-0.012
chr3p	55284218	55284224	-0.0135
chr3p	55284224	55284227	-0.011
chr3p	55284227	55284232	-0.0095
chr3p	55284232	55284246	-0.01
chr3p	55284246	55284247	-0.004
chr3p	55284247	55284259	-0.001
chr3p	55284289	55284300	-0.001
chr3p	55284300	55284301	-0.003
chr3p	55284301	55284302	-0.003
chr3p	55284302	55284303	-0.004
chr3p	55284303	55284304	-0.0055
chr3p	55284304	55284305	-0.0085
chr3p	55284305	55284306	-0.0095
chr3p	55284306	55284308	-0.01
chr3p	55284308	55284313	-0.011
chr3p	55284313	55284317	-0.0115
chr3p	55284317	55284324	-0.0115
chr3p	55284324	55284325	-0.0115
chr3p	55284325	55284329	-0.012
chr3p	55284329	55284333	-0.0105
chr3p	55284333	55284334	-0.0025
chr3p	55284334	55284335	-0.0025
chr3p	55284335	55284337	-0.002
chr3p	55284337	55284340	-0.001
chr3p	55284340	55284351	-0.001
chr3p	55284351	55284353	-0.001
chr3p	55284377	55284394	-0.001
chr3p	55284394	55284406	-0.002
chr3p	55284406	55284413	-0.001
chr3p	55284413	55284418	-0.004
chr3p	55284418	55284423	-0.003
chr3p	55284423	55284430	-0.005
chr3p	55284430	55284431	-0.008
chr3p	55284431	55284432	-0.009
chr3p	55284432	55284434	-0.016
chr3p	55284434	55284435	-0.0285
chr3p	55284435	55284436	-0.0345
chr3p	55284436	55284437	-0.0355
chr3p	55284437	55284444	-0.038
chr3p	55284444	55284445	-0.036
chr3p	55284445	55284453	-0.037
chr3p	55284453	55284455	-0.0335
chr3p	55284455	55284461	-0.0375
chr3p	55284461	55284462	-0.0265
chr3p	55284462	55284464	-0.0275
chr3p	55284464	55284468	-0.009
chr3p	55284468	55284470	-0.013
chr3p	55284470	55284473	-0.008
chr3p	55284473	55284485	-0.007
chr3p	55284485	55284491	-0.0035
chr3p	55284491	55284494	-0.002
chr3p	55284494	55284497	-0.001
chr3p	55284503	55284504	-0.001
chr3p	55284504	55284524	-0.002
chr3p	55284524	55284528	-0.003
chr3p	55284528	55284529	-0.004
chr3p	55284529	55284532	-0.004
chr3p	55284532	55284533	-0.0045
chr3p	55284533	55284553	-0.006
chr3p	55284553	55284557	-0.004
chr3p	55284557	55284560	-0.001
chr3p	55284588	55284590	-0.003
chr3p	55284590	55284591	-0.004
chr3p	55284591	55284596	-0.005
chr3p	55284596	55284597	-0.006
chr3p	55284597	55284599	-0.0065
chr3p	55284599	55284607	-0.007
chr3p	55284607	55284608	-0.008
chr3p	55284608	55284617	-0.009
chr3p	55284617	55284619	-0.0115
chr3p	55284619	55284620	-0.009
chr3p	55284620	55284624	-0.006
chr3p	55284624	55284625	-0.0055
chr3p	55284625	55284627	-0.005
chr3p	55284627	55284637	-0.004
chr3p	55284637	55284644	-0.005
chr3p	55284644	55284645	-0.011
chr3p	55284645	55284656	-0.006
chr3p	55284656	55284657	-0.005
chr3p	55284657	55284658	-0.006
chr3p	55284658	55284659	-0.007
chr3p	55284659	55284661	-0.008
chr3p	55284661	55284669	-0.0095
chr3p	55284669	55284671	-0.0105
chr3p	55284671	55284672	-0.012
chr3p	55284672	55284673	-0.013
chr3p	55284673	55284679	-0.01
chr3p	55284679	55284683	-0.0105
chr3p	55284683	55284686	-0.0085
chr3p	55284686	55284688	-0.0065
chr3p	55284688	55284689	-0.0055
chr3p	55284689	55284696	-0.004
chr3p	55284696	55284697	-0.0055
chr3p	55284697	55284700	-0.0045
chr3p	55284700	55284702	-0.003
chr3p	55284702	55284709	-0.002
chr3p	55284709	55284718	-0.003
chr3p	55284718	55284720	-0.0035
chr3p	55284720	55284725	-0.0055
chr3p	55284725	55284747	-0.008
chr3p	55284747	55284750	-0.005
chr3p	55284750	55284772	-0.001
chr3p	55284772	55284773	-0.003
chr3p	55284773	55284790	-0.005
chr3p	55284790	55284791	-0.003
chr3p	55284791	55284796	-0.003
chr3p	55284796	55284799	-0.004
chr3p	55284799	55284816	-0.0015
chr3p	55284816	55284817	-0.008
chr3p	55284817	55284825	-0.0075
chr3p	55284825	55284829	-0.013
chr3p	55284829	55284847	-0.017
chr3p	55284847	55284853	-0.013
chr3p	55284853	55284856	-0.022
chr3p	55284856	55284859	-0.018
chr3p	55284859	55284863	-0.027
chr3p	55284863	55284876	-0.033
chr3p	55284876	55284882	-0.0285
chr3p	55284882	55284889	-0.024
chr3p	55284889	55284890	-0.005
chr3p	55284916	55284944	-0.002
chr3p	55284967	55284988	-0.001
chr3p	55284988	55284997	-0.001
chr3p	55284997	55285000	-0.001
chr3p	55285000	55285015	-0.003
chr3p	55285015	55285016	-0.002
chr3p	55285016	55285017	-0.0015
chr3p	55285017	55285029	-0.0015
chr3p	55285029	55285032	-0.001
chr3p	55285032	55285034	-0.001
chr3p	55285034	55285043	-0.0015
chr3p	55285043	55285044	-0.0015
chr3p	55285044	55285061	-0.002
chr3p	55285061	55285062	-0.001
chr3p	55285093	55285121	-0.006
chr3p	55285121	55285125	-0.004
chr3p	55285125	55285127	-0.003
chr3p	55285127	55285128	-0.0085
chr3p	55285128	55285129	-0.052
chr3p	55285129	55285130	-0.072
chr3p	55285130	55285132	-0.077
chr3p	55285132	55285139	-0.078
chr3p	55285139	55285140	-0.0825
chr3p	55285140	55285144	-0.0855
chr3p	55285144	55285149	-0.086
chr3p	55285149	55285152	-0.084
chr3p	55285152	55285155	-0.0825
chr3p	55285155	55285156	-0.0805
chr3p	55285156	55285157	-0.066
chr3p	55285157	55285158	-0.028
chr3p	55285158	55285159	-0.009
chr3p	55285159	55285162	-0.008
chr3p	55285162	55285169	-0.0085
chr3p	55285169	55285173	-0.001
chr3p	55285173	55285184	-0.001
chr3p	55285184	55285185	-0.001
chr3p	55285185	55285189	-0.001
chr3p	55285189	55285190	-0.002
chr3p	55285190	55285191	-0.004
chr3p	55285191	55285205	-0.005
chr3p	55285205	55285213	-0.003
chr3p	55285213	55285217	-0.0025
chr3p	55285217	55285218	-0.003
chr3p	55285218	55285219	-0.002
chr3p	55285219	55285221	-0.001
chr3p	55285221	55285226	-0.003
chr3p	55285226	55285233	-0.003
chr3p	55285233	55285242	-0.0015
chr3p	55285242	55285246	-0.0025
chr3p	55285246	55285250	-0.0025
chr3p	55285250	55285251	-0.002
chr3p	55285251	55285265	-0.002
chr3p	55285323	55285324	-0.005
chr3p	55285324	55285325	-0.0135
chr3p	55285325	55285326	-0.0155
chr3p	55285326	55285351	-0.018
chr3p	55285351	55285352	-0.0155
chr3p	55285352	55285353	-0.0145
chr3p	55285353	55285381	-0.008
chr3p	55285381	55285383	-0.0055
chr3p	55285383	55285385	-0.003
chr3p	55285385	55285387	-0.0045
chr3p	55285387	55285388	-0.0055
chr3p	55285388	55285395	-0.008
chr3p	55285395	55285409	-0.009
chr3p	55285409	55285410	-0.008
chr3p	55285410	55285411	-0.0065
chr3p	55285411	55285413	-0.004
chr3p	55285413	55285423	-0.002
chr3p	55285434	55285439	-0.002
chr3p	55285439	55285440	-0.0015
chr3p	55285440	55285441	-0.004
chr3p	55285441	55285443	-0.005
chr3p	55285443	55285450	-0.0055
chr3p	55285450	55285453	-0.006
chr3p	55285453	55285455	-0.0065
chr3p	55285455	55285458	-0.007
chr3p	55285458	55285459	-0.007
chr3p	55285459	55285460	-0.0085
chr3p	55285460	55285462	-0.009
chr3p	55285462	55285463	-0.008
chr3p	55285463	55285466	-0.008
chr3p	55285466	55285468	-0.007
chr3p	55285468	55285470	-0.005
chr3p	55285470	55285480	-0.004
chr3p	55285480	55285483	-0.004
chr3p	55285483	55285484	-0.0035
chr3p	55285484	55285487	-0.0025
chr3p	55285500	55285503	-0.002
chr3p	55285503	55285504	-0.0025
chr3p	55285504	55285505	-0.003
chr3p	55285505	55285509	-0.0045
chr3p	55285509	55285511	-0.005
chr3p	55285511	55285517	-0.0065
chr3p	55285517	55285530	-0.01
chr3p	55285530	55285531	-0.009
chr3p	55285531	55285535	-0.007
chr3p	55285535	55285538	-0.005
chr3p	55285538	55285540	-0.007
chr3p	55285540	55285541	-0.02
chr3p	55285541	55285543	-0.024
chr3p	55285543	55285546	-0.034
chr3p	55285546	55285549	-0.0305
chr3p	55285549	55285554	-0.0315
chr3p	55285554	55285560	-0.032
chr3p	55285560	55285561	-0.0325
chr3p	55285561	55285563	-0.033
chr3p	55285563	55285567	-0.035
chr3p	55285567	55285569	-0.039
chr3p	55285569	55285570	-0.015
chr3p	55285570	55285573	-0.008
chr3p	55285573	55285577	-0.0085
chr3p	55285577	55285582	-0.008
chr3p	55285582	55285583	-0.0075
chr3p	55285583	55285586	-0.008
chr3p	55285586	55285590	-0.0075
chr3p	55285590	55285594	-0.007
chr3p	55285594	55285600	-0.003
chr3p	55285600	55285604	-0.004
chr3p	55285604	55285606	-0.007
chr3p	55285606	55285614	-0.006
chr3p	55285614	55285616	-0.007
chr3p	55285616	55285622	-0.011
chr3p	55285622	55285629	-0.0115
chr3p	55285629	55285632	-0.0105
chr3p	55285632	55285634	-0.011
chr3p	55285634	55285636	-0.007
chr3p	55285636	55285638	-0.006
chr3p	55285638	55285640	-0.006
chr3p	55285640	55285641	-0.0085
chr3p	55285641	55285644	-0.008
chr3p	55285644	55285653	-0.004
chr3p	55285653	55285661	-0.0035
chr3p	55285661	55285667	-0.003
chr3p	55285667	55285668	-0.0015
chr3p	55285668	55285670	-0.002
chr3p	55285670	55285696	-0.003
chr3p	55285696	55285698	-0.004
chr3p	55285749	55285752	-0.001
chr3p	55285752	55285753	-0.0015
chr3p	55285753	55285754	-0.002
chr3p	55285754	55285755	-0.0025
chr3p	55285755	55285778	-0.005
chr3p	55285778	55285782	-0.0045
chr3p	55285782	55285783	-0.004
chr3p	55285794	55285820	-0.001
chr3p	55285854	55285855	-0.008
chr3p	55285855	55285877	-0.0135
chr3p	55285877	55285881	-0.013
chr3p	55285881	55285882	-0.012
chr3p	55285882	55285883	-0.0085
chr3p	55285883	55285884	-0.0075
chr3p	55285884	55285886	-0.0025
chr3p	55285886	55285887	-0.004
chr3p	55285898	55285899	-0.005
chr3p	55285899	55285900	-0.019
chr3p	55285900	55285901	-0.0295
chr3p	55285901	55285902	-0.0305
chr3p	55285902	55285903	-0.032
chr3p	55285903	55285904	-0.0365
chr3p	55285904	55285905	-0.039
chr3p	55285905	55285906	-0.0405
chr3p	55285906	55285911	-0.05
chr3p	55285911	55285912	-0.055
chr3p	55285912	55285916	-0.056
chr3p	55285916	55285924	-0.058
chr3p	55285924	55285925	-0.059
chr3p	55285925	55285927	-0.061
chr3p	55285927	55285928	-0.0585
chr3p	55285928	55285929	-0.0535
chr3p	55285929	55285930	-0.035
chr3p	55285930	55285931	-0.035
chr3p	55285931	55285932	-0.0285
chr3p	55285932	55285934	-0.0275
chr3p	55285934	55285940	-0.019
chr3p	55285940	55285946	-0.0125
chr3p	55285946	55285954	-0.0105
chr3p	55285954	55285957	-0.008
chr3p	55285957	55285958	-0.002
chr3p	55285989	55285991	-0.001
chr3p	55285991	55286017	-0.001
chr3p	55286017	55286021	-0.001
chr3p	55286033	55286059	-0.002
chr3p	55286059	55286060	-0.003
chr3p	55286060	55286061	-0.004
chr3p	55286061	55286080	-0.001
chr3p	55286080	55286086	-0.006
chr3p	55286086	55286088	-0.006
chr3p	55286088	55286111	-0.011
chr3p	55286113	55286114	-0.006
chr3p	55286114	55286116	-0.007
chr3p	55286116	55286121	-0.01
chr3p	55286121	55286128	-0.0145
chr3p	55286128	55286141	-0.0155
chr3p	55286141	55286144	-0.0125
chr3p	55286144	55286151	-0.006
chr3p	55286151	55286157	-0.003
chr3p	55286157	55286158	-0.004
chr3p	55286158	55286160	-0.008
chr3p	55286160	55286186	-0.0095
chr3p	55286186	55286191	-0.006
chr3p	55286191	55286192	-0.008
chr3p	55286224	55286231	-0.002
chr3p	55286231	55286232	-0.003
chr3p	55286232	55286253	-0.0035
chr3p	55286253	55286262	-0.005
chr3p	55286269	55286285	-0.001
chr3p	55286285	55286286	-0.003
chr3p	55286286	55286299	-0.002
chr3p	55286299	55286305	-0.0015
chr3p	55286305	55286306	-0.0045
chr3p	55286306	55286308	-0.006
chr3p	55286308	55286309	-0.018
chr3p	55286309	55286310	-0.0625
chr3p	55286310	55286311	-0.0665
chr3p	55286311	55286312	-0.076
chr3p	55286312	55286313	-0.086
chr3p	55286313	55286314	-0.087
chr3p	55286314	55286322	-0.0875
chr3p	55286322	55286333	-0.0885
chr3p	55286333	55286334	-0.0855
chr3p	55286334	55286338	-0.0845
chr3p	55286338	55286339	-0.063
chr3p	55286339	55286350	-0.002
chr3p	55286393	55286402	-0.004
chr3p	55286402	55286403	-0.004
chr3p	55286403	55286405	-0.01
chr3p	55286405	55286407	-0.0105
chr3p	55286407	55286423	-0.0135
chr3p	55286423	55286431	-0.012
chr3p	55286431	55286432	-0.008
chr3p	55286432	55286433	-0.012
chr3p	55286433	55286435	-0.011
chr3p	55286435	55286459	-0.016
chr3p	55286459	55286461	-0.008
chr3p	55286465	55286476	-0.005
chr3p	55286476	55286488	-0.0035
chr3p	55286488	55286489	-0.006
chr3p	55286489	55286490	-0.007
chr3p	55286490	55286495	-0.008
chr3p	55286495	55286498	-0.0055
chr3p	55286498	55286499	-0.007
chr3p	55286499	55286502	-0.0075
chr3p	55286502	55286503	-0.009
chr3p	55286503	55286513	-0.008
chr3p	55286513	55286517	-0.0075
chr3p	55286517	55286518	-0.0065
chr3p	55286518	55286526	-0.0035
chr3p	55286526	55286528	-0.003
chr3p	55286528	55286531	-0.0015
chr3p	55286557	55286568	-0.002
chr3p	55286568	55286572	-0.005
chr3p	55286572	55286580	-0.009
chr3p	55286580	55286585	-0.0095
chr3p	55286585	55286596	-0.0085
chr3p	55286596	55286598	-0.0045
chr3p	55286598	55286600	-0.005
chr3p	55286600	55286609	-0.002
chr3p	55286609	55286622	-0.001
chr3p	55286647	55286659	-0.014
chr3p	55286659	55286676	-0.0105
chr3p	55286676	55286689	-0.007
chr3p	55286689	55286718	-0.004
chr3p	55286793	55286820	-0.001
chr3p	55286872	55286897	-0.001
chr3p	55286902	55286903	-0.004
chr3p	55286903	55286904	-0.004
chr3p	55286904	55286932	-0.005
chr3p	55286932	55286933	-0.002
chr3p	55287014	55287015	-0.003
chr3p	55287015	55287016	-0.011
chr3p	55287016	55287026	-0.006
chr3p	55287026	55287029	-0.0065
chr3p	55287029	55287033	-0.0075
chr3p	55287033	55287034	-0.008
chr3p	55287034	55287042	-0.0085
chr3p	55287042	55287043	-0.012
chr3p	55287043	55287044	-0.0125
chr3p	55287044	55287045	-0.013
chr3p	55287045	55287055	-0.0085
chr3p	55287055	55287058	-0.008
chr3p	55287058	55287061	-0.0075
chr3p	55287061	55287062	-0.0065
chr3p	55287062	55287071	-0.006
chr3p	55287071	55287072	-0.003
chr3p	55287072	55287073	-0.002
chr3p	55287138	55287167	-0.001
chr3p	55287205	55287206	-0.003
chr3p	55287206	55287211	-0.002
chr3p	55287211	55287234	-0.003
chr3p	55287234	55287235	-0.002
chr3p	55287235	55287238	-0.001
chr3p	55287305	55287308	-0.002
chr3p	55287308	55287335	-0.003
chr3p	55287335	55287337	-0.001
chr3p	55287359	55287374	-0.002
chr3p	55287374	55287386	-0.004
chr3p	55287386	55287403	-0.002
chr3p	55290225	55290226	-0.027
chr3p	55290226	55290227	-0.04
chr3p	55290227	55290254	-0.067
chr3p	55290254	55290255	-0.053
chr3p	55290255	55290256	-0.013
chr3p	55290437	55290438	-0.002
chr3p	55290438	55290466	-0.003
chr3p	55290466	55290467	-0.002
chr3p	55290469	55290472	-0.009
chr3p	55290472	55290473	-0.054
chr3p	55290473	55290474	-0.0585
chr3p	55290474	55290475	-0.093
chr3p	55290475	55290476	-0.0965
chr3p	55290476	55290477	-0.2505
chr3p	55290477	55290478	-0.33
chr3p	55290478	55290479	-0.414
chr3p	55290479	55290480	-0.4215
chr3p	55290480	55290481	-0.435
chr3p	55290481	55290484	-0.4385
chr3p	55290484	55290487	-0.4425
chr3p	55290487	55290491	-0.4625
chr3p	55290491	55290498	-0.4635
chr3p	55290498	55290499	-0.4595
chr3p	55290499	55290501	-0.455
chr3p	55290501	55290502	-0.4475
chr3p	55290502	55290503	-0.376
chr3p	55290503	55290504	-0.362
chr3p	55290504	55290505	-0.3485
chr3p	55290505	55290506	-0.1415
chr3p	55290506	55290507	-0.111
chr3p	55290507	55290508	-0.0865
chr3p	55290508	55290509	-0.063
chr3p	55290509	55290510	-0.03
chr3p	55290510	55290516	-0.021
chr3p	55290516	55290521	-0.002
chr3p	55290596	55290612	-0.002
chr3p	55290612	55290616	-0.003
chr3p	55290616	55290625	-0.002
chr3p	55290625	55290638	-0.001
chr3p	55290638	55290639	-0.001
chr3p	55290715	55290740	-0.007
chr3p	55290776	55290802	-0.002
chr3p	55291088	55291112	-0.002
chr3p	55291117	55291144	-0.004
chr3p	55291289	55291316	-0.001
chr3p	55291336	55291366	-0.018
chr3p	55291424	55291425	-0.002
chr3p	55291425	55291452	-0.0065
chr3p	55291452	55291453	-0.006
chr3p	55291453	55291454	-0.002
chr3p	55291848	55291849	-0.001
chr3p	55291849	55291850	-0.001
chr3p	55291850	55291876	-0.0035
chr3p	55291876	55291877	-0.003
chr3p	55291957	55291970	-0.009
chr3p	55291970	55291986	-0.018
chr3p	55291986	55291999	-0.009
chr3p	55292275	55292305	-0.001
chr3p	55292376	55292379	-0.002
chr3p	55292379	55292380	-0.004
chr3p	55292380	55292381	-0.0055
chr3p	55292381	55292382	-0.0075
chr3p	55292382	55292383	-0.008
chr3p	55292383	55292405	-0.0085
chr3p	55292405	55292408	-0.007
chr3p	55292408	55292409	-0.006
chr3p	55292409	55292410	-0.0015
chr3p	55293115	55293142	-0.001
chr3p	55293349	55293378	-0.028
chr3p	55293508	55293537	-0.005
chr3p	55293563	55293564	-0.002
chr3p	55293564	55293593	-0.0015
chr3p	55293601	55293630	-0.001
chr3p	55294214	55294243	-0.001
chr3p	55294255	55294256	-0.0255
chr3p	55294256	55294284	-0.0365
chr3p	55294284	55294285	-0.0355
chr3p	55294671	55294701	-0.008
chr3p	55294701	55294702	-0.003
chr3p	55296808	55296838	-0.002
chr3p	55298179	55298209	-0.001
chr3p	55300545	55300557	-0.002
chr3p	55300557	55300574	-0.0015
chr3p	55300574	55300587	-0.001
chr3p	55300997	55301028	-0.001
chr3p	55303196	55303224	-0.001
chr3p	55306632	55306635	-0.013
chr3p	55306635	55306657	-0.0135
chr3p	55306657	55306661	-0.011
chr3p	55306661	55306663	-0.001
chr3p	55307378	55307379	-0.002
chr3p	55307379	55307408	-0.004
chr3p	55307408	55307409	-0.003
chr3p	55308328	55308341	-0.002
chr3p	55308341	55308342	-0.004
chr3p	55308342	55308343	-0.003
chr3p	55308343	55308345	-0.003
chr3p	55308345	55308346	-0.0035
chr3p	55308346	55308347	-0.004
chr3p	55308347	55308349	-0.005
chr3p	55308349	55308350	-0.0065
chr3p	55308350	55308351	-0.015
chr3p	55308351	55308353	-0.0165
chr3p	55308353	55308354	-0.017
chr3p	55308354	55308358	-0.018
chr3p	55308358	55308369	-0.017
chr3p	55308369	55308372	-0.0155
chr3p	55308372	55308374	-0.014
chr3p	55308374	55308375	-0.014
chr3p	55308375	55308376	-0.013
chr3p	55308376	55308378	-0.011
chr3p	55308378	55308379	-0.0105
chr3p	55308379	55308381	-0.001
chr3p	55308381	55308382	-0.001
chr3p	55309017	55309020	-0.004
chr3p	55309020	55309021	-0.008
chr3p	55309021	55309048	-0.02
chr3p	55309048	55309050	-0.017
chr3p	55309050	55309051	-0.009
chr3p	55309864	55309894	-0.006
chr3p	55310562	55310593	-0.004
chr3p	55310619	55310620	-0.012
chr3p	55310620	55310628	-0.013
chr3p	55310628	55310629	-0.015
chr3p	55310629	55310646	-0.017
chr3p	55310646	55310647	-0.02
chr3p	55310647	55310648	-0.014
chr3p	55310648	55310655	-0.008
chr3p	55310655	55310658	-0.004
chr3p	55310798	55310826	-0.004
chr3p	55310865	55310894	-0.006
chr3p	55310973	55311004	-0.005
chr3p	55312007	55312019	-0.003
chr3p	55312019	55312035	-0.003
chr3p	55312035	55312036	-0.004
chr3p	55312036	55312043	-0.0025
chr3p	55312043	55312045	-0.003
chr3p	55312045	55312049	-0.0105
chr3p	55312049	55312051	-0.009
chr3p	55312051	55312057	-0.0095
chr3p	55312057	55312059	-0.0105
chr3p	55312059	55312060	-0.0125
chr3p	55312060	55312065	-0.0145
chr3p	55312065	55312071	-0.0135
chr3p	55312071	55312073	-0.013
chr3p	55312073	55312074	-0.0145
chr3p	55312074	55312081	-0.0065
chr3p	55312081	55312083	-0.007
chr3p	55312083	55312086	-0.0085
chr3p	55312086	55312088	-0.0065
chr3p	55312088	55312089	-0.0055
chr3p	55312089	55312099	-0.0035
chr3p	55312099	55312102	-0.005
chr3p	55312102	55312103	-0.003
chr3p	55312103	55312108	-0.005
chr3p	55312108	55312110	-0.003
chr3p	55312110	55312111	-0.002
chr3p	55312111	55312114	-0.001
chr3p	55312114	55312115	-0.0035
chr3p	55312115	55312120	-0.005
chr3p	55312120	55312128	-0.0065
chr3p	55312128	55312143	-0.012
chr3p	55312143	55312144	-0.009
chr3p	55312144	55312149	-0.003
chr3p	55312152	55312179	-0.002
chr3p	55312202	55312205	-0.028
chr3p	55312205	55312207	-0.0205
chr3p	55312207	55312208	-0.0275
chr3p	55312208	55312209	-0.034
chr3p	55312209	55312212	-0.0475
chr3p	55312212	55312213	-0.053
chr3p	55312213	55312214	-0.057
chr3p	55312214	55312215	-0.074
chr3p	55312215	55312228	-0.076
chr3p	55312228	55312231	-0.0625
chr3p	55312231	55312233	-0.056
chr3p	55312233	55312236	-0.0425
chr3p	55312236	55312237	-0.036
chr3p	55312237	55312241	-0.0295
chr3p	55312241	55312242	-0.016
chr3p	55312242	55312244	-0.004
chr3p	55312244	55312245	-0.007
chr3p	55312245	55312273	-0.002
chr3p	55312316	55312317	-0.005
chr3p	55312317	55312320	-0.008
chr3p	55312320	55312321	-0.005
chr3p	55312321	55312330	-0.006
chr3p	55312330	55312342	-0.007
chr3p	55312342	55312345	-0.0055
chr3p	55312345	55312355	-0.002
chr3p	55312398	55312426	-0.001
chr3p	55312465	55312494	-0.002
chr3p	55312513	55312542	-0.003
chr3p	55312554	55312583	-0.001
chr3p	55312893	55312922	-0.001
chr3p	55313007	55313037	-0.003
chr3p	55313092	55313115	-0.004
chr3p	55313323	55313325	-0.002
chr3p	55313325	55313326	-0.003
chr3p	55313326	55313342	-0.0035
chr3p	55313342	55313343	-0.0045
chr3p	55313343	55313344	-0.0075
chr3p	55313344	55313345	-0.015
chr3p	55313345	55313346	-0.016
chr3p	55313346	55313353	-0.018
chr3p	55313353	55313355	-0.017
chr3p	55313355	55313372	-0.0145
chr3p	55313372	55313373	-0.004
chr3p	55313398	55313404	-0.001
chr3p	55313404	55313412	-0.003
chr3p	55313412	55313428	-0.004
chr3p	55313428	55313430	-0.003
chr3p	55313430	55313441	-0.002
chr3p	55313497	55313527	-0.002
chr3p	55313540	55313568	-0.0045
chr3p	55313568	55313569	-0.0025
chr3p	55313619	55313621	-0.0035
chr3p	55313621	55313622	-0.005
chr3p	55313622	55313650	-0.006
chr3p	55313659	55313662	-0.006
chr3p	55313662	55313673	-0.012
chr3p	55313673	55313687	-0.0075
chr3p	55313687	55313692	-0.0045
chr3p	55313692	55313703	-0.003
chr3p	55313712	55313724	-0.002
chr3p	55313724	55313732	-0.006
chr3p	55313732	55313737	-0.01
chr3p	55313737	55313738	-0.013
chr3p	55313738	55313742	-0.011
chr3p	55313742	55313749	-0.0085
chr3p	55313749	55313751	-0.01
chr3p	55313751	55313752	-0.011
chr3p	55313752	55313759	-0.009
chr3p	55313759	55313765	-0.0075
chr3p	55313765	55313769	-0.0055
chr3p	55313769	55313773	-0.005
chr3p	55313773	55313775	-0.007
chr3p	55313775	55313776	-0.01
chr3p	55313776	55313778	-0.012
chr3p	55313778	55313780	-0.01
chr3p	55313780	55313797	-0.007
chr3p	55313797	55313800	-0.009
chr3p	55313800	55313803	-0.01
chr3p	55313803	55313804	-0.005
chr3p	55313804	55313808	-0.003
chr3p	55313808	55313823	-0.003
chr3p	55313823	55313825	-0.002
chr3p	55313825	55313833	-0.003
chr3p	55313842	55313854	-0.002
chr3p	55313854	55313869	-0.0035
chr3p	55313869	55313870	-0.0075
chr3p	55313870	55313871	-0.0085
chr3p	55313871	55313880	-0.0075
chr3p	55313880	55313881	-0.0085
chr3p	55313881	55313882	-0.01
chr3p	55313882	55313887	-0.01
chr3p	55313887	55313888	-0.0105
chr3p	55313888	55313889	-0.0115
chr3p	55313889	55313894	-0.0145
chr3p	55313894	55313899	-0.0135
chr3p	55313899	55313910	-0.0105
chr3p	55313910	55313911	-0.0095
chr3p	55313911	55313916	-0.0055
chr3p	55313916	55313917	-0.004
chr3p	55313917	55313918	-0.003
chr3p	55313918	55313922	-0.002
chr3p	55313974	55314004	-0.005
chr3p	55314004	55314015	-0.001
chr3p	55314015	55314017	-0.003
chr3p	55314017	55314018	-0.0045
chr3p	55314018	55314020	-0.0055
chr3p	55314020	55314022	-0.008
chr3p	55314022	55314033	-0.011
chr3p	55314033	55314043	-0.0115
chr3p	55314043	55314045	-0.0145
chr3p	55314045	55314048	-0.0115
chr3p	55314048	55314050	-0.011
chr3p	55314050	55314051	-0.0055
chr3p	55314051	55314059	-0.0045
chr3p	55314059	55314062	-0.006
chr3p	55314062	55314071	-0.009
chr3p	55314071	55314087	-0.003
chr3p	55314095	55314124	-0.014
chr3p	55314141	55314151	-0.003
chr3p	55314151	55314152	-0.0035
chr3p	55314152	55314162	-0.004
chr3p	55314162	55314165	-0.005
chr3p	55314165	55314170	-0.006
chr3p	55314170	55314171	-0.0075
chr3p	55314171	55314173	-0.006
chr3p	55314173	55314174	-0.0065
chr3p	55314174	55314175	-0.0105
chr3p	55314175	55314176	-0.012
chr3p	55314176	55314177	-0.016
chr3p	55314177	55314178	-0.0165
chr3p	55314178	55314179	-0.0145
chr3p	55314179	55314180	-0.015
chr3p	55314180	55314181	-0.016
chr3p	55314181	55314185	-0.015
chr3p	55314185	55314186	-0.017
chr3p	55314186	55314191	-0.019
chr3p	55314191	55314197	-0.0185
chr3p	55314197	55314198	-0.0195
chr3p	55314198	55314200	-0.018
chr3p	55314200	55314201	-0.0165
chr3p	55314201	55314203	-0.0155
chr3p	55314203	55314205	-0.011
chr3p	55314205	55314209	-0.006
chr3p	55314209	55314211	-0.007
chr3p	55314211	55314214	-0.008
chr3p	55314214	55314215	-0.01
chr3p	55314215	55314219	-0.008
chr3p	55314219	55314226	-0.007
chr3p	55314226	55314234	-0.004
chr3p	55314234	55314240	-0.002
chr3p	55314252	55314262	-0.004
chr3p	55314262	55314273	-0.003
chr3p	55314273	55314275	-0.004
chr3p	55314275	55314277	-0.0075
chr3p	55314277	55314281	-0.009
chr3p	55314281	55314290	-0.007
chr3p	55314290	55314291	-0.0095
chr3p	55314291	55314292	-0.0085
chr3p	55314292	55314296	-0.0115
chr3p	55314296	55314301	-0.0125
chr3p	55314301	55314305	-0.0115
chr3p	55314305	55314306	-0.0095
chr3p	55314306	55314308	-0.006
chr3p	55314308	55314317	-0.0085
chr3p	55314317	55314320	-0.012
chr3p	55314320	55314321	-0.0075
chr3p	55314321	55314325	-0.007
chr3p	55314325	55314330	-0.006
chr3p	55314330	55314333	-0.0075
chr3p	55314333	55314336	-0.0115
chr3p	55314336	55314338	-0.011
chr3p	55314338	55314344	-0.0095
chr3p	55314344	55314346	-0.013
chr3p	55314346	55314357	-0.0095
chr3p	55314357	55314359	-0.015
chr3p	55314359	55314368	-0.007
chr3p	55314409	55314410	-0.003
chr3p	55314410	55314411	-0.007
chr3p	55314411	55314412	-0.008
chr3p	55314412	55314418	-0.0095
chr3p	55314418	55314439	-0.01
chr3p	55314439	55314440	-0.0045
chr3p	55314440	55314445	-0.002
chr3p	55314465	55314466	-0.002
chr3p	55314466	55314494	-0.004
chr3p	55314549	55314578	-0.002
chr3p	55314595	55314621	-0.0025
chr3p	55314761	55314766	-0.002
chr3p	55314766	55314781	-0.003
chr3p	55314781	55314782	-0.0045
chr3p	55314782	55314790	-0.0075
chr3p	55314790	55314794	-0.007
chr3p	55314794	55314805	-0.012
chr3p	55314805	55314810	-0.006
chr3p	55314837	55314841	-0.001
chr3p	55314841	55314850	-0.003
chr3p	55314850	55314853	-0.004
chr3p	55314853	55314866	-0.006
chr3p	55314866	55314870	-0.004
chr3p	55314870	55314876	-0.003
chr3p	55314903	55314931	-0.002
chr3p	55315009	55315011	-0.004
chr3p	55315011	55315013	-0.0085
chr3p	55315013	55315014	-0.0105
chr3p	55315014	55315035	-0.0115
chr3p	55315035	55315040	-0.0095
chr3p	55315040	55315041	-0.0085
chr3p	55315044	55315047	-0.002
chr3p	55315047	55315058	-0.004
chr3p	55315058	55315067	-0.007
chr3p	55315067	55315069	-0.008
chr3p	55315069	55315071	-0.009
chr3p	55315071	55315073	-0.011
chr3p	55315073	55315074	-0.009
chr3p	55315074	55315075	-0.0065
chr3p	55315075	55315076	-0.0085
chr3p	55315076	55315077	-0.0095
chr3p	55315077	55315078	-0.012
chr3p	55315078	55315084	-0.013
chr3p	55315084	55315087	-0.016
chr3p	55315087	55315092	-0.0145
chr3p	55315092	55315099	-0.0135
chr3p	55315099	55315100	-0.0155
chr3p	55315100	55315101	-0.0155
chr3p	55315101	55315102	-0.0165
chr3p	55315102	55315103	-0.011
chr3p	55315103	55315104	-0.0095
chr3p	55315104	55315105	-0.011
chr3p	55315105	55315107	-0.011
chr3p	55315107	55315108	-0.012
chr3p	55315108	55315109	-0.011
chr3p	55315109	55315112	-0.0125
chr3p	55315112	55315123	-0.01
chr3p	55315123	55315125	-0.0095
chr3p	55315125	55315126	-0.008
chr3p	55315126	55315127	-0.0095
chr3p	55315127	55315128	-0.0105
chr3p	55315128	55315132	-0.0085
chr3p	55315132	55315134	-0.0085
chr3p	55315134	55315136	-0.0045
chr3p	55315136	55315143	-0.005
chr3p	55315143	55315147	-0.01
chr3p	55315147	55315155	-0.011
chr3p	55315155	55315161	-0.0085
chr3p	55315161	55315163	-0.0065
chr3p	55315163	55315167	-0.006
chr3p	55315167	55315172	-0.004
chr3p	55315172	55315176	-0.002
chr3p	55315178	55315185	-0.007
chr3p	55315185	55315186	-0.0045
chr3p	55315186	55315202	-0.0055
chr3p	55315202	55315206	-0.0035
chr3p	55315206	55315215	-0.004
chr3p	55315225	55315230	-0.007
chr3p	55315230	55315235	-0.005
chr3p	55315235	55315249	-0.007
chr3p	55315249	55315257	-0.007
chr3p	55315257	55315263	-0.004
chr3p	55315278	55315280	-0.008
chr3p	55315280	55315281	-0.01
chr3p	55315281	55315282	-0.013
chr3p	55315282	55315288	-0.0095
chr3p	55315288	55315289	-0.011
chr3p	55315289	55315292	-0.012
chr3p	55315292	55315302	-0.014
chr3p	55315302	55315304	-0.0165
chr3p	55315304	55315307	-0.0155
chr3p	55315307	55315309	-0.014
chr3p	55315309	55315310	-0.0115
chr3p	55315310	55315311	-0.0135
chr3p	55315311	55315318	-0.0095
chr3p	55315318	55315319	-0.0085
chr3p	55315319	55315321	-0.014
chr3p	55315321	55315331	-0.01
chr3p	55315331	55315334	-0.005
chr3p	55315376	55315379	-0.002
chr3p	55315379	55315380	-0.003
chr3p	55315380	55315382	-0.0035
chr3p	55315382	55315392	-0.0055
chr3p	55315392	55315397	-0.0065
chr3p	55315397	55315398	-0.0085
chr3p	55315398	55315404	-0.0115
chr3p	55315404	55315408	-0.011
chr3p	55315408	55315410	-0.006
chr3p	55315410	55315415	-0.0095
chr3p	55315415	55315418	-0.014
chr3p	55315418	55315419	-0.0145
chr3p	55315419	55315426	-0.0135
chr3p	55315426	55315439	-0.0105
chr3p	55315439	55315440	-0.0085
chr3p	55315440	55315441	-0.016
chr3p	55315441	55315442	-0.0515
chr3p	55315442	55315443	-0.079
chr3p	55315443	55315444	-0.079
chr3p	55315444	55315445	-0.08
chr3p	55315445	55315446	-0.083
chr3p	55315446	55315447	-0.0865
chr3p	55315447	55315448	-0.106
chr3p	55315448	55315449	-0.144
chr3p	55315449	55315450	-0.156
chr3p	55315450	55315452	-0.16
chr3p	55315452	55315453	-0.162
chr3p	55315453	55315455	-0.1635
chr3p	55315455	55315457	-0.162
chr3p	55315457	55315469	-0.1635
chr3p	55315469	55315471	-0.16
chr3p	55315471	55315472	-0.128
chr3p	55315472	55315474	-0.088
chr3p	55315474	55315475	-0.087
chr3p	55315475	55315477	-0.077
chr3p	55315477	55315478	-0.0235
chr3p	55315478	55315479	-0.019
chr3p	55315479	55315486	-0.003
chr3p	55315514	55315521	-0.001
chr3p	55315521	55315524	-0.002
chr3p	55315524	55315529	-0.004
chr3p	55315529	55315533	-0.0035
chr3p	55315533	55315536	-0.004
chr3p	55315536	55315543	-0.0055
chr3p	55315543	55315550	-0.005
chr3p	55315550	55315551	-0.0045
chr3p	55315551	55315557	-0.0035
chr3p	55315557	55315563	-0.002
chr3p	55315598	55315602	-0.005
chr3p	55315602	55315606	-0.006
chr3p	55315606	55315611	-0.0045
chr3p	55315611	55315619	-0.005
chr3p	55315619	55315623	-0.006
chr3p	55315623	55315627	-0.005
chr3p	55315627	55315629	-0.0045
chr3p	55315629	55315631	-0.0035
chr3p	55315631	55315636	-0.003
chr3p	55315636	55315647	-0.001
chr3p	55315727	55315731	-0.002
chr3p	55315731	55315733	-0.003
chr3p	55315733	55315734	-0.004
chr3p	55315734	55315736	-0.006
chr3p	55315736	55315743	-0.01
chr3p	55315743	55315744	-0.011
chr3p	55315744	55315747	-0.0115
chr3p	55315747	55315754	-0.0125
chr3p	55315754	55315756	-0.0135
chr3p	55315756	55315757	-0.0125
chr3p	55315757	55315759	-0.012
chr3p	55315759	55315760	-0.0125
chr3p	55315760	55315761	-0.014
chr3p	55315761	55315762	-0.014
chr3p	55315762	55315764	-0.0105
chr3p	55315764	55315766	-0.0065
chr3p	55315766	55315772	-0.0095
chr3p	55315772	55315773	-0.008
chr3p	55315773	55315784	-0.007
chr3p	55315784	55315788	-0.006
chr3p	55315788	55315795	-0.003
chr3p	55315842	55315850	-0.001
chr3p	55315850	55315851	-0.0035
chr3p	55315851	55315861	-0.006
chr3p	55315861	55315863	-0.008
chr3p	55315863	55315869	-0.0095
chr3p	55315869	55315870	-0.011
chr3p	55315870	55315878	-0.0135
chr3p	55315878	55315879	-0.014
chr3p	55315879	55315881	-0.0105
chr3p	55315881	55315886	-0.009
chr3p	55315886	55315891	-0.011
chr3p	55315891	55315892	-0.009
chr3p	55315892	55315898	-0.0075
chr3p	55315898	55315899	-0.0075
chr3p	55315899	55315900	-0.005
chr3p	55315900	55315901	-0.0045
chr3p	55315901	55315903	-0.005
chr3p	55315903	55315905	-0.006
chr3p	55315905	55315916	-0.0055
chr3p	55315916	55315926	-0.0035
chr3p	55315926	55315927	-0.002
chr3p	55315927	55315929	-0.001
chr3p	55315985	55316013	-0.003
chr3p	55316034	55316040	-0.006
chr3p	55316040	55316063	-0.008
chr3p	55316063	55316065	-0.002
chr3p	55316129	55316132	-0.008
chr3p	55316132	55316133	-0.011
chr3p	55316133	55316134	-0.0115
chr3p	55316134	55316137	-0.013
chr3p	55316137	55316138	-0.0135
chr3p	55316138	55316139	-0.015
chr3p	55316139	55316141	-0.016
chr3p	55316141	55316142	-0.0175
chr3p	55316142	55316144	-0.018
chr3p	55316144	55316145	-0.019
chr3p	55316145	55316147	-0.0205
chr3p	55316147	55316149	-0.0215
chr3p	55316149	55316156	-0.023
chr3p	55316156	55316158	-0.024
chr3p	55316158	55316159	-0.015
chr3p	55316159	55316163	-0.013
chr3p	55316163	55316166	-0.0115
chr3p	55316166	55316168	-0.0095
chr3p	55316168	55316170	-0.008
chr3p	55316170	55316171	-0.006
chr3p	55316171	55316174	-0.0035
chr3p	55316174	55316182	-0.001
chr3p	55316206	55316207	-0.004
chr3p	55316207	55316216	-0.0055
chr3p	55316216	55316221	-0.007
chr3p	55316221	55316222	-0.008
chr3p	55316222	55316223	-0.0085
chr3p	55316223	55316233	-0.0095
chr3p	55316233	55316234	-0.0085
chr3p	55316234	55316235	-0.0075
chr3p	55316235	55316237	-0.005
chr3p	55316237	55316245	-0.004
chr3p	55316245	55316246	-0.005
chr3p	55316246	55316248	-0.0025
chr3p	55316248	55316251	-0.0015
chr3p	55316251	55316272	-0.001
chr3p	55316282	55316297	-0.002
chr3p	55316297	55316311	-0.003
chr3p	55316311	55316326	-0.004
chr3p	55316331	55316333	-0.001
chr3p	55316333	55316334	-0.003
chr3p	55316334	55316337	-0.004
chr3p	55316337	55316341	-0.006
chr3p	55316341	55316342	-0.007
chr3p	55316342	55316355	-0.009
chr3p	55316355	55316360	-0.011
chr3p	55316360	55316364	-0.009
chr3p	55316364	55316366	-0.006
chr3p	55316366	55316368	-0.003
chr3p	55316368	55316369	-0.005
chr3p	55316369	55316370	-0.0095
chr3p	55316370	55316372	-0.0115
chr3p	55316372	55316381	-0.0155
chr3p	55316381	55316384	-0.018
chr3p	55316384	55316385	-0.0185
chr3p	55316385	55316398	-0.018
chr3p	55316398	55316399	-0.005
chr3p	55316399	55316409	-0.003
chr3p	55316409	55316410	-0.0025
chr3p	55316410	55316414	-0.002
chr3p	55316424	55316435	-0.001
chr3p	55316435	55316454	-0.002
chr3p	55316454	55316460	-0.001
chr3p	55316482	55316503	-0.002
chr3p	55316503	55316512	-0.0055
chr3p	55316512	55316532	-0.009
chr3p	55316532	55316534	-0.006
chr3p	55316540	55316560	-0.002
chr3p	55316560	55316564	-0.0015
chr3p	55316564	55316569	-0.002
chr3p	55316569	55316589	-0.002
chr3p	55316589	55316590	-0.001
chr3p	55316609	55316619	-0.004
chr3p	55316619	55316640	-0.004
chr3p	55316640	55316649	-0.004
chr3p	55316740	55316770	-0.003
chr3p	55316855	55316870	-0.002
chr3p	55316870	55316883	-0.006
chr3p	55316883	55316899	-0.01
chr3p	55317080	55317098	-0.002
chr3p	55317098	55317105	-0.003
chr3p	55317105	55317106	-0.004
chr3p	55317106	55317108	-0.006
chr3p	55317108	55317111	-0.009
chr3p	55317111	55317112	-0.006
chr3p	55317112	55317113	-0.013
chr3p	55317113	55317128	-0.017
chr3p	55317128	55317136	-0.0155
chr3p	55317136	55317139	-0.014
chr3p	55317139	55317142	-0.013
chr3p	55317238	55317247	-0.002
chr3p	55317247	55317270	-0.005
chr3p	55317270	55317273	-0.002
chr3p	55317273	55317277	-0.0025
chr3p	55317277	55317288	-0.003
chr3p	55317288	55317293	-0.002
chr3p	55317293	55317301	-0.0035
chr3p	55317301	55317304	-0.002
chr3p	55317304	55317305	-0.0035
chr3p	55317305	55317309	-0.006
chr3p	55317309	55317317	-0.0105
chr3p	55317317	55317318	-0.0115
chr3p	55317318	55317319	-0.012
chr3p	55317319	55317323	-0.0115
chr3p	55317323	55317328	-0.01
chr3p	55317328	55317329	-0.0105
chr3p	55317329	55317333	-0.012
chr3p	55317333	55317334	-0.013
chr3p	55317334	55317337	-0.0085
chr3p	55317337	55317338	-0.011
chr3p	55317338	55317339	-0.008
chr3p	55317339	55317343	-0.009
chr3p	55317343	55317344	-0.0095
chr3p	55317344	55317345	-0.01
chr3p	55317345	55317348	-0.01
chr3p	55317348	55317349	-0.012
chr3p	55317349	55317352	-0.0125
chr3p	55317352	55317357	-0.0135
chr3p	55317357	55317363	-0.011
chr3p	55317363	55317366	-0.0095
chr3p	55317366	55317369	-0.0075
chr3p	55317369	55317370	-0.0065
chr3p	55317370	55317374	-0.0085
chr3p	55317374	55317375	-0.0065
chr3p	55317375	55317377	-0.005
chr3p	55317377	55317378	-0.005
chr3p	55317378	55317383	-0.008
chr3p	55317383	55317385	-0.0055
chr3p	55317385	55317388	-0.006
chr3p	55317388	55317389	-0.007
chr3p	55317389	55317390	-0.009
chr3p	55317390	55317397	-0.01
chr3p	55317397	55317398	-0.012
chr3p	55317398	55317399	-0.011
chr3p	55317399	55317401	-0.0105
chr3p	55317401	55317405	-0.011
chr3p	55317405	55317406	-0.0095
chr3p	55317406	55317407	-0.0105
chr3p	55317407	55317408	-0.0095
chr3p	55317408	55317413	-0.0105
chr3p	55317413	55317414	-0.01
chr3p	55317414	55317416	-0.007
chr3p	55317416	55317418	-0.0045
chr3p	55317418	55317419	-0.0055
chr3p	55317419	55317425	-0.0045
chr3p	55317425	55317431	-0.005
chr3p	55317431	55317437	-0.003
chr3p	55317437	55317447	-0.001
chr3p	55317506	55317537	-0.002
chr3p	55324977	55325007	-0.003
chr3p	55325286	55325313	-0.011
chr3p	55326589	55326617	-0.001
chr3p	55329856	55329880	-0.003
chr3p	55333612	55333637	-0.013
chr3p	55334134	55334137	-0.006
chr3p	55334137	55334138	-0.005
chr3p	55334138	55334139	-0.006
chr3p	55334139	55334140	-0.0065
chr3p	55334140	55334145	-0.009
chr3p	55334145	55334146	-0.0105
chr3p	55334146	55334149	-0.0125
chr3p	55334149	55334150	-0.014
chr3p	55334150	55334151	-0.016
chr3p	55334151	55334153	-0.0175
chr3p	55334153	55334156	-0.018
chr3p	55334156	55334163	-0.019
chr3p	55334163	55334164	-0.018
chr3p	55334164	55334167	-0.0125
chr3p	55334167	55334168	-0.0115
chr3p	55334168	55334172	-0.01
chr3p	55334172	55334173	-0.0085
chr3p	55334173	55334178	-0.0065
chr3p	55334178	55334182	-0.003
chr3p	55334261	55334291	-0.003
chr3p	55334578	55334581	-0.001
chr3p	55334581	55334583	-0.0055
chr3p	55334583	55334584	-0.014
chr3p	55334584	55334585	-0.015
chr3p	55334585	55334587	-0.016
chr3p	55334587	55334588	-0.018
chr3p	55334588	55334590	-0.02
chr3p	55334590	55334592	-0.0225
chr3p	55334592	55334593	-0.027
chr3p	55334593	55334594	-0.029
chr3p	55334594	55334595	-0.03
chr3p	55334595	55334597	-0.031
chr3p	55334597	55334607	-0.0335
chr3p	55334607	55334612	-0.033
chr3p	55334612	55334620	-0.014
chr3p	55334620	55334622	-0.008
chr3p	55334723	55334749	-0.001
chr3p	55334775	55334777	-0.012
chr3p	55334777	55334778	-0.015
chr3p	55334778	55334803	-0.021
chr3p	55334803	55334804	-0.012
chr3p	55334804	55334805	-0.003
chr3p	55334806	55334807	-0.0015
chr3p	55334807	55334810	-0.002
chr3p	55334810	55334812	-0.0035
chr3p	55334812	55334813	-0.005
chr3p	55334813	55334814	-0.0085
chr3p	55334814	55334815	-0.0095
chr3p	55334815	55334816	-0.01
chr3p	55334816	55334829	-0.012
chr3p	55334829	55334832	-0.0115
chr3p	55334832	55334834	-0.0095
chr3p	55334834	55334840	-0.0085
chr3p	55334840	55334841	-0.005
chr3p	55334895	55334926	-0.002
chr3p	55334929	55334930	-0.002
chr3p	55334930	55334933	-0.0035
chr3p	55334933	55334935	-0.0055
chr3p	55334935	55334936	-0.0065
chr3p	55334936	55334940	-0.0075
chr3p	55334940	55334953	-0.0085
chr3p	55334953	55334959	-0.0075
chr3p	55334959	55334962	-0.0055
chr3p	55334962	55334964	-0.006
chr3p	55334991	55334993	-0.001
chr3p	55334993	55334994	-0.002
chr3p	55334994	55334996	-0.005
chr3p	55334996	55334997	-0.0525
chr3p	55334997	55334998	-0.0925
chr3p	55334998	55334999	-0.1105
chr3p	55334999	55335000	-0.115
chr3p	55335000	55335001	-0.117
chr3p	55335001	55335002	-0.1185
chr3p	55335002	55335003	-0.1195
chr3p	55335003	55335016	-0.12
chr3p	55335016	55335017	-0.1195
chr3p	55335017	55335021	-0.118
chr3p	55335021	55335023	-0.117
chr3p	55335023	55335025	-0.114
chr3p	55335025	55335026	-0.1095
chr3p	55335026	55335027	-0.055
chr3p	55335029	55335040	-0.002
chr3p	55335040	55335057	-0.0015
chr3p	55335057	55335067	-0.001
chr3p	55335216	55335245	-0.0055
chr3p	55335245	55335246	-0.005
chr3p	55335249	55335251	-0.0025
chr3p	55335251	55335257	-0.004
chr3p	55335257	55335273	-0.0055
chr3p	55335273	55335274	-0.008
chr3p	55335274	55335284	-0.002
chr3p	55335297	55335312	-0.018
chr3p	55335312	55335314	-0.02
chr3p	55335314	55335323	-0.0105
chr3p	55335323	55335339	-0.0015
chr3p	55335970	55335972	-0.006
chr3p	55335972	55335973	-0.007
chr3p	55335973	55335974	-0.0495
chr3p	55335974	55335975	-0.141
chr3p	55335975	55335978	-0.144
chr3p	55335978	55335997	-0.144
chr3p	55335997	55336000	-0.1415
chr3p	55336000	55336002	-0.1385
chr3p	55336002	55336003	-0.1315
chr3p	55336035	55336058	-0.002
chr3p	55336135	55336136	-0.001
chr3p	55336136	55336159	-0.0015
chr3p	55336159	55336162	-0.002
chr3p	55336295	55336325	-0.027
chr3p	55336430	55336431	-0.0075
chr3p	55336431	55336433	-0.01
chr3p	55336433	55336434	-0.0125
chr3p	55336434	55336435	-0.0145
chr3p	55336435	55336436	-0.017
chr3p	55336436	55336437	-0.0225
chr3p	55336437	55336438	-0.025
chr3p	55336438	55336458	-0.026
chr3p	55336458	55336460	-0.022
chr3p	55336460	55336461	-0.0125
chr3p	55336461	55336464	-0.0105
chr3p	55336464	55336465	-0.007
chr3p	55336498	55336499	-0.002
chr3p	55336499	55336500	-0.0015
chr3p	55336500	55336501	-0.0045
chr3p	55336501	55336502	-0.0055
chr3p	55336502	55336504	-0.006
chr3p	55336504	55336505	-0.0075
chr3p	55336505	55336516	-0.008
chr3p	55336516	55336525	-0.0085
chr3p	55336525	55336529	-0.007
chr3p	55336529	55336532	-0.0025
chr3p	55336532	55336533	-0.0015
chr3p	55336533	55336542	-0.001
chr3p	55336545	55336548	-0.012
chr3p	55336548	55336552	-0.0135
chr3p	55336552	55336564	-0.014
chr3p	55336564	55336565	-0.016
chr3p	55336565	55336566	-0.018
chr3p	55336566	55336568	-0.0195
chr3p	55336568	55336571	-0.021
chr3p	55336571	55336572	-0.022
chr3p	55336572	55336573	-0.0195
chr3p	55336573	55336574	-0.0195
chr3p	55336574	55336575	-0.016
chr3p	55336575	55336576	-0.013
chr3p	55336576	55336577	-0.0135
chr3p	55336577	55336578	-0.0145
chr3p	55336578	55336580	-0.013
chr3p	55336580	55336581	-0.0135
chr3p	55336581	55336592	-0.015
chr3p	55336592	55336594	-0.0135
chr3p	55336594	55336595	-0.0115
chr3p	55336595	55336597	-0.009
chr3p	55336597	55336598	-0.0085
chr3p	55336598	55336600	-0.007
chr3p	55336600	55336601	-0.006
chr3p	55336601	55336603	-0.008
chr3p	55336603	55336605	-0.006
chr3p	55336605	55336606	-0.003
chr3p	55336606	55336609	-0.002
chr3p	55336677	55336680	-0.005
chr3p	55336680	55336681	-0.0035
chr3p	55336681	55336682	-0.0055
chr3p	55336682	55336683	-0.0095
chr3p	55336683	55336684	-0.0115
chr3p	55336684	55336686	-0.0135
chr3p	55336686	55336707	-0.014
chr3p	55336707	55336708	-0.012
chr3p	55336708	55336711	-0.009
chr3p	55336726	55336729	-0.002
chr3p	55336729	55336733	-0.003
chr3p	55336733	55336734	-0.0055
chr3p	55336734	55336753	-0.0085
chr3p	55336753	55336757	-0.0075
chr3p	55336757	55336758	-0.0055
chr3p	55336758	55336759	-0.0025
chr3p	55336759	55336761	-0.003
chr3p	55336822	55336845	-0.003
chr3p	55336899	55336901	-0.001
chr3p	55336901	55336924	-0.004
chr3p	55336924	55336925	-0.003
chr3p	55336938	55336961	-0.006
chr3p	55336966	55336968	-0.003
chr3p	55336968	55336969	-0.066
chr3p	55336969	55336970	-0.0825
chr3p	55336970	55336971	-0.0895
chr3p	55336971	55336972	-0.095
chr3p	55336972	55336974	-0.0975
chr3p	55336974	55336994	-0.099
chr3p	55336994	55336995	-0.098
chr3p	55336995	55336996	-0.0945
chr3p	55336996	55336999	-0.025
chr3p	55337021	55337025	-0.002
chr3p	55337025	55337026	-0.0025
chr3p	55337026	55337027	-0.0045
chr3p	55337027	55337050	-0.005
chr3p	55337139	55337164	-0.003
chr3p	55337186	55337187	-0.002
chr3p	55337187	55337188	-0.002
chr3p	55337188	55337189	-0.003
[truncated: 70,482 more rows]
