# Supplementary material for: A mammalian-like piRNA pathway in Axolotl reveals the origins of piRNA-directed DNA methylation
Source: EMBO J. 2025 Nov 13;45(6):1933–56. doi: 10.1038/s44318-025-00631-w (PMC7618676; doi:10.1038/s44318-025-00631-w)
Supplement: Supplementary file 12 — Source data Fig. 6 [file 44318_2025_631_MOESM12_ESM.zip]

Archive with 19 entries (14 files):
- Figure 6/
- Figure 6/.DS_Store
- __MACOSX/Figure 6/._.DS_Store
- Figure 6/6B/
- Figure 6/6C/
- Figure 6/6D/
- Figure 6/6E/
- Figure 6/6B/HeatmapOf5enddis.mean_freq.oocyte.csv
- __MACOSX/Figure 6/6B/._HeatmapOf5enddis.mean_freq.oocyte.csv
- Figure 6/6B/HeatmapOf5enddis.mean_freq.testis.csv
- __MACOSX/Figure 6/6B/._HeatmapOf5enddis.mean_freq.testis.csv
- Figure 6/6C/HeatmapOf1U10A.mean_freq.csv
- __MACOSX/Figure 6/6C/._HeatmapOf1U10A.mean_freq.csv
- Figure 6/6D/.DS_Store
- __MACOSX/Figure 6/6D/._.DS_Store
- Figure 6/6D/5enddis_freq.csv
- __MACOSX/Figure 6/6D/._5enddis_freq.csv
- Figure 6/6E/1U10A_freq.csv
- __MACOSX/Figure 6/6E/._1U10A_freq.csv
