# Supplementary material for: A mammalian-like piRNA pathway in Axolotl reveals the origins of piRNA-directed DNA methylation
Source: EMBO J. 2025 Nov 13;45(6):1933–56. doi: 10.1038/s44318-025-00631-w (PMC7618676; doi:10.1038/s44318-025-00631-w)
Supplement: Supplementary file 12 — Source data Fig. 6 [file 44318_2025_631_MOESM12_ESM.zip › Figure 6/6B/HeatmapOf5enddis.mean_freq.testis.csv]

	0	1	2	3	4	5	6	7	8	9	10	11	12	13	14	15	16	17	18	19	20	21	22	23	24	25	26	27	28	29	30
rnd-1_family-0	0.013	0.0115	0.0175	0.0135	0.024	0.021	0.024	0.021	0.024	0.0365	0.114	0.0555	0.0385	0.03	0.03	0.0275	0.0495	0.028	0.0375	0.034	0.029	0.0305	0.0285	0.037	0.037	0.031	0.0305	0.0485	0.0265	0.0285	0.023
rnd-1_family-1006	0.0435	0.0645	0.035	0.032	0.033	0.0325	0.0215	0.018	0.0395	0.028	0.039	0.0345	0.034	0.03	0.0475	0.024	0.055	0.026	0.023	0.0305	0.0155	0.0215	0.025	0.018	0.023	0.029	0.041	0.0265	0.0325	0.0305	0.045
rnd-1_family-1009	0.0255	0.028	0.0245	0.022	0.0175	0.02	0.03	0.0205	0.024	0.046	0.023	0.047	0.038	0.0315	0.0375	0.0455	0.0495	0.042	0.0395	0.0215	0.0315	0.04	0.035	0.0325	0.0185	0.031	0.0335	0.0325	0.0215	0.0605	0.032
rnd-1_family-1010	0.0275	0.0185	0.027	0.025	0.038	0.0235	0.026	0.024	0.0315	0.029	0.033	0.028	0.032	0.029	0.0255	0.029	0.027	0.038	0.03	0.041	0.032	0.034	0.0325	0.044	0.033	0.039	0.0345	0.0465	0.0435	0.0375	0.043
rnd-1_family-1013	0.0115	0.0205	0.0275	0.019	0.037	0.024	0.023	0.027	0.0285	0.033	0.0235	0.0365	0.022	0.0475	0.0475	0.038	0.0355	0.0295	0.034	0.0395	0.0305	0.025	0.0205	0.0475	0.047	0.0265	0.0405	0.0315	0.061	0.026	0.0405
rnd-1_family-1014	0.0265	0.016	0.0295	0.03	0.0245	0.033	0.0255	0.0205	0.0275	0.032	0.037	0.032	0.0275	0.026	0.025	0.028	0.034	0.0265	0.0325	0.034	0.0385	0.0405	0.0435	0.0355	0.029	0.0355	0.036	0.05	0.0315	0.0385	0.053
rnd-1_family-1017	0.03	0.0225	0.03	0.025	0.028	0.0315	0.027	0.029	0.0275	0.0285	0.0355	0.032	0.0255	0.036	0.0365	0.03	0.0345	0.0275	0.03	0.0325	0.0315	0.0405	0.03	0.0345	0.0595	0.048	0.0355	0.03	0.0335	0.0305	0.0285
rnd-1_family-1018	0.02	0.016	0.039	0.0185	0.0095	0.031	0.03	0.0525	0.015	0.028	0.071	0.0295	0.0205	0.046	0.038	0.046	0.017	0.0545	0.0245	0.022	0.0415	0.024	0.0325	0.0345	0.0195	0.023	0.041	0.049	0.044	0.0415	0.021
rnd-1_family-1021	5e-04	5e-04	5e-04	0.001	0.0015	0.0015	0.001	0.003	0.003	0.005	0.0265	0.027	0.032	0.053	0.085	0.0845	0.0955	0.127	0.1225	0.0535	0.03	0.033	0.0325	0.024	0.0195	0.028	0.02	0.0325	0.023	0.0205	0.0115
rnd-1_family-1022	0.0315	0.028	0.0255	0.0255	0.022	0.026	0.025	0.025	0.026	0.0295	0.037	0.028	0.0275	0.0285	0.03	0.033	0.033	0.0335	0.0325	0.035	0.033	0.0295	0.031	0.0305	0.034	0.039	0.0425	0.044	0.046	0.0445	0.0425
rnd-1_family-1029	0.021	0.0165	0.02	0.015	0.0215	0.022	0.0225	0.0265	0.0245	0.0265	0.029	0.028	0.024	0.021	0.0295	0.0375	0.0365	0.0365	0.033	0.041	0.04	0.043	0.034	0.0395	0.0475	0.044	0.0445	0.0395	0.0475	0.037	0.0495
rnd-1_family-104	0.0215	0.016	0.0215	0.022	0.026	0.036	0.0285	0.025	0.0265	0.037	0.054	0.0405	0.031	0.03	0.0295	0.035	0.0295	0.0295	0.034	0.0265	0.0365	0.0375	0.035	0.0405	0.0365	0.036	0.036	0.0365	0.044	0.0345	0.0275
rnd-1_family-1042	0.0235	0.022	0.024	0.025	0.021	0.0185	0.025	0.023	0.026	0.0285	0.0445	0.031	0.0375	0.036	0.0345	0.029	0.0245	0.0285	0.038	0.03	0.032	0.029	0.029	0.031	0.037	0.052	0.037	0.041	0.058	0.0445	0.042
rnd-1_family-1046	0	0	0	0	0	0	0	0	0	0	0	0	0	0	0	0	0	0	0	0	0	0	0	0	0	0	0	0	0	0	0
rnd-1_family-1047	0.0185	0.0195	0.019	0.0175	0.0215	0.02	0.02	0.023	0.025	0.0295	0.038	0.0275	0.025	0.0225	0.028	0.0335	0.0295	0.033	0.0345	0.034	0.0445	0.04	0.039	0.0395	0.044	0.0405	0.043	0.043	0.044	0.053	0.054
rnd-1_family-1049	0.0205	0.014	0.0225	0.0195	0.0205	0.0205	0.022	0.0225	0.02	0.025	0.03	0.0215	0.019	0.0225	0.0235	0.026	0.0265	0.0355	0.0345	0.0325	0.037	0.0315	0.04	0.034	0.05	0.06	0.049	0.05	0.053	0.0615	0.0555
rnd-1_family-1057	0.0225	0.017	0.0255	0.04	0.027	0.042	0.0255	0.018	0.0205	0.02	0.075	0.028	0.0245	0.019	0.018	0.025	0.024	0.0305	0.0275	0.031	0.04	0.05	0.035	0.028	0.021	0.0315	0.0845	0.058	0.0355	0.0285	0.028
rnd-1_family-1059	0.0315	0.024	0.024	0.0345	0.0245	0.03	0.029	0.029	0.0365	0.0285	0.0445	0.0325	0.028	0.03	0.03	0.0265	0.0235	0.0295	0.032	0.0295	0.034	0.028	0.0345	0.0365	0.0395	0.0435	0.038	0.0425	0.0295	0.0285	0.0485
rnd-1_family-106	0.029	0.0255	0.026	0.0235	0.0285	0.035	0.035	0.0315	0.0335	0.0345	0.0405	0.034	0.0365	0.0325	0.0325	0.031	0.0285	0.03	0.031	0.033	0.0375	0.0365	0.0285	0.0355	0.0365	0.035	0.0345	0.0335	0.0325	0.029	0.0295
rnd-1_family-1061	0.021	0.0325	0.027	0.026	0.0175	0.016	0.0205	0.022	0.026	0.03	0.0365	0.0365	0.0235	0.027	0.0245	0.029	0.03	0.0355	0.0465	0.0255	0.039	0.0285	0.034	0.028	0.0275	0.0445	0.0475	0.042	0.0695	0.056	0.031
rnd-1_family-1064	0.0185	0.015	0.009	0.007	0.0055	0.0095	0.01	0.0165	0.014	0.023	0.105	0.0525	0.028	0.0355	0.0515	0.038	0.0435	0.0625	0.044	0.0525	0.048	0.043	0.04	0.037	0.0255	0.0255	0.0315	0.0415	0.038	0.016	0.013
rnd-1_family-1068	0.0175	0.0175	0.02	0.0175	0.0215	0.029	0.035	0.034	0.034	0.056	0.083	0.074	0.056	0.0445	0.04	0.036	0.0315	0.03	0.0285	0.026	0.0255	0.0255	0.024	0.0215	0.0225	0.0245	0.024	0.0245	0.0275	0.0235	0.0255
rnd-1_family-107	0.018	0.019	0.0205	0.0205	0.024	0.0235	0.029	0.026	0.0285	0.039	0.0565	0.0505	0.048	0.044	0.0385	0.0355	0.035	0.05	0.0395	0.031	0.0275	0.0305	0.0345	0.039	0.0305	0.0285	0.028	0.025	0.0265	0.029	0.025
rnd-1_family-1071	0.01	0.0115	0.011	0.0095	0.0115	0.0465	0.009	0.0175	0.014	0.015	0.0185	0.017	0.0185	0.018	0.0115	0.014	0.016	0.02	0.026	0.0285	0.03	0.0345	0.05	0.113	0.0575	0.228	0.0385	0.0345	0.031	0.025	0.016
rnd-1_family-1076	0.0285	0.026	0.0195	0.02	0.0465	0.0235	0.0295	0.026	0.0405	0.033	0.0575	0.043	0.0295	0.0305	0.035	0.0385	0.0315	0.035	0.024	0.0345	0.035	0.0405	0.0285	0.03	0.033	0.04	0.023	0.0275	0.0295	0.041	0.0185
rnd-1_family-1078	0.026	0.022	0.0255	0.025	0.024	0.027	0.025	0.034	0.028	0.03	0.0415	0.035	0.0415	0.0385	0.0295	0.0305	0.034	0.037	0.031	0.0365	0.0355	0.027	0.032	0.0315	0.0375	0.034	0.0385	0.0415	0.04	0.0305	0.0295
rnd-1_family-1079	0.0285	0.021	0.025	0.0225	0.0235	0.0305	0.0255	0.0305	0.0315	0.032	0.0685	0.0355	0.0435	0.041	0.031	0.036	0.028	0.037	0.035	0.028	0.035	0.0365	0.0285	0.0245	0.033	0.0285	0.0265	0.034	0.043	0.0295	0.0275
rnd-1_family-1080	0.0185	0.03	0.0495	0.036	0.022	0.0365	0.026	0.026	0.019	0.018	0.0235	0.023	0.02	0.0195	0.0215	0.021	0.049	0.029	0.0435	0.031	0.032	0.0305	0.0395	0.058	0.047	0.0375	0.0365	0.0285	0.0345	0.0575	0.0365
rnd-1_family-1082	0.0135	0.007	0.0135	0.018	0.017	0.0255	0.0265	0.0245	0.03	0.0435	0.042	0.029	0.0425	0.0295	0.029	0.02	0.0305	0.025	0.0385	0.021	0.026	0.038	0.0385	0.0555	0.0435	0.0395	0.0315	0.0555	0.061	0.0425	0.044
rnd-1_family-1083	0.032	0.025	0.025	0.0225	0.0195	0.02	0.021	0.026	0.0175	0.0165	0.0245	0.027	0.025	0.0295	0.026	0.033	0.0225	0.0355	0.04	0.0305	0.0325	0.038	0.0445	0.0425	0.034	0.046	0.0665	0.0515	0.044	0.041	0.0405
rnd-1_family-1088	0.024	0.0225	0.021	0.0215	0.0185	0.027	0.0285	0.023	0.0305	0.0145	0.023	0.0245	0.012	0.023	0.0215	0.0215	0.0515	0.038	0.0325	0.036	0.025	0.0475	0.028	0.029	0.0295	0.037	0.0545	0.043	0.071	0.0655	0.057
rnd-1_family-109	0.0065	0.004	0.0025	0.004	0.008	0.0145	0.0155	0.0195	0.0315	0.0485	0.0725	0.0525	0.021	0.0175	0.0195	0.019	0.0325	0.0545	0.0405	0.0315	0.035	0.042	0.0375	0.0425	0.0485	0.0645	0.0685	0.0425	0.046	0.0385	0.02
rnd-1_family-1090	0.0155	0.013	0.018	0.011	0.009	0.02	0.014	0.0255	0.02	0.017	0.0275	0.03	0.023	0.035	0.0385	0.044	0.039	0.055	0.046	0.0425	0.0385	0.039	0.041	0.048	0.0405	0.038	0.0475	0.0495	0.0475	0.0375	0.027
rnd-1_family-1091	0.071	0.031	0.0285	0.039	0.0285	0.1015	0.074	0.038	0.0695	0.0285	0.057	0.0585	0.03	0.0315	0.0355	0.018	0.013	0.0175	0.007	0.0135	0.0155	0.006	0.0165	0.0165	0.0165	0.028	0.021	0.012	0.0145	0.028	0.0365
rnd-1_family-1094	0.001	5e-04	0.001	0.002	0.0035	0.0025	0.0015	0.0015	0.0025	0.0055	0.009	0.0065	0.0045	0.0115	0.0405	0.019	0.0095	0.034	0.172	0.138	0.0225	0.0415	0.0075	0.006	0.035	0.277	0.0885	0.028	0.017	0.0065	0.0045
rnd-1_family-1095	0.0215	0.02	0.0115	0.0155	0.0145	0.0165	0.013	0.0175	0.018	0.0185	0.0355	0.028	0.0185	0.032	0.0175	0.027	0.028	0.026	0.034	0.0305	0.039	0.039	0.033	0.042	0.055	0.04	0.0555	0.0565	0.0495	0.079	0.069
rnd-1_family-1097	0.03	0.01	0.0215	0.019	0.0125	0.022	0.0185	0.0245	0.033	0.034	0.0195	0.029	0.0325	0.028	0.0305	0.0245	0.029	0.0415	0.035	0.044	0.034	0.047	0.0385	0.0345	0.033	0.041	0.0275	0.0505	0.057	0.054	0.045
rnd-1_family-1099	0.028	0.025	0.012	0.02	0.0225	0.014	0.0385	0.0395	0.0375	0.032	0.0655	0.0515	0.028	0.024	0.0305	0.02	0.014	0.0145	0.034	0.0205	0.0395	0.056	0.031	0.0655	0.05	0.0445	0.0245	0.0345	0.028	0.0255	0.028
rnd-1_family-110	0.0085	0.008	0.0105	0.0105	0.02	0.024	0.032	0.0255	0.028	0.0295	0.0465	0.0425	0.036	0.028	0.0285	0.0335	0.0235	0.0295	0.024	0.026	0.023	0.0215	0.0315	0.041	0.052	0.043	0.0315	0.0335	0.047	0.072	0.0895
rnd-1_family-1103	0.0055	0.003	0.007	0.0055	0.01	0.024	0.0105	0.0185	0.009	0.0095	0.0415	0.021	0.03	0.018	0.0155	0.054	0.0585	0.052	0.049	0.048	0.063	0.0365	0.0395	0.041	0.05	0.063	0.036	0.0565	0.0345	0.036	0.053
rnd-1_family-1109	0.013	0.0105	0.0115	0.0115	0.009	0.012	0.011	0.013	0.013	0.0165	0.0355	0.0225	0.053	0.0285	0.0525	0.029	0.038	0.0395	0.0315	0.0545	0.0335	0.033	0.0305	0.048	0.048	0.0495	0.053	0.0565	0.0535	0.0525	0.0365
rnd-1_family-1113	0.03	0.0305	0.0425	0.038	0.042	0.049	0.0485	0.064	0.0365	0.031	0.043	0.041	0.043	0.0405	0.039	0.044	0.0395	0.02	0.024	0.018	0.021	0.023	0.0205	0.024	0.0245	0.0145	0.029	0.0235	0.018	0.023	0.016
rnd-1_family-1115	0.013	0.016	0.022	0.0145	0.025	0.0225	0.0465	0.0325	0.033	0.029	0.032	0.0375	0.0375	0.0325	0.0355	0.0265	0.035	0.0345	0.029	0.053	0.0375	0.046	0.0275	0.032	0.041	0.03	0.0325	0.0395	0.04	0.036	0.032
rnd-1_family-1116	0	0.0225	0.0035	0.0105	0.012	0	0.0015	0.007	0.038	0.043	0.017	0.0275	0.0155	0.0105	0.0995	0.046	0.0105	0.038	0.005	0.0255	0.033	0.058	0.019	0.017	0.0415	0.0495	0.033	0.1285	0.0925	0.043	0.0535
rnd-1_family-1123	0.0055	0.0055	0.004	0.0075	0.0125	0.0095	0.0075	0.0105	0.019	0.047	0.0735	0.0595	0.04	0.044	0.0465	0.0405	0.034	0.0315	0.027	0.0195	0.0295	0.0375	0.0365	0.046	0.049	0.0415	0.0475	0.058	0.0405	0.034	0.035
rnd-1_family-1127	0.0095	0.006	0.021	0.0135	0.021	0.0215	0.014	0.029	0.023	0.0315	0.117	0.0355	0.0585	0.0435	0.038	0.0205	0.0245	0.0265	0.012	0.0065	0.0385	0.019	0.026	0.04	0.046	0.0325	0.036	0.0395	0.029	0.0545	0.065
rnd-1_family-1128	0.0075	0.0075	0.015	0.009	0.0045	0.0215	0.01	0.0095	0.019	0.014	0.032	0.0365	0.038	0.046	0.0625	0.053	0.0505	0.049	0.0355	0.0405	0.027	0.037	0.031	0.043	0.056	0.043	0.044	0.041	0.037	0.035	0.0455
rnd-1_family-1131	0.0025	0.003	0.003	0.0065	0.0155	0.0295	0.0065	0.0035	0.013	0.012	0.0385	0.026	0.029	0.0345	0.024	0.0125	0.011	0.0175	0.0215	0.0255	0.053	0.0515	0.0445	0.048	0.081	0.0755	0.0705	0.0885	0.0735	0.038	0.0415
rnd-1_family-1136	0.029	0.0135	0.0235	0.0215	0.029	0.0385	0.032	0.0185	0.021	0.02	0.0235	0.0155	0.025	0.0235	0.021	0.023	0.0175	0.0275	0.028	0.0315	0.039	0.0325	0.0495	0.058	0.0485	0.047	0.04	0.047	0.058	0.0505	0.0465
rnd-1_family-1137	0.018	0.017	0.018	0.023	0.0315	0.02	0.0205	0.0245	0.0235	0.029	0.0355	0.026	0.0275	0.024	0.026	0.0295	0.0305	0.03	0.033	0.0335	0.037	0.04	0.0435	0.0445	0.0355	0.04	0.0525	0.0485	0.044	0.043	0.0505
rnd-1_family-1138	0.0345	0.022	0.0255	0.0325	0.0355	0.029	0.019	0.0255	0.032	0.0325	0.025	0.031	0.029	0.0245	0.022	0.02	0.0225	0.0205	0.022	0.0215	0.0235	0.0385	0.0415	0.0385	0.038	0.0425	0.0425	0.044	0.0515	0.062	0.0515
rnd-1_family-1139	0.0075	0.009	0.0065	0.004	0.0125	0.005	0.0085	0.012	0.0275	0.021	0.04	0.0435	0.044	0.0245	0.0525	0.0265	0.0175	0.0245	0.0155	0.0215	0.0195	0.015	0.0215	0.031	0.0415	0.0745	0.0595	0.0655	0.0635	0.1075	0.0785
rnd-1_family-1141	0.03	0.0235	0.036	0.0375	0.03	0.0415	0.028	0.032	0.028	0.0415	0.0645	0.032	0.043	0.0445	0.0335	0.032	0.035	0.032	0.025	0.0275	0.0355	0.037	0.0315	0.0265	0.021	0.027	0.03	0.022	0.026	0.0245	0.023
rnd-1_family-1144	0.001	0.0135	0.0035	0.005	0.0235	0.0025	0.006	0.0135	0.006	0.005	0.01	0.0085	0.0175	0.0125	0.0075	0.006	0.026	0.0075	0.0625	0.0125	0.0585	0.006	0.0335	0.065	0.075	0.1045	0.1005	0.0655	0.098	0.077	0.0635
rnd-1_family-1148	0.024	0.0325	0.0275	0.023	0.0275	0.0435	0.0355	0.034	0.0235	0.0175	0.062	0.0365	0.0305	0.033	0.023	0.0315	0.021	0.0215	0.0275	0.0325	0.0285	0.0205	0.0295	0.0355	0.0385	0.0515	0.039	0.037	0.031	0.033	0.0485
rnd-1_family-1149	0.0145	0.015	0.017	0.015	0.0145	0.0205	0.02	0.022	0.023	0.0315	0.052	0.038	0.035	0.0335	0.0335	0.033	0.0355	0.037	0.0345	0.034	0.038	0.0475	0.051	0.0435	0.0325	0.0425	0.0475	0.04	0.0355	0.034	0.0295
rnd-1_family-115	0.011	0.011	0.012	0.0145	0.0145	0.012	0.014	0.017	0.017	0.019	0.0275	0.0235	0.024	0.033	0.031	0.0295	0.0405	0.0335	0.033	0.041	0.0405	0.039	0.0675	0.06	0.0485	0.048	0.0425	0.048	0.054	0.048	0.044
rnd-1_family-1151	0.0485	0.03	0.036	0.0285	0.022	0.015	0.0265	0.0405	0.0235	0.0485	0.066	0.031	0.027	0.0235	0.0185	0.0185	0.023	0.0215	0.023	0.0225	0.047	0.025	0.0335	0.039	0.0395	0.0355	0.0395	0.048	0.032	0.0345	0.034
rnd-1_family-1158	0.0185	0.013	0.0225	0.026	0.021	0.024	0.0295	0.0185	0.018	0.025	0.0495	0.044	0.0195	0.04	0.0415	0.027	0.037	0.0265	0.029	0.032	0.038	0.0475	0.0395	0.043	0.034	0.0355	0.0365	0.0305	0.0505	0.0545	0.0275
rnd-1_family-1159	0.034	0.026	0.018	0.0325	0.016	0.0355	0.016	0.0255	0.0175	0.0305	0.032	0.0225	0.0405	0.032	0.04	0.029	0.032	0.0305	0.0385	0.0305	0.037	0.029	0.042	0.04	0.035	0.042	0.0415	0.035	0.0465	0.037	0.0365
rnd-1_family-116	0.079	0.0445	0.0215	0.0195	0.021	0.018	0.0175	0.0235	0.028	0.0395	0.043	0.0375	0.0425	0.0535	0.082	0.0965	0.082	0.034	0.0165	0.0125	0.011	0.011	0.008	0.013	0.016	0.0195	0.02	0.0215	0.0255	0.0235	0.0215
rnd-1_family-1160	0.01	0.007	0.0225	0.03	0.0345	0.0165	0.02	0.0155	0.024	0.0325	0.0245	0.0345	0.0315	0.016	0.021	0.03	0.04	0.032	0.026	0.0585	0.037	0.03	0.038	0.0265	0.0565	0.036	0.0535	0.0605	0.0385	0.052	0.0465
rnd-1_family-1167	0.029	0.017	0.022	0.0265	0.0185	0.0335	0.055	0.045	0.054	0.032	0.0685	0.0345	0.0335	0.04	0.0255	0.0275	0.018	0.0315	0.037	0.0165	0.0355	0.034	0.03	0.029	0.028	0.0405	0.0235	0.037	0.0225	0.028	0.0285
rnd-1_family-118	0.0125	0.0105	0.0205	0.0185	0.0145	0.023	0.0365	0.0455	0.0395	0.031	0.058	0.059	0.0415	0.0445	0.034	0.037	0.0425	0.039	0.028	0.0355	0.0435	0.0365	0.026	0.0335	0.0355	0.0215	0.0235	0.028	0.028	0.0255	0.026
rnd-1_family-120	0.0085	0.0085	0.0115	0.012	0.012	0.0215	0.0205	0.04	0.0685	0.0635	0.145	0.082	0.1355	0.0675	0.0755	0.038	0.0275	0.0155	0.0135	0.0085	0.011	0.009	0.0145	0.01	0.009	0.01	0.0105	0.013	0.012	0.0145	0.0105
rnd-1_family-121	0.017	0.016	0.017	0.0165	0.0185	0.0195	0.02	0.0185	0.022	0.021	0.0335	0.0285	0.0275	0.027	0.0355	0.029	0.031	0.03	0.0365	0.0325	0.0375	0.041	0.0345	0.0375	0.0465	0.047	0.052	0.0535	0.0515	0.054	0.048
rnd-1_family-122	0.0165	0.0145	0.014	0.017	0.0165	0.0195	0.022	0.028	0.023	0.029	0.042	0.034	0.03	0.0295	0.025	0.03	0.035	0.038	0.031	0.0295	0.0525	0.042	0.057	0.0485	0.0545	0.0475	0.0325	0.039	0.0375	0.034	0.033
rnd-1_family-123	0.016	0.017	0.016	0.011	0.0145	0.0175	0.018	0.0295	0.0265	0.0355	0.1195	0.06	0.0485	0.0415	0.0305	0.025	0.0225	0.024	0.0215	0.033	0.0595	0.0415	0.0265	0.0375	0.028	0.027	0.0315	0.025	0.0325	0.031	0.034
rnd-1_family-129	0.0275	0.017	0.0215	0.0145	0.021	0.044	0.0315	0.02	0.028	0.0325	0.0805	0.052	0.045	0.0415	0.0285	0.036	0.0275	0.025	0.0315	0.0265	0.0285	0.0235	0.023	0.0375	0.0295	0.035	0.0355	0.0395	0.0295	0.038	0.0285
rnd-1_family-130	0.027	0.0235	0.0285	0.0255	0.03	0.0275	0.0335	0.0255	0.0305	0.031	0.054	0.04	0.039	0.032	0.0325	0.0305	0.029	0.0285	0.0295	0.031	0.029	0.0325	0.0325	0.033	0.0335	0.036	0.035	0.038	0.0375	0.034	0.0315
rnd-1_family-131	0.0315	0.0305	0.0355	0.0285	0.0295	0.0315	0.022	0.0245	0.024	0.0235	0.031	0.023	0.022	0.0225	0.0245	0.0265	0.0265	0.029	0.031	0.036	0.0305	0.0335	0.034	0.051	0.0385	0.038	0.045	0.0525	0.047	0.039	0.038
rnd-1_family-132	0.02	0.0235	0.021	0.028	0.038	0.036	0.04	0.034	0.0315	0.022	0.0275	0.016	0.0155	0.0125	0.0215	0.012	0.0125	0.019	0.022	0.0175	0.0265	0.021	0.02	0.022	0.037	0.0525	0.0615	0.0695	0.0885	0.075	0.055
rnd-1_family-134	0.0055	0.0045	0.007	0.02	0.008	0.0125	0.012	0.017	0.022	0.0285	0.1	0.058	0.0435	0.0325	0.0365	0.0455	0.043	0.1	0.069	0.045	0.0345	0.0365	0.042	0.038	0.029	0.022	0.0165	0.017	0.017	0.0195	0.0185
rnd-1_family-140	0.0145	0.0135	0.015	0.016	0.0145	0.0245	0.0175	0.016	0.02	0.033	0.0435	0.0525	0.048	0.044	0.0345	0.0415	0.0415	0.0395	0.0355	0.04	0.037	0.0385	0.0435	0.0365	0.0325	0.0395	0.047	0.038	0.0295	0.0275	0.0255
rnd-1_family-144	0.011	0.012	0.0115	0.016	0.023	0.058	0.035	0.034	0.021	0.025	0.0605	0.047	0.041	0.0275	0.0365	0.0375	0.037	0.031	0.03	0.0365	0.0465	0.033	0.0285	0.0295	0.033	0.038	0.0315	0.0355	0.0325	0.0325	0.029
rnd-1_family-145	0.014	0.01	0.015	0.014	0.017	0.0175	0.017	0.0195	0.02	0.027	0.048	0.035	0.032	0.043	0.0455	0.037	0.0445	0.048	0.043	0.0425	0.0435	0.0385	0.0375	0.0375	0.041	0.04	0.0415	0.0355	0.0325	0.0315	0.0325
rnd-1_family-154	0.021	0.0185	0.026	0.031	0.0305	0.0305	0.0315	0.03	0.0315	0.038	0.076	0.044	0.037	0.029	0.027	0.0285	0.029	0.0385	0.0335	0.029	0.0245	0.0255	0.0295	0.0325	0.034	0.0325	0.0365	0.034	0.032	0.031	0.029
rnd-1_family-159	0.02	0.015	0.0155	0.015	0.015	0.017	0.022	0.02	0.0295	0.025	0.066	0.034	0.0345	0.046	0.027	0.0345	0.034	0.037	0.0315	0.0345	0.0385	0.0365	0.0405	0.044	0.03	0.0455	0.047	0.0335	0.047	0.032	0.031
rnd-1_family-163	0.0185	0.015	0.017	0.0175	0.0175	0.02	0.02	0.0225	0.025	0.026	0.048	0.032	0.0335	0.029	0.03	0.031	0.0325	0.0285	0.0315	0.032	0.032	0.032	0.035	0.0375	0.048	0.043	0.047	0.045	0.046	0.0555	0.0535
rnd-1_family-165	0.021	0.019	0.0205	0.0215	0.023	0.0245	0.029	0.027	0.028	0.032	0.041	0.0325	0.036	0.0305	0.034	0.034	0.0345	0.039	0.0285	0.029	0.0355	0.0325	0.0375	0.0335	0.0335	0.045	0.0435	0.0395	0.038	0.039	0.039
rnd-1_family-170	0.0145	0.0105	0.016	0.017	0.016	0.022	0.0215	0.0245	0.026	0.0275	0.0395	0.029	0.0315	0.032	0.0325	0.039	0.035	0.031	0.0335	0.0335	0.045	0.043	0.044	0.045	0.044	0.0435	0.04	0.0455	0.0355	0.039	0.0455
rnd-1_family-173	0.026	0.0175	0.031	0.025	0.028	0.0255	0.0275	0.029	0.033	0.0325	0.0765	0.0355	0.031	0.0275	0.033	0.0285	0.0355	0.0325	0.031	0.0265	0.029	0.033	0.036	0.036	0.0325	0.0315	0.033	0.0335	0.0325	0.035	0.0355
rnd-1_family-174	0.029	0.0225	0.0225	0.0245	0.0245	0.0225	0.0285	0.026	0.025	0.0285	0.035	0.0345	0.0345	0.031	0.0315	0.0375	0.033	0.041	0.043	0.0365	0.0325	0.0315	0.0325	0.031	0.036	0.034	0.0305	0.04	0.0375	0.0425	0.0415
rnd-1_family-176	0.018	0.0135	0.0155	0.0165	0.0165	0.017	0.0215	0.02	0.02	0.0305	0.0405	0.0275	0.0305	0.03	0.0325	0.0295	0.041	0.0475	0.0485	0.038	0.0425	0.0375	0.0425	0.0415	0.053	0.0445	0.042	0.037	0.0375	0.0375	0.031
rnd-1_family-177	0.025	0.0235	0.0255	0.0235	0.024	0.026	0.027	0.0265	0.026	0.0335	0.0535	0.035	0.03	0.0305	0.0315	0.03	0.03	0.0335	0.0375	0.037	0.034	0.0325	0.03	0.037	0.04	0.0355	0.034	0.037	0.0375	0.0365	0.038
rnd-1_family-178	0.0385	0.0335	0.0275	0.0135	0.007	0.0045	0.0035	0.0035	0.003	0.002	0.002	0.0025	0.004	0.0055	0.006	0.009	0.0135	0.021	0.025	0.0285	0.0385	0.0415	0.0455	0.051	0.064	0.0785	0.073	0.089	0.094	0.0875	0.0835
rnd-1_family-180	0.0265	0.0245	0.0235	0.0265	0.03	0.022	0.0295	0.0265	0.0285	0.0235	0.047	0.0395	0.029	0.024	0.035	0.03	0.03	0.04	0.037	0.0335	0.026	0.029	0.0295	0.0315	0.032	0.0375	0.0345	0.048	0.0405	0.046	0.0385
rnd-1_family-181	0.028	0.021	0.032	0.0255	0.0175	0.0225	0.0245	0.0215	0.0315	0.0325	0.043	0.0225	0.0245	0.024	0.025	0.0305	0.034	0.0325	0.034	0.036	0.0385	0.0315	0.033	0.0335	0.033	0.039	0.0395	0.0545	0.0475	0.045	0.04
rnd-1_family-185	0.0185	0.008	0.0145	0.007	0.0085	0.007	0.0135	0.0135	0.005	0.0045	0.005	0.01	0.018	0.014	0.0125	0.013	0.0135	0.022	0.055	0.0525	0.038	0.045	0.0665	0.066	0.0545	0.075	0.072	0.0425	0.08	0.0655	0.0775
rnd-1_family-189	0.0255	0.0185	0.0235	0.0305	0.027	0.0285	0.031	0.0295	0.032	0.0275	0.0445	0.0255	0.032	0.033	0.0315	0.032	0.034	0.0365	0.031	0.0305	0.0325	0.035	0.0295	0.0405	0.034	0.034	0.0355	0.0365	0.0405	0.0385	0.0405
rnd-1_family-192	0.007	0.0075	0.009	0.0105	0.015	0.016	0.0145	0.0165	0.023	0.0235	0.025	0.0245	0.0325	0.034	0.027	0.027	0.0325	0.027	0.03	0.028	0.0315	0.03	0.0415	0.0415	0.0465	0.0575	0.0605	0.0655	0.0665	0.0625	0.066
rnd-1_family-193	0.01	0.005	0.01	0.0095	0.011	0.015	0.054	0.0335	0.0275	0.0285	0.1335	0.0805	0.038	0.028	0.0635	0.0435	0.042	0.024	0.0215	0.024	0.049	0.032	0.027	0.035	0.018	0.021	0.025	0.043	0.02	0.017	0.0125
rnd-1_family-197	0.026	0.02	0.026	0.025	0.025	0.0275	0.0285	0.0295	0.027	0.0315	0.0425	0.03	0.0325	0.032	0.0375	0.0325	0.0315	0.0375	0.0315	0.034	0.035	0.04	0.0335	0.035	0.036	0.0325	0.0345	0.038	0.0345	0.036	0.036
rnd-1_family-199	0.0245	0.0175	0.019	0.022	0.0185	0.027	0.022	0.034	0.025	0.029	0.0475	0.0325	0.027	0.026	0.028	0.0295	0.0245	0.039	0.0315	0.03	0.0355	0.0435	0.0315	0.0395	0.036	0.0575	0.045	0.037	0.046	0.043	0.0315
rnd-1_family-2	0.0285	0.022	0.0235	0.019	0.0255	0.0235	0.0255	0.022	0.0235	0.023	0.045	0.0305	0.031	0.028	0.034	0.0315	0.0305	0.031	0.0365	0.0385	0.0285	0.0425	0.028	0.04	0.032	0.035	0.036	0.0535	0.044	0.0455	0.041
rnd-1_family-203	0.025	0.0205	0.025	0.0265	0.025	0.028	0.025	0.023	0.0285	0.0285	0.04	0.03	0.0295	0.028	0.0285	0.0285	0.027	0.026	0.032	0.027	0.0305	0.0405	0.0355	0.033	0.0365	0.04	0.034	0.035	0.0455	0.063	0.056
rnd-1_family-209	0.0175	0.015	0.022	0.017	0.0205	0.0175	0.0165	0.018	0.0175	0.0185	0.026	0.021	0.0255	0.03	0.034	0.037	0.0315	0.033	0.028	0.037	0.037	0.0415	0.0425	0.0405	0.048	0.056	0.0575	0.0535	0.048	0.0495	0.0445
rnd-1_family-213	0.031	0.0605	0.0525	0.038	0.024	0.0305	0.0325	0.038	0.0335	0.026	0.0385	0.024	0.0655	0.031	0.0415	0.029	0.0305	0.0295	0.0255	0.0285	0.0215	0.0395	0.0245	0.022	0.0235	0.0365	0.015	0.017	0.0185	0.049	0.0225
rnd-1_family-214	0.0175	0.0165	0.018	0.017	0.0185	0.0195	0.0225	0.023	0.0255	0.03	0.0555	0.038	0.0355	0.0295	0.0305	0.03	0.029	0.0345	0.036	0.0335	0.0345	0.0345	0.0365	0.041	0.042	0.04	0.036	0.04	0.0425	0.05	0.0425
rnd-1_family-216	0.0055	0.0095	0.01	0.007	0.0105	0.011	0.012	0.0175	0.0175	0.0165	0.037	0.033	0.0245	0.0295	0.035	0.032	0.0375	0.0425	0.042	0.0625	0.039	0.0455	0.0515	0.041	0.055	0.044	0.051	0.0465	0.0455	0.0435	0.0455
rnd-1_family-217	0.011	0.009	0.0075	0.0085	0.011	0.006	0.0085	0.005	0.027	0.023	0.0195	0.0095	0.01	0.03	0.0545	0.0255	0.016	0.0265	0.038	0.0555	0.0175	0.038	0.024	0.053	0.082	0.063	0.0285	0.034	0.068	0.1015	0.0895
rnd-1_family-220	0.0095	0.0125	0.0245	0.0155	0.021	0.023	0.016	0.0225	0.0255	0.0135	0.022	0.016	0.0285	0.021	0.027	0.0195	0.018	0.032	0.034	0.0475	0.0455	0.0315	0.0315	0.0385	0.0445	0.0625	0.0845	0.075	0.049	0.041	0.0495
rnd-1_family-222	0.015	0.012	0.015	0.0195	0.0205	0.025	0.023	0.0285	0.03	0.039	0.0575	0.044	0.047	0.038	0.036	0.049	0.0375	0.0385	0.034	0.0285	0.0315	0.0315	0.0395	0.0395	0.0355	0.0335	0.0275	0.035	0.032	0.03	0.028
rnd-1_family-225	0.0025	0.0025	0.003	0.0045	0.0065	0.0085	0.0095	0.0125	0.017	0.019	0.0305	0.0265	0.0255	0.0295	0.035	0.0375	0.053	0.054	0.0435	0.0785	0.101	0.0665	0.07	0.048	0.0435	0.0345	0.029	0.027	0.022	0.0275	0.032
rnd-1_family-229	0.024	0.021	0.0245	0.028	0.027	0.0295	0.0245	0.027	0.0285	0.03	0.049	0.031	0.0285	0.0335	0.0345	0.033	0.0325	0.0345	0.033	0.0305	0.033	0.0355	0.037	0.0385	0.037	0.041	0.036	0.033	0.034	0.037	0.0335
rnd-1_family-234	0.007	0.007	0.0075	0.0055	0.0035	0.0105	0.014	0.0085	0.005	0.011	0.0195	0.025	0.0215	0.0225	0.0215	0.0195	0.0255	0.0315	0.0375	0.041	0.0345	0.0375	0.037	0.0485	0.059	0.0655	0.082	0.0765	0.074	0.069	0.072
rnd-1_family-235	0.0225	0.0105	0.0185	0.015	0.014	0.0255	0.01	0.023	0.037	0.0275	0.035	0.035	0.038	0.021	0.016	0.0405	0.0345	0.019	0.0365	0.041	0.041	0.0405	0.045	0.0435	0.052	0.04	0.07	0.0445	0.0275	0.0435	0.0305
rnd-1_family-242	0.01	0.0075	0.0105	0.011	0.022	0.0145	0.024	0.0205	0.032	0.0265	0.045	0.051	0.04	0.0485	0.0595	0.0485	0.037	0.0405	0.0505	0.044	0.033	0.0415	0.038	0.031	0.032	0.034	0.0325	0.0245	0.0265	0.028	0.0375
rnd-1_family-245	0.0105	0.008	0.0145	0.0125	0.0125	0.013	0.017	0.0175	0.0185	0.0265	0.0345	0.0255	0.0265	0.034	0.0365	0.0385	0.0445	0.0425	0.04	0.039	0.045	0.0475	0.0445	0.0445	0.048	0.0495	0.042	0.0485	0.043	0.04	0.0345
rnd-1_family-249	0.008	0.0075	0.012	0.0115	0.0315	0.033	0.0495	0.066	0.056	0.078	0.169	0.0555	0.0505	0.047	0.0415	0.0415	0.032	0.019	0.017	0.0145	0.012	0.0095	0.012	0.0115	0.0165	0.0125	0.0115	0.011	0.016	0.019	0.025
rnd-1_family-250	0.017	0.0155	0.022	0.0145	0.0235	0.0275	0.044	0.0275	0.0365	0.0455	0.132	0.049	0.066	0.0335	0.053	0.028	0.029	0.024	0.0295	0.0315	0.0275	0.031	0.0255	0.021	0.017	0.016	0.0205	0.02	0.022	0.0265	0.024
rnd-1_family-251	0.021	0.025	0.0125	0.0125	0.0095	0.0095	0.01	0.011	0.0145	0.0155	0.0205	0.026	0.034	0.034	0.038	0.0315	0.038	0.0365	0.0405	0.044	0.057	0.045	0.061	0.0525	0.04	0.052	0.059	0.037	0.05	0.0345	0.0295
rnd-1_family-254	0.013	0.0135	0.016	0.017	0.0215	0.02	0.023	0.026	0.022	0.0275	0.0425	0.036	0.033	0.04	0.0385	0.035	0.0425	0.041	0.043	0.041	0.0405	0.0415	0.04	0.034	0.037	0.035	0.037	0.0355	0.037	0.0355	0.0345
rnd-1_family-255	0.0145	0.011	0.02	0.0185	0.0145	0.007	0.0095	0.015	0.0055	0.0325	0.035	0.0125	0.007	0.042	0.013	0.0205	0.02	0.0225	0.0235	0.059	0.068	0.0165	0.046	0.0515	0.055	0.051	0.0535	0.0625	0.077	0.068	0.0475
rnd-1_family-256	0	0	0	0	0	0	0	0	0	0	0	0	0	0	0	0	0	0	0	0	0	0	0	0	0	0	0	0	0	0	0
rnd-1_family-257	0.0115	0.012	0.014	0.0135	0.013	0.015	0.0195	0.0215	0.0245	0.027	0.035	0.03	0.0405	0.043	0.055	0.045	0.0545	0.048	0.0315	0.031	0.044	0.0355	0.03	0.0465	0.042	0.039	0.046	0.04	0.036	0.032	0.027
rnd-1_family-258	0.0165	0.0365	0.0435	0.0265	0.0305	0.05	0.033	0.027	0.022	0.027	0.0215	0.0245	0.028	0.027	0.0255	0.0285	0.0235	0.031	0.037	0.0295	0.034	0.043	0.038	0.03	0.0395	0.041	0.0375	0.0345	0.0395	0.0465	0.03
rnd-1_family-259	0.0105	0.011	0.017	0.0145	0.018	0.0285	0.0205	0.0195	0.035	0.039	0.031	0.0355	0.0195	0.0285	0.0305	0.0325	0.033	0.043	0.03	0.0285	0.037	0.0405	0.0365	0.026	0.0415	0.033	0.044	0.048	0.062	0.048	0.0595
rnd-1_family-260	0.017	0.0165	0.0175	0.019	0.0215	0.0235	0.026	0.0255	0.026	0.033	0.0495	0.0375	0.033	0.0305	0.0345	0.043	0.0435	0.039	0.037	0.0305	0.0355	0.0305	0.047	0.046	0.0375	0.0345	0.0305	0.0345	0.0355	0.0345	0.031
rnd-1_family-265	0.0205	0.0085	0.0095	0.0135	0.0205	0.026	0.0265	0.0365	0.0195	0.028	0.0485	0.0335	0.0285	0.0275	0.032	0.029	0.035	0.0555	0.055	0.0395	0.036	0.0355	0.0295	0.027	0.047	0.0575	0.0455	0.0415	0.032	0.031	0.0255
rnd-1_family-268	0.0185	0.0155	0.016	0.0165	0.018	0.0205	0.0175	0.018	0.0175	0.0225	0.0285	0.022	0.019	0.0175	0.021	0.021	0.0205	0.019	0.023	0.025	0.0385	0.035	0.0425	0.039	0.0555	0.063	0.069	0.067	0.0435	0.096	0.0555
rnd-1_family-273	0.009	0.015	0.012	0.016	0.013	0.012	0.019	0.0235	0.021	0.0245	0.05	0.027	0.0355	0.0325	0.0305	0.0345	0.0295	0.0215	0.0265	0.0385	0.0325	0.0335	0.0455	0.0435	0.04	0.041	0.055	0.042	0.053	0.0555	0.069
rnd-1_family-274	0.041	0.042	0.0305	0.0285	0.0365	0.058	0.0415	0.0215	0.0245	0.0425	0.0355	0.0245	0.015	0.022	0.0125	0.0185	0.029	0.021	0.0335	0.0265	0.033	0.0345	0.0235	0.036	0.039	0.0205	0.037	0.035	0.0505	0.0495	0.038
rnd-1_family-278	0.0285	0.0265	0.027	0.0285	0.0315	0.0315	0.03	0.029	0.031	0.033	0.04	0.0325	0.032	0.0305	0.032	0.0325	0.035	0.0345	0.0325	0.0315	0.0335	0.034	0.0345	0.033	0.0335	0.0325	0.0335	0.0335	0.0335	0.035	0.0335
rnd-1_family-280	0.0225	0.0175	0.024	0.0225	0.0215	0.038	0.03	0.0315	0.038	0.041	0.0705	0.0445	0.0415	0.0315	0.0345	0.0445	0.035	0.032	0.0295	0.028	0.0305	0.031	0.0245	0.0295	0.027	0.0305	0.0345	0.0295	0.0295	0.027	0.028
rnd-1_family-282	0.015	0.0155	0.0205	0.019	0.0195	0.022	0.026	0.0265	0.0265	0.0285	0.037	0.035	0.0295	0.031	0.035	0.0355	0.027	0.0315	0.0365	0.0385	0.036	0.039	0.0425	0.0435	0.035	0.0395	0.0445	0.0415	0.042	0.042	0.0375
rnd-1_family-283	0.0275	0.0175	0.0245	0.0245	0.0265	0.0295	0.027	0.034	0.0295	0.0555	0.131	0.062	0.0445	0.0305	0.0355	0.0375	0.0285	0.0255	0.0165	0.021	0.0205	0.0265	0.0175	0.0165	0.023	0.022	0.0245	0.029	0.0355	0.024	0.031
rnd-1_family-284	0.007	0.0075	0.0075	0.0085	0.01	0.013	0.0145	0.021	0.0315	0.0235	0.0375	0.0305	0.049	0.03	0.0285	0.035	0.0385	0.0345	0.043	0.03	0.0375	0.03	0.037	0.0485	0.0395	0.0455	0.0445	0.0425	0.046	0.0615	0.0675
rnd-1_family-290	0.0155	0.0165	0.0195	0.0305	0.0225	0.033	0.03	0.0365	0.0365	0.0275	0.058	0.06	0.0565	0.0415	0.0365	0.0405	0.0295	0.0325	0.032	0.0265	0.0295	0.0285	0.0285	0.0265	0.0285	0.0315	0.0305	0.0295	0.0305	0.0295	0.0245
rnd-1_family-291	0.0525	0.1595	0.213	0.005	0.015	0.0215	0.002	0	0.003	0	0.0015	0.005	0.003	0.01	0.0055	0.002	5e-04	0.057	0.0015	0.002	0.011	0.0065	0.015	0.016	0.012	0.074	0.1275	0.024	0.029	0.0355	0.0895
rnd-1_family-292	0.024	0.016	0.0155	0.019	0.0235	0.0245	0.024	0.019	0.032	0.0285	0.05	0.036	0.0345	0.0315	0.0265	0.0325	0.0385	0.0395	0.042	0.0375	0.0405	0.0305	0.0355	0.038	0.0305	0.0375	0.048	0.0375	0.038	0.035	0.035
rnd-1_family-294	0.021	0.019	0.029	0.0375	0.03	0.025	0.026	0.0255	0.035	0.0345	0.068	0.0425	0.0435	0.039	0.0365	0.039	0.0335	0.046	0.0365	0.0345	0.0275	0.0315	0.0245	0.032	0.0225	0.0265	0.0285	0.025	0.027	0.028	0.026
rnd-1_family-296	0.027	0.0295	0.032	0.029	0.0275	0.0305	0.0275	0.0305	0.029	0.032	0.048	0.0375	0.0335	0.035	0.026	0.0255	0.027	0.025	0.0295	0.031	0.0355	0.0405	0.032	0.033	0.0305	0.03	0.036	0.0365	0.0415	0.038	0.0325
rnd-1_family-298	0.0265	0.0175	0.028	0.021	0.026	0.018	0.0215	0.03	0.0275	0.024	0.0295	0.028	0.037	0.028	0.032	0.0325	0.034	0.0295	0.033	0.0365	0.0395	0.0355	0.039	0.0375	0.042	0.0435	0.0415	0.0385	0.045	0.038	0.0395
rnd-1_family-299	0.029	0.0235	0.0365	0.0245	0.0255	0.037	0.0325	0.03	0.0345	0.0305	0.05	0.031	0.031	0.033	0.0325	0.0365	0.0305	0.0325	0.03	0.0355	0.031	0.032	0.0315	0.032	0.032	0.0305	0.0335	0.033	0.034	0.03	0.034
rnd-1_family-3	0.0235	0.015	0.0215	0.0215	0.0195	0.0365	0.0385	0.0235	0.0235	0.036	0.052	0.0345	0.0275	0.0225	0.024	0.036	0.0435	0.0325	0.03	0.0435	0.049	0.0365	0.0265	0.024	0.0285	0.038	0.0495	0.045	0.0395	0.0305	0.0275
rnd-1_family-30	0.015	0.0145	0.0205	0.0165	0.0175	0.021	0.0245	0.0205	0.023	0.022	0.039	0.0225	0.0225	0.035	0.028	0.0255	0.0375	0.0375	0.027	0.0365	0.031	0.037	0.038	0.031	0.0415	0.0515	0.038	0.0405	0.078	0.0515	0.0545
rnd-1_family-300	0.0285	0.021	0.024	0.0185	0.022	0.031	0.0315	0.029	0.025	0.026	0.042	0.033	0.035	0.0245	0.0265	0.02	0.023	0.0355	0.0295	0.0295	0.0375	0.045	0.042	0.04	0.0755	0.0455	0.036	0.0285	0.032	0.0375	0.028
rnd-1_family-302	0.0185	0.014	0.0165	0.015	0.0195	0.021	0.019	0.0235	0.023	0.027	0.094	0.0455	0.042	0.039	0.0245	0.0315	0.0355	0.0365	0.0425	0.026	0.026	0.03	0.028	0.034	0.0345	0.0445	0.0315	0.026	0.046	0.042	0.042
rnd-1_family-305	0.018	0.0175	0.023	0.023	0.0235	0.0285	0.0325	0.0295	0.0315	0.0405	0.0365	0.0385	0.0385	0.032	0.0375	0.033	0.032	0.029	0.0375	0.0335	0.031	0.0295	0.0295	0.0335	0.0375	0.038	0.039	0.043	0.037	0.034	0.032
rnd-1_family-309	0.022	0.0205	0.031	0.0325	0.0265	0.031	0.0385	0.0285	0.03	0.0385	0.1235	0.071	0.058	0.042	0.0385	0.0315	0.028	0.028	0.023	0.0205	0.0235	0.019	0.019	0.0185	0.024	0.033	0.021	0.021	0.0185	0.02	0.019
rnd-1_family-313	0.0255	0.0215	0.0245	0.0285	0.028	0.0275	0.026	0.024	0.027	0.0305	0.0435	0.034	0.032	0.029	0.0275	0.034	0.036	0.0365	0.032	0.027	0.0315	0.0335	0.0395	0.036	0.0365	0.036	0.039	0.038	0.0425	0.0385	0.035
rnd-1_family-315	0.003	0.0025	0.004	0.004	0.0035	0.006	0.0045	0.007	0.007	0.0095	0.0315	0.0255	0.034	0.0575	0.0895	0.1295	0.1345	0.177	0.123	0.0565	0.02	0.0095	0.0075	0.0055	0.004	0.0075	0.006	0.006	0.01	0.0045	0.009
rnd-1_family-316	0.032	0.025	0.029	0.025	0.026	0.0345	0.0275	0.0305	0.0345	0.0395	0.0555	0.032	0.031	0.031	0.0285	0.0295	0.0295	0.0265	0.0305	0.0275	0.028	0.034	0.032	0.0345	0.032	0.035	0.034	0.032	0.0345	0.0395	0.038
rnd-1_family-317	0.016	0.0055	0.0165	0.019	0.0605	0.0355	0.0295	0.0175	0.021	0.034	0.0575	0.0435	0.0225	0.017	0.0175	0.0225	0.042	0.0285	0.0225	0.041	0.0305	0.031	0.0345	0.0395	0.073	0.041	0.0295	0.0325	0.029	0.0495	0.04
rnd-1_family-320	0.0045	0.006	0.0105	0.0065	0.0085	0.026	0.009	0.0085	0.028	0.0275	0.026	0.029	0.0165	0.0495	0.042	0.0325	0.0355	0.049	0.0385	0.0585	0.0435	0.0395	0.042	0.044	0.037	0.042	0.0455	0.02	0.045	0.0585	0.071
rnd-1_family-323	0.0195	0.0135	0.0125	0.0205	0.022	0.0185	0.016	0.017	0.0145	0.015	0.019	0.0265	0.017	0.0155	0.0175	0.0565	0.064	0.0395	0.0365	0.04	0.042	0.0745	0.053	0.0495	0.0475	0.044	0.043	0.046	0.039	0.0315	0.029
rnd-1_family-324	0.0055	0.0215	0.0075	0.0135	0.012	0.0185	0.0355	0.018	0.0645	0.028	0.057	0.0305	0.0225	0.018	0.019	0.0125	0.0205	0.018	0.0365	0.0165	0.017	0.032	0.015	0.0295	0.0475	0.0365	0.0905	0.052	0.0655	0.098	0.0395
rnd-1_family-328	0.025	0.0225	0.0265	0.028	0.0215	0.028	0.0375	0.0215	0.0295	0.032	0.029	0.031	0.0245	0.032	0.035	0.0325	0.0285	0.0295	0.0285	0.0465	0.037	0.0325	0.0375	0.0315	0.0365	0.038	0.0365	0.045	0.0315	0.0395	0.0445
rnd-1_family-329	0.0215	0.022	0.021	0.027	0.021	0.029	0.027	0.025	0.0255	0.026	0.043	0.0295	0.0255	0.027	0.0295	0.0305	0.0305	0.0325	0.0325	0.034	0.0335	0.044	0.0385	0.035	0.0345	0.0405	0.043	0.0405	0.042	0.047	0.0415
rnd-1_family-330	0.014	0.014	0.022	0.031	0.0235	0.027	0.021	0.026	0.0315	0.0745	0.167	0.102	0.079	0.0445	0.0285	0.02	0.016	0.035	0.03	0.0155	0.0135	0.014	0.0135	0.02	0.0175	0.015	0.0155	0.0135	0.0185	0.0195	0.018
rnd-1_family-331	0.0015	0.001	0.002	0.002	0.0025	0.0195	0.023	0.026	0.03	0.033	0.081	0.082	0.103	0.0745	0.0775	0.043	0.0345	0.033	0.0245	0.032	0.024	0.026	0.021	0.0195	0.033	0.04	0.0435	0.024	0.023	0.012	0.01
rnd-1_family-332	0.042	0.017	0.0245	0.034	0.0175	0.01	0.0385	0.0095	0.0095	0.014	0.0565	0.0435	0.029	0.019	0.012	0.0065	0.006	0.0125	0.0295	0.012	0.0505	0.0335	0.032	0.039	0.0285	0.0185	0.0885	0.1105	0.0445	0.0625	0.0485
rnd-1_family-334	0.0235	0.024	0.0455	0.0455	0.0275	0.069	0.0375	0.0205	0.025	0.016	0.016	0.0175	0.023	0.02	0.0275	0.0255	0.0185	0.0185	0.021	0.035	0.0365	0.0325	0.0265	0.022	0.041	0.036	0.0375	0.064	0.0515	0.0525	0.043
rnd-1_family-335	0.027	0.0185	0.032	0.03	0.03	0.03	0.032	0.0325	0.0285	0.033	0.0755	0.036	0.03	0.033	0.0315	0.033	0.03	0.0305	0.0355	0.0295	0.034	0.0265	0.0295	0.0335	0.03	0.0305	0.0305	0.03	0.0295	0.0345	0.033
rnd-1_family-336	0.0075	0.0125	0.012	0.013	0.013	0.019	0.022	0.0135	0.021	0.0245	0.026	0.0255	0.0225	0.0285	0.0415	0.0245	0.047	0.0255	0.0305	0.04	0.047	0.034	0.054	0.033	0.064	0.056	0.0465	0.05	0.046	0.051	0.0495
rnd-1_family-337	0.017	0.013	0.014	0.0335	0.0175	0.0185	0.0375	0.027	0.03	0.036	0.1365	0.083	0.062	0.073	0.1015	0.0345	0.0265	0.0155	0.0235	0.019	0.018	0.0115	0.015	0.0205	0.0145	0.0165	0.02	0.022	0.015	0.0145	0.014
rnd-1_family-338	0.009	0.01	0.0175	0.021	0.025	0.036	0.047	0.0515	0.0595	0.076	0.093	0.079	0.062	0.048	0.045	0.039	0.0335	0.0305	0.0255	0.0235	0.0265	0.024	0.019	0.013	0.0105	0.012	0.0145	0.014	0.013	0.0115	0.01
rnd-1_family-339	0.0165	0.013	0.0165	0.026	0.0195	0.02	0.0205	0.0235	0.0215	0.026	0.0465	0.031	0.041	0.0405	0.0355	0.0435	0.0415	0.0425	0.042	0.035	0.0355	0.0325	0.041	0.0355	0.0315	0.037	0.038	0.0395	0.044	0.0355	0.0285
rnd-1_family-340	0.0165	0.014	0.0205	0.0175	0.0195	0.015	0.0185	0.0125	0.0185	0.021	0.036	0.023	0.0235	0.028	0.0225	0.03	0.0345	0.031	0.0575	0.0375	0.0345	0.034	0.0445	0.06	0.0465	0.0535	0.0475	0.033	0.0505	0.0455	0.0535
rnd-1_family-342	0.017	0.0175	0.0245	0.0195	0.019	0.0235	0.029	0.0195	0.028	0.031	0.039	0.0265	0.026	0.0275	0.0385	0.034	0.032	0.028	0.0325	0.0425	0.031	0.037	0.0375	0.0505	0.036	0.0405	0.041	0.042	0.049	0.0425	0.0395
rnd-1_family-344	0.0225	0.018	0.015	0.0105	0.01	0.02	0.0125	0.0135	0.033	0.0055	0.009	0.0065	0.009	0.008	0.0215	0.029	0.0405	0.036	0.035	0.034	0.0605	0.162	0.082	0.0425	0.042	0.0305	0.032	0.03	0.0545	0.0385	0.036
rnd-1_family-347	0.003	0.003	0.0045	0.0045	0.013	0.0155	0.0325	0.0495	0.052	0.0625	0.058	0.052	0.053	0.0475	0.0385	0.0395	0.0245	0.031	0.03	0.028	0.031	0.0345	0.033	0.0385	0.0375	0.045	0.041	0.031	0.028	0.019	0.0205
rnd-1_family-348	0.0065	0.009	0.0085	0.0115	0.0085	0.0105	0.008	0.013	0.0125	0.03	0.0365	0.0315	0.028	0.0485	0.0415	0.0175	0.023	0.0215	0.045	0.028	0.031	0.039	0.0625	0.052	0.04	0.0625	0.076	0.064	0.047	0.0395	0.048
rnd-1_family-349	0.024	0.024	0.032	0.0265	0.025	0.0235	0.024	0.03	0.034	0.0355	0.044	0.033	0.0335	0.0325	0.0345	0.032	0.035	0.034	0.0305	0.033	0.0305	0.034	0.0365	0.0375	0.033	0.0375	0.0365	0.036	0.032	0.0315	0.034
rnd-1_family-35	0.028	0.023	0.0285	0.0285	0.0265	0.0285	0.028	0.029	0.03	0.0325	0.048	0.0345	0.031	0.0315	0.0295	0.032	0.03	0.0295	0.0325	0.032	0.0325	0.031	0.0315	0.0345	0.0325	0.0345	0.039	0.039	0.0355	0.038	0.038
rnd-1_family-352	0.0185	0.0155	0.0205	0.0235	0.022	0.0235	0.023	0.0265	0.0295	0.04	0.0695	0.055	0.044	0.0405	0.036	0.0325	0.0355	0.0445	0.0385	0.031	0.029	0.032	0.031	0.0245	0.026	0.03	0.0305	0.0285	0.032	0.0335	0.031
rnd-1_family-354	0.0095	0.012	0.0095	0.013	0.0125	0.013	0.009	0.01	0.014	0.0335	0.102	0.043	0.038	0.026	0.0175	0.014	0.031	0.0355	0.026	0.0365	0.0385	0.02	0.0345	0.042	0.0535	0.044	0.039	0.0465	0.054	0.049	0.071
rnd-1_family-357	0.0205	0.019	0.025	0.0265	0.026	0.03	0.027	0.0245	0.03	0.0355	0.0495	0.032	0.0335	0.0305	0.035	0.03	0.037	0.027	0.029	0.037	0.0295	0.0255	0.032	0.038	0.033	0.0375	0.042	0.0465	0.0325	0.0415	0.0365
rnd-1_family-358	0.008	0.008	0.0075	0.006	0.006	0.0065	0.0075	0.0085	0.01	0.014	0.017	0.021	0.022	0.021	0.028	0.024	0.022	0.022	0.025	0.032	0.0365	0.061	0.0685	0.0875	0.1015	0.084	0.0485	0.045	0.0465	0.052	0.055
rnd-1_family-362	0.0275	0.0235	0.024	0.025	0.027	0.031	0.029	0.028	0.03	0.0325	0.047	0.032	0.0315	0.03	0.0335	0.032	0.033	0.0325	0.0325	0.037	0.036	0.0325	0.0345	0.033	0.0345	0.0365	0.035	0.033	0.0335	0.0375	0.033
rnd-1_family-366	0.0755	0.025	0.035	0.0425	0.0835	0.0315	0.0285	0.03	0.033	0.034	0.0585	0.02	0.031	0.0225	0.024	0.0215	0.022	0.028	0.026	0.031	0.023	0.0185	0.021	0.0355	0.037	0.029	0.021	0.0325	0.0245	0.029	0.0255
rnd-1_family-368	0.004	0.0155	0.0065	0.02	0.0085	0.03	0.0195	0.024	0.027	0.0375	0.034	0.0285	0.0265	0.0335	0.0295	0.042	0.0485	0.034	0.025	0.057	0.032	0.0355	0.0355	0.049	0.0345	0.038	0.029	0.052	0.037	0.0645	0.044
rnd-1_family-37	0.022	0.019	0.024	0.025	0.021	0.026	0.0275	0.036	0.0345	0.0385	0.0655	0.044	0.039	0.038	0.0325	0.037	0.03	0.0295	0.0295	0.029	0.0265	0.032	0.0345	0.034	0.03	0.033	0.035	0.032	0.0345	0.031	0.031
rnd-1_family-377	0.017	0.025	0.0205	0.0255	0.0195	0.022	0.0275	0.0265	0.023	0.0215	0.027	0.028	0.027	0.0215	0.0285	0.027	0.0325	0.0355	0.0395	0.0385	0.0405	0.0445	0.046	0.0605	0.0595	0.051	0.038	0.033	0.0355	0.0325	0.026
rnd-1_family-380	0.0215	0.0185	0.019	0.0215	0.0225	0.023	0.0435	0.033	0.022	0.0255	0.0375	0.039	0.0255	0.026	0.024	0.023	0.0275	0.028	0.025	0.02	0.029	0.0335	0.0395	0.037	0.05	0.0405	0.0585	0.0525	0.049	0.046	0.0385
rnd-1_family-382	0.021	0.0175	0.0215	0.0215	0.0225	0.0325	0.025	0.027	0.028	0.035	0.059	0.0335	0.036	0.036	0.0375	0.037	0.042	0.031	0.036	0.032	0.036	0.03	0.037	0.0325	0.0315	0.039	0.0335	0.035	0.026	0.038	0.0315
rnd-1_family-384	0.0275	0.021	0.02	0.022	0.028	0.025	0.028	0.0285	0.0285	0.028	0.0415	0.0315	0.0325	0.0315	0.0325	0.0355	0.034	0.032	0.0415	0.0305	0.0335	0.0315	0.036	0.035	0.0505	0.0365	0.035	0.034	0.038	0.0345	0.0365
rnd-1_family-389	0.011	0.015	0.019	0.0195	0.0145	0.031	0.0235	0.0335	0.0235	0.0245	0.0275	0.0305	0.0235	0.035	0.024	0.03	0.0255	0.0325	0.039	0.048	0.0645	0.042	0.0505	0.047	0.0445	0.0275	0.038	0.038	0.041	0.039	0.037
rnd-1_family-393	0.003	0.003	0.0025	0.0025	0.002	0.0055	0.0055	0.005	0.0085	0.0095	0.031	0.01	0.018	0.019	0.026	0.0155	0.037	0.016	0.0315	0.0195	0.0465	0.0605	0.0775	0.026	0.045	0.0685	0.1085	0.1005	0.0965	0.053	0.047
rnd-1_family-395	0.0195	0.0165	0.018	0.02	0.022	0.019	0.0245	0.047	0.0375	0.0505	0.0975	0.0565	0.045	0.045	0.041	0.042	0.0285	0.0275	0.029	0.0335	0.0265	0.0335	0.028	0.0315	0.0195	0.02	0.0205	0.0195	0.0225	0.026	0.0325
rnd-1_family-396	0.014	0.012	0.014	0.016	0.0195	0.029	0.0205	0.028	0.027	0.0225	0.04	0.028	0.0305	0.0275	0.0285	0.026	0.03	0.03	0.034	0.0395	0.078	0.0435	0.044	0.0395	0.038	0.037	0.043	0.04	0.039	0.038	0.0425
rnd-1_family-397	0.022	0.02	0.0215	0.023	0.0225	0.019	0.0245	0.0215	0.0285	0.0275	0.039	0.0275	0.034	0.03	0.0405	0.032	0.038	0.0325	0.033	0.035	0.032	0.036	0.0315	0.0365	0.035	0.0405	0.0395	0.042	0.0445	0.0445	0.0455
rnd-1_family-398	0.026	0.0235	0.0225	0.023	0.019	0.0295	0.022	0.024	0.0295	0.03	0.038	0.022	0.028	0.0255	0.0275	0.0265	0.032	0.0265	0.03	0.033	0.0295	0.0455	0.0365	0.039	0.05	0.0405	0.0375	0.046	0.0495	0.0435	0.0435
rnd-1_family-402	0.0025	0.0035	0.0045	0.0045	0.007	0.0065	0.0045	0.006	0.0045	0.0085	0.0145	0.0145	0.02	0.0175	0.02	0.027	0.041	0.062	0.074	0.084	0.0945	0.076	0.0445	0.0395	0.0295	0.0515	0.0625	0.045	0.052	0.0485	0.0295
rnd-1_family-404	0.0365	0.0325	0.029	0.0355	0.0265	0.0325	0.028	0.0265	0.031	0.0265	0.0275	0.0235	0.025	0.0215	0.0185	0.0305	0.0255	0.028	0.024	0.031	0.0315	0.0275	0.025	0.0315	0.0355	0.038	0.0385	0.05	0.056	0.0605	0.047
rnd-1_family-407	0.0115	0.0185	0.0195	0.0215	0.023	0.0315	0.0185	0.024	0.0275	0.028	0.042	0.0435	0.0335	0.034	0.0435	0.0355	0.0255	0.033	0.0425	0.0275	0.03	0.0435	0.043	0.028	0.037	0.0465	0.0335	0.034	0.0415	0.03	0.0465
rnd-1_family-409	0.0265	0.024	0.0255	0.0255	0.0325	0.0285	0.0285	0.0315	0.026	0.0305	0.0275	0.028	0.0275	0.0285	0.0305	0.0335	0.0345	0.0295	0.0405	0.034	0.0395	0.041	0.04	0.0355	0.045	0.035	0.0455	0.0295	0.034	0.03	0.032
rnd-1_family-41	0.0235	0.0205	0.023	0.0265	0.0265	0.029	0.0255	0.0285	0.0335	0.0395	0.058	0.036	0.0355	0.03	0.029	0.03	0.029	0.0325	0.0335	0.0325	0.0335	0.032	0.0305	0.033	0.0385	0.034	0.0385	0.032	0.0335	0.0335	0.039
rnd-1_family-411	0.0295	0.023	0.023	0.024	0.072	0.069	0.0565	0.0335	0.0335	0.0515	0.0925	0.0745	0.0595	0.0525	0.0295	0.016	0.011	0.013	0.0125	0.0155	0.0155	0.0225	0.022	0.016	0.018	0.0175	0.0185	0.0205	0.018	0.0185	0.0205
rnd-1_family-413	0.017	0.0145	0.017	0.0355	0.022	0.0255	0.023	0.0255	0.0405	0.0345	0.0545	0.0425	0.0385	0.0365	0.031	0.042	0.0395	0.0375	0.0315	0.0285	0.039	0.025	0.029	0.0385	0.031	0.036	0.0355	0.04	0.0315	0.0295	0.0275
rnd-1_family-415	0.0125	0.0135	0.0115	0.0155	0.015	0.019	0.0155	0.0145	0.017	0.022	0.025	0.022	0.022	0.0235	0.025	0.036	0.0355	0.0305	0.033	0.0355	0.039	0.0375	0.0525	0.0465	0.0605	0.0435	0.058	0.052	0.073	0.0485	0.045
rnd-1_family-418	0.021	0.018	0.0365	0.0325	0.024	0.035	0.038	0.03	0.021	0.027	0.0395	0.0345	0.03	0.0365	0.057	0.029	0.0435	0.0295	0.0205	0.0485	0.0195	0.023	0.0325	0.0265	0.0465	0.0385	0.0385	0.027	0.0235	0.032	0.0385
rnd-1_family-419	0.0295	0.016	0.0185	0.019	0.0235	0.0285	0.0485	0.052	0.056	0.035	0.0355	0.039	0.0215	0.0215	0.0245	0.043	0.023	0.021	0.023	0.043	0.019	0.0225	0.0305	0.0175	0.026	0.0365	0.041	0.0385	0.037	0.073	0.035
rnd-1_family-422	0.011	0.0145	0.0175	0.019	0.037	0.045	0.0625	0.048	0.0515	0.087	0.096	0.055	0.0505	0.0725	0.046	0.041	0.03	0.031	0.0225	0.0175	0.0135	0.0155	0.0115	0.019	0.0165	0.0125	0.0095	0.015	0.013	0.0105	0.0095
rnd-1_family-423	0.0055	0.009	0.0075	0.013	0.0145	0.017	0.0105	0.012	0.0155	0.0235	0.0225	0.0525	0.0595	0.067	0.0565	0.0485	0.0735	0.042	0.035	0.0395	0.0325	0.0225	0.0345	0.025	0.0275	0.039	0.039	0.0455	0.0435	0.0435	0.0225
rnd-1_family-424	0.0205	0.013	0.0145	0.022	0.0205	0.021	0.0155	0.0205	0.023	0.025	0.0335	0.0215	0.023	0.0295	0.024	0.024	0.0275	0.0245	0.0305	0.032	0.0305	0.031	0.036	0.0375	0.0395	0.0595	0.0555	0.0495	0.0655	0.0525	0.0755
rnd-1_family-425	0.014	0.014	0.0185	0.021	0.019	0.0195	0.0215	0.022	0.016	0.0145	0.0145	0.0185	0.017	0.016	0.0215	0.0185	0.027	0.0245	0.026	0.0295	0.0335	0.0285	0.0325	0.0435	0.0495	0.045	0.0535	0.0675	0.0855	0.0925	0.078
rnd-1_family-427	0.0035	0.0035	0.0035	0.003	0.004	0.003	0.0085	0.023	0.0145	0.0205	0.027	0.021	0.0295	0.023	0.0095	0.0145	0.011	0.0195	0.0245	0.019	0.019	0.0365	0.0375	0.0385	0.0575	0.079	0.13	0.0805	0.1075	0.071	0.0565
rnd-1_family-428	0.0315	0.0115	0.019	0.017	0.0195	0.022	0.0135	0.0205	0.0195	0.027	0.025	0.0115	0.0135	0.0145	0.021	0.0285	0.025	0.0195	0.0265	0.0325	0.037	0.0385	0.0385	0.0395	0.053	0.064	0.063	0.0635	0.0635	0.064	0.0575
rnd-1_family-431	0.0305	0.0415	0.0305	0.025	0.024	0.0325	0.064	0.046	0.031	0.0395	0.0435	0.0415	0.047	0.0295	0.0265	0.043	0.0325	0.027	0.035	0.026	0.0255	0.025	0.025	0.024	0.028	0.034	0.0245	0.0275	0.024	0.0245	0.023
rnd-1_family-434	0.0265	0.0165	0.0215	0.023	0.02	0.0245	0.03	0.0445	0.024	0.028	0.044	0.0275	0.027	0.0485	0.03	0.0505	0.0345	0.032	0.039	0.036	0.033	0.036	0.026	0.0275	0.0305	0.035	0.042	0.0285	0.0455	0.036	0.0335
rnd-1_family-436	0.0405	0.025	0.03	0.0285	0.023	0.0315	0.0275	0.028	0.0225	0.0265	0.0635	0.0305	0.029	0.031	0.031	0.0295	0.032	0.034	0.035	0.0425	0.033	0.0265	0.0285	0.045	0.035	0.028	0.033	0.034	0.0355	0.03	0.0305
rnd-1_family-438	0.0155	0.013	0.019	0.016	0.0165	0.022	0.032	0.0275	0.041	0.044	0.053	0.0415	0.054	0.06	0.055	0.056	0.0505	0.032	0.0395	0.0305	0.0385	0.024	0.026	0.0165	0.018	0.0245	0.025	0.023	0.025	0.031	0.03
rnd-1_family-439	0.0315	0.0305	0.029	0.0245	0.0225	0.024	0.0265	0.0235	0.025	0.028	0.0555	0.035	0.0405	0.0345	0.033	0.043	0.036	0.035	0.0275	0.0265	0.028	0.0335	0.0315	0.032	0.0305	0.031	0.029	0.041	0.036	0.0495	0.028
rnd-1_family-441	0.0215	0.0175	0.022	0.0255	0.027	0.0295	0.028	0.03	0.0285	0.0305	0.0545	0.0355	0.0385	0.043	0.037	0.041	0.0365	0.0365	0.0305	0.0365	0.0375	0.0365	0.031	0.0285	0.03	0.036	0.03	0.033	0.033	0.029	0.0265
rnd-1_family-442	0.006	0.0145	0.026	0.0145	0.017	0.0205	0.02	0.017	0.0295	0.0115	0.0435	0.0605	0.0605	0.026	0	0.023	0.0405	0.014	0.003	0.012	0.04	0.043	0.049	0.04	0.072	0.066	0.043	0.0565	0.0625	0.065	0.0055
rnd-1_family-443	0.022	0.014	0.0145	0.022	0.028	0.03	0.026	0.021	0.025	0.0295	0.0495	0.044	0.036	0.0275	0.0345	0.03	0.0295	0.039	0.0345	0.0325	0.033	0.054	0.0625	0.0395	0.0305	0.0225	0.0295	0.0355	0.0445	0.032	0.028
rnd-1_family-446	0.0105	0.0115	0.014	0.013	0.0125	0.0185	0.019	0.0185	0.0155	0.0145	0.0165	0.0175	0.02	0.023	0.0235	0.0265	0.0255	0.038	0.039	0.034	0.045	0.0375	0.04	0.0465	0.0525	0.0485	0.0525	0.061	0.0645	0.07	0.069
rnd-1_family-447	0.0175	0.016	0.021	0.022	0.0235	0.0235	0.027	0.0325	0.0415	0.0405	0.035	0.03	0.0275	0.03	0.026	0.028	0.0215	0.0305	0.026	0.0285	0.031	0.0425	0.0445	0.049	0.038	0.0345	0.038	0.0395	0.0425	0.051	0.042
rnd-1_family-449	0.0105	0.007	0.009	0.0135	0.0155	0.009	0.0185	0.018	0.026	0.0185	0.0375	0.0275	0.032	0.028	0.037	0.0445	0.043	0.056	0.0335	0.0525	0.047	0.0495	0.041	0.059	0.0535	0.0425	0.0475	0.035	0.027	0.0295	0.0315
rnd-1_family-454	0.0145	0.0125	0.0145	0.013	0.0175	0.0155	0.0145	0.012	0.0205	0.018	0.032	0.027	0.0285	0.023	0.022	0.028	0.033	0.0335	0.043	0.0385	0.043	0.043	0.051	0.0485	0.0545	0.052	0.0525	0.0525	0.046	0.051	0.046
rnd-1_family-456	0.0345	0.0475	0.0175	0.049	0.012	0.0255	0.0235	0.025	0.024	0.031	0.0175	0.015	0.006	0.0715	0.0495	0.017	0.049	0.091	0.097	0.0125	0.031	0.0905	0.0265	0.011	0.057	0.014	0.007	0.013	0.0105	0.013	0.011
rnd-1_family-457	0.0175	0.0215	0.022	0.018	0.012	0.017	0.012	0.011	0.0125	0.0125	0.0155	0.0175	0.019	0.0215	0.0205	0.025	0.0255	0.034	0.038	0.0395	0.0445	0.043	0.045	0.06	0.0555	0.059	0.0515	0.053	0.0455	0.0535	0.0755
rnd-1_family-458	0.002	0.015	0.0095	0.005	0.011	0.0185	0.021	0.017	0.029	0.0175	0.0285	0.0245	0.023	0.046	0.0415	0.054	0.047	0.0365	0.037	0.05	0.0285	0.0425	0.057	0.0345	0.0425	0.0495	0.058	0.0395	0.0465	0.0295	0.039
rnd-1_family-459	0.009	0.0075	0.0125	0.01	0.013	0.012	0.0105	0.016	0.0185	0.045	0.053	0.0455	0.036	0.0315	0.03	0.0305	0.027	0.0315	0.0555	0.059	0.0485	0.0385	0.037	0.0385	0.0575	0.0365	0.0495	0.036	0.035	0.041	0.0265
rnd-1_family-46	0.016	0.012	0.0205	0.019	0.019	0.018	0.018	0.02	0.0225	0.0285	0.0525	0.0325	0.0255	0.0265	0.026	0.0255	0.033	0.042	0.0365	0.0355	0.041	0.034	0.0445	0.045	0.045	0.0455	0.0415	0.0395	0.0435	0.0495	0.041
rnd-1_family-465	0.05	0.0305	0.028	0.0305	0.02	0.0155	0.0115	0.0125	0.0195	0.0255	0.012	0.0075	0.0255	0.009	0.0125	0.0295	0.0395	0.0215	0.052	0.044	0.044	0.0475	0.0575	0.0465	0.041	0.0575	0.041	0.0405	0.0575	0.037	0.032
rnd-1_family-468	0.0215	0.0235	0.022	0.0235	0.0275	0.053	0.032	0.022	0.0365	0.0265	0.048	0.0425	0.04	0.031	0.026	0.034	0.0305	0.0345	0.0285	0.029	0.034	0.027	0.034	0.0315	0.0325	0.041	0.0375	0.0405	0.0285	0.0335	0.029
rnd-1_family-469	0.0085	0.007	0.0095	0.0105	0.0075	0.008	0.008	0.007	0.0065	0.01	0.0175	0.0095	0.012	0.012	0.0195	0.022	0.0235	0.0415	0.053	0.059	0.055	0.0985	0.0895	0.059	0.066	0.0555	0.0475	0.047	0.041	0.0415	0.047
rnd-1_family-472	0.0205	0.015	0.0195	0.018	0.019	0.0255	0.027	0.03	0.033	0.031	0.05	0.038	0.0375	0.0385	0.0315	0.0375	0.028	0.0285	0.034	0.0285	0.033	0.029	0.0325	0.0335	0.036	0.04	0.036	0.0455	0.04	0.0405	0.0445
rnd-1_family-473	0.018	0.013	0.016	0.0155	0.0175	0.023	0.0225	0.021	0.0265	0.0405	0.046	0.0525	0.0335	0.0315	0.0285	0.025	0.026	0.021	0.023	0.0265	0.028	0.0385	0.0345	0.0425	0.0495	0.062	0.0505	0.047	0.0435	0.0445	0.034
rnd-1_family-476	0.016	0.0125	0.0165	0.0115	0.015	0.0155	0.0165	0.027	0.015	0.023	0.03	0.0205	0.0275	0.03	0.0375	0.032	0.04	0.038	0.044	0.025	0.0305	0.0525	0.0365	0.036	0.0385	0.039	0.06	0.0445	0.058	0.0665	0.0455
rnd-1_family-480	0.0095	0.0075	0.009	0.0075	0.013	0.02	0.0325	0.032	0.0255	0.028	0.026	0.0225	0.0325	0.0385	0.033	0.0295	0.038	0.033	0.0325	0.037	0.0405	0.0485	0.0435	0.0465	0.0515	0.043	0.0385	0.042	0.0435	0.0445	0.049
rnd-1_family-481	0.0705	0.024	0.0065	0.0425	0.029	0.0155	0.009	0.015	0.0225	0.02	0.0175	0.02	0.0255	0.0255	0.0275	0.101	0.048	0.046	0.0715	0.027	0.027	0.0265	0.033	0.043	0.034	0.033	0.032	0.024	0.027	0.0385	0.017
rnd-1_family-483	0.004	0.003	0.0075	0.0115	0.0165	0.011	0.0175	0.0075	0.0175	0.0215	0.053	0.032	0.0255	0.011	0.0155	0.0155	0.027	0.0225	0.042	0.037	0.082	0.0335	0.0295	0.032	0.1015	0.086	0.0855	0.0405	0.0555	0.038	0.02
rnd-1_family-485	0.0325	0.024	0.0265	0.029	0.025	0.032	0.03	0.034	0.034	0.0365	0.0635	0.033	0.0335	0.0325	0.031	0.03	0.029	0.041	0.034	0.0315	0.034	0.037	0.037	0.033	0.036	0.033	0.026	0.028	0.027	0.026	0.0215
rnd-1_family-489	0.021	0.018	0.019	0.0205	0.022	0.0285	0.0275	0.027	0.036	0.039	0.036	0.0345	0.0515	0.034	0.04	0.037	0.0345	0.036	0.0335	0.036	0.0315	0.039	0.034	0.0335	0.031	0.034	0.037	0.03	0.031	0.036	0.032
rnd-1_family-49	0.015	0.0145	0.0085	0.013	0.0195	0.018	0.029	0.0245	0.03	0.028	0.047	0.0375	0.041	0.026	0.0325	0.0395	0.0395	0.065	0.059	0.034	0.0225	0.0245	0.0165	0.048	0.025	0.026	0.031	0.032	0.0585	0.052	0.043
rnd-1_family-491	0.0165	0.0135	0.025	0.022	0.025	0.028	0.028	0.029	0.0315	0.0395	0.073	0.0435	0.0375	0.0385	0.0375	0.0385	0.0405	0.039	0.0365	0.0315	0.0325	0.0265	0.031	0.033	0.0285	0.037	0.028	0.0315	0.0265	0.029	0.0225
rnd-1_family-497	0.004	0.0035	0.005	0.0045	0.0055	0.006	0.008	0.0095	0.0135	0.015	0.0215	0.022	0.03	0.035	0.035	0.042	0.041	0.043	0.043	0.049	0.057	0.054	0.0515	0.0515	0.0455	0.0495	0.0535	0.0465	0.0585	0.054	0.0415
rnd-1_family-498	0.041	0.023	0.029	0.02	0.0205	0.021	0.0185	0.0315	0.0245	0.032	0.046	0.0385	0.038	0.0335	0.032	0.0225	0.027	0.0175	0.036	0.036	0.038	0.03	0.036	0.041	0.04	0.03	0.0375	0.0375	0.046	0.043	0.0335
rnd-1_family-499	0.024	0.0195	0.025	0.024	0.0255	0.0315	0.031	0.0385	0.0385	0.045	0.052	0.0425	0.041	0.0335	0.0305	0.027	0.0275	0.0265	0.028	0.029	0.0275	0.028	0.03	0.0315	0.032	0.0315	0.029	0.0345	0.036	0.0395	0.039
rnd-1_family-50	0.0175	0.015	0.0265	0.0175	0.016	0.0245	0.02	0.018	0.023	0.0645	0.1395	0.0545	0.035	0.0255	0.0305	0.0315	0.026	0.03	0.037	0.0295	0.025	0.0275	0.027	0.0265	0.039	0.025	0.027	0.027	0.036	0.032	0.027
rnd-1_family-501	0.011	0.003	0	5e-04	0.0135	0.005	0.0065	0.001	0.001	0.003	0.009	0.005	0.009	0.0065	0.016	0.011	0.012	0.018	0.0175	0.0335	0.072	0.0445	0.0385	0.0365	0.072	0.0805	0.074	0.0755	0.095	0.134	0.0935
rnd-1_family-502	0.016	0.014	0.0145	0.019	0.018	0.031	0.019	0.0275	0.0275	0.038	0.0695	0.043	0.034	0.046	0.035	0.029	0.0265	0.0255	0.027	0.0365	0.034	0.0295	0.031	0.0275	0.035	0.0335	0.046	0.037	0.0505	0.0425	0.0385
rnd-1_family-503	0.032	0.03	0.038	0.023	0.0185	0.016	0.021	0.0165	0.014	0.0165	0.021	0.0235	0.0195	0.022	0.0295	0.019	0.0225	0.0265	0.027	0.0325	0.029	0.039	0.043	0.039	0.041	0.05	0.0505	0.0565	0.07	0.058	0.0565
rnd-1_family-504	0.0185	0.0145	0.022	0.017	0.018	0.0185	0.023	0.0225	0.022	0.0275	0.033	0.037	0.039	0.028	0.034	0.035	0.033	0.029	0.0275	0.0275	0.0295	0.042	0.0375	0.044	0.0435	0.0455	0.0455	0.04	0.0515	0.0445	0.049
rnd-1_family-507	0.031	0.0235	0.0255	0.0245	0.025	0.025	0.0275	0.0275	0.0245	0.0245	0.034	0.0265	0.03	0.0235	0.0315	0.0345	0.033	0.0285	0.0355	0.0315	0.036	0.033	0.0315	0.035	0.0335	0.042	0.0425	0.046	0.0475	0.0445	0.0395
rnd-1_family-508	0.0105	0.011	0.0135	0.012	0.015	0.0205	0.0195	0.021	0.022	0.0225	0.0885	0.0815	0.0545	0.066	0.058	0.077	0.059	0.0505	0.0355	0.0265	0.0235	0.017	0.0155	0.017	0.0185	0.0175	0.038	0.031	0.0165	0.024	0.016
rnd-1_family-51	0.0325	0.0295	0.0225	0.018	0.021	0.026	0.0245	0.0225	0.028	0.049	0.0805	0.07	0.0505	0.039	0.0305	0.027	0.0255	0.0245	0.0305	0.0355	0.0505	0.05	0.0365	0.0295	0.025	0.0245	0.024	0.0215	0.0195	0.018	0.016
rnd-1_family-510	0.018	0.019	0.023	0.024	0.02	0.0205	0.024	0.0235	0.02	0.021	0.0275	0.0205	0.025	0.0315	0.027	0.0245	0.023	0.0275	0.034	0.0255	0.0335	0.0375	0.041	0.037	0.043	0.047	0.045	0.045	0.058	0.0715	0.064
rnd-1_family-512	0.02	0.011	0.015	0.017	0.0205	0.017	0.032	0.0375	0.036	0.0535	0.079	0.0415	0.0365	0.021	0.0155	0.016	0.011	0.0195	0.025	0.0285	0.0235	0.021	0.023	0.0315	0.03	0.0435	0.0325	0.045	0.068	0.067	0.0615
rnd-1_family-513	0.01	0.0075	0.0155	0.0095	0.009	0.011	0.0095	0.0135	0.015	0.0125	0.0195	0.016	0.019	0.022	0.0355	0.0365	0.0315	0.032	0.032	0.0395	0.0385	0.048	0.051	0.053	0.0525	0.0575	0.06	0.077	0.063	0.056	0.0455
rnd-1_family-517	0.0295	0.0205	0.024	0.0255	0.0295	0.0265	0.034	0.0285	0.025	0.0245	0.044	0.039	0.0275	0.033	0.035	0.034	0.031	0.035	0.031	0.0325	0.034	0.0365	0.0335	0.033	0.033	0.033	0.04	0.0365	0.0365	0.036	0.0395
rnd-1_family-518	0.013	0.0105	0.0165	0.0155	0.028	0.0165	0.0235	0.0315	0.0255	0.0375	0.039	0.0345	0.0405	0.038	0.029	0.0385	0.0375	0.0295	0.0245	0.036	0.0285	0.0325	0.0325	0.043	0.0385	0.0465	0.0475	0.0455	0.0455	0.042	0.0335
rnd-1_family-520	0.048	0.032	0.017	0.032	0.03	0.0305	0.0335	0.0235	0.018	0.032	0.035	0.0305	0.0275	0.032	0.016	0.0165	0.0205	0.0645	0.022	0.022	0.021	0.0345	0.062	0.0435	0.0325	0.0615	0.0655	0.034	0.0265	0.0125	0.025
rnd-1_family-522	0.0205	0.0225	0.0325	0.022	0.0245	0.0365	0.0365	0.0245	0.0385	0.0325	0.0645	0.03	0.035	0.0295	0.0255	0.0325	0.0225	0.0285	0.033	0.0325	0.03	0.0275	0.032	0.032	0.038	0.0505	0.0275	0.0425	0.0355	0.03	0.03
rnd-1_family-523	0	0	0	0.0015	0.014	0.0485	0.0605	0.0495	0.0775	0.1605	0.079	0.0675	0.0465	0.0315	0.0285	0.0255	0.0295	0.059	0.053	0.0355	0.0315	0.0335	0.01	0.0065	0.005	0.0055	0.009	0.0075	0.0085	0.0115	0.0065
rnd-1_family-525	0.017	0.0145	0.021	0.02	0.0125	0.03	0.0225	0.019	0.023	0.0155	0.0275	0.061	0.026	0.0165	0.02	0.0275	0.03	0.0345	0.0215	0.043	0.036	0.0275	0.0365	0.0365	0.033	0.073	0.044	0.0665	0.0505	0.053	0.0425
rnd-1_family-531	0.0265	0.0225	0.0225	0.031	0.0135	0.025	0.0125	0.0275	0.0355	0.033	0.041	0.0405	0.0365	0.0385	0.0245	0.049	0.022	0.0415	0.017	0.016	0.0105	0.0205	0.0155	0.027	0.0285	0.03	0.0475	0.0675	0.0535	0.0705	0.0515
rnd-1_family-533	0.019	0.0135	0.013	0.014	0.014	0.014	0.012	0.0115	0.0145	0.0235	0.035	0.0155	0.0255	0.022	0.0315	0.0195	0.0355	0.047	0.065	0.0845	0.0545	0.044	0.037	0.0405	0.0345	0.0295	0.0405	0.0385	0.05	0.0455	0.056
rnd-1_family-535	0.02	0.0265	0.0375	0.0285	0.0225	0.0305	0.0285	0.03	0.0335	0.0245	0.0805	0.0355	0.047	0.0365	0.034	0.037	0.037	0.0245	0.05	0.028	0.0295	0.021	0.026	0.033	0.0295	0.0295	0.026	0.0385	0.0235	0.0295	0.0215
rnd-1_family-537	0	0	0	0	0	0	0	0	0	0	0	0	0	0	0	0	0	0	0.001	0.0015	0.0065	0.0155	0.035	0.0505	0.119	0.113	0.142	0.122	0.175	0.1285	0.09
rnd-1_family-538	0.0235	0.011	0.006	5e-04	0	0	0	0.0015	0.0025	0.003	0.011	0.014	0.0125	0.0175	0.021	0.0195	0.0235	0.019	0.022	0.031	0.021	0.034	0.0605	0.055	0.0925	0.0665	0.0745	0.114	0.073	0.0855	0.0835
rnd-1_family-544	0.015	0.0135	0.014	0.0155	0.0155	0.0185	0.0245	0.022	0.0275	0.027	0.037	0.0265	0.028	0.0355	0.024	0.033	0.029	0.0305	0.036	0.0295	0.04	0.036	0.054	0.045	0.0495	0.044	0.041	0.054	0.0465	0.046	0.042
rnd-1_family-547	0.028	0.021	0.029	0.026	0.0325	0.0385	0.0335	0.0255	0.0255	0.0235	0.0205	0.0265	0.028	0.0185	0.027	0.02	0.025	0.0395	0.032	0.041	0.0355	0.039	0.0335	0.0485	0.043	0.0375	0.044	0.042	0.0375	0.041	0.0375
rnd-1_family-549	0.0225	0.0175	0.023	0.029	0.02	0.026	0.0165	0.0225	0.023	0.023	0.047	0.0285	0.031	0.0225	0.0285	0.0335	0.0245	0.036	0.037	0.033	0.035	0.0415	0.0325	0.0405	0.0405	0.0535	0.043	0.0375	0.0445	0.038	0.05
rnd-1_family-551	0.015	0.019	0.0135	0.016	0.026	0.0205	0.0205	0.0205	0.0225	0.0265	0.0335	0.033	0.0245	0.025	0.036	0.0485	0.041	0.046	0.035	0.031	0.037	0.04	0.0405	0.0365	0.0405	0.0415	0.033	0.037	0.0445	0.044	0.0505
rnd-1_family-552	0.002	0.0105	0.0015	0.0015	0	0.003	0.001	0.002	0.004	0.0105	0.0145	0.0245	0.013	0.032	0.0365	0.0315	0.036	0.045	0.042	0.036	0.0565	0.042	0.056	0.0625	0.0685	0.0495	0.068	0.0505	0.068	0.057	0.076
rnd-1_family-553	0.029	0.023	0.025	0.0215	0.031	0.025	0.0335	0.0175	0.024	0.0165	0.026	0.0315	0.0405	0.0415	0.028	0.0405	0.037	0.0455	0.032	0.0295	0.0365	0.036	0.0455	0.035	0.026	0.0275	0.0355	0.034	0.0405	0.045	0.039
rnd-1_family-557	0.012	0.0115	0.0095	0.0135	0.0145	0.0235	0.022	0.0175	0.023	0.016	0.027	0.0265	0.0235	0.023	0.0365	0.0195	0.048	0.036	0.0425	0.058	0.0405	0.049	0.039	0.0415	0.0415	0.0615	0.036	0.053	0.059	0.0465	0.0295
rnd-1_family-558	0.0275	0.026	0.0235	0.0235	0.025	0.023	0.023	0.021	0.031	0.037	0.071	0.036	0.0315	0.025	0.03	0.0345	0.0325	0.029	0.028	0.031	0.0395	0.041	0.039	0.0385	0.033	0.0275	0.027	0.0305	0.04	0.0345	0.042
rnd-1_family-56	0.027	0.024	0.0245	0.0265	0.029	0.0415	0.033	0.0345	0.036	0.0435	0.065	0.04	0.032	0.027	0.027	0.025	0.027	0.0275	0.0265	0.0215	0.0245	0.028	0.049	0.0365	0.0325	0.0345	0.0355	0.031	0.027	0.0285	0.033
rnd-1_family-561	0.007	0.0045	0.0135	0.0105	0.0105	0.0215	0.0225	0.018	0.0265	0.051	0.039	0.0475	0.0505	0.044	0.0225	0.0165	0.015	0.021	0.023	0.019	0.0235	0.0435	0.042	0.039	0.077	0.074	0.0505	0.0455	0.053	0.04	0.031
rnd-1_family-566	0.017	0.0185	0.0245	0.026	0.0215	0.0275	0.0255	0.0245	0.022	0.0335	0.044	0.043	0.0295	0.032	0.0325	0.0325	0.0325	0.025	0.031	0.028	0.0295	0.027	0.031	0.042	0.042	0.049	0.0485	0.0405	0.043	0.044	0.036
rnd-1_family-568	0.0065	0.011	0.0305	0.0285	0.019	0.0295	0.0295	0.0355	0.018	0.0235	0.044	0.0325	0.015	0.0145	0.017	0.0245	0.027	0.028	0.031	0.0605	0.065	0.048	0.049	0.0415	0.0395	0.0455	0.048	0.041	0.0375	0.032	0.027
rnd-1_family-571	0.0055	0.011	0.005	0.0065	0.0645	0.021	0.0205	0.023	0.0235	0.0055	0.0275	0.021	0.0105	0.0225	0.02	0.008	0.0085	0.0275	0.036	0.078	0.1165	0.044	0.079	0.018	0.0255	0.047	0.068	0.0445	0.049	0.0385	0.023
rnd-1_family-578	0.0115	0.0065	0.0065	0.0105	0.0245	0.0145	0.0095	0.011	0.0195	0.018	0.0325	0.0185	0.0255	0.0275	0.0215	0.045	0.036	0.0585	0.0385	0.0395	0.034	0.0385	0.05	0.0605	0.0405	0.056	0.0575	0.0495	0.0425	0.057	0.039
rnd-1_family-580	0.016	0.013	0.026	0.0155	0.021	0.0175	0.02	0.023	0.028	0.0365	0.0645	0.042	0.053	0.0465	0.038	0.0425	0.049	0.0395	0.0515	0.0365	0.0265	0.0335	0.03	0.0235	0.031	0.031	0.032	0.0255	0.025	0.0295	0.0315
rnd-1_family-583	0	0	5e-04	0	5e-04	0	0.001	0.001	5e-04	0.002	0.003	0.002	0.004	0.003	0.0075	0.004	0.0255	0.023	0.0245	0.0415	0.0375	0.051	0.0775	0.115	0.0855	0.1015	0.067	0.124	0.0625	0.097	0.038
rnd-1_family-587	0.036	0.0305	0.04	0.0345	0.045	0.021	0.0235	0.0265	0.049	0.06	0.055	0.04	0.026	0.0185	0.015	0.016	0.012	0.011	0.0135	0.018	0.0215	0.023	0.013	0.0195	0.0275	0.043	0.057	0.046	0.064	0.0485	0.048
rnd-1_family-59	0.0235	0.019	0.0235	0.025	0.0225	0.025	0.0275	0.0295	0.0365	0.0395	0.081	0.048	0.0415	0.0365	0.03	0.027	0.025	0.0285	0.03	0.027	0.0275	0.0285	0.0325	0.0315	0.039	0.0335	0.0315	0.0325	0.0345	0.0315	0.0325
rnd-1_family-594	0	0.001	0	0.0015	0.001	0.001	0.003	0.0035	0.014	0.0095	0.026	0.021	0.0265	0.019	0.025	0.0425	0.0335	0.0475	0.045	0.042	0.0485	0.054	0.0875	0.063	0.059	0.078	0.0545	0.046	0.0405	0.0555	0.053
rnd-1_family-596	0.018	0.0125	0.0185	0.0195	0.019	0.0205	0.0235	0.0215	0.0325	0.033	0.1235	0.0625	0.0755	0.0385	0.046	0.0435	0.0355	0.0385	0.028	0.0245	0.0225	0.02	0.0255	0.026	0.0225	0.023	0.0255	0.026	0.0285	0.023	0.0245
rnd-1_family-597	0.0205	0.018	0.019	0.0215	0.0165	0.0175	0.022	0.022	0.029	0.0335	0.0405	0.04	0.0345	0.037	0.04	0.041	0.038	0.037	0.037	0.033	0.0315	0.038	0.035	0.034	0.0425	0.0425	0.037	0.034	0.034	0.0385	0.0355
rnd-1_family-598	0.0275	0.0235	0.0275	0.032	0.024	0.033	0.041	0.02	0.034	0.0255	0.0435	0.0195	0.0255	0.028	0.0255	0.027	0.0265	0.018	0.028	0.038	0.0345	0.037	0.037	0.0405	0.0495	0.051	0.0365	0.0365	0.048	0.036	0.026
rnd-1_family-608	0.017	0.0225	0.0215	0.0185	0.0195	0.018	0.032	0.035	0.0575	0.058	0.066	0.06	0.051	0.0405	0.024	0.019	0.0165	0.014	0.011	0.0155	0.014	0.013	0.0155	0.0225	0.042	0.0485	0.0575	0.063	0.0425	0.0385	0.0265
rnd-1_family-610	0.063	0.0455	0.0235	0.018	0.0125	0.0125	0.011	0.0095	0.01	0.01	0.023	0.027	0.026	0.023	0.0215	0.0295	0.0185	0.029	0.0165	0.02	0.0255	0.034	0.032	0.0295	0.027	0.0445	0.052	0.0555	0.0795	0.084	0.0865
rnd-1_family-616	0.0145	0.0115	0.0115	0.0105	0.015	0.0135	0.0145	0.0195	0.0265	0.0295	0.0595	0.0435	0.049	0.038	0.0465	0.0565	0.047	0.0485	0.05	0.0375	0.037	0.031	0.0295	0.034	0.035	0.036	0.0365	0.035	0.03	0.0265	0.0265
rnd-1_family-621	0.013	0.0155	0.0185	0.013	0.017	0.014	0.017	0.0105	0.022	0.0095	0.019	0.0255	0.0295	0.02	0.0345	0.0205	0.042	0.036	0.0345	0.042	0.0475	0.049	0.044	0.057	0.032	0.052	0.0635	0.0575	0.043	0.0715	0.0305
rnd-1_family-622	0.0365	0.0195	0.019	0.017	0.0165	0.016	0.0165	0.0285	0.0485	0.0455	0.0605	0.0345	0.031	0.0295	0.0265	0.033	0.041	0.0465	0.034	0.066	0.0285	0.0335	0.022	0.0275	0.0305	0.027	0.031	0.043	0.035	0.026	0.03
rnd-1_family-629	0.02	0.0165	0.026	0.028	0.027	0.026	0.0335	0.0655	0.0505	0.0585	0.045	0.035	0.0305	0.036	0.025	0.0265	0.029	0.0415	0.028	0.03	0.0325	0.0265	0.0315	0.03	0.0275	0.0295	0.0315	0.031	0.0265	0.0325	0.023
rnd-1_family-63	0.0195	0.0155	0.016	0.022	0.0245	0.0265	0.024	0.0225	0.025	0.0275	0.037	0.035	0.0345	0.0295	0.0245	0.0285	0.032	0.04	0.0435	0.042	0.0365	0.0445	0.0365	0.0435	0.0365	0.0385	0.044	0.0485	0.0405	0.033	0.028
rnd-1_family-631	0.018	0.014	0.019	0.02	0.0215	0.0195	0.022	0.0185	0.0155	0.023	0.017	0.018	0.0165	0.0195	0.0215	0.0355	0.04	0.0535	0.0445	0.0385	0.04	0.028	0.036	0.038	0.0545	0.0505	0.0615	0.068	0.052	0.0455	0.0325
rnd-1_family-634	0.025	0.0295	0.0185	0.021	0.018	0.025	0.0215	0.023	0.022	0.0275	0.0345	0.0235	0.024	0.0225	0.0275	0.024	0.025	0.0255	0.0305	0.0385	0.047	0.0355	0.0305	0.0305	0.053	0.041	0.0445	0.057	0.0595	0.051	0.045
rnd-1_family-635	0.0095	0.0155	0.017	0.013	0.0205	0.034	0.036	0.0365	0.04	0.031	0.031	0.032	0.042	0.0355	0.0355	0.024	0.021	0.021	0.0215	0.025	0.031	0.029	0.037	0.031	0.0305	0.047	0.055	0.0455	0.0545	0.056	0.041
rnd-1_family-637	0.0085	0.0075	0.0095	0.0095	0.0115	0.01	0.0115	0.016	0.0285	0.069	0.035	0.0445	0.0255	0.0275	0.041	0.041	0.036	0.0285	0.0235	0.0335	0.029	0.0355	0.0785	0.0445	0.0455	0.062	0.025	0.0385	0.0385	0.0385	0.0475
rnd-1_family-638	0.0205	0.0175	0.0215	0.0185	0.019	0.0175	0.0215	0.0235	0.0275	0.027	0.0405	0.028	0.026	0.03	0.032	0.0325	0.0295	0.035	0.0395	0.0385	0.038	0.035	0.038	0.0375	0.0425	0.0455	0.048	0.0455	0.0385	0.043	0.043
rnd-1_family-639	0	0	0	0	0	0	0	0	0	0	0	0	0	0	0	0.0045	0.0045	0.0045	0.009	0.018	0.0275	0.0365	0.05	0.0225	0.018	0.0545	0.068	0.041	0.068	0.05	0.0225
rnd-1_family-64	0.0095	0.0125	0.0205	0.012	0.019	0.017	0.0165	0.016	0.0165	0.028	0.041	0.0265	0.0345	0.0255	0.0255	0.029	0.0325	0.0345	0.031	0.0315	0.0345	0.043	0.036	0.0575	0.0425	0.051	0.0425	0.046	0.0555	0.059	0.052
rnd-1_family-649	0	0	0	0	0	0	0	5e-04	0.004	0.004	5e-04	0	0.0025	0.0135	0.016	0.005	0.009	0.007	0.0155	0.018	0.026	0.02	0.027	0.0775	0.0725	0.097	0.1255	0.13	0.0545	0.109	0.164
rnd-1_family-653	0.0035	0.0195	0.014	0.0075	0.023	0.0165	0.023	0.019	0.015	0.0135	0.0165	0.0155	0.0075	0.0065	0.0175	0.012	0.012	0.015	0.0235	0.025	0.0185	0.0485	0.071	0.0415	0.063	0.0975	0.0335	0.112	0.066	0.067	0.076
rnd-1_family-654	0.009	0.0245	0.0275	0.0205	0.025	0.031	0.0425	0.0315	0.031	0.034	0.14	0.032	0.0415	0.0725	0.0265	0.029	0.021	0.027	0.027	0.0225	0.044	0.0385	0.016	0.046	0.0185	0.014	0.0235	0.0305	0.015	0.018	0.0205
rnd-1_family-656	0.0255	0.0225	0.0235	0.025	0.0255	0.0285	0.0235	0.021	0.0265	0.026	0.0325	0.0265	0.027	0.021	0.024	0.021	0.025	0.0315	0.032	0.0305	0.029	0.0315	0.0335	0.036	0.041	0.044	0.056	0.0515	0.06	0.0525	0.0475
rnd-1_family-661	0.0265	0.029	0.0305	0.0295	0.0255	0.03	0.027	0.027	0.0265	0.032	0.026	0.025	0.0235	0.0235	0.0225	0.0265	0.0265	0.0295	0.029	0.0285	0.028	0.0325	0.033	0.036	0.0365	0.0415	0.0425	0.0445	0.0525	0.057	0.053
rnd-1_family-662	0.017	0.017	0.023	0.018	0.018	0.0245	0.0185	0.019	0.0255	0.025	0.04	0.037	0.0275	0.0295	0.0265	0.02	0.0375	0.026	0.041	0.03	0.047	0.035	0.0535	0.055	0.0435	0.0445	0.04	0.038	0.0435	0.042	0.038
rnd-1_family-665	0.0285	0.0375	0.0425	0.0375	0.032	0.043	0.0365	0.0315	0.026	0.0305	0.0555	0.0285	0.0275	0.033	0.025	0.0195	0.019	0.0195	0.0235	0.033	0.026	0.031	0.03	0.024	0.0275	0.033	0.037	0.0575	0.033	0.044	0.028
rnd-1_family-666	0.026	0.0245	0.029	0.021	0.051	0.0405	0.0345	0.046	0.027	0.041	0.069	0.0385	0.027	0.0335	0.03	0.022	0.022	0.0375	0.027	0.0285	0.028	0.0365	0.0275	0.0315	0.033	0.0285	0.027	0.027	0.025	0.03	0.03
rnd-1_family-668	0.024	0.022	0.022	0.025	0.026	0.036	0.0265	0.028	0.0315	0.0385	0.057	0.0405	0.04	0.0375	0.0385	0.0405	0.0495	0.036	0.0285	0.033	0.036	0.031	0.0345	0.029	0.0245	0.026	0.031	0.03	0.0275	0.0265	0.0235
rnd-1_family-673	0.0135	0.032	0.0185	0.034	0.0335	0.0155	0.023	0.0155	0.033	0.0275	0.0565	0.0185	0.033	0.028	0.0445	0.068	0.0455	0.054	0.022	0.023	0.014	0.0265	0.032	0.0175	0.037	0.06	0.03	0.0125	0.0345	0.0445	0.0505
rnd-1_family-674	0.016	0.014	0.0195	0.0155	0.0205	0.0225	0.023	0.0285	0.0255	0.024	0.043	0.032	0.0325	0.032	0.0365	0.0305	0.034	0.034	0.0305	0.032	0.034	0.029	0.041	0.043	0.0415	0.0405	0.0535	0.0435	0.0425	0.041	0.045
rnd-1_family-679	0.0105	0.0095	0.0065	0.0075	0.0095	0.0075	0.009	0.006	0.0115	0.014	0.024	0.0335	0.036	0.039	0.028	0.022	0.0255	0.0225	0.017	0.0185	0.0215	0.032	0.031	0.038	0.0415	0.0495	0.0695	0.081	0.0795	0.107	0.0905
rnd-1_family-682	0.024	0.0255	0.0415	0.0205	0.0315	0.025	0.021	0.0165	0.0245	0.0185	0.0365	0.024	0.028	0.035	0.0255	0.044	0.0315	0.041	0.0365	0.0255	0.039	0.039	0.03	0.0465	0.032	0.0575	0.0425	0.032	0.029	0.049	0.0295
rnd-1_family-684	0	0.007	0.012	0.006	0.0045	0.011	0.0095	0.01	0.0135	0.0115	0.0365	0.0175	0.0295	0.0345	0.0515	0.023	0.018	0.0335	0.04	0.0435	0.0535	0.0515	0.0885	0.0425	0.031	0.043	0.0495	0.0565	0.0425	0.0925	0.037
rnd-1_family-688	0.014	0.016	0.0165	0.0225	0.0225	0.0195	0.017	0.02	0.019	0.019	0.02	0.0195	0.02	0.0205	0.027	0.0255	0.03	0.025	0.0285	0.034	0.0405	0.0345	0.0405	0.041	0.055	0.0465	0.04	0.045	0.059	0.07	0.092
rnd-1_family-69	0.03	0.021	0.0265	0.0295	0.0235	0.03	0.0265	0.025	0.017	0.029	0.0425	0.0275	0.026	0.0325	0.0275	0.023	0.033	0.0325	0.034	0.031	0.0325	0.028	0.031	0.042	0.047	0.0355	0.034	0.049	0.0435	0.0435	0.047
rnd-1_family-696	0.0325	0.0095	0.0345	0.0115	0.019	0.0185	0.0245	0.0305	0.067	0.0585	0.0905	0.0525	0.031	0.041	0.02	0.0115	0.0325	0.0115	0.0215	0.034	0.01	0.052	0.036	0.02	0.057	0.029	0.0315	0.0175	0.0215	0.0135	0.0605
rnd-1_family-698	0.019	0.013	0.014	0.0145	0.016	0.021	0.029	0.022	0.0265	0.0325	0.05	0.0305	0.0325	0.0275	0.0305	0.043	0.057	0.03	0.0335	0.045	0.0275	0.0395	0.0455	0.0585	0.027	0.036	0.034	0.024	0.032	0.0425	0.0465
rnd-1_family-699	0.01	0.025	0.0195	0.016	0.034	0.0135	0.0245	0.0175	0.0095	0.02	0.0385	0.025	0.028	0.0385	0.0365	0.039	0.0495	0.0445	0.0355	0.046	0.0435	0.03	0.0385	0.0405	0.0345	0.057	0.041	0.037	0.0355	0.0445	0.027
rnd-1_family-7	0.0245	0.023	0.03	0.0305	0.03	0.028	0.028	0.0285	0.0325	0.0345	0.057	0.0375	0.0395	0.0315	0.0275	0.025	0.0295	0.0345	0.0395	0.032	0.0295	0.029	0.03	0.03	0.035	0.033	0.034	0.033	0.038	0.031	0.0345
rnd-1_family-705	0.0255	0.022	0.031	0.0345	0.026	0.0325	0.025	0.0305	0.026	0.0315	0.0345	0.036	0.039	0.0285	0.0285	0.031	0.0255	0.0345	0.039	0.028	0.027	0.0305	0.036	0.037	0.039	0.042	0.0325	0.0345	0.0265	0.043	0.041
rnd-1_family-706	0.016	0.016	0.0165	0.018	0.018	0.014	0.0115	0.0095	0.0155	0.02	0.047	0.0495	0.035	0.0235	0.038	0.0325	0.0715	0.0475	0.048	0.0385	0.03	0.0355	0.038	0.042	0.051	0.037	0.037	0.041	0.0355	0.037	0.03
rnd-1_family-707	0.012	0.009	0.0075	0.013	0.0115	0.013	0.0185	0.0235	0.0255	0.0355	0.039	0.032	0.028	0.0285	0.029	0.032	0.032	0.029	0.021	0.0295	0.039	0.0485	0.049	0.0685	0.0525	0.0385	0.0505	0.0525	0.0395	0.057	0.0345
rnd-1_family-709	0.02	0.0215	0.0075	0.019	0.0125	0.0165	0.0225	0.0195	0.059	0.0465	0.0405	0.0245	0.0255	0.0365	0.0225	0.041	0.0475	0.0715	0.0665	0.0345	0.033	0.0285	0.025	0.043	0.0305	0.054	0.0455	0.029	0.018	0.0185	0.018
rnd-1_family-713	0.026	0.0225	0.023	0.0205	0.028	0.0325	0.0255	0.0285	0.0415	0.042	0.059	0.042	0.036	0.034	0.0305	0.036	0.0315	0.033	0.026	0.0325	0.0335	0.0295	0.0285	0.028	0.026	0.0285	0.034	0.033	0.0345	0.0445	0.03
rnd-1_family-717	0.008	0.0095	0.0085	0.009	0.006	0.0055	0.0055	0.0045	0.0085	0.0095	0.014	0.0195	0.0155	0.019	0.0205	0.0205	0.0265	0.024	0.0255	0.027	0.0415	0.04	0.048	0.0625	0.067	0.082	0.075	0.0785	0.0605	0.094	0.064
rnd-1_family-718	0	0	0	0	0	0	0	0	0	0	0	0	0	0	0.017	0.017	0.0085	0.0255	0.034	0	0.0085	0.0255	0.017	0.0255	0.017	0.1535	0.0895	0.1835	0.175	0.1025	0.1025
rnd-1_family-72	0.025	0.0235	0.026	0.026	0.0405	0.0265	0.03	0.024	0.028	0.03	0.0425	0.031	0.0305	0.029	0.043	0.0405	0.0345	0.03	0.029	0.0325	0.032	0.0345	0.0315	0.038	0.03	0.0445	0.042	0.0325	0.0285	0.0375	0.027
rnd-1_family-722	0.028	0.024	0.028	0.0345	0.0445	0.055	0.055	0.0425	0.038	0.054	0.067	0.044	0.035	0.029	0.0275	0.026	0.0265	0.026	0.028	0.034	0.03	0.025	0.025	0.0225	0.0235	0.0215	0.0225	0.023	0.022	0.0205	0.019
rnd-1_family-724	0	0	0	0	0	0	0	0	0	0	0	0	0	0	0	0	0	0	0	0	0	0	0	0	0	0	0	0	0	0	0
rnd-1_family-729	0.0175	0.015	0.0255	0.018	0.028	0.021	0.027	0.0265	0.024	0.035	0.0505	0.0275	0.033	0.0305	0.0285	0.032	0.028	0.029	0.035	0.0275	0.0305	0.0365	0.039	0.0385	0.035	0.0365	0.048	0.0415	0.0365	0.0615	0.037
rnd-1_family-731	0.0115	0.014	0.022	0.023	0.0175	0.0245	0.034	0.03	0.032	0.033	0.042	0.038	0.037	0.0395	0.044	0.0325	0.036	0.048	0.037	0.033	0.0325	0.04	0.0315	0.0395	0.034	0.0405	0.0335	0.033	0.0335	0.0285	0.0245
rnd-1_family-732	0.019	0.0215	0.019	0.0145	0.0215	0.036	0.0335	0.024	0.0225	0.0305	0.068	0.035	0.029	0.026	0.055	0.052	0.035	0.0365	0.032	0.0365	0.029	0.035	0.0325	0.0295	0.028	0.033	0.031	0.0285	0.042	0.032	0.032
rnd-1_family-733	0	0	0	0	0	0	0	0	0	0	0	0	0	0	0	0	0	0	0.0125	0.032	0.0235	0.0415	0.0875	0.0875	0.113	0.1185	0.0865	0.1055	0.1135	0.088	0.091
rnd-1_family-737	0.0085	0.0135	0.0145	0.0095	0.002	0.0055	0.006	0.0075	0.0075	0.0095	0.0065	0.009	0.0115	0.0165	0.0085	0.015	0.013	0.0255	0.025	0.0805	0.0575	0.0765	0.064	0.068	0.0545	0.047	0.064	0.087	0.067	0.055	0.0625
rnd-1_family-738	0.016	0.043	0.0165	0.017	0.0235	0.025	0.019	0.0355	0.0375	0.025	0.0565	0.0275	0.0185	0.0195	0.0395	0.0235	0.0345	0.05	0.0275	0.0425	0.0395	0.029	0.028	0.042	0.0445	0.0435	0.0505	0.026	0.0385	0.0315	0.0295
rnd-1_family-739	0.0245	0.0255	0.0275	0.0295	0.0345	0.0435	0.0425	0.045	0.0565	0.061	0.0575	0.043	0.032	0.0275	0.029	0.0285	0.0265	0.024	0.027	0.028	0.0265	0.0275	0.0285	0.0275	0.0285	0.0235	0.0215	0.0215	0.029	0.026	0.026
rnd-1_family-74	0.016	0.0185	0.0135	0.0195	0.017	0.0185	0.0105	0.011	0.0095	0.02	0.0365	0.0255	0.026	0.024	0.0475	0.0235	0.039	0.041	0.033	0.025	0.031	0.0535	0.0285	0.0385	0.056	0.0445	0.0465	0.056	0.079	0.047	0.0435
rnd-1_family-740	0.0105	0.0075	0.009	0.01	0.0105	0.012	0.0165	0.0205	0.02	0.027	0.033	0.0325	0.029	0.0285	0.0265	0.0265	0.0445	0.04	0.037	0.032	0.0405	0.042	0.046	0.055	0.0455	0.046	0.0445	0.045	0.0505	0.057	0.055
rnd-1_family-743	0.028	0.0255	0.027	0.0315	0.026	0.0375	0.028	0.022	0.0275	0.038	0.0395	0.0365	0.029	0.028	0.0285	0.0265	0.029	0.025	0.0355	0.033	0.036	0.03	0.032	0.034	0.033	0.034	0.038	0.0385	0.042	0.0475	0.0345
rnd-1_family-749	0.0225	0.022	0.0215	0.0215	0.0195	0.02	0.025	0.027	0.026	0.025	0.0385	0.03	0.0315	0.0285	0.0275	0.0365	0.035	0.0295	0.043	0.0365	0.034	0.0325	0.033	0.0335	0.0325	0.0375	0.045	0.0505	0.0405	0.0485	0.0455
rnd-1_family-750	0.014	0.0135	0.012	0.0275	0.018	0.028	0.0185	0.025	0.0195	0.013	0.0155	0.013	0.0185	0.0205	0.022	0.033	0.0255	0.027	0.0325	0.0415	0.033	0.038	0.0405	0.052	0.06	0.0685	0.06	0.0475	0.062	0.063	0.0355
rnd-1_family-751	0.009	0.0065	0.0045	0.013	0.009	0.0195	0.011	0.006	0.0075	0.0135	0.0375	0.0235	0.0185	0.035	0.026	0.0305	0.031	0.025	0.0465	0.078	0.0745	0.0475	0.0465	0.064	0.056	0.0485	0.0505	0.0395	0.0465	0.0385	0.0365
rnd-1_family-754	0.0195	0.021	0.0205	0.022	0.0245	0.0215	0.0205	0.0205	0.0155	0.024	0.03	0.0255	0.0285	0.026	0.0265	0.0235	0.0235	0.0335	0.0295	0.025	0.0385	0.064	0.065	0.048	0.043	0.0355	0.043	0.054	0.051	0.0425	0.035
rnd-1_family-755	0.0295	0.023	0.0255	0.0295	0.0265	0.029	0.0285	0.0285	0.027	0.0265	0.033	0.0265	0.0305	0.0235	0.027	0.027	0.026	0.0255	0.0385	0.0255	0.0375	0.04	0.038	0.04	0.0315	0.0385	0.0365	0.0405	0.0525	0.031	0.056
rnd-1_family-76	0.0285	0.023	0.0275	0.029	0.028	0.0315	0.0305	0.033	0.0335	0.039	0.057	0.0355	0.0355	0.0345	0.033	0.0315	0.0315	0.031	0.031	0.03	0.0295	0.033	0.0315	0.0285	0.0295	0.035	0.031	0.031	0.0355	0.0315	0.03
rnd-1_family-760	0.028	0	0	0.0555	0.028	0	0.111	0	0.25	0	0	0	0	0	0	0	0	0	0.3055	0	0	0.028	0	0.028	0.0555	0.028	0	0.028	0.028	0.028	0
rnd-1_family-761	0.0215	0.0095	0.015	0.0145	0.0225	0.0165	0.0225	0.0185	0.023	0.039	0.0865	0.059	0.047	0.044	0.038	0.034	0.0415	0.0325	0.0395	0.0445	0.0295	0.0405	0.025	0.028	0.026	0.0305	0.027	0.03	0.034	0.0235	0.038
rnd-1_family-763	0.0075	0.0045	0.0135	0.008	0.009	0.009	0.011	0.0165	0.017	0.018	0.03	0.028	0.0275	0.027	0.0435	0.0325	0.026	0.0395	0.0415	0.038	0.029	0.038	0.0515	0.054	0.038	0.057	0.059	0.049	0.061	0.0625	0.0545
rnd-1_family-766	0.004	0.0305	0.0615	0.03	0.0545	0.0055	0.007	0.005	0.007	0.006	0.0135	0.0125	0.014	0.012	0.043	0.044	0.025	0.0235	0.0285	0.026	0.0335	0.0355	0.0835	0.0895	0.0285	0.051	0.0365	0.0655	0.04	0.0385	0.047
rnd-1_family-768	0.035	0.041	0.0215	0.0255	0.019	0.0415	0.0345	0.0305	0.039	0.034	0.0595	0.035	0.0315	0.028	0.0265	0.0245	0.0255	0.0315	0.0275	0.0235	0.028	0.031	0.026	0.0375	0.032	0.03	0.031	0.0365	0.057	0.032	0.0255
rnd-1_family-769	0.023	0.017	0.014	0.021	0.024	0.0185	0.0185	0.015	0.021	0.0315	0.028	0.026	0.0285	0.028	0.0405	0.0435	0.0335	0.037	0.0395	0.06	0.053	0.048	0.044	0.029	0.0345	0.0385	0.042	0.036	0.042	0.0335	0.0295
rnd-1_family-773	0.011	0.01	0.0095	0.0125	0.0125	0.013	0.0195	0.0255	0.0315	0.041	0.052	0.0545	0.0475	0.042	0.027	0.025	0.027	0.028	0.024	0.0215	0.021	0.0195	0.021	0.028	0.0365	0.0515	0.0605	0.0635	0.062	0.0565	0.046
rnd-1_family-774	0.0235	0.0235	0.0235	0.025	0.0255	0.026	0.026	0.026	0.032	0.0285	0.038	0.033	0.0375	0.0415	0.0395	0.0285	0.0275	0.0385	0.0405	0.036	0.027	0.0325	0.0355	0.0365	0.035	0.035	0.0355	0.0335	0.034	0.0405	0.037
rnd-1_family-775	0.0295	0.0225	0.028	0.0295	0.0255	0.0315	0.0345	0.045	0.037	0.0375	0.086	0.0475	0.04	0.038	0.0535	0.044	0.032	0.03	0.037	0.026	0.025	0.0265	0.0235	0.0245	0.0215	0.023	0.019	0.0185	0.024	0.0205	0.0215
rnd-1_family-780	0.04	0.0165	0.0225	0.0385	0.0105	0.0065	0.0165	0.014	0.0225	0.0055	0.033	0.0105	0.0065	0.0305	0.0315	0.018	0.028	0.0445	0.0385	0.0695	0.021	0.071	0.0285	0.046	0.0685	0.04	0.071	0.044	0.0245	0.029	0.059
rnd-1_family-781	0.035	0.0255	0.021	0.026	0.0335	0.023	0.0315	0.0365	0.021	0.0245	0.0465	0.036	0.036	0.0345	0.0345	0.0435	0.0305	0.025	0.0195	0.0225	0.039	0.0295	0.0415	0.029	0.027	0.0335	0.0365	0.0425	0.045	0.0335	0.036
rnd-1_family-783	0.0195	0.0185	0.0235	0.036	0.023	0.027	0.0245	0.0295	0.0275	0.0285	0.0425	0.039	0.0435	0.032	0.03	0.0265	0.0275	0.0255	0.0285	0.0285	0.0315	0.0315	0.043	0.0405	0.047	0.0395	0.04	0.0425	0.04	0.033	0.03
rnd-1_family-784	0.0425	0.0155	0.023	0.017	0.0135	0.07	0.017	0.042	0.0175	0.0095	0.0185	0.049	0.048	0.026	0.0195	0.034	0.0155	0.051	0.0175	0.026	0.056	0.042	0.027	0.0175	0.0135	0.0465	0.043	0.022	0.059	0.041	0.06
rnd-1_family-785	0.022	0.022	0.0215	0.02	0.028	0.026	0.0255	0.0215	0.026	0.0345	0.041	0.0275	0.0255	0.032	0.035	0.037	0.032	0.0375	0.036	0.0325	0.027	0.031	0.0335	0.038	0.042	0.0425	0.0425	0.035	0.048	0.043	0.0355
rnd-1_family-787	0.019	0.0165	0.0205	0.0215	0.024	0.0265	0.0205	0.0255	0.0255	0.0265	0.04	0.0305	0.041	0.03	0.0345	0.03	0.033	0.0325	0.034	0.038	0.042	0.0335	0.038	0.036	0.04	0.041	0.04	0.0465	0.0385	0.0355	0.039
rnd-1_family-790	0.016	0.0185	0.0185	0.021	0.021	0.031	0.029	0.0315	0.028	0.033	0.042	0.034	0.0355	0.0315	0.0365	0.0315	0.0415	0.041	0.047	0.0385	0.042	0.0345	0.035	0.0365	0.04	0.0335	0.035	0.0235	0.033	0.0315	0.0285
rnd-1_family-792	0.02	0.0235	0.0565	0.0505	0.074	0.0315	0.025	0.02	0.0155	0.0285	0.026	0.0425	0.0165	0.0055	0.0055	0.015	0.0155	0.0195	0.0115	0.0255	0.031	0.0355	0.027	0.0175	0.056	0.0445	0.0535	0.0565	0.0555	0.0585	0.037
rnd-1_family-796	0.0235	0.0245	0.023	0.0295	0.0265	0.031	0.03	0.045	0.0305	0.041	0.071	0.043	0.0435	0.0315	0.035	0.0345	0.029	0.0365	0.031	0.033	0.0295	0.0275	0.029	0.03	0.0255	0.0265	0.0275	0.0275	0.029	0.031	0.0245
rnd-1_family-802	0.0315	0.016	0.031	0.0225	0.0265	0.0295	0.0245	0.0315	0.028	0.034	0.0655	0.0325	0.0295	0.0375	0.025	0.0235	0.033	0.0325	0.0255	0.0305	0.0265	0.03	0.0325	0.0345	0.033	0.038	0.0375	0.0485	0.0375	0.042	0.0305
rnd-1_family-807	0.0085	0.0105	0.0125	0.016	0.017	0.022	0.021	0.019	0.0245	0.032	0.0445	0.0395	0.0335	0.029	0.038	0.0375	0.046	0.0335	0.0455	0.039	0.036	0.0325	0.0415	0.0435	0.043	0.0355	0.0395	0.041	0.0345	0.039	0.0465
rnd-1_family-810	0.0025	0.0105	0.005	0.002	0.0025	0.001	0.004	0.0105	0.0245	0.0205	0.0085	0.0035	5e-04	0.001	0	0.001	0.001	0.0045	0.001	0.001	0.0045	0.0085	0.0815	0.006	0.0135	0.004	0.0085	0.0745	0.1625	0.4105	0.1195
rnd-1_family-815	0.021	0.0205	0.0225	0.034	0.0235	0.027	0.022	0.022	0.0355	0.0345	0.0475	0.039	0.0385	0.052	0.0435	0.0445	0.0355	0.0375	0.0355	0.0305	0.0355	0.032	0.0265	0.0295	0.0285	0.0355	0.0325	0.0345	0.0305	0.0275	0.021
rnd-1_family-817	0	0	0	0	0	0	0	0	0	0	0	0	0	0	0	0	0	0	0	0.003	0.006	0.003	0.007	0.037	0.0895	0.1335	0.198	0.155	0.097	0.119	0.1515
rnd-1_family-820	0.012	0.016	0.0205	0.0235	0.041	0.0255	0.0255	0.031	0.0285	0.032	0.05	0.035	0.0325	0.0245	0.033	0.0295	0.032	0.049	0.026	0.0315	0.0295	0.0385	0.0355	0.0415	0.0455	0.04	0.0375	0.029	0.0315	0.0335	0.04
rnd-1_family-831	0.012	0.0125	0.0145	0.0175	0.0185	0.02	0.016	0.0265	0.036	0.0455	0.0395	0.028	0.0205	0.0175	0.0185	0.022	0.0465	0.0425	0.0445	0.0525	0.0425	0.0385	0.039	0.0415	0.04	0.042	0.044	0.0355	0.04	0.0445	0.042
rnd-1_family-836	0.022	0.0225	0.023	0.025	0.022	0.0245	0.029	0.0235	0.0255	0.024	0.03	0.024	0.0255	0.0265	0.022	0.0255	0.0295	0.034	0.0345	0.0315	0.0385	0.0355	0.033	0.0345	0.0355	0.0435	0.0445	0.058	0.0495	0.0555	0.048
rnd-1_family-837	0.024	0.0175	0.024	0.0245	0.022	0.0265	0.0245	0.0165	0.018	0.038	0.088	0.049	0.0365	0.0215	0.0305	0.0415	0.036	0.0295	0.029	0.0285	0.0245	0.025	0.053	0.0375	0.044	0.0385	0.0365	0.035	0.035	0.027	0.0175
rnd-1_family-839	0.0225	0.0305	0.0205	0.025	0.022	0.0295	0.0205	0.0255	0.0255	0.034	0.0305	0.033	0.028	0.029	0.041	0.047	0.0305	0.032	0.04	0.0375	0.0295	0.04	0.0265	0.03	0.0465	0.033	0.045	0.0365	0.0305	0.042	0.0385
rnd-1_family-84	0.017	0.016	0.017	0.021	0.026	0.03	0.032	0.0355	0.0395	0.044	0.0535	0.0505	0.0375	0.035	0.031	0.0285	0.0285	0.026	0.0275	0.025	0.0255	0.0295	0.0305	0.03	0.034	0.0345	0.042	0.0445	0.0415	0.037	0.0295
rnd-1_family-840	0.0325	0.021	0.0245	0.031	0.0255	0.035	0.032	0.0295	0.0295	0.0305	0.0315	0.0225	0.025	0.025	0.0275	0.0265	0.03	0.0375	0.034	0.028	0.0295	0.0255	0.027	0.032	0.0365	0.035	0.0455	0.0415	0.048	0.0515	0.0485
rnd-1_family-842	0.013	0.0125	0.012	0.0145	0.0175	0.0135	0.011	0.01	0.028	0.0165	0.029	0.0295	0.0285	0.039	0.044	0.025	0.048	0.033	0.0385	0.034	0.036	0.057	0.0515	0.038	0.0445	0.0385	0.0395	0.0345	0.0535	0.0505	0.0595
rnd-1_family-846	0	0	0	0	0	0	0	0	0	0	0	0	0	0	0	0	0	0	0	0	0	0	0	0	0	0	0	0	0	0	0
rnd-1_family-851	0.0155	0.015	0.0165	0.0215	0.024	0.0345	0.0275	0.0295	0.032	0.032	0.0335	0.034	0.0385	0.0275	0.0365	0.024	0.012	0.0185	0.022	0.0205	0.0205	0.039	0.029	0.038	0.0525	0.03	0.046	0.0425	0.055	0.0615	0.0705
rnd-1_family-852	0.015	0.0135	0.0155	0.0135	0.019	0.0185	0.0255	0.0205	0.0365	0.031	0.0485	0.037	0.0385	0.027	0.032	0.025	0.0255	0.033	0.0275	0.039	0.0325	0.0365	0.034	0.052	0.0385	0.053	0.046	0.042	0.046	0.041	0.037
rnd-1_family-861	0.0295	0.0235	0.036	0.043	0.0425	0.0385	0.0195	0.02	0.0185	0.016	0.0255	0.0355	0.0415	0.0155	0.0115	0.0185	0.03	0.0345	0.0425	0.023	0.025	0.0365	0.0405	0.057	0.047	0.032	0.0335	0.0385	0.048	0.033	0.0435
rnd-1_family-867	0.0275	0.014	0.016	0.029	0.0105	0.0105	0.015	0.015	0.011	0.0185	0.0225	0.0105	0.017	0.0135	0.0195	0.0455	0.04	0.051	0.056	0.059	0.0635	0.067	0.0585	0.055	0.0385	0.035	0.035	0.027	0.0305	0.051	0.04
rnd-1_family-871	0.018	0.0195	0.02	0.025	0.015	0.019	0.0225	0.0195	0.0315	0.0275	0.0365	0.0325	0.038	0.032	0.0335	0.0355	0.0315	0.03	0.0305	0.0345	0.0285	0.0325	0.03	0.0365	0.0365	0.043	0.055	0.0495	0.0425	0.0465	0.0465
rnd-1_family-872	0.0265	0.0195	0.024	0.02	0.0195	0.028	0.0305	0.0345	0.025	0.024	0.031	0.0295	0.023	0.025	0.025	0.017	0.0215	0.016	0.026	0.032	0.0515	0.0375	0.035	0.044	0.079	0.047	0.0455	0.0555	0.03	0.0365	0.0405
rnd-1_family-873	0.0375	0.0205	0.038	0.028	0.0285	0.024	0.0265	0.0165	0.0305	0.0285	0.0345	0.0285	0.023	0.019	0.022	0.03	0.0215	0.0315	0.0265	0.0355	0.046	0.0455	0.027	0.0295	0.027	0.0295	0.0395	0.0385	0.054	0.0565	0.0565
rnd-1_family-875	0.0215	0.02	0.024	0.0245	0.0245	0.031	0.0265	0.027	0.035	0.03	0.0525	0.035	0.038	0.0295	0.0335	0.0375	0.0305	0.029	0.0335	0.038	0.04	0.034	0.0295	0.0315	0.026	0.042	0.0355	0.032	0.0405	0.0295	0.0395
rnd-1_family-877	0.006	0	0.0115	0	0.047	0.006	0	0.0115	0	0.053	0.0175	0.0175	0.0115	0	0.047	0.0235	0.083	0.0115	0.076	0.089	0.0355	0.177	0.029	0.0115	0.0115	0.047	0.0525	0.0175	0	0.088	0.0175
rnd-1_family-879	0.022	0.019	0.0205	0.0245	0.031	0.024	0.031	0.0225	0.024	0.0325	0.0335	0.0305	0.0275	0.04	0.0305	0.0355	0.0345	0.038	0.038	0.0485	0.0345	0.03	0.04	0.0425	0.0345	0.037	0.039	0.0275	0.0415	0.0305	0.0345
rnd-1_family-88	0.008	0.007	0.0065	0.015	0.01	0.0115	0.0125	0.018	0.0155	0.022	0.044	0.0235	0.03	0.0255	0.02	0.0205	0.0265	0.045	0.034	0.05	0.061	0.053	0.051	0.05	0.0475	0.0495	0.059	0.053	0.041	0.046	0.0435
rnd-1_family-886	0.003	0.002	0.019	0.0355	0.0355	0.0035	0.003	0.0025	0.036	0.0525	0.024	0.023	0.0035	0.0025	0.003	0.003	0.005	0.0045	0.0065	0.0035	0.0035	0.0055	0.198	0.004	0.0365	0.07	0.151	0.102	0.005	0.0855	0.069
rnd-1_family-889	0.031	0.0235	0.0245	0.0295	0.029	0.0305	0.0365	0.0265	0.0355	0.033	0.0565	0.0295	0.03	0.0315	0.0285	0.034	0.031	0.0345	0.0325	0.03	0.0395	0.0335	0.032	0.0305	0.032	0.0295	0.029	0.031	0.036	0.037	0.0305
rnd-1_family-890	0.0545	0.101	0.0465	0.014	0.0245	0.045	0.041	0.0215	0.03	0.031	0.076	0.028	0.04	0.0495	0.021	0.003	0.024	0.03	0.058	0.03	0.0205	0.03	0.0245	0.012	0.017	0.024	0.0235	0.0195	0.0315	0.0235	0.005
rnd-1_family-898	0.028	0.0225	0.021	0.021	0.02	0.0275	0.0255	0.025	0.026	0.027	0.039	0.0295	0.037	0.031	0.0325	0.0375	0.034	0.028	0.038	0.0365	0.037	0.0395	0.037	0.041	0.039	0.0395	0.0395	0.033	0.038	0.039	0.031
rnd-1_family-900	0.012	0.0135	0.0165	0.0245	0.035	0.0195	0.023	0.0145	0.0135	0.022	0.0235	0.0325	0.026	0.023	0.028	0.0245	0.035	0.025	0.025	0.058	0.022	0.0495	0.0235	0.024	0.0365	0.0305	0.0255	0.032	0.032	0.048	0.181
rnd-1_family-905	0.007	0.0035	0.0025	0.0155	0.0095	0.0055	0.009	0.009	0.0025	0.0015	0.0015	0.0025	0.011	0.009	0.005	0.0055	0.003	0.013	0.013	0.0135	0.022	0.0725	0.0335	0.021	0.04	0.0355	0.078	0.0835	0.115	0.099	0.258
rnd-1_family-906	0.0225	0.0195	0.0175	0.015	0.0185	0.0325	0.028	0.0465	0.0295	0.0255	0.071	0.0505	0.0505	0.0715	0.0435	0.0255	0.017	0.0155	0.016	0.0175	0.029	0.021	0.0325	0.0255	0.026	0.0285	0.0345	0.046	0.0475	0.049	0.0265
rnd-1_family-907	0.017	0.01	0.013	0.022	0.02	0.0485	0.02	0.0385	0.0455	0.0195	0.0425	0.0175	0.026	0.023	0.02	0.03	0.024	0.0405	0.026	0.0355	0.036	0.025	0.049	0.0465	0.0265	0.071	0.0475	0.0305	0.053	0.029	0.047
rnd-1_family-91	0.0195	0.013	0.0195	0.023	0.02	0.023	0.022	0.0225	0.0225	0.0255	0.0385	0.032	0.0275	0.026	0.0355	0.0305	0.034	0.0335	0.036	0.035	0.0365	0.0455	0.041	0.0525	0.0385	0.0385	0.041	0.0415	0.0395	0.041	0.0465
rnd-1_family-910	0.027	0.03	0.0215	0.032	0.0085	0.0045	0.008	0.013	0.01	0.012	0.01	0.007	0.0135	0.0085	0.0135	0.0105	0.0155	0.0295	0.007	0.0175	0.025	0.037	0.083	0.0655	0.0745	0.079	0.06	0.0985	0.062	0.0765	0.0405
rnd-1_family-912	0.0305	0.0215	0.031	0.028	0.0255	0.032	0.0355	0.055	0.0355	0.027	0.0435	0.0275	0.027	0.0365	0.026	0.031	0.0415	0.029	0.0365	0.0455	0.0215	0.0305	0.0325	0.0255	0.032	0.029	0.025	0.033	0.034	0.033	0.036
rnd-1_family-922	0.0085	0.0195	0.0175	0.031	0.0245	0.017	0.053	0.043	0.0455	0.0305	0.023	0.037	0.0445	0.033	0.026	0.0135	0.011	0.0345	0.0235	0.036	0.0515	0.031	0.021	0.0285	0.0335	0.0505	0.0505	0.0355	0.058	0.0405	0.027
rnd-1_family-925	0.0155	0.019	0.0205	0.02	0.014	0.022	0.024	0.028	0.024	0.0265	0.022	0.0195	0.015	0.0155	0.0165	0.0155	0.0165	0.0345	0.064	0.051	0.044	0.0595	0.059	0.0705	0.0605	0.0255	0.0435	0.063	0.042	0.028	0.019
rnd-1_family-93	0.0235	0.0205	0.026	0.0235	0.029	0.03	0.0275	0.03	0.028	0.031	0.0625	0.035	0.033	0.03	0.03	0.0375	0.0335	0.032	0.033	0.031	0.0315	0.032	0.0315	0.033	0.034	0.033	0.034	0.034	0.0335	0.0405	0.037
rnd-1_family-932	0.023	0.0145	0.0145	0.024	0.0345	0.0355	0.0275	0.038	0.034	0.053	0.0485	0.0315	0.0265	0.0355	0.023	0.027	0.026	0.0235	0.0485	0.053	0.018	0.016	0.0215	0.0145	0.0195	0.0285	0.03	0.0485	0.0545	0.0555	0.0515
rnd-1_family-933	0.015	0.0115	0.019	0.017	0.019	0.0335	0.0125	0.0385	0.021	0.0255	0.0235	0.0205	0.0315	0.021	0.0225	0.031	0.0315	0.027	0.03	0.0225	0.0465	0.0295	0.0475	0.0395	0.0445	0.056	0.055	0.0515	0.0645	0.047	0.045
rnd-1_family-935	0.029	0.019	0.0255	0.0285	0.031	0.032	0.03	0.0265	0.0335	0.045	0.046	0.032	0.0285	0.028	0.03	0.029	0.028	0.0305	0.035	0.029	0.03	0.046	0.0445	0.041	0.0385	0.0285	0.029	0.0295	0.0325	0.029	0.0345
rnd-1_family-936	0.0085	0.013	0.013	0.0065	0.015	0.016	0.0175	0.0165	0.0225	0.0325	0.0265	0.0345	0.0335	0.0375	0.038	0.0365	0.047	0.046	0.0455	0.0375	0.044	0.0445	0.033	0.043	0.043	0.0395	0.043	0.042	0.043	0.0435	0.0375
rnd-1_family-939	0.014	0.0235	0.024	0.031	0.025	0.0265	0.027	0.027	0.0275	0.0265	0.045	0.027	0.0335	0.0275	0.0345	0.028	0.038	0.031	0.0405	0.0245	0.025	0.036	0.0565	0.034	0.0355	0.0525	0.0335	0.0315	0.037	0.044	0.033
rnd-1_family-94	0.013	0.019	0.0165	0.016	0.0255	0.027	0.024	0.0325	0.0335	0.044	0.053	0.036	0.03	0.0365	0.04	0.049	0.054	0.0415	0.0365	0.0375	0.0365	0.0305	0.026	0.0295	0.0335	0.0295	0.028	0.0285	0.0305	0.034	0.0285
rnd-1_family-940	0.0135	0.0275	0.022	0.015	0.0245	0.015	0.018	0.026	0.027	0.024	0.028	0.027	0.031	0.028	0.0305	0.0295	0.027	0.029	0.024	0.03	0.0295	0.0365	0.0375	0.048	0.0495	0.0505	0.0505	0.0405	0.074	0.0495	0.0375
rnd-1_family-944	0.0225	0.0195	0.0245	0.0265	0.026	0.029	0.028	0.027	0.0295	0.031	0.035	0.0315	0.03	0.0255	0.0315	0.03	0.0285	0.0355	0.032	0.026	0.028	0.035	0.0365	0.0475	0.0365	0.036	0.0405	0.0485	0.044	0.0445	0.037
rnd-1_family-949	0.026	0.0225	0.0235	0.021	0.0205	0.0235	0.037	0.025	0.0295	0.0295	0.041	0.02	0.027	0.038	0.033	0.0415	0.04	0.031	0.0345	0.03	0.0285	0.0265	0.03	0.026	0.047	0.0655	0.04	0.0345	0.0335	0.036	0.038
rnd-1_family-951	0.01	0.016	0.04	0.028	0.0305	0.011	0.0365	0.063	0.0535	0.092	0.151	0.081	0.0475	0.0335	0.028	0.015	0.0145	0.017	0.0155	0.009	0.0175	0.0355	0.021	0.017	0.03	0.0205	0.0215	0.013	0.0115	0.013	0.0055
rnd-1_family-952	0.0195	0.0165	0.0165	0.0175	0.018	0.0205	0.0125	0.0115	0.026	0.015	0.0145	0.0205	0.0255	0.022	0.0395	0.0275	0.046	0.0255	0.0435	0.043	0.0475	0.0495	0.0525	0.067	0.0515	0.0435	0.041	0.0475	0.0385	0.0385	0.039
rnd-1_family-955	0.0305	0.012	0.0415	0.0385	0.036	0.033	0.035	0.013	0.025	0.027	0.049	0.0335	0.0185	0.021	0.0275	0.0245	0.027	0.029	0.0255	0.0265	0.0285	0.0325	0.032	0.033	0.049	0.0565	0.042	0.0375	0.045	0.037	0.034
rnd-1_family-957	0.039	0.024	0.024	0.014	0.021	0.023	0.0285	0.0245	0.0255	0.0295	0.02	0.025	0.024	0.03	0.0355	0.041	0.0345	0.0385	0.0345	0.037	0.033	0.038	0.034	0.0345	0.047	0.049	0.053	0.0535	0.0315	0.0255	0.0265
rnd-1_family-958	0.01	0.01	0.021	0.0215	0.0245	0.029	0.0295	0.029	0.0255	0.033	0.0535	0.05	0.05	0.0445	0.042	0.044	0.043	0.044	0.0495	0.0455	0.0315	0.0395	0.0465	0.0315	0.014	0.032	0.0335	0.014	0.0145	0.0305	0.0135
rnd-1_family-959	0.026	0.0245	0.03	0.025	0.028	0.029	0.0275	0.0285	0.0285	0.033	0.0425	0.0385	0.035	0.032	0.033	0.027	0.0315	0.033	0.036	0.04	0.031	0.0345	0.0345	0.0325	0.0295	0.036	0.0335	0.0365	0.033	0.036	0.0335
rnd-1_family-961	0.0255	0.0245	0.021	0.0205	0.024	0.028	0.0285	0.0245	0.0215	0.03	0.0495	0.028	0.0445	0.028	0.041	0.0405	0.04	0.0425	0.0325	0.024	0.0335	0.0455	0.0345	0.0355	0.0285	0.0405	0.0385	0.0285	0.034	0.034	0.027
rnd-1_family-962	0.0065	0.009	0.0085	0.012	0.0085	0.009	0.01	0.0085	0.0135	0.0115	0.0185	0.0175	0.014	0.016	0.0185	0.0265	0.0245	0.0395	0.0295	0.041	0.044	0.0405	0.0575	0.0585	0.068	0.0675	0.075	0.065	0.0585	0.065	0.0575
rnd-1_family-964	0.0185	0.0185	0.0195	0.023	0.024	0.0365	0.029	0.0375	0.058	0.0485	0.088	0.0475	0.0525	0.0315	0.022	0.027	0.0245	0.029	0.029	0.023	0.024	0.0275	0.0245	0.0255	0.031	0.032	0.0335	0.0345	0.0265	0.027	0.0255
rnd-1_family-966	0	0	0	0	0	0	0	0	0	0	0	0	0	0	0	0	0	0.0415	0	0	0	0	0.0415	0	0.125	0.0415	0.0415	0	0	0.0835	0.125
rnd-1_family-969	0.0175	0.0165	0.008	0.012	0.0175	0.03	0.0175	0.0235	0.044	0.015	0.0375	0.0415	0.0415	0.0245	0.026	0.025	0.0425	0.031	0.0235	0.0455	0.0345	0.028	0.0575	0.067	0.019	0.057	0.0285	0.061	0.0265	0.0505	0.0335
rnd-1_family-975	0.0315	0.023	0.03	0.0305	0.0295	0.03	0.0295	0.033	0.0255	0.0385	0.036	0.032	0.029	0.0265	0.041	0.0325	0.0415	0.031	0.0445	0.031	0.029	0.036	0.0295	0.038	0.0355	0.026	0.032	0.028	0.0265	0.0375	0.0345
rnd-1_family-978	0.0155	0.0125	0.013	0.0275	0.028	0.0225	0.0375	0.0245	0.0145	0.0175	0.0365	0.021	0.026	0.041	0.0215	0.0385	0.0395	0.034	0.038	0.053	0.0275	0.033	0.0455	0.022	0.0345	0.0605	0.0495	0.047	0.0485	0.031	0.0385
rnd-1_family-979	0.0285	0.0255	0.0305	0.0245	0.024	0.033	0.03	0.0345	0.0335	0.027	0.052	0.0335	0.0255	0.032	0.0315	0.0275	0.027	0.038	0.039	0.0315	0.0335	0.029	0.0285	0.032	0.03	0.0365	0.0365	0.0415	0.0405	0.0275	0.037
rnd-1_family-98	0.017	0.0185	0.023	0.0215	0.0195	0.0345	0.0375	0.034	0.029	0.0255	0.0195	0.0175	0.013	0.0085	0.0125	0.0165	0.0155	0.0245	0.0225	0.022	0.0375	0.033	0.0405	0.048	0.052	0.0485	0.0545	0.0545	0.077	0.0795	0.0445
rnd-1_family-980	0.018	0.0085	0.02	0.01	0.019	0.0165	0.017	0.021	0.024	0.015	0.0345	0.035	0.0245	0.0315	0.025	0.025	0.04	0.0355	0.0285	0.041	0.0305	0.034	0.0435	0.0445	0.05	0.0455	0.039	0.058	0.055	0.05	0.0595
rnd-1_family-985	0.014	0.033	0.0055	0.0075	0.022	0.014	0.008	0.0565	0.0325	0.018	0.052	0.0735	0.055	0.014	0.0175	0.018	0.0155	0.0415	0.014	0.003	0.02	0.097	0.039	0.0795	0.0655	0.0485	0.013	0.042	0.0565	0.0085	0.0135
rnd-1_family-989	0.0255	0.031	0.027	0.037	0.025	0.032	0.028	0.0265	0.024	0.025	0.0325	0.0325	0.0375	0.041	0.0355	0.034	0.0315	0.031	0.0265	0.028	0.038	0.038	0.03	0.0345	0.033	0.0305	0.0405	0.0405	0.029	0.0335	0.0425
rnd-1_family-991	0.003	0.017	0.022	0	0.003	0.016	0.0375	0.0285	0.0235	0.0125	0.0295	0.0285	0.0265	0.0095	0.0065	0.02	0.0445	0.061	0	0.0885	0.047	0.041	0.033	0.0125	0.1085	0.0125	0.061	0.0645	0.08	0.0125	0.047
rnd-1_family-998	0.0035	0.0045	0.0035	0.0075	0.007	0.0065	0.0125	0.009	0.013	0.017	0.018	0.0125	0.018	0.02	0.0225	0.017	0.0645	0.06	0.053	0.115	0.038	0.045	0.0595	0.023	0.0645	0.0405	0.0305	0.0625	0.0235	0.0305	0.0975
rnd-1_family-999	0.0275	0.0915	0.0405	0.006	0	0.0115	0.029	0	0.037	0.0115	0.006	0.006	0.016	0.006	0.0115	0.0175	0.0215	0.0975	0.041	0.006	0.0175	0.078	0.0765	0.0255	0.0405	0.1155	0.0115	0.092	0.031	0.0175	0.0115
rnd-2_family-21	0.013	0.013	0.0145	0.015	0.0155	0.017	0.015	0.019	0.019	0.0215	0.0355	0.029	0.0295	0.031	0.032	0.036	0.0385	0.0395	0.0365	0.0375	0.043	0.0385	0.042	0.0495	0.043	0.049	0.06	0.0465	0.04	0.042	0.0395
rnd-2_family-304	0.026	0.022	0.025	0.0235	0.0235	0.0295	0.0265	0.029	0.0275	0.0285	0.0435	0.0295	0.034	0.0315	0.028	0.0325	0.0315	0.035	0.035	0.0345	0.0335	0.0365	0.0355	0.037	0.037	0.0355	0.037	0.0375	0.036	0.0415	0.0375
rnd-2_family-73	0.024	0.021	0.028	0.0215	0.025	0.0265	0.0295	0.0245	0.029	0.03	0.0855	0.0485	0.039	0.033	0.029	0.0295	0.0225	0.0235	0.03	0.035	0.035	0.029	0.0355	0.0365	0.028	0.035	0.0315	0.0375	0.0305	0.033	0.0355
rnd-3_family-15	0.028	0.0235	0.0275	0.0275	0.028	0.027	0.0295	0.0265	0.031	0.0355	0.0525	0.037	0.0335	0.031	0.03	0.03	0.0315	0.0295	0.033	0.0325	0.0355	0.032	0.031	0.031	0.033	0.0385	0.0375	0.035	0.036	0.033	0.0335
rnd-3_family-704	0.0185	0.017	0.0165	0.0195	0.02	0.033	0.027	0.023	0.0265	0.0535	0.079	0.029	0.029	0.03	0.039	0.039	0.0285	0.034	0.0295	0.034	0.0285	0.031	0.0405	0.06	0.0405	0.0315	0.0315	0.0285	0.027	0.026	0.026
rnd-4_family-1009	0.0245	0.0235	0.025	0.0235	0.027	0.028	0.0225	0.025	0.0315	0.037	0.0485	0.035	0.028	0.0285	0.03	0.0275	0.032	0.033	0.0305	0.031	0.038	0.0385	0.0385	0.035	0.0375	0.0385	0.0375	0.038	0.0365	0.037	0.0345
rnd-4_family-1265	0.0035	0.0035	0.004	0.004	0.0035	0.0055	0.007	0.007	0.012	0.023	0.0295	0.032	0.038	0.0545	0.0795	0.117	0.1435	0.1165	0.068	0.0375	0.0235	0.0205	0.0185	0.0225	0.0265	0.023	0.0195	0.018	0.016	0.014	0.0105
rnd-4_family-1300	0.0155	0.013	0.0145	0.0155	0.015	0.0155	0.0185	0.019	0.018	0.0215	0.032	0.025	0.037	0.03	0.0335	0.0395	0.0475	0.0355	0.044	0.0255	0.03	0.0355	0.024	0.053	0.0365	0.045	0.0385	0.051	0.0455	0.0905	0.0335
rnd-4_family-1340	0.025	0.0285	0.025	0.036	0.0235	0.0215	0.032	0.02	0.029	0.0265	0.0265	0.025	0.0255	0.0345	0.041	0.033	0.027	0.028	0.034	0.027	0.034	0.0385	0.027	0.0345	0.034	0.038	0.0455	0.0425	0.0465	0.0455	0.044
rnd-4_family-1451	0.021	0.0355	0.0155	0.0175	0.0195	0.0205	0.0155	0.0145	0.0145	0.0155	0.0195	0.0205	0.0195	0.025	0.0225	0.0225	0.026	0.025	0.026	0.0315	0.033	0.0365	0.0465	0.0555	0.044	0.076	0.07	0.0545	0.0505	0.0505	0.055
rnd-4_family-1494	0.017	0.019	0.0185	0.019	0.0215	0.027	0.025	0.0255	0.0245	0.0315	0.0395	0.031	0.0335	0.0315	0.0355	0.0315	0.0305	0.0325	0.035	0.0315	0.0335	0.034	0.039	0.0395	0.0405	0.038	0.0425	0.0395	0.0445	0.0465	0.0425
rnd-4_family-1567	0.0095	0.0145	0.0135	0.011	0.018	0.0175	0.0245	0.0305	0.035	0.0985	0.059	0.091	0.0605	0.0435	0.0415	0.037	0.0205	0.0295	0.0295	0.027	0.035	0.0295	0.028	0.0255	0.0175	0.021	0.0265	0.028	0.0305	0.0245	0.022
rnd-4_family-1648	0.019	0.0215	0.0185	0.016	0.0215	0.0175	0.0205	0.0195	0.022	0.025	0.037	0.035	0.0325	0.0315	0.033	0.031	0.0405	0.03	0.031	0.0315	0.0345	0.0345	0.0405	0.045	0.0405	0.04	0.0525	0.0425	0.0525	0.0445	0.04
rnd-4_family-189	0.014	0.0305	0.0305	0.018	0.032	0.0165	0.024	0.023	0.0195	0.0235	0.035	0.0395	0.0295	0.0375	0.024	0.0275	0.038	0.023	0.0365	0.024	0.0345	0.037	0.034	0.03	0.045	0.0545	0.0495	0.029	0.0615	0.0335	0.0485
rnd-4_family-203	0.01	0.0135	0.0205	0.0205	0.022	0.0165	0.0185	0.015	0.017	0.0205	0.032	0.025	0.026	0.021	0.0255	0.02	0.0175	0.0195	0.0365	0.0285	0.0385	0.0485	0.0435	0.046	0.041	0.048	0.0475	0.052	0.072	0.081	0.057
rnd-4_family-2404	0.021	0.022	0.0215	0.0215	0.0255	0.0255	0.027	0.0275	0.0355	0.0265	0.041	0.0425	0.032	0.03	0.028	0.0315	0.036	0.035	0.03	0.0365	0.029	0.034	0.035	0.052	0.0355	0.043	0.033	0.0305	0.0305	0.04	0.0425
rnd-4_family-246	0.0145	0.0175	0.0145	0.011	0.011	0.015	0.0155	0.013	0.014	0.016	0.018	0.0175	0.021	0.0195	0.026	0.0255	0.0265	0.0375	0.0445	0.036	0.041	0.046	0.0425	0.047	0.0515	0.058	0.055	0.0555	0.0625	0.069	0.0575
rnd-4_family-2595	0.014	0.0125	0.021	0.0245	0.0255	0.0215	0.0275	0.026	0.025	0.0565	0.105	0.065	0.0515	0.0475	0.0385	0.029	0.0295	0.0335	0.036	0.0305	0.037	0.031	0.028	0.0225	0.0225	0.0205	0.0205	0.022	0.0235	0.0245	0.028
rnd-4_family-290	0.0135	0.014	0.024	0.035	0.021	0.0275	0.019	0.0255	0.034	0.037	0.123	0.045	0.0455	0.0345	0.0265	0.024	0.022	0.0485	0.028	0.0215	0.025	0.021	0.0375	0.0215	0.0235	0.02	0.037	0.033	0.0305	0.0555	0.028
rnd-4_family-304	0.0235	0.02	0.025	0.0235	0.0265	0.029	0.029	0.0265	0.029	0.0335	0.06	0.035	0.0305	0.0275	0.0305	0.0305	0.0325	0.031	0.03	0.031	0.0325	0.0325	0.032	0.044	0.0375	0.0355	0.043	0.0365	0.033	0.0365	0.035
rnd-4_family-313	0.019	0.014	0.02	0.0205	0.0205	0.0315	0.0315	0.032	0.035	0.06	0.1015	0.063	0.053	0.0395	0.033	0.0445	0.03	0.0305	0.0305	0.026	0.025	0.022	0.025	0.025	0.0215	0.025	0.023	0.0255	0.024	0.0245	0.024
rnd-4_family-335	0.018	0.0175	0.0225	0.0235	0.021	0.034	0.024	0.0345	0.0325	0.035	0.0735	0.0395	0.0405	0.036	0.035	0.0355	0.036	0.0325	0.0415	0.034	0.032	0.037	0.033	0.0415	0.0325	0.0315	0.027	0.024	0.0255	0.026	0.023
rnd-4_family-364	0.009	0.0075	0.0115	0.009	0.012	0.0155	0.0165	0.0175	0.0215	0.046	0.141	0.0765	0.049	0.0325	0.0325	0.0345	0.033	0.0245	0.023	0.0205	0.0305	0.032	0.025	0.0295	0.037	0.039	0.037	0.0445	0.032	0.0345	0.027
rnd-4_family-391	0.009	0.0125	0.022	0.0165	0.02	0.019	0.0165	0.027	0.0685	0.058	0.118	0.0635	0.067	0.041	0.0325	0.0355	0.0315	0.026	0.024	0.0285	0.0205	0.022	0.027	0.025	0.034	0.027	0.0215	0.019	0.0205	0.022	0.023
rnd-4_family-400	0.019	0.0185	0.0205	0.0205	0.0235	0.0255	0.027	0.0255	0.027	0.031	0.044	0.0325	0.0335	0.031	0.035	0.0365	0.0335	0.0355	0.0335	0.0335	0.035	0.037	0.038	0.037	0.035	0.0365	0.039	0.0415	0.0395	0.0395	0.0365
rnd-4_family-49	0.028	0.0145	0.019	0.021	0.0125	0.0165	0.016	0.0165	0.016	0.021	0.0265	0.0215	0.0195	0.0195	0.02	0.022	0.021	0.0245	0.029	0.0345	0.0415	0.045	0.048	0.049	0.06	0.055	0.0525	0.048	0.059	0.0615	0.061
rnd-4_family-56	0.0345	0.03	0.0315	0.033	0.0325	0.0265	0.028	0.028	0.0235	0.0325	0.037	0.028	0.031	0.0305	0.025	0.0285	0.026	0.03	0.034	0.0365	0.0295	0.0385	0.036	0.026	0.036	0.0375	0.036	0.0385	0.0405	0.0395	0.036
rnd-4_family-598	0.024	0.0195	0.021	0.0195	0.023	0.022	0.019	0.0215	0.025	0.0275	0.053	0.039	0.0295	0.0315	0.0305	0.031	0.031	0.036	0.036	0.0335	0.033	0.0355	0.0385	0.041	0.0465	0.0405	0.043	0.0355	0.039	0.0385	0.0365
rnd-4_family-600	0.027	0.0245	0.0255	0.0255	0.025	0.027	0.0285	0.028	0.0305	0.0315	0.039	0.032	0.0325	0.0315	0.032	0.033	0.0325	0.0335	0.032	0.0355	0.037	0.0365	0.036	0.035	0.0355	0.037	0.036	0.0345	0.034	0.0365	0.0375
rnd-4_family-63	0.0225	0.0355	0.021	0.017	0.024	0.0195	0.021	0.0295	0.0255	0.024	0.0325	0.032	0.0355	0.037	0.0345	0.035	0.035	0.0355	0.034	0.0325	0.0345	0.0355	0.0375	0.044	0.0435	0.0415	0.0495	0.0375	0.03	0.032	0.031
rnd-4_family-73	0.016	0.0175	0.018	0.023	0.018	0.0255	0.0195	0.026	0.026	0.0285	0.0565	0.0335	0.0435	0.0375	0.026	0.028	0.0265	0.0285	0.044	0.032	0.0355	0.045	0.031	0.0355	0.0385	0.037	0.037	0.038	0.04	0.041	0.048
rnd-4_family-807	0.011	0.0105	0.0225	0.0085	0.015	0.014	0.019	0.0135	0.021	0.0195	0.0625	0.0195	0.068	0.0385	0.0305	0.026	0.0895	0.048	0.0505	0.0365	0.0325	0.032	0.043	0.0605	0.04	0.032	0.0275	0.021	0.039	0.027	0.0225
rnd-4_family-841	0.024	0.021	0.0265	0.0205	0.022	0.021	0.022	0.0255	0.023	0.026	0.034	0.0285	0.03	0.0255	0.0315	0.031	0.037	0.033	0.037	0.038	0.0365	0.0385	0.0455	0.051	0.041	0.036	0.039	0.0345	0.0395	0.0415	0.04
rnd-4_family-91	0.019	0.018	0.026	0.024	0.0185	0.0215	0.025	0.022	0.0235	0.027	0.0425	0.039	0.0335	0.037	0.0405	0.036	0.0375	0.0365	0.0405	0.038	0.037	0.0435	0.045	0.0395	0.0315	0.0315	0.0375	0.0335	0.035	0.032	0.0285
rnd-5_family-1085	0.0065	0.1925	0.0075	0.1225	0.005	0.0545	0.053	0.003	0.003	0.005	0.122	0.055	0.123	0.009	0.009	0.006	0.008	0.009	0.007	0.013	0.0125	0.012	0.012	0.0145	0.0205	0.019	0.0225	0.02	0.019	0.016	0.018
rnd-5_family-1219	0.0165	0.026	0.0175	0.0225	0.0195	0.0195	0.0235	0.037	0.032	0.03	0.019	0.025	0.0345	0.0215	0.027	0.0255	0.023	0.035	0.025	0.0335	0.0385	0.0345	0.059	0.044	0.055	0.0615	0.0735	0.032	0.025	0.03	0.0325
rnd-5_family-1229	0.015	0.0185	0.021	0.024	0.0225	0.023	0.0255	0.0245	0.0325	0.024	0.0305	0.0375	0.033	0.0255	0.0405	0.048	0.0365	0.0465	0.032	0.032	0.033	0.035	0.0365	0.034	0.0445	0.041	0.0385	0.036	0.0345	0.0325	0.0395
rnd-5_family-1247	0.018	0.019	0.0205	0.0185	0.027	0.0195	0.0205	0.0255	0.0285	0.0245	0.024	0.032	0.0255	0.0255	0.0285	0.0365	0.026	0.033	0.028	0.0325	0.0335	0.0335	0.035	0.04	0.0425	0.037	0.0565	0.051	0.048	0.0575	0.051
rnd-5_family-1298	0.0215	0.0175	0.0195	0.022	0.0125	0.0275	0.023	0.0215	0.0235	0.022	0.0235	0.0305	0.0225	0.037	0.038	0.02	0.019	0.032	0.0265	0.06	0.0345	0.0405	0.043	0.0435	0.0365	0.0715	0.038	0.0515	0.0445	0.035	0.042
rnd-5_family-134	0.021	0.0185	0.026	0.0225	0.0215	0.0225	0.0135	0.0335	0.019	0.023	0.0315	0.0265	0.019	0.0265	0.029	0.027	0.032	0.0325	0.0195	0.0385	0.0365	0.0365	0.025	0.035	0.068	0.0735	0.0565	0.0315	0.0425	0.0575	0.035
rnd-5_family-1387	0.018	0.0345	0.025	0.049	0.0135	0.011	0.0115	0.0115	0.01	0.0175	0.0195	0.014	0.016	0.015	0.013	0.0195	0.016	0.029	0.027	0.026	0.0255	0.032	0.0285	0.041	0.041	0.0495	0.0535	0.0695	0.0855	0.0625	0.115
rnd-5_family-141	0.0235	0.0145	0.0125	0.0165	0.018	0.0165	0.0155	0.0225	0.0235	0.0375	0.085	0.06	0.046	0.0485	0.047	0.0395	0.0315	0.032	0.0265	0.0295	0.038	0.031	0.0305	0.032	0.03	0.025	0.0285	0.037	0.03	0.038	0.034
rnd-5_family-143	0.0155	0.027	0.0275	0.0385	0.02	0.0265	0.035	0.035	0.0295	0.023	0.035	0.022	0.0415	0.034	0.0255	0.032	0.037	0.0285	0.0245	0.042	0.032	0.03	0.0365	0.038	0.0285	0.043	0.0415	0.0315	0.045	0.0415	0.033
rnd-5_family-1435	0.01	0.009	0.011	0.0115	0.0125	0.014	0.0175	0.018	0.0175	0.026	0.0625	0.0385	0.0295	0.0315	0.031	0.033	0.0475	0.046	0.0435	0.035	0.0345	0.037	0.0385	0.0345	0.0395	0.0385	0.037	0.063	0.0535	0.0405	0.0375
rnd-5_family-1447	0.0105	0.014	0.0145	0.014	0.013	0.0105	0.013	0.016	0.0145	0.0165	0.0175	0.0195	0.0175	0.0205	0.0245	0.03	0.0365	0.034	0.041	0.0395	0.0385	0.0415	0.0475	0.0485	0.0475	0.054	0.058	0.057	0.066	0.0745	0.0505
rnd-5_family-1509	0.0055	0.0095	0.0095	0.0095	0.0075	0.0075	0.0135	0.01	0.0165	0.1185	0.015	0.01	0.0075	0.0105	0.0205	0.008	0.0125	0.01	0.0155	0.0115	0.015	0.079	0.0265	0.1325	0.139	0.0325	0.014	0.076	0.0425	0.042	0.0725
rnd-5_family-155	0.0105	0.007	0.013	0.007	0.005	0.007	0.0165	0.01	0.0175	0.0125	0.009	0.163	0.012	0.0135	0.0185	0.013	0.02	0.0205	0.0275	0.03	0.0325	0.022	0.032	0.0355	0.04	0.051	0.035	0.044	0.052	0.026	0.1955
rnd-5_family-1571	0.031	0.0225	0.023	0.021	0.0665	0.068	0.02	0.021	0.0265	0.0315	0.0145	0.0255	0.0375	0.0385	0.031	0.0215	0.026	0.0215	0.0225	0.035	0.026	0.037	0.031	0.036	0.0355	0.036	0.0345	0.035	0.035	0.056	0.0335
rnd-5_family-1573	0.012	0.018	0.0175	0.014	0.013	0.02	0.0175	0.0135	0.02	0.0285	0.0175	0.0295	0.0255	0.038	0.041	0.036	0.0275	0.0285	0.022	0.0365	0.04	0.04	0.059	0.0755	0.033	0.0415	0.05	0.0565	0.0415	0.049	0.039
rnd-5_family-1595	0.016	0.0205	0.0165	0.0155	0.016	0.0185	0.0185	0.0175	0.013	0.0165	0.015	0.013	0.0145	0.019	0.0215	0.0215	0.0265	0.0215	0.023	0.032	0.0315	0.0415	0.0355	0.0555	0.0715	0.053	0.076	0.06	0.0695	0.0655	0.0645
rnd-5_family-1652	0.0095	0.0085	0.011	0.021	0.0135	0.012	0.0125	0.024	0.0385	0.0355	0.0465	0.0335	0.06	0.035	0.0225	0.0415	0.028	0.041	0.019	0.0555	0.057	0.044	0.0365	0.0275	0.045	0.0965	0.0365	0.0235	0.0195	0.015	0.03
rnd-5_family-1725	0.0165	0.013	0.0155	0.013	0.0135	0.018	0.026	0.021	0.0205	0.03	0.02	0.0265	0.0335	0.0195	0.048	0.016	0.033	0.024	0.023	0.0245	0.04	0.041	0.0415	0.035	0.069	0.046	0.0885	0.0515	0.048	0.0405	0.0455
rnd-5_family-1734	0.004	0.005	0.0045	0.0055	0.006	0.0095	0.0085	0.007	0.008	0.016	0.0455	0.0365	0.0365	0.052	0.068	0.0485	0.055	0.042	0.04	0.035	0.036	0.0575	0.0635	0.0535	0.045	0.0465	0.04	0.0255	0.0245	0.035	0.039
rnd-5_family-1741	0.033	0.022	0.03	0.028	0.019	0.0275	0.02	0.0235	0.0295	0.0145	0.022	0.0255	0.0245	0.018	0.042	0.025	0.0375	0.031	0.0405	0.0445	0.0395	0.039	0.0415	0.034	0.0445	0.031	0.035	0.05	0.032	0.052	0.0425
rnd-5_family-1752	0.027	0.027	0.026	0.0275	0.0245	0.029	0.0285	0.0275	0.0275	0.0305	0.0385	0.03	0.0305	0.03	0.0315	0.031	0.033	0.031	0.037	0.0335	0.034	0.039	0.037	0.0365	0.034	0.0365	0.038	0.035	0.036	0.037	0.037
rnd-5_family-1761	0.0145	0.012	0.0155	0.015	0.0145	0.021	0.024	0.0195	0.0235	0.03	0.0375	0.03	0.0345	0.035	0.0415	0.0345	0.033	0.034	0.0365	0.0375	0.039	0.0395	0.0405	0.044	0.0435	0.0425	0.0425	0.041	0.041	0.045	0.0385
rnd-5_family-179	0.023	0.0225	0.0255	0.0255	0.031	0.025	0.0245	0.022	0.031	0.032	0.0455	0.0315	0.038	0.0325	0.031	0.0305	0.035	0.029	0.0325	0.0305	0.04	0.0325	0.035	0.031	0.036	0.0385	0.041	0.0375	0.039	0.0385	0.034
rnd-5_family-1806	0.018	0.0045	0.006	0.005	0.005	0.0055	0.0315	0.008	0.0075	0.0035	0.017	0.0045	0.0205	0.0235	0.0145	0.025	0.0125	0.0605	0.015	0.0365	0.02	0.0565	0.0795	0.047	0.039	0.0675	0.0905	0.077	0.113	0.0215	0.0645
rnd-5_family-1812	0.003	0.0045	0.0035	0.003	5e-04	0.0075	0.0015	0.0315	0.007	0.0115	0.03	0.0125	0.0385	0.0165	0.0275	0.073	0.0165	0.0335	0.0495	0.0365	0.029	0.046	0.062	0.0575	0.045	0.109	0.0795	0.0265	0.0775	0.046	0.014
rnd-5_family-1828	0.0155	0.019	0.0185	0.0245	0.0195	0.026	0.028	0.025	0.0265	0.0285	0.034	0.0285	0.027	0.0305	0.039	0.0345	0.035	0.0375	0.0405	0.0385	0.0375	0.044	0.0365	0.0385	0.037	0.0485	0.04	0.027	0.0385	0.047	0.031
rnd-5_family-1871	0.0235	0.019	0.0205	0.0235	0.027	0.0315	0.0265	0.0255	0.0285	0.0335	0.06	0.0405	0.035	0.033	0.0315	0.0355	0.0365	0.039	0.0325	0.032	0.034	0.0355	0.0425	0.0335	0.031	0.032	0.033	0.0345	0.031	0.0305	0.029
rnd-5_family-19	0.0265	0.02	0.025	0.0245	0.0265	0.029	0.0305	0.0305	0.031	0.0325	0.0555	0.035	0.0325	0.031	0.032	0.0315	0.033	0.033	0.0355	0.0355	0.035	0.033	0.032	0.0355	0.0315	0.0335	0.034	0.033	0.0325	0.034	0.036
rnd-5_family-1913	0.02	0.018	0.021	0.019	0.0225	0.0285	0.0295	0.027	0.034	0.038	0.0595	0.0475	0.0405	0.032	0.0325	0.031	0.04	0.033	0.0355	0.028	0.033	0.0345	0.032	0.035	0.033	0.0355	0.031	0.0365	0.031	0.029	0.0315
rnd-5_family-1931	0.0195	0.018	0.0135	0.0165	0.0125	0.0155	0.0145	0.0145	0.015	0.0245	0.02	0.027	0.0315	0.023	0.022	0.0255	0.0325	0.0315	0.025	0.051	0.033	0.041	0.0475	0.047	0.0475	0.063	0.053	0.049	0.063	0.0475	0.058
rnd-5_family-1981	0.02	0.0185	0.02	0.0215	0.0205	0.0215	0.0205	0.0225	0.027	0.0325	0.044	0.037	0.043	0.036	0.035	0.035	0.036	0.033	0.039	0.0365	0.038	0.04	0.038	0.039	0.0385	0.036	0.0335	0.0355	0.035	0.034	0.0335
rnd-5_family-2069	0.0115	0.0145	0.0145	0.0175	0.0145	0.0165	0.015	0.016	0.0145	0.0165	0.0205	0.021	0.0225	0.0245	0.0245	0.022	0.025	0.029	0.036	0.0365	0.036	0.046	0.0435	0.0475	0.05	0.055	0.0605	0.056	0.065	0.076	0.0515
rnd-5_family-207	0.021	0.024	0.04	0.039	0.023	0.0205	0.024	0.017	0.0335	0.0275	0.026	0.023	0.039	0.027	0.031	0.026	0.034	0.0305	0.0295	0.033	0.0405	0.0375	0.0325	0.036	0.043	0.0365	0.0325	0.0405	0.0455	0.041	0.0465
rnd-5_family-2097	0.0205	0.0255	0.0225	0.0265	0.03	0.032	0.0195	0.025	0.0245	0.0215	0.029	0.0255	0.019	0.026	0.0225	0.0205	0.0215	0.0295	0.025	0.0345	0.0305	0.0495	0.043	0.042	0.055	0.0475	0.067	0.044	0.0435	0.041	0.0375
rnd-5_family-2113	0.022	0.045	0.0435	0.023	0.0235	0.031	0.025	0.0245	0.035	0.034	0.0325	0.0245	0.0195	0.023	0.019	0.02	0.0315	0.049	0.044	0.028	0.0255	0.0275	0.034	0.034	0.0285	0.027	0.0425	0.0475	0.044	0.046	0.044
rnd-5_family-2252	0.0145	0.0135	0.016	0.013	0.0125	0.013	0.0155	0.026	0.0215	0.0235	0.051	0.0615	0.067	0.066	0.0565	0.0255	0.1005	0.0475	0.0335	0.0225	0.0225	0.022	0.022	0.0295	0.026	0.0245	0.0305	0.045	0.0275	0.0275	0.023
rnd-5_family-2275	0.018	0.0185	0.0205	0.0165	0.0385	0.0715	0.054	0.0585	0.0335	0.044	0.069	0.041	0.0325	0.0285	0.0315	0.0335	0.031	0.036	0.0295	0.021	0.0215	0.0375	0.0305	0.018	0.016	0.02	0.0285	0.031	0.022	0.027	0.0195
rnd-5_family-23	0.0225	0.0225	0.021	0.025	0.0305	0.0435	0.0355	0.0435	0.0405	0.0455	0.0705	0.048	0.048	0.042	0.0365	0.037	0.031	0.03	0.027	0.025	0.026	0.0275	0.028	0.0245	0.0265	0.026	0.027	0.0235	0.022	0.023	0.0215
rnd-5_family-2334	0.024	0.0215	0.0295	0.021	0.023	0.0175	0.041	0.026	0.0345	0.033	0.0405	0.034	0.0165	0.022	0.0325	0.0515	0.024	0.027	0.048	0.031	0.046	0.03	0.046	0.036	0.0395	0.024	0.04	0.05	0.032	0.037	0.021
rnd-5_family-237	0.026	0.0195	0.0205	0.021	0.022	0.0255	0.028	0.0285	0.0335	0.041	0.0755	0.042	0.0385	0.0295	0.028	0.03	0.0315	0.037	0.04	0.032	0.0375	0.034	0.037	0.0315	0.0295	0.031	0.0315	0.0295	0.033	0.031	0.027
rnd-5_family-2374	0.0255	0.022	0.023	0.024	0.029	0.029	0.027	0.027	0.0275	0.0285	0.046	0.032	0.031	0.03	0.03	0.032	0.0345	0.033	0.0345	0.035	0.0355	0.035	0.0385	0.038	0.038	0.035	0.038	0.0375	0.0345	0.036	0.0325
rnd-5_family-242	0.022	0.0195	0.0205	0.0205	0.022	0.022	0.022	0.0205	0.028	0.031	0.0845	0.0485	0.044	0.035	0.0325	0.0335	0.0505	0.037	0.0335	0.032	0.033	0.027	0.024	0.026	0.0295	0.032	0.028	0.0315	0.036	0.0455	0.0285
rnd-5_family-2432	0.0345	0.0335	0.03	0.029	0.045	0.018	0.0265	0.0245	0.022	0.0215	0.023	0.02	0.026	0.0245	0.0225	0.017	0.0235	0.025	0.027	0.034	0.03	0.025	0.031	0.0285	0.0465	0.0415	0.066	0.051	0.0555	0.042	0.0555
rnd-5_family-2448	0.0225	0.027	0.028	0.027	0.028	0.0215	0.044	0.0265	0.0345	0.023	0.0645	0.037	0.0235	0.026	0.0365	0.033	0.035	0.021	0.034	0.0345	0.0365	0.0285	0.0245	0.0315	0.0325	0.0455	0.054	0.025	0.0325	0.032	0.028
rnd-5_family-2468	0.022	0.013	0.017	0.0165	0.025	0.023	0.0335	0.0255	0.032	0.0385	0.114	0.063	0.0765	0.0425	0.0505	0.0415	0.0645	0.0315	0.0315	0.0365	0.023	0.0165	0.019	0.0185	0.017	0.0165	0.0175	0.0195	0.0185	0.0175	0.0195
rnd-5_family-2477	0.027	0.0235	0.0245	0.033	0.0225	0.023	0.023	0.0285	0.031	0.039	0.0735	0.045	0.039	0.039	0.0285	0.021	0.0235	0.028	0.0275	0.0345	0.048	0.045	0.0305	0.036	0.0245	0.029	0.0305	0.029	0.027	0.0345	0.032
rnd-5_family-2491	0.0125	0.0075	0.0115	0.0095	0.01	0.0125	0.0105	0.01	0.015	0.01	0.0325	0.038	0.0315	0.0265	0.038	0.034	0.028	0.0225	0.0225	0.0285	0.0315	0.0395	0.055	0.038	0.048	0.089	0.065	0.057	0.0525	0.0445	0.069
rnd-5_family-2493	0.0175	0.013	0.022	0.0145	0.0235	0.018	0.0265	0.0145	0.0235	0.02	0.0315	0.039	0.0245	0.022	0.0245	0.031	0.0215	0.0205	0.0805	0.0395	0.0495	0.04	0.035	0.031	0.04	0.0395	0.0385	0.0715	0.055	0.0465	0.026
rnd-5_family-2610	0.004	0.0035	0.003	0.0045	0.008	0.004	0.0065	0.0055	0.0065	0.0145	0.013	0.02	0.024	0.022	0.025	0.033	0.035	0.05	0.072	0.055	0.029	0.068	0.069	0.061	0.0515	0.0625	0.0315	0.0555	0.055	0.059	0.048
rnd-5_family-2638	0.022	0.0185	0.0115	0.019	0.0215	0.0155	0.018	0.025	0.021	0.0205	0.0135	0.01	0.015	0.0195	0.0255	0.0225	0.022	0.0225	0.0395	0.021	0.041	0.062	0.036	0.0625	0.0505	0.0465	0.0935	0.04	0.05	0.0635	0.05
rnd-5_family-27	0.0255	0.028	0.0265	0.0245	0.026	0.0275	0.0235	0.0255	0.027	0.027	0.041	0.0325	0.0325	0.0315	0.033	0.0305	0.033	0.033	0.0335	0.034	0.036	0.0345	0.033	0.037	0.0365	0.039	0.039	0.036	0.037	0.04	0.035
rnd-5_family-2772	0.0175	0.018	0.024	0.0315	0.026	0.02	0.02	0.024	0.0215	0.03	0.0205	0.0305	0.026	0.0485	0.045	0.03	0.0285	0.0545	0.029	0.0395	0.029	0.04	0.0425	0.043	0.032	0.0615	0.052	0.0325	0.0195	0.03	0.03
rnd-5_family-287	0.0085	0.014	0.0135	0.0205	0.0175	0.0115	0.0165	0.015	0.016	0.0135	0.0195	0.0185	0.021	0.0215	0.02	0.029	0.0325	0.0325	0.033	0.0375	0.0365	0.039	0.0475	0.047	0.0595	0.0555	0.073	0.064	0.0575	0.068	0.0425
rnd-5_family-2915	0.029	0.02	0.0275	0.017	0.025	0.031	0.0415	0.029	0.027	0.039	0.0415	0.0285	0.026	0.028	0.0285	0.033	0.0385	0.034	0.046	0.0375	0.0405	0.025	0.0245	0.028	0.0385	0.0435	0.03	0.037	0.039	0.0345	0.033
rnd-5_family-2923	0.026	0.025	0.0245	0.0275	0.0275	0.027	0.026	0.025	0.031	0.0355	0.0475	0.04	0.036	0.0305	0.0305	0.033	0.0355	0.0325	0.031	0.0315	0.031	0.0345	0.031	0.033	0.0355	0.0325	0.0355	0.0365	0.034	0.037	0.036
rnd-5_family-2924	0.018	0.026	0.0335	0.0255	0.028	0.0295	0.0275	0.0315	0.036	0.03	0.041	0.034	0.0295	0.0285	0.0425	0.0285	0.044	0.0345	0.0265	0.0395	0.0385	0.0345	0.0315	0.0335	0.034	0.0315	0.038	0.0285	0.0305	0.037	0.027
rnd-5_family-3005	0.0235	0.023	0.0205	0.0285	0.022	0.0385	0.0255	0.0225	0.052	0.046	0.1275	0.0475	0.0295	0.026	0.0545	0.0405	0.0235	0.023	0.0305	0.0285	0.035	0.026	0.0235	0.022	0.0205	0.021	0.0315	0.02	0.0295	0.0195	0.019
rnd-5_family-3022	0.0225	0.018	0.033	0.0275	0.035	0.03	0.027	0.046	0.0335	0.0495	0.11	0.038	0.033	0.0295	0.024	0.0235	0.0325	0.0235	0.027	0.0335	0.0205	0.027	0.029	0.039	0.0265	0.027	0.032	0.027	0.026	0.0275	0.0235
rnd-5_family-3095	0.01	0.01	0.0155	0.016	0.0095	0.0185	0.0215	0.028	0.0285	0.024	0.0315	0.04	0.029	0.0355	0.032	0.0495	0.043	0.035	0.039	0.0395	0.0475	0.028	0.032	0.0385	0.0475	0.0465	0.04	0.042	0.0325	0.048	0.0405
rnd-5_family-3123	0.034	0.0185	0.017	0.018	0.018	0.019	0.024	0.0195	0.026	0.025	0.0285	0.032	0.042	0.029	0.025	0.032	0.036	0.029	0.0265	0.0445	0.0485	0.044	0.038	0.053	0.051	0.0515	0.0275	0.0345	0.0315	0.0455	0.032
rnd-5_family-3141	0.0425	0.0065	0.0175	0.0435	0.0275	0.0625	0.0955	0.0095	0.0175	0.022	0.0175	0.045	0.0475	0.0275	0.0275	0.0335	0.0265	0.026	0.0205	0.0165	0.021	0.019	0.0195	0.0145	0.0315	0.027	0.046	0.0505	0.0415	0.0435	0.0545
rnd-5_family-3183	0.025	0.0195	0.0215	0.0255	0.0375	0.0315	0.03	0.0305	0.0435	0.048	0.0815	0.052	0.0445	0.034	0.0435	0.0405	0.051	0.0355	0.032	0.0245	0.035	0.033	0.0345	0.0255	0.021	0.018	0.018	0.018	0.016	0.0155	0.0155
rnd-5_family-3242	0.0235	0.016	0.028	0.025	0.0125	0.0175	0.01	0.0195	0.0355	0.0295	0.0245	0.0205	0.0245	0.027	0.0185	0.0215	0.034	0.0435	0.039	0.0235	0.0355	0.036	0.0355	0.054	0.062	0.049	0.052	0.0515	0.037	0.053	0.044
rnd-5_family-327	0.001	0.022	0.022	0.0395	0.0015	0.036	0.001	0.0185	0.0015	0.1555	0.0825	0.207	0.0205	0.0225	0.023	0.057	0.002	0.001	0.023	0.041	0.02	0.02	0.0035	0.0245	0.064	0.0275	0.02	0.037	0.002	0.002	0.0015
rnd-5_family-330	0.024	0.023	0.0205	0.023	0.0245	0.023	0.028	0.023	0.0255	0.021	0.022	0.0295	0.021	0.0225	0.021	0.027	0.025	0.031	0.036	0.036	0.0425	0.0325	0.0365	0.0385	0.04	0.05	0.044	0.0545	0.0615	0.046	0.0495
rnd-5_family-3375	0.0025	0.0095	0.022	0.0465	0.0305	0.015	0.203	0.1335	0.006	0.069	0.0095	0.0305	0.0095	0.0035	0.0275	0.017	0.0105	0.017	0.0375	0.01	0.0085	0.021	0.0135	0.0615	0.03	0.0095	0.017	0.113	0.0025	0.0035	0.0085
rnd-5_family-3383	0.0065	0.0125	0.019	0.018	0.015	0.0195	0.024	0.021	0.03	0.0135	0.05	0.017	0.043	0.02	0.034	0.035	0.042	0.0315	0.0465	0.0525	0.0405	0.035	0.031	0.0575	0.0205	0.068	0.029	0.054	0.027	0.0495	0.037
rnd-5_family-3433	0.021	0.032	0.0205	0.021	0.0285	0.026	0.038	0.0405	0.0355	0.038	0.033	0.028	0.02	0.024	0.0295	0.038	0.0275	0.032	0.034	0.029	0.0345	0.043	0.035	0.049	0.0405	0.0405	0.026	0.0425	0.0325	0.0285	0.0325
rnd-5_family-3522	0.0135	0.0125	0.0135	0.0185	0.0165	0.0245	0.026	0.0225	0.0345	0.042	0.0865	0.051	0.049	0.045	0.043	0.043	0.031	0.035	0.0325	0.0375	0.038	0.033	0.0355	0.0335	0.027	0.0295	0.0295	0.028	0.0245	0.0235	0.021
rnd-5_family-3574	0.0185	0.021	0.0175	0.021	0.025	0.021	0.019	0.0245	0.0245	0.0255	0.032	0.0235	0.0295	0.032	0.031	0.026	0.0355	0.0345	0.0365	0.034	0.0375	0.043	0.039	0.035	0.0405	0.0435	0.049	0.045	0.046	0.045	0.044
rnd-5_family-3599	0.005	0.008	0.019	0.0095	0.0085	0.0185	0.021	0.0315	0.0205	0.0345	0.0275	0.033	0.0185	0.027	0.028	0.0415	0.0465	0.0275	0.049	0.0195	0.0285	0.0315	0.022	0.034	0.0615	0.053	0.0525	0.0495	0.0625	0.0675	0.0395
rnd-5_family-3691	0.0135	0.0125	0.011	0.0145	0.014	0.0175	0.019	0.0275	0.021	0.026	0.038	0.0265	0.0255	0.02	0.0205	0.0225	0.022	0.0225	0.0245	0.0245	0.0285	0.034	0.037	0.0415	0.048	0.047	0.0545	0.0585	0.0745	0.066	0.089
rnd-5_family-3710	0.028	0.0195	0.022	0.0255	0.0215	0.029	0.026	0.033	0.031	0.0245	0.026	0.0245	0.0305	0.0315	0.0315	0.0325	0.035	0.033	0.049	0.051	0.032	0.058	0.031	0.0325	0.0295	0.037	0.0285	0.036	0.0315	0.039	0.041
rnd-5_family-3825	0.0275	0.017	0.0405	0.03	0.027	0.0365	0.041	0.0225	0.0245	0.0745	0.0185	0.0295	0.0485	0.031	0.028	0.023	0.0255	0.0205	0.036	0.012	0.023	0.031	0.043	0.0495	0.0395	0.0365	0.039	0.038	0.035	0.0245	0.029
rnd-5_family-40	0.024	0.014	0.035	0.02	0.0465	0.022	0.047	0.023	0.0185	0.034	0.0245	0.0325	0.0235	0.0265	0.028	0.0355	0.0205	0.032	0.0285	0.024	0.025	0.032	0.022	0.083	0.0735	0.0295	0.0345	0.039	0.034	0.0225	0.0485
rnd-5_family-4111	0.017	0.022	0.0205	0.041	0.02	0.03	0.028	0.0325	0.026	0.028	0.037	0.029	0.03	0.035	0.0325	0.035	0.0295	0.039	0.031	0.0315	0.0305	0.0365	0.048	0.0455	0.0295	0.044	0.0405	0.0375	0.0295	0.0275	0.036
rnd-5_family-4210	0.0255	0.0155	0.0185	0.0225	0.019	0.031	0.03	0.0425	0.0425	0.0475	0.078	0.0375	0.032	0.031	0.029	0.032	0.033	0.0275	0.0225	0.0195	0.0205	0.022	0.02	0.0285	0.0335	0.031	0.0275	0.0345	0.06	0.045	0.039
rnd-5_family-4238	0.0235	0.019	0.023	0.028	0.0295	0.028	0.0265	0.0245	0.024	0.0245	0.026	0.025	0.0265	0.025	0.0345	0.0385	0.0305	0.0335	0.035	0.036	0.038	0.038	0.0465	0.0405	0.0405	0.041	0.0475	0.037	0.0415	0.0365	0.0335
rnd-5_family-4305	0.02	0.0155	0.0195	0.0155	0.018	0.024	0.0245	0.0225	0.0295	0.026	0.0365	0.037	0.0475	0.047	0.05	0.0425	0.0355	0.0295	0.0285	0.027	0.0295	0.0295	0.035	0.033	0.035	0.039	0.0405	0.0385	0.0375	0.039	0.0465
rnd-5_family-435	0.028	0.0255	0.0275	0.025	0.0255	0.037	0.03	0.04	0.0365	0.035	0.0655	0.037	0.036	0.0335	0.0305	0.035	0.03	0.0325	0.034	0.0385	0.0315	0.03	0.0305	0.0275	0.0285	0.03	0.0245	0.028	0.029	0.0285	0.029
rnd-5_family-440	0.02	0.0165	0.0185	0.021	0.023	0.0325	0.031	0.0225	0.0295	0.055	0.071	0.0395	0.0325	0.0255	0.0255	0.0235	0.0265	0.0305	0.0315	0.0275	0.029	0.03	0.029	0.0365	0.0355	0.0415	0.0375	0.0385	0.05	0.035	0.0365
rnd-5_family-4449	0.023	0.0245	0.0305	0.0315	0.023	0.032	0.0205	0.024	0.0265	0.028	0.0255	0.036	0.0305	0.029	0.03	0.032	0.035	0.031	0.039	0.027	0.0325	0.039	0.045	0.031	0.044	0.041	0.042	0.034	0.0425	0.037	0.035
rnd-5_family-4547	0.021	0.019	0.02	0.022	0.0235	0.024	0.0305	0.024	0.025	0.0255	0.0305	0.03	0.0305	0.0295	0.033	0.0355	0.037	0.0395	0.04	0.0335	0.0345	0.04	0.037	0.037	0.035	0.038	0.0455	0.035	0.042	0.0415	0.0435
rnd-5_family-460	0.021	0.0165	0.0255	0.028	0.061	0.0345	0.0285	0.032	0.0305	0.04	0.0885	0.045	0.0385	0.0675	0.0495	0.033	0.0445	0.025	0.0215	0.022	0.023	0.0235	0.0215	0.028	0.0245	0.025	0.021	0.022	0.021	0.02	0.0175
rnd-5_family-4654	0.0215	0.0215	0.027	0.029	0.029	0.025	0.023	0.027	0.024	0.0275	0.032	0.029	0.0305	0.0305	0.0325	0.0365	0.038	0.035	0.0395	0.0425	0.039	0.036	0.0395	0.04	0.038	0.035	0.0345	0.037	0.039	0.032	0.03
rnd-5_family-472	0.029	0.023	0.028	0.0245	0.026	0.0275	0.0245	0.027	0.041	0.0435	0.0525	0.0435	0.0465	0.0345	0.0345	0.036	0.0385	0.0345	0.043	0.037	0.0315	0.0325	0.0255	0.027	0.026	0.0255	0.0285	0.0255	0.0305	0.0285	0.0235
rnd-5_family-4745	0.0145	0.0115	0.0115	0.0125	0.013	0.016	0.0145	0.018	0.0245	0.026	0.0535	0.0415	0.0465	0.0565	0.063	0.055	0.0595	0.061	0.047	0.0355	0.0345	0.0295	0.038	0.0265	0.0285	0.026	0.0285	0.026	0.03	0.0255	0.026
rnd-5_family-484	0.048	0.0315	0.021	0.044	0.031	0.0375	0.031	0.032	0.034	0.031	0.0345	0.025	0.0305	0.0405	0.0305	0.022	0.0245	0.021	0.0235	0.026	0.0315	0.035	0.0265	0.0445	0.035	0.033	0.0345	0.0455	0.0315	0.0365	0.0295
rnd-5_family-524	0.0145	0.0115	0.018	0.024	0.021	0.0185	0.0195	0.0265	0.023	0.037	0.04	0.042	0.031	0.0325	0.0235	0.0295	0.035	0.0335	0.0245	0.0395	0.036	0.032	0.032	0.048	0.0405	0.0445	0.0415	0.0415	0.054	0.0435	0.0445
rnd-5_family-579	0.0085	0.012	0.025	0.0125	0.0205	0.0075	0.0105	0.025	0.0145	0.017	0.0205	0.0285	0.0235	0.1105	0.033	0.03	0.025	0.041	0.0485	0.026	0.043	0.037	0.0375	0.0445	0.0715	0.0575	0.0415	0.033	0.056	0.0175	0.021
rnd-5_family-58	0.022	0.0225	0.026	0.0255	0.0255	0.027	0.0305	0.029	0.029	0.034	0.048	0.0345	0.0325	0.031	0.033	0.035	0.031	0.0325	0.0355	0.0305	0.037	0.0385	0.034	0.032	0.0355	0.037	0.0365	0.033	0.0325	0.036	0.0345
rnd-5_family-589	0.0125	0.011	0.013	0.0145	0.0155	0.023	0.0225	0.0235	0.0265	0.0255	0.0355	0.027	0.024	0.0245	0.0235	0.022	0.0345	0.0325	0.034	0.0415	0.0425	0.04	0.046	0.049	0.0565	0.0425	0.046	0.046	0.049	0.0485	0.048
rnd-5_family-590	0.025	0.02	0.033	0.029	0.0295	0.0335	0.033	0.035	0.0335	0.044	0.0535	0.036	0.032	0.0305	0.0315	0.0325	0.033	0.0305	0.036	0.032	0.0325	0.0295	0.032	0.0305	0.0265	0.033	0.03	0.0335	0.03	0.032	0.028
rnd-5_family-631	0.0105	0.0165	0.0215	0.0075	0.0115	0.0075	0.015	0.0115	0.0395	0.016	0.0175	0.021	0.0105	0.015	0.0165	0.022	0.022	0.017	0.0295	0.036	0.044	0.0375	0.034	0.0545	0.0535	0.053	0.0685	0.061	0.0535	0.109	0.07
rnd-5_family-64	0.036	0.0225	0.037	0.0235	0.0295	0.0275	0.0325	0.03	0.03	0.0335	0.041	0.03	0.034	0.029	0.035	0.0365	0.0325	0.0335	0.0405	0.03	0.0295	0.0275	0.0305	0.0285	0.03	0.03	0.031	0.0415	0.038	0.0345	0.036
rnd-5_family-701	0.0225	0.02	0.024	0.0215	0.0255	0.0315	0.031	0.028	0.0295	0.0305	0.0365	0.034	0.028	0.028	0.026	0.03	0.0295	0.0345	0.034	0.037	0.033	0.037	0.035	0.0295	0.043	0.039	0.051	0.0395	0.044	0.036	0.033
rnd-5_family-703	0.045	0.019	0.0285	0.0345	0.0305	0.0375	0.0295	0.028	0.0295	0.0185	0.026	0.0285	0.022	0.0195	0.025	0.024	0.0345	0.026	0.0245	0.029	0.025	0.0505	0.044	0.067	0.033	0.0265	0.035	0.0305	0.0445	0.044	0.0415
rnd-5_family-717	0.02	0.0145	0.0115	0.0185	0.014	0.0195	0.015	0.015	0.0185	0.0255	0.033	0.0225	0.019	0.021	0.0355	0.0315	0.023	0.0275	0.0385	0.034	0.052	0.0405	0.047	0.043	0.048	0.0455	0.044	0.0515	0.05	0.066	0.054
rnd-5_family-72	0.0225	0.021	0.0195	0.0185	0.016	0.0185	0.0195	0.0175	0.0175	0.09	0.0985	0.072	0.0445	0.0255	0.0475	0.043	0.0505	0.033	0.0285	0.0275	0.0285	0.0265	0.0215	0.0205	0.0195	0.019	0.037	0.03	0.023	0.021	0.0205
rnd-5_family-780	0.022	0.0195	0.018	0.02	0.018	0.02	0.019	0.023	0.0305	0.024	0.0395	0.025	0.032	0.0295	0.03	0.0355	0.03	0.0415	0.036	0.042	0.045	0.0395	0.0415	0.041	0.0445	0.035	0.039	0.035	0.047	0.042	0.0345
rnd-5_family-804	0.027	0.021	0.027	0.0285	0.0265	0.029	0.027	0.029	0.033	0.0405	0.0725	0.04	0.039	0.0285	0.027	0.0275	0.029	0.033	0.0335	0.057	0.032	0.0295	0.032	0.0315	0.033	0.026	0.0285	0.03	0.0275	0.0265	0.027
rnd-5_family-840	0.024	0.0255	0.0245	0.0305	0.0275	0.028	0.025	0.031	0.0285	0.0265	0.043	0.03	0.027	0.0275	0.0345	0.038	0.032	0.033	0.0315	0.029	0.035	0.037	0.034	0.034	0.037	0.042	0.0475	0.042	0.033	0.0285	0.03
rnd-5_family-880	0.0045	0.004	0.008	0.006	0.013	0.011	0.0215	0.0185	0.027	0.026	0.0305	0.033	0.05	0.042	0.0605	0.0545	0.052	0.047	0.0405	0.0395	0.0335	0.0355	0.042	0.0425	0.0355	0.035	0.037	0.042	0.032	0.0425	0.0355
rnd-5_family-8920	0.02	0.019	0.017	0.0315	0.021	0.017	0.018	0.0215	0.0185	0.019	0.0215	0.029	0.024	0.021	0.022	0.0355	0.042	0.0285	0.0235	0.027	0.0255	0.0245	0.0275	0.0485	0.053	0.065	0.049	0.0555	0.074	0.0695	0.0315
rnd-5_family-928	0.027	0.027	0.025	0.025	0.023	0.038	0.0545	0.024	0.0175	0.0235	0.027	0.025	0.0255	0.0165	0.029	0.022	0.0285	0.0465	0.043	0.032	0.026	0.0445	0.0295	0.047	0.0335	0.042	0.043	0.0335	0.049	0.0395	0.0335
rnd-5_family-932	0.024	0.014	0.0195	0.0215	0.027	0.0415	0.0265	0.034	0.024	0.0345	0.078	0.049	0.031	0.0375	0.0265	0.039	0.041	0.0345	0.0335	0.0235	0.0275	0.029	0.0325	0.0385	0.036	0.025	0.0275	0.029	0.0305	0.0325	0.031
rnd-5_family-935	0.1595	0.0705	0.0605	0.034	0.058	0.016	0.005	0.055	0.0115	0.0795	0.006	0.042	0.0055	0.019	0.0535	0.016	0.048	0.0115	0.0185	0.0395	0.042	0.004	0.0045	0.0125	0.006	0.0085	0.0075	0.025	0.0335	0.024	0.024
rnd-5_family-944	5e-04	0.025	5e-04	0.011	0.0015	0	0	5e-04	0.0015	0.0155	0.0305	0.0875	0.134	0.0475	0.0545	0.0225	0.104	0.036	0.084	0.054	0.0815	0.0425	0.0275	0.011	0.0145	0.0145	0.007	0.021	0.0145	0.022	0.0335
rnd-5_family-945	0.023	0.02	0.0205	0.0205	0.024	0.0205	0.03	0.0235	0.0255	0.0225	0.0295	0.0265	0.0325	0.026	0.041	0.0275	0.0345	0.03	0.0365	0.029	0.0675	0.042	0.047	0.0515	0.0385	0.032	0.0365	0.0335	0.041	0.039	0.0295
rnd-5_family-960	0.0205	0.0175	0.019	0.0125	0.0205	0.0175	0.0145	0.024	0.017	0.0215	0.0265	0.031	0.025	0.0275	0.036	0.0425	0.031	0.031	0.0395	0.0415	0.0375	0.0345	0.0505	0.045	0.0435	0.0415	0.0425	0.044	0.046	0.053	0.0455
rnd-5_family-9670	0.027	0.02	0.0245	0.019	0.024	0.0275	0.0255	0.0225	0.03	0.0415	0.047	0.0305	0.0355	0.032	0.038	0.037	0.0395	0.0325	0.0325	0.032	0.0335	0.031	0.04	0.041	0.0365	0.032	0.035	0.036	0.0295	0.0335	0.032
rnd-5_family-982	0.0325	0.008	0.0135	0.058	0.03	0.018	0.0305	0.039	0.0245	0.05	0.0405	0.0415	0.0485	0.037	0.086	0.063	0.032	0.012	0.031	0.0195	0.018	0.021	0.0235	0.038	0.0255	0.0125	0.0155	0.0125	0.023	0.052	0.042
rnd-6_family-1	0.0235	0.026	0.023	0.02	0.0245	0.0255	0.028	0.0245	0.038	0.028	0.0435	0.035	0.033	0.0265	0.0375	0.042	0.043	0.0425	0.03	0.0255	0.0285	0.0255	0.0285	0.027	0.029	0.035	0.0325	0.038	0.048	0.047	0.043
rnd-6_family-1002	0.0235	0.0195	0.026	0.021	0.029	0.033	0.033	0.029	0.0295	0.0265	0.055	0.0375	0.0415	0.0325	0.0305	0.032	0.037	0.032	0.032	0.032	0.0295	0.0315	0.032	0.0305	0.03	0.0375	0.0325	0.042	0.038	0.032	0.033
rnd-6_family-1004	0.021	0.0275	0.0265	0.0195	0.018	0.025	0.0255	0.0265	0.03	0.0225	0.0325	0.0335	0.0415	0.0335	0.028	0.0255	0.045	0.0475	0.046	0.039	0.0365	0.0315	0.0455	0.0345	0.036	0.027	0.026	0.0275	0.047	0.029	0.045
rnd-6_family-10125	0.0215	0.02	0.0205	0.0195	0.0165	0.018	0.0165	0.0165	0.015	0.023	0.024	0.026	0.0215	0.0275	0.026	0.0215	0.0205	0.022	0.0285	0.025	0.0395	0.0395	0.0405	0.0465	0.061	0.055	0.0445	0.0525	0.0625	0.073	0.054
rnd-6_family-1020	0.025	0.022	0.0165	0.025	0.0195	0.025	0.022	0.0265	0.0285	0.031	0.034	0.0325	0.0265	0.0255	0.03	0.032	0.0265	0.0275	0.033	0.039	0.0425	0.0495	0.0455	0.046	0.047	0.043	0.038	0.036	0.034	0.0395	0.034
rnd-6_family-103	0.02	0.0225	0.022	0.0205	0.0255	0.04	0.0385	0.0385	0.0275	0.028	0.0315	0.0285	0.0375	0.0285	0.0325	0.0355	0.03	0.034	0.028	0.0315	0.033	0.0345	0.042	0.0365	0.036	0.0305	0.035	0.04	0.03	0.039	0.041
rnd-6_family-1034	0.0095	0.041	0.0315	0.0185	0	0.0315	0.049	0.0095	0.0185	0.0895	0.0315	0.013	0.0095	0.049	0.0095	0.0095	0.041	0.05	0.045	0.013	0.028	0.0095	0.0525	0.086	0.0095	0.0805	0.0895	0.036	0	0.0095	0.0315
rnd-6_family-1064	0.024	0.0285	0.016	0.014	0.03	0.0175	0.016	0.0215	0.0285	0.021	0.015	0.0155	0.035	0.04	0.0455	0.0315	0.018	0.0355	0.0435	0.079	0.027	0.057	0.04	0.044	0.0655	0.0445	0.044	0.026	0.0275	0.023	0.028
rnd-6_family-10703	0.007	0.0085	0.0095	0.008	0.006	0.0075	0.008	0.0115	0.0195	0.0285	0.0435	0.0355	0.038	0.032	0.0375	0.038	0.0315	0.0355	0.039	0.042	0.046	0.0405	0.044	0.0425	0.0405	0.0415	0.0595	0.0525	0.054	0.055	0.037
rnd-6_family-10752	0.0185	0.02	0.016	0.0215	0.019	0.0185	0.0155	0.0175	0.018	0.0255	0.024	0.027	0.0345	0.0295	0.029	0.0395	0.0365	0.0465	0.045	0.0535	0.0435	0.0415	0.0455	0.0385	0.043	0.0425	0.0395	0.0475	0.0405	0.035	0.0275
rnd-6_family-10837	0.0235	0.026	0.0215	0.0265	0.0175	0.0255	0.0155	0.0145	0.018	0.0265	0.0215	0.0275	0.0245	0.024	0.044	0.029	0.0325	0.0345	0.0335	0.0275	0.03	0.03	0.03	0.0465	0.0375	0.041	0.0505	0.0445	0.059	0.057	0.0605
rnd-6_family-11	0.023	0.0175	0.022	0.0215	0.022	0.0255	0.0245	0.0245	0.0275	0.0385	0.0945	0.0375	0.0305	0.0285	0.035	0.027	0.0285	0.0325	0.031	0.0625	0.0345	0.0275	0.0325	0.031	0.0275	0.0355	0.029	0.031	0.033	0.0325	0.031
rnd-6_family-1101	0.023	0.021	0.0235	0.0265	0.032	0.028	0.039	0.033	0.0355	0.0375	0.046	0.034	0.0415	0.0295	0.026	0.037	0.03	0.029	0.0295	0.0335	0.039	0.03	0.0285	0.033	0.042	0.0375	0.036	0.0285	0.0315	0.0285	0.0295
rnd-6_family-1120	0.0225	0.0205	0.0215	0.017	0.0365	0.029	0.027	0.0315	0.0345	0.0265	0.0265	0.0245	0.0345	0.03	0.0285	0.0295	0.03	0.03	0.025	0.038	0.0345	0.0315	0.034	0.04	0.048	0.0375	0.044	0.057	0.043	0.0355	0.031
rnd-6_family-1126	0.026	0.024	0.029	0.014	0.026	0.0185	0.0175	0.018	0.0175	0.026	0.0175	0.0165	0.0715	0.029	0.0455	0.0175	0.02	0.026	0.013	0.048	0.073	0.0275	0.0425	0.0355	0.044	0.0705	0.027	0.042	0.064	0.0325	0.0215
rnd-6_family-11342	0.017	0.0175	0.02	0.019	0.023	0.023	0.0225	0.0165	0.018	0.024	0.0345	0.0305	0.032	0.041	0.0325	0.0275	0.031	0.035	0.041	0.0355	0.031	0.0315	0.0495	0.0475	0.043	0.0385	0.051	0.0415	0.041	0.046	0.0395
rnd-6_family-1137	0.0165	0.02	0.031	0.025	0.018	0.022	0.02	0.0335	0.033	0.031	0.033	0.034	0.0295	0.0345	0.0335	0.0335	0.028	0.0305	0.0325	0.0375	0.037	0.0335	0.0345	0.0395	0.0375	0.0285	0.046	0.054	0.035	0.043	0.035
rnd-6_family-1158	0.0225	0.021	0.024	0.0205	0.0225	0.0265	0.026	0.0265	0.029	0.0295	0.0355	0.0335	0.0335	0.0335	0.0315	0.0275	0.0315	0.0315	0.033	0.0385	0.0355	0.033	0.04	0.039	0.04	0.0375	0.0405	0.037	0.04	0.0415	0.038
rnd-6_family-1159	0.0145	0.036	0.013	0.012	0.014	0.0155	0.0135	0.0145	0.0195	0.0415	0.0245	0.0245	0.061	0.0265	0.0225	0.029	0.039	0.0245	0.0245	0.027	0.0295	0.028	0.078	0.042	0.0365	0.051	0.0325	0.087	0.026	0.0265	0.0665
rnd-6_family-11656	0.0355	0.034	0.024	0.017	0.023	0.0195	0.0215	0.021	0.0215	0.029	0.02	0.0325	0.0235	0.033	0.03	0.0345	0.0275	0.03	0.0345	0.04	0.061	0.0235	0.028	0.062	0.0315	0.072	0.037	0.0285	0.038	0.0405	0.028
rnd-6_family-118	0.0205	0.014	0.0385	0.028	0.02	0.0365	0.018	0.016	0.018	0.018	0.0285	0.0345	0.03	0.0225	0.022	0.02	0.02	0.028	0.028	0.034	0.0345	0.0645	0.0405	0.0625	0.0565	0.0425	0.0705	0.0385	0.024	0.0405	0.0265
rnd-6_family-1190	0.023	0.0185	0.0225	0.0235	0.027	0.0275	0.026	0.028	0.0275	0.0295	0.0475	0.041	0.045	0.035	0.031	0.0335	0.0335	0.0345	0.034	0.0355	0.0355	0.0325	0.034	0.036	0.034	0.0315	0.034	0.037	0.0355	0.0365	0.03
rnd-6_family-1198	0.115	0.004	0.0515	0.054	0.0995	0.1615	0.053	0.0525	0.135	0.0025	0.004	0.003	0.049	0.005	0.07	0.0035	0.0045	0.005	0.003	0.004	0.004	0.005	0.0055	0.0705	0.0045	0.0055	0.005	0.006	0.005	0.005	0.0055
rnd-6_family-12140	0.0205	0.0545	0.0575	0.0105	0.017	0.0115	0.0205	0.035	0.0385	0.024	0.05	0.032	0.014	0.014	0.0225	0.0395	0.028	0.0845	0.066	0.0495	0.0335	0.0455	0.0265	0.0895	0.0125	0.022	0.022	0.016	0.012	0.02	0.011
rnd-6_family-1219	0.0015	0.002	0.002	0.002	0.002	0.0025	0.0025	0.003	0.004	0.0035	0.0045	0.004	0.0025	0.003	0.0035	0.0035	0.004	0.0085	0.0115	0.0155	0.0225	0.031	0.045	0.073	0.0765	0.1105	0.132	0.1085	0.1115	0.1325	0.0705
rnd-6_family-12235	0.003	0.0035	0.004	0.0055	0.0045	0.0035	0.004	0.0075	0.01	0.0145	0.018	0.021	0.018	0.0165	0.0185	0.0195	0.0205	0.0235	0.0285	0.0345	0.0405	0.049	0.055	0.07	0.0805	0.0965	0.0805	0.073	0.063	0.0565	0.0565
rnd-6_family-12309	0.015	0.017	0.0225	0.0305	0.0365	0.0385	0.026	0.027	0.03	0.0285	0.037	0.03	0.037	0.038	0.0355	0.04	0.038	0.037	0.037	0.0375	0.0255	0.0375	0.0335	0.038	0.0395	0.0325	0.045	0.0255	0.0285	0.0285	0.0265
rnd-6_family-1236	0.023	0.0245	0.021	0.022	0.037	0.0365	0.0315	0.0395	0.0305	0.0295	0.0505	0.0365	0.039	0.036	0.026	0.044	0.0325	0.0315	0.041	0.0345	0.0275	0.035	0.033	0.029	0.0305	0.0325	0.031	0.0315	0.032	0.0295	0.023
rnd-6_family-1244	0.056	0.0515	0.0425	0.0745	0.031	0.0175	0.017	0.0365	0.014	0.0135	0.054	0.0205	0.025	0.023	0.026	0.05	0.041	0.041	0.0425	0.019	0.0325	0.0235	0.019	0.0165	0.0385	0.0165	0.026	0.021	0.024	0.043	0.044
rnd-6_family-1251	0.0245	0.023	0.0205	0.025	0.0285	0.0345	0.038	0.0435	0.033	0.0345	0.034	0.03	0.0355	0.0295	0.031	0.0305	0.0355	0.0335	0.04	0.034	0.033	0.0275	0.032	0.0345	0.026	0.037	0.037	0.035	0.034	0.0345	0.032
rnd-6_family-1261	0.0925	0.09	0	0.032	0.01	0.0175	0.015	0.0175	0.033	0.043	0.055	0.015	0.0245	0.0125	0.033	0.032	0.0395	0.0075	0.0525	0.0175	0.02	0.0125	0.03	0.038	0.043	0.0125	0.055	0.02	0.0175	0.0665	0.0475
rnd-6_family-12635	0.019	0.024	0.023	0.033	0.0965	0.0425	0.0225	0.0235	0.016	0.0895	0.087	0.033	0.0415	0.0235	0.0165	0.017	0.0495	0.027	0.0225	0.0235	0.0215	0.0275	0.0365	0.024	0.0445	0.0205	0.0165	0.026	0.029	0.011	0.0155
rnd-6_family-1276	0.0205	0.019	0.0205	0.0215	0.0205	0.025	0.026	0.0295	0.03	0.0345	0.0515	0.0345	0.0385	0.033	0.033	0.0335	0.0315	0.033	0.032	0.034	0.0355	0.0345	0.0335	0.0375	0.04	0.037	0.039	0.038	0.0355	0.0355	0.032
rnd-6_family-12957	0.066	0.0565	0.028	0.018	0.018	0.017	0.014	0.014	0.01	0.0215	0.02	0.017	0.03	0.0225	0.021	0.021	0.0255	0.0285	0.0215	0.034	0.032	0.062	0.1005	0.079	0.0155	0.043	0.0495	0.039	0.028	0.0155	0.033
rnd-6_family-13021	0.0285	0.0225	0.028	0.0255	0.0265	0.0305	0.0325	0.033	0.031	0.028	0.0455	0.031	0.0275	0.0255	0.0325	0.032	0.028	0.032	0.026	0.034	0.036	0.032	0.034	0.037	0.038	0.038	0.035	0.0355	0.0375	0.0455	0.032
rnd-6_family-13040	0.0125	0.012	0.0115	0.0195	0.014	0.0185	0.0195	0.0285	0.022	0.018	0.0185	0.025	0.0255	0.0265	0.0315	0.023	0.033	0.0395	0.0375	0.038	0.035	0.038	0.04	0.05	0.062	0.064	0.06	0.0405	0.047	0.049	0.039
rnd-6_family-1306	0.0345	0.0225	0.0345	0.0405	0.0325	0.039	0.0185	0.0295	0.015	0.0215	0.026	0.021	0.0265	0.019	0.026	0.018	0.03	0.024	0.0235	0.033	0.0345	0.0305	0.0435	0.0375	0.041	0.059	0.033	0.067	0.0415	0.038	0.0405
rnd-6_family-1312	0.028	0.027	0.028	0.027	0.0275	0.029	0.026	0.03	0.0395	0.031	0.0365	0.034	0.0295	0.0335	0.0265	0.03	0.0285	0.032	0.034	0.0345	0.035	0.0325	0.0375	0.045	0.0435	0.033	0.0315	0.0325	0.0345	0.0315	0.0315
rnd-6_family-1318	0.0215	0.017	0.0185	0.021	0.0225	0.0325	0.0245	0.0265	0.0255	0.02	0.0265	0.019	0.043	0.0245	0.0465	0.0175	0.028	0.0335	0.0295	0.0185	0.021	0.0445	0.083	0.026	0.06	0.094	0.0305	0.0415	0.029	0.036	0.018
rnd-6_family-1330	0.012	0.018	0.012	0.015	0.0545	0.0185	0.044	0.0715	0.03	0.0115	0.034	0.043	0.0115	0.0275	0.0235	0.0535	0.0595	0.023	0.0625	0.028	0.0245	0.025	0.0235	0.0295	0.0375	0.0405	0.0525	0.0215	0.0175	0.0305	0.0445
rnd-6_family-13590	0.0155	0.0195	0.024	0.0255	0.0285	0.0385	0.0355	0.0305	0.034	0.047	0.04	0.036	0.029	0.0225	0.0295	0.0285	0.0275	0.0145	0.0195	0.02	0.018	0.022	0.0325	0.0345	0.038	0.052	0.04	0.039	0.039	0.061	0.0575
rnd-6_family-13825	0.0205	0.019	0.021	0.0225	0.026	0.0285	0.0405	0.037	0.037	0.037	0.043	0.0375	0.0315	0.0395	0.0245	0.0285	0.035	0.0385	0.035	0.0405	0.0535	0.0435	0.0315	0.04	0.0355	0.035	0.0165	0.0315	0.0265	0.019	0.0265
rnd-6_family-1391	0.008	0.009	0.008	0.009	0.008	0.008	0.0075	0.0095	0.0125	0.019	0.034	0.0345	0.033	0.033	0.0385	0.0395	0.038	0.028	0.0225	0.0205	0.027	0.028	0.026	0.0365	0.0465	0.058	0.0725	0.08	0.0935	0.0645	0.049
rnd-6_family-1419	0.039	0.024	0.0305	0.0265	0.0225	0.026	0.0265	0.028	0.027	0.0315	0.0365	0.027	0.0325	0.031	0.034	0.031	0.0355	0.033	0.038	0.0365	0.04	0.032	0.0375	0.0375	0.044	0.039	0.0325	0.035	0.029	0.029	0.03
rnd-6_family-1429	0.014	0.0125	0.0065	0.018	0.0305	0.0185	0.017	0.012	0.0155	0.026	0.04	0.031	0.0255	0.022	0.021	0.0355	0.039	0.032	0.039	0.0265	0.032	0.038	0.032	0.0395	0.0395	0.0385	0.0755	0.0545	0.0645	0.0605	0.0445
rnd-6_family-1458	0.039	0.037	0.0375	0.033	0.043	0.0325	0.034	0.0295	0.0365	0.032	0.0305	0.0365	0.025	0.0235	0.028	0.0235	0.026	0.0265	0.034	0.028	0.039	0.0415	0.0355	0.0335	0.0285	0.0245	0.025	0.035	0.0295	0.045	0.03
rnd-6_family-1461	0.035	0.0295	0.033	0.025	0.03	0.031	0.028	0.034	0.0275	0.0255	0.037	0.022	0.0235	0.04	0.023	0.0315	0.0295	0.028	0.0345	0.0485	0.0375	0.0405	0.051	0.037	0.0375	0.035	0.0385	0.032	0.028	0.0225	0.027
rnd-6_family-1481	0.035	0.0095	0.09	0.0125	0.047	0.0225	0.0125	0.0095	0.0065	0.041	0.054	0.0445	0.0185	0.0315	0.009	0.056	0.025	0.035	0.028	0.0535	0.028	0.046	0.044	0.028	0.0375	0.029	0.0345	0.0335	0.0215	0.025	0.0305
rnd-6_family-150	0.024	0.0275	0.023	0.0345	0.031	0.0295	0.024	0.0235	0.0325	0.0355	0.0395	0.0365	0.0335	0.0265	0.0365	0.0315	0.0375	0.0365	0.028	0.023	0.035	0.0415	0.0335	0.033	0.033	0.0485	0.031	0.039	0.033	0.027	0.031
rnd-6_family-15115	0.005	0.0045	0.003	0.0055	0.005	0.004	0.007	0.013	0.0095	0.024	0.019	0.018	0.013	0.0115	0.012	0.0135	0.0185	0.0335	0.032	0.044	0.042	0.04	0.051	0.0355	0.072	0.0545	0.101	0.0775	0.1005	0.0675	0.061
rnd-6_family-1517	0.014	0.028	0.016	0.016	0.0255	0.022	0.0195	0.0265	0.0255	0.025	0.0135	0.0165	0.0265	0.0225	0.022	0.023	0.0305	0.031	0.027	0.032	0.027	0.025	0.0295	0.0295	0.0555	0.0525	0.067	0.0565	0.062	0.078	0.053
rnd-6_family-1530	0.015	0.0135	0.0115	0.012	0.0135	0.017	0.0175	0.017	0.0195	0.027	0.043	0.0445	0.041	0.0375	0.0295	0.035	0.027	0.0315	0.0265	0.0205	0.026	0.026	0.0365	0.0375	0.0425	0.0485	0.0455	0.0555	0.0545	0.075	0.0525
rnd-6_family-1555	0.0275	0.026	0.0265	0.0295	0.027	0.032	0.032	0.029	0.03	0.036	0.053	0.04	0.0345	0.032	0.0325	0.0315	0.0305	0.0375	0.035	0.0375	0.0345	0.0365	0.0365	0.0295	0.0285	0.0305	0.0295	0.031	0.0285	0.029	0.0265
rnd-6_family-1565	0.0135	0.0165	0.0185	0.028	0.015	0.033	0.0245	0.0285	0.037	0.0295	0.036	0.027	0.0335	0.0325	0.0535	0.037	0.031	0.044	0.032	0.0335	0.0415	0.031	0.031	0.031	0.037	0.0375	0.0475	0.04	0.0365	0.031	0.032
rnd-6_family-1576	0.031	0.0195	0.019	0.0245	0.018	0.047	0.0375	0.027	0.0325	0.0305	0.081	0.0375	0.033	0.037	0.033	0.035	0.0335	0.028	0.035	0.0285	0.0315	0.032	0.0345	0.0335	0.0225	0.0275	0.0335	0.0325	0.03	0.026	0.0285
rnd-6_family-16094	0.03	0.021	0.02	0.0275	0.026	0.0295	0.0285	0.031	0.03	0.0315	0.0485	0.0255	0.0315	0.03	0.0325	0.0315	0.0445	0.0355	0.037	0.0305	0.0305	0.022	0.031	0.029	0.0305	0.04	0.0375	0.0335	0.044	0.04	0.0385
rnd-6_family-1619	0.045	0.04	0.04	0.025	0.0245	0.018	0.0125	0.0125	0.04	0.0275	0.0175	0.0145	0.022	0.0125	0.014	0.015	0.019	0.0175	0.022	0.0265	0.0175	0.0325	0.03	0.0525	0.071	0.071	0.062	0.0675	0.055	0.0325	0.0425
rnd-6_family-16252	0.035	0.041	0.0575	0.0325	0.031	0.0235	0.028	0.0245	0.0275	0.021	0.05	0.03	0.03	0.0265	0.0355	0.0285	0.028	0.025	0.0335	0.0255	0.031	0.0285	0.0405	0.032	0.034	0.036	0.032	0.0335	0.0405	0.0325	0.025
rnd-6_family-1639	0.029	0.0285	0.0345	0.0235	0.0285	0.0225	0.0275	0.017	0.017	0.0185	0.03	0.029	0.035	0.0365	0.0225	0.03	0.0285	0.0305	0.0475	0.0345	0.0395	0.037	0.0355	0.0375	0.0325	0.049	0.0315	0.0475	0.047	0.0395	0.0325
rnd-6_family-16441	0.007	0.006	0.0085	0.009	0.012	0.008	0.014	0.024	0.011	0.0195	0.0135	0.01	0.0095	0.0125	0.0205	0.0315	0.011	0.032	0.022	0.02	0.0555	0.025	0.045	0.059	0.054	0.091	0.0975	0.095	0.077	0.0595	0.0415
rnd-6_family-16444	0.023	0.0225	0.031	0.03	0.03	0.0315	0.037	0.029	0.0225	0.0335	0.044	0.031	0.033	0.026	0.027	0.023	0.037	0.0525	0.034	0.032	0.031	0.038	0.041	0.0345	0.028	0.0325	0.0395	0.0365	0.038	0.0215	0.0295
rnd-6_family-1650	0.013	0.0165	0.0395	0.021	0.0235	0.0305	0.034	0.0305	0.025	0.014	0.014	0.0335	0.0225	0.0275	0.027	0.017	0.0205	0.027	0.0165	0.039	0.04	0.0295	0.044	0.0345	0.0295	0.058	0.0755	0.068	0.067	0.036	0.0255
rnd-6_family-1662	0.0115	0.016	0.012	0.017	0.0125	0.014	0.009	0.0125	0.0165	0.02	0.0225	0.022	0.013	0.0235	0.015	0.0135	0.014	0.02	0.0175	0.022	0.035	0.0655	0.097	0.127	0.0965	0.0975	0.02	0.0265	0.0315	0.0455	0.0335
rnd-6_family-1664	0.0255	0.026	0.024	0.0235	0.0315	0.0235	0.0295	0.024	0.04	0.039	0.0405	0.024	0.0255	0.033	0.023	0.023	0.029	0.031	0.033	0.045	0.0425	0.0305	0.039	0.0335	0.027	0.032	0.04	0.036	0.0445	0.0425	0.038
rnd-6_family-17016	0.0105	0.0115	0.008	0.0715	0.0565	0.032	0.028	0.0355	0.054	0.063	0.0825	0.078	0.009	0.026	0.029	0.0165	0.024	0.0355	0.013	0.0155	0.0335	0.017	0.0165	0.0145	0.0325	0.0175	0.0245	0.033	0.038	0.04	0.035
rnd-6_family-1712	0.0255	0.029	0.038	0.0235	0.0215	0.0185	0.0215	0.0465	0.0135	0.017	0	0.0255	0.0485	0.0095	0.0365	0.048	0.032	0.0125	0.032	0.028	0.0495	0.0405	0.0365	0.044	0.034	0.0315	0.0605	0.0485	0.047	0.049	0.034
rnd-6_family-1747	0.021	0.019	0.018	0.02	0.0295	0.0265	0.036	0.025	0.022	0.026	0.025	0.0305	0.03	0.028	0.026	0.0375	0.0345	0.045	0.038	0.041	0.03	0.032	0.0565	0.059	0.055	0.0355	0.046	0.033	0.034	0.0215	0.019
rnd-6_family-182	0.026	0.0175	0.0115	0.02	0.0375	0.015	0.024	0.0135	0.021	0.0135	0.0145	0.027	0.0185	0.035	0.019	0.028	0.0335	0.0405	0.027	0.05	0.0335	0.0815	0.0395	0.0575	0.052	0.024	0.0495	0.0325	0.0315	0.0595	0.046
rnd-6_family-1832	0.0205	0.02	0.0185	0.0185	0.02	0.0215	0.022	0.0235	0.0245	0.0275	0.0305	0.029	0.0275	0.038	0.038	0.0355	0.037	0.0325	0.036	0.0345	0.0365	0.0475	0.042	0.0415	0.043	0.0415	0.043	0.042	0.0365	0.041	0.029
rnd-6_family-1837	0.0075	0.0055	0.0105	0.012	0.015	0.01	0.0115	0.0165	0.0115	0.008	0.008	0.009	0.0245	0.021	0.019	0.0195	0.033	0.0305	0.0465	0.0355	0.0525	0.0315	0.0665	0.0335	0.0585	0.0645	0.0685	0.0695	0.054	0.0915	0.057
rnd-6_family-1867	0.0095	0.0075	0.0085	0.007	0.008	0.0085	0.0105	0.011	0.0125	0.01	0.017	0.013	0.0135	0.025	0.0115	0.014	0.0245	0.0645	0.0105	0.011	0.028	0.047	0.0205	0.142	0.073	0.112	0.052	0.0805	0.0415	0.041	0.0625
rnd-6_family-1870	0.0225	0.0185	0.02	0.0235	0.03	0.032	0.02	0.0265	0.02	0.0245	0.0285	0.0375	0.033	0.0365	0.03	0.03	0.029	0.034	0.028	0.0215	0.029	0.0275	0.0335	0.0395	0.032	0.0495	0.041	0.043	0.0525	0.0555	0.05
rnd-6_family-1890	0.0355	0.023	0.024	0.0125	0.0095	0.0095	0.0515	0.038	0.023	0.0085	0.05	0.0655	0.038	0.037	0.05	0.026	0.0135	0.0185	0.055	0.0415	0.0275	0.0585	0.031	0.014	0.034	0.0855	0.022	0.0175	0.032	0.0275	0.021
rnd-6_family-1902	0.0175	0.0145	0.016	0.0125	0.014	0.018	0.0235	0.017	0.022	0.035	0.0365	0.035	0.031	0.0345	0.033	0.036	0.037	0.0385	0.038	0.037	0.034	0.038	0.0375	0.0335	0.042	0.0425	0.045	0.046	0.051	0.046	0.037
rnd-6_family-191	0.0175	0.0275	0.0195	0.0215	0.0325	0.0525	0.025	0.0245	0.033	0.023	0.0305	0.0415	0.054	0.028	0.0325	0.0265	0.019	0.029	0.021	0.021	0.0265	0.0265	0.02	0.0215	0.059	0.0355	0.074	0.043	0.04	0.0345	0.0415
rnd-6_family-1921	0.02	0.018	0.019	0.0215	0.02	0.0245	0.024	0.0265	0.0285	0.0355	0.0515	0.039	0.033	0.033	0.033	0.0315	0.031	0.031	0.0355	0.0325	0.032	0.038	0.0375	0.0355	0.0365	0.041	0.039	0.036	0.037	0.04	0.038
rnd-6_family-1923	0.0295	0.024	0.028	0.02	0.0215	0.017	0.026	0.0175	0.0325	0.0185	0.013	0.023	0.0205	0.0255	0.0205	0.025	0.031	0.019	0.029	0.056	0.0245	0.0465	0.045	0.0505	0.087	0.07	0.0545	0.038	0.0395	0.0245	0.023
rnd-6_family-1960	0.0185	0.0185	0.0245	0.023	0.0205	0.018	0.037	0.013	0.027	0.019	0.016	0.0215	0.0225	0.0225	0.0265	0.0225	0.0495	0.026	0.037	0.036	0.035	0.033	0.069	0.059	0.097	0.0355	0.034	0.044	0.025	0.0375	0.0305
rnd-6_family-197	0.037	0.0165	0.031	0.0135	0.017	0.016	0.027	0.0235	0.0285	0.0305	0.095	0.0405	0.0375	0.0235	0.0245	0.025	0.025	0.0285	0.0255	0.026	0.0325	0.0285	0.0295	0.031	0.044	0.043	0.0465	0.0355	0.044	0.039	0.035
rnd-6_family-1997	0.0055	0.0065	0.0025	0.0055	0.004	0.0035	0.006	0.006	0.0065	0.008	0.009	0.035	0.0095	0.011	0.0085	0.036	0.0105	0.009	0.0385	0.008	0.02	0.017	0.0925	0.0135	0.0365	0.0275	0.067	0.1715	0.142	0.117	0.0655
rnd-6_family-2060	0.027	0.0265	0.025	0.027	0.0215	0.0205	0.0255	0.023	0.027	0.0395	0.0415	0.027	0.0305	0.048	0.03	0.029	0.043	0.034	0.0285	0.0305	0.034	0.0455	0.035	0.0375	0.052	0.027	0.0325	0.032	0.0315	0.04	0.0285
rnd-6_family-2064	0.0225	0.0225	0.025	0.0255	0.024	0.023	0.021	0.0265	0.026	0.027	0.0305	0.0305	0.0315	0.0335	0.039	0.0355	0.0365	0.042	0.039	0.044	0.0415	0.0505	0.033	0.038	0.0365	0.0345	0.032	0.0335	0.0345	0.0295	0.029
rnd-6_family-2101	0.0055	0.062	0.0175	0.009	0.0105	0.019	0.0065	0.146	0.019	0.0135	0.007	0.038	0.0085	0.0235	0.034	0.0105	0.0905	0.1155	0.021	0.041	0.027	0.019	0.032	0.02	0.0395	0.0265	0.0215	0.047	0.0205	0.026	0.022
rnd-6_family-2207	0.0215	0.02	0.0245	0.0235	0.027	0.0295	0.0315	0.0325	0.0315	0.037	0.0545	0.0355	0.0355	0.032	0.028	0.027	0.03	0.03	0.033	0.0375	0.032	0.0315	0.034	0.0345	0.035	0.033	0.035	0.038	0.0365	0.0345	0.0345
rnd-6_family-2244	0.018	0.015	0.0155	0.018	0.0155	0.0295	0.02	0.0215	0.024	0.02	0.0275	0.026	0.0305	0.0245	0.029	0.029	0.044	0.035	0.0455	0.0345	0.035	0.049	0.053	0.0615	0.0435	0.0385	0.0365	0.0335	0.041	0.051	0.035
rnd-6_family-2245	0.0225	0.0085	0.0195	0.0195	0.0175	0.015	0.092	0.015	0.0495	0.041	0.0365	0.0515	0.021	0.01	0.021	0.049	0.02	0.0275	0.0525	0.0185	0.036	0.0535	0.0425	0.013	0.0625	0.036	0.023	0.0315	0.038	0.027	0.0295
rnd-6_family-2279	0.018	0.0115	0.009	0.0125	0.013	0.013	0.012	0.017	0.015	0.016	0.0175	0.0245	0.023	0.0155	0.019	0.017	0.0265	0.034	0.031	0.031	0.037	0.041	0.0885	0.0695	0.103	0.07	0.0455	0.041	0.0415	0.044	0.0435
rnd-6_family-2308	0.0225	0.021	0.023	0.022	0.025	0.0275	0.027	0.025	0.033	0.04	0.0515	0.04	0.0295	0.027	0.0295	0.0315	0.0285	0.0315	0.0285	0.0295	0.0315	0.0355	0.0415	0.0445	0.032	0.033	0.0335	0.034	0.04	0.0445	0.0355
rnd-6_family-2314	0.031	0.0295	0.0375	0.015	0.047	0.031	0.0235	0.03	0.019	0.028	0.0235	0.019	0.0235	0.014	0.032	0.033	0.0315	0.0215	0.039	0.0355	0.0245	0.0425	0.0665	0.0555	0.0455	0.032	0.0495	0.025	0.024	0.0355	0.037
rnd-6_family-2369	0.033	0.024	0.032	0.0275	0.0325	0.036	0.0285	0.0285	0.0345	0.032	0.048	0.033	0.0385	0.0285	0.0295	0.0275	0.0285	0.032	0.0275	0.0285	0.028	0.03	0.0315	0.0315	0.0325	0.033	0.035	0.0385	0.0365	0.041	0.0345
rnd-6_family-237	0.013	0.0165	0.0235	0.023	0.04	0.017	0.014	0.0165	0.018	0.022	0.0365	0.028	0.0305	0.031	0.044	0.0465	0.0475	0.043	0.037	0.0405	0.051	0.0475	0.028	0.0415	0.041	0.0415	0.0275	0.027	0.0435	0.03	0.032
rnd-6_family-242	0.0145	0.0135	0.014	0.017	0.0145	0.0155	0.025	0.0195	0.0295	0.035	0.0295	0.036	0.035	0.031	0.0425	0.037	0.039	0.052	0.0655	0.022	0.0355	0.037	0.0415	0.0445	0.029	0.035	0.04	0.0315	0.0495	0.0345	0.035
rnd-6_family-2437	0.024	0.0265	0.031	0.031	0.0355	0.0285	0.0325	0.0315	0.033	0.03	0.035	0.0245	0.0225	0.0265	0.0285	0.022	0.0275	0.032	0.0405	0.037	0.0295	0.039	0.04	0.04	0.0365	0.03	0.0385	0.039	0.0365	0.036	0.033
rnd-6_family-2451	0.021	0.046	0.0155	0.0235	0.028	0.011	0.0085	0.0085	0.0135	0.023	0.0115	0.033	0.031	0.023	0.029	0.0065	0.021	0.0575	0.066	0.031	0.078	0.026	0.045	0.064	0.0285	0.0435	0.0685	0.041	0.0385	0.0245	0.035
rnd-6_family-248	0.03	0.024	0.0325	0.028	0.029	0.0255	0.035	0.032	0.0345	0.0395	0.0295	0.042	0.033	0.034	0.0325	0.0385	0.0305	0.0365	0.04	0.0315	0.024	0.026	0.035	0.0265	0.032	0.032	0.034	0.028	0.0315	0.0325	0.0415
rnd-6_family-249	0.022	0.0335	0.0435	0.032	0.03	0.051	0.023	0.0185	0.027	0.025	0.025	0.04	0.017	0.0235	0.0275	0.0245	0.0275	0.0305	0.032	0.0395	0.0375	0.028	0.0485	0.0305	0.0325	0.0555	0.0465	0.039	0.024	0.042	0.0235
rnd-6_family-2492	0.024	0.0175	0.021	0.0245	0.0225	0.028	0.0305	0.0355	0.0355	0.043	0.0815	0.0415	0.0335	0.0365	0.03	0.031	0.0305	0.03	0.0275	0.028	0.0355	0.034	0.031	0.032	0.033	0.03	0.0295	0.0315	0.028	0.031	0.0335
rnd-6_family-2507	0.0535	0.016	0.0235	0.033	0.025	0.0355	0.033	0.034	0.034	0.035	0.036	0.0305	0.0295	0.0415	0.055	0.0225	0.0265	0.0245	0.042	0.0385	0.032	0.0395	0.038	0.029	0.031	0.029	0.0275	0.024	0.021	0.03	0.03
rnd-6_family-251	0.007	0.0055	0.0035	0.007	0.0025	0.0025	0.003	0.003	0.0035	0.004	0.005	0.006	0.009	0.0095	0.013	0.124	0.0165	0.014	0.0095	0.0145	0.2665	0.0145	0.021	0.131	0.03	0.028	0.0405	0.0275	0.0305	0.135	0.016
rnd-6_family-2528	0.0295	0.0315	0.037	0.027	0.034	0.0315	0.0195	0.022	0.036	0.0405	0.0285	0.0345	0.0225	0.0385	0.03	0.016	0.04	0.02	0.0265	0.0245	0.03	0.0465	0.038	0.0395	0.0485	0.045	0.0235	0.0285	0.038	0.0295	0.046
rnd-6_family-253	0.025	0.0245	0.0185	0.029	0.032	0.021	0.027	0.0275	0.017	0.0265	0.017	0.0205	0.0245	0.0235	0.0295	0.021	0.021	0.0195	0.026	0.0285	0.0375	0.04	0.041	0.037	0.031	0.0355	0.045	0.053	0.0675	0.0675	0.065
rnd-6_family-2548	0.014	0.013	0.018	0.0135	0.0145	0.0165	0.015	0.019	0.017	0.0215	0.025	0.029	0.027	0.025	0.0335	0.029	0.0315	0.0335	0.037	0.0395	0.0385	0.044	0.051	0.0605	0.058	0.0495	0.046	0.047	0.056	0.0425	0.0355
rnd-6_family-2553	0.02	0.018	0.024	0.0215	0.025	0.026	0.028	0.0255	0.027	0.031	0.0605	0.039	0.0405	0.039	0.043	0.0385	0.038	0.0355	0.035	0.0325	0.0365	0.035	0.036	0.033	0.0325	0.031	0.028	0.028	0.0295	0.032	0.029
rnd-6_family-2589	0.0255	0.0195	0.016	0.0185	0.0195	0.03	0.0285	0.028	0.033	0.0385	0.032	0.028	0.0415	0.0335	0.035	0.034	0.0265	0.036	0.031	0.0395	0.044	0.0265	0.042	0.042	0.037	0.034	0.0495	0.0325	0.032	0.0275	0.0415
rnd-6_family-2592	0.005	0.0045	0.0035	0.0125	0.031	0.124	0.004	0.0035	0.004	0.005	0.007	0.016	0.06	0.007	0.018	0.0595	0.0045	0.0035	0.007	0.004	0.018	0.048	0.2095	0.085	0.065	0.0205	0.0635	0.006	0.009	0.0185	0.072
rnd-6_family-2626	0.011	0.0255	0.025	0.011	0.0165	0.0085	0.012	0.012	0.013	0.0095	0.015	0.017	0.0125	0.017	0.0145	0.025	0.03	0.0165	0.016	0.0235	0.0305	0.0225	0.0195	0.016	0.0325	0.0705	0.01	0.071	0.2245	0.132	0.04
rnd-6_family-2642	0.008	0.0095	0.0145	0.0105	0.012	0.018	0.0175	0.0195	0.0215	0.028	0.022	0.0175	0.024	0.0275	0.0295	0.0305	0.03	0.037	0.035	0.049	0.0495	0.038	0.06	0.0475	0.039	0.056	0.0525	0.0395	0.0435	0.0525	0.0615
rnd-6_family-2653	0.0115	0.016	0.0155	0.015	0.0165	0.015	0.013	0.02	0.0145	0.016	0.0165	0.018	0.0235	0.0245	0.028	0.031	0.043	0.0495	0.0375	0.0435	0.0525	0.045	0.058	0.0525	0.0545	0.048	0.073	0.045	0.0395	0.0325	0.0325
rnd-6_family-2657	0.0255	0.015	0.0175	0.016	0.014	0.0205	0.022	0.029	0.026	0.033	0.026	0.0245	0.026	0.027	0.0295	0.03	0.028	0.028	0.033	0.0285	0.036	0.031	0.025	0.048	0.0445	0.06	0.054	0.044	0.0455	0.0395	0.0745
rnd-6_family-2672	0.0275	0.022	0.029	0.0275	0.03	0.03	0.0305	0.0295	0.031	0.025	0.082	0.033	0.0335	0.0315	0.0355	0.031	0.034	0.031	0.0335	0.033	0.033	0.028	0.0285	0.031	0.0335	0.029	0.0355	0.0295	0.0295	0.0335	0.0295
rnd-6_family-2678	0.0255	0.0225	0.025	0.0225	0.025	0.025	0.031	0.028	0.033	0.034	0.054	0.0375	0.0355	0.0345	0.039	0.03	0.0385	0.034	0.0335	0.0305	0.0365	0.032	0.036	0.033	0.0335	0.033	0.0345	0.032	0.033	0.031	0.0285
rnd-6_family-2690	0.0115	0.011	0.011	0.0115	0.012	0.013	0.016	0.019	0.0205	0.026	0.0375	0.034	0.0275	0.026	0.0255	0.031	0.038	0.0415	0.056	0.0425	0.0385	0.0405	0.042	0.0425	0.043	0.0445	0.0485	0.0475	0.051	0.047	0.0435
rnd-6_family-273	0.0215	0.0185	0.024	0.0235	0.022	0.026	0.031	0.0235	0.0265	0.0345	0.0815	0.0495	0.038	0.032	0.033	0.026	0.027	0.028	0.023	0.024	0.0285	0.0275	0.033	0.031	0.046	0.043	0.039	0.039	0.0405	0.033	0.0285
rnd-6_family-2763	0.0175	0.01	0.015	0.013	0.016	0.023	0.02	0.0225	0.0245	0.044	0.1275	0.053	0.0375	0.0285	0.0285	0.0355	0.03	0.026	0.0295	0.0295	0.048	0.0345	0.0305	0.0295	0.03	0.031	0.0345	0.0315	0.0295	0.038	0.033
rnd-6_family-2766	0.0215	0.0285	0.026	0.037	0.024	0.0325	0.0265	0.024	0.0285	0.024	0.0275	0.0245	0.015	0.021	0.0105	0.023	0.021	0.019	0.015	0.0295	0.038	0.051	0.027	0.041	0.0325	0.051	0.0465	0.0505	0.0665	0.066	0.054
rnd-6_family-280	0.02	0.0245	0.0595	0.014	0.009	0.012	0.0175	0.031	0.0155	0.0295	0.016	0.047	0.022	0.028	0.0315	0.0245	0.025	0.066	0.0225	0.023	0.045	0.046	0.0625	0.06	0.0325	0.125	0.0125	0.025	0.0195	0.0195	0.015
rnd-6_family-2917	0.04	0.0255	0.0285	0.025	0.023	0.0255	0.027	0.0335	0.0335	0.041	0.052	0.0365	0.029	0.0225	0.027	0.026	0.031	0.0275	0.037	0.035	0.031	0.0365	0.026	0.0275	0.032	0.03	0.038	0.0365	0.0415	0.0395	0.036
rnd-6_family-2922	0.027	0.027	0.0405	0.024	0.025	0.025	0.0395	0.0345	0.0285	0.0235	0.028	0.025	0.0295	0.0325	0.0325	0.0265	0.0245	0.0295	0.0385	0.0315	0.04	0.03	0.03	0.034	0.035	0.044	0.0395	0.0435	0.04	0.031	0.0415
rnd-6_family-2934	0.007	0.009	0.011	0.0195	0.022	0.031	0.0355	0.046	0.0295	0.0235	0.0245	0.022	0.027	0.0335	0.039	0.0445	0.0455	0.0465	0.037	0.0295	0.0245	0.0245	0.0195	0.026	0.029	0.0365	0.059	0.045	0.061	0.056	0.0345
rnd-6_family-2935	0.015	0.0115	0.0175	0.012	0.0285	0.0105	0.0495	0.011	0.024	0.008	0.019	0.0255	0.0155	0.0535	0.017	0.0085	0.0195	0.058	0.0265	0.054	0.036	0.039	0.0465	0.041	0.034	0.0365	0.062	0.098	0.0675	0.0135	0.043
rnd-6_family-2952	0.0245	0.015	0.017	0.011	0.024	0.0325	0.0255	0.018	0.0165	0.0125	0.0275	0.027	0.034	0.022	0.0345	0.0555	0.035	0.0485	0.048	0.0365	0.0405	0.0655	0.043	0.04	0.018	0.036	0.039	0.0415	0.038	0.045	0.0275
rnd-6_family-2967	0.0245	0.0275	0.0225	0.025	0.026	0.028	0.0255	0.0245	0.027	0.0315	0.0455	0.039	0.036	0.032	0.033	0.0325	0.029	0.028	0.0315	0.0325	0.033	0.0345	0.034	0.0355	0.0355	0.0355	0.04	0.04	0.038	0.0385	0.035
rnd-6_family-2970	0.0165	0.046	0.0215	0.03	0.0305	0.039	0.006	0.0205	0.036	0.0105	0.038	0.028	0.0485	0.037	0.0165	0.0185	0.0205	0.034	0.03	0.0465	0.026	0.038	0.0405	0.0445	0.03	0.038	0.0305	0.036	0.0585	0.0225	0.0625
rnd-6_family-2985	0.0305	0.024	0.0275	0.0345	0.0255	0.0235	0.0275	0.022	0.0295	0.025	0.044	0.0335	0.0245	0.025	0.0425	0.029	0.0335	0.0325	0.026	0.0355	0.044	0.028	0.0365	0.0375	0.0415	0.0275	0.036	0.0275	0.0495	0.0475	0.0295
rnd-6_family-2986	0.0025	0.0045	0.0035	0.007	0.004	0.0125	0.0155	0.0105	0.0255	0.045	0.0575	0.053	0.022	0.0205	0.0185	0.025	0.0195	0.014	0.0245	0.0325	0.038	0.058	0.0465	0.044	0.0515	0.0345	0.04	0.077	0.073	0.065	0.0555
rnd-6_family-3007	0.026	0.0275	0.033	0.0305	0.031	0.0515	0.0295	0.0175	0.025	0.0205	0.0155	0.0265	0.019	0.022	0.029	0.0335	0.022	0.02	0.028	0.026	0.038	0.034	0.042	0.053	0.055	0.043	0.0345	0.0405	0.0385	0.0365	0.0505
rnd-6_family-3066	0.005	0.005	0.0075	0.0085	0.0135	0.002	0.011	0.0045	0.028	0.005	0.0105	0.016	0.024	0.0255	0.021	0.0655	0.0155	0.039	0.042	0.0305	0.019	0.022	0.0365	0.0405	0.1105	0.0635	0.071	0.0845	0.1025	0.048	0.0245
rnd-6_family-307	0.0255	0.0235	0.0335	0.035	0.0285	0.0315	0.0235	0.0225	0.023	0.0395	0.062	0.0375	0.034	0.03	0.024	0.0265	0.0325	0.032	0.036	0.0375	0.0265	0.0315	0.0265	0.027	0.033	0.0355	0.0495	0.0345	0.0345	0.034	0.0305
rnd-6_family-3073	0.0065	0.015	0.009	0.009	0.01	0.0375	0.018	0.011	0.0205	0.0125	0.0525	0.028	0.021	0.0115	0.018	0.03	0.0445	0.0555	0.0855	0.0445	0.046	0.049	0.055	0.0965	0.033	0.0365	0.0285	0.028	0.0215	0.0365	0.0305
rnd-6_family-3102	0.009	0.0065	0.0105	0.006	0.0075	0.0075	0.0085	0.009	0.0145	0.0155	0.015	0.021	0.0225	0.014	0.019	0.0305	0.019	0.019	0.028	0.0215	0.0285	0.033	0.0435	0.048	0.0545	0.0805	0.072	0.066	0.117	0.066	0.085
rnd-6_family-3108	0.0195	0.015	0.0205	0.0435	0.0165	0.016	0.019	0.0135	0.0155	0.0165	0.03	0.034	0.019	0.0245	0.016	0.028	0.0385	0.032	0.057	0.018	0.076	0.0435	0.0655	0.072	0.0235	0.03	0.0275	0.044	0.04	0.034	0.051
rnd-6_family-3111	0.021	0.0185	0.024	0.015	0.018	0.0245	0.021	0.0265	0.0255	0.027	0.037	0.028	0.029	0.0305	0.026	0.0325	0.037	0.0325	0.038	0.0355	0.037	0.051	0.0325	0.0415	0.0465	0.0335	0.0385	0.048	0.0475	0.0485	0.0275
rnd-6_family-3115	0.026	0.0215	0.058	0.0205	0.0095	0.024	0.024	0.0125	0.0235	0.0375	0.0215	0.018	0.03	0.036	0.0225	0.0075	0.042	0.0225	0.033	0.027	0.0615	0.044	0.0295	0.047	0.0325	0.0455	0.053	0.0375	0.037	0.0555	0.041
rnd-6_family-3134	0.019	0.021	0.0315	0.0275	0.0085	0.0185	0.0125	0.0095	0.019	0.025	0.0185	0.023	0.0285	0.0415	0.0455	0.049	0.025	0.028	0.018	0.0175	0.1315	0.0885	0.0895	0.0345	0.0395	0.022	0.023	0.014	0.0355	0.0225	0.013
rnd-6_family-3146	0.0115	0.0165	0.0305	0.0115	0.0145	0.027	0.0335	0.021	0.0355	0.021	0.018	0.0575	0.005	0.005	0.061	0.02	0.026	0.0325	0.055	0.0235	0.0485	0.0295	0.038	0.05	0.03	0.037	0.0315	0.0375	0.054	0.039	0.0795
rnd-6_family-319	0.016	0.014	0.016	0.015	0.016	0.018	0.022	0.028	0.0285	0.0245	0.0335	0.0275	0.0305	0.031	0.0365	0.039	0.0365	0.046	0.0435	0.0445	0.0455	0.0355	0.0405	0.0445	0.0405	0.042	0.0425	0.0415	0.039	0.0305	0.033
rnd-6_family-3202	0.0365	0.035	0.0165	0.014	0.018	0.016	0.0155	0.021	0.0235	0.0165	0.0255	0.019	0.032	0.0155	0.0355	0.0225	0.0315	0.033	0.03	0.043	0.0585	0.043	0.045	0.0395	0.0455	0.0395	0.051	0.0335	0.049	0.0595	0.036
rnd-6_family-3221	0.008	0.0075	0.008	0.007	0.0095	0.0065	0.007	0.0105	0.013	0.019	0.029	0.019	0.0205	0.018	0.0175	0.0205	0.0185	0.023	0.03	0.0465	0.0495	0.047	0.0575	0.0555	0.07	0.0675	0.0765	0.0705	0.068	0.056	0.0445
rnd-6_family-3225	0.0275	0.035	0.018	0.032	0.0255	0.03	0.022	0.0285	0.023	0.05	0.0295	0.05	0.0195	0.018	0.024	0.0245	0.0255	0.0345	0.0265	0.026	0.04	0.03	0.0495	0.04	0.0515	0.0415	0.053	0.033	0.027	0.032	0.0325
rnd-6_family-3247	0.0255	0.0225	0.0215	0.024	0.0235	0.027	0.025	0.025	0.0275	0.0265	0.033	0.0295	0.0305	0.0355	0.0285	0.0315	0.032	0.0305	0.0375	0.0235	0.028	0.032	0.033	0.0535	0.048	0.06	0.0355	0.0385	0.0405	0.038	0.032
rnd-6_family-3257	0.0345	0.029	0.026	0.019	0.0305	0.011	0.0155	0.0225	0.0225	0.0355	0.0325	0.025	0.0255	0.0185	0.0265	0.0225	0.043	0.032	0.052	0.0305	0.0455	0.0245	0.0385	0.0575	0.035	0.057	0.038	0.0255	0.057	0.032	0.0305
rnd-6_family-3286	0.027	0.021	0.027	0.0225	0.0365	0.03	0.027	0.0165	0.028	0.021	0.032	0.0365	0.0355	0.0315	0.04	0.033	0.048	0.0385	0.0515	0.0355	0.033	0.026	0.0295	0.035	0.035	0.0245	0.0385	0.031	0.0265	0.0425	0.0415
rnd-6_family-330	0	0.001	0.002	0.001	0.0015	0.01	0.0035	0.01	0.001	0.0085	0.015	0.0015	0.0015	0.0015	0.0075	0.003	0.007	0.0035	0.011	0.0065	0.0135	0.027	0.0325	0.0455	0.0565	0.0945	0.105	0.1185	0.1615	0.1235	0.1235
rnd-6_family-3404	0.0265	0.024	0.0235	0.0245	0.0245	0.029	0.027	0.027	0.0305	0.022	0.0385	0.034	0.0365	0.037	0.0295	0.031	0.035	0.031	0.0325	0.038	0.0375	0.0405	0.034	0.0465	0.0325	0.0455	0.0375	0.0315	0.0375	0.0305	0.0265
rnd-6_family-3450	0.0215	0.0145	0.0245	0.029	0.05	0.0245	0.0315	0.0275	0.022	0.0195	0.027	0.016	0.0305	0.025	0.023	0.0235	0.0215	0.03	0.032	0.021	0.025	0.0545	0.0345	0.0485	0.0415	0.0535	0.061	0.0475	0.0475	0.0345	0.038
rnd-6_family-3454	0.0255	0.0225	0.0195	0.02	0.0195	0.052	0.0345	0.034	0.0245	0.028	0.0285	0.0325	0.0315	0.035	0.029	0.0365	0.0215	0.0235	0.039	0.03	0.0285	0.0355	0.025	0.032	0.027	0.046	0.0345	0.041	0.046	0.051	0.0495
rnd-6_family-3463	0.0215	0.0185	0.0355	0.017	0.0305	0.016	0.0185	0.019	0.0235	0.021	0.0275	0.0245	0.0375	0.023	0.022	0.027	0.032	0.0295	0.034	0.026	0.027	0.0395	0.0515	0.033	0.0345	0.0465	0.059	0.0485	0.0545	0.0475	0.0545
rnd-6_family-3491	0.027	0.0225	0.02	0.0225	0.023	0.025	0.0265	0.028	0.0235	0.024	0.0295	0.022	0.0325	0.0305	0.034	0.045	0.0375	0.0415	0.0365	0.0305	0.033	0.039	0.0335	0.046	0.037	0.038	0.058	0.032	0.039	0.027	0.036
rnd-6_family-3515	0.0475	0.0375	0.025	0.03	0.036	0.0185	0.025	0.0225	0.021	0.0075	0.0235	0.02	0.0325	0.0225	0.03	0.015	0.031	0.051	0.055	0.0425	0.03	0.021	0.0225	0.0525	0.0475	0.0375	0.0385	0.035	0.0385	0.0425	0.0435
rnd-6_family-3535	0.024	0.0285	0.034	0.041	0.039	0.0405	0.038	0.0285	0.033	0.03	0.031	0.02	0.0245	0.0215	0.0225	0.024	0.023	0.0415	0.032	0.0375	0.0255	0.0315	0.038	0.042	0.0295	0.0285	0.0405	0.0435	0.036	0.038	0.0315
rnd-6_family-3538	0.0205	0.025	0.025	0.027	0.0315	0.028	0.03	0.027	0.0275	0.0285	0.048	0.0285	0.039	0.021	0.0355	0.021	0.027	0.0335	0.0275	0.032	0.0385	0.0715	0.0655	0.0395	0.022	0.033	0.024	0.017	0.02	0.053	0.0305
rnd-6_family-3539	0.023	0.0235	0.026	0.0175	0.0255	0.04	0.0265	0.019	0.0165	0.024	0.03	0.031	0.032	0.0295	0.0405	0.0375	0.049	0.0375	0.0395	0.047	0.042	0.0475	0.028	0.036	0.044	0.0585	0.0255	0.0215	0.026	0.0225	0.0325
rnd-6_family-3580	0.027	0.019	0.0305	0.0215	0.02	0.0375	0.021	0.0305	0.03	0.024	0.051	0.0265	0.0335	0.029	0.0255	0.041	0.0355	0.0345	0.031	0.031	0.035	0.034	0.035	0.036	0.043	0.035	0.0355	0.0325	0.0335	0.047	0.035
rnd-6_family-3604	0.0395	0.025	0.022	0.0335	0.038	0.0555	0.0185	0.0445	0.02	0.0175	0.033	0.0135	0.056	0.0245	0.0215	0.03	0.0505	0.05	0.023	0.034	0.0445	0.0375	0.025	0.032	0.04	0.038	0.0135	0.0255	0.0355	0.0375	0.0205
rnd-6_family-363	0.0195	0.018	0.027	0.0105	0.0135	0.0175	0.0135	0.018	0.025	0.023	0.0355	0.027	0.0245	0.0195	0.011	0.0385	0.034	0.0175	0.045	0.0195	0.0485	0.0155	0.028	0.036	0.0135	0.046	0.0645	0.023	0.1	0.0645	0.102
rnd-6_family-3726	0.0115	0.0235	0.017	0.0125	0.0155	0.0185	0.015	0.0215	0.0205	0.0205	0.022	0.021	0.0165	0.0205	0.029	0.0375	0.0255	0.0525	0.0265	0.0385	0.045	0.044	0.0405	0.0515	0.053	0.0595	0.0575	0.035	0.049	0.042	0.059
rnd-6_family-3734	0.026	0.0265	0.0435	0.0355	0.0305	0.037	0.0305	0.017	0.0375	0.0275	0.0215	0.029	0.0415	0.036	0.038	0.0385	0.036	0.033	0.0345	0.033	0.0335	0.0365	0.033	0.025	0.033	0.031	0.025	0.032	0.039	0.032	0.025
rnd-6_family-3783	0.004	0.0045	0.004	0.0055	0.0055	0.0055	0.005	0.0075	0.0085	0.012	0.013	0.016	0.027	0.0235	0.02	0.028	0.0255	0.029	0.0405	0.0605	0.0555	0.0555	0.0595	0.0665	0.0815	0.0605	0.063	0.0585	0.0615	0.0495	0.044
rnd-6_family-3826	0.0195	0.018	0.0185	0.0235	0.027	0.025	0.027	0.0265	0.0245	0.032	0.036	0.035	0.0435	0.03	0.027	0.0295	0.038	0.037	0.0455	0.0465	0.0385	0.0385	0.0345	0.0375	0.0335	0.0385	0.044	0.037	0.0355	0.024	0.027
rnd-6_family-386	0.0085	5e-04	0.016	0.0035	0.0165	0.008	0.001	0.024	5e-04	5e-04	0.0085	0.0085	0	0.0175	0.02	0	0.006	0.0145	0	0.009	0.0125	0.033	0.0215	0.0535	0.0485	0.092	0.058	0.0855	0.1575	0.112	0.161
rnd-6_family-393	0.023	0.021	0.0035	0.011	0.0045	0.014	0.007	0.0135	0.0125	0.009	0.062	0.0185	0.0095	0.0035	0.0235	0.0255	0.0235	0.0095	0.0545	0.0415	0.0385	0.0435	0.072	0.05	0.025	0.074	0.0705	0.0595	0.0405	0.0745	0.062
rnd-6_family-3937	0.046	0.024	0.0335	0.022	0.028	0.048	0.038	0.042	0.0355	0.042	0.079	0.035	0.033	0.028	0.0285	0.0255	0.024	0.0175	0.025	0.0225	0.022	0.024	0.029	0.033	0.036	0.027	0.041	0.0285	0.0205	0.0395	0.0225
rnd-6_family-3944	0.015	0.018	0.015	0.0275	0.028	0.0125	0.0145	0.016	0.019	0.0345	0.0155	0.027	0.0355	0.0895	0.0405	0.043	0.0395	0.0275	0.0275	0.037	0.0335	0.0485	0.033	0.032	0.032	0.0285	0.0525	0.037	0.049	0.047	0.026
rnd-6_family-3968	0.021	0.0085	0.0185	0.0175	0.0205	0.0195	0.024	0.0185	0.026	0.025	0.022	0.0325	0.026	0.0205	0.0395	0.025	0.0315	0.0315	0.062	0.052	0.038	0.048	0.036	0.053	0.0415	0.04	0.047	0.0645	0.0295	0.0445	0.0195
rnd-6_family-3980	0.012	0.01	0.0185	0.021	0.0235	0.0265	0.0265	0.0495	0.057	0.058	0.098	0.0565	0.039	0.0415	0.031	0.038	0.0395	0.0275	0.0285	0.0315	0.0255	0.026	0.019	0.026	0.038	0.0235	0.027	0.023	0.016	0.0225	0.0205
rnd-6_family-4013	0.0315	0.0335	0.0185	0.029	0.032	0.0275	0.0265	0.0275	0.029	0.039	0.0255	0.033	0.023	0.026	0.033	0.0285	0.0345	0.037	0.0385	0.032	0.0445	0.033	0.031	0.0315	0.022	0.0285	0.037	0.0335	0.0465	0.0435	0.045
rnd-6_family-4055	0.013	0.0175	0.023	0.0285	0.028	0.022	0.0185	0.018	0.0195	0.0265	0.024	0.025	0.0265	0.0215	0.0255	0.015	0.018	0.026	0.0295	0.038	0.039	0.0345	0.0445	0.0465	0.06	0.056	0.0465	0.0415	0.0495	0.061	0.0565
rnd-6_family-4079	0.021	0.0385	0.048	0.0015	0.0285	0.0305	0.0215	0.052	0.047	0.0205	0.0355	0.0265	0.039	0.0505	0.0345	0.022	0.026	0.0105	0.03	0.025	0.0505	0.029	0.0315	0.0255	0.0375	0.029	0.0265	0.0555	0.032	0.0305	0.0395
rnd-6_family-4095	0.025	0.0205	0.0175	0.0185	0.0265	0.0255	0.0255	0.0245	0.0255	0.025	0.0265	0.023	0.0345	0.026	0.0215	0.0365	0.035	0.0275	0.0495	0.0405	0.03	0.06	0.05	0.0365	0.0575	0.0375	0.0395	0.039	0.026	0.038	0.0315
rnd-6_family-4113	0.147	0.0195	0.0075	0.007	0.0095	0.006	0.0085	0.0195	0.006	0.018	0.0165	0.0105	0.004	0.006	0.0125	0.0205	0.068	0.0225	0.035	0.0335	0.0945	0.06	0.0455	0.0505	0.024	0.0345	0.032	0.076	0.027	0.028	0.05
rnd-6_family-4147	0.074	0.0185	0.0595	0.1105	0.058	0.0205	0.0195	0.0285	0.0265	0.0215	0.0215	0.02	0.019	0.0275	0.018	0.0175	0.045	0.053	0.0345	0.024	0.039	0.033	0.028	0.023	0.027	0.0245	0.02	0.026	0.017	0.025	0.021
rnd-6_family-4171	0.022	0.015	0.017	0.0145	0.0145	0.0185	0.0175	0.018	0.019	0.0195	0.0205	0.0275	0.0175	0.0275	0.0305	0.023	0.0255	0.0275	0.036	0.034	0.044	0.04	0.0445	0.0625	0.054	0.056	0.0495	0.0455	0.0485	0.054	0.058
rnd-6_family-4193	0.022	0.0275	0.024	0.03	0.021	0.0205	0.0355	0.0235	0.023	0.03	0.035	0.0205	0.034	0.0265	0.034	0.0315	0.037	0.022	0.027	0.043	0.0385	0.0285	0.033	0.046	0.0505	0.031	0.048	0.0425	0.03	0.0415	0.043
rnd-6_family-4197	0.022	0.02	0.024	0.027	0.0305	0.0305	0.0255	0.027	0.026	0.022	0.029	0.0265	0.027	0.029	0.0295	0.0325	0.0295	0.028	0.036	0.029	0.0365	0.0375	0.0405	0.046	0.0415	0.041	0.0365	0.037	0.047	0.04	0.0465
rnd-6_family-4221	0.0265	0.02	0.0205	0.0225	0.02	0.0225	0.0235	0.0295	0.0265	0.0325	0.0995	0.039	0.035	0.036	0.0325	0.029	0.032	0.0315	0.0335	0.0345	0.0475	0.036	0.031	0.0355	0.0305	0.028	0.0295	0.0305	0.0275	0.026	0.0315
rnd-6_family-4238	0.0235	0.0365	0.024	0.02	0.023	0.032	0.0275	0.0365	0.0375	0.032	0.022	0.0325	0.024	0.037	0.0145	0.036	0.0255	0.03	0.026	0.034	0.0275	0.0485	0.0405	0.0355	0.0445	0.0225	0.0465	0.02	0.0525	0.034	0.0525
rnd-6_family-4252	0.029	0.0265	0.0275	0.024	0.027	0.03	0.0355	0.0225	0.032	0.033	0.0595	0.037	0.037	0.0265	0.032	0.037	0.032	0.03	0.0315	0.0325	0.0315	0.0275	0.033	0.0355	0.032	0.032	0.0355	0.035	0.0325	0.03	0.0345
rnd-6_family-426	0.0485	0.046	0.0145	0.013	0.0135	0.015	0.024	0.018	0.016	0.0185	0.016	0.019	0.013	0.0135	0.0455	0.073	0.021	0.02	0.055	0.019	0.0255	0.016	0.018	0.063	0.0365	0.0705	0.038	0.0545	0.113	0.021	0.0205
rnd-6_family-4271	0.023	0.0265	0.03	0.03	0.0355	0.022	0.0335	0.0305	0.027	0.0315	0.04	0.033	0.0345	0.0445	0.0305	0.0255	0.0255	0.024	0.034	0.0255	0.0275	0.039	0.033	0.031	0.033	0.0325	0.0325	0.047	0.0405	0.039	0.0375
rnd-6_family-4279	0.0325	0.038	0.0195	0.0115	0.038	0.0165	0.0265	0.0585	0.018	0.0175	0.0225	0.0395	0.0255	0.037	0.016	0.0195	0.0835	0.0305	0.032	0.054	0.026	0.048	0.0245	0.0195	0.0695	0.041	0.037	0.024	0.045	0.0165	0.012
rnd-6_family-428	0.0085	0.0735	0.0085	0.0095	0.009	0.0095	0.0175	0.0135	0.054	0.0355	0.0075	0.039	0.0375	0.012	0.011	0.087	0.0445	0.02	0.024	0.0485	0.1065	0.016	0.0225	0.028	0.0515	0.0445	0.049	0.024	0.034	0.0315	0.0235
rnd-6_family-4319	0.0285	0.031	0.031	0.0365	0.034	0.032	0.031	0.032	0.032	0.0285	0.0445	0.0345	0.026	0.0335	0.025	0.0305	0.032	0.038	0.03	0.0325	0.041	0.0385	0.037	0.027	0.032	0.0325	0.036	0.026	0.0285	0.0265	0.031
rnd-6_family-4323	0.0145	0.0195	0.0145	0.058	0.0415	0.0355	0.019	0.039	0.013	0.0135	0.033	0.0415	0.0285	0.015	0.0125	0.04	0.0385	0.0135	0.0385	0.022	0.041	0.0585	0.048	0.091	0.0465	0.034	0.02	0.016	0.037	0.037	0.019
rnd-6_family-4338	0.0025	0.0055	0.003	0.0045	0.0075	0.0115	0.006	0.0135	0.017	0.02	0.0375	0.015	0.0225	0.025	0.017	0.044	0.0165	0.0415	0.0185	0.0235	0.016	0.0265	0.022	0.041	0.074	0.08	0.1235	0.103	0.0745	0.057	0.0295
rnd-6_family-440	0.0105	0.0095	0.0065	0.01	0.009	0.0105	0.0135	0.0095	0.0185	0.0175	0.015	0.017	0.0245	0.0205	0.024	0.0165	0.0235	0.024	0.034	0.0305	0.04	0.059	0.0495	0.053	0.0575	0.103	0.058	0.059	0.064	0.0645	0.048
rnd-6_family-4404	0.0315	0.021	0.03	0.029	0.026	0.028	0.026	0.023	0.033	0.0315	0.027	0.013	0.027	0.032	0.0285	0.0235	0.0355	0.0215	0.046	0.0295	0.034	0.032	0.019	0.0695	0.064	0.0485	0.032	0.037	0.0375	0.03	0.0355
rnd-6_family-4459	0.017	0.021	0.016	0.0215	0.025	0.027	0.0215	0.0225	0.0165	0.0195	0.036	0.0325	0.0315	0.03	0.0275	0.023	0.0185	0.0305	0.0225	0.0295	0.036	0.0335	0.0435	0.0475	0.042	0.041	0.052	0.0505	0.0595	0.057	0.052
rnd-6_family-4491	0.0315	0.0275	0.0325	0.0315	0.031	0.036	0.0285	0.0295	0.04	0.047	0.091	0.0475	0.0355	0.032	0.027	0.031	0.028	0.03	0.029	0.028	0.0275	0.0295	0.026	0.023	0.0225	0.0275	0.0295	0.025	0.0255	0.026	0.023
rnd-6_family-4507	0.0305	0.029	0.032	0.0345	0.0355	0.0305	0.031	0.0335	0.0295	0.034	0.0465	0.0305	0.032	0.029	0.0325	0.0345	0.0355	0.0285	0.032	0.03	0.034	0.0315	0.0425	0.0385	0.0385	0.0335	0.028	0.0255	0.0255	0.0245	0.028
rnd-6_family-451	0.0125	0.008	0.011	0.0145	0.011	0.0135	0.0125	0.013	0.013	0.012	0.0235	0.0215	0.0245	0.0235	0.0275	0.0265	0.029	0.03	0.0405	0.0435	0.0505	0.053	0.0455	0.05	0.048	0.0475	0.0665	0.056	0.0595	0.0585	0.054
rnd-6_family-4557	0.0705	0.0215	0.0075	0.0215	0.0035	0.062	0.0075	0.063	0.052	0.0035	0.1565	0.0075	0.0325	0.055	0.0585	0.0295	0.029	0.051	0.0185	0.0435	0.0185	0.029	0.025	0.029	0.0215	0	0.011	0.0035	0.0215	0.0075	0.0365
rnd-6_family-4558	0.0245	0.0175	0.0215	0.021	0.0245	0.0325	0.0265	0.0275	0.032	0.025	0.0325	0.031	0.028	0.032	0.0325	0.0285	0.034	0.0325	0.038	0.045	0.0395	0.0335	0.035	0.034	0.036	0.032	0.0345	0.0365	0.049	0.0445	0.0405
rnd-6_family-461	0.0095	0.0085	0.016	0.016	0.0135	0.0125	0.0135	0.0125	0.0145	0.024	0.0275	0.027	0.0265	0.0205	0.029	0.029	0.0255	0.031	0.0415	0.0415	0.042	0.042	0.0405	0.0535	0.0555	0.061	0.0635	0.0525	0.057	0.051	0.041
rnd-6_family-4675	0.014	0.0185	0.025	0.0155	0.022	0.019	0.013	0.012	0.027	0.0245	0.035	0.0435	0.03	0.026	0.025	0.017	0.0255	0.027	0.0355	0.035	0.0305	0.04	0.0405	0.0475	0.059	0.0675	0.0315	0.0545	0.042	0.0535	0.0425
rnd-6_family-468	0.0055	0.011	0.018	0.0135	0.0275	0.015	0.0315	0.0335	0.026	0.072	0.0535	0.094	0.04	0.047	0.0195	0.024	0.0855	0.0165	0.0165	0.0095	0.0205	0.0345	0.033	0.067	0.0145	0.0295	0.023	0.036	0.0325	0.0265	0.0235
rnd-6_family-4730	0.0235	0.034	0.0425	0.0445	0.022	0.033	0.022	0.0095	0.0095	0.005	0.005	0.005	0.0225	0.015	0.0235	0.034	0.007	0.0095	0.014	0.0475	0.0245	0.018	0.0395	0.045	0.0965	0.0625	0.078	0.033	0.0785	0.041	0.0565
rnd-6_family-4741	0.0185	0.0125	0.0155	0.0215	0.025	0.0205	0.017	0.016	0.015	0.017	0.0175	0.0205	0.0235	0.03	0.0345	0.0395	0.038	0.0455	0.0405	0.0405	0.052	0.0525	0.047	0.046	0.0475	0.0365	0.0515	0.036	0.045	0.0425	0.032
rnd-6_family-4751	0.018	0.025	0.027	0.022	0.0265	0.0235	0.021	0.025	0.024	0.021	0.044	0.024	0.0305	0.028	0.027	0.0305	0.072	0.031	0.036	0.0455	0.041	0.033	0.0285	0.0345	0.0285	0.0415	0.035	0.032	0.027	0.0725	0.0245
rnd-6_family-476	0.023	0.021	0.025	0.0265	0.0345	0.027	0.0235	0.02	0.021	0.026	0.056	0.0475	0.05	0.0455	0.0405	0.029	0.0305	0.0295	0.0225	0.0255	0.0215	0.0285	0.0225	0.0225	0.0275	0.0355	0.044	0.043	0.04	0.043	0.048
rnd-6_family-4837	0.0645	0.0315	0.0115	0.073	0.06	0.029	0.021	0.0125	0.0455	0.0495	0.0405	0.057	0.0225	0.0375	0.0375	0.022	0.0175	0.0195	0.0195	0.017	0.04	0.05	0.0335	0.03	0.0235	0.0235	0.0335	0.0225	0.021	0.016	0.02
rnd-6_family-487	0.038	0.0305	0.033	0.032	0.0345	0.0265	0.026	0.025	0.0225	0.029	0.036	0.0255	0.0245	0.043	0.036	0.031	0.0305	0.026	0.0355	0.028	0.0385	0.036	0.0385	0.042	0.0275	0.0395	0.032	0.03	0.03	0.035	0.037
rnd-6_family-488	0.026	0.0225	0.018	0.03	0.03	0.033	0.0325	0.021	0.0275	0.0305	0.0455	0.0355	0.0365	0.0285	0.024	0.0245	0.0315	0.03	0.0275	0.026	0.034	0.0365	0.044	0.042	0.0345	0.033	0.031	0.0395	0.044	0.039	0.041
rnd-6_family-489	0.016	0.0195	0.0215	0.0225	0.0235	0.0275	0.025	0.0245	0.026	0.028	0.0385	0.031	0.0325	0.039	0.046	0.031	0.03	0.037	0.031	0.0355	0.0315	0.029	0.034	0.031	0.031	0.034	0.044	0.047	0.0495	0.041	0.042
rnd-6_family-4986	0.012	0.0075	0.0065	0.0175	0.016	0.007	0.012	0.01	0.0345	0.0175	0.0235	0.024	0.0215	0.045	0.0315	0.0525	0.0355	0.027	0.029	0.033	0.067	0.0355	0.033	0.05	0.0575	0.052	0.0525	0.0475	0.0665	0.038	0.0365
rnd-6_family-50	0.019	0.019	0.016	0.016	0.017	0.018	0.0205	0.0195	0.0255	0.0285	0.0355	0.033	0.0335	0.0335	0.032	0.032	0.0325	0.0325	0.0335	0.0335	0.038	0.0385	0.0415	0.041	0.0395	0.0385	0.0395	0.05	0.05	0.046	0.046
rnd-6_family-5006	0.02	0.019	0.021	0.022	0.0215	0.022	0.022	0.023	0.026	0.034	0.0685	0.044	0.04	0.036	0.0355	0.032	0.031	0.0305	0.0345	0.035	0.0335	0.0385	0.0395	0.038	0.038	0.0325	0.033	0.031	0.0365	0.033	0.0295
rnd-6_family-5069	0.0095	0.0155	0.0235	0.0285	0.036	0.006	0.0095	0.014	0.015	0.0195	0.01	0.0205	0.0235	0.032	0.018	0.024	0.008	0.018	0.0215	0.0315	0.0275	0.0155	0.051	0.0325	0.046	0.112	0.088	0.05	0.0825	0.069	0.043
rnd-6_family-5073	0.029	0.015	0.0145	0.0255	0.02	0.0225	0.022	0.026	0.03	0.016	0.0405	0.035	0.049	0.0345	0.032	0.046	0.0365	0.04	0.029	0.036	0.0275	0.0335	0.0405	0.027	0.039	0.0375	0.052	0.0395	0.0475	0.028	0.028
rnd-6_family-5186	0.028	0.0255	0.027	0.023	0.021	0.026	0.0275	0.0265	0.02	0.026	0.073	0.0355	0.032	0.028	0.0325	0.0375	0.0295	0.037	0.029	0.036	0.026	0.025	0.032	0.0335	0.04	0.03	0.038	0.0435	0.043	0.039	0.0295
rnd-6_family-52	0.017	0.0155	0.019	0.0215	0.021	0.024	0.0195	0.023	0.022	0.027	0.038	0.0295	0.029	0.028	0.034	0.0345	0.036	0.029	0.034	0.037	0.0425	0.0385	0.0385	0.0415	0.045	0.043	0.0435	0.0405	0.045	0.0465	0.0375
rnd-6_family-5204	0.037	0.0155	0.0155	0.0245	0.0735	0.027	0.0495	0.028	0.038	0.024	0.038	0.05	0.036	0.0465	0.0275	0.024	0.027	0.0345	0.036	0.0325	0.0365	0.028	0.024	0.0205	0.024	0.0345	0.045	0.025	0.035	0.02	0.022
rnd-6_family-5294	0.031	0.022	0.017	0.0225	0.0405	0.0185	0.0165	0.023	0.022	0.02	0.0435	0.024	0.021	0.0455	0.03	0.0245	0.024	0.0325	0.036	0.0475	0.037	0.0505	0.025	0.036	0.0535	0.0315	0.026	0.0755	0.0405	0.0345	0.0275
rnd-6_family-532	0.0215	0.0375	0.0275	0.026	0.023	0.034	0.0345	0.0385	0.0215	0.0295	0.0415	0.0285	0.038	0.0515	0.036	0.033	0.0505	0.043	0.03	0.018	0.055	0.0285	0.039	0.022	0.027	0.04	0.018	0.021	0.026	0.03	0.029
rnd-6_family-5368	0.017	0.0265	0.015	0.023	0.0345	0.0275	0.027	0.0235	0.036	0.023	0.029	0.0245	0.031	0.0335	0.028	0.038	0.033	0.0345	0.0335	0.027	0.026	0.036	0.0395	0.038	0.0405	0.061	0.0405	0.038	0.038	0.045	0.035
rnd-6_family-5369	0.02	0.018	0.02	0.022	0.019	0.0225	0.022	0.0235	0.0245	0.027	0.0345	0.03	0.033	0.0375	0.039	0.038	0.0355	0.038	0.04	0.0365	0.0385	0.041	0.0365	0.0385	0.039	0.038	0.0355	0.036	0.0395	0.0385	0.039
rnd-6_family-547	0.008	0.007	0.009	0.0085	0.0095	0.009	0.0115	0.012	0.0145	0.0135	0.0205	0.016	0.02	0.0215	0.025	0.0235	0.0315	0.035	0.04	0.0395	0.049	0.049	0.054	0.051	0.055	0.054	0.059	0.0615	0.0655	0.063	0.063
rnd-6_family-5470	0.036	0.0275	0.0285	0.035	0.0225	0.031	0.025	0.026	0.0305	0.033	0.075	0.0345	0.0265	0.025	0.0285	0.037	0.0345	0.0415	0.029	0.032	0.029	0.031	0.031	0.029	0.027	0.0295	0.0325	0.046	0.03	0.0305	0.027
rnd-6_family-5521	0.0025	0.027	0.0285	0.0275	0.0265	0.0225	0.0515	0.004	0.026	0.004	0.0955	0.005	0.027	0.029	0.0235	0.005	0.0485	0.0515	0.0235	0.091	0.003	0.03	0.0245	0.0265	0.0055	0.115	0.031	0.078	0.0055	0.0535	0.0065
rnd-6_family-5529	0.028	0.029	0.0305	0.03	0.03	0.0305	0.0305	0.033	0.0335	0.0375	0.058	0.0405	0.037	0.034	0.034	0.0325	0.0325	0.0325	0.0325	0.033	0.0295	0.0295	0.029	0.027	0.03	0.0305	0.03	0.03	0.028	0.029	0.0285
rnd-6_family-553	0.0155	0.047	0.0285	0.0165	0.0315	0.0325	0.0125	0.0175	0.0155	0.0275	0.015	0.012	0.014	0.023	0.0175	0.0265	0.0355	0.0485	0.028	0.044	0.054	0.024	0.0265	0.028	0.078	0.0815	0.0355	0.089	0.0295	0.0205	0.0235
rnd-6_family-5532	0.019	0.015	0.025	0.017	0.0215	0.0245	0.017	0.0245	0.0245	0.0255	0.035	0.0275	0.035	0.0345	0.0245	0.026	0.021	0.018	0.0265	0.025	0.043	0.0515	0.0385	0.045	0.0645	0.0475	0.0515	0.054	0.036	0.0525	0.0295
rnd-6_family-554	0.0065	0.0105	0.004	0.0035	0.002	0.002	0.0035	0.003	0.0035	0.0045	0.007	0.008	0.013	0.0155	0.02	0.0245	0.0285	0.0335	0.052	0.043	0.051	0.065	0.0565	0.0775	0.0755	0.0605	0.075	0.072	0.06	0.0735	0.047
rnd-6_family-556	0.024	0.0205	0.031	0.026	0.025	0.0275	0.0305	0.032	0.03	0.036	0.047	0.039	0.0365	0.032	0.03	0.0315	0.032	0.0325	0.03	0.0295	0.032	0.0335	0.037	0.032	0.0365	0.037	0.034	0.0335	0.034	0.0325	0.034
rnd-6_family-5573	0.0185	0.0215	0.0195	0.018	0.023	0.0205	0.021	0.0195	0.012	0.0225	0.019	0.026	0.0235	0.024	0.025	0.024	0.0265	0.0365	0.046	0.0435	0.038	0.0365	0.046	0.0495	0.05	0.0635	0.046	0.0375	0.0435	0.049	0.047
rnd-6_family-559	0.0175	0.022	0.02	0.0225	0.027	0.025	0.037	0.0325	0.0295	0.039	0.0585	0.044	0.038	0.0365	0.038	0.026	0.033	0.0285	0.0325	0.0345	0.0305	0.028	0.0295	0.0375	0.0365	0.0345	0.0315	0.038	0.0275	0.0315	0.034
rnd-6_family-5607	0.026	0.0225	0.03	0.0325	0.0225	0.029	0.0295	0.0325	0.021	0.0355	0.035	0.0305	0.0405	0.025	0.031	0.023	0.026	0.0315	0.0365	0.03	0.04	0.0305	0.0365	0.033	0.054	0.0465	0.046	0.0395	0.028	0.0305	0.0255
rnd-6_family-5697	0.0205	0.0175	0.017	0.034	0.021	0.02	0.022	0.024	0.027	0.0305	0.046	0.038	0.0305	0.0315	0.032	0.0295	0.0295	0.0205	0.0365	0.051	0.0495	0.045	0.0495	0.047	0.035	0.029	0.0275	0.0295	0.041	0.04	0.0295
rnd-6_family-5698	0.029	0.026	0.0285	0.031	0.0375	0.0335	0.033	0.033	0.0295	0.0355	0.045	0.034	0.0325	0.0325	0.0355	0.0305	0.0325	0.0365	0.0335	0.0345	0.036	0.033	0.0315	0.0285	0.0305	0.028	0.028	0.0345	0.03	0.0295	0.0285
rnd-6_family-571	0.0175	0.0175	0.0265	0.0265	0.026	0.03	0.021	0.0255	0.0175	0.016	0.016	0.011	0.0125	0.014	0.0135	0.0205	0.0245	0.026	0.025	0.036	0.045	0.032	0.0325	0.049	0.0525	0.0555	0.0685	0.0625	0.06	0.0695	0.05
rnd-6_family-5713	0.0345	0.0325	0.0355	0.0245	0.0475	0.0655	0.018	0.029	0.011	0.0345	0.025	0.021	0.018	0.0315	0.0325	0.02	0.018	0.032	0.0215	0.021	0.023	0.024	0.055	0.0475	0.047	0.0425	0.033	0.0355	0.0635	0.029	0.027
rnd-6_family-5715	0.0295	0.027	0.0275	0.032	0.0195	0.0415	0.023	0.033	0.0325	0.0295	0.032	0.0265	0.037	0.0265	0.0365	0.044	0.0265	0.027	0.031	0.0335	0.025	0.0345	0.036	0.0385	0.028	0.0335	0.038	0.044	0.033	0.0385	0.037
rnd-6_family-5727	0.0025	0.0055	0.0215	0.01	0.014	0.009	0.001	0.0055	0.01	0.0255	0.008	0.012	0.004	0.0095	0.012	0.018	0.0235	0.016	0.0075	0.013	0.022	0.035	0.0215	0.0485	0.081	0.077	0.117	0.1205	0.096	0.0985	0.057
rnd-6_family-573	0.0255	0.0215	0.025	0.0325	0.0285	0.0275	0.0255	0.0245	0.0195	0.0285	0.0175	0.0325	0.019	0.0255	0.026	0.02	0.0205	0.0475	0.054	0.0395	0.0495	0.0415	0.028	0.048	0.0525	0.036	0.062	0.0375	0.0165	0.03	0.0375
rnd-6_family-5733	0.0285	0.002	0.0255	0.017	0.019	0.033	0.035	0.024	0.0245	0.029	0.0355	0.02	0.0355	0.029	0.02	0.032	0.0245	0.0235	0.0495	0.0305	0.0595	0.0285	0.0355	0.0265	0.066	0.0645	0.0225	0.043	0.0265	0.039	0.0505
rnd-6_family-5743	0.013	0.003	0.0165	0.013	0.0105	0.019	0.002	0.019	0.019	0.0135	0.0185	0.011	0.023	0.0155	0.016	0.0255	0.027	0.0305	0.028	0.029	0.071	0.043	0.0355	0.023	0.037	0.074	0.0395	0.0785	0.066	0.095	0.086
rnd-6_family-5750	0.0085	0.009	0.01	0.013	0.0185	0.017	0.0165	0.0105	0.009	0.017	0.0165	0.03	0.056	0.0295	0.0295	0.027	0.031	0.029	0.0415	0.0625	0.0535	0.074	0.06	0.0495	0.038	0.0335	0.0375	0.0425	0.0645	0.0375	0.028
rnd-6_family-5754	0.078	0.069	0.037	0.015	0.024	0.0145	0.014	0.0155	0.0355	0.044	0.0525	0.052	0.0365	0.018	0.0365	0.053	0.0455	0.0425	0.0355	0.021	0.0195	0.0215	0.0185	0.0155	0.0185	0.018	0.017	0.0175	0.03	0.0455	0.04
rnd-6_family-5756	0.022	0.0195	0.017	0.028	0.035	0.035	0.0185	0.038	0.0355	0.033	0.0225	0.029	0.028	0.0465	0.021	0.0405	0.0275	0.022	0.0205	0.0315	0.0265	0.0355	0.034	0.0535	0.0285	0.046	0.0225	0.051	0.048	0.0315	0.05
rnd-6_family-5801	0.0295	0.0165	0.0115	0.042	0.049	0.0315	0.0295	0.0625	0.0815	0.034	0.0105	0.012	0.0265	0.018	0.0115	0.0065	0.015	0.025	0.0145	0.021	0.0395	0.035	0.056	0.0525	0.0445	0.0605	0.035	0.0165	0.0165	0.06	0.0355
rnd-6_family-5810	0.0145	0.014	0.0205	0.013	0.0185	0.0125	0.015	0.0165	0.02	0.013	0.023	0.0205	0.0305	0.0365	0.0355	0.037	0.046	0.035	0.045	0.059	0.055	0.0375	0.0475	0.0385	0.049	0.0465	0.038	0.0375	0.0325	0.0385	0.0535
rnd-6_family-592	0.0155	0.007	0.008	0.0165	0.011	0.012	0.0165	0.015	0.0205	0.0205	0.017	0.028	0.023	0.0375	0.0325	0.027	0.0375	0.043	0.0295	0.051	0.03	0.0385	0.051	0.0585	0.0535	0.0415	0.053	0.069	0.0585	0.042	0.036
rnd-6_family-5940	0.006	0.01	0.0095	0.0095	0.0075	0.0045	0.0035	0.0065	0.0135	0.032	0.0245	0.0505	0.0395	0.0295	0.0385	0.026	0.056	0.0765	0.099	0.148	0.079	0.041	0.0375	0.0215	0.023	0.0225	0.0205	0.0155	0.0175	0.014	0.015
rnd-6_family-595	0.0025	0.002	0.0085	0.001	5e-04	0.001	0.002	0.0015	0.001	0.0015	0.0025	0.007	0.001	0.0025	0.0035	0.004	0.011	0.015	0.0315	0.024	0.037	0.0395	0.0765	0.108	0.123	0.1065	0.118	0.077	0.1185	0.064	0.0085
rnd-6_family-6004	0.0045	0.006	0.0165	0.016	0.0055	0.007	0.009	0.0055	0.003	0.0095	0.0905	0.005	0.007	0.009	0.0105	0.053	0.004	0.015	0.0545	0.0125	0.028	0.0635	0.068	0.0655	0.1435	0.047	0.081	0.036	0.012	0.0995	0.01
rnd-6_family-606	0.0035	0.002	0.0055	0.008	0.008	0.0195	0.0095	0.013	0.0315	0.037	0.02	0.021	0.0195	0.035	0.046	0.097	0.0105	0.011	0.034	0.0325	0.05	0.0225	0.058	0.059	0.104	0.0615	0.0635	0.0445	0.026	0.0385	0.0065
rnd-6_family-6068	0.0485	0.03	0.0245	0.043	0.0295	0.065	0.0385	0.0355	0.0405	0.039	0.052	0.0375	0.048	0.036	0.037	0.033	0.0335	0.025	0.029	0.033	0.025	0.0395	0.026	0.0345	0.028	0.0245	0.015	0.0135	0.013	0.011	0.012
rnd-6_family-6081	0.018	0.0145	0.0355	0.009	0.0195	0.021	0.031	0.031	0.0415	0.022	0.0315	0.046	0.026	0.026	0.0255	0.0245	0.03	0.021	0.023	0.0905	0.0275	0.0665	0.0545	0.063	0.026	0.0215	0.031	0.031	0.032	0.0305	0.0295
rnd-6_family-6096	0.028	0.023	0.0245	0.029	0.026	0.034	0.025	0.0335	0.028	0.03	0.0425	0.035	0.042	0.0265	0.027	0.0325	0.035	0.029	0.038	0.0305	0.0345	0.0375	0.0325	0.0275	0.043	0.0365	0.034	0.029	0.0285	0.04	0.034
rnd-6_family-6175	0.012	0.01	0.0115	0.012	0.012	0.0145	0.0145	0.016	0.022	0.0175	0.029	0.022	0.0315	0.022	0.0325	0.03	0.034	0.0325	0.034	0.0345	0.0315	0.051	0.0415	0.062	0.0445	0.0605	0.035	0.069	0.052	0.0575	0.05
rnd-6_family-621	0.0265	0.021	0.017	0.0145	0.014	0.024	0.034	0.0235	0.03	0.066	0.1445	0.0725	0.0565	0.036	0.0325	0.021	0.022	0.0175	0.014	0.0155	0.0325	0.0555	0.0255	0.019	0.023	0.0225	0.0185	0.0155	0.026	0.0325	0.0245
rnd-6_family-625	0.03	0.03	0.026	0.0265	0.026	0.0275	0.0285	0.031	0.025	0.0295	0.034	0.026	0.0305	0.026	0.0265	0.028	0.0365	0.0325	0.036	0.042	0.0285	0.04	0.034	0.0405	0.0305	0.03	0.043	0.038	0.0395	0.0415	0.034
rnd-6_family-6258	0.0845	0.098	0.0865	0.052	0.022	0.028	0.034	0.0335	0.024	0.0165	0.023	0.0295	0.0375	0.0295	0.024	0.016	0.0185	0.0235	0.033	0.038	0.0205	0.0155	0.029	0.039	0.026	0.016	0.021	0.022	0.012	0.026	0.0215
rnd-6_family-6273	0.0185	0.0195	0.022	0.0155	0.022	0.0265	0.0255	0.0365	0.0235	0.0155	0.023	0.029	0.0265	0.0295	0.026	0.0205	0.022	0.029	0.0305	0.032	0.043	0.0265	0.046	0.047	0.0365	0.052	0.0465	0.0515	0.0435	0.0625	0.053
rnd-6_family-6520	0.016	0.0285	0.0185	0.0235	0.0195	0.0205	0.018	0.0255	0.023	0.0335	0.05	0.0415	0.035	0.0365	0.034	0.032	0.032	0.0345	0.0365	0.0375	0.04	0.0335	0.0345	0.032	0.034	0.038	0.0395	0.036	0.0435	0.037	0.0345
rnd-6_family-6540	0.024	0.022	0.027	0.0225	0.0255	0.0335	0.028	0.023	0.0235	0.024	0.0335	0.034	0.0315	0.0305	0.027	0.0255	0.0295	0.029	0.0365	0.0325	0.035	0.033	0.0355	0.0345	0.039	0.038	0.044	0.0435	0.047	0.046	0.0435
rnd-6_family-655	0.009	0.0115	0.0125	0.015	0.0165	0.042	0.0175	0.028	0.029	0.023	0.036	0.023	0.02	0.0255	0.026	0.031	0.028	0.031	0.029	0.0395	0.0395	0.032	0.032	0.043	0.0395	0.054	0.074	0.047	0.0635	0.042	0.0395
rnd-6_family-6642	5e-04	5e-04	5e-04	5e-04	0.001	0.0015	0.0085	0.002	0.0035	0.004	0.0055	0.006	0.007	0.014	0.007	0.0115	0.0165	0.0095	0.0225	0.036	0.062	0.037	0.083	0.1285	0.1815	0.1295	0.078	0.0505	0.0355	0.029	0.029
rnd-6_family-666	0.0285	0.0265	0.027	0.027	0.03	0.031	0.0295	0.0295	0.0305	0.033	0.048	0.0365	0.033	0.03	0.0325	0.0305	0.03	0.0315	0.0315	0.0325	0.0325	0.032	0.0345	0.037	0.0375	0.036	0.031	0.032	0.032	0.0345	0.0335
rnd-6_family-6700	0.022	0.0275	0.0185	0.022	0.018	0.019	0.019	0.0215	0.0245	0.0285	0.035	0.0345	0.0335	0.025	0.0255	0.0295	0.041	0.0405	0.0485	0.041	0.0465	0.04	0.0425	0.033	0.04	0.04	0.0395	0.0385	0.0435	0.0305	0.0315
rnd-6_family-6927	0.029	0.029	0.0235	0.0265	0.0395	0.0135	0.0425	0.0265	0.0305	0.0245	0.019	0.019	0.035	0.0235	0.0265	0.0135	0.0395	0.028	0.032	0.0215	0.0605	0.0355	0.0465	0.064	0.016	0.058	0.032	0.0545	0.035	0.0275	0.029
rnd-6_family-704	0.0285	0.0375	0.022	0.051	0.056	0.021	0.0325	0.022	0.044	0.024	0.031	0.0165	0.0145	0.0365	0.015	0.029	0.0265	0.0365	0.033	0.03	0.0315	0.0135	0.038	0.027	0.028	0.0475	0.0295	0.0405	0.046	0.036	0.0555
rnd-6_family-7041	0.0055	0.006	0.044	0.003	0.006	0.0085	0.0105	0.0225	0.005	0.085	0.0615	0.0045	0.0115	0.004	0.044	0.003	0.005	0.009	0.01	0.032	0.015	0.0085	0.0285	0.017	0.1135	0.148	0.239	0.004	0.026	0.0065	0.011
rnd-6_family-705	0.031	0.031	0.027	0.0225	0.024	0.025	0.0225	0.021	0.0275	0.0165	0.029	0.0235	0.0235	0.02	0.0255	0.021	0.026	0.031	0.033	0.0415	0.033	0.041	0.0365	0.061	0.0365	0.04	0.041	0.0335	0.0495	0.0565	0.05
rnd-6_family-7124	0.0165	0.01	0.01	0.012	0.015	0.0265	0.018	0.0205	0.0135	0.031	0.025	0.016	0.0135	0.023	0.0295	0.0345	0.019	0.024	0.036	0.0275	0.0465	0.048	0.0475	0.068	0.0655	0.0775	0.0455	0.0585	0.0355	0.05	0.0355
rnd-6_family-719	0.019	0.0175	0.018	0.005	0.023	0.031	0.0385	0.0535	0.0115	0.0385	0.0765	0.0325	0.022	0.0315	0.0215	0.039	0.032	0.0695	0.0665	0.035	0.0285	0.034	0.0215	0.046	0.0255	0.039	0.013	0.026	0.0415	0.0285	0.0175
rnd-6_family-7203	0.0215	0.021	0.0265	0.0175	0.018	0.0235	0.0285	0.031	0.0275	0.061	0.0895	0.0455	0.0285	0.0355	0.0295	0.027	0.0435	0.0395	0.0325	0.0235	0.025	0.024	0.0315	0.0295	0.0315	0.032	0.028	0.037	0.034	0.028	0.029
rnd-6_family-7209	0.0305	0.026	0.028	0.0305	0.031	0.0345	0.031	0.031	0.0335	0.039	0.061	0.0385	0.035	0.0305	0.0305	0.031	0.0325	0.0305	0.0305	0.03	0.0295	0.0285	0.0285	0.031	0.03	0.03	0.031	0.03	0.032	0.0315	0.0315
rnd-6_family-721	0.0335	0.0305	0.036	0.0315	0.029	0.041	0.028	0.0245	0.029	0.0335	0.0415	0.037	0.0325	0.03	0.032	0.0385	0.033	0.0325	0.0245	0.037	0.0295	0.03	0.028	0.0315	0.031	0.0295	0.035	0.032	0.0325	0.0295	0.0375
rnd-6_family-73	0.0265	0.0375	0.0215	0.0225	0.0205	0.0405	0.026	0.0405	0.037	0.0385	0.041	0.024	0.0215	0.027	0.0325	0.027	0.026	0.0245	0.0345	0.04	0.0345	0.032	0.0345	0.0275	0.0425	0.0325	0.0405	0.0395	0.0405	0.0275	0.04
rnd-6_family-7372	0.0135	0.017	0.0195	0.0115	0.0155	0.0135	0.0105	0.019	0.0235	0.017	0.022	0.0155	0.0265	0.032	0.045	0.046	0.0515	0.0665	0.0435	0.0435	0.019	0.0445	0.049	0.0445	0.0365	0.064	0.041	0.063	0.0415	0.0295	0.0165
rnd-6_family-7389	0.0285	0.014	0.0145	0.073	0.0215	0.0145	0.0215	0.014	0.0145	0.0145	0.0215	0.014	0.0215	0.0505	0.049	0.0215	0	0.0355	0.0415	0.028	0.028	0.0415	0.0505	0.007	0.014	0.064	0.0435	0.087	0.0435	0.0355	0.072
rnd-6_family-7469	0.024	0.019	0.0215	0.013	0.027	0.0345	0.036	0.027	0.021	0.02	0.036	0.0335	0.0355	0.0265	0.0335	0.028	0.0385	0.036	0.034	0.031	0.041	0.0235	0.0265	0.025	0.0335	0.0505	0.0255	0.0255	0.053	0.054	0.0675
rnd-6_family-7535	0.021	0.024	0.0175	0.0165	0.0155	0.0185	0.0155	0.017	0.0215	0.0245	0.0185	0.017	0.015	0.018	0.017	0.017	0.022	0.022	0.027	0.032	0.0335	0.0405	0.031	0.045	0.0455	0.0625	0.0695	0.081	0.068	0.0775	0.0485
rnd-6_family-7590	0.0115	0.007	0.009	0.008	0.008	0.0085	0.011	0.0095	0.0125	0.014	0.0195	0.0195	0.0225	0.023	0.0245	0.028	0.0315	0.036	0.036	0.04	0.042	0.045	0.0545	0.061	0.0635	0.062	0.0665	0.06	0.06	0.0595	0.047
rnd-6_family-7635	0.0275	0.014	0.0145	0.0285	0.0105	0.016	0.016	0.007	0.0095	0.017	0.016	0.0175	0.027	0.0225	0.0115	0.0265	0.0175	0.0225	0.0235	0.0295	0.03	0.0455	0.0815	0.0575	0.097	0.065	0.0505	0.036	0.075	0.0635	0.0255
rnd-6_family-7650	0.0165	0.013	0.0135	0.0325	0.0245	0.027	0.031	0.0145	0.0115	0.0255	0.021	0.028	0.0515	0.045	0.039	0.0255	0.0595	0.023	0.047	0.022	0.0285	0.019	0.0265	0.034	0.0475	0.035	0.0315	0.073	0.0465	0.0475	0.039
rnd-6_family-7662	0.013	0.0205	0.0135	0.019	0.017	0.0115	0.0175	0.0095	0.0115	0.0135	0.0115	0.027	0.023	0.0505	0.022	0.0415	0.025	0.058	0.026	0.065	0.0415	0.04	0.1295	0.0405	0.0395	0.0295	0.034	0.0335	0.063	0.02	0.0345
rnd-6_family-77	0.03	0.0515	0.053	0.0295	0.034	0.0175	0.025	0.0615	0.033	0.0255	0.0225	0.0235	0.014	0.026	0.013	0.037	0.0365	0.0305	0.026	0.018	0.0535	0.062	0.0425	0.0305	0.024	0.035	0.047	0.027	0.0355	0.0155	0.0215
rnd-6_family-7734	0.0135	0.0075	0.0225	0.0265	0.0195	0.0215	0.036	0.0515	0.044	0.0345	0.0285	0.024	0.031	0.024	0.02	0.02	0.042	0.0285	0.0445	0.042	0.043	0.034	0.0365	0.0355	0.039	0.04	0.0375	0.0515	0.039	0.0345	0.029
rnd-6_family-7758	0.0185	0.0225	0.0155	0.0165	0.016	0.0765	0.0335	0.0235	0.0295	0.0285	0.121	0.0515	0.0605	0.031	0.0435	0.0305	0.0295	0.0415	0.028	0.023	0.021	0.0265	0.03	0.0225	0.0245	0.018	0.0175	0.023	0.027	0.0265	0.023
rnd-6_family-7770	0.026	0.027	0.018	0.0205	0.0235	0.019	0.026	0.0125	0.0255	0.027	0.019	0.0165	0.024	0.025	0.0245	0.0285	0.027	0.0345	0.0315	0.024	0.0285	0.0425	0.061	0.0575	0.0445	0.047	0.038	0.0605	0.0335	0.066	0.042
rnd-6_family-7887	0.0325	0.0285	0.027	0.0305	0.0245	0.022	0.022	0.034	0.0385	0.0245	0.0345	0.026	0.028	0.028	0.037	0.0305	0.0265	0.0355	0.032	0.05	0.027	0.0335	0.0255	0.029	0.0305	0.0325	0.039	0.041	0.045	0.034	0.049
rnd-6_family-7941	0.021	0.0215	0.021	0.017	0.0265	0.0305	0.025	0.0185	0.02	0.025	0.034	0.0265	0.035	0.033	0.033	0.035	0.03	0.0305	0.0355	0.0435	0.0375	0.05	0.045	0.0425	0.05	0.0405	0.0285	0.0375	0.0405	0.037	0.031
rnd-6_family-798	0.0415	0.018	0.0175	0.021	0.0265	0.022	0.026	0.0375	0.026	0.0325	0.078	0.0335	0.0295	0.035	0.05	0.041	0.029	0.0415	0.0405	0.0335	0.0365	0.0305	0.0365	0.0255	0.0275	0.0245	0.025	0.029	0.0265	0.029	0.0285
rnd-6_family-7990	0.015	0.0185	0.0135	0.0195	0.0115	0.0155	0.012	0.0225	0.0285	0.017	0.0175	0.0215	0.0385	0.028	0.0385	0.0265	0.0375	0.0415	0.0325	0.0425	0.0405	0.0415	0.0555	0.046	0.0515	0.0405	0.0405	0.0405	0.058	0.0555	0.0315
rnd-6_family-8027	0.04	0.034	0.0335	0.03	0.0155	0.053	0.018	0.017	0.019	0.024	0.021	0.0245	0.0215	0.0295	0.037	0.038	0.037	0.017	0.053	0.0275	0.017	0.0215	0.046	0.025	0.0395	0.038	0.037	0.0785	0.02	0.067	0.021
rnd-6_family-8031	0.02	0.0165	0.0205	0.0165	0.0215	0.024	0.0165	0.0215	0.03	0.0365	0.031	0.0405	0.034	0.0315	0.032	0.027	0.0295	0.028	0.038	0.0305	0.03	0.033	0.0405	0.0405	0.042	0.0535	0.0365	0.0465	0.046	0.044	0.0405
rnd-6_family-804	0.011	0.0085	0.02	0.0215	0.0175	0.0165	0.0155	0.014	0.018	0.0285	0.0145	0.032	0.0215	0.0155	0.012	0.019	0.027	0.023	0.0305	0.032	0.0355	0.056	0.061	0.054	0.0455	0.058	0.0755	0.072	0.0565	0.0355	0.055
rnd-6_family-8112	0.024	0.022	0.025	0.0255	0.0285	0.03	0.0295	0.028	0.0305	0.031	0.0525	0.033	0.0325	0.027	0.0295	0.0315	0.028	0.0275	0.028	0.0295	0.036	0.033	0.0355	0.034	0.0365	0.0415	0.0405	0.0395	0.0375	0.0355	0.037
rnd-6_family-814	0.033	0.032	0.0235	0.0385	0.031	0.036	0.045	0.029	0.04	0.026	0.0265	0.036	0.026	0.028	0.0395	0.0315	0.0305	0.033	0.0305	0.036	0.03	0.0435	0.0405	0.0265	0.0335	0.0295	0.0335	0.026	0.03	0.0245	0.0305
rnd-6_family-8202	0.022	0.0175	0.018	0.0195	0.0215	0.023	0.025	0.0245	0.0265	0.0325	0.0495	0.0365	0.03	0.0275	0.028	0.0275	0.03	0.0285	0.0335	0.033	0.036	0.035	0.0375	0.039	0.041	0.04	0.0445	0.0465	0.043	0.043	0.0415
rnd-6_family-830	0.0215	0.018	0.029	0.0255	0.0235	0.024	0.025	0.0255	0.02	0.027	0.0265	0.024	0.023	0.0285	0.024	0.026	0.0575	0.0395	0.0365	0.0335	0.038	0.029	0.034	0.026	0.0365	0.042	0.039	0.0505	0.0515	0.048	0.0475
rnd-6_family-8466	0.0265	0.023	0.0245	0.024	0.025	0.022	0.024	0.0365	0.033	0.0315	0.0655	0.034	0.0335	0.033	0.0495	0.029	0.0335	0.0315	0.0365	0.03	0.034	0.031	0.034	0.0255	0.033	0.0325	0.0305	0.0275	0.0315	0.039	0.0365
rnd-6_family-8507	0.028	0.027	0.0305	0.026	0.0315	0.0235	0.0375	0.022	0.028	0.025	0.039	0.031	0.035	0.0295	0.0265	0.023	0.0295	0.0345	0.0345	0.0335	0.035	0.0345	0.0365	0.032	0.0375	0.036	0.0375	0.031	0.042	0.0425	0.04
rnd-6_family-861	0.064	0.0075	0.013	0.0125	0.032	0.068	0.008	0.0075	0.009	0.014	0.0065	0.012	0.038	0.0075	0.0385	0.068	0.029	0.068	0.021	0.024	0.107	0.0445	0.0785	0.0255	0.0215	0.049	0.025	0.023	0.0495	0.0195	0.01
rnd-6_family-8680	0.0185	0.0195	0.012	0.026	0.033	0.037	0.046	0.0395	0.026	0.036	0.0435	0.0385	0.034	0.0305	0.02	0.015	0.0235	0.025	0.032	0.04	0.035	0.0395	0.047	0.0245	0.029	0.0325	0.0385	0.0425	0.032	0.0505	0.033
rnd-6_family-877	0.0235	0.0175	0.021	0.02	0.0175	0.029	0.0305	0.031	0.0185	0.016	0.0475	0.031	0.03	0.0215	0.0205	0.0245	0.0395	0.039	0.0295	0.0225	0.0265	0.0285	0.027	0.038	0.062	0.033	0.111	0.0365	0.0325	0.0345	0.0415
rnd-6_family-8857	0.012	0	0.0645	0.012	0.006	0.044	0.044	0.012	0	0.006	0.012	0.0385	0.012	0.012	0.0265	0.0385	0	0.006	0.0295	0.088	0.07	0.0235	0.07	0.006	0.0175	0.076	0.0385	0.0995	0.091	0.0175	0.0295
rnd-6_family-8964	0.024	0.0345	0.0245	0.0165	0.0195	0.03	0.0275	0.035	0.0315	0.025	0.0375	0.035	0.0215	0.0255	0.022	0.0335	0.026	0.025	0.028	0.0365	0.039	0.0485	0.0385	0.037	0.0315	0.037	0.042	0.041	0.048	0.0385	0.0405
rnd-6_family-9013	0.033	0.031	0.0215	0.023	0.0295	0.0205	0.026	0.0365	0.032	0.045	0.033	0.0355	0.0195	0.039	0.0345	0.038	0.0425	0.0425	0.032	0.0365	0.058	0.0305	0.029	0.0365	0.029	0.034	0.026	0.024	0.022	0.027	0.033
rnd-6_family-9074	0.0125	0.018	0.026	0.0265	0.0125	0.0095	0.012	0.013	0.0095	0.0125	0.018	0.0195	0.026	0.015	0.018	0.0215	0.0315	0.0365	0.0325	0.036	0.055	0.0645	0.084	0.082	0.07	0.053	0.0485	0.0385	0.038	0.034	0.024
rnd-6_family-912	0.007	0.0235	0.025	0.0085	0.032	0.0825	0.0085	0.044	0.0235	0.0585	0.0085	0.0165	0.0135	0.085	0.03	0.0705	0.0495	0.0135	0.037	0.041	0.0155	0.0205	0.036	0.022	0.0525	0.032	0.0155	0.0525	0.0135	0.032	0.03
rnd-6_family-923	0.0215	0.021	0.0265	0.0385	0.0415	0.033	0.0345	0.034	0.0395	0.0435	0.066	0.042	0.038	0.032	0.0245	0.021	0.0225	0.0235	0.036	0.0405	0.045	0.033	0.025	0.026	0.0255	0.0285	0.03	0.0295	0.025	0.0205	0.034
rnd-6_family-938	0.03	0.0145	0.0205	0.014	0.013	0.0145	0.043	0.01	0.023	0.016	0.013	0.013	0.0225	0.0165	0.0215	0.021	0.031	0.0335	0.031	0.0615	0.049	0.0595	0.103	0.029	0.0255	0.0315	0.0315	0.0395	0.033	0.0775	0.059
rnd-6_family-94	0.029	0.02	0.027	0.031	0.0255	0.0395	0.032	0.038	0.0355	0.037	0.0465	0.0395	0.0345	0.03	0.0315	0.0365	0.027	0.0315	0.036	0.0315	0.0255	0.023	0.0345	0.0335	0.0265	0.026	0.0325	0.035	0.0405	0.035	0.0285
rnd-6_family-9462	0.0165	0.014	0.017	0.0235	0.021	0.033	0.0425	0.041	0.0385	0.0505	0.0975	0.055	0.0535	0.047	0.055	0.0435	0.03	0.031	0.0205	0.0205	0.0195	0.0235	0.021	0.019	0.0205	0.0195	0.0265	0.0235	0.0235	0.026	0.028
rnd-6_family-9523	0.025	0.0145	0.0265	0.0235	0.0225	0.028	0.022	0.0175	0.0195	0.0275	0.017	0.033	0.0235	0.019	0.025	0.0225	0.022	0.027	0.0385	0.031	0.0405	0.0375	0.0265	0.0405	0.04	0.0485	0.0565	0.066	0.048	0.0595	0.0495
rnd-6_family-9531	0.0085	0.0085	0.009	0.0105	0.0145	0.015	0.019	0.0135	0.016	0.0205	0.017	0.015	0.0165	0.017	0.019	0.019	0.021	0.022	0.029	0.033	0.043	0.0405	0.052	0.058	0.0615	0.076	0.0755	0.0645	0.06	0.062	0.0635
rnd-6_family-959	0.0195	0.0185	0.0185	0.016	0.0185	0.0205	0.0145	0.0155	0.018	0.018	0.02	0.022	0.022	0.0225	0.027	0.028	0.0325	0.034	0.037	0.0365	0.0355	0.039	0.036	0.0425	0.0495	0.049	0.049	0.0545	0.0625	0.06	0.0625
rnd-6_family-9612	0.011	0.0125	0.016	0.0195	0.0155	0.0175	0.017	0.0185	0.0305	0.033	0.0875	0.0475	0.0355	0.03	0.036	0.03	0.031	0.0325	0.027	0.0295	0.0585	0.037	0.0355	0.041	0.032	0.039	0.042	0.0355	0.038	0.0345	0.0295
rnd-6_family-978	0.0205	0.019	0.023	0.02	0.02	0.027	0.0255	0.028	0.0345	0.0405	0.054	0.0365	0.0375	0.051	0.0465	0.0345	0.0305	0.0325	0.0295	0.0345	0.0365	0.0315	0.027	0.031	0.0345	0.0375	0.031	0.0315	0.03	0.032	0.032
rnd-6_family-981	0.024	0.0195	0.0235	0.0295	0.0215	0.024	0.035	0.022	0.0245	0.0185	0.04	0.0295	0.0255	0.038	0.0335	0.025	0.03	0.043	0.0485	0.0295	0.036	0.0415	0.033	0.0535	0.0535	0.045	0.0325	0.031	0.0295	0.0235	0.0355
rnd-6_family-9874	0.0055	0.0055	0.011	0.011	0.0165	0	0.0055	0.011	0.077	0.0335	0.0465	0	0.0935	0.052	0.0575	0	0.022	0.022	0.0055	0.052	0.0055	0.0745	0.0165	0.022	0.0165	0.069	0.0335	0.0165	0.069	0.0935	0.052
rnd-6_family-993	0.0265	0.026	0.04	0.06	0.0405	0.045	0.067	0.025	0.033	0.0285	0.034	0.026	0.028	0.044	0.027	0.029	0.024	0.03	0.027	0.0255	0.0295	0.029	0.03	0.0315	0.0295	0.0315	0.023	0.0275	0.024	0.0265	0.031
Eulor5A	0.02	0.02	0.098	0.015	0.031	0.0055	0.0245	0.0095	0.0105	0.019	0.0055	0.0055	0	0.0055	0.0295	0.034	0.015	0.0245	0.0535	0.0105	0.0095	0.019	0.015	0.386	0.019	0.0095	0.015	0.039	0.0295	0.0255	0
Eulor5B	0.0185	0	0	0	0	0	0	0	0	0	0.0185	0.0185	0	0	0.0185	0	0	0	0	0.25	0	0	0	0	0	0	0.0185	0.074	0.1665	0.1295	0.287
Eulor6A	0.0455	0.0225	0.0275	0	0.005	0.0105	0	0.005	0.1165	0.005	0.0155	0.005	0.0105	0.159	0.005	0.038	0	0.005	0	0.0435	0.056	0.005	0.094	0.0765	0.08	0.052	0.061	0.005	0.0105	0.0225	0.0155
Eulor6B	0.023	0.0225	0.0385	0.044	0.041	0.042	0.068	0.038	0.031	0.0205	0.0235	0.024	0.0265	0.014	0.019	0.0065	0.02	0.037	0.013	0.0525	0.0185	0.0365	0.0385	0.0385	0.056	0.0645	0.019	0.022	0.0475	0.028	0.0275
Eulor6C	0.089	0	0	0.0555	0.0335	0	0.0555	0.0335	0	0.0335	0	0.0335	0	0	0	0.0335	0.089	0.0555	0.0665	0.0555	0.0335	0.0335	0.122	0	0	0.0335	0	0.0555	0	0.0335	0.0555
Eulor6D	0.014	0.011	0.027	0.016	0.0095	0.0645	0.011	0.0275	0.007	0.029	0.014	0.025	0.047	0.0095	0.0115	0.0025	0.0115	0.0135	0.0845	0.054	0.0825	0.0705	0.029	0.029	0.0475	0.0335	0.074	0.0575	0.0065	0.062	0.021
Eulor6E	0.008	0.008	0.016	0.095	0.011	0.008	0.016	0.0495	0.019	0.0335	0.027	0.0575	0	0.016	0.046	0.0635	0.019	0.0505	0.0695	0.0415	0.0775	0.019	0.019	0.0415	0.008	0.016	0.035	0.019	0.0685	0.035	0.008
MER123	0.009	0.009	0	0	0	0	0	0.009	0.009	0.006	0	0	0.006	0.035	0.0295	0.012	0.0295	0.006	0.0505	0.053	0.0625	0.0445	0.009	0.065	0.0765	0.0625	0.0415	0.0765	0.053	0.071	0.176
OldhAT1	0.059	0.0575	0.0395	0.0235	0.0165	0.021	0.065	0.014	0.015	0.0155	0.0235	0.041	0.062	0.016	0.019	0.029	0.036	0.022	0.0255	0.0315	0.064	0.045	0.0225	0.032	0.04	0.033	0.028	0.027	0.03	0.0255	0.023
UCON11	0.05	0.0395	0.0335	0.029	0.0325	0.029	0.0195	0.024	0.0205	0.017	0.029	0.018	0.024	0.018	0.0265	0.0125	0.039	0.0505	0.03	0.0265	0.0255	0.042	0.03	0.0335	0.04	0.0435	0.047	0.063	0.0435	0.034	0.0275
UCON14	0.0265	0.025	0.021	0.0175	0.0215	0.022	0.0095	0.0095	0.009	0.025	0.0265	0.047	0.0295	0.035	0.0635	0.056	0.0265	0.0365	0.0235	0.054	0.042	0.054	0.0595	0.0545	0.0305	0.0285	0.0285	0.03	0.036	0.0215	0.0275
UCON7	0.0465	0.02	0.0245	0.0465	0.0185	0.045	0.0265	0.0115	0.0215	0.0385	0.0105	0.028	0.0265	0.059	0.015	0.0185	0.03	0.0435	0.0235	0.043	0	0.0765	0.0475	0.037	0.028	0.0325	0.045	0.0555	0.044	0.022	0.02
UCON8	0.0135	0.0895	0.0105	0.0105	0.017	0.011	0.0085	0.0155	0.015	0.099	0.0425	0.005	0.006	0.0095	0.042	0.007	0.0145	0.022	0.155	0.059	0.06	0.012	0.046	0.0505	0.0125	0.026	0.015	0.017	0.049	0.0515	0.0095
rnd-1_family-1	0.017	0.0155	0.0205	0.018	0.0275	0.024	0.026	0.0265	0.0325	0.028	0.049	0.031	0.033	0.0335	0.0335	0.024	0.032	0.0345	0.035	0.0325	0.034	0.0435	0.035	0.043	0.047	0.0435	0.039	0.0345	0.04	0.034	0.033
rnd-1_family-1001	0.011	0.0325	0.029	0.029	0.0415	0.0345	0.0335	0.0225	0.0405	0.0375	0.0555	0.049	0.0335	0.0385	0.037	0.0245	0.0335	0.0425	0.0315	0.027	0.029	0.0395	0.0405	0.0335	0.026	0.032	0.029	0.025	0.021	0.0225	0.02
rnd-1_family-1002	0.0165	0.0175	0.02	0.024	0.019	0.0175	0.022	0.03	0.024	0.0155	0.0255	0.018	0.0295	0.0165	0.03	0.022	0.024	0.021	0.024	0.029	0.0425	0.0355	0.0275	0.034	0.0395	0.0685	0.0935	0.07	0.064	0.0345	0.0465
rnd-1_family-1008	0.029	0.021	0.02	0.0155	0.0185	0.023	0.028	0.022	0.028	0.0255	0.052	0.042	0.0335	0.023	0.027	0.031	0.0385	0.0385	0.0325	0.0445	0.0395	0.036	0.0395	0.0345	0.04	0.0415	0.0405	0.043	0.0365	0.032	0.0265
rnd-1_family-1015	0.007	0.006	0.011	0.01	0.0125	0.014	0.014	0.021	0.0225	0.0315	0.044	0.0245	0.031	0.036	0.051	0.0525	0.035	0.0345	0.0295	0.067	0.0435	0.036	0.0335	0.0275	0.055	0.0425	0.048	0.045	0.0375	0.035	0.0425
rnd-1_family-102	0.0305	0.017	0.01	0.0115	0.011	0.0145	0.022	0.025	0.0245	0.065	0.0855	0.038	0.033	0.0285	0.0245	0.02	0.0265	0.0235	0.0315	0.0645	0.04	0.042	0.057	0.0405	0.035	0.0325	0.0305	0.039	0.033	0.025	0.018
rnd-1_family-1026	0.019	0.015	0.011	0.0215	0.0295	0.043	0.0285	0.039	0.038	0.023	0.062	0.036	0.03	0.0215	0.043	0.0215	0.011	0.031	0.0775	0.0125	0.029	0.026	0.032	0.025	0.011	0.0805	0.0435	0.064	0.0195	0.037	0.021
rnd-1_family-1027	0.015	0.012	0.0145	0.027	0.026	0.0255	0.0305	0.0495	0.047	0.053	0.083	0.0685	0.056	0.048	0.059	0.046	0.032	0.025	0.0295	0.022	0.0195	0.0215	0.0125	0.0145	0.0175	0.0235	0.0235	0.025	0.0285	0.025	0.0225
rnd-1_family-1028	0.0185	0.0175	0.018	0.014	0.0205	0.0135	0.0325	0.0375	0.0315	0.0285	0.0495	0.0285	0.0215	0.033	0.0315	0.0275	0.038	0.025	0.031	0.023	0.027	0.0285	0.0415	0.036	0.0535	0.051	0.0455	0.035	0.0435	0.0475	0.049
rnd-1_family-1032	0.014	0.0215	0.022	0.0205	0.023	0.026	0.03	0.0235	0.0325	0.0345	0.0365	0.034	0.0315	0.03	0.0225	0.0245	0.0325	0.035	0.0375	0.038	0.0405	0.0345	0.034	0.046	0.044	0.04	0.044	0.0345	0.0325	0.0335	0.044
rnd-1_family-1039	0.027	0.03	0.0235	0.033	0.0235	0.0365	0.031	0.044	0.0405	0.0295	0.0565	0.033	0.0355	0.025	0.028	0.028	0.0285	0.0325	0.033	0.0425	0.039	0.0335	0.032	0.03	0.03	0.0315	0.0285	0.0265	0.026	0.0275	0.034
rnd-1_family-1040	0.0145	0.0095	0.0155	0.0125	0.0095	0.013	0.009	0.0195	0.0195	0.022	0.028	0.0405	0.0225	0.029	0.0435	0.0325	0.042	0.049	0.0365	0.031	0.06	0.036	0.0545	0.051	0.026	0.049	0.046	0.0495	0.0515	0.044	0.0335
rnd-1_family-105	0.021	0.017	0.0275	0.024	0.0165	0.0195	0.0165	0.0215	0.0225	0.0275	0.039	0.031	0.022	0.02	0.0205	0.024	0.0285	0.0375	0.0365	0.0325	0.0495	0.05	0.0395	0.0455	0.0455	0.0445	0.039	0.0465	0.049	0.044	0.0405
rnd-1_family-1055	0.0115	0.0115	0.006	0.0115	0.0065	0	0.0235	0	0.0405	0	0.0635	0.0465	0	0.098	0.02	0.044	0	0.0425	0.02	0.0115	0.0395	0.0265	0.1615	0.0485	0.0775	0.075	0.055	0.02	0.0135	0.02	0.0065
rnd-1_family-1056	0.02	0.0125	0.0135	0.019	0.015	0.014	0.025	0.0225	0.0215	0.0245	0.031	0.022	0.0225	0.026	0.031	0.0295	0.039	0.0385	0.038	0.0405	0.0365	0.0475	0.045	0.033	0.055	0.051	0.0485	0.055	0.049	0.0375	0.036
rnd-1_family-1060	0.022	0.026	0.029	0.0225	0.0265	0.028	0.024	0.028	0.0295	0.038	0.024	0.0335	0.023	0.033	0.0305	0.0325	0.0355	0.0505	0.029	0.037	0.033	0.0345	0.039	0.032	0.0385	0.0365	0.036	0.041	0.0385	0.03	0.0385
rnd-1_family-1063	0.035	0.023	0.0265	0.0275	0.0285	0.0255	0.0275	0.028	0.0245	0.0325	0.0555	0.0355	0.0285	0.0245	0.03	0.036	0.0365	0.029	0.03	0.0375	0.0455	0.0355	0.0335	0.0325	0.0345	0.028	0.0355	0.034	0.036	0.0305	0.034
rnd-1_family-1065	0.0095	0.0055	0.0075	0.01	0.0055	0.011	0.0055	0.013	0.009	0.011	0.009	0.007	0.0095	0.0035	0.0075	0.01	0.0095	0.011	0.0235	0.03	0.0205	0.048	0.0415	0.051	0.1655	0.0835	0.129	0.048	0.085	0.0675	0.0535
rnd-1_family-1069	0.0035	0.004	0.005	0.0085	0.01	0.02	0.036	0.0265	0.0405	0.0805	0.0635	0.0505	0.053	0.047	0.0345	0.0265	0.037	0.0215	0.031	0.021	0.0245	0.0645	0.0285	0.0175	0.0395	0.0315	0.051	0.0415	0.033	0.0275	0.0205
rnd-1_family-1072	0.0095	0.01	0.01	0.0085	0.019	0.009	0.0055	0.01	0.009	0.0125	0.0175	0.023	0.016	0.0275	0.0275	0.027	0.0235	0.0375	0.046	0.041	0.051	0.0355	0.0565	0.066	0.09	0.058	0.057	0.0425	0.036	0.056	0.062
rnd-1_family-1075	0.019	0.0225	0.0245	0.0165	0.0205	0.017	0.0175	0.018	0.0205	0.0245	0.0515	0.0375	0.031	0.029	0.0315	0.029	0.032	0.033	0.037	0.0345	0.045	0.0375	0.0465	0.0385	0.0415	0.0335	0.0375	0.0435	0.043	0.0395	0.0475
rnd-1_family-1086	0.0025	0.003	0.0025	0.0045	0.0035	0.005	0.008	0.014	0.0185	0.018	0.0385	0.024	0.03	0.0645	0.0405	0.045	0.0385	0.043	0.0755	0.0485	0.041	0.0585	0.041	0.044	0.0395	0.0395	0.0445	0.064	0.0365	0.0365	0.027
rnd-1_family-11	0.0295	0.023	0.021	0.0255	0.026	0.0265	0.0235	0.026	0.0285	0.029	0.0385	0.03	0.0295	0.0305	0.036	0.0325	0.029	0.0355	0.0305	0.028	0.033	0.0355	0.0335	0.037	0.036	0.0535	0.0415	0.039	0.0425	0.0355	0.034
rnd-1_family-1101	0.043	0.0295	0.026	0.0335	0.0365	0.031	0.0415	0.0365	0.029	0.042	0.0755	0.0555	0.036	0.0335	0.0355	0.0395	0.036	0.029	0.028	0.0235	0.029	0.033	0.0255	0.0185	0.0235	0.024	0.019	0.024	0.021	0.0235	0.021
rnd-1_family-1108	0.0045	0.0035	0.0035	0.005	0.002	0.005	0.007	0.0095	0.014	0.0125	0.029	0.0355	0.047	0.053	0.0565	0.0845	0.0765	0.075	0.093	0.07	0.056	0.0535	0.031	0.023	0.0185	0.0175	0.0235	0.025	0.0175	0.025	0.0215
rnd-1_family-111	0.0035	0.0045	0.0075	0.01	0.014	0.0175	0.022	0.0265	0.0285	0.03	0.025	0.0265	0.024	0.0275	0.0265	0.0215	0.028	0.031	0.0285	0.032	0.033	0.0345	0.038	0.0465	0.069	0.063	0.0645	0.048	0.058	0.052	0.0585
rnd-1_family-1110	0.0175	0.0175	0.0155	0.023	0.0225	0.017	0.019	0.0195	0.0215	0.0235	0.021	0.022	0.022	0.02	0.021	0.0205	0.027	0.0245	0.025	0.038	0.028	0.022	0.0325	0.0355	0.0935	0.042	0.0525	0.0385	0.077	0.07	0.073
rnd-1_family-1114	0.019	0.0145	0.0405	0.0185	0.036	0.0275	0.0215	0.029	0.038	0.035	0.059	0.0385	0.04	0.0265	0.0285	0.022	0.0265	0.0245	0.0295	0.017	0.026	0.0295	0.031	0.038	0.04	0.032	0.0455	0.0455	0.0455	0.0445	0.031
rnd-1_family-1121	0.0245	0.0205	0.026	0.028	0.027	0.0315	0.0305	0.0285	0.0275	0.037	0.0415	0.0365	0.034	0.0335	0.032	0.0355	0.0365	0.034	0.0325	0.0285	0.034	0.037	0.034	0.032	0.032	0.0375	0.035	0.0345	0.038	0.035	0.0265
rnd-1_family-1122	0.0185	0.013	0.0175	0.023	0.023	0.0155	0.026	0.0275	0.028	0.019	0.0125	0.038	0.018	0.0215	0.045	0.0305	0.021	0.0415	0.035	0.028	0.0655	0.034	0.042	0.0265	0.0535	0.0735	0.0395	0.0295	0.0485	0.0515	0.0335
rnd-1_family-1134	0.01	0.023	0.0085	0.0065	0.0095	0.0315	0.0305	0.0195	0.008	0.0175	0.02	0.0155	0.017	0.078	0.0215	0.0175	0.017	0.056	0.037	0.0355	0.057	0.0445	0.0575	0.056	0.051	0.02	0.051	0.045	0.0315	0.0665	0.0375
rnd-1_family-1135	0.001	0.002	0.002	0.0015	0.0035	0.005	0.0095	0.022	0.015	0.02	0.0275	0.0195	0.018	0.0445	0.027	0.024	0.016	0.0665	0.029	0.0235	0.02	0.0125	0.01	0.0175	0.0165	0.008	0.008	0.0675	0.272	0.1105	0.0805
rnd-1_family-1150	0.0215	0.016	0.018	0.017	0.0225	0.042	0.03	0.0305	0.0405	0.0515	0.0685	0.055	0.041	0.036	0.029	0.0355	0.028	0.0235	0.0185	0.0215	0.034	0.0275	0.0425	0.036	0.0415	0.0325	0.037	0.0305	0.0305	0.025	0.0185
rnd-1_family-1153	0.027	0.014	0.0385	0.04	0.0495	0.0285	0.0245	0.0185	0.019	0.0385	0.052	0.0315	0.034	0.0185	0.025	0.021	0.049	0.0375	0.032	0.0295	0.0315	0.0175	0.059	0.0305	0.0315	0.0335	0.041	0.0255	0.0285	0.0265	0.0475
rnd-1_family-1163	0.0255	0.009	0.0255	0.0215	0.0105	0.0225	0.0105	0.0275	0.012	0.011	0.044	0.0175	0.048	0.0125	0.0355	0.0335	0.02	0.04	0.0285	0.0335	0.0225	0.023	0.034	0.0375	0.0535	0.043	0.048	0.0595	0.0715	0.058	0.061
rnd-1_family-1166	0.0115	0.0115	0.012	0.0085	0.009	0.013	0.0165	0.015	0.023	0.0155	0.019	0.023	0.023	0.0285	0.0255	0.0265	0.0335	0.0335	0.0455	0.0375	0.045	0.0515	0.045	0.065	0.0545	0.052	0.0485	0.055	0.051	0.054	0.047
rnd-1_family-117	0.005	0.005	0.006	0.009	0.008	0.0125	0.0135	0.013	0.0085	0.034	0.062	0.0655	0.0485	0.0365	0.0335	0.036	0.039	0.028	0.033	0.048	0.0505	0.0505	0.0385	0.043	0.044	0.0455	0.047	0.0395	0.0405	0.031	0.0245
rnd-1_family-12	0.0165	0.0165	0.0375	0.035	0.0365	0.021	0.0185	0.0185	0.0145	0.01	0.0185	0.015	0.0125	0.008	0.0145	0.0095	0.011	0.0125	0.039	0.041	0.0255	0.079	0.073	0.045	0.059	0.0735	0.0575	0.038	0.047	0.0635	0.0315
rnd-1_family-124	0.0145	0.012	0.017	0.0125	0.02	0.0165	0.016	0.0195	0.035	0.0435	0.149	0.073	0.0705	0.051	0.038	0.0385	0.0415	0.03	0.027	0.028	0.0245	0.0315	0.0335	0.0255	0.0215	0.017	0.019	0.019	0.0215	0.0185	0.015
rnd-1_family-127	0.0245	0.0185	0.0235	0.018	0.0175	0.0245	0.0235	0.0205	0.0245	0.034	0.0545	0.0335	0.0285	0.0245	0.026	0.025	0.0315	0.035	0.0295	0.0345	0.0345	0.0385	0.041	0.0395	0.0425	0.0375	0.0415	0.0505	0.0435	0.0425	0.0355
rnd-1_family-137	0.0275	0.026	0.0315	0.0295	0.0255	0.0265	0.028	0.029	0.0235	0.026	0.035	0.025	0.028	0.0275	0.027	0.0285	0.025	0.0285	0.0275	0.028	0.0405	0.035	0.036	0.035	0.0435	0.0375	0.0445	0.035	0.0465	0.0445	0.049
rnd-1_family-14	0.0095	0.01	0.022	0.0235	0.019	0.031	0.034	0.0425	0.0225	0.0305	0.0455	0.022	0.02	0.022	0.0215	0.022	0.0335	0.0285	0.0385	0.0395	0.051	0.047	0.097	0.0555	0.034	0.038	0.0265	0.022	0.029	0.0355	0.026
rnd-1_family-146	0.0185	0.0125	0.0145	0.016	0.04	0.032	0.033	0.027	0.0325	0.049	0.098	0.064	0.0485	0.0385	0.0335	0.0305	0.0295	0.034	0.0325	0.0415	0.033	0.026	0.0265	0.026	0.0255	0.024	0.0195	0.0215	0.024	0.0245	0.024
rnd-1_family-148	0.0105	0.011	0.0125	0.017	0.021	0.0265	0.0255	0.031	0.033	0.0455	0.088	0.0705	0.0585	0.0455	0.038	0.043	0.0465	0.073	0.0475	0.0385	0.0275	0.0235	0.0235	0.022	0.0285	0.021	0.018	0.0145	0.0145	0.014	0.0125
rnd-1_family-15	0.0095	0.0085	0.019	0.019	0.015	0.012	0.0165	0.017	0.017	0.031	0.03	0.017	0.016	0.016	0.021	0.0265	0.029	0.041	0.043	0.0375	0.0505	0.0805	0.076	0.0685	0.058	0.04	0.038	0.0365	0.031	0.0465	0.031
rnd-1_family-150	0.0295	0.0265	0.0325	0.0295	0.027	0.0275	0.0275	0.0275	0.028	0.032	0.0515	0.0405	0.0395	0.028	0.036	0.0365	0.0365	0.0315	0.0345	0.038	0.03	0.03	0.0345	0.0365	0.0335	0.0335	0.0325	0.027	0.029	0.026	0.0275
rnd-1_family-152	0.0165	0.0215	0.0315	0.025	0.0195	0.0225	0.0275	0.036	0.041	0.04	0.053	0.0285	0.0205	0.0185	0.01	0.019	0.0235	0.0165	0.025	0.0215	0.0305	0.03	0.0275	0.042	0.041	0.0335	0.0385	0.057	0.069	0.056	0.0565
rnd-1_family-156	0.008	0.015	0.0135	0.017	0.0215	0.023	0.022	0.035	0.0395	0.033	0.0415	0.036	0.037	0.0335	0.0295	0.0215	0.02	0.024	0.0235	0.0245	0.02	0.0285	0.0335	0.0475	0.0525	0.041	0.035	0.0405	0.058	0.056	0.069
rnd-1_family-158	0.027	0.022	0.034	0.034	0.0295	0.028	0.0335	0.027	0.023	0.026	0.039	0.026	0.0285	0.03	0.033	0.035	0.033	0.0285	0.036	0.0395	0.0345	0.0305	0.034	0.031	0.036	0.0345	0.0385	0.03	0.042	0.041	0.037
rnd-1_family-16	0.023	0.016	0.022	0.02	0.02	0.0255	0.022	0.02	0.019	0.0225	0.027	0.023	0.032	0.021	0.025	0.022	0.061	0.0405	0.035	0.0285	0.072	0.0535	0.0465	0.0375	0.044	0.036	0.0405	0.0375	0.0415	0.033	0.0315
rnd-1_family-160	0.0125	0.0115	0.014	0.012	0.0165	0.0125	0.0135	0.015	0.0165	0.022	0.0745	0.0405	0.0355	0.029	0.0315	0.0325	0.0405	0.031	0.0295	0.033	0.031	0.0335	0.042	0.0505	0.0365	0.0415	0.051	0.0525	0.048	0.053	0.0385
rnd-1_family-162	0.0115	0.009	0.0125	0.011	0.0145	0.0145	0.02	0.0275	0.026	0.031	0.0745	0.061	0.055	0.069	0.0665	0.065	0.0575	0.0555	0.044	0.033	0.0305	0.0215	0.0195	0.0195	0.0225	0.0215	0.0255	0.0205	0.021	0.0225	0.0175
rnd-1_family-164	0.02	0.0155	0.018	0.02	0.019	0.0195	0.022	0.0255	0.0305	0.047	0.141	0.0685	0.06	0.0455	0.035	0.033	0.019	0.021	0.0165	0.0275	0.0225	0.0605	0.0215	0.023	0.014	0.0175	0.02	0.0455	0.024	0.0225	0.025
rnd-1_family-166	0.014	0.0065	0.0105	0.0125	0.0075	0.012	0.01	0.013	0.016	0.013	0.0155	0.0165	0.02	0.024	0.019	0.0165	0.019	0.0205	0.025	0.0255	0.0395	0.05	0.0595	0.0465	0.0735	0.0895	0.0735	0.072	0.0435	0.073	0.0625
rnd-1_family-17	0.0175	0.015	0.015	0.0155	0.015	0.0245	0.02	0.018	0.0305	0.045	0.057	0.036	0.0325	0.024	0.023	0.0245	0.0345	0.0315	0.0265	0.0235	0.031	0.026	0.0245	0.0465	0.0485	0.04	0.0475	0.0495	0.0515	0.047	0.059
rnd-1_family-171	0.017	0.015	0.017	0.017	0.0215	0.0255	0.0265	0.025	0.0245	0.0295	0.0665	0.038	0.0335	0.035	0.035	0.037	0.0315	0.0325	0.03	0.0375	0.031	0.0355	0.035	0.0395	0.039	0.0475	0.0385	0.033	0.043	0.0325	0.031
rnd-1_family-18	0.021	0.0185	0.022	0.022	0.0215	0.024	0.023	0.027	0.031	0.0335	0.0475	0.034	0.037	0.0375	0.0355	0.034	0.0325	0.033	0.0365	0.032	0.034	0.032	0.038	0.038	0.037	0.036	0.038	0.036	0.037	0.036	0.0365
rnd-1_family-183	0.027	0.0195	0.0265	0.0265	0.0305	0.031	0.032	0.0275	0.031	0.033	0.046	0.033	0.032	0.027	0.027	0.03	0.0305	0.0295	0.037	0.0325	0.035	0.0345	0.0385	0.0325	0.0355	0.0335	0.0395	0.035	0.0395	0.034	0.0325
rnd-1_family-186	0.0245	0.0195	0.0255	0.022	0.0255	0.028	0.028	0.028	0.028	0.033	0.0575	0.035	0.0335	0.0325	0.032	0.03	0.0385	0.037	0.0365	0.0325	0.031	0.033	0.032	0.0295	0.041	0.0345	0.031	0.0315	0.0335	0.037	0.0385
rnd-1_family-188	0.0205	0.0155	0.019	0.0205	0.0295	0.028	0.026	0.027	0.026	0.0295	0.055	0.033	0.035	0.032	0.029	0.023	0.0295	0.032	0.0385	0.033	0.035	0.0385	0.038	0.0375	0.038	0.0425	0.038	0.035	0.037	0.037	0.042
rnd-1_family-19	0.0305	0.0305	0.042	0.0285	0.0275	0.053	0.047	0.055	0.034	0.036	0.0795	0.022	0.0195	0.02	0.0145	0.0155	0.021	0.03	0.022	0.02	0.022	0.0315	0.0405	0.044	0.0345	0.034	0.023	0.028	0.0335	0.0305	0.0295
rnd-1_family-190	0.0205	0.0205	0.0185	0.0165	0.019	0.021	0.0215	0.0185	0.025	0.025	0.042	0.0335	0.03	0.0345	0.0335	0.0315	0.036	0.037	0.036	0.038	0.042	0.0375	0.0365	0.0415	0.041	0.0455	0.044	0.0405	0.042	0.0385	0.0335
rnd-1_family-194	0.0285	0.0255	0.029	0.027	0.0315	0.029	0.031	0.0275	0.0285	0.0295	0.042	0.0365	0.0365	0.0285	0.03	0.0315	0.03	0.0305	0.034	0.033	0.04	0.0375	0.0325	0.03	0.0285	0.0335	0.034	0.0395	0.036	0.034	0.033
rnd-1_family-196	0.018	0.0215	0.0345	0.031	0.016	0.064	0.059	0.0485	0.053	0.0555	0.045	0.041	0.0315	0.0185	0.0185	0.014	0.013	0.014	0.0145	0.0265	0.0205	0.015	0.0215	0.0365	0.03	0.0385	0.0385	0.038	0.0325	0.059	0.0305
rnd-1_family-202	0.02	0.0155	0.0265	0.021	0.02	0.0195	0.02	0.0545	0.0265	0.035	0.0585	0.041	0.0315	0.083	0.035	0.0415	0.0315	0.027	0.0225	0.022	0.0245	0.0325	0.0245	0.0245	0.033	0.0225	0.024	0.0425	0.0435	0.0315	0.0435
rnd-1_family-204	0.0265	0.027	0.026	0.0265	0.0285	0.0225	0.0245	0.021	0.029	0.029	0.03	0.032	0.025	0.0235	0.036	0.0315	0.037	0.0335	0.0365	0.0225	0.0295	0.025	0.039	0.035	0.0425	0.037	0.0435	0.0455	0.0255	0.0625	0.0485
rnd-1_family-205	0.0285	0.0175	0.023	0.022	0.0215	0.029	0.0275	0.023	0.0275	0.0295	0.0635	0.032	0.031	0.029	0.035	0.0285	0.04	0.0335	0.033	0.0255	0.0395	0.0355	0.0285	0.0375	0.039	0.0355	0.0375	0.041	0.037	0.035	0.034
rnd-1_family-206	0.023	0.0205	0.0335	0.0275	0.025	0.027	0.0325	0.0325	0.04	0.0545	0.1015	0.0615	0.05	0.0325	0.033	0.0285	0.0295	0.0305	0.032	0.027	0.026	0.0255	0.026	0.0225	0.0225	0.0225	0.0225	0.0225	0.0215	0.0225	0.025
rnd-1_family-208	0.016	0.018	0.0165	0.014	0.013	0.013	0.014	0.017	0.0165	0.024	0.0445	0.0235	0.0195	0.026	0.0335	0.0285	0.0285	0.0295	0.034	0.028	0.0315	0.0605	0.054	0.051	0.046	0.0615	0.062	0.0525	0.043	0.046	0.0355
rnd-1_family-21	0.0165	0.0125	0.0145	0.013	0.013	0.0185	0.0205	0.0175	0.0225	0.0375	0.059	0.0465	0.0305	0.0235	0.0235	0.0215	0.0195	0.018	0.019	0.023	0.035	0.0505	0.0485	0.0425	0.043	0.039	0.0535	0.072	0.0545	0.0485	0.0425
rnd-1_family-210	0.0245	0.018	0.0195	0.0195	0.023	0.0285	0.0225	0.0235	0.0235	0.0305	0.053	0.0255	0.0285	0.025	0.0305	0.0285	0.0325	0.037	0.028	0.033	0.031	0.044	0.039	0.036	0.0445	0.0465	0.0505	0.042	0.0425	0.037	0.034
rnd-1_family-212	0.0185	0.018	0.0255	0.02	0.0235	0.0245	0.025	0.0195	0.0265	0.029	0.038	0.0255	0.0265	0.028	0.0295	0.032	0.029	0.0325	0.0325	0.033	0.0385	0.047	0.039	0.041	0.0465	0.0445	0.043	0.039	0.047	0.0385	0.037
rnd-1_family-218	0.0065	0.0065	0.007	0.008	0.0085	0.01	0.016	0.0165	0.0365	0.0305	0.0525	0.0375	0.0505	0.052	0.054	0.058	0.0495	0.049	0.0385	0.043	0.04	0.0405	0.0375	0.033	0.0385	0.0315	0.033	0.0295	0.0285	0.0315	0.0265
rnd-1_family-221	0.039	0.0225	0.0305	0.026	0.0255	0.0325	0.0325	0.0325	0.0315	0.0305	0.0285	0.031	0.029	0.0315	0.0285	0.035	0.0385	0.0315	0.0335	0.032	0.0375	0.035	0.033	0.0285	0.038	0.0365	0.032	0.033	0.0365	0.033	0.035
rnd-1_family-224	0.0205	0.0165	0.0165	0.02	0.0175	0.024	0.018	0.034	0.024	0.0305	0.0505	0.027	0.0245	0.0325	0.024	0.025	0.032	0.0275	0.0305	0.041	0.053	0.0365	0.05	0.039	0.0335	0.0385	0.034	0.036	0.0605	0.0485	0.034
rnd-1_family-230	0.0195	0.0185	0.018	0.0175	0.018	0.022	0.0255	0.037	0.0305	0.044	0.058	0.0585	0.0525	0.044	0.0365	0.031	0.031	0.0225	0.027	0.028	0.026	0.0255	0.0235	0.0285	0.0225	0.036	0.0525	0.0365	0.0375	0.038	0.032
rnd-1_family-231	0.0245	0.0165	0.0245	0.019	0.019	0.037	0.03	0.0205	0.026	0.0345	0.034	0.0245	0.0545	0.057	0.032	0.0405	0.0495	0.039	0.0355	0.0425	0.0365	0.025	0.039	0.049	0.0415	0.025	0.0255	0.0245	0.024	0.0255	0.025
rnd-1_family-237	0.026	0.0195	0.0215	0.0195	0.026	0.025	0.0215	0.0235	0.027	0.027	0.048	0.0295	0.0295	0.03	0.0265	0.0305	0.03	0.029	0.0295	0.032	0.0365	0.036	0.0365	0.037	0.0445	0.045	0.0485	0.0445	0.0395	0.0405	0.042
rnd-1_family-241	0.015	0.012	0.0155	0.012	0.015	0.0175	0.0185	0.024	0.0285	0.0245	0.035	0.0305	0.0235	0.0325	0.0275	0.0265	0.036	0.036	0.036	0.0465	0.0385	0.0435	0.048	0.0395	0.038	0.039	0.0445	0.0595	0.0535	0.0415	0.0425
rnd-1_family-246	0.0215	0.02	0.023	0.0255	0.0255	0.028	0.025	0.0225	0.028	0.0305	0.051	0.0295	0.0285	0.0255	0.031	0.0285	0.029	0.0295	0.032	0.0335	0.036	0.0345	0.0365	0.041	0.0395	0.0455	0.044	0.04	0.0375	0.037	0.0395
rnd-1_family-247	0.0225	0.019	0.02	0.0195	0.0215	0.021	0.023	0.0245	0.0265	0.0275	0.036	0.0305	0.0295	0.031	0.0315	0.0345	0.0295	0.028	0.035	0.0365	0.047	0.0335	0.0335	0.047	0.038	0.045	0.0435	0.043	0.042	0.0405	0.042
rnd-1_family-248	0.0265	0.0205	0.0235	0.024	0.035	0.026	0.026	0.0295	0.0475	0.055	0.12	0.065	0.054	0.038	0.027	0.0225	0.0255	0.0245	0.023	0.022	0.0225	0.0245	0.0245	0.028	0.0305	0.031	0.021	0.018	0.0205	0.0245	0.022
rnd-1_family-253	0	0	0	0	5e-04	5e-04	0.0015	0.001	0.004	0.003	0.007	0.01	0.02	0.019	0.0215	0.0415	0.0635	0.0355	0.07	0.0585	0.065	0.1445	0.1545	0.0415	0.0405	0.0255	0.041	0.067	0.018	0.0255	0.019
rnd-1_family-261	0.041	0.0565	0.0625	0.078	0.049	0.0835	0.0615	0.036	0.0165	0.024	0.0165	0.0145	0.0095	0.0095	0.0105	0.0115	0.0115	0.016	0.016	0.025	0.024	0.0235	0.024	0.031	0.0335	0.028	0.0285	0.0295	0.0355	0.0415	0.052
rnd-1_family-263	0.019	0.015	0.023	0.021	0.0275	0.028	0.026	0.023	0.0305	0.039	0.0425	0.05	0.035	0.0255	0.0285	0.033	0.0375	0.0255	0.034	0.027	0.0285	0.028	0.0365	0.038	0.035	0.0435	0.0395	0.047	0.039	0.034	0.039
rnd-1_family-266	0.0215	0.0155	0.024	0.029	0.022	0.0545	0.028	0.0335	0.0275	0.0255	0.021	0.035	0.0175	0.036	0.019	0.0135	0.0255	0.021	0.025	0.0485	0.041	0.0505	0.043	0.029	0.0645	0.0325	0.039	0.03	0.056	0.0375	0.0345
rnd-1_family-267	0.019	0.007	0.018	0.013	0.0205	0.02	0.006	0.0145	0.0195	0.0165	0.0275	0.0305	0.018	0.023	0.0105	0.0315	0.011	0.033	0.04	0.035	0.0495	0.0535	0.048	0.0415	0.0675	0.0395	0.0645	0.0495	0.052	0.0545	0.0675
rnd-1_family-27	0.027	0.0195	0.0245	0.025	0.025	0.033	0.0305	0.0275	0.032	0.024	0.048	0.031	0.0275	0.029	0.032	0.0285	0.0295	0.034	0.0305	0.0295	0.034	0.041	0.033	0.028	0.033	0.041	0.0405	0.038	0.0445	0.039	0.0415
rnd-1_family-270	0.011	0.009	0.0155	0.0145	0.011	0.0165	0.015	0.0175	0.028	0.0555	0.0615	0.0375	0.0475	0.035	0.031	0.0425	0.0345	0.048	0.0405	0.0315	0.04	0.0325	0.0415	0.059	0.0405	0.037	0.029	0.029	0.046	0.027	0.0165
rnd-1_family-272	0.05	0.02	0.024	0.0145	0.0135	0.0135	0.02	0.0215	0.026	0.0275	0.0395	0.0375	0.0375	0.0345	0.029	0.028	0.0185	0.0235	0.024	0.024	0.059	0.0415	0.0725	0.066	0.062	0.0435	0.03	0.028	0.0255	0.025	0.0215
rnd-1_family-275	0.0185	0.017	0.033	0.027	0.04	0.027	0.029	0.0275	0.0405	0.0355	0.0865	0.026	0.024	0.036	0.027	0.028	0.0285	0.029	0.03	0.031	0.0295	0.03	0.0305	0.032	0.0295	0.0315	0.042	0.0365	0.032	0.036	0.0305
rnd-1_family-276	0.041	0.029	0.0365	0.0565	0.045	0.0525	0.0565	0.0395	0.0265	0.022	0.0335	0.026	0.0135	0.0345	0.0305	0.0325	0.0185	0.0135	0.019	0.019	0.019	0.0275	0.06	0.0515	0.033	0.0205	0.02	0.0205	0.0115	0.022	0.069
rnd-1_family-28	0.031	0.0115	0.0185	0.015	0.0215	0.028	0.027	0.025	0.0255	0.035	0.0565	0.033	0.0355	0.023	0.033	0.035	0.025	0.039	0.0315	0.0295	0.0315	0.0315	0.0285	0.0305	0.0345	0.0405	0.0375	0.056	0.051	0.042	0.0375
rnd-1_family-281	0.0325	0.0235	0.0335	0.0295	0.03	0.0325	0.034	0.034	0.047	0.0355	0.0485	0.0365	0.0315	0.032	0.0285	0.034	0.0405	0.036	0.0345	0.029	0.0295	0.0285	0.0285	0.0335	0.0285	0.0315	0.0295	0.0235	0.0285	0.0275	0.0265
rnd-1_family-286	0.0135	0.013	0.0185	0.019	0.0165	0.0275	0.034	0.0265	0.0255	0.0375	0.055	0.045	0.042	0.0435	0.0565	0.0525	0.0305	0.028	0.0345	0.0395	0.0395	0.038	0.028	0.027	0.026	0.0275	0.044	0.0425	0.027	0.021	0.022
rnd-1_family-287	0.007	0.0065	0.007	0.0045	0.0095	0.0035	0.0015	0.003	0.006	0.012	0.0105	0.0095	0.0235	0.0375	0.038	0.0405	0.044	0.017	0.0465	0.0445	0.0495	0.033	0.075	0.0485	0.0525	0.0605	0.087	0.021	0.053	0.0515	0.0965
rnd-1_family-288	0.02	0.02	0.023	0.0205	0.023	0.021	0.0245	0.023	0.025	0.0235	0.0455	0.0275	0.0265	0.03	0.027	0.0345	0.0315	0.031	0.036	0.032	0.031	0.036	0.0345	0.0375	0.04	0.0395	0.0465	0.0485	0.0455	0.052	0.0445
rnd-1_family-29	0.0295	0.0215	0.0335	0.022	0.0245	0.034	0.0285	0.0375	0.0295	0.0255	0.054	0.0285	0.036	0.0305	0.031	0.04	0.032	0.029	0.036	0.028	0.035	0.0335	0.0285	0.03	0.029	0.0325	0.046	0.032	0.034	0.035	0.034
rnd-1_family-297	0.001	0.0015	5e-04	0.0065	0.004	0.0025	0.0115	0.0055	0.0035	0.0035	0.0065	0.008	0.005	0.007	0.0105	0.016	0.018	0.0285	0.039	0.0255	0.031	0.0195	0.0405	0.066	0.0705	0.153	0.0915	0.076	0.085	0.0845	0.078
rnd-1_family-301	0.009	0.008	0.007	0.006	0.0105	0.0105	0.0225	0.0255	0.0185	0.052	0.0675	0.0355	0.0185	0.017	0.021	0.0165	0.0135	0.0185	0.026	0.0205	0.037	0.0425	0.0635	0.047	0.0675	0.0665	0.038	0.0645	0.0765	0.03	0.044
rnd-1_family-307	0.027	0.023	0.0235	0.0225	0.023	0.031	0.0265	0.029	0.0295	0.029	0.072	0.0335	0.0315	0.025	0.029	0.038	0.0315	0.029	0.029	0.0275	0.028	0.031	0.0325	0.0315	0.038	0.039	0.0385	0.037	0.035	0.0405	0.0385
rnd-1_family-308	0.029	0.0215	0.024	0.032	0.0265	0.0345	0.032	0.0275	0.0335	0.037	0.0515	0.038	0.0325	0.0375	0.0245	0.0315	0.028	0.03	0.034	0.0315	0.031	0.027	0.0405	0.03	0.0315	0.0295	0.032	0.039	0.036	0.037	0.0305
rnd-1_family-310	0.003	0.004	0.004	0.004	0.004	0.005	0.0065	0.0055	0.0035	0.007	0.005	0.009	0.0095	0.01	0.0125	0.0145	0.0205	0.0175	0.0285	0.0275	0.033	0.0435	0.0515	0.053	0.073	0.067	0.0865	0.094	0.1015	0.096	0.1
rnd-1_family-311	0.015	0.014	0.0175	0.0175	0.018	0.024	0.024	0.025	0.022	0.0255	0.0325	0.0295	0.0305	0.035	0.032	0.0275	0.0285	0.0335	0.0365	0.035	0.037	0.037	0.038	0.036	0.0465	0.051	0.0495	0.053	0.048	0.042	0.0395
rnd-1_family-314	0.0025	0.0105	0.0105	0	0.0105	0.007	0	0.0305	0.0275	0.0025	0.012	0.005	0.0045	0.0075	0.0125	0.0265	0.0075	0.032	0.0165	0.036	0.044	0.0225	0.0865	0.1385	0.059	0.054	0.1095	0.0815	0.033	0.059	0.053
rnd-1_family-318	0.031	0.027	0.032	0.0315	0.026	0.032	0.0335	0.048	0.039	0.0335	0.0575	0.043	0.038	0.0365	0.038	0.03	0.035	0.033	0.03	0.041	0.0315	0.031	0.0295	0.0255	0.0235	0.0275	0.0245	0.019	0.0255	0.024	0.022
rnd-1_family-319	0.006	0.006	0.008	0.009	0.0125	0.0135	0.019	0.0135	0.016	0.017	0.0195	0.0185	0.024	0.0275	0.0325	0.0375	0.0385	0.0385	0.043	0.0385	0.0425	0.048	0.044	0.057	0.048	0.0545	0.0485	0.053	0.0525	0.0625	0.0505
rnd-1_family-322	0.02	0.014	0.012	0.012	0.016	0.018	0.014	0.021	0.025	0.0535	0.132	0.0625	0.0405	0.04	0.0325	0.0245	0.0235	0.026	0.023	0.0415	0.032	0.0265	0.0535	0.025	0.025	0.0335	0.0305	0.0295	0.0275	0.0355	0.0315
rnd-1_family-327	0.0155	0.0145	0.014	0.019	0.0135	0.0455	0.028	0.0355	0.06	0.069	0.1105	0.058	0.052	0.0425	0.0335	0.047	0.027	0.03	0.0225	0.0205	0.018	0.017	0.0475	0.025	0.0185	0.0165	0.017	0.016	0.0225	0.0225	0.022
rnd-1_family-345	0.026	0.0185	0.0195	0.028	0.0235	0.0285	0.032	0.0275	0.0275	0.0355	0.0715	0.05	0.04	0.0345	0.0315	0.0325	0.0295	0.034	0.027	0.0235	0.0325	0.026	0.028	0.042	0.04	0.0305	0.03	0.034	0.041	0.0265	0.028
rnd-1_family-346	0.013	0.009	0.0115	0.012	0.0175	0.013	0.014	0.017	0.0155	0.017	0.0265	0.0215	0.0225	0.029	0.03	0.027	0.0265	0.0325	0.042	0.0445	0.079	0.096	0.043	0.034	0.0385	0.0335	0.039	0.061	0.0375	0.0575	0.0395
rnd-1_family-350	0.019	0.0165	0.015	0.019	0.0185	0.02	0.0215	0.0195	0.0235	0.0295	0.036	0.036	0.025	0.024	0.025	0.0245	0.03	0.0315	0.0265	0.0265	0.03	0.031	0.0385	0.046	0.0375	0.046	0.0545	0.0585	0.0595	0.051	0.0595
rnd-1_family-351	0.017	0.0195	0.0145	0.02	0.017	0.0225	0.03	0.0165	0.023	0.041	0.113	0.04	0.0185	0.0175	0.0195	0.017	0.0185	0.0185	0.0235	0.0365	0.0215	0.021	0.024	0.021	0.033	0.0265	0.028	0.0375	0.066	0.1265	0.051
rnd-1_family-355	0.021	0.02	0.0195	0.0215	0.0215	0.027	0.036	0.031	0.023	0.0285	0.039	0.0335	0.0275	0.0265	0.023	0.024	0.0285	0.0275	0.03	0.0285	0.037	0.039	0.038	0.0405	0.041	0.044	0.0435	0.0435	0.0425	0.048	0.048
rnd-1_family-359	0.0185	0.018	0.025	0.023	0.0195	0.019	0.02	0.0235	0.032	0.0395	0.052	0.037	0.034	0.03	0.0335	0.0405	0.039	0.0355	0.038	0.0365	0.0465	0.046	0.0425	0.035	0.029	0.0305	0.034	0.028	0.031	0.0365	0.0265
rnd-1_family-36	0.0225	0.0225	0.0215	0.022	0.029	0.029	0.03	0.028	0.0235	0.0305	0.043	0.0365	0.0345	0.0325	0.0265	0.0235	0.0285	0.0335	0.024	0.027	0.0305	0.0305	0.0345	0.047	0.038	0.041	0.043	0.05	0.0415	0.0445	0.0335
rnd-1_family-361	0.026	0.0055	0.0165	0.0105	0.012	0.0075	0.018	0.0095	0.022	0.012	0.0085	0.011	0.0125	0.036	0.0335	0.0295	0.0265	0.0535	0.0905	0.088	0.071	0.046	0.041	0.0375	0.057	0.042	0.0395	0.0485	0.0335	0.0315	0.023
rnd-1_family-367	0.031	0.025	0.025	0.023	0.0325	0.0355	0.047	0.035	0.0375	0.039	0.0765	0.046	0.0445	0.036	0.039	0.032	0.038	0.0325	0.0255	0.026	0.0245	0.028	0.0275	0.022	0.025	0.024	0.026	0.0235	0.021	0.0255	0.0265
rnd-1_family-369	0.022	0.021	0.0275	0.024	0.0215	0.027	0.0255	0.029	0.0355	0.039	0.0555	0.0415	0.0435	0.0375	0.0375	0.0355	0.0295	0.0325	0.0365	0.03	0.0345	0.0275	0.0305	0.0265	0.0315	0.032	0.0325	0.029	0.0325	0.038	0.033
rnd-1_family-370	0.019	0.0175	0.0225	0.0255	0.0185	0.021	0.022	0.023	0.023	0.031	0.0525	0.0465	0.041	0.0285	0.031	0.0305	0.029	0.032	0.0345	0.036	0.039	0.0315	0.034	0.038	0.037	0.032	0.0325	0.035	0.0455	0.054	0.0365
rnd-1_family-371	0.0215	0.0155	0.023	0.018	0.0245	0.0155	0.0185	0.0175	0.0185	0.029	0.019	0.0235	0.0225	0.022	0.0175	0.023	0.0255	0.0255	0.0265	0.021	0.0305	0.033	0.045	0.035	0.0545	0.065	0.071	0.051	0.0775	0.068	0.043
rnd-1_family-372	0.011	0.0105	0.006	0.029	0.005	0.0155	0.004	0.0075	0.01	0.006	0.048	0.0375	0.0155	0.0115	0.042	0.016	0.032	0.0305	0.0505	0.056	0.0775	0.066	0.0245	0.0285	0.0425	0.125	0.08	0.028	0.0255	0.0465	0.0135
rnd-1_family-373	0.002	5e-04	0.0025	0.0055	0.0105	0.0195	0.0135	0.0105	0.018	0.0155	0.026	0.0435	0.035	0.0345	0.067	0.044	0.06	0.0615	0.035	0.029	0.0335	0.0245	0.027	0.0595	0.042	0.0585	0.0645	0.0415	0.044	0.044	0.0275
rnd-1_family-374	0.0185	0.0165	0.0225	0.0205	0.0225	0.023	0.029	0.023	0.02	0.031	0.0435	0.0375	0.0235	0.0215	0.025	0.0285	0.029	0.028	0.028	0.0265	0.0435	0.028	0.0305	0.0375	0.0335	0.045	0.046	0.0385	0.0405	0.058	0.08
rnd-1_family-376	0.0045	0.006	0.007	0.008	0.009	0.0085	0.0085	0.011	0.015	0.0195	0.024	0.0245	0.0295	0.041	0.043	0.045	0.0575	0.051	0.045	0.046	0.0545	0.056	0.046	0.044	0.0475	0.0415	0.034	0.0365	0.044	0.0495	0.044
rnd-1_family-381	0.0105	0.0065	0.0065	0.011	0.0095	0.008	0.009	0.0075	0.008	0.005	0.0105	0.0085	0.0085	0.0085	0.008	0.009	0.0115	0.0145	0.0135	0.0265	0.0275	0.038	0.0515	0.0555	0.0955	0.0915	0.153	0.1025	0.087	0.064	0.0335
rnd-1_family-383	0.0245	0.022	0.022	0.027	0.019	0.0185	0.025	0.0215	0.034	0.0725	0.051	0.072	0.0585	0.0445	0.0375	0.035	0.0315	0.0375	0.0315	0.0325	0.026	0.026	0.0295	0.0275	0.027	0.0255	0.027	0.025	0.027	0.0215	0.021
rnd-1_family-385	0	0	0	0	0	0	0	0	0	0	0	0	0	0	0	0	0	0	0	0	0	0	0	0	0	0	0	0	0	0	0
rnd-1_family-387	0.021	0.0175	0.0215	0.0195	0.0135	0.0195	0.0195	0.019	0.022	0.0175	0.0235	0.0195	0.017	0.016	0.0235	0.03	0.0275	0.0265	0.0245	0.0335	0.037	0.0305	0.0325	0.037	0.0435	0.0455	0.064	0.0685	0.083	0.0695	0.058
rnd-1_family-388	0.049	0.032	0.056	0.0425	0.0325	0.029	0.032	0.0215	0.0495	0.0305	0.063	0.0485	0.033	0.0245	0.0375	0.019	0.0275	0.035	0.025	0.0275	0.0245	0.024	0.0195	0.0175	0.0235	0.025	0.032	0.0255	0.0295	0.036	0.028
rnd-1_family-39	0.0305	0.022	0.0205	0.0215	0.02	0.0275	0.0245	0.027	0.0265	0.0295	0.0435	0.0295	0.031	0.026	0.033	0.031	0.037	0.033	0.0405	0.0405	0.0445	0.039	0.0395	0.037	0.0365	0.0325	0.035	0.0355	0.032	0.039	0.034
rnd-1_family-392	0.0045	0.002	0.006	0.004	0.002	0.0025	0.0025	0.008	0.004	0.0045	0.003	0.0035	0.019	0.049	0.017	0.019	0.0155	0.0185	0.0615	0.033	0.0875	0.048	0.0485	0.0495	0.036	0.084	0.1	0.085	0.053	0.049	0.079
rnd-1_family-394	0.0225	0.0205	0.039	0.0245	0.033	0.0215	0.03	0.025	0.023	0.045	0.0465	0.04	0.034	0.0335	0.033	0.025	0.0395	0.038	0.0275	0.031	0.036	0.0305	0.031	0.0365	0.032	0.03	0.0335	0.0345	0.034	0.038	0.0345
rnd-1_family-399	0.015	0.0045	0.016	0.0165	0.005	0.004	0.0055	0.006	0.005	0.0065	0.0135	0.0135	0.0105	0.0085	0.0095	0.0095	0.0275	0.0105	0.04	0.0515	0.0775	0.021	0.028	0.038	0.046	0.05	0.042	0.1565	0.117	0.101	0.044
rnd-1_family-4	0.015	0.016	0.0185	0.017	0.019	0.021	0.025	0.025	0.042	0.037	0.052	0.04	0.0375	0.0305	0.0245	0.021	0.027	0.041	0.038	0.0575	0.044	0.054	0.0445	0.041	0.034	0.03	0.024	0.036	0.032	0.027	0.028
rnd-1_family-401	0	0	0	0	0	0	0	0	0	0	0	0	0	0	0	0.0715	0	0	0	0.008	0.0245	0.041	0.1205	0.088	0.1045	0.041	0.137	0.082	0.033	0.0575	0.192
rnd-1_family-403	0.0205	0.0145	0.0225	0.0265	0.024	0.0275	0.02	0.0235	0.026	0.0305	0.071	0.042	0.048	0.0345	0.0335	0.0365	0.035	0.0455	0.0555	0.0405	0.036	0.03	0.0295	0.036	0.029	0.032	0.0255	0.028	0.026	0.026	0.0265
rnd-1_family-405	0.0145	0.0125	0.018	0.0245	0.021	0.045	0.036	0.03	0.04	0.044	0.109	0.0625	0.046	0.063	0.036	0.0275	0.0205	0.032	0.025	0.013	0.016	0.019	0.018	0.018	0.04	0.0155	0.022	0.056	0.03	0.018	0.028
rnd-1_family-406	0.024	0.0265	0.038	0.0315	0.025	0.0265	0.03	0.0215	0.027	0.029	0.029	0.0355	0.038	0.033	0.0265	0.028	0.0335	0.035	0.047	0.0275	0.043	0.0275	0.0505	0.0305	0.038	0.0355	0.034	0.039	0.027	0.036	0.026
rnd-1_family-408	0.04	0.044	0.0335	0.0325	0.0275	0.032	0.0335	0.0675	0.1085	0.0935	0.0745	0.0525	0.033	0.0255	0.0205	0.015	0.013	0.0095	0.009	0.0135	0.009	0.01	0.0085	0.011	0.013	0.0135	0.031	0.0325	0.0355	0.033	0.025
rnd-1_family-417	0.004	0.0225	0.0195	0.004	0.0095	0.0095	0.007	0.021	0.007	0.011	0.0095	0.0095	0.0085	0.0375	0.0545	0.0675	0.018	0.053	0.0545	0.082	0.1015	0.032	0.053	0.0375	0.0475	0.057	0.0205	0.0235	0.018	0.053	0.043
rnd-1_family-420	0.015	0.0115	0.013	0.0125	0.013	0.0135	0.0155	0.015	0.0205	0.0265	0.0405	0.04	0.0385	0.0375	0.036	0.042	0.0515	0.056	0.0515	0.051	0.0445	0.043	0.0405	0.0405	0.038	0.037	0.037	0.0325	0.029	0.0265	0.031
rnd-1_family-421	0.0255	0.024	0.03	0.0325	0.03	0.03	0.031	0.027	0.0325	0.029	0.052	0.0375	0.034	0.035	0.034	0.037	0.037	0.0325	0.031	0.028	0.0315	0.031	0.03	0.031	0.0355	0.028	0.0285	0.032	0.034	0.032	0.0365
rnd-1_family-429	0.04	0.0345	0.026	0.0235	0.0265	0.033	0.027	0.0285	0.0315	0.0355	0.0365	0.0385	0.035	0.0515	0.031	0.0265	0.0245	0.0225	0.0265	0.024	0.027	0.0245	0.034	0.026	0.0375	0.0395	0.0415	0.049	0.0355	0.037	0.026
rnd-1_family-43	0.023	0.0185	0.02	0.0205	0.0255	0.033	0.0365	0.031	0.039	0.041	0.0455	0.0295	0.0315	0.027	0.0275	0.0295	0.0285	0.029	0.029	0.0315	0.034	0.033	0.038	0.0395	0.036	0.0335	0.037	0.0415	0.0365	0.0365	0.0375
rnd-1_family-430	0.0255	0.021	0.0315	0.0255	0.026	0.0255	0.0285	0.036	0.0325	0.038	0.074	0.0425	0.037	0.035	0.0305	0.0405	0.029	0.0325	0.0405	0.03	0.035	0.0325	0.027	0.028	0.0225	0.024	0.0285	0.026	0.032	0.0325	0.0305
rnd-1_family-437	0.011	0.0115	0.0115	0.0135	0.0155	0.018	0.02	0.0205	0.0265	0.0315	0.05	0.027	0.025	0.028	0.028	0.028	0.0255	0.0365	0.052	0.0505	0.0435	0.0405	0.049	0.043	0.042	0.0395	0.0435	0.041	0.035	0.041	0.0505
rnd-1_family-445	0	0	0	0	0	0	0	0	0	0	0	0	0	0	0	0	0	0	0	0	0	0	0	0	0	0	0	0	0	0	0
rnd-1_family-45	0.0165	0.0155	0.0175	0.0135	0.0215	0.015	0.0155	0.0135	0.021	0.018	0.027	0.0195	0.0245	0.03	0.0265	0.0245	0.035	0.045	0.044	0.0385	0.047	0.052	0.034	0.0395	0.0435	0.042	0.0475	0.06	0.055	0.0585	0.037
rnd-1_family-450	0.0195	0.0185	0.0185	0.0185	0.022	0.028	0.0205	0.0195	0.0315	0.07	0.1045	0.0475	0.0135	0.012	0.0135	0.013	0.0155	0.0165	0.0165	0.0195	0.015	0.017	0.02	0.0255	0.048	0.0705	0.0645	0.0355	0.0565	0.0725	0.0365
rnd-1_family-451	0.0245	0.013	0.0265	0.0305	0.0175	0.044	0.0205	0.03	0.033	0.0295	0.0425	0.0135	0.0195	0.0235	0.039	0.039	0.0355	0.0325	0.0515	0.044	0.037	0.037	0.036	0.044	0.03	0.037	0.029	0.0385	0.0325	0.034	0.034
rnd-1_family-452	0.011	0.0135	0.0155	0.011	0.0125	0.0135	0.018	0.017	0.019	0.032	0.028	0.0255	0.0255	0.029	0.0335	0.0265	0.0395	0.0305	0.0585	0.0415	0.051	0.052	0.051	0.0525	0.047	0.051	0.04	0.0435	0.0375	0.0365	0.036
rnd-1_family-460	0.0055	0.002	0.003	0.001	0.009	0.0055	0.0165	0.0155	0.0095	0.0185	0.0375	0.018	0.018	0.019	0.0225	0.0205	0.037	0.0175	0.0255	0.025	0.0285	0.038	0.0315	0.0375	0.0525	0.069	0.0535	0.1105	0.081	0.0895	0.0825
rnd-1_family-461	0.006	0.007	0.008	0.0105	0.0225	0.021	0.0235	0.0235	0.0265	0.056	0.082	0.0685	0.0635	0.0505	0.047	0.0455	0.041	0.033	0.025	0.027	0.0255	0.0225	0.0225	0.026	0.0255	0.025	0.0265	0.0315	0.0425	0.035	0.03
rnd-1_family-462	0.022	0.016	0.0215	0.023	0.022	0.028	0.032	0.0235	0.0285	0.0375	0.0445	0.0205	0.016	0.02	0.022	0.0375	0.0375	0.035	0.0295	0.034	0.0295	0.034	0.03	0.0445	0.0335	0.031	0.0395	0.0585	0.0545	0.0525	0.0445
rnd-1_family-463	0.03	0.024	0.02	0.0205	0.0175	0.0295	0.0325	0.0185	0.0245	0.026	0.043	0.02	0.032	0.029	0.0285	0.035	0.0405	0.0295	0.0385	0.047	0.049	0.0365	0.0315	0.0495	0.0455	0.0385	0.0255	0.0305	0.0395	0.037	0.0325
rnd-1_family-466	0.008	0.007	0.008	0.0085	0.0075	0.007	0.0065	0.01	0.011	0.008	0.0105	0.006	0.0065	0.008	0.0065	0.0085	0.0185	0.013	0.0125	0.0235	0.0215	0.0305	0.0485	0.0545	0.0625	0.104	0.068	0.066	0.0955	0.165	0.0905
rnd-1_family-467	0.0105	0.0125	0.013	0.0135	0.0165	0.0175	0.025	0.02	0.0305	0.0405	0.0705	0.0465	0.0495	0.046	0.0495	0.028	0.04	0.0505	0.032	0.0265	0.0225	0.0235	0.021	0.021	0.022	0.032	0.0365	0.0395	0.0405	0.058	0.046
rnd-1_family-474	0.022	0.021	0.026	0.0195	0.0285	0.03	0.0255	0.0235	0.0275	0.034	0.063	0.0405	0.0365	0.031	0.027	0.0285	0.029	0.029	0.0375	0.0315	0.03	0.0375	0.0305	0.0315	0.039	0.04	0.0395	0.0385	0.028	0.0365	0.0375
rnd-1_family-477	0.019	0.0225	0.0225	0.021	0.0175	0.022	0.0225	0.0245	0.022	0.0245	0.0315	0.025	0.032	0.0255	0.036	0.027	0.029	0.0345	0.036	0.0325	0.028	0.043	0.048	0.0455	0.0365	0.0435	0.0455	0.0515	0.0545	0.04	0.037
rnd-1_family-478	0.0115	0.0085	0.017	0.0125	0.0165	0.009	0.013	0.023	0.015	0.0105	0.021	0.0225	0.018	0.016	0.0135	0.019	0.0345	0.032	0.0215	0.031	0.0285	0.0665	0.0515	0.0505	0.059	0.0695	0.0565	0.0595	0.06	0.054	0.079
rnd-1_family-486	0.022	0.0165	0.0275	0.0185	0.0295	0.051	0.081	0.0415	0.0305	0.036	0.0645	0.051	0.0305	0.026	0.0305	0.028	0.0185	0.0125	0.013	0.0155	0.0205	0.021	0.0205	0.021	0.039	0.0295	0.032	0.034	0.0375	0.063	0.0375
rnd-1_family-488	0.003	0.003	0.0025	0.0065	0.006	0.0055	0.0065	0.009	0.0125	0.014	0.0205	0.015	0.016	0.0205	0.033	0.0285	0.031	0.0455	0.0305	0.06	0.044	0.054	0.04	0.05	0.0435	0.046	0.0705	0.0565	0.0605	0.0895	0.0785
rnd-1_family-492	0.009	0.012	0.0225	0.042	0.017	0.0255	0.04	0.0305	0.033	0.043	0.087	0.079	0.027	0.0365	0.0265	0.0365	0.02	0.035	0.037	0.0175	0.0185	0.0175	0.0265	0.025	0.032	0.0265	0.046	0.0235	0.029	0.0415	0.039
rnd-1_family-493	0.0175	0.021	0.024	0.015	0.0185	0.0285	0.0185	0.0255	0.025	0.0215	0.042	0.0285	0.0275	0.033	0.028	0.032	0.031	0.0325	0.0365	0.038	0.051	0.05	0.046	0.054	0.046	0.0525	0.038	0.0385	0.0255	0.026	0.027
rnd-1_family-494	0.026	0.022	0.0235	0.0195	0.031	0.0325	0.031	0.021	0.023	0.0235	0.0245	0.027	0.0245	0.0325	0.0235	0.026	0.023	0.0295	0.0305	0.03	0.028	0.0345	0.0345	0.0515	0.0515	0.051	0.046	0.0515	0.0445	0.0365	0.045
rnd-1_family-5	0.024	0.017	0.0245	0.0205	0.0205	0.027	0.028	0.026	0.0325	0.0485	0.0505	0.033	0.0295	0.0225	0.02	0.0235	0.031	0.0375	0.0445	0.0395	0.048	0.052	0.043	0.0385	0.0375	0.0435	0.034	0.0225	0.026	0.027	0.027
rnd-1_family-505	0.0085	0.0105	0.012	0.0135	0.018	0.0235	0.022	0.037	0.0375	0.0395	0.08	0.0355	0.03	0.0295	0.0195	0.024	0.0215	0.035	0.0305	0.0405	0.026	0.031	0.023	0.0325	0.0265	0.0485	0.0405	0.1135	0.0395	0.0275	0.0245
rnd-1_family-52	0.027	0.021	0.0245	0.0235	0.022	0.026	0.027	0.0275	0.0335	0.0315	0.058	0.035	0.0365	0.0355	0.029	0.028	0.0315	0.033	0.0365	0.0345	0.0335	0.0335	0.032	0.0345	0.036	0.04	0.0385	0.0365	0.033	0.029	0.033
rnd-1_family-527	0.0065	0.0045	0.0065	0.008	0.008	0.0205	0.0135	0.021	0.027	0.0275	0.053	0.031	0.036	0.037	0.0315	0.0305	0.026	0.021	0.023	0.03	0.0285	0.043	0.03	0.0525	0.0335	0.0615	0.0805	0.08	0.0545	0.041	0.0335
rnd-1_family-528	0.014	0.0165	0.0155	0.0285	0.0195	0.0265	0.0205	0.02	0.026	0.015	0.0275	0.0335	0.036	0.022	0.0195	0.029	0.0185	0.0295	0.0325	0.028	0.029	0.0225	0.045	0.0345	0.0325	0.0535	0.0515	0.07	0.056	0.0705	0.057
rnd-1_family-53	0.029	0.025	0.031	0.0325	0.032	0.0385	0.0445	0.042	0.0355	0.035	0.03	0.029	0.0225	0.029	0.023	0.0255	0.0225	0.0255	0.0245	0.0245	0.0295	0.0325	0.0295	0.027	0.0355	0.034	0.04	0.0405	0.0405	0.043	0.047
rnd-1_family-530	0.002	0	0	0.0135	0.011	0.002	0.0065	0	0.0205	0.0065	0.0125	0.028	0.0225	0.0045	0.0255	0.01	0.0185	0.0175	0.036	0.039	0.0455	0.067	0.047	0.0405	0.0725	0.0755	0.0495	0.0625	0.0765	0.0885	0.099
rnd-1_family-532	0.039	0.026	0.014	0.0435	0.04	0.04	0.039	0.037	0.013	0.0275	0.038	0.044	0.1905	0.031	0.0205	0.023	0.023	0.021	0.014	0.023	0.0185	0.014	0.035	0.074	0.0125	0.02	0.028	0.0215	0.011	0.0095	0.009
rnd-1_family-536	0.0075	0.0105	0.014	0.0125	0.014	0.0145	0.01	0.01	0.018	0.0115	0.012	0.018	0.011	0.012	0.011	0.019	0.023	0.025	0.0415	0.0395	0.0415	0.059	0.0475	0.0395	0.054	0.0375	0.0645	0.037	0.1155	0.078	0.0905
rnd-1_family-543	0.0185	0.014	0.0245	0.0245	0.035	0.019	0.0275	0.04	0.0235	0.037	0.0945	0.038	0.0295	0.0355	0.0235	0.0265	0.036	0.0255	0.043	0.0535	0.0305	0.032	0.0305	0.021	0.019	0.025	0.037	0.023	0.0325	0.043	0.038
rnd-1_family-548	0	0	0	0	0	0	0	0	0	0.031	0.031	0	0	0	0	0	0.094	0.094	0.031	0.031	0	0	0	0.0625	0.281	0	0.0625	0.031	0	0.25	0
rnd-1_family-550	0.0205	0.0175	0.0195	0.0245	0.0295	0.0185	0.0205	0.023	0.0255	0.023	0.043	0.0245	0.031	0.0335	0.034	0.033	0.033	0.031	0.0375	0.0415	0.0385	0.043	0.039	0.0405	0.0395	0.0385	0.035	0.046	0.036	0.0385	0.0415
rnd-1_family-554	0.014	0.031	0.0185	0.0135	0.02	0.0115	0.01	0.021	0.02	0.029	0.0175	0.0255	0.02	0.02	0.0715	0.0305	0.0445	0.0335	0.0315	0.035	0.0465	0.082	0.0485	0.0545	0.047	0.0355	0.0495	0.0245	0.028	0.026	0.041
rnd-1_family-560	0.01	0.009	0.0095	0.011	0.0115	0.017	0.0125	0.015	0.0385	0.035	0.059	0.0375	0.032	0.035	0.026	0.027	0.0215	0.0245	0.031	0.0455	0.0325	0.0275	0.0325	0.0645	0.0635	0.0515	0.048	0.049	0.05	0.0405	0.0315
rnd-1_family-562	0.0315	0.025	0.02	0.026	0.021	0.0215	0.019	0.0215	0.0185	0.0305	0.0535	0.0695	0.0725	0.067	0.071	0.042	0.0295	0.027	0.031	0.024	0.0215	0.014	0.0145	0.021	0.0195	0.0195	0.025	0.0305	0.047	0.041	0.0255
rnd-1_family-563	0.025	0.031	0.018	0.022	0.038	0.0325	0.0285	0.034	0.036	0.0325	0.0535	0.0405	0.0375	0.038	0.0285	0.034	0.038	0.035	0.032	0.028	0.035	0.028	0.024	0.034	0.029	0.026	0.03	0.0315	0.0225	0.0455	0.0325
rnd-1_family-570	0.042	0.041	0.0245	0.028	0.04	0.034	0.0405	0.042	0.039	0.0415	0.046	0.036	0.0375	0.0385	0.027	0.0265	0.028	0.0265	0.0305	0.0235	0.023	0.03	0.0255	0.025	0.0285	0.029	0.0335	0.03	0.028	0.028	0.0255
rnd-1_family-575	0.0205	0.0185	0.022	0.0275	0.0275	0.0265	0.0295	0.022	0.029	0.0295	0.0285	0.022	0.0245	0.021	0.027	0.031	0.0295	0.0305	0.033	0.0255	0.0355	0.0345	0.035	0.0465	0.044	0.0305	0.046	0.038	0.054	0.055	0.055
rnd-1_family-577	0.029	0.0235	0.025	0.024	0.02	0.0205	0.024	0.03	0.031	0.0535	0.1055	0.0605	0.052	0.0395	0.0265	0.029	0.0275	0.0445	0.052	0.032	0.03	0.0255	0.0215	0.0175	0.0165	0.0185	0.022	0.023	0.026	0.0245	0.025
rnd-1_family-58	0.031	0.0225	0.0235	0.0215	0.022	0.03	0.0295	0.028	0.03	0.032	0.057	0.036	0.034	0.03	0.0305	0.0355	0.0325	0.033	0.0345	0.0315	0.0425	0.033	0.0385	0.032	0.0315	0.0415	0.0305	0.029	0.0275	0.03	0.037
rnd-1_family-581	0.0115	0.0095	0.012	0.0095	0.028	0.0265	0.019	0.0215	0.025	0.014	0.0185	0.015	0.0135	0.0135	0.016	0.016	0.011	0.016	0.0215	0.0215	0.0285	0.0375	0.041	0.039	0.061	0.055	0.072	0.0825	0.0805	0.085	0.081
rnd-1_family-586	0.0205	0.024	0.019	0.0275	0.0245	0.0305	0.0215	0.0285	0.0245	0.0315	0.0905	0.0355	0.032	0.0405	0.0315	0.028	0.043	0.032	0.0315	0.03	0.0265	0.0505	0.035	0.033	0.025	0.0265	0.0255	0.034	0.028	0.0285	0.0395
rnd-1_family-588	0.0465	0.0625	0.068	0.0855	0.0655	0.049	0.04	0.0345	0.03	0.0245	0.029	0.0205	0.031	0.0205	0.031	0.022	0.021	0.0205	0.0195	0.0195	0.0195	0.017	0.021	0.0235	0.0235	0.024	0.024	0.023	0.03	0.0245	0.027
rnd-1_family-592	0.026	0.0345	0.043	0.062	0.063	0.036	0.0295	0.025	0.0345	0.041	0.041	0.028	0.0285	0.019	0.0245	0.0225	0.027	0.0275	0.036	0.037	0.0265	0.021	0.0255	0.0315	0.026	0.031	0.029	0.0305	0.034	0.0335	0.028
rnd-1_family-6	0.013	0.012	0.0115	0.0115	0.01	0.011	0.01	0.011	0.014	0.0175	0.037	0.046	0.048	0.049	0.036	0.044	0.0435	0.033	0.039	0.0405	0.038	0.0625	0.0725	0.061	0.043	0.0345	0.03	0.028	0.0295	0.0315	0.0325
rnd-1_family-60	0.0315	0.02	0.0225	0.0285	0.0265	0.0295	0.0345	0.029	0.0295	0.038	0.0765	0.04	0.034	0.033	0.0305	0.0295	0.029	0.033	0.0295	0.0305	0.029	0.029	0.0305	0.0355	0.028	0.028	0.03	0.0315	0.037	0.0315	0.033
rnd-1_family-600	0.021	0.0185	0.0215	0.0205	0.0235	0.027	0.0275	0.0225	0.0245	0.0315	0.044	0.038	0.0355	0.0345	0.034	0.03	0.0275	0.036	0.037	0.031	0.035	0.037	0.039	0.038	0.0395	0.039	0.039	0.0385	0.0365	0.0395	0.0345
rnd-1_family-602	0.028	0.0205	0.0275	0.02	0.0245	0.025	0.0305	0.0325	0.0285	0.0335	0.062	0.0285	0.0325	0.0265	0.031	0.0375	0.0345	0.036	0.0285	0.033	0.0365	0.033	0.0315	0.029	0.0495	0.029	0.041	0.024	0.028	0.0315	0.0475
rnd-1_family-607	0.0225	0.0215	0.0365	0.0325	0.033	0.0385	0.034	0.031	0.029	0.04	0.0525	0.0305	0.023	0.0275	0.032	0.0345	0.028	0.0235	0.0315	0.029	0.032	0.035	0.032	0.029	0.0335	0.0385	0.0305	0.033	0.027	0.0385	0.041
rnd-1_family-61	0.029	0.0245	0.0265	0.0245	0.033	0.0305	0.0345	0.0345	0.035	0.042	0.075	0.046	0.039	0.036	0.0335	0.03	0.03	0.028	0.028	0.028	0.0285	0.029	0.0325	0.0325	0.0295	0.028	0.025	0.0265	0.026	0.028	0.028
rnd-1_family-614	0.0495	0.0575	0.057	0.0265	0.0185	0.026	0.0415	0.0305	0.036	0.029	0.0455	0.0375	0.0325	0.0285	0.017	0.032	0.0235	0.0195	0.025	0.029	0.0245	0.0475	0.028	0.0395	0.0415	0.0285	0.0255	0.027	0.033	0.0235	0.021
rnd-1_family-615	0.0175	0.017	0.024	0.018	0.0185	0.0165	0.021	0.0205	0.0215	0.025	0.05	0.03	0.025	0.031	0.043	0.025	0.036	0.023	0.0375	0.0295	0.0355	0.0425	0.0375	0.049	0.052	0.048	0.0435	0.049	0.0445	0.031	0.0375
rnd-1_family-617	0	0	0	0	0	0	0	0	0	0	0	0	0	0	0	0	0	0.0415	0.125	0.0835	0.0415	0.0415	0.0415	0.1665	0.0415	0.1665	0.0415	0	0.0415	0	0.1665
rnd-1_family-618	0.019	0.016	0.0165	0.0155	0.017	0.0215	0.028	0.0325	0.0415	0.048	0.0595	0.054	0.053	0.044	0.0325	0.032	0.0275	0.028	0.0385	0.0375	0.0425	0.042	0.0305	0.0335	0.0285	0.025	0.029	0.028	0.0255	0.0285	0.0245
rnd-1_family-62	0.019	0.0175	0.022	0.0195	0.02	0.0265	0.0245	0.0225	0.0235	0.0275	0.049	0.0355	0.035	0.037	0.033	0.035	0.0475	0.038	0.0455	0.0325	0.0315	0.032	0.032	0.036	0.04	0.0395	0.036	0.0315	0.037	0.0355	0.037
rnd-1_family-625	0.0155	0.018	0.022	0.0175	0.0215	0.019	0.0215	0.027	0.028	0.0275	0.0305	0.0205	0.025	0.0255	0.026	0.034	0.0355	0.0365	0.0425	0.037	0.044	0.042	0.0455	0.035	0.04	0.039	0.049	0.0405	0.0365	0.0495	0.049
rnd-1_family-626	0.001	0	0.0075	0	0.0225	5e-04	0.012	0.006	0.015	0.004	0.0065	0.0095	0.0255	0.0015	0.0045	0.0015	0.0575	0.027	0.0225	0.049	0.0565	0.0995	0.033	0.043	0.0715	0.086	0.1045	0.0225	0.036	0.115	0.061
rnd-1_family-627	0.0115	0.0085	0.012	0.0115	0.0095	0.0145	0.0105	0.009	0.0095	0.011	0.0115	0.0125	0.0075	0.013	0.0085	0.019	0.0315	0.024	0.025	0.0405	0.0605	0.0395	0.043	0.07	0.06	0.1175	0.058	0.0845	0.059	0.0585	0.0475
rnd-1_family-628	0.0215	0.018	0.0245	0.0245	0.036	0.0225	0.032	0.022	0.026	0.028	0.0595	0.0255	0.032	0.0295	0.033	0.0305	0.046	0.027	0.0385	0.032	0.0375	0.031	0.0325	0.034	0.041	0.031	0.0355	0.0315	0.042	0.031	0.048
rnd-1_family-630	0.002	0.002	0.0025	0.002	0.005	0.003	0.0025	0.0025	0.009	0.0075	0.016	0.0075	0.0465	0.04	0.0105	0.0115	0.0465	0.0505	0.108	0.0225	0.0825	0.04	0.02	0.017	0.0185	0.0215	0.0295	0.091	0.112	0.056	0.1145
rnd-1_family-640	0.0145	0.0285	0.0175	0.021	0.02	0.02	0.02	0.0165	0.0185	0.0205	0.029	0.0285	0.03	0.027	0.041	0.029	0.043	0.0575	0.0505	0.04	0.0545	0.052	0.043	0.042	0.0375	0.041	0.0305	0.034	0.031	0.032	0.0295
rnd-1_family-641	0.022	0.032	0.0205	0.017	0.0105	0.0265	0.021	0.0105	0.0085	0.0075	0.0085	0.0125	0.02	0.017	0.0175	0.012	0.022	0.0335	0.016	0.0345	0.0305	0.0485	0.0405	0.037	0.031	0.0395	0.094	0.0835	0.071	0.1065	0.0485
rnd-1_family-646	0.0105	0.0095	0.006	0.007	0.023	0.0155	0.02	0.0125	0.0135	0.019	0.038	0.019	0.0165	0.033	0.028	0.026	0.03	0.041	0.0295	0.0285	0.051	0.0565	0.0485	0.042	0.051	0.0485	0.0655	0.057	0.0545	0.0405	0.0585
rnd-1_family-647	0.0135	0.0105	0.0085	0.008	0.0195	0.0145	0.013	0.0165	0.0305	0.035	0.0535	0.0365	0.022	0.0225	0.022	0.016	0.032	0.0325	0.0325	0.027	0.032	0.029	0.0375	0.0355	0.0365	0.0315	0.0415	0.054	0.089	0.07	0.076
rnd-1_family-648	0.0425	0.024	0.038	0.024	0.0285	0.0215	0.03	0.033	0.0465	0.028	0.0465	0.0355	0.0375	0.0265	0.031	0.0315	0.037	0.034	0.032	0.022	0.035	0.023	0.0385	0.0245	0.0375	0.028	0.0335	0.0325	0.0365	0.0275	0.0345
rnd-1_family-652	0.0245	0.0065	0.0085	0.006	0.0135	0.024	0.0195	0.0115	0.007	0.0145	0.021	0.024	0.012	0.0175	0.024	0.0305	0.016	0.0235	0.0185	0.03	0.028	0.0415	0.0415	0.0635	0.052	0.0525	0.069	0.079	0.094	0.077	0.0505
rnd-1_family-657	0.0275	0.0245	0.025	0.028	0.0305	0.027	0.0285	0.0275	0.0275	0.0235	0.0305	0.025	0.0265	0.0295	0.026	0.0335	0.022	0.0265	0.0265	0.03	0.0345	0.0335	0.0315	0.0425	0.0365	0.0435	0.036	0.041	0.0415	0.05	0.0625
rnd-1_family-66	0.013	0.016	0.0205	0.011	0.011	0.0165	0.0165	0.019	0.0175	0.0145	0.014	0.0275	0.022	0.011	0.0125	0.0195	0.016	0.0185	0.021	0.0265	0.0415	0.0365	0.053	0.063	0.0505	0.0655	0.073	0.066	0.069	0.073	0.0655
rnd-1_family-667	0.0185	0.014	0.021	0.0315	0.022	0.0375	0.0205	0.0385	0.031	0.04	0.055	0.036	0.057	0.031	0.0435	0.028	0.0325	0.0345	0.059	0.0405	0.0495	0.0295	0.0275	0.0295	0.0255	0.0335	0.0265	0.027	0.0235	0.02	0.0185
rnd-1_family-67	0.0305	0.0225	0.028	0.028	0.024	0.0285	0.0275	0.032	0.038	0.0405	0.068	0.043	0.0335	0.029	0.026	0.0285	0.0235	0.029	0.032	0.03	0.034	0.039	0.0365	0.031	0.0275	0.029	0.0335	0.0315	0.0295	0.0315	0.0335
rnd-1_family-670	0.1	0	0	0	0	0	0	0	0	0	0	0	0	0	0.028	0	0	0.171	0.0845	0.062	0	0	0.011	0.0395	0.011	0.0225	0.111	0.0965	0.094	0.0335	0.135
rnd-1_family-678	0.0335	0.033	0.038	0.048	0.0395	0.0355	0.038	0.0325	0.0305	0.033	0.0685	0.0335	0.037	0.025	0.0325	0.023	0.027	0.0275	0.0265	0.031	0.03	0.035	0.0305	0.0235	0.021	0.0285	0.022	0.0225	0.028	0.033	0.034
rnd-1_family-683	0.0025	0.003	0.002	0.003	0.005	0.004	0.0065	0.0105	0.011	0.0215	0.0315	0.025	0.0215	0.02	0.03	0.0395	0.0325	0.0355	0.0535	0.0665	0.052	0.052	0.0395	0.047	0.0465	0.0485	0.0555	0.0515	0.0495	0.0645	0.0695
rnd-1_family-685	0.031	0.025	0.0265	0.0275	0.026	0.0265	0.027	0.027	0.03	0.0245	0.0475	0.0305	0.037	0.0315	0.0335	0.045	0.0315	0.0335	0.0325	0.033	0.0375	0.027	0.0345	0.027	0.03	0.0325	0.0365	0.048	0.0345	0.033	0.031
rnd-1_family-693	0.0455	0.05	0.116	0.0705	0.116	0.025	0	0.0705	0	0	0.025	0.0705	0	0	0	0.05	0	0.05	0	0	0.05	0.0455	0.0455	0	0.025	0.025	0.0705	0.025	0	0.025	0
rnd-1_family-694	0.012	0.0085	0.009	0.012	0.011	0.0155	0.027	0.0315	0.052	0.049	0.067	0.038	0.0275	0.017	0.017	0.024	0.026	0.041	0.034	0.047	0.0285	0.031	0.027	0.0295	0.03	0.0375	0.044	0.037	0.057	0.052	0.0585
rnd-1_family-700	0.013	0.022	0.026	0.022	0.014	0.0235	0.0315	0.02	0.0175	0.0205	0.0285	0.0325	0.0325	0.0295	0.031	0.031	0.028	0.041	0.0545	0.0725	0.124	0.074	0.024	0.0215	0.0215	0.025	0.0205	0.025	0.0245	0.0285	0.0225
rnd-1_family-702	0.024	0.02	0.0175	0.0225	0.018	0.0175	0.0215	0.017	0.0155	0.024	0.023	0.0205	0.016	0.013	0.0105	0.0145	0.0155	0.0165	0.0145	0.019	0.0295	0.0375	0.048	0.0465	0.0745	0.071	0.09	0.081	0.0755	0.048	0.0375
rnd-1_family-703	0.0075	0.006	0.0095	0.0125	0.0075	0.02	0.0105	0.0235	0.0235	0.0435	0.0795	0.0295	0.033	0.0305	0.0425	0.034	0.0425	0.052	0.036	0.0235	0.032	0.0175	0.0375	0.0255	0.026	0.038	0.025	0.089	0.0375	0.051	0.056
rnd-1_family-708	0.032	0.0165	0.0115	0.022	0.0275	0.014	0.02	0.0195	0.0185	0.013	0.01	0.016	0.016	0.014	0.018	0.018	0.0295	0.023	0.0485	0.0355	0.026	0.021	0.0345	0.025	0.033	0.049	0.0725	0.0865	0.0755	0.076	0.078
rnd-1_family-715	0.015	0.0175	0.015	0.0135	0.006	0.007	0.0085	0.014	0.0135	0.0125	0.0215	0.022	0.0115	0.0115	0.0125	0.0415	0.0195	0.039	0.0425	0.0495	0.031	0.0385	0.034	0.018	0.055	0.035	0.0545	0.0775	0.075	0.114	0.073
rnd-1_family-716	0.022	0.0255	0.0215	0.0275	0.03	0.038	0.0315	0.0355	0.038	0.03	0.0365	0.0385	0.033	0.0345	0.034	0.037	0.0335	0.0285	0.042	0.032	0.0335	0.0295	0.025	0.0255	0.0305	0.033	0.0295	0.035	0.0345	0.038	0.035
rnd-1_family-719	0.034	0.027	0.0305	0.0285	0.0315	0.0305	0.0255	0.025	0.0295	0.031	0.0355	0.0275	0.0245	0.0245	0.026	0.032	0.0275	0.024	0.029	0.0385	0.038	0.0335	0.04	0.041	0.0435	0.0365	0.033	0.0305	0.042	0.0415	0.0395
rnd-1_family-721	0.012	0.0125	0.015	0.022	0.029	0.039	0.03	0.031	0.025	0.038	0.0365	0.034	0.036	0.0365	0.0435	0.038	0.044	0.035	0.03	0.034	0.035	0.043	0.0365	0.0365	0.031	0.04	0.037	0.035	0.031	0.029	0.0255
rnd-1_family-723	0.021	0.0045	0.0125	0.0115	0.008	0.0335	0.048	0.02	0.0265	0.0195	0.0325	0.0035	0.049	0.026	0.0225	0.032	0.0395	0.0305	0.061	0.025	0.0215	0.0175	0.064	0.071	0.039	0.07	0.0215	0.0195	0.028	0.0585	0.06
rnd-1_family-725	0.037	0.0155	0.0245	0.0205	0.0325	0.031	0.027	0.0355	0.026	0.033	0.0985	0.052	0.047	0.036	0.0385	0.041	0.034	0.0305	0.0355	0.025	0.033	0.0295	0.03	0.0275	0.0225	0.0245	0.026	0.0275	0.023	0.017	0.018
rnd-1_family-728	0.0225	0.019	0.0335	0.028	0.0225	0.022	0.031	0.023	0.022	0.025	0.048	0.031	0.033	0.0235	0.0275	0.031	0.02	0.0445	0.024	0.033	0.0375	0.0355	0.0475	0.034	0.039	0.0465	0.0325	0.041	0.0425	0.029	0.051
rnd-1_family-73	0.0235	0.0165	0.0315	0.018	0.018	0.034	0.023	0.029	0.0155	0.0165	0.0185	0.015	0.0175	0.0145	0.0135	0.0145	0.014	0.02	0.031	0.0315	0.0285	0.027	0.0365	0.0425	0.047	0.04	0.0775	0.057	0.07	0.074	0.0865
rnd-1_family-730	0.018	0.0285	0.016	0.033	0.018	0.016	0.0325	0.0115	0.035	0.0225	0.0335	0.0215	0.0225	0.03	0.0385	0.036	0.0375	0.037	0.077	0.0115	0.046	0.027	0.0225	0.0415	0.0305	0.0375	0.0465	0.0725	0.057	0.0285	0.013
rnd-1_family-735	0.0135	0.015	0.021	0.033	0.021	0.02	0.0225	0.025	0.037	0.036	0.0325	0.024	0.032	0.023	0.029	0.0235	0.0135	0.0115	0.012	0.018	0.015	0.0175	0.0295	0.036	0.0605	0.0555	0.0565	0.058	0.0585	0.067	0.0835
rnd-1_family-741	0	0	0	0	0	0	0	0	0	0	0	0	0	0	0	0	0	0	0	0	0	0	0	0	0	0	0	0	0	0	0
rnd-1_family-742	0	0	0	0	0	0.002	0.0015	0.0025	0.005	0.0015	0.0045	0.007	0.0105	0.0095	0.02	0.016	0.0385	0.0295	0.032	0.021	0.039	0.0515	0.0735	0.056	0.088	0.0795	0.1045	0.1025	0.0585	0.059	0.0865
rnd-1_family-746	0.014	0.0085	0.0145	0.033	0.019	0.0405	0.024	0.0205	0.0415	0.043	0.087	0.0465	0.042	0.0305	0.037	0.062	0.038	0.0345	0.034	0.022	0.0295	0.029	0.057	0.014	0.028	0.0175	0.045	0.0315	0.0235	0.017	0.017
rnd-1_family-752	0.005	0.003	0.0055	0.002	0.004	0.0065	0.007	0.005	0.015	0.0215	0.0105	0.0245	0.023	0.014	0.02	0.0335	0.0265	0.04	0.044	0.036	0.0345	0.0405	0.0545	0.045	0.1055	0.076	0.052	0.0585	0.074	0.059	0.0515
rnd-1_family-756	0.0095	0.009	0.0175	0.013	0.0125	0.0215	0.0165	0.02	0.0145	0.016	0.0315	0.052	0.0395	0.031	0.051	0.045	0.0595	0.047	0.0445	0.047	0.0675	0.0385	0.0365	0.0305	0.0185	0.022	0.0195	0.0315	0.078	0.038	0.023
rnd-1_family-757	0.0235	0.022	0.022	0.0195	0.0235	0.025	0.023	0.0255	0.0245	0.029	0.0325	0.025	0.029	0.03	0.037	0.0415	0.0425	0.0305	0.0425	0.0475	0.035	0.038	0.0365	0.0345	0.0385	0.033	0.041	0.038	0.033	0.044	0.0325
rnd-1_family-759	0.018	0.0145	0.02	0.0165	0.02	0.023	0.032	0.027	0.0285	0.0265	0.029	0.0335	0.03	0.0275	0.047	0.034	0.0385	0.0375	0.035	0.0395	0.043	0.036	0.042	0.0355	0.0425	0.034	0.038	0.04	0.0445	0.034	0.0345
rnd-1_family-762	0.0195	0.017	0.026	0.017	0.018	0.02	0.022	0.022	0.0235	0.0235	0.0435	0.0255	0.0255	0.037	0.0365	0.0295	0.039	0.0305	0.0435	0.044	0.038	0.0405	0.0385	0.0375	0.0465	0.0345	0.043	0.0525	0.037	0.0315	0.0395
rnd-1_family-771	0.033	0.028	0.031	0.028	0.028	0.03	0.029	0.03	0.0355	0.035	0.0605	0.0425	0.0395	0.039	0.0365	0.0325	0.03	0.0275	0.0305	0.028	0.028	0.029	0.026	0.03	0.0315	0.0325	0.0335	0.0315	0.033	0.0275	0.0245
rnd-1_family-778	0.0295	0.019	0.021	0.0285	0.0255	0.02	0.0305	0.0295	0.0265	0.027	0.033	0.029	0.027	0.0245	0.0345	0.035	0.0265	0.027	0.037	0.033	0.0285	0.0335	0.042	0.0455	0.037	0.047	0.0385	0.0485	0.0395	0.0365	0.039
rnd-1_family-782	0.028	0.02	0.0235	0.025	0.024	0.024	0.0325	0.027	0.026	0.025	0.0365	0.03	0.0265	0.0355	0.029	0.0305	0.03	0.0305	0.0315	0.029	0.0295	0.034	0.0255	0.0315	0.039	0.04	0.036	0.049	0.0435	0.05	0.0565
rnd-1_family-789	0.05	0.03	0.024	0.034	0.0465	0.035	0.0595	0.045	0.0225	0.034	0.0355	0.032	0.0145	0.013	0.0095	0.0125	0.0175	0.0275	0.033	0.027	0.033	0.013	0.0125	0.0215	0.025	0.0325	0.044	0.0385	0.04	0.0625	0.076
rnd-1_family-795	0.023	0.0195	0.0225	0.0245	0.023	0.0265	0.029	0.029	0.0285	0.032	0.0435	0.0415	0.034	0.0375	0.032	0.0295	0.0325	0.0315	0.0355	0.0335	0.0325	0.034	0.0335	0.034	0.0335	0.0355	0.0345	0.0365	0.04	0.0345	0.045
rnd-1_family-797	0.0175	0.02	0.021	0.0225	0.025	0.0315	0.0245	0.0255	0.0325	0.0305	0.032	0.031	0.0335	0.0355	0.03	0.0235	0.0335	0.037	0.0345	0.0325	0.035	0.0455	0.0355	0.0305	0.036	0.034	0.037	0.047	0.0365	0.0545	0.0365
rnd-1_family-798	0.0215	0.016	0.0355	0.029	0.0205	0.027	0.0315	0.0225	0.0445	0.044	0.0355	0.026	0.0245	0.0405	0.0295	0.028	0.042	0.0335	0.0345	0.034	0.022	0.0295	0.034	0.027	0.039	0.036	0.0405	0.037	0.047	0.0365	0.031
rnd-1_family-8	0.005	0.0065	0.011	0.01	0.0105	0.0115	0.0095	0.0105	0.0115	0.013	0.0185	0.013	0.0135	0.015	0.0175	0.0235	0.0375	0.0415	0.0555	0.0645	0.0625	0.063	0.057	0.0615	0.0555	0.053	0.0585	0.052	0.049	0.048	0.0415
rnd-1_family-801	0.009	0.01	0.0115	0.0115	0.0125	0.014	0.0155	0.0165	0.0155	0.017	0.0355	0.0285	0.032	0.034	0.034	0.0355	0.041	0.043	0.0475	0.0405	0.0385	0.046	0.045	0.04	0.0415	0.0375	0.0385	0.0515	0.0405	0.053	0.064
rnd-1_family-803	0.066	0.0225	0.0205	0.028	0.0215	0.028	0.036	0.0245	0.026	0.032	0.031	0.038	0.032	0.0265	0.0195	0.0145	0.03	0.0355	0.0305	0.0305	0.0235	0.0285	0.0335	0.0495	0.0405	0.031	0.0365	0.0545	0.0415	0.032	0.0345
rnd-1_family-804	0.005	0.0035	0.0075	0.006	0.005	0.006	0.008	0.006	0.0115	0.0115	0.0095	0.0095	0.013	0.024	0.0255	0.015	0.0215	0.027	0.034	0.031	0.0335	0.042	0.047	0.058	0.0595	0.068	0.083	0.0885	0.072	0.0835	0.0845
rnd-1_family-809	0.0175	0.015	0.027	0.023	0.0235	0.0295	0.0345	0.035	0.025	0.028	0.159	0.0395	0.0545	0.029	0.03	0.0205	0.0385	0.03	0.03	0.0235	0.0275	0.0245	0.028	0.03	0.0365	0.0225	0.0205	0.03	0.025	0.0225	0.021
rnd-1_family-81	0.025	0.0205	0.0285	0.027	0.0305	0.03	0.035	0.0305	0.0355	0.042	0.0405	0.0455	0.0505	0.0465	0.0395	0.045	0.0425	0.03	0.0325	0.025	0.0255	0.0265	0.0245	0.0265	0.028	0.0285	0.025	0.0295	0.0315	0.0275	0.0255
rnd-1_family-812	0.008	0.0135	0.023	0.03	0.0565	0.043	0.043	0.02	0.009	0.0105	0.0085	0.012	0.0225	0.0245	0.0185	0.0205	0.0125	0.0135	0.024	0.016	0.019	0.046	0.0445	0.0715	0.0325	0.0265	0.0445	0.058	0.077	0.0865	0.065
rnd-1_family-813	0.007	0.006	0.007	0.009	0.008	0.0095	0.0125	0.025	0.023	0.029	0.0535	0.0325	0.0355	0.0315	0.021	0.0275	0.029	0.0395	0.0425	0.0325	0.037	0.037	0.046	0.0365	0.0535	0.044	0.0585	0.066	0.047	0.0495	0.044
rnd-1_family-816	0.0145	0.0095	0.0025	0.0105	0.0035	0.0095	0.0135	0.015	0.0105	0.008	0.011	0.013	0.0145	0.0145	0.055	0.066	0.07	0.053	0.0535	0.028	0.0235	0.017	0.018	0.013	0.019	0.0335	0.0525	0.07	0.0835	0.116	0.0775
rnd-1_family-82	0.011	0.011	0.0155	0.0135	0.015	0.0165	0.013	0.0165	0.016	0.0165	0.0265	0.0185	0.017	0.015	0.022	0.0265	0.031	0.028	0.0265	0.0285	0.0375	0.05	0.0565	0.0545	0.0575	0.0635	0.065	0.0545	0.063	0.0605	0.0535
rnd-1_family-821	0.0185	0.0145	0.0125	0.0195	0.0115	0.019	0.0115	0.0215	0.04	0.0505	0.024	0.03	0.028	0.0225	0.0235	0.0315	0.0195	0.039	0.0245	0.037	0.031	0.028	0.028	0.051	0.0485	0.062	0.048	0.0585	0.0665	0.0425	0.037
rnd-1_family-822	0.0165	0.0085	0.024	0.028	0.0165	0.013	0.0285	0.0285	0.017	0.0285	0.0365	0.0255	0.02	0.034	0.03	0.0225	0.021	0.0225	0.026	0.027	0.0415	0.041	0.0385	0.043	0.03	0.0565	0.0575	0.0355	0.056	0.08	0.046
rnd-1_family-824	0	0	0	0	0	0	0	0	0	0	0	0	0	0	0	0	0	0	0.0075	0	0.0775	0	0.07	0.0225	0.068	0.0605	0.1535	0.178	0.085	0.193	0.0835
rnd-1_family-829	0.013	0.02	0.0175	0.008	0.022	0.0255	0.0235	0.0235	0.0275	0.015	0.0245	0.0225	0.0215	0.027	0.0205	0.0275	0.036	0.0285	0.035	0.0455	0.043	0.0375	0.0485	0.0475	0.0465	0.0495	0.065	0.054	0.0505	0.0355	0.0395
rnd-1_family-830	0.0255	0.019	0.017	0.016	0.0175	0.0285	0.0105	0.0275	0.0135	0.029	0.0245	0.0175	0.03	0.0175	0.0305	0.0145	0.018	0.023	0.0135	0.0185	0.0185	0.026	0.029	0.037	0.057	0.04	0.065	0.061	0.0895	0.0875	0.0785
rnd-1_family-832	0.015	0.013	0.0155	0.0205	0.024	0.02	0.019	0.02	0.015	0.0425	0.0215	0.014	0.0185	0.0245	0.0215	0.0185	0.0195	0.024	0.0255	0.027	0.028	0.0355	0.05	0.044	0.0455	0.059	0.0665	0.0715	0.0575	0.048	0.074
rnd-1_family-843	0.0215	0.022	0.0205	0.0155	0.0195	0.0195	0.017	0.017	0.0195	0.0325	0.0455	0.0465	0.0415	0.039	0.0315	0.0305	0.0215	0.023	0.0275	0.025	0.026	0.044	0.027	0.039	0.06	0.042	0.0585	0.055	0.0445	0.0355	0.0335
rnd-1_family-844	0.0015	0.0025	0.0055	0.008	0.008	0.002	0.0065	0.006	0.0025	0.0035	0.0065	0.0045	0.0075	0.0065	0.009	0.011	0.0125	0.016	0.0195	0.018	0.0285	0.0405	0.0405	0.0315	0.048	0.0835	0.0975	0.0905	0.068	0.1715	0.1445
rnd-1_family-853	0.0255	0.0185	0.0265	0.0265	0.0225	0.0265	0.024	0.0265	0.0295	0.0355	0.0685	0.0415	0.0355	0.03	0.031	0.029	0.036	0.03	0.0285	0.0275	0.031	0.031	0.0415	0.0345	0.04	0.0365	0.0335	0.0335	0.0325	0.036	0.0305
rnd-1_family-854	0.007	0.005	0.0085	0.0095	0.0145	0.0155	0.0085	0.0115	0.011	0.0105	0.0475	0.0215	0.0265	0.0135	0.025	0.0195	0.0225	0.0275	0.0375	0.0485	0.0745	0.056	0.057	0.038	0.0375	0.1625	0.0535	0.04	0.0395	0.0285	0.0225
rnd-1_family-855	0.016	0.011	0.009	0.0085	0.0085	0.012	0.0095	0.013	0.014	0.012	0.0155	0.016	0.0165	0.0155	0.017	0.019	0.021	0.023	0.027	0.0295	0.046	0.0455	0.045	0.058	0.0565	0.054	0.0595	0.0605	0.089	0.0905	0.0805
rnd-1_family-856	0.0115	0.017	0.0105	0.014	0.0205	0.0285	0.0265	0.028	0.0315	0.033	0.029	0.023	0.02	0.0165	0.018	0.022	0.0225	0.019	0.02	0.0295	0.0315	0.073	0.0525	0.0905	0.053	0.06	0.0505	0.0445	0.039	0.034	0.029
rnd-1_family-858	0.0225	0.015	0.0305	0	0	0	0.068	0.0225	0.0225	0.0305	0	0	0	0	0.0305	0.0985	0.144	0.0605	0.0375	0.0605	0	0	0	0.015	0	0.0605	0.106	0.0225	0.076	0.015	0.0605
rnd-1_family-859	0.0185	0.0195	0.021	0.0215	0.031	0.0325	0.024	0.039	0.0365	0.0355	0.045	0.039	0.0445	0.03	0.047	0.027	0.024	0.031	0.029	0.0285	0.029	0.0375	0.0315	0.0355	0.0535	0.035	0.04	0.036	0.0305	0.0235	0.0245
rnd-1_family-860	0.0245	0.019	0.023	0.025	0.0285	0.0355	0.029	0.0305	0.033	0.0485	0.09	0.064	0.0445	0.0395	0.0335	0.0295	0.0345	0.034	0.032	0.0315	0.0285	0.0305	0.027	0.0305	0.021	0.023	0.0235	0.0215	0.0205	0.022	0.0225
rnd-1_family-862	0.045	0.0405	0.033	0.033	0.0215	0.024	0.0245	0.0235	0.0225	0.024	0.0245	0.0235	0.024	0.026	0.026	0.024	0.0235	0.0225	0.023	0.029	0.0295	0.029	0.0255	0.033	0.03	0.038	0.051	0.0555	0.0495	0.0615	0.0575
rnd-1_family-864	0.013	0.019	0.025	0.0185	0.0265	0.039	0.025	0.043	0.0305	0.0255	0.047	0.036	0.0315	0.028	0.0235	0.0305	0.038	0.0295	0.0395	0.04	0.0405	0.0455	0.0265	0.0355	0.035	0.0325	0.0535	0.0375	0.029	0.0255	0.029
rnd-1_family-865	0	5e-04	0.001	0.001	0.0015	0.002	0.002	0.0035	0.0015	0.001	0.0015	0.0015	0.0015	0.003	0.0025	0.0015	0.002	0.007	0.013	0.024	0.02	0.0265	0.0325	0.082	0.0685	0.0695	0.0715	0.0975	0.1245	0.257	0.0775
rnd-1_family-866	0.003	0.0025	0.0025	0.0035	0.004	0.007	0.0045	0.005	0.006	0.01	0.0235	0.024	0.0315	0.048	0.086	0.0945	0.1555	0.201	0.127	0.0505	0.014	0.012	0.012	0.0095	0.007	0.0105	0.0075	0.0085	0.0085	0.0105	0.0115
rnd-1_family-869	0	0	0	0	0	0	0	0	0	0	0	0	0	0	0	0	0	0	0	0	0	0	0	0	0	0	0	0	0	0	0
rnd-1_family-87	0.031	0.024	0.024	0.027	0.0255	0.027	0.0245	0.023	0.024	0.0265	0.039	0.026	0.029	0.0335	0.048	0.038	0.03	0.0305	0.0265	0.028	0.031	0.0355	0.03	0.027	0.038	0.034	0.043	0.035	0.0475	0.041	0.0535
rnd-1_family-870	0.012	0.0125	0.0155	0.017	0.013	0.011	0.011	0.0095	0.0115	0.01	0.017	0.014	0.0145	0.017	0.0185	0.022	0.022	0.0265	0.0285	0.0295	0.037	0.0405	0.048	0.045	0.0565	0.063	0.0785	0.0795	0.076	0.0805	0.0645
rnd-1_family-874	0.0135	0	0.005	0	0.023	0.001	0.006	0.001	0.008	0.0175	0.01	0.012	0.018	0.0175	0.0365	0.0325	0.012	0.038	0.013	0.0365	0.0365	0.0795	0.034	0.109	0.0515	0.0845	0.0355	0.0765	0.044	0.1035	0.0425
rnd-1_family-878	0	0	0	0	0	0	0	0	0	0	0	0	0	0	0	0	0	0	0	0	0	0	0	0	0	0	0	0	0	0	0
rnd-1_family-880	0.0265	0.023	0.0295	0.03	0.0345	0.033	0.031	0.027	0.0375	0.03	0.084	0.0375	0.0365	0.029	0.0275	0.025	0.0335	0.031	0.0285	0.0325	0.021	0.0265	0.023	0.034	0.025	0.033	0.045	0.0375	0.0325	0.0285	0.0255
rnd-1_family-887	0.001	0.011	0.002	0.0225	0.003	0.019	0.039	0.003	0.0115	0	0.001	5e-04	0.001	0.0015	0.004	0.004	0.009	0.0125	0.021	0.014	0.0215	0.0265	0.0145	0.0745	0.0175	0.1595	0.0885	0.1325	0.181	0.0645	0.039
rnd-1_family-888	0.0115	0.015	0.012	0.012	0.0145	0.0265	0.014	0.0175	0.0165	0.018	0.022	0.015	0.014	0.021	0.018	0.017	0.018	0.015	0.0215	0.0235	0.016	0.0205	0.027	0.041	0.048	0.059	0.0735	0.084	0.0975	0.112	0.079
rnd-1_family-89	0.0325	0.0175	0.018	0.0215	0.021	0.027	0.021	0.0255	0.028	0.03	0.094	0.042	0.037	0.035	0.0355	0.032	0.0295	0.034	0.039	0.0315	0.0355	0.0305	0.035	0.0325	0.0335	0.0305	0.033	0.028	0.03	0.034	0.0265
rnd-1_family-891	0.0275	0.0315	0.031	0.032	0.029	0.025	0.019	0.0235	0.0155	0.02	0.035	0.0265	0.023	0.023	0.0275	0.029	0.032	0.0435	0.03	0.025	0.032	0.028	0.0365	0.0455	0.0485	0.0465	0.036	0.0405	0.0395	0.054	0.0455
rnd-1_family-893	0.029	0.0215	0.025	0.0235	0.03	0.0325	0.034	0.029	0.0285	0.036	0.0665	0.0365	0.034	0.0315	0.035	0.0335	0.0345	0.033	0.0315	0.026	0.0315	0.036	0.032	0.029	0.026	0.0275	0.034	0.031	0.034	0.037	0.0335
rnd-1_family-9	0.0115	0.0115	0.0145	0.015	0.02	0.0215	0.021	0.0305	0.0255	0.0315	0.105	0.0795	0.0625	0.04	0.0335	0.029	0.036	0.026	0.0225	0.026	0.023	0.025	0.0235	0.026	0.028	0.031	0.0265	0.0375	0.0405	0.044	0.033
rnd-1_family-902	0.027	0.0255	0.0245	0.028	0.027	0.0265	0.0305	0.032	0.0355	0.0365	0.038	0.032	0.032	0.024	0.0305	0.033	0.031	0.039	0.043	0.037	0.0325	0.029	0.026	0.0325	0.032	0.0375	0.0395	0.0415	0.0325	0.028	0.036
rnd-1_family-903	0.0315	0.028	0.03	0.0295	0.032	0.036	0.032	0.0315	0.0305	0.032	0.052	0.036	0.0315	0.04	0.03	0.0295	0.042	0.032	0.0325	0.032	0.0255	0.0365	0.0365	0.029	0.0315	0.0295	0.023	0.0345	0.03	0.0245	0.029
rnd-1_family-909	0.023	0.019	0.022	0.0235	0.029	0.0355	0.03	0.0265	0.034	0.0555	0.103	0.056	0.044	0.031	0.0285	0.0265	0.028	0.022	0.0275	0.0265	0.039	0.0345	0.027	0.0275	0.0245	0.0225	0.025	0.0215	0.0285	0.032	0.0285
rnd-1_family-911	0.0055	0.003	0.0115	0.0115	0.0075	0.029	0.007	0.0495	0.024	0.03	0.0375	0.0455	0.04	0.0565	0.0075	0.0155	0.0195	0.021	0.0295	0.0365	0.028	0.042	0.0285	0.059	0.0905	0.04	0.055	0.045	0.0285	0.048	0.0495
rnd-1_family-915	0.017	0.0155	0.0155	0.019	0.021	0.0185	0.0135	0.0105	0.012	0.0255	0.0405	0.0235	0.039	0.0345	0.062	0.033	0.0385	0.041	0.056	0.034	0.027	0.0275	0.058	0.042	0.0395	0.0315	0.039	0.048	0.039	0.04	0.0395
rnd-1_family-918	0.0245	0.0225	0.0195	0.026	0.027	0.0305	0.0335	0.0285	0.0355	0.0445	0.078	0.0355	0.0395	0.0275	0.031	0.0375	0.035	0.0405	0.0335	0.0275	0.03	0.0235	0.036	0.032	0.027	0.028	0.0285	0.0365	0.0285	0.0275	0.026
rnd-1_family-921	0.028	0.0265	0.0345	0.0315	0.028	0.0285	0.025	0.0285	0.033	0.0425	0.089	0.0515	0.0465	0.033	0.0315	0.03	0.0295	0.029	0.035	0.0325	0.0325	0.0275	0.025	0.03	0.0295	0.0255	0.0265	0.024	0.023	0.0225	0.02
rnd-1_family-923	0.011	0.0085	0.0085	0.009	0.012	0.0135	0.0225	0.024	0.0235	0.0245	0.034	0.036	0.0325	0.0295	0.03	0.0385	0.0305	0.0335	0.0365	0.0345	0.038	0.0405	0.052	0.05	0.057	0.0475	0.046	0.0435	0.0485	0.045	0.0395
rnd-1_family-924	0.0215	0.0205	0.0275	0.0275	0.0235	0.0315	0.03	0.0285	0.032	0.0345	0.046	0.037	0.044	0.033	0.0345	0.033	0.0405	0.0325	0.0305	0.0335	0.0305	0.037	0.033	0.0425	0.041	0.03	0.0375	0.0285	0.0315	0.0245	0.023
rnd-1_family-926	0.0055	0.007	0.0135	0.0105	0.0115	0.0205	0.0185	0.022	0.057	0.077	0.077	0.084	0.0735	0.0775	0.09	0.074	0.073	0.0585	0.0205	0.017	0.0175	0.015	0.0175	0.013	0.0115	0.0105	0.0055	0.007	0.0065	0.0045	0.004
rnd-1_family-930	0.024	0.013	0.027	0.0195	0.023	0.0325	0.014	0.0225	0.0175	0.03	0.0285	0.0275	0.0255	0.03	0.0185	0.0285	0.0195	0.024	0.0345	0.031	0.032	0.033	0.0285	0.0565	0.052	0.057	0.054	0.075	0.036	0.0475	0.038
rnd-1_family-934	0.034	0.015	0.0445	0.035	0.0275	0.029	0.0245	0.025	0.0355	0.033	0.034	0.023	0.036	0.0395	0.036	0.0245	0.037	0.03	0.0275	0.0465	0.044	0.042	0.023	0.0305	0.025	0.0305	0.0385	0.033	0.037	0.026	0.0325
rnd-1_family-941	0.007	0.007	0.0095	0.01	0.0135	0.018	0.023	0.0335	0.0335	0.094	0.1845	0.112	0.052	0.0425	0.0335	0.02	0.0185	0.017	0.0145	0.0145	0.017	0.011	0.014	0.012	0.009	0.0105	0.0185	0.048	0.05	0.029	0.022
rnd-1_family-942	0.0135	0.014	0.0175	0.02	0.0255	0.0175	0.017	0.0355	0.038	0.03	0.0585	0.043	0.033	0.0245	0.01	0.019	0.0515	0.0275	0.023	0.025	0.0245	0.018	0.0235	0.0205	0.0285	0.047	0.0365	0.0745	0.0795	0.0425	0.062
rnd-1_family-946	0.0095	0.0135	0.0165	0.0155	0.0175	0.018	0.0165	0.0155	0.019	0.0225	0.0295	0.0275	0.0365	0.04	0.036	0.0415	0.034	0.036	0.0385	0.039	0.0365	0.0345	0.044	0.0425	0.0415	0.054	0.0445	0.0445	0.0365	0.0475	0.052
rnd-1_family-948	0.0015	0.001	0.002	0.0025	0.003	0.0035	0.0085	0.007	0.0175	0.054	0.098	0.082	0.1045	0.109	0.1335	0.1235	0.084	0.047	0.0195	0.017	0.012	0.0075	0.01	0.0055	0.0075	0.0085	0.0115	0.005	0.003	0.003	0.0075
rnd-1_family-954	0.021	0.022	0.0205	0.025	0.0235	0.0285	0.025	0.026	0.0265	0.034	0.043	0.034	0.0315	0.0265	0.027	0.029	0.0365	0.0365	0.036	0.0335	0.03	0.033	0.0385	0.0375	0.039	0.0365	0.04	0.037	0.0435	0.04	0.0395
rnd-1_family-956	0.0135	0.011	0.0135	0.019	0.0195	0.0155	0.0185	0.0225	0.0235	0.0355	0.03	0.026	0.025	0.0195	0.026	0.03	0.0315	0.037	0.0345	0.0355	0.038	0.0385	0.044	0.0425	0.0445	0.042	0.053	0.058	0.0535	0.054	0.0465
rnd-1_family-965	0	0	0	0	0	0	0	0	0	0	0	0	0	0	0	0	0	0	0	0	0.012	0	0.2315	0	0	0	0	0.012	0	0.244	0
rnd-1_family-977	0.0085	0.006	0.0275	0.007	0.0245	0.016	0.0115	0.02	0.0215	0.023	0.033	0.023	0.046	0.05	0.0445	0.0175	0.036	0.0285	0.0385	0.04	0.046	0.036	0.073	0.039	0.03	0.029	0.056	0.0305	0.033	0.0375	0.0675
rnd-1_family-983	0.033	0.0205	0.0295	0.0175	0.0225	0.0355	0.0295	0.036	0.0305	0.0285	0.029	0.029	0.038	0.03	0.0385	0.036	0.0285	0.026	0.0365	0.0345	0.038	0.028	0.0315	0.038	0.034	0.0355	0.0445	0.05	0.035	0.0295	0.0285
rnd-1_family-994	0.0305	0.015	0.0355	0.0115	0.0215	0.022	0.0225	0.0345	0.0255	0.0225	0.021	0.0155	0.0275	0.0315	0.0215	0.023	0.032	0.0215	0.016	0.0295	0.0265	0.0535	0.038	0.028	0.0365	0.0695	0.0755	0.082	0.032	0.0315	0.0475
rnd-2_family-83	0.0035	0.002	0.0045	0.005	0.0035	0.0035	0.0065	0.0075	0.0075	0.0085	0.0105	0.0105	0.0115	0.015	0.013	0.0115	0.0255	0.027	0.0245	0.0215	0.0805	0.0865	0.058	0.041	0.1205	0.106	0.059	0.05	0.074	0.061	0.0415
rnd-3_family-1191	0.027	0.0185	0.025	0.0195	0.017	0.02	0.0175	0.025	0.025	0.039	0.0515	0.0345	0.028	0.022	0.021	0.029	0.0345	0.0475	0.0455	0.0465	0.0475	0.0365	0.0325	0.032	0.0365	0.034	0.0395	0.032	0.033	0.0395	0.043
rnd-3_family-177	0.014	0.019	0.023	0.0265	0.0235	0.0295	0.029	0.0265	0.0305	0.0235	0.0335	0.039	0.04	0.033	0.0275	0.0255	0.0305	0.025	0.021	0.0315	0.0385	0.04	0.035	0.0315	0.04	0.043	0.0455	0.04	0.049	0.048	0.04
rnd-3_family-222	0.026	0.0235	0.026	0.0225	0.026	0.03	0.028	0.0275	0.03	0.0385	0.0685	0.04	0.0365	0.0315	0.029	0.0295	0.032	0.0335	0.0335	0.0345	0.034	0.0315	0.0335	0.0345	0.034	0.033	0.0335	0.0295	0.0315	0.0295	0.028
rnd-3_family-392	0.0155	0.015	0.011	0.011	0.0235	0.018	0.023	0.0265	0.039	0.06	0.059	0.0445	0.035	0.0335	0.0355	0.0295	0.0255	0.019	0.0215	0.0265	0.0215	0.023	0.0315	0.0385	0.0545	0.0495	0.0395	0.0355	0.039	0.045	0.0505
rnd-3_family-63	0.015	0.0185	0.0165	0.023	0.0135	0.0125	0.013	0.023	0.0145	0.02	0.0115	0.012	0.0235	0.019	0.016	0.031	0.03	0.024	0.0295	0.0375	0.0405	0.0315	0.0395	0.039	0.0585	0.0495	0.0595	0.0645	0.0765	0.0715	0.065
rnd-3_family-82	0.0155	0.007	0.0045	0.0135	0.011	0.01	0.011	0.0155	0.022	0.0165	0.022	0.0185	0.0175	0.0525	0.0585	0.031	0.063	0.021	0.0355	0.0535	0.0525	0.027	0.0615	0.076	0.0295	0.031	0.052	0.05	0.0415	0.0335	0.0435
rnd-3_family-828	0.02	0.0145	0.017	0.021	0.023	0.0235	0.023	0.0195	0.0225	0.028	0.059	0.0325	0.03	0.038	0.03	0.0455	0.034	0.0335	0.03	0.0425	0.0355	0.0365	0.049	0.043	0.0435	0.04	0.036	0.0395	0.0295	0.0295	0.03
rnd-4_family-1010	0.02	0.017	0.0175	0.024	0.018	0.014	0.0135	0.0225	0.0245	0.0285	0.0195	0.0165	0.037	0.0385	0.02	0.034	0.038	0.0255	0.0385	0.0505	0.034	0.034	0.052	0.0365	0.025	0.0255	0.048	0.0725	0.0435	0.0625	0.049
rnd-4_family-1398	0.0135	0.012	0.0105	0.014	0.016	0.017	0.0165	0.023	0.0235	0.0325	0.05	0.0355	0.039	0.044	0.0465	0.0485	0.0385	0.034	0.042	0.038	0.034	0.0475	0.04	0.034	0.048	0.035	0.0425	0.035	0.0345	0.028	0.028
rnd-4_family-165	0.026	0.058	0.0065	0.0105	0.006	0.0065	0.007	0.0065	0.012	0.0105	0.0225	0.021	0.051	0.0355	0.012	0.0385	0.021	0.037	0.026	0.0855	0.04	0.053	0.0365	0.07	0.082	0.0385	0.0425	0.0215	0.0515	0.05	0.015
rnd-4_family-1650	0.0215	0.018	0.0215	0.021	0.025	0.0215	0.0265	0.025	0.0275	0.0305	0.042	0.0365	0.0385	0.035	0.033	0.0305	0.0335	0.0345	0.038	0.0405	0.0465	0.0385	0.0375	0.035	0.037	0.031	0.0395	0.0315	0.0385	0.0295	0.036
rnd-4_family-2055	0.027	0.023	0.021	0.0325	0.0275	0.0265	0.028	0.042	0.0385	0.051	0.058	0.046	0.067	0.0395	0.0345	0.0325	0.034	0.029	0.0285	0.03	0.031	0.0295	0.026	0.0295	0.025	0.0285	0.028	0.025	0.021	0.0205	0.02
rnd-4_family-22	0.012	0.0155	0.0175	0.0225	0.0265	0.0235	0.022	0.023	0.0125	0.0135	0.0215	0.0335	0.024	0.0175	0.0195	0.0245	0.0325	0.03	0.035	0.038	0.041	0.044	0.0395	0.043	0.049	0.0605	0.062	0.06	0.0515	0.041	0.043
rnd-4_family-248	0.031	0.025	0.0245	0.027	0.0325	0.033	0.032	0.031	0.0335	0.035	0.0525	0.034	0.0345	0.0285	0.0305	0.0315	0.031	0.0305	0.0325	0.0285	0.0325	0.035	0.0335	0.0265	0.0305	0.036	0.0295	0.038	0.0345	0.0325	0.0325
rnd-4_family-255	0.0265	0.0215	0.026	0.0265	0.0285	0.028	0.0305	0.0295	0.0355	0.0435	0.056	0.0365	0.0335	0.032	0.0395	0.0395	0.0365	0.031	0.033	0.031	0.0315	0.029	0.0285	0.029	0.028	0.0335	0.034	0.028	0.027	0.033	0.0325
rnd-4_family-296	0.021	0.018	0.027	0.025	0.024	0.0265	0.028	0.0285	0.03	0.031	0.049	0.0385	0.036	0.0345	0.0345	0.0355	0.031	0.031	0.0335	0.032	0.0335	0.036	0.0335	0.034	0.032	0.037	0.033	0.036	0.0355	0.036	0.037
rnd-4_family-31	0.0195	0.0175	0.0205	0.022	0.0235	0.023	0.0215	0.026	0.0295	0.036	0.055	0.039	0.0425	0.0365	0.033	0.033	0.0295	0.03	0.029	0.032	0.0325	0.036	0.0375	0.038	0.035	0.036	0.0355	0.0365	0.04	0.0355	0.0385
rnd-4_family-323	0.0085	0.0085	0.012	0.0125	0.012	0.011	0.0135	0.015	0.018	0.0365	0.0675	0.0485	0.039	0.035	0.037	0.0355	0.022	0.0245	0.0285	0.034	0.024	0.029	0.031	0.023	0.0325	0.075	0.0795	0.0535	0.0545	0.043	0.036
rnd-4_family-366	0	0	0	0	0	0	0	0	0	0	0	0	0	0	0	0	0	0	0	0	0	0	0	0	0	0	0	0	0	0	0
rnd-4_family-369	0.0305	0.032	0.028	0.0305	0.034	0.031	0.0275	0.032	0.039	0.0495	0.0605	0.0415	0.038	0.0325	0.0315	0.0425	0.033	0.0315	0.0285	0.0245	0.0275	0.027	0.026	0.026	0.026	0.0315	0.0285	0.03	0.027	0.0265	0.0255
rnd-4_family-377	0.0185	0.017	0.0145	0.0135	0.014	0.0145	0.0135	0.016	0.0135	0.0135	0.0165	0.015	0.0165	0.0185	0.021	0.024	0.025	0.0245	0.0225	0.0295	0.0315	0.042	0.0485	0.054	0.065	0.074	0.071	0.0725	0.068	0.062	0.0495
rnd-4_family-416	0.0255	0.0235	0.03	0.034	0.0425	0.0405	0.0435	0.029	0.027	0.039	0.0715	0.0415	0.0315	0.024	0.0275	0.026	0.032	0.0265	0.023	0.0215	0.0285	0.034	0.042	0.026	0.025	0.028	0.031	0.036	0.036	0.027	0.0265
rnd-4_family-504	0.0055	0.004	5e-04	0.0065	0.006	0.003	0.0035	0.0455	0.0105	0.019	0.006	0.013	0.007	0.084	0.0305	0.058	0.0195	0.067	0.0285	0.0425	0.0245	0.0405	0.048	0.0335	0.1515	0.054	0.014	0.0095	0.098	0.0315	0.035
rnd-4_family-521	0.0165	0.012	0.0145	0.0115	0.0175	0.0135	0.0155	0.016	0.02	0.022	0.036	0.033	0.047	0.05	0.0555	0.056	0.06	0.054	0.0465	0.044	0.0485	0.038	0.037	0.0275	0.0325	0.032	0.0325	0.0305	0.028	0.0275	0.027
rnd-4_family-531	0.057	0.021	0.02	0.0135	0.0155	0.0215	0.019	0.032	0.027	0.02	0.0415	0.0185	0.0215	0.0275	0.033	0.039	0.028	0.029	0.066	0.033	0.025	0.0375	0.051	0.0525	0.029	0.0435	0.0455	0.0475	0.0285	0.0275	0.032
rnd-4_family-543	0.021	0.0225	0.0255	0.017	0.017	0.0305	0.0335	0.0355	0.022	0.03	0.026	0.0295	0.0245	0.0315	0.0255	0.0295	0.029	0.0305	0.032	0.031	0.0295	0.038	0.036	0.039	0.0405	0.057	0.047	0.0425	0.0415	0.043	0.0415
rnd-4_family-555	0.028	0.0255	0.027	0.0245	0.0265	0.022	0.022	0.024	0.026	0.027	0.036	0.0305	0.034	0.03	0.035	0.0355	0.0365	0.0415	0.03	0.037	0.0375	0.035	0.039	0.04	0.039	0.0415	0.039	0.0285	0.0325	0.0355	0.0345
rnd-4_family-630	0.018	0.018	0.02	0.022	0.0225	0.021	0.0235	0.025	0.025	0.0375	0.0595	0.0535	0.0525	0.0545	0.0505	0.0425	0.039	0.03	0.026	0.025	0.0285	0.0255	0.026	0.0295	0.0365	0.037	0.029	0.031	0.0335	0.0295	0.0275
rnd-4_family-715	0.011	0.014	0.015	0.014	0.02	0.018	0.023	0.027	0.0255	0.022	0.02	0.027	0.0455	0.0245	0.028	0.034	0.028	0.034	0.0405	0.0385	0.0495	0.0425	0.0385	0.0375	0.0475	0.057	0.04	0.043	0.044	0.0445	0.045
rnd-4_family-88	0.011	0.011	0.012	0.0105	0.0135	0.015	0.0125	0.015	0.0195	0.02	0.036	0.0295	0.0305	0.0335	0.029	0.041	0.058	0.074	0.0565	0.0785	0.076	0.032	0.038	0.031	0.034	0.0365	0.041	0.0335	0.0325	0.022	0.016
rnd-4_family-896	0.0165	0.0155	0.018	0.018	0.0205	0.02	0.0215	0.025	0.031	0.087	0.072	0.0385	0.029	0.026	0.0255	0.026	0.024	0.0395	0.0325	0.0275	0.0345	0.0885	0.055	0.038	0.0325	0.027	0.0205	0.0235	0.0195	0.0245	0.023
rnd-4_family-90	0.0155	0.021	0.025	0.017	0.021	0.024	0.016	0.02	0.0165	0.017	0.0215	0.0195	0.022	0.0185	0.024	0.0275	0.031	0.032	0.034	0.042	0.037	0.0415	0.037	0.044	0.047	0.0525	0.049	0.055	0.053	0.061	0.059
rnd-4_family-979	0.018	0.0255	0.0225	0.0225	0.0195	0.023	0.0215	0.0235	0.021	0.0235	0.029	0.026	0.024	0.0245	0.0255	0.041	0.043	0.0405	0.04	0.0395	0.0475	0.052	0.0445	0.044	0.0395	0.0395	0.042	0.0365	0.0365	0.0345	0.0295
rnd-5_family-1000	0.0105	0.008	0.0115	0.012	0.0185	0.018	0.0195	0.0145	0.0215	0.0515	0.145	0.08	0.062	0.0365	0.03	0.0305	0.0265	0.0315	0.03	0.0265	0.0375	0.046	0.0295	0.022	0.022	0.026	0.022	0.0235	0.0245	0.036	0.0275
rnd-5_family-1004	0.0285	0.0215	0.0255	0.026	0.026	0.029	0.0265	0.0325	0.0305	0.0365	0.054	0.035	0.035	0.0325	0.029	0.031	0.034	0.0295	0.0395	0.0405	0.034	0.0295	0.029	0.029	0.0325	0.0325	0.0365	0.0385	0.034	0.032	0.0295
rnd-5_family-1061	0.028	0.019	0.026	0.022	0.0195	0.024	0.024	0.029	0.024	0.029	0.039	0.036	0.0405	0.032	0.0315	0.0235	0.023	0.035	0.0385	0.0345	0.035	0.04	0.0455	0.0385	0.052	0.0475	0.043	0.0295	0.027	0.0315	0.031
rnd-5_family-1066	0.018	0.0155	0.022	0.0145	0.0215	0.028	0.021	0.0215	0.0305	0.028	0.0275	0.025	0.028	0.03	0.036	0.0335	0.0205	0.0395	0.0375	0.029	0.0405	0.041	0.0375	0.046	0.0445	0.0365	0.0445	0.0425	0.0475	0.0445	0.0485
rnd-5_family-11	0.0125	0.019	0.0525	0.021	0.024	0.0325	0.0265	0.021	0.043	0.0285	0.026	0.0405	0.026	0.02	0.0355	0.0335	0.03	0.034	0.0355	0.055	0.0365	0.039	0.0475	0.0265	0.032	0.0315	0.028	0.039	0.0405	0.0345	0.028
rnd-5_family-1174	0.0215	0.0175	0.0175	0.0245	0.017	0.023	0.019	0.0205	0.027	0.025	0.029	0.03	0.035	0.0255	0.032	0.0325	0.029	0.0295	0.0315	0.0325	0.026	0.0315	0.0385	0.038	0.043	0.047	0.048	0.0515	0.0535	0.052	0.0535
rnd-5_family-1217	0.019	0.0155	0.018	0.0155	0.022	0.02	0.02	0.0235	0.042	0.0325	0.05	0.035	0.045	0.022	0.0285	0.03	0.04	0.0395	0.033	0.039	0.043	0.0345	0.0375	0.0285	0.0325	0.0365	0.029	0.042	0.0415	0.0445	0.04
rnd-5_family-1224	0.0235	0.024	0.026	0.0235	0.024	0.0295	0.023	0.0215	0.023	0.033	0.0315	0.029	0.0365	0.031	0.0305	0.0285	0.0305	0.035	0.034	0.0305	0.033	0.037	0.033	0.0265	0.0375	0.042	0.045	0.0405	0.045	0.0505	0.0435
rnd-5_family-1237	0.028	0.0265	0.0265	0.029	0.0275	0.033	0.035	0.032	0.033	0.0335	0.0465	0.0375	0.0365	0.031	0.035	0.035	0.0355	0.033	0.033	0.0315	0.03	0.0305	0.0305	0.029	0.032	0.033	0.032	0.032	0.0315	0.033	0.0295
rnd-5_family-1241	0.027	0.04	0.044	0.0485	0.059	0.057	0.03	0.0215	0.034	0.0375	0.0185	0.0225	0.0295	0.023	0.023	0.021	0.023	0.0265	0.0195	0.0385	0.0255	0.0195	0.0245	0.0485	0.047	0.035	0.0245	0.0235	0.032	0.02	0.057
rnd-5_family-1244	0.024	0.021	0.0225	0.0225	0.0205	0.0215	0.023	0.026	0.0215	0.0285	0.0325	0.031	0.0315	0.031	0.03	0.0335	0.0335	0.035	0.0415	0.0315	0.0345	0.034	0.036	0.045	0.0375	0.0365	0.0415	0.053	0.0425	0.038	0.0385
rnd-5_family-1284	0.0315	0.0155	0.026	0.0285	0.015	0.012	0.037	0.0185	0.0225	0.0315	0.0315	0.0295	0.0315	0.03	0.0315	0.028	0.037	0.0295	0.0355	0.049	0.035	0.042	0.0355	0.039	0.0455	0.034	0.038	0.0355	0.053	0.0365	0.0325
rnd-5_family-1325	0.031	0.0215	0.023	0.022	0.03	0.0255	0.022	0.0315	0.0375	0.026	0.022	0.028	0.032	0.025	0.0315	0.0365	0.03	0.0355	0.034	0.0405	0.0355	0.0375	0.0355	0.0355	0.0335	0.039	0.0365	0.041	0.046	0.0345	0.0395
rnd-5_family-1363	0.0265	0.0255	0.0275	0.0225	0.029	0.0355	0.033	0.03	0.045	0.0415	0.039	0.0425	0.0325	0.029	0.0285	0.0345	0.0305	0.035	0.035	0.0315	0.0345	0.0305	0.0325	0.0285	0.0325	0.037	0.033	0.0295	0.024	0.031	0.0325
rnd-5_family-1366	0.043	0.018	0.0255	0.019	0.022	0.011	0.006	0.0175	0.027	0.025	0.0315	0.024	0.0225	0.027	0.0385	0.051	0.019	0.0265	0.0215	0.023	0.0275	0.031	0.048	0.0435	0.0565	0.0395	0.0575	0.037	0.0425	0.059	0.0595
rnd-5_family-138	0.0245	0.022	0.0245	0.0285	0.0295	0.037	0.036	0.029	0.041	0.038	0.087	0.0485	0.041	0.024	0.031	0.032	0.0295	0.0325	0.029	0.03	0.028	0.0325	0.03	0.0295	0.0275	0.031	0.025	0.0265	0.024	0.023	0.028
rnd-5_family-1383	0.0395	0.026	0.0105	0.0085	0.019	0.0205	0.0175	0.02	0.015	0.04	0.021	0.0235	0.018	0.0325	0.0515	0.08	0.047	0.0375	0.025	0.0355	0.0465	0.039	0.0355	0.037	0.033	0.042	0.0335	0.0355	0.051	0.0295	0.0315
rnd-5_family-1406	0.0075	0.0045	0.0055	0.0055	0.0115	0.0065	0.0045	0.0055	0.0065	0.016	0.0125	0.01	0.013	0.0205	0.024	0.017	0.024	0.0355	0.0395	0.0285	0.044	0.0715	0.059	0.0585	0.063	0.0785	0.065	0.0685	0.0635	0.0775	0.055
rnd-5_family-1443	0.0295	0.025	0.0255	0.0145	0.033	0.022	0.021	0.0325	0.0215	0.0185	0.022	0.036	0.025	0.018	0.0145	0.039	0.0285	0.0395	0.029	0.0285	0.029	0.0325	0.0295	0.018	0.068	0.0465	0.0555	0.0875	0.044	0.047	0.022
rnd-5_family-1480	0.0355	0.022	0.0305	0.029	0.028	0.0335	0.028	0.036	0.0345	0.04	0.0455	0.039	0.037	0.039	0.0315	0.033	0.0355	0.028	0.0265	0.026	0.0255	0.0265	0.028	0.033	0.0285	0.036	0.036	0.028	0.0315	0.037	0.0325
rnd-5_family-15	0.021	0.0175	0.0165	0.017	0.0185	0.018	0.021	0.019	0.0285	0.024	0.0205	0.033	0.0315	0.0225	0.039	0.0345	0.051	0.0275	0.0435	0.0555	0.038	0.0485	0.0575	0.027	0.029	0.0385	0.0485	0.029	0.0375	0.042	0.0455
rnd-5_family-1515	0.0515	0.0305	0.013	0.0175	0.024	0.0235	0.019	0.025	0.0195	0.0155	0.022	0.0135	0.043	0.0325	0.0425	0.0325	0.0335	0.033	0.034	0.0415	0.0235	0.0415	0.045	0.0505	0.042	0.048	0.0275	0.0465	0.0315	0.0405	0.033
rnd-5_family-1532	0.0545	0.0485	0.0415	0.016	0.0155	0.0425	0.0175	0.0535	0.02	0.0525	0.044	0.019	0.079	0.0465	0.022	0.0235	0.0215	0.027	0.0245	0.0235	0.025	0.0275	0.028	0.031	0.029	0.03	0.031	0.026	0.0265	0.027	0.0265
rnd-5_family-1540	0.0185	0.013	0.0185	0.0155	0.0185	0.0185	0.0185	0.017	0.02	0.0255	0.021	0.03	0.0265	0.025	0.029	0.0285	0.029	0.0305	0.036	0.034	0.051	0.0525	0.0455	0.0565	0.0425	0.0445	0.0395	0.042	0.056	0.0525	0.047
rnd-5_family-1549	0.042	0.0315	0.0625	0.073	0.042	0.042	0.021	0.021	0.0315	0.0105	0.0315	0.021	0.052	0.052	0	0.0315	0.021	0.0105	0.0315	0.0105	0.0415	0.021	0.0315	0	0.042	0.031	0.042	0.0105	0.052	0.042	0.052
rnd-5_family-1553	0.025	0.0265	0.03	0.0325	0.044	0.043	0.043	0.0415	0.034	0.029	0.0625	0.0555	0.0125	0.013	0.0125	0.0105	0.016	0.012	0.02	0.0165	0.0215	0.022	0.0185	0.0225	0.0205	0.025	0.029	0.0555	0.094	0.0865	0.0255
rnd-5_family-1639	0.023	0.009	0.027	0.013	0.005	0.0105	0.052	0.0615	0.0295	0.016	0.116	0.052	0.069	0.0615	0.0295	0.0345	0.0325	0.0195	0.055	0.03	0.0975	0.034	0.037	0.0045	0.0135	0.0045	0.013	0.004	0.0275	0.0135	0.0035
rnd-5_family-1641	0.0515	0.057	0.0295	0.031	0.028	0.0285	0.0375	0.025	0.042	0.049	0.081	0.0355	0.038	0.0355	0.0235	0.0275	0.0265	0.0235	0.0325	0.0485	0.032	0.031	0.016	0.02	0.0215	0.016	0.02	0.0225	0.0265	0.02	0.0225
rnd-5_family-1675	0.0305	0	0.021	0.011	0.021	0.011	0.0215	0	0.0215	0	0.059	0	0.07	0.01	0	0.011	0.01	0.0215	0.011	0.011	0.0425	0.0315	0.0325	0.17	0.16	0.063	0.0315	0.0325	0.0535	0.0325	0.011
rnd-5_family-1692	0	0	0	0	0	0.001	5e-04	0.001	0.001	0.006	0.126	0.096	0.0705	0.1265	0.11	0.0605	0.0955	0.0565	0.029	0.041	0.041	0.038	0.009	0.015	0.0385	0.0065	0.011	0.006	0.0035	0.0055	0.0035
rnd-5_family-17	0.0195	0.012	0.0235	0.0435	0.0355	0.0325	0.0405	0.021	0.019	0.0255	0.034	0.025	0.061	0.0285	0.0375	0.0355	0.03	0.03	0.052	0.0265	0.046	0.044	0.0445	0.0295	0.0445	0.025	0.021	0.025	0.02	0.0375	0.0305
rnd-5_family-1715	0.018	0.018	0.0235	0.0185	0.019	0.0255	0.022	0.0245	0.0265	0.0255	0.024	0.0285	0.026	0.0245	0.026	0.03	0.0265	0.036	0.0275	0.032	0.0335	0.034	0.039	0.0465	0.0515	0.0665	0.0575	0.058	0.0445	0.038	0.0295
rnd-5_family-1738	0.027	0.0185	0.024	0.0285	0.0275	0.0285	0.026	0.025	0.026	0.0255	0.036	0.03	0.029	0.0255	0.0295	0.0305	0.031	0.03	0.026	0.033	0.031	0.0365	0.0315	0.0385	0.04	0.047	0.0465	0.039	0.0425	0.0415	0.0495
rnd-5_family-1767	0.0195	0.023	0.026	0.035	0.0375	0.0495	0.0575	0.0515	0.0595	0.0515	0.0455	0.038	0.0315	0.036	0.025	0.0235	0.0265	0.026	0.0305	0.022	0.025	0.021	0.025	0.03	0.019	0.019	0.0215	0.033	0.036	0.0295	0.0275
rnd-5_family-1789	0.0265	0.0195	0.022	0.0195	0.021	0.0255	0.026	0.026	0.0245	0.032	0.041	0.0385	0.0345	0.032	0.027	0.032	0.032	0.0345	0.0375	0.038	0.0345	0.0345	0.0345	0.0375	0.0425	0.0375	0.039	0.036	0.0335	0.038	0.042
rnd-5_family-18	0.027	0.017	0.0155	0.017	0.0175	0.0195	0.018	0.021	0.0215	0.022	0.0435	0.03	0.03	0.03	0.032	0.029	0.0295	0.036	0.0365	0.042	0.047	0.047	0.0415	0.0425	0.04	0.0445	0.039	0.043	0.0375	0.0425	0.041
rnd-5_family-1818	0.0365	0.0225	0.043	0.0305	0.0365	0.014	0.025	0.0195	0.025	0.0245	0.0325	0.0305	0.0575	0.0245	0.035	0.0245	0.0195	0.028	0.0285	0.0435	0.0195	0.026	0.0375	0.0285	0.033	0.039	0.0315	0.0505	0.028	0.0585	0.049
rnd-5_family-1883	0.0295	0.0175	0.025	0.018	0.034	0.0185	0.0255	0.0285	0.032	0.0255	0.071	0.034	0.0435	0.025	0.0315	0.0515	0.05	0.0355	0.03	0.0235	0.0365	0.0285	0.034	0.03	0.035	0.0335	0.033	0.033	0.0315	0.028	0.0275
rnd-5_family-1885	0.0195	0.015	0.012	0.014	0.015	0.0245	0.03	0.02	0.0355	0.0235	0.0475	0.025	0.0235	0.0205	0.015	0.0215	0.0255	0.031	0.0235	0.026	0.0295	0.0245	0.09	0.055	0.0415	0.0495	0.048	0.049	0.0495	0.054	0.0395
rnd-5_family-191	0.0155	0.015	0.0195	0.019	0.014	0.0285	0.024	0.026	0.023	0.023	0.0295	0.0325	0.0275	0.032	0.033	0.031	0.034	0.0305	0.0325	0.044	0.039	0.0365	0.0465	0.039	0.041	0.052	0.043	0.0365	0.049	0.045	0.0385
rnd-5_family-1930	0.046	0.0325	0.0105	0.0115	0.0125	0.0155	0.018	0.0125	0.0115	0.0155	0.0215	0.013	0.02	0.018	0.02	0.025	0.026	0.026	0.0355	0.037	0.0335	0.0475	0.047	0.059	0.069	0.0565	0.045	0.0565	0.0605	0.0485	0.0485
rnd-5_family-1936	0.014	0.01	0.0225	0.058	0.013	0.0155	0.027	0.0195	0.0385	0.024	0.006	0.0215	0.014	0.0425	0.031	0.0395	0.028	0.0395	0.0705	0.0385	0.0225	0.0175	0.024	0.076	0.0465	0.041	0.036	0.0255	0.047	0.047	0.046
rnd-5_family-196	0.035	0.0405	0.0385	0.026	0.0235	0.027	0.028	0.027	0.024	0.027	0.04	0.0255	0.036	0.026	0.031	0.0285	0.0345	0.039	0.039	0.0315	0.0345	0.0345	0.0325	0.037	0.033	0.0325	0.029	0.043	0.032	0.0345	0.0295
rnd-5_family-2023	0.022	0.019	0.0295	0.0285	0.018	0.026	0.0315	0.025	0.027	0.028	0.0615	0.033	0.03	0.0325	0.0435	0.033	0.026	0.031	0.04	0.0295	0.0355	0.0535	0.048	0.033	0.025	0.033	0.0375	0.0275	0.032	0.031	0.0265
rnd-5_family-205	0.026	0.018	0.022	0.027	0.0305	0.019	0.037	0.0215	0.0145	0.0215	0.0365	0.0235	0.0375	0.0155	0.028	0.0285	0.0375	0.0285	0.0285	0.0325	0.06	0.057	0.056	0.0435	0.05	0.0445	0.0315	0.027	0.038	0.033	0.027
rnd-5_family-2071	0.0305	0.016	0.021	0.022	0.008	0.0275	0.0075	0.02	0.0085	0.014	0.016	0.021	0.019	0.0175	0.009	0.02	0.0115	0.028	0.0355	0.0705	0.08	0.026	0.099	0.105	0.0425	0.0465	0.069	0.0315	0.0345	0.019	0.024
rnd-5_family-2098	0.016	0.015	0.022	0.0185	0.0205	0.022	0.021	0.0225	0.02	0.0205	0.0175	0.0275	0.031	0.0185	0.024	0.028	0.0295	0.0395	0.03	0.037	0.037	0.046	0.0345	0.0445	0.043	0.044	0.059	0.054	0.066	0.0555	0.035
rnd-5_family-21	0.016	0.015	0.0155	0.015	0.0145	0.0155	0.016	0.015	0.0175	0.026	0.042	0.038	0.035	0.0315	0.032	0.033	0.0275	0.024	0.02	0.0225	0.0295	0.0425	0.047	0.0475	0.052	0.057	0.056	0.0545	0.0515	0.042	0.048
rnd-5_family-2114	0.0235	0.019	0.023	0.0205	0.0235	0.0265	0.0195	0.0315	0.036	0.035	0.0245	0.0195	0.0195	0.0255	0.025	0.0225	0.0275	0.0335	0.036	0.0355	0.0495	0.041	0.035	0.0445	0.037	0.0395	0.0385	0.071	0.046	0.0365	0.0345
rnd-5_family-2160	0.026	0.0235	0.03	0.026	0.028	0.0285	0.0295	0.0305	0.034	0.034	0.044	0.035	0.0325	0.0335	0.0365	0.0305	0.032	0.0325	0.0365	0.033	0.034	0.034	0.0305	0.0355	0.033	0.0335	0.0315	0.033	0.033	0.033	0.032
rnd-5_family-2206	0.0275	0.0225	0.019	0.0235	0.027	0.0345	0.0265	0.0225	0.024	0.0255	0.051	0.03	0.0265	0.031	0.034	0.0415	0.031	0.0285	0.029	0.031	0.0385	0.0325	0.036	0.041	0.0335	0.0425	0.0445	0.038	0.0365	0.037	0.0345
rnd-5_family-2266	0.0305	0.0285	0.0245	0.033	0.026	0.0215	0.0235	0.0245	0.0305	0.024	0.0295	0.0345	0.0345	0.034	0.0355	0.0285	0.047	0.0365	0.0255	0.0405	0.0275	0.0435	0.031	0.031	0.036	0.024	0.036	0.0375	0.042	0.043	0.0355
rnd-5_family-2298	0.019	0.019	0.02	0.022	0.022	0.028	0.0295	0.04	0.0275	0.0225	0.024	0.0295	0.0255	0.024	0.0315	0.0325	0.0365	0.023	0.035	0.03	0.0455	0.035	0.0395	0.04	0.0435	0.046	0.0455	0.0405	0.036	0.047	0.04
rnd-5_family-2316	0.029	0.0275	0.032	0.0275	0.028	0.035	0.03	0.0375	0.0355	0.0325	0.055	0.027	0.027	0.0325	0.022	0.025	0.024	0.026	0.0225	0.027	0.028	0.028	0.0325	0.0355	0.0305	0.0415	0.0445	0.0385	0.0355	0.0365	0.047
rnd-5_family-2511	0.033	0.0195	0.0245	0.0275	0.0255	0.0315	0.026	0.0315	0.031	0.041	0.0345	0.029	0.0385	0.0405	0.0325	0.036	0.0315	0.0375	0.033	0.0385	0.028	0.0325	0.03	0.042	0.033	0.036	0.036	0.0275	0.0285	0.0295	0.0325
rnd-5_family-2530	0.0155	0.0165	0.0155	0.017	0.018	0.02	0.0225	0.024	0.0255	0.0315	0.032	0.0305	0.0315	0.027	0.031	0.028	0.0285	0.031	0.0305	0.0325	0.034	0.0325	0.037	0.041	0.041	0.0465	0.052	0.049	0.0525	0.054	0.0505
rnd-5_family-262	0.006	0.006	0.0055	0.006	0.008	0.008	0.0105	0.0095	0.0235	0.0615	0.0645	0.079	0.0595	0.0435	0.0285	0.0395	0.0385	0.042	0.022	0.0265	0.028	0.0195	0.035	0.027	0.0245	0.0515	0.059	0.052	0.048	0.0375	0.029
rnd-5_family-263	0.0315	0.0285	0.031	0.0305	0.034	0.0355	0.0315	0.032	0.03	0.036	0.055	0.044	0.0365	0.0325	0.03	0.0285	0.0325	0.033	0.0325	0.0315	0.03	0.0315	0.03	0.029	0.0305	0.0295	0.0285	0.03	0.0295	0.0285	0.0275
rnd-5_family-2639	0.058	0.016	0.021	0.019	0.0175	0.015	0.0165	0.016	0.0335	0.0175	0.147	0.055	0.035	0.0715	0.0245	0.0355	0.0135	0.026	0.0585	0.0395	0.0185	0.0415	0.0125	0.032	0.0135	0.052	0.0315	0.022	0.0185	0.0115	0.008
rnd-5_family-2672	0.018	0.0175	0.016	0.015	0.011	0.012	0.017	0.025	0.043	0.0755	0.1045	0.081	0.0565	0.0455	0.0305	0.0265	0.0235	0.033	0.026	0.0335	0.021	0.016	0.015	0.0225	0.029	0.0505	0.0395	0.0255	0.026	0.0255	0.021
rnd-5_family-28	0.017	0.018	0.019	0.0195	0.0145	0.0155	0.0185	0.02	0.0135	0.0195	0.032	0.02	0.02	0.025	0.03	0.0305	0.032	0.027	0.036	0.036	0.038	0.038	0.0385	0.0435	0.0455	0.0425	0.048	0.0515	0.0535	0.069	0.0675
rnd-5_family-2929	0.02	0.018	0.022	0.018	0.0185	0.0195	0.021	0.021	0.021	0.024	0.0315	0.028	0.0235	0.033	0.032	0.032	0.0425	0.05	0.0385	0.039	0.055	0.0455	0.037	0.0395	0.033	0.036	0.0505	0.035	0.0445	0.0375	0.033
rnd-5_family-2937	0.0155	0.0145	0.0135	0.015	0.028	0.03	0.0305	0.023	0.016	0.0265	0.0275	0.023	0.0605	0.028	0.024	0.0315	0.0315	0.028	0.0275	0.037	0.0445	0.0385	0.0455	0.043	0.04	0.0565	0.037	0.0465	0.05	0.0365	0.032
rnd-5_family-30	0.019	0.0155	0.0175	0.018	0.0205	0.0235	0.024	0.0215	0.023	0.034	0.045	0.0355	0.0325	0.029	0.032	0.0455	0.042	0.0385	0.038	0.037	0.038	0.0375	0.0355	0.033	0.037	0.032	0.0375	0.039	0.0375	0.039	0.041
rnd-5_family-3066	0.0145	0.0175	0.0175	0.014	0.015	0.02	0.0165	0.0225	0.0205	0.0175	0.0195	0.0305	0.0225	0.026	0.033	0.0175	0.022	0.0285	0.025	0.031	0.031	0.0275	0.042	0.0435	0.053	0.044	0.066	0.045	0.064	0.0615	0.093
rnd-5_family-3067	0.01	0.0085	0.012	0.0055	0.008	0.0075	0.0085	0.0145	0.014	0.0165	0.021	0.0185	0.0115	0.0125	0.011	0.0135	0.0215	0.017	0.0495	0.0335	0.0245	0.025	0.0395	0.0265	0.058	0.056	0.0745	0.1245	0.0655	0.0925	0.0995
rnd-5_family-3121	0.017	0.019	0.017	0.021	0.0255	0.021	0.0235	0.0225	0.03	0.0315	0.0715	0.0335	0.033	0.0325	0.036	0.0305	0.0405	0.034	0.03	0.0345	0.038	0.0355	0.0285	0.029	0.0445	0.039	0.0475	0.033	0.035	0.031	0.035
rnd-5_family-3152	0.01	0.009	0.0105	0.0115	0.0145	0.018	0.015	0.0185	0.0225	0.0185	0.041	0.0305	0.028	0.03	0.0355	0.0445	0.0495	0.0355	0.0335	0.054	0.0315	0.047	0.049	0.0315	0.05	0.043	0.0395	0.0605	0.037	0.049	0.032
rnd-5_family-3170	0.0135	0.0165	0.011	0.013	0.0125	0.0145	0.0165	0.02	0.0265	0.0345	0.039	0.036	0.0345	0.036	0.0335	0.035	0.0315	0.027	0.037	0.0335	0.0355	0.0395	0.0395	0.038	0.0365	0.043	0.0435	0.05	0.052	0.051	0.0495
rnd-5_family-3263	0.0145	0.016	0.0135	0.023	0.0225	0.019	0.022	0.0165	0.013	0.015	0.0175	0.0295	0.016	0.0195	0.0265	0.0225	0.027	0.094	0.045	0.0375	0.034	0.0545	0.024	0.036	0.0765	0.0425	0.0405	0.0295	0.066	0.065	0.0225
rnd-5_family-3376	0.0025	0.0015	0.002	0.0015	0.001	0.0025	0.0015	0.003	0.0105	0.014	0.0145	0.015	0.005	0.005	0.0055	0.02	0.021	0.024	0.043	0.0515	0.0435	0.0415	0.0425	0.0365	0.041	0.055	0.0615	0.0795	0.1375	0.1225	0.093
rnd-5_family-3439	0.0215	0.0215	0.02	0.024	0.023	0.028	0.029	0.0375	0.042	0.037	0.066	0.0415	0.0405	0.038	0.0295	0.03	0.0255	0.028	0.0255	0.0345	0.038	0.043	0.037	0.042	0.0385	0.033	0.03	0.0255	0.0255	0.0255	0.02
rnd-5_family-3507	0.009	0.009	0.009	0.0095	0.0105	0.0135	0.013	0.014	0.0155	0.016	0.0165	0.0175	0.017	0.017	0.0195	0.019	0.02	0.0215	0.0235	0.0265	0.03	0.0325	0.038	0.046	0.058	0.071	0.083	0.0925	0.088	0.077	0.0675
rnd-5_family-3557	0.029	0.025	0.0305	0.0295	0.03	0.0345	0.03	0.0295	0.032	0.0375	0.05	0.036	0.035	0.0335	0.033	0.0305	0.0315	0.0335	0.0335	0.032	0.031	0.032	0.035	0.0345	0.031	0.0315	0.031	0.03	0.0285	0.0295	0.0315
rnd-5_family-3732	0.02	0.02	0.019	0.0175	0.019	0.021	0.0185	0.0245	0.024	0.027	0.038	0.0275	0.0325	0.031	0.0325	0.031	0.0325	0.031	0.037	0.0395	0.029	0.035	0.0455	0.0405	0.0545	0.043	0.048	0.04	0.043	0.047	0.0325
rnd-5_family-376	0.02	0.0305	0.0195	0.018	0.022	0.026	0.048	0.041	0.038	0.044	0.018	0.03	0.023	0.0275	0.0355	0.041	0.0265	0.0205	0.0345	0.0285	0.0275	0.0275	0.0555	0.042	0.0605	0.0405	0.027	0.0425	0.027	0.0305	0.028
rnd-5_family-386	0.016	0.0125	0.0265	0.0265	0.0285	0.032	0.021	0.031	0.0475	0.0485	0.1095	0.0555	0.0405	0.0395	0.032	0.0535	0.0385	0.0335	0.0305	0.025	0.027	0.0205	0.021	0.026	0.0225	0.028	0.02	0.0215	0.02	0.0185	0.027
rnd-5_family-398	0.0215	0.0205	0.0195	0.0245	0.0305	0.0345	0.028	0.029	0.029	0.04	0.0645	0.0385	0.036	0.0345	0.031	0.04	0.035	0.0405	0.0355	0.0275	0.0295	0.028	0.029	0.03	0.0385	0.0325	0.031	0.028	0.026	0.037	0.0295
rnd-5_family-3981	0.039	0.0425	0.0335	0.0315	0.045	0.034	0.034	0.023	0.0195	0.0215	0.0235	0.0185	0.0285	0.0135	0.022	0.0195	0.02	0.0255	0.024	0.032	0.0325	0.029	0.028	0.034	0.039	0.052	0.0435	0.069	0.0365	0.048	0.038
rnd-5_family-3986	0.0035	0.005	0.004	0.055	0.004	0.1495	0.004	0.002	0.004	0.0135	0.0025	0.011	0.0075	0.018	0.0055	0.062	0.0265	0.0045	0.005	0.0045	0.009	0.0015	0.0105	0.0095	0.047	0.0165	0.139	0.028	0.183	0.0315	0.1325
rnd-5_family-4393	0.0305	0.0315	0.0335	0.0295	0.028	0.033	0.036	0.037	0.033	0.0345	0.0485	0.0305	0.035	0.03	0.0355	0.031	0.025	0.0265	0.031	0.027	0.0295	0.029	0.0295	0.028	0.0335	0.033	0.031	0.035	0.034	0.036	0.035
rnd-5_family-4532	0.0265	0.016	0.034	0.024	0.021	0.0265	0.0265	0.0305	0.026	0.0245	0.0525	0.032	0.0245	0.0345	0.027	0.0335	0.0305	0.0355	0.0445	0.0275	0.0345	0.037	0.0385	0.0385	0.0425	0.0355	0.0345	0.0425	0.04	0.0335	0.025
rnd-5_family-4572	0.025	0.0235	0.0255	0.0225	0.028	0.0415	0.0225	0.027	0.025	0.035	0.033	0.027	0.0355	0.0285	0.026	0.0375	0.0265	0.0375	0.0375	0.0425	0.035	0.0285	0.034	0.039	0.0415	0.0365	0.0235	0.0355	0.0275	0.0435	0.05
rnd-5_family-4577	0.0275	0.0235	0.027	0.027	0.026	0.0375	0.0275	0.0265	0.0325	0.0525	0.0555	0.04	0.03	0.0255	0.0295	0.0295	0.0265	0.033	0.0285	0.0295	0.0265	0.0295	0.032	0.03	0.0335	0.028	0.028	0.0265	0.037	0.045	0.05
rnd-5_family-4840	0.032	0.0215	0.029	0.0245	0.03	0.046	0.026	0.0365	0.0265	0.0245	0.0455	0.036	0.0405	0.0435	0.0205	0.026	0.0335	0.03	0.0365	0.025	0.035	0.0305	0.0295	0.031	0.0345	0.0275	0.024	0.0505	0.037	0.034	0.0315
rnd-5_family-4939	0.0285	0.0215	0.0235	0.027	0.028	0.032	0.034	0.0305	0.0305	0.0455	0.0775	0.046	0.0365	0.0335	0.031	0.035	0.04	0.0335	0.031	0.0255	0.0285	0.0305	0.0285	0.0345	0.0285	0.026	0.031	0.028	0.0265	0.0245	0.0235
rnd-5_family-4958	0.0275	0.022	0.0235	0.027	0.027	0.0295	0.0305	0.0325	0.0295	0.0315	0.05	0.039	0.0325	0.026	0.034	0.027	0.0305	0.0305	0.03	0.029	0.03	0.0305	0.029	0.04	0.032	0.0345	0.0345	0.043	0.04	0.0375	0.0375
rnd-5_family-547	0.014	0.0115	0.02	0.0215	0.0265	0.019	0.02	0.0315	0.0245	0.0265	0.142	0.0825	0.0415	0.048	0.0365	0.0315	0.029	0.051	0.032	0.0495	0.0365	0.023	0.015	0.022	0.0305	0.03	0.015	0.0105	0.0175	0.0215	0.0195
rnd-5_family-548	0.029	0.0235	0.0205	0.019	0.0275	0.0305	0.0175	0.0125	0.015	0.0175	0.0215	0.018	0.0125	0.0215	0.0165	0.029	0.023	0.0435	0.038	0.0345	0.0475	0.0345	0.0505	0.0535	0.051	0.052	0.039	0.063	0.0475	0.0325	0.0585
rnd-5_family-555	0.0185	0.0115	0.013	0.043	0.0905	0.05	0.032	0.045	0.0145	0.0505	0.0185	0.0145	0.02	0.056	0.0345	0.014	0.056	0.0205	0.036	0.0285	0.035	0.0635	0.017	0.0395	0.0445	0.028	0.0245	0.0265	0.0195	0.018	0.0185
rnd-5_family-570	0.025	0.01	0.0175	0.0265	0.024	0.02	0.0135	0.019	0.029	0.082	0.2575	0.0755	0.0505	0.0265	0.024	0.021	0.0185	0.0315	0.0255	0.024	0.014	0.017	0.0155	0.02	0.0125	0.0145	0.019	0.023	0.0155	0.017	0.0115
rnd-5_family-5793	0.0235	0.024	0.027	0.0295	0.0245	0.038	0.0335	0.0345	0.0355	0.0345	0.0405	0.037	0.035	0.039	0.029	0.0265	0.0375	0.0315	0.031	0.027	0.0355	0.0325	0.0275	0.0365	0.0295	0.0305	0.037	0.0385	0.029	0.0305	0.0345
rnd-5_family-5960	0.026	0.022	0.018	0.022	0.0235	0.038	0.0305	0.027	0.0285	0.0245	0.024	0.0205	0.0295	0.0305	0.027	0.0375	0.0415	0.032	0.0315	0.037	0.0345	0.045	0.041	0.03	0.043	0.057	0.0375	0.039	0.0325	0.035	0.0345
rnd-5_family-6114	0.0305	0.0225	0.0275	0.027	0.0255	0.0295	0.035	0.034	0.034	0.035	0.031	0.0385	0.0335	0.0325	0.03	0.0305	0.0295	0.0415	0.0305	0.0245	0.034	0.0275	0.026	0.0265	0.033	0.0315	0.037	0.039	0.0445	0.036	0.043
rnd-5_family-629	0.034	0.0305	0.0285	0.031	0.03	0.0395	0.04	0.0325	0.033	0.029	0.035	0.031	0.0315	0.031	0.0375	0.031	0.036	0.031	0.029	0.0335	0.0335	0.0385	0.0335	0.034	0.0305	0.0305	0.028	0.032	0.0285	0.0275	0.029
rnd-5_family-630	0.0035	0.004	0.0025	0.0035	0.0035	0.005	0.0055	0.0055	0.0075	0.0055	0.0085	0.01	0.009	0.0105	0.012	0.012	0.0185	0.0205	0.0175	0.018	0.0345	0.036	0.0565	0.0615	0.0725	0.086	0.096	0.087	0.1105	0.0905	0.088
rnd-5_family-659	0.0215	0.022	0.0245	0.027	0.032	0.0255	0.0365	0.032	0.0345	0.0235	0.042	0.036	0.037	0.0315	0.03	0.0345	0.03	0.0405	0.035	0.037	0.0275	0.034	0.0375	0.035	0.0325	0.03	0.0365	0.032	0.035	0.0335	0.0335
rnd-5_family-664	0.0085	0.006	0.009	0.0025	0.0055	0.0065	0.0065	0.0065	0.0075	0.0105	0.011	0.01	0.012	0.009	0.0165	0.0155	0.036	0.0285	0.0535	0.047	0.0615	0.069	0.0695	0.066	0.064	0.066	0.0825	0.0545	0.0675	0.0475	0.0445
rnd-5_family-6670	0.0255	0.021	0.022	0.0225	0.0225	0.0285	0.022	0.0335	0.031	0.044	0.0815	0.0435	0.0495	0.051	0.0405	0.0345	0.0345	0.029	0.0315	0.0305	0.0345	0.045	0.0305	0.0285	0.0265	0.0245	0.027	0.021	0.0225	0.023	0.0185
rnd-5_family-670	0.0155	0.02	0.0165	0.0155	0.0155	0.0155	0.019	0.0205	0.0185	0.0205	0.034	0.0295	0.0265	0.034	0.032	0.039	0.0465	0.0465	0.0485	0.055	0.0525	0.0435	0.04	0.0395	0.04	0.04	0.038	0.036	0.032	0.0315	0.038
rnd-5_family-671	0.026	0.02	0.026	0.0255	0.032	0.026	0.031	0.0355	0.0255	0.027	0.0385	0.03	0.033	0.0295	0.0315	0.034	0.0315	0.032	0.034	0.0355	0.039	0.046	0.034	0.0345	0.032	0.037	0.0385	0.0375	0.0315	0.031	0.0345
rnd-5_family-706	0.0285	0.035	0.026	0.0465	0.0265	0.0275	0.029	0.031	0.0385	0.0195	0.0395	0.026	0.0335	0.034	0.021	0.025	0.031	0.0295	0.0295	0.029	0.03	0.03	0.029	0.023	0.0325	0.0295	0.054	0.044	0.045	0.037	0.039
rnd-5_family-7173	0.03	0.02	0.03	0.031	0.0235	0.027	0.025	0.0235	0.027	0.025	0.035	0.024	0.0265	0.03	0.0275	0.0275	0.0275	0.0365	0.0345	0.036	0.0345	0.0445	0.042	0.0425	0.0355	0.039	0.045	0.044	0.038	0.0325	0.0345
rnd-5_family-790	0.017	0.016	0.018	0.014	0.0205	0.021	0.0195	0.0205	0.0225	0.033	0.054	0.0335	0.033	0.033	0.031	0.0385	0.036	0.036	0.0385	0.0335	0.043	0.038	0.0375	0.0355	0.0345	0.0325	0.039	0.0405	0.0425	0.047	0.0415
rnd-5_family-817	0.0235	0.0195	0.033	0.0395	0.0205	0.027	0.0315	0.036	0.0265	0.026	0.0415	0.0495	0.033	0.0265	0.032	0.037	0.0435	0.023	0.033	0.0415	0.0295	0.0385	0.0365	0.0315	0.0355	0.038	0.0285	0.017	0.0255	0.039	0.038
rnd-5_family-823	0.0235	0.02	0.024	0.0305	0.0245	0.0255	0.022	0.0245	0.0245	0.023	0.038	0.027	0.037	0.037	0.0355	0.038	0.0395	0.0295	0.0425	0.0435	0.038	0.042	0.028	0.041	0.0305	0.0345	0.0355	0.0335	0.0305	0.04	0.036
rnd-5_family-838	0.0255	0.0175	0.03	0.0205	0.0315	0.025	0.025	0.032	0.0325	0.035	0.091	0.0435	0.035	0.036	0.03	0.0355	0.034	0.0295	0.0295	0.026	0.0285	0.0335	0.028	0.0295	0.027	0.024	0.0295	0.026	0.033	0.0445	0.031
rnd-5_family-84	0.012	0.0145	0.0155	0.0175	0.0175	0.0225	0.0235	0.0245	0.0285	0.022	0.0325	0.031	0.0435	0.0295	0.0405	0.049	0.05	0.0365	0.0535	0.045	0.044	0.0405	0.043	0.0375	0.0215	0.055	0.0305	0.0235	0.031	0.0325	0.031
rnd-5_family-842	0.0295	0.008	0.026	0.0105	0.012	0.0085	0.0105	0.0295	0.0115	0.0105	0.0145	0.012	0.017	0.0395	0.018	0.0145	0.017	0.0185	0.023	0.0305	0.031	0.0335	0.0585	0.033	0.036	0.0875	0.0575	0.077	0.0565	0.094	0.0745
rnd-5_family-868	0.0205	0.0135	0.018	0.0155	0.0145	0.0185	0.0185	0.0155	0.0155	0.018	0.0245	0.0185	0.019	0.024	0.0305	0.0245	0.0305	0.033	0.0365	0.0305	0.027	0.041	0.035	0.0325	0.036	0.0445	0.049	0.064	0.0805	0.083	0.0695
rnd-5_family-885	0.04	0.038	0.024	0.03	0.0195	0.0225	0.033	0.0315	0.0355	0.018	0.0345	0.0315	0.0285	0.0545	0.031	0.0335	0.045	0.032	0.0305	0.026	0.029	0.0345	0.0315	0.0395	0.0335	0.0345	0.036	0.0245	0.032	0.03	0.037
rnd-5_family-887	0.009	0.012	0.015	0.023	0.031	0.036	0.035	0.0345	0.0255	0.0235	0.022	0.0245	0.0275	0.03	0.03	0.033	0.035	0.0385	0.0405	0.0395	0.039	0.037	0.039	0.043	0.047	0.0475	0.047	0.041	0.037	0.0315	0.028
rnd-5_family-89	0.0235	0.019	0.0235	0.0235	0.0275	0.026	0.0265	0.0265	0.029	0.0305	0.046	0.0405	0.0335	0.0275	0.035	0.0345	0.035	0.0295	0.035	0.0315	0.0305	0.037	0.0335	0.0345	0.037	0.038	0.0415	0.0395	0.0375	0.0355	0.033
rnd-5_family-9100	0.034	0.024	0.035	0.0315	0.0325	0.0275	0.0325	0.0345	0.033	0.042	0.057	0.0355	0.0405	0.0305	0.028	0.0295	0.0335	0.035	0.034	0.0285	0.0335	0.035	0.033	0.0335	0.029	0.021	0.0275	0.0305	0.0255	0.0255	0.0265
rnd-5_family-93	0.024	0.022	0.026	0.0235	0.0245	0.0245	0.022	0.024	0.024	0.0285	0.0395	0.029	0.031	0.0275	0.0285	0.023	0.029	0.0335	0.033	0.0345	0.0345	0.0305	0.0345	0.033	0.0425	0.0475	0.048	0.05	0.0455	0.043	0.04
rnd-5_family-953	0.0225	0.0195	0.0155	0.0195	0.0185	0.0185	0.0235	0.03	0.0265	0.03	0.0355	0.029	0.0325	0.029	0.035	0.032	0.028	0.0325	0.04	0.043	0.0445	0.04	0.0445	0.0485	0.044	0.039	0.0365	0.0325	0.038	0.037	0.037
rnd-5_family-96	0.0265	0.0225	0.023	0.0185	0.026	0.0265	0.025	0.022	0.0245	0.0245	0.031	0.025	0.0255	0.029	0.031	0.0315	0.03	0.034	0.0325	0.0335	0.04	0.0395	0.036	0.0455	0.038	0.0435	0.042	0.043	0.0395	0.0465	0.0445
rnd-5_family-97	0.022	0.0275	0.021	0.027	0.0285	0.04	0.0285	0.0245	0.0295	0.0295	0.029	0.0255	0.029	0.024	0.0315	0.043	0.0285	0.0295	0.0325	0.035	0.046	0.029	0.0395	0.0345	0.041	0.033	0.0335	0.043	0.0405	0.0425	0.03
rnd-5_family-993	0.005	0.005	0.0095	0.0075	0.0075	0.0115	0.0135	0.007	0.016	0.009	0.011	0.011	0.0105	0.008	0.006	0.016	0.0105	0.035	0.037	0.041	0.066	0.045	0.0505	0.062	0.0575	0.0525	0.0965	0.0545	0.094	0.107	0.036
rnd-6_family-1006	0.0315	0.0195	0.033	0.064	0.032	0.0255	0.0175	0.0245	0.027	0.0355	0.029	0.03	0.0395	0.0345	0.035	0.027	0.0385	0.021	0.0325	0.0325	0.0415	0.031	0.036	0.049	0.045	0.0365	0.035	0.026	0.024	0.0235	0.023
rnd-6_family-10169	0.015	0.0155	0.033	0.0365	0.0165	0.015	0.1115	0.1765	0.0135	0.05	0.0505	0.0105	0.0395	0.0085	0.0085	0.0105	0.0455	0.0325	0.0115	0.0405	0.008	0.0105	0.0085	0.0485	0.0155	0.0445	0.013	0.063	0.0285	0.0105	0.0095
rnd-6_family-1035	0.0205	0.023	0.0235	0.02	0.027	0.023	0.026	0.0485	0.025	0.026	0.028	0.025	0.028	0.0395	0.021	0.025	0.043	0.0455	0.0325	0.0285	0.0445	0.0475	0.038	0.048	0.033	0.041	0.0295	0.0395	0.0385	0.035	0.0275
rnd-6_family-10392	0.0055	0.0085	0.003	0.0135	0.033	0.017	0.011	0.017	0.033	0.044	0.0305	0.014	0.0275	0.011	0.0305	0.033	0.036	0.033	0.0355	0.0465	0.0465	0.033	0.0495	0.047	0.093	0.0575	0.003	0.0515	0.017	0.0575	0.063
rnd-6_family-1049	0.026	0.021	0.028	0.039	0.0395	0.051	0.028	0.0285	0.0325	0.0445	0.0685	0.033	0.0245	0.039	0.03	0.0325	0.0435	0.024	0.023	0.051	0.025	0.03	0.03	0.0225	0.0235	0.02	0.034	0.035	0.0255	0.0235	0.0235
rnd-6_family-1056	0.028	0.0235	0.037	0.0325	0.035	0.0385	0.028	0.0255	0.0225	0.037	0.0315	0.0335	0.0295	0.027	0.0445	0.032	0.028	0.029	0.034	0.0335	0.0275	0.0385	0.0365	0.0345	0.0325	0.0285	0.0305	0.0395	0.05	0.026	0.0255
rnd-6_family-1063	0.025	0.0285	0.0225	0.0305	0.0285	0.0285	0.019	0.0385	0.02	0.028	0.0575	0.03	0.0225	0.0315	0.0615	0.021	0.062	0.0375	0.039	0.0505	0.0485	0.0205	0.0275	0.029	0.042	0.0235	0.023	0.018	0.022	0.0445	0.019
rnd-6_family-1084	0.026	0.0225	0.0275	0.0275	0.03	0.034	0.029	0.03	0.0355	0.036	0.066	0.043	0.0345	0.032	0.0335	0.0325	0.0305	0.0315	0.0335	0.0315	0.0305	0.031	0.0315	0.03	0.03	0.0315	0.031	0.0315	0.031	0.029	0.0275
rnd-6_family-1089	0.026	0.023	0.0275	0.0285	0.0305	0.0315	0.033	0.029	0.037	0.0365	0.065	0.0495	0.0495	0.0375	0.0375	0.034	0.0305	0.0315	0.027	0.0265	0.026	0.033	0.0295	0.023	0.0275	0.0285	0.0255	0.028	0.029	0.036	0.0245
rnd-6_family-10956	0.007	0.007	0.0065	0.006	0.0095	0.01	0.01	0.0055	0.0075	0.0195	0.082	0.0585	0.0425	0.046	0.045	0.065	0.07	0.059	0.049	0.0315	0.023	0.031	0.025	0.029	0.028	0.0415	0.041	0.038	0.0385	0.0355	0.0315
rnd-6_family-1100	0.0315	0.023	0.0295	0.0205	0.0275	0.0235	0.022	0.0225	0.0255	0.0235	0.0585	0.03	0.041	0.0365	0.031	0.0295	0.0275	0.03	0.043	0.0485	0.038	0.038	0.036	0.04	0.0375	0.045	0.0325	0.0365	0.0255	0.022	0.0235
rnd-6_family-11126	0.0185	0.0295	0.0325	0.0155	0.0125	0.009	0.0105	0.011	0.016	0.023	0.0315	0.036	0.0445	0.052	0.071	0.0825	0.078	0.105	0.0845	0.042	0.03	0.021	0.024	0.0135	0.0125	0.013	0.0185	0.014	0.025	0.0155	0.0075
rnd-6_family-1115	0.024	0.0175	0.0315	0.0205	0.022	0.024	0.0185	0.014	0.0265	0.0235	0.021	0.0185	0.0195	0.022	0.0175	0.018	0.024	0.025	0.034	0.0415	0.0255	0.0275	0.035	0.043	0.061	0.057	0.0625	0.046	0.0555	0.077	0.0485
rnd-6_family-112	0.024	0.0285	0.018	0.0145	0.02	0.023	0.0185	0.0135	0.022	0.024	0.061	0.0285	0.028	0.0385	0.0345	0.0495	0.057	0.1055	0.0365	0.0275	0.0265	0.027	0.0345	0.037	0.0185	0.0355	0.033	0.0325	0.0275	0.031	0.024
rnd-6_family-11210	0.0125	0.009	0.007	0.013	0.014	0.0145	0.014	0.0055	0.013	0.0115	0.0155	0.015	0.037	0.022	0.037	0.033	0.038	0.0325	0.035	0.0325	0.0315	0.044	0.0485	0.0495	0.0665	0.0625	0.0685	0.056	0.0625	0.056	0.0415
rnd-6_family-1122	0.0165	0.013	0.0245	0.021	0.019	0.0215	0.0225	0.0235	0.0295	0.026	0.032	0.038	0.025	0.024	0.035	0.03	0.026	0.044	0.043	0.0425	0.039	0.041	0.0315	0.045	0.046	0.038	0.038	0.0555	0.0315	0.0355	0.0415
rnd-6_family-1128	0.0305	0.0265	0.019	0.0205	0.0155	0.0245	0.0265	0.0115	0.0175	0.025	0.0185	0.0245	0.0325	0.0185	0.022	0.022	0.016	0.034	0.0315	0.032	0.0335	0.0265	0.0495	0.0435	0.0345	0.0435	0.049	0.07	0.054	0.0695	0.0585
rnd-6_family-11378	0.0235	0.026	0.0295	0.056	0.0225	0.0325	0.0275	0.027	0.025	0.047	0.0225	0.0175	0.036	0.026	0.026	0.039	0.0415	0.0415	0.02	0.025	0.019	0.0235	0.0325	0.0265	0.031	0.051	0.025	0.023	0.0615	0.04	0.055
rnd-6_family-11472	0.018	0.0205	0.017	0.019	0.0245	0.0235	0.0235	0.0175	0.021	0.0325	0.0245	0.0365	0.0345	0.0225	0.033	0.025	0.0405	0.031	0.0275	0.0465	0.0555	0.05	0.0535	0.0595	0.0345	0.0385	0.0465	0.0255	0.038	0.0355	0.0245
rnd-6_family-11698	0.0195	0.0275	0.027	0.021	0.0355	0.0345	0.0265	0.04	0.036	0.029	0.0605	0.045	0.03	0.0505	0.0355	0.035	0.05	0.037	0.0415	0.051	0.0325	0.025	0.0275	0.0255	0.021	0.0205	0.027	0.021	0.02	0.0215	0.025
rnd-6_family-1171	0	0.0105	0	0	0	0	0	0.025	0.0105	0.0105	0	0.025	0.0355	0.025	0	0.025	0.075	0.131	0.131	0.071	0.098	0.021	0.0105	0.094	0.0835	0	0.0665	0.0105	0.0105	0.0105	0.021
rnd-6_family-11759	0.123	0.0225	0.0415	0.035	0.017	0.023	0.0315	0.0495	0.0265	0.012	0.0215	0.0385	0.025	0.028	0.023	0.018	0.066	0.0155	0.028	0.036	0.029	0.0225	0.0425	0.0235	0.0145	0.045	0.0235	0.043	0.0525	0.014	0.0095
rnd-6_family-11913	0.0125	0.0105	0.014	0.017	0.018	0.016	0.0175	0.0175	0.022	0.022	0.0155	0.0185	0.013	0.016	0.015	0.014	0.019	0.027	0.016	0.016	0.0225	0.0445	0.062	0.0605	0.1025	0.111	0.0565	0.048	0.0365	0.0625	0.058
rnd-6_family-1204	0	0.003	0.0125	0.032	0.032	0.006	0	0.006	0.003	0.0125	0.0225	0.035	0.0095	0.0445	0.026	0.0095	0.026	0.0125	0.0195	0.006	0.028	0.0745	0.0615	0.0505	0.165	0.0465	0.0595	0.079	0.0615	0.0195	0.0365
rnd-6_family-1206	0.0095	0.0275	0.015	0.014	0.013	0.0125	0.012	0.022	0.026	0.037	0.0915	0.0385	0.157	0.017	0.0195	0.014	0.0125	0.0115	0.019	0.1465	0.0175	0.012	0.015	0.0095	0.0105	0.0115	0.145	0.015	0.0165	0.012	0.0195
rnd-6_family-12357	0.033	0.0275	0.03	0.0305	0.0285	0.0335	0.029	0.028	0.029	0.0295	0.049	0.0325	0.03	0.0295	0.029	0.028	0.029	0.0425	0.0285	0.031	0.034	0.0355	0.0325	0.0355	0.033	0.04	0.032	0.0335	0.039	0.027	0.03
rnd-6_family-1238	0.0085	0.006	0.007	0.0075	0.0095	0.008	0.0105	0.009	0.0105	0.0115	0.015	0.015	0.1065	0.071	0.019	0.0125	0.0145	0.0125	0.014	0.1065	0.0725	0.019	0.013	0.016	0.019	0.022	0.0155	0.0165	0.183	0.122	0.025
rnd-6_family-1249	0.002	0.02	0.0015	0.0025	0.009	0.0015	0.064	0.0595	0.0345	0.0285	0.0515	0.0225	0.0215	0.029	0.101	0.0435	0.066	0.042	0.0215	0.0285	0.029	0.046	0.081	0.084	0.015	0.006	0.005	0.0415	0.0045	0.005	0.0335
rnd-6_family-12513	0.0155	0.0115	0.023	0.0155	0.015	0.0175	0.0175	0.023	0.0195	0.0185	0.029	0.0175	0.0255	0.049	0.028	0.0495	0.1225	0.031	0.0215	0.054	0.036	0.033	0.045	0.0365	0.0425	0.044	0.038	0.036	0.034	0.0285	0.0225
rnd-6_family-1257	0.028	0.022	0.024	0.0235	0.026	0.029	0.0265	0.0325	0.0335	0.0455	0.0555	0.035	0.0355	0.0335	0.0335	0.035	0.035	0.0325	0.031	0.028	0.0295	0.0315	0.0325	0.0325	0.0325	0.0345	0.0305	0.036	0.032	0.0335	0.0315
rnd-6_family-1258	0.008	0.0085	0.011	0.009	0.009	0.013	0.0125	0.011	0.014	0.014	0.023	0.0225	0.025	0.03	0.0355	0.0375	0.038	0.046	0.0535	0.053	0.0555	0.0645	0.065	0.067	0.059	0.055	0.0385	0.036	0.0365	0.0275	0.0215
rnd-6_family-1270	0.0485	0.035	0.04	0.027	0.047	0.0455	0.028	0.03	0.0345	0.032	0.026	0.0205	0.0205	0.031	0.0205	0.0255	0.025	0.024	0.0315	0.0225	0.0185	0.03	0.034	0.0545	0.0295	0.036	0.0345	0.038	0.0325	0.043	0.037
rnd-6_family-12704	0.0235	0.032	0.0405	0.0985	0.015	0.019	0.023	0.0215	0.057	0.03	0.0295	0.022	0.0315	0.0265	0.019	0.024	0.0235	0.0255	0.036	0.0295	0.045	0.029	0.023	0.0285	0.059	0.021	0.0265	0.0265	0.0595	0.0285	0.0265
rnd-6_family-1278	0.0145	0.0175	0.019	0.0185	0.0285	0.022	0.0235	0.0195	0.0305	0.0325	0.0365	0.026	0.0365	0.0215	0.0335	0.0405	0.0395	0.0365	0.03	0.0405	0.023	0.026	0.0295	0.043	0.0465	0.0575	0.0365	0.0475	0.046	0.0465	0.032
rnd-6_family-1285	0.03	0.03	0.033	0.0215	0.041	0.038	0.0365	0.0365	0.0245	0.0225	0.045	0.022	0.0275	0.033	0.026	0.0315	0.0325	0.0255	0.032	0.032	0.0375	0.041	0.0315	0.0305	0.033	0.0405	0.04	0.042	0.029	0.0275	0.025
rnd-6_family-13380	0.022	0.0355	0.0205	0.0235	0.042	0.032	0.026	0.0465	0.0325	0.037	0.046	0.025	0.033	0.0235	0.032	0.0395	0.035	0.032	0.0335	0.03	0.028	0.0275	0.0325	0.0335	0.034	0.0395	0.0315	0.0315	0.033	0.033	0.0275
rnd-6_family-1348	0	0.019	0	0.009	0	0	0	0.009	0.0715	0.079	0	0.0365	0.0175	0.009	0	0.0365	0.0575	0.0575	0.056	0.065	0.009	0.0455	0.112	0.0735	0.054	0.035	0.019	0.0455	0.056	0.0175	0.009
rnd-6_family-1349	0.07	0.0165	0.0785	0.022	0.0435	0.0375	0.0215	0.04	0.0235	0.0285	0.027	0.0185	0.021	0.022	0.0255	0.0315	0.033	0.02	0.0205	0.0315	0.0445	0.025	0.066	0.055	0.011	0.022	0.0665	0.022	0.0245	0.0155	0.012
rnd-6_family-1374	0.03	0.029	0.03	0.025	0.0235	0.025	0.0285	0.029	0.035	0.0315	0.034	0.0315	0.0295	0.028	0.0335	0.0335	0.0345	0.0375	0.032	0.0305	0.037	0.0375	0.0375	0.039	0.034	0.035	0.0365	0.029	0.034	0.0315	0.037
rnd-6_family-1377	0.028	0.0295	0.0275	0.025	0.0285	0.0285	0.034	0.0275	0.026	0.0305	0.051	0.027	0.0325	0.034	0.033	0.0355	0.037	0.028	0.037	0.0365	0.0435	0.0315	0.037	0.037	0.0285	0.039	0.028	0.0295	0.0315	0.0285	0.0305
rnd-6_family-1378	0.019	0.015	0.017	0.018	0.015	0.0215	0.0165	0.0195	0.02	0.0275	0.0385	0.025	0.0275	0.028	0.026	0.0275	0.028	0.033	0.0385	0.03	0.043	0.044	0.0435	0.0475	0.0305	0.0545	0.053	0.0465	0.0555	0.0495	0.0415
rnd-6_family-13797	0.0165	0.02	0.0205	0.027	0.0315	0.0245	0.029	0.034	0.03	0.0315	0.0375	0.016	0.028	0.026	0.033	0.0285	0.0375	0.033	0.032	0.0295	0.0305	0.04	0.026	0.0345	0.039	0.052	0.04	0.0465	0.038	0.044	0.044
rnd-6_family-1387	0.015	0.0115	0.0145	0.0155	0.02	0.019	0.0195	0.02	0.034	0.046	0.1075	0.058	0.048	0.028	0.029	0.0325	0.03	0.043	0.036	0.0295	0.038	0.028	0.026	0.0275	0.026	0.0305	0.0345	0.0375	0.034	0.0305	0.0315
rnd-6_family-14098	0.024	0.025	0.026	0.0285	0.0295	0.026	0.031	0.033	0.034	0.03	0.042	0.028	0.034	0.0325	0.0305	0.0285	0.0315	0.027	0.0265	0.04	0.0365	0.0335	0.034	0.0325	0.0315	0.0355	0.0355	0.0345	0.0465	0.033	0.0385
rnd-6_family-14599	0.0255	0.0235	0.02	0.022	0.0255	0.033	0.0245	0.028	0.02	0.0305	0.0685	0.0415	0.037	0.0275	0.033	0.0295	0.022	0.0285	0.038	0.0355	0.029	0.035	0.03	0.037	0.0345	0.03	0.0305	0.036	0.033	0.048	0.041
rnd-6_family-14859	0.0325	0.0095	0.0095	0.0125	0.025	0.012	0.012	0.014	0.021	0.0045	0.0095	0.007	0.062	0.021	0.072	0.0145	0.025	0.0265	0.077	0.062	0.0385	0.063	0.0415	0.0745	0.0415	0.044	0.0415	0.036	0.0285	0.021	0.0395
rnd-6_family-15031	0.0035	0.001	0.0035	0.0015	0.0025	0.002	0.001	0.003	0.0075	0.003	0.0055	0.005	0.212	0.14	0.0095	0.004	0.082	0.013	0.088	0.0135	0.0835	0.1365	0.017	0.0215	0.091	0.0175	0.0115	0.0065	0.0055	0.006	0.0025
rnd-6_family-15033	0.01	0.009	0.0115	0.015	0.0135	0.014	0.013	0.0155	0.0185	0.0175	0.0215	0.019	0.024	0.0245	0.0245	0.029	0.0365	0.04	0.041	0.04	0.0495	0.0495	0.0515	0.0515	0.0555	0.051	0.059	0.0525	0.0475	0.049	0.0445
rnd-6_family-1509	0.027	0.0265	0.033	0.037	0.023	0.027	0.0195	0.021	0.0235	0.0255	0.032	0.0285	0.028	0.0235	0.02	0.0235	0.024	0.027	0.0295	0.0335	0.0375	0.0385	0.042	0.0365	0.053	0.0565	0.0445	0.05	0.0425	0.035	0.031
rnd-6_family-15279	0.0285	0.0195	0.028	0.026	0.0215	0.0305	0.034	0.031	0.029	0.0345	0.048	0.0395	0.0435	0.036	0.0445	0.036	0.0325	0.0355	0.0295	0.032	0.024	0.036	0.0285	0.0285	0.027	0.032	0.031	0.031	0.0355	0.0315	0.0365
rnd-6_family-1529	0.0255	0.0215	0.0235	0.022	0.026	0.0265	0.0245	0.026	0.0265	0.0295	0.0835	0.038	0.0345	0.032	0.03	0.0285	0.0295	0.029	0.03	0.034	0.029	0.036	0.0335	0.034	0.0335	0.0345	0.0335	0.0365	0.035	0.037	0.037
rnd-6_family-15666	0.001	5e-04	5e-04	0.0015	0	0	5e-04	5e-04	0.0025	0.001	0.004	0.0045	0.008	0.017	0.0145	0.022	0.0275	0.034	0.05	0.0715	0.082	0.069	0.07	0.0735	0.09	0.1055	0.1005	0.073	0.0315	0.0195	0.0225
rnd-6_family-15690	0.023	0.02	0.03	0.028	0.0275	0.042	0.041	0.023	0.0355	0.0345	0.061	0.0425	0.0355	0.025	0.0245	0.0255	0.0255	0.0405	0.042	0.0385	0.0305	0.022	0.0425	0.0325	0.038	0.037	0.028	0.0265	0.032	0.0205	0.025
rnd-6_family-16053	0.033	0.0325	0.0235	0.0295	0.024	0.024	0.0255	0.032	0.028	0.036	0.033	0.0275	0.026	0.0305	0.038	0.0355	0.032	0.023	0.034	0.0375	0.04	0.046	0.045	0.031	0.0345	0.0275	0.0395	0.041	0.03	0.0305	0.029
rnd-6_family-1609	0.051	0.0475	0.0505	0.0155	0.044	0.0235	0.024	0.0275	0.021	0.0205	0.02	0.0435	0.027	0.019	0.03	0.0445	0.0225	0.018	0.0255	0.028	0.023	0.028	0.035	0.039	0.0195	0.0255	0.028	0.0305	0.038	0.047	0.083
rnd-6_family-1617	0.0215	0.018	0.014	0.019	0.033	0.0205	0.0295	0.028	0.0185	0.0605	0.0525	0.0355	0.0185	0.0215	0.043	0.048	0.03	0.025	0.0365	0.029	0.046	0.0405	0.031	0.041	0.0295	0.032	0.028	0.03	0.047	0.0405	0.0315
rnd-6_family-1637	0.0125	0.0105	0.0265	0.0255	0.03	0.0215	0.035	0.0365	0.0415	0.0375	0.057	0.055	0.0545	0.045	0.0545	0.0455	0.04	0.0295	0.03	0.0245	0.0315	0.027	0.031	0.0325	0.0325	0.0335	0.0225	0.025	0.0215	0.0155	0.0155
rnd-6_family-1645	0.004	0.0025	0	0.013	0.005	0.0215	0.0075	0.008	0.0155	0.013	0.025	0.0275	0.0115	0.02	0.017	0.0065	0.0515	0.059	0.025	0.073	0.047	0.1195	0.085	0.069	0.0335	0.0355	0.0975	0.048	0.0165	0.0125	0.0265
rnd-6_family-1651	0.0275	0.0235	0.0195	0.023	0.0215	0.0245	0.026	0.0275	0.0255	0.026	0.036	0.0315	0.031	0.0365	0.0315	0.0355	0.0355	0.043	0.038	0.0495	0.0455	0.0415	0.06	0.048	0.0245	0.03	0.029	0.03	0.0275	0.025	0.0275
rnd-6_family-1668	0.023	0.026	0.0285	0.0335	0.031	0.0325	0.035	0.034	0.0265	0.0235	0.044	0.026	0.0305	0.026	0.026	0.025	0.027	0.03	0.029	0.0355	0.0365	0.0355	0.03	0.0265	0.04	0.0395	0.041	0.0345	0.039	0.0405	0.043
rnd-6_family-1670	0.03	0.0215	0.03	0.0335	0.0265	0.033	0.029	0.0205	0.0325	0.0345	0.0835	0.0555	0.044	0.041	0.035	0.0345	0.02	0.028	0.0315	0.0255	0.0305	0.027	0.03	0.033	0.028	0.023	0.032	0.0245	0.0245	0.028	0.028
rnd-6_family-168	0.0025	0.0075	0.0045	0.0025	0.0055	0.007	0.003	0.009	0.0135	0.0205	0.0195	0.0175	0.0265	0.0245	0.023	0.0355	0.044	0.0685	0.05	0.0385	0.049	0.046	0.04	0.045	0.049	0.055	0.0505	0.076	0.063	0.071	0.034
rnd-6_family-1688	0.03	0.0205	0.0405	0.023	0.034	0.024	0.03	0.021	0.029	0.0585	0.158	0.0645	0.048	0.0275	0.02	0.0185	0.038	0.033	0.053	0.029	0.0295	0.017	0.0155	0.0235	0.019	0.0155	0.021	0.019	0.017	0.014	0.0085
rnd-6_family-1754	0.029	0.0215	0.0215	0.0295	0.0305	0.0335	0.0275	0.0325	0.023	0.033	0.038	0.037	0.0315	0.037	0.0285	0.031	0.0305	0.0235	0.028	0.034	0.034	0.0385	0.0315	0.0295	0.035	0.038	0.0325	0.0395	0.046	0.0455	0.0305
rnd-6_family-1791	0.011	0.01	0.0095	0.0095	0.013	0.012	0.015	0.014	0.016	0.02	0.0245	0.024	0.021	0.0275	0.0255	0.029	0.03	0.0335	0.04	0.0595	0.046	0.039	0.049	0.0615	0.036	0.045	0.056	0.0615	0.0635	0.056	0.0435
rnd-6_family-1808	0.013	0.0275	0.055	0.021	0.018	0.019	0.0225	0.037	0.0275	0.0415	0.036	0.034	0.026	0.0285	0.035	0.027	0.0255	0.0315	0.0765	0.028	0.023	0.049	0.044	0.0555	0.0295	0.037	0.0345	0.026	0.0245	0.0255	0.021
rnd-6_family-1824	0.015	0.0145	0.015	0.022	0.0175	0.017	0.0135	0.0145	0.016	0.0155	0.0195	0.0185	0.0185	0.02	0.0235	0.0295	0.0265	0.022	0.029	0.036	0.035	0.039	0.0455	0.0505	0.0475	0.067	0.0625	0.0625	0.0775	0.055	0.054
rnd-6_family-18345	0.008	0.0325	0.0155	0.0215	0.0295	0.0195	0.0395	0.0195	0.0075	0.0345	0.0285	0.081	0.015	0.0105	0.02	0.043	0.0405	0.038	0.064	0.036	0.019	0.0815	0.0425	0.036	0.035	0.028	0.0295	0.0405	0.019	0.037	0.028
rnd-6_family-1836	0.0215	0.014	0.023	0.021	0.022	0.025	0.026	0.031	0.0315	0.035	0.0455	0.03	0.0325	0.0275	0.0315	0.029	0.028	0.034	0.0435	0.036	0.039	0.039	0.043	0.045	0.0415	0.041	0.0415	0.0245	0.0295	0.0325	0.0345
rnd-6_family-1851	0.0435	0.0275	0.0265	0.0355	0.0265	0.039	0.0465	0.0365	0.0455	0.023	0.041	0.039	0.028	0.0315	0.0115	0.048	0.0355	0.04	0.025	0.0345	0.0345	0.018	0.031	0.017	0.032	0.031	0.0265	0.0295	0.033	0.027	0.041
rnd-6_family-1877	0.028	0.02	0.025	0.024	0.025	0.03	0.0275	0.0235	0.0335	0.046	0.083	0.0635	0.045	0.041	0.029	0.0325	0.0275	0.0275	0.0335	0.026	0.028	0.05	0.0325	0.0295	0.024	0.022	0.0265	0.0255	0.0245	0.0245	0.02
rnd-6_family-1925	0.0485	0.0315	0.0185	0.015	0.015	0.0145	0.068	0.11	0.0895	0.0725	0.05	0.0245	0.0115	0.013	0.0135	0.0195	0.0195	0.0225	0.022	0.0355	0.0195	0.0145	0.0345	0.0225	0.036	0.035	0.016	0.023	0.029	0.017	0.04
rnd-6_family-196	0.0245	0.0205	0.0225	0.026	0.028	0.0255	0.0285	0.025	0.027	0.031	0.041	0.038	0.033	0.03	0.03	0.03	0.032	0.03	0.0315	0.0315	0.0345	0.0325	0.0305	0.0395	0.0355	0.043	0.0365	0.0345	0.0415	0.045	0.041
rnd-6_family-1966	0.0135	0.0115	0.017	0.019	0.009	0.0155	0.03	0.0885	0.074	0.043	0.115	0.0625	0.0435	0.058	0.023	0.0275	0.027	0.021	0.019	0.0215	0.033	0.0235	0.028	0.033	0.0255	0.0285	0.022	0.017	0.0235	0.012	0.015
rnd-6_family-1967	0.0325	0.0115	0.0255	0.0265	0.0245	0.024	0.029	0.0365	0.023	0.05	0.0255	0.0175	0.0435	0.033	0.02	0.026	0.041	0.0495	0.048	0.0455	0.018	0.047	0.0275	0.0415	0.027	0.029	0.036	0.0395	0.025	0.039	0.0365
rnd-6_family-1973	0.0085	0.0055	0.0055	0.0075	0.0085	0.0085	0.0085	0.0105	0.0105	0.0135	0.0145	0.018	0.0215	0.026	0.027	0.0305	0.0345	0.0405	0.041	0.045	0.052	0.056	0.062	0.0525	0.058	0.059	0.0495	0.0595	0.058	0.0505	0.058
rnd-6_family-199	0.027	0.025	0.0275	0.0245	0.026	0.0315	0.03	0.034	0.0315	0.0385	0.0785	0.045	0.038	0.034	0.03	0.032	0.03	0.029	0.029	0.0285	0.031	0.0325	0.033	0.031	0.0265	0.027	0.029	0.029	0.028	0.029	0.0355
rnd-6_family-1998	0.024	0.021	0.0265	0.0285	0.031	0.0325	0.024	0.0325	0.0375	0.029	0.0435	0.034	0.0295	0.036	0.0285	0.0395	0.044	0.0335	0.0395	0.0355	0.0325	0.0285	0.0235	0.034	0.046	0.03	0.0355	0.023	0.0305	0.033	0.033
rnd-6_family-2023	0.1105	0.006	0.0075	0.006	0.0095	0.004	0.008	0.004	0.004	0.0105	0.033	0.012	0.0075	0	0.02	0.0115	0.0905	0.0115	0.0115	0.0255	0.04	0.053	0.03	0.0625	0.143	0.053	0.0215	0.0155	0.095	0.0455	0.0475
rnd-6_family-20531	0.0155	0.012	0.0115	0.009	0.007	0.015	0.0165	0.0215	0.0255	0.0215	0.035	0.025	0.0215	0.048	0.019	0.008	0.0215	0.0295	0.018	0.0305	0.033	0.0325	0.0225	0.037	0.0365	0.0425	0.1145	0.043	0.0695	0.072	0.087
rnd-6_family-2091	0.0095	0.0395	0.013	0.017	0.015	0.015	0.015	0.0075	0.0065	0.009	0.0405	0.0145	0.0435	0.0355	0.031	0.045	0.0425	0.0655	0.104	0.1915	0.014	0.0125	0.0185	0.0165	0.0385	0.0135	0.0125	0.0425	0.011	0.0535	0.0085
rnd-6_family-20987	0.004	0.0025	0.018	0.0285	0.0155	0.0515	0.0225	0.019	0.0455	0.006	0.042	0.0605	0.0505	0.0335	0.024	0.0075	0.0075	0.0125	0.0175	0.038	0.059	0.0305	0.0395	0.0425	0.031	0.019	0.035	0.0685	0.0345	0.073	0.0595
rnd-6_family-2131	0.032	0.021	0.029	0.0255	0.0315	0.039	0.0315	0.0265	0.029	0.035	0.055	0.0325	0.03	0.0315	0.0305	0.034	0.031	0.0345	0.0325	0.0285	0.039	0.0305	0.0315	0.0305	0.0305	0.0365	0.0315	0.032	0.037	0.0325	0.029
rnd-6_family-2134	0.028	0.0225	0.024	0.024	0.0255	0.027	0.0325	0.0315	0.029	0.035	0.0415	0.027	0.034	0.032	0.0295	0.031	0.0305	0.031	0.03	0.034	0.0365	0.036	0.034	0.036	0.038	0.0365	0.038	0.038	0.0375	0.0345	0.036
rnd-6_family-2138	0.03	0.0205	0.022	0.019	0.017	0.0235	0.033	0.029	0.0225	0.02	0.0335	0.024	0.0315	0.027	0.0255	0.029	0.0355	0.0475	0.024	0.0405	0.029	0.044	0.0365	0.043	0.0405	0.0385	0.0415	0.0345	0.0405	0.0405	0.0555
rnd-6_family-220	0.0075	0	0.0145	0.034	0.0265	0.067	0.0295	0	0.0145	0.0295	0.0295	0.022	0.0145	0.0145	0.0295	0	0.0485	0.0745	0.0145	0.113	0.0145	0.0265	0	0.0145	0.022	0.0485	0.0485	0.0295	0.034	0.104	0.0745
rnd-6_family-2227	0.004	0.004	0.0055	0.006	0.006	0.007	0.016	0.018	0.01	0.021	0.0155	0.017	0.022	0.0165	0.022	0.032	0.02	0.0235	0.0235	0.03	0.034	0.0335	0.0435	0.046	0.0355	0.0415	0.0775	0.068	0.0865	0.101	0.1135
rnd-6_family-2255	0.0195	0.0175	0.0215	0.0205	0.0255	0.021	0.02	0.022	0.0255	0.0225	0.0335	0.028	0.0335	0.0255	0.033	0.0365	0.0355	0.041	0.037	0.0345	0.036	0.037	0.043	0.042	0.041	0.0445	0.041	0.041	0.038	0.042	0.0395
rnd-6_family-234	0.0655	0.064	0.0425	0.054	0.0295	0.0385	0.0335	0.029	0.0325	0.025	0.0235	0.03	0.031	0.0275	0.034	0.0165	0.0385	0.0275	0.036	0.0545	0.0345	0.025	0.0235	0.0275	0.0205	0.025	0.024	0.023	0.0235	0.0175	0.021
rnd-6_family-23678	0.015	0.018	0.025	0.005	0.006	0.0085	0.0085	0.0115	0.01	0.0155	0.029	0.0245	0.0155	0.025	0.039	0.0555	0.0365	0.0395	0.0565	0.0685	0.071	0.078	0.0975	0.0215	0.015	0.0135	0.022	0.026	0.044	0.041	0.0585
rnd-6_family-2374	0.021	0.024	0.0245	0.0175	0.031	0.045	0.015	0.051	0.0865	0.019	0.018	0.017	0.0785	0.0365	0.0115	0.021	0.0775	0.075	0.01	0.008	0.0165	0.03	0.024	0.031	0.0325	0.0365	0.0295	0.0285	0.0465	0.024	0.0145
rnd-6_family-2390	0.025	0.026	0.019	0.029	0.044	0.053	0.0445	0.065	0.027	0.033	0.0305	0.0325	0.019	0.027	0.043	0.0205	0.0275	0.025	0.044	0.0455	0.0265	0.0225	0.03	0.03	0.0335	0.0445	0.0335	0.0425	0.017	0.0225	0.0185
rnd-6_family-2398	0.0155	0.009	0.0145	0.011	0.015	0.019	0.014	0.025	0.027	0.0315	0.0645	0.0475	0.0635	0.0845	0.048	0.0635	0.037	0.034	0.0335	0.0265	0.034	0.03	0.031	0.034	0.025	0.0335	0.025	0.0295	0.027	0.027	0.0195
rnd-6_family-2414	0.0065	0.002	0.0075	0.0045	0.005	0.0085	0.01	0.0075	0.017	0.0165	0.026	0.0285	0.0255	0.015	0.021	0.0095	0.0185	0.013	0.014	0.0205	0.0225	0.03	0.043	0.058	0.101	0.1365	0.1325	0.084	0.0635	0.0285	0.0245
rnd-6_family-2424	0.0245	0.023	0.0245	0.027	0.0215	0.0235	0.02	0.027	0.0285	0.032	0.072	0.0445	0.0405	0.039	0.0365	0.037	0.0345	0.0245	0.0265	0.027	0.038	0.037	0.035	0.0385	0.034	0.0335	0.0305	0.032	0.026	0.0345	0.0275
rnd-6_family-2459	0.025	0.025	0.0385	0.0345	0.0245	0.028	0.0275	0.0225	0.0195	0.027	0.029	0.023	0.031	0.0335	0.0255	0.0315	0.034	0.0355	0.0355	0.0405	0.037	0.0405	0.035	0.036	0.0375	0.042	0.0365	0.0405	0.032	0.035	0.0375
rnd-6_family-2475	0.026	0.0215	0.0225	0.019	0.0325	0.031	0.021	0.056	0.0245	0.034	0.058	0.0405	0.029	0.028	0.035	0.018	0.03	0.026	0.021	0.0315	0.025	0.0335	0.056	0.0465	0.0315	0.017	0.047	0.0445	0.0335	0.037	0.029
rnd-6_family-2493	0.0265	0.0355	0.03	0.0335	0.031	0.032	0.026	0.0295	0.034	0.034	0.0345	0.0245	0.041	0.03	0.037	0.033	0.0285	0.0315	0.0295	0.035	0.0365	0.038	0.031	0.029	0.0285	0.047	0.0435	0.0345	0.027	0.026	0.024
rnd-6_family-2536	0.0175	0.0235	0.028	0.02	0.0315	0.0405	0.037	0.029	0.0395	0.0245	0.0275	0.0235	0.033	0.03	0.0295	0.048	0.025	0.024	0.029	0.0295	0.057	0.0415	0.0535	0.0445	0.04	0.032	0.035	0.0245	0.0245	0.0305	0.0265
rnd-6_family-2544	0.0195	0.018	0.0195	0.0255	0.0275	0.032	0.024	0.0255	0.027	0.023	0.051	0.034	0.027	0.029	0.0245	0.0305	0.0205	0.0305	0.0265	0.0295	0.036	0.039	0.0395	0.0375	0.054	0.0485	0.042	0.0385	0.0495	0.044	0.026
rnd-6_family-2581	0.0355	0	0	0.012	0	0.024	0.135	0.0675	0	0.024	0.024	0	0.012	0	0	0	0.111	0	0.0675	0.0475	0	0.0675	0.0675	0.0675	0.0715	0.0355	0.024	0.0715	0.024	0.012	0
rnd-6_family-2590	0.0275	0.02	0.0265	0.034	0.0475	0.0335	0.038	0.025	0.022	0.0345	0.03	0.031	0.0355	0.029	0.0335	0.0275	0.033	0.0335	0.0365	0.0645	0.0255	0.034	0.0245	0.0295	0.03	0.0365	0.0395	0.026	0.0375	0.0355	0.0195
rnd-6_family-2698	0.0235	0.019	0.0215	0.0215	0.0215	0.03	0.0245	0.0255	0.0305	0.034	0.0635	0.0395	0.0325	0.0285	0.03	0.0325	0.034	0.0365	0.0355	0.0335	0.0345	0.034	0.0425	0.0395	0.0365	0.037	0.0335	0.0325	0.0315	0.03	0.0305
rnd-6_family-2748	0.0225	0.0165	0.0205	0.0245	0.026	0.032	0.0255	0.0255	0.0265	0.032	0.066	0.0375	0.0435	0.032	0.031	0.0335	0.035	0.0465	0.0445	0.035	0.0305	0.0305	0.0305	0.026	0.0315	0.032	0.0355	0.0345	0.029	0.0335	0.03
rnd-6_family-279	0	0.125	0	0	0	0.125	0.1875	0	0	0	0	0	0	0	0.021	0	0.021	0.021	0	0	0	0.021	0	0.0415	0	0.0725	0.094	0.021	0	0.25	0
rnd-6_family-2794	0.0265	0.024	0.0345	0.024	0.0265	0.031	0.028	0.028	0.029	0.0335	0.065	0.038	0.035	0.038	0.04	0.034	0.0305	0.032	0.0425	0.032	0.032	0.0305	0.0325	0.0325	0.029	0.025	0.0315	0.029	0.031	0.027	0.028
rnd-6_family-2845	0.0055	0.007	0.0065	0.006	0.005	0.0105	0.009	0.014	0.018	0.033	0.102	0.068	0.1	0.091	0.053	0.0345	0.0295	0.0205	0.0115	0.015	0.036	0.034	0.0385	0.035	0.03	0.0285	0.0445	0.028	0.0295	0.031	0.025
rnd-6_family-2865	0.0185	0.02	0.022	0.017	0.0115	0.03	0.0165	0.027	0.032	0.0205	0.0375	0.0405	0.03	0.046	0.035	0.0355	0.027	0.026	0.041	0.024	0.041	0.0525	0.0345	0.0395	0.0585	0.041	0.03	0.0315	0.024	0.0485	0.0425
rnd-6_family-288	0.0315	0.0225	0.032	0.0235	0.03	0.028	0.034	0.026	0.0385	0.035	0.0435	0.0295	0.0325	0.0315	0.033	0.028	0.03	0.0295	0.035	0.0325	0.0305	0.0285	0.0355	0.033	0.0415	0.036	0.0365	0.035	0.034	0.0335	0.0305
rnd-6_family-289	0.021	0.0175	0.0125	0.0115	0.0225	0.0135	0.0215	0.0175	0.0255	0.0265	0.0515	0.0165	0.0385	0.055	0.0445	0.0405	0.0525	0.0375	0.0665	0.0555	0.057	0.04	0.0365	0.0175	0.0265	0.037	0.0305	0.0335	0.017	0.0235	0.033
rnd-6_family-2897	0.04	0.039	0.034	0.0165	0.014	0.025	0.038	0.026	0.0355	0.0625	0.0305	0.026	0.055	0.023	0.0475	0.1115	0.0255	0.0365	0.0405	0.037	0.022	0.0235	0.013	0.014	0.0185	0.021	0.016	0.017	0.0295	0.0155	0.047
rnd-6_family-2898	0.019	0.026	0.0205	0.0115	0.0395	0.023	0.048	0.0245	0.027	0.0195	0.014	0.0265	0.021	0.0275	0.07	0.045	0.02	0.02	0.017	0.021	0.02	0.0275	0.0275	0.026	0.0395	0.033	0.059	0.053	0.047	0.063	0.0635
rnd-6_family-2912	0.0225	0.0205	0.0255	0.021	0.022	0.0265	0.0245	0.025	0.0255	0.026	0.0295	0.028	0.0305	0.0285	0.0245	0.027	0.0285	0.029	0.0285	0.031	0.034	0.0335	0.0345	0.0415	0.05	0.0395	0.0455	0.0505	0.049	0.0545	0.044
rnd-6_family-2916	0.029	0.05	0.0105	0.0795	0.02	0.016	0.036	0.016	0.021	0.0095	0.0245	0.02	0.0745	0.0475	0.044	0.0095	0.036	0.0055	0.0095	0.0505	0.0105	0.068	0.0265	0.07	0.016	0.0255	0.016	0.0255	0.0455	0.015	0.0735
rnd-6_family-2921	0.0195	0.0155	0.024	0.0255	0.025	0.026	0.031	0.028	0.026	0.0345	0.0735	0.0395	0.0285	0.03	0.0295	0.031	0.0345	0.028	0.0325	0.0265	0.035	0.0305	0.0295	0.032	0.0305	0.031	0.049	0.055	0.037	0.03	0.0325
rnd-6_family-298	0.0285	0.028	0.0285	0.0275	0.021	0.025	0.0335	0.0305	0.0345	0.0305	0.0345	0.0315	0.035	0.0375	0.034	0.0305	0.0295	0.035	0.0355	0.031	0.035	0.0385	0.0385	0.0335	0.0355	0.0325	0.0355	0.03	0.032	0.0325	0.0355
rnd-6_family-3027	0.021	0.029	0.034	0.032	0.0215	0.026	0.022	0.026	0.0275	0.0315	0.03	0.0305	0.0265	0.032	0.0285	0.0345	0.0335	0.032	0.029	0.026	0.0265	0.0405	0.036	0.048	0.048	0.034	0.034	0.0295	0.0375	0.0405	0.0535
rnd-6_family-3028	0.0255	0.0205	0.0235	0.023	0.0285	0.028	0.027	0.029	0.029	0.035	0.0405	0.032	0.032	0.031	0.034	0.038	0.0375	0.036	0.0415	0.032	0.0365	0.0405	0.036	0.0355	0.0335	0.039	0.035	0.0335	0.026	0.0315	0.0305
rnd-6_family-306	0.019	0.05	0.0555	0.0115	0.0125	0.0155	0.0305	0.0205	0.0295	0.014	0.0195	0.014	0.0465	0.024	0.051	0.045	0.017	0.034	0.0225	0.048	0.051	0.032	0.0325	0.0195	0.0715	0.0355	0.034	0.03	0.0385	0.0335	0.0425
rnd-6_family-309	0.016	0.0135	0.0155	0.015	0.014	0.02	0.028	0.027	0.0265	0.0435	0.108	0.102	0.0815	0.0665	0.048	0.038	0.034	0.0335	0.0235	0.017	0.015	0.015	0.0145	0.0145	0.016	0.0205	0.021	0.02	0.0205	0.0325	0.0405
rnd-6_family-3123	0.011	0.01	0.0165	0.0205	0.029	0.04	0.0405	0.028	0.0735	0.0335	0.052	0.0385	0.0365	0.0355	0.024	0.0425	0.033	0.0215	0.035	0.0275	0.014	0.031	0.0445	0.019	0.0585	0.044	0.0225	0.0225	0.033	0.028	0.0345
rnd-6_family-3170	0.0285	0.0245	0.0225	0.0285	0.0285	0.0365	0.028	0.0385	0.029	0.029	0.033	0.0245	0.0335	0.0315	0.026	0.03	0.0295	0.0375	0.0315	0.0405	0.042	0.029	0.0455	0.031	0.035	0.034	0.0315	0.0355	0.034	0.0365	0.036
rnd-6_family-3179	0.0325	0.0085	0.033	0.0485	0.0245	0	0.017	0	0.0245	0.008	0.024	0.016	0.0245	0	0.008	0.0415	0.073	0.042	0.033	0.0165	0.0495	0.051	0.025	0.0755	0.0655	0.048	0.0585	0.0325	0.048	0.041	0.0335
rnd-6_family-3201	0.0275	0.0325	0.0305	0.0305	0.023	0.026	0.0255	0.032	0.027	0.0255	0.035	0.0285	0.023	0.0305	0.0265	0.0295	0.0325	0.047	0.043	0.0345	0.034	0.0375	0.035	0.0325	0.0385	0.039	0.037	0.0295	0.04	0.034	0.032
rnd-6_family-3207	0.0175	0.0235	0.0235	0.0235	0.026	0.023	0.02	0.024	0.0355	0.041	0.166	0.0575	0.0455	0.027	0.0245	0.027	0.028	0.0315	0.025	0.0285	0.022	0.026	0.0205	0.025	0.027	0.0255	0.038	0.0245	0.022	0.024	0.0265
rnd-6_family-3272	0.025	0.0215	0.0225	0.0225	0.024	0.028	0.028	0.033	0.032	0.0445	0.108	0.047	0.0455	0.0345	0.0305	0.028	0.0305	0.0345	0.0295	0.029	0.03	0.0275	0.0285	0.0285	0.028	0.03	0.0295	0.027	0.026	0.0235	0.024
rnd-6_family-3316	0.012	0.0215	0.0315	0.0175	0.0175	0.0295	0.0245	0.021	0.0435	0.029	0.0475	0.039	0.021	0.0635	0.0275	0.0275	0.027	0.03	0.031	0.042	0.026	0.0335	0.0315	0.027	0.0365	0.044	0.0345	0.0475	0.0395	0.0435	0.033
rnd-6_family-3349	0.0175	0.017	0.0395	0.0175	0.023	0.0315	0.03	0.014	0.0245	0.011	0.034	0.036	0.0155	0.023	0.0155	0.0225	0.013	0.034	0.037	0.041	0.0355	0.051	0.062	0.031	0.011	0.034	0.0395	0.079	0.0435	0.0675	0.049
rnd-6_family-3353	0.0205	0.0255	0.0245	0.03	0.0415	0.0305	0.0395	0.02	0.027	0.026	0.038	0.032	0.03	0.0315	0.0285	0.0255	0.031	0.0295	0.036	0.0275	0.037	0.0305	0.0335	0.031	0.0335	0.059	0.044	0.0515	0.0355	0.024	0.027
rnd-6_family-34	0.03	0.0265	0.024	0.0275	0.0225	0.0255	0.02	0.022	0.033	0.0315	0.058	0.034	0.0325	0.0315	0.024	0.035	0.0325	0.029	0.0295	0.028	0.0285	0.0435	0.048	0.0405	0.042	0.0465	0.041	0.033	0.028	0.0255	0.026
rnd-6_family-341	0.084	0.0515	0.0215	0.0325	0.024	0.0205	0.0145	0.024	0.03	0.03	0.0225	0.0275	0.019	0.0275	0.028	0.0465	0.0515	0.042	0.0205	0.031	0.0345	0.043	0.0285	0.026	0.038	0.0325	0.0315	0.0435	0.023	0.0335	0.0165
rnd-6_family-3476	0.03	0.0195	0.031	0.023	0.025	0.03	0.027	0.019	0.026	0.026	0.074	0.0475	0.031	0.024	0.035	0.0375	0.0275	0.046	0.047	0.036	0.03	0.0155	0.032	0.028	0.029	0.058	0.051	0.029	0.024	0.0165	0.027
rnd-6_family-3551	0.0265	0.0195	0.023	0.026	0.0235	0.024	0.0315	0.0145	0.0225	0.0225	0.0385	0.0395	0.0315	0.029	0.021	0.024	0.031	0.0225	0.023	0.0225	0.025	0.039	0.048	0.0405	0.04	0.06	0.0475	0.0415	0.058	0.0555	0.0295
rnd-6_family-3560	0.0115	0.015	0.016	0.013	0.0175	0.018	0.0275	0.0255	0.025	0.027	0.03	0.027	0.03	0.043	0.034	0.0365	0.0375	0.036	0.036	0.042	0.0445	0.035	0.0395	0.0405	0.045	0.04	0.043	0.045	0.0365	0.038	0.043
rnd-6_family-3563	0.0235	0.024	0.0255	0.0225	0.0125	0.014	0.0255	0.0285	0.021	0.025	0.01	0.0285	0.03	0.0135	0.038	0.0355	0.022	0.0195	0.032	0.021	0.038	0.0285	0.042	0.0585	0.0365	0.0645	0.065	0.0695	0.0575	0.027	0.04
rnd-6_family-3571	0.013	0.0115	0.0135	0.0145	0.0185	0.0205	0.02	0.0225	0.0255	0.0345	0.0615	0.0475	0.035	0.034	0.0415	0.034	0.035	0.036	0.0355	0.0295	0.034	0.0355	0.0365	0.0325	0.0335	0.0355	0.0385	0.041	0.047	0.0435	0.04
rnd-6_family-359	0.038	0.0315	0.0175	0.0235	0.0365	0.0205	0.064	0.025	0.022	0.0215	0.023	0.0225	0.0235	0.021	0.0255	0.024	0.0275	0.033	0.024	0.026	0.0275	0.031	0.029	0.0345	0.098	0.037	0.044	0.075	0.0235	0.026	0.0235
rnd-6_family-372	0.0095	0.0105	0.0115	0.0185	0.0555	0.0555	0.085	0.0825	0.03	0.024	0.039	0.0255	0.008	0.0085	0.0075	0.0085	0.042	0.018	0.0125	0.0265	0.0285	0.019	0.053	0.0695	0.0305	0.028	0.039	0.0305	0.036	0.0405	0.046
rnd-6_family-3815	0.019	0.0195	0.025	0.014	0.0225	0.03	0.022	0.024	0.029	0.0255	0.039	0.0405	0.039	0.025	0.0325	0.0465	0.0515	0.0395	0.0375	0.0385	0.0305	0.0325	0.043	0.046	0.0335	0.033	0.024	0.026	0.0345	0.031	0.0425
rnd-6_family-3840	0.025	0.029	0.022	0.023	0.0195	0.0215	0.044	0.0495	0.034	0.039	0.032	0.0385	0.0225	0.032	0.032	0.0235	0.0325	0.0205	0.0305	0.03	0.028	0.041	0.0285	0.04	0.035	0.0325	0.0465	0.034	0.0345	0.0455	0.0335
rnd-6_family-3866	0.0055	0.0125	0.005	0.007	0.005	0.0035	0.0025	0.0015	0.006	0.012	0.0055	0.0065	0.009	0.0115	0.006	0.0115	0.005	0.0075	0.032	0.0175	0.0135	0.034	0.0635	0.0445	0.023	0.118	0.083	0.0995	0.1365	0.168	0.045
rnd-6_family-3877	0.0075	0.014	0.0105	0.0035	0.012	0.0105	0.004	0.012	0.016	0.016	0.0225	0.01	0.0275	0.0265	0.018	0.025	0.0385	0.0435	0.0635	0.082	0.0485	0.045	0.0795	0.031	0.0545	0.0265	0.058	0.0405	0.0485	0.0605	0.046
rnd-6_family-389	0.001	0.0015	0.0025	5e-04	0.038	0.0375	0.097	5e-04	0.037	5e-04	0.037	0	5e-04	5e-04	0.001	5e-04	5e-04	0.0015	5e-04	5e-04	0.001	0.039	0.0015	0.005	0.0045	0.0645	0.004	0.195	0.15	0.2155	0.0605
rnd-6_family-3948	0.024	0.026	0.02	0.0185	0.016	0.019	0.0195	0.0245	0.025	0.0195	0.024	0.02	0.02	0.0235	0.0205	0.0255	0.0385	0.025	0.0265	0.0255	0.0315	0.0315	0.0465	0.038	0.0685	0.074	0.063	0.052	0.07	0.0395	0.0245
rnd-6_family-3999	0.039	0.0405	0.017	0.0215	0.029	0.025	0.021	0.0295	0.0315	0.0225	0.0305	0.0295	0.0405	0.0305	0.0275	0.031	0.04	0.0305	0.058	0.046	0.036	0.0325	0.0495	0.0345	0.024	0.0295	0.023	0.033	0.027	0.0365	0.0325
rnd-6_family-4009	0.025	0.025	0.0275	0.031	0.0165	0.0295	0.0215	0.05	0.034	0.0265	0.0505	0.027	0.0475	0.031	0.0285	0.029	0.027	0.0305	0.0365	0.027	0.0285	0.0325	0.034	0.0425	0.0405	0.037	0.029	0.0405	0.0375	0.0305	0.0265
rnd-6_family-4045	0.02	0.0135	0.0155	0.0215	0.0355	0.017	0.0185	0.0205	0.0205	0.0315	0.025	0.043	0.0335	0.0345	0.032	0.0385	0.0395	0.0365	0.0445	0.042	0.0435	0.0405	0.035	0.0405	0.041	0.0345	0.041	0.04	0.039	0.0245	0.0375
rnd-6_family-4048	0.009	0.026	0.0125	0.0195	0.024	0.002	0.0045	0.037	0.0225	0.009	0.0045	0.017	0.0105	0.0305	0.002	0.026	0.011	0.046	0.0415	0.0155	0.044	0.0415	0.024	0.0305	0.0565	0.052	0.0805	0.084	0.0735	0.0975	0.044
rnd-6_family-409	0.0225	0.0215	0.021	0.019	0.02	0.0255	0.023	0.0255	0.0255	0.0295	0.0345	0.0285	0.0265	0.022	0.0305	0.04	0.03	0.0345	0.0205	0.031	0.0435	0.047	0.057	0.029	0.037	0.0445	0.045	0.067	0.034	0.0415	0.024
rnd-6_family-4111	0.024	0.0285	0.024	0.02	0.031	0.025	0.032	0.02	0.0385	0.023	0.0285	0.031	0.027	0.0325	0.0325	0.0335	0.0315	0.031	0.039	0.037	0.0445	0.0455	0.0325	0.032	0.039	0.0425	0.0595	0.0415	0.025	0.0205	0.0285
rnd-6_family-4169	0.0255	0.0165	0.021	0.0235	0.0205	0.0255	0.0205	0.027	0.034	0.041	0.0435	0.0435	0.0285	0.03	0.0755	0.054	0.04	0.0285	0.0235	0.028	0.026	0.0255	0.023	0.031	0.034	0.032	0.03	0.0295	0.0315	0.0445	0.044
rnd-6_family-4179	0.019	0.019	0.023	0.024	0.0235	0.025	0.0225	0.0265	0.0375	0.072	0.042	0.0735	0.038	0.047	0.026	0.026	0.025	0.0255	0.0315	0.027	0.041	0.0295	0.0335	0.031	0.029	0.0415	0.039	0.029	0.0305	0.0225	0.023
rnd-6_family-4198	0.018	0.015	0.02	0.018	0.019	0.015	0.022	0.0215	0.018	0.02	0.0185	0.03	0.023	0.026	0.0305	0.0275	0.032	0.032	0.037	0.0415	0.0465	0.0425	0.048	0.05	0.0505	0.0535	0.0485	0.0405	0.0455	0.0455	0.0435
rnd-6_family-420	0.0225	0.0285	0.0135	0.0365	0.0175	0.023	0.0305	0.0165	0.036	0.0335	0.0125	0.019	0.0285	0.025	0.026	0.033	0.035	0.029	0.033	0.0285	0.0465	0.0475	0.074	0.0355	0.0415	0.042	0.0425	0.0595	0.034	0.025	0.0285
rnd-6_family-4222	0.015	0.013	0.014	0.014	0.0245	0.024	0.0205	0.0235	0.03	0.052	0.062	0.036	0.0365	0.0285	0.0325	0.034	0.028	0.0245	0.0325	0.028	0.033	0.0345	0.0315	0.0355	0.0395	0.038	0.0425	0.04	0.0405	0.0485	0.044
rnd-6_family-4261	0.024	0.026	0.0265	0.024	0.0305	0.0275	0.0345	0.0315	0.0345	0.036	0.044	0.034	0.026	0.03	0.0375	0.034	0.034	0.027	0.0375	0.0345	0.0285	0.032	0.0305	0.042	0.0435	0.0405	0.03	0.0275	0.0305	0.029	0.031
rnd-6_family-4289	0.0115	0.017	0.0205	0.0135	0.008	0.0215	0.0095	0.0115	0.011	0.0115	0.0315	0.0245	0.0295	0.009	0.047	0.0315	0.0325	0.0365	0.0185	0.0315	0.049	0.115	0.0935	0.0815	0.0695	0.0305	0.0395	0.03	0.0185	0.03	0.0155
rnd-6_family-4371	0.017	0.02	0.037	0.0175	0.0165	0.021	0.0275	0.0445	0.0355	0.02	0.0215	0.019	0.022	0.02	0.0255	0.0345	0.0345	0.0305	0.0375	0.0295	0.0295	0.0565	0.0405	0.04	0.04	0.056	0.038	0.046	0.044	0.04	0.039
rnd-6_family-453	0.0205	0.0185	0.0265	0.012	0.016	0.019	0.0235	0.0245	0.03	0.028	0.039	0.0325	0.0355	0.034	0.0365	0.0535	0.0385	0.0375	0.038	0.0405	0.0375	0.031	0.0355	0.0505	0.0415	0.0395	0.037	0.0375	0.031	0.026	0.0285
rnd-6_family-4564	0.032	0.0065	0.013	0.022	0.031	0.037	0.0315	0.0285	0.0285	0.034	0.0305	0.0455	0.036	0.0385	0.0285	0.026	0.0175	0.031	0.0235	0.0435	0.0635	0.0575	0.04	0.0105	0.019	0.021	0.04	0.0315	0.0425	0.038	0.051
rnd-6_family-4633	0.02	0.022	0.023	0.0235	0.0275	0.0295	0.0385	0.0325	0.0345	0.0345	0.0435	0.0385	0.0325	0.036	0.0325	0.0235	0.026	0.0255	0.0225	0.0205	0.0235	0.021	0.0265	0.0365	0.033	0.0405	0.0405	0.0425	0.0505	0.053	0.047
rnd-6_family-4698	0.038	0.019	0.017	0.027	0.0295	0.029	0.038	0.0255	0.0375	0.0495	0.084	0.0415	0.038	0.0265	0.0335	0.0265	0.0265	0.019	0.025	0.0245	0.024	0.0225	0.0275	0.0245	0.0405	0.041	0.036	0.032	0.0375	0.034	0.0235
rnd-6_family-480	0.009	0.006	0.007	0.0125	0.012	0.0145	0.016	0.0185	0.0305	0.1065	0.155	0.122	0.064	0.0525	0.031	0.0265	0.0325	0.0375	0.0275	0.024	0.023	0.0175	0.013	0.0125	0.017	0.0205	0.021	0.017	0.018	0.018	0.018
rnd-6_family-4801	0.017	0.02	0.019	0.02	0.0435	0.0605	0.0365	0.022	0.0285	0.038	0.037	0.0385	0.027	0.0355	0.0325	0.024	0.0285	0.0285	0.0345	0.0615	0.031	0.041	0.038	0.0345	0.041	0.025	0.0225	0.025	0.028	0.0285	0.0295
rnd-6_family-4827	0.052	0.0195	0.018	0.0225	0.0155	0.012	0.015	0.0155	0.016	0.0135	0.0185	0.02	0.0185	0.0185	0.022	0.022	0.0625	0.028	0.0935	0.02	0.0265	0.0215	0.026	0.025	0.066	0.0275	0.0635	0.0715	0.0315	0.0555	0.0615
rnd-6_family-4828	0.0215	0.0205	0.023	0.019	0.019	0.0165	0.012	0.053	0.0305	0.0255	0.0155	0.0235	0.0265	0.027	0.0375	0.0285	0.037	0.0315	0.0295	0.0395	0.046	0.031	0.0395	0.052	0.0395	0.044	0.0525	0.042	0.0445	0.0405	0.031
rnd-6_family-4866	0.0175	0.038	0.0135	0.033	0.0165	0.0225	0.011	0.0105	0.0255	0.0205	0.0245	0.0235	0.0325	0.0205	0.0325	0.049	0.0415	0.03	0.0725	0.0315	0.04	0.0475	0.076	0.019	0.043	0.0405	0.027	0.0275	0.048	0.031	0.033
rnd-6_family-5080	0.0295	0.0275	0.0275	0.0185	0.0245	0.02	0.028	0.037	0.0305	0.032	0.027	0.032	0.0285	0.0275	0.026	0.031	0.023	0.03	0.036	0.033	0.0355	0.032	0.0515	0.043	0.045	0.0315	0.038	0.033	0.0315	0.048	0.04
rnd-6_family-5107	0.0305	0.0245	0.015	0.0145	0.0265	0.0535	0.0545	0.0935	0.0235	0.0575	0.039	0.013	0.031	0.024	0.011	0.0255	0.012	0.0145	0.0175	0.0245	0.022	0.012	0.019	0.023	0.043	0.0625	0.0575	0.047	0.0305	0.041	0.039
rnd-6_family-5179	0.0175	0.0115	0.0155	0.0135	0.021	0.0185	0.019	0.0145	0.018	0.0185	0.018	0.0225	0.0165	0.021	0.0205	0.0185	0.0195	0.1025	0.02	0.0155	0.0235	0.0235	0.1415	0.137	0.0195	0.017	0.0195	0.024	0.113	0.0165	0.023
rnd-6_family-5250	0.025	0.029	0.0365	0.0235	0.0255	0.028	0.0365	0.0335	0.0235	0.029	0.0205	0.015	0.024	0.03	0.0215	0.025	0.021	0.0235	0.031	0.041	0.034	0.025	0.0405	0.045	0.041	0.056	0.0445	0.066	0.0375	0.0335	0.0355
rnd-6_family-5259	0.0345	0	0.0795	0	0	0	0.048	0.0345	0.0345	0.0795	0.017	0.031	0.0345	0.0345	0.031	0.0345	0	0	0.031	0.048	0.017	0.0795	0.0345	0.031	0	0.017	0.097	0.017	0.0825	0.031	0.017
rnd-6_family-5268	0.038	0.027	0.018	0.0165	0.0155	0.0195	0.023	0.033	0.0315	0.025	0.02	0.03	0.0325	0.024	0.021	0.025	0.0455	0.0515	0.0255	0.025	0.024	0.022	0.039	0.026	0.0265	0.071	0.035	0.073	0.0615	0.0315	0.0425
rnd-6_family-5269	0.022	0.0165	0.0335	0.019	0.0285	0.0295	0.024	0.0315	0.029	0.027	0.078	0.0315	0.0375	0.042	0.025	0.036	0.0295	0.037	0.0365	0.0325	0.028	0.028	0.0255	0.0315	0.0295	0.039	0.042	0.032	0.0305	0.033	0.0365
rnd-6_family-5270	0.0295	0.04	0.0215	0.0105	0.0295	0.0215	0.0135	0.0295	0.0295	0.0215	0.043	0.0215	0.0295	0.0245	0.011	0.0295	0.048	0.016	0.0325	0.043	0.016	0.016	0.0295	0.024	0.0535	0.0455	0.078	0.08	0.027	0.0265	0.062
rnd-6_family-5309	0.028	0.0245	0.0125	0.022	0.022	0.023	0.02	0.0225	0.0205	0.0215	0.0245	0.0605	0.037	0.031	0.042	0.0225	0.0195	0.029	0.0485	0.0435	0.043	0.0355	0.0415	0.039	0.03	0.0495	0.045	0.0205	0.0405	0.0355	0.0445
rnd-6_family-5310	0.0095	0.0085	0.017	0.0105	0.0195	0.008	0.015	0.0135	0.0265	0.0505	0.144	0.0445	0.049	0.036	0.0405	0.0375	0.046	0.0375	0.0495	0.034	0.041	0.0265	0.0245	0.031	0.023	0.0315	0.031	0.0335	0.0235	0.0225	0.0165
rnd-6_family-5312	0.0045	0.0055	0.006	0.0095	0.0475	0.0105	0.0465	0.007	0.041	0.0055	0.01	0.047	0.005	0.007	0.008	0.0085	0.0455	0.04	0.0115	0.049	0.012	0.0525	0.0475	0.052	0.048	0.0865	0.0165	0.0485	0.0865	0.125	0.011
rnd-6_family-5314	0.0075	0.0075	0.0105	0.007	0.0105	0.0075	0.011	0.0155	0.0135	0.0405	0.1945	0.0695	0.033	0.0255	0.0475	0.0295	0.0455	0.043	0.033	0.024	0.027	0.041	0.0445	0.0315	0.0345	0.0205	0.0285	0.028	0.0255	0.021	0.0215
rnd-6_family-535	0.0145	0.015	0.011	0.014	0.0235	0.0145	0.0195	0.0195	0.0365	0.016	0.014	0.024	0.0145	0.015	0.0225	0.033	0.022	0.02	0.0405	0.0385	0.0505	0.024	0.029	0.038	0.0495	0.063	0.095	0.0785	0.081	0.0355	0.028
rnd-6_family-548	0.0175	0.0165	0.0265	0.033	0.039	0.035	0.033	0.025	0.0255	0.053	0.1005	0.0665	0.0475	0.0325	0.037	0.0285	0.0375	0.0305	0.0265	0.024	0.0205	0.0175	0.024	0.0235	0.024	0.024	0.0215	0.024	0.025	0.0295	0.033
rnd-6_family-5544	0.0295	0.029	0.03	0.031	0.037	0.0345	0.0355	0.033	0.0365	0.0315	0.0345	0.025	0.0395	0.0355	0.0285	0.0285	0.03	0.0305	0.028	0.032	0.033	0.033	0.0275	0.0325	0.0355	0.034	0.0345	0.0325	0.0355	0.032	0.0325
rnd-6_family-560	0.0085	0.006	0.015	0.0285	0.005	0.017	0.0085	0.0125	0.0145	0.025	0.018	0.0245	0.005	0.0155	0.0475	0.014	0.0065	0.012	0.0205	0.0855	0.0725	0.0285	0.075	0.14	0.078	0.0165	0.0265	0.07	0.028	0.0205	0.0535
rnd-6_family-5699	0.0175	0.014	0.0155	0.017	0.017	0.0225	0.0175	0.025	0.019	0.0305	0.0365	0.026	0.026	0.0245	0.027	0.0325	0.049	0.0525	0.0335	0.0395	0.031	0.035	0.0335	0.035	0.044	0.033	0.0415	0.0465	0.0405	0.0585	0.059
rnd-6_family-5704	0.002	0.021	0.036	0.0295	0.008	0.0045	0.037	0.0325	0.0365	0.0325	0.024	0.04	0.0065	0.032	0.029	0.045	0.0505	0.0265	0.0625	0.052	0.027	0.035	0.0775	0.0825	0.0165	0.0345	0.0345	0.0395	0.021	0.0105	0.0125
rnd-6_family-578	0.0405	0.0375	0.042	0.0415	0.018	0.065	0.022	0.018	0.035	0.022	0.023	0.039	0.0205	0.015	0.0135	0.0055	0.016	0.015	0.0205	0.0555	0.068	0.032	0.051	0.042	0.0135	0.0205	0.0785	0.0335	0.024	0.046	0.0255
rnd-6_family-5814	0.022	0.0465	0.0155	0.029	0.015	0.0235	0.031	0.024	0.0285	0.015	0.017	0.027	0.054	0.014	0.045	0.034	0.0415	0.0455	0.0285	0.0285	0.0495	0.0275	0.078	0.02	0.028	0.0285	0.045	0.027	0.046	0.0415	0.0255
rnd-6_family-5933	0.0015	0.0035	0.0035	0.0025	0.0025	0.0055	0.005	0.009	0.0095	0.0155	0.024	0.018	0.0165	0.028	0.0255	0.03	0.06	0.057	0.045	0.0385	0.036	0.039	0.07	0.0675	0.0665	0.062	0.067	0.0805	0.0635	0.024	0.024
rnd-6_family-6146	0.037	0.0455	0.0185	0.0175	0.015	0.0275	0.0265	0.032	0.022	0.03	0.0415	0.0325	0.023	0.0355	0.0325	0.028	0.042	0.0275	0.0235	0.0355	0.0425	0.047	0.041	0.025	0.0265	0.0295	0.027	0.042	0.0395	0.0385	0.0525
rnd-6_family-6192	0.048	0.0445	0.046	0.0185	0.0185	0.018	0.0245	0.022	0.0215	0.0185	0.0185	0.0135	0.02	0.027	0.0175	0.0215	0.03	0.0315	0.0285	0.0475	0.049	0.0365	0.064	0.0295	0.0265	0.0375	0.0695	0.037	0.0445	0.048	0.0205
rnd-6_family-6207	0.012	0.013	0.0125	0.016	0.0075	0.0145	0.011	0.016	0.0125	0.012	0.0535	0.039	0.031	0.0225	0.025	0.0205	0.0455	0.039	0.0395	0.0475	0.035	0.0275	0.06	0.0435	0.0365	0.063	0.079	0.048	0.0395	0.0505	0.0265
rnd-6_family-6224	0.012	0.0195	0.018	0.014	0.016	0.017	0.0225	0.0195	0.0295	0.027	0.0275	0.026	0.025	0.027	0.0255	0.025	0.0375	0.0385	0.0355	0.038	0.0385	0.0385	0.0435	0.0565	0.0395	0.053	0.049	0.061	0.0435	0.0375	0.0395
rnd-6_family-6227	0.0195	0.0165	0.0195	0.0165	0.018	0.0185	0.024	0.016	0.02	0.0185	0.0235	0.015	0.022	0.0225	0.0265	0.0245	0.025	0.027	0.0315	0.036	0.0355	0.0395	0.043	0.0475	0.0515	0.058	0.0555	0.0535	0.063	0.057	0.053
rnd-6_family-6228	0.023	0.0235	0.026	0.03	0.026	0.033	0.0335	0.0285	0.0265	0.032	0.038	0.0295	0.0265	0.0275	0.027	0.0255	0.031	0.0335	0.036	0.032	0.047	0.0545	0.0355	0.0325	0.039	0.0445	0.0365	0.028	0.028	0.03	0.0365
rnd-6_family-6235	0.023	0.02	0.019	0.018	0.016	0.0235	0.021	0.0175	0.019	0.0285	0.0385	0.024	0.028	0.0195	0.0305	0.044	0.02	0.0165	0.0195	0.0305	0.019	0.0245	0.0525	0.0335	0.0245	0.0275	0.1165	0.1075	0.0445	0.0445	0.029
rnd-6_family-6280	0.0395	0.031	0.03	0.033	0.0315	0.03	0.0285	0.028	0.019	0.0425	0.027	0.029	0.0405	0.0205	0.0255	0.0325	0.035	0.0225	0.041	0.0285	0.0375	0.024	0.0325	0.0355	0.0255	0.0365	0.0305	0.0375	0.045	0.035	0.0455
rnd-6_family-629	0.0135	0.033	0.0345	0.019	0.0365	0.02	0.022	0.0515	0.0295	0.0445	0.044	0.0335	0.0395	0.0975	0.018	0.033	0.023	0.0405	0.0265	0.0235	0.0325	0.0245	0.0195	0.036	0.0225	0.0385	0.0435	0.018	0.026	0.0325	0.023
rnd-6_family-6290	0.0215	0.0305	0.0155	0.025	0.037	0.0435	0.0285	0.0205	0.036	0.03	0.02	0.0225	0.025	0.0165	0.026	0.0345	0.026	0.0375	0.0315	0.0345	0.019	0.0355	0.048	0.025	0.0405	0.061	0.0325	0.065	0.05	0.0165	0.0425
rnd-6_family-6376	0.0285	0.0215	0.021	0.015	0.025	0.0185	0.0215	0.025	0.033	0.0315	0.0305	0.0235	0.029	0.036	0.037	0.0195	0.033	0.042	0.0355	0.029	0.0505	0.034	0.0565	0.0335	0.0415	0.04	0.025	0.024	0.034	0.0345	0.0715
rnd-6_family-6395	0.028	0.026	0.0285	0.023	0.02	0.0305	0.0305	0.0325	0.024	0.026	0.028	0.028	0.027	0.023	0.026	0.029	0.024	0.0295	0.032	0.0305	0.0325	0.0305	0.0445	0.0485	0.0455	0.0385	0.042	0.0485	0.049	0.04	0.0355
rnd-6_family-643	0.038	0.005	0.0155	0.079	0.005	0.0095	0.0175	0.032	0.0095	0.019	0.005	0.044	0.0095	0.019	0.0475	0.0485	0.019	0.0095	0.05	0.163	0.011	0.0895	0.099	0.011	0.0205	0.017	0.0335	0.0145	0.0285	0.0095	0.024
rnd-6_family-6660	0.027	0.02	0.0265	0.027	0.0305	0.033	0.0315	0.0295	0.0325	0.034	0.0495	0.0315	0.031	0.03	0.031	0.0345	0.034	0.0365	0.0285	0.0345	0.031	0.0355	0.0315	0.032	0.0355	0.0315	0.0345	0.0395	0.0325	0.031	0.032
rnd-6_family-667	0.043	0.012	0.048	0.0825	0.059	0.0675	0.062	0.0025	0.008	0.032	0.0075	0.018	0.0275	0.0095	0.012	0.0155	0.057	0.0195	0.0315	0.054	0.042	0.022	0.023	0.0135	0.0085	0.038	0.017	0.0155	0.0535	0.0725	0.0285
rnd-6_family-6686	0.027	0.0255	0.026	0.0315	0.0305	0.028	0.0265	0.025	0.0145	0.0235	0.0285	0.035	0.026	0.02	0.0345	0.039	0.038	0.033	0.0255	0.028	0.037	0.0435	0.045	0.0495	0.037	0.044	0.047	0.031	0.0415	0.035	0.0235
rnd-6_family-669	0.0325	0.0325	0.018	0.007	0.011	0.0165	0.0095	0.021	0.027	0.02	0.0255	0.031	0.051	0.041	0.021	0.0265	0.0225	0.028	0.034	0.0225	0.022	0.0455	0.0155	0.031	0.034	0.0575	0.054	0.059	0.0635	0.0865	0.029
rnd-6_family-6718	0.0045	0.0035	0.004	0.004	0.009	0.022	0.013	0.0115	0.013	0.026	0.0805	0.0335	0.03	0.019	0.0225	0.0515	0.0445	0.032	0.034	0.0545	0.039	0.046	0.0355	0.0545	0.1265	0.0385	0.0385	0.0335	0.019	0.022	0.0355
rnd-6_family-673	0.035	0.017	0.018	0.032	0.014	0.0285	0.0275	0.0315	0.02	0.02	0.0305	0.022	0.036	0.033	0.0325	0.0255	0.037	0.0265	0.0235	0.044	0.0345	0.0385	0.0335	0.027	0.0445	0.0345	0.053	0.0415	0.0295	0.054	0.0505
rnd-6_family-677	0.021	0.029	0.0195	0.0045	0.013	0.014	0.0225	0.0325	0.0125	0.015	0.015	0.0225	0.0355	0.0425	0.0265	0.024	0.015	0.0215	0.066	0.073	0.0505	0.042	0.0345	0.027	0.067	0.039	0.052	0.039	0.045	0.0425	0.0355
rnd-6_family-678	0.023	0.036	0.023	0.019	0.027	0.032	0.0265	0.0285	0.0235	0.0205	0.0255	0.0225	0.0175	0.0245	0.0435	0.03	0.0275	0.031	0.04	0.0215	0.0295	0.036	0.0325	0.0385	0.0475	0.0485	0.045	0.05	0.045	0.0455	0.0405
rnd-6_family-6789	0.0345	0.019	0.0265	0.028	0.0235	0.0285	0.0285	0.027	0.0195	0.027	0.023	0.028	0.021	0.027	0.0195	0.0295	0.0295	0.0305	0.0285	0.04	0.033	0.0295	0.036	0.0325	0.0385	0.0485	0.069	0.0585	0.052	0.0355	0.028
rnd-6_family-679	0.029	0.017	0.021	0.0175	0.0285	0.035	0.021	0.023	0.0265	0.035	0.024	0.023	0.032	0.029	0.028	0.033	0.02	0.041	0.0255	0.0385	0.04	0.0485	0.0665	0.048	0.041	0.0425	0.0375	0.034	0.037	0.033	0.027
rnd-6_family-6874	0.0295	0.027	0.0335	0.037	0.039	0.028	0.0195	0.028	0.025	0.019	0.023	0.023	0.03	0.024	0.028	0.022	0.0255	0.0275	0.0325	0.038	0.0365	0.0455	0.036	0.04	0.054	0.0355	0.0345	0.0345	0.045	0.0395	0.0375
rnd-6_family-69	0.0195	0.0245	0.03	0.036	0.04	0.0405	0.0295	0.0265	0.025	0.028	0.0365	0.0275	0.0285	0.0325	0.026	0.0245	0.021	0.027	0.034	0.031	0.0435	0.033	0.036	0.039	0.0375	0.0365	0.035	0.0375	0.042	0.0345	0.0375
rnd-6_family-698	0.001	0.0025	0.0025	0.003	0.003	0.006	0.0035	0.005	0.0035	0.0025	0.003	0.004	0.004	0.006	0.012	0.018	0.0275	0.0275	0.026	0.0225	0.0345	0.036	0.0465	0.053	0.0695	0.0625	0.0755	0.0925	0.11	0.123	0.1135
rnd-6_family-6994	0.017	0.015	0.018	0.0185	0.018	0.022	0.0215	0.0205	0.0285	0.025	0.03	0.027	0.02	0.0255	0.026	0.0255	0.0275	0.0285	0.025	0.0305	0.033	0.036	0.044	0.0585	0.063	0.052	0.0575	0.0505	0.048	0.0435	0.0455
rnd-6_family-7038	0.0195	0.025	0.0275	0.036	0.0255	0.051	0.0205	0.0255	0.0155	0.0235	0.023	0.0335	0.0295	0.031	0.0315	0.0325	0.024	0.033	0.0325	0.0365	0.026	0.0265	0.037	0.04	0.0325	0.042	0.037	0.0435	0.0415	0.058	0.0405
rnd-6_family-7040	0.0145	0.0225	0.021	0.0165	0.019	0.018	0.0165	0.016	0.02	0.018	0.039	0.035	0.026	0.0295	0.03	0.038	0.032	0.04	0.0445	0.0405	0.063	0.0495	0.0485	0.051	0.032	0.0355	0.041	0.036	0.048	0.0325	0.0255
rnd-6_family-7070	0.025	0.029	0.026	0.0265	0.0295	0.0205	0.0205	0.0245	0.0305	0.017	0.0345	0.0425	0.0405	0.0285	0.0305	0.0455	0.0195	0.0385	0.0235	0.053	0.041	0.0245	0.04	0.038	0.0425	0.031	0.037	0.044	0.0385	0.018	0.0375
rnd-6_family-7125	0.0275	0.0245	0.033	0.036	0.0405	0.0355	0.0205	0.0215	0.0155	0.021	0.026	0.0255	0.034	0.027	0.0285	0.0335	0.0385	0.027	0.0295	0.0245	0.0285	0.0345	0.039	0.028	0.0365	0.031	0.031	0.049	0.062	0.0405	0.053
rnd-6_family-7240	0.012	0.006	0.0105	0.009	0.004	0.0125	0.0075	0.0095	0.0145	0.0115	0.014	0.03	0.019	0.018	0.025	0.0275	0.022	0.035	0.033	0.033	0.049	0.046	0.0455	0.0525	0.028	0.0725	0.0845	0.055	0.066	0.0845	0.0655
rnd-6_family-7313	0.018	0.017	0.0205	0.0195	0.0225	0.0255	0.0235	0.027	0.0245	0.028	0.078	0.035	0.036	0.042	0.044	0.034	0.034	0.0415	0.0305	0.0305	0.039	0.03	0.0315	0.0325	0.0315	0.032	0.032	0.035	0.0335	0.0395	0.031
rnd-6_family-7335	0.0035	0.003	0.013	0.0135	0.0105	0.011	0.019	0.026	0.022	0.0265	0.0455	0.036	0.0435	0.0395	0.073	0.0685	0.0485	0.0405	0.041	0.041	0.0435	0.028	0.0255	0.025	0.0495	0.0385	0.029	0.031	0.04	0.034	0.0295
rnd-6_family-7361	0.0325	0.027	0.0255	0.0285	0.0365	0.029	0.0375	0.0335	0.03	0.028	0.0315	0.0425	0.0395	0.025	0.0305	0.038	0.0395	0.039	0.0285	0.027	0.034	0.0345	0.03	0.033	0.031	0.0265	0.0325	0.0325	0.035	0.028	0.0325
rnd-6_family-740	0.0205	0.0355	0.028	0.017	0.0255	0.0285	0.044	0.0195	0.0195	0.0205	0.0235	0.0255	0.0415	0.0255	0.0245	0.033	0.037	0.023	0.022	0.0465	0.0425	0.0245	0.03	0.051	0.0555	0.034	0.042	0.0255	0.0535	0.0415	0.038
rnd-6_family-7417	0.0085	0.0075	0.0075	0.012	0.0755	0.0355	0.008	0.0165	0.026	0.0645	0.043	0.16	0.0375	0.0425	0.0095	0.0215	0.091	0.039	0.021	0.0185	0.017	0.025	0.028	0.0245	0.027	0.033	0.025	0.026	0.0095	0.022	0.019
rnd-6_family-745	0.0205	0.0185	0.0235	0.018	0.028	0.0325	0.0285	0.025	0.028	0.0405	0.085	0.0535	0.0465	0.035	0.038	0.035	0.041	0.0295	0.038	0.0245	0.0385	0.0255	0.0255	0.0255	0.035	0.0295	0.0235	0.0225	0.03	0.029	0.0285
rnd-6_family-7591	0.024	0.0225	0.0225	0.019	0.0285	0.0325	0.027	0.0295	0.032	0.0305	0.046	0.0295	0.0315	0.036	0.0335	0.037	0.035	0.033	0.036	0.0375	0.0355	0.0335	0.0335	0.034	0.036	0.036	0.0365	0.0365	0.033	0.034	0.029
rnd-6_family-7623	0.018	0.0175	0.017	0.0255	0.021	0.018	0.031	0.0325	0.0405	0.0385	0.0275	0.0345	0.042	0.032	0.0235	0.0345	0.0355	0.0425	0.04	0.0185	0.041	0.0445	0.044	0.041	0.0305	0.028	0.048	0.0405	0.0225	0.0275	0.043
rnd-6_family-776	0.023	0.0245	0.0245	0.0215	0.0235	0.0225	0.023	0.02	0.025	0.0195	0.0245	0.025	0.026	0.0245	0.0275	0.0295	0.0275	0.0285	0.029	0.035	0.041	0.0415	0.0515	0.0465	0.049	0.0615	0.0445	0.045	0.0405	0.0335	0.0405
rnd-6_family-7762	0.018	0.015	0.016	0.0275	0.024	0.0195	0.03	0.0235	0.034	0.0265	0.0265	0.0365	0.0305	0.0325	0.039	0.0475	0.0405	0.0325	0.046	0.0565	0.041	0.0425	0.0255	0.027	0.042	0.0405	0.0475	0.0265	0.03	0.0285	0.0285
rnd-6_family-781	0.024	0.028	0.0265	0.0195	0.022	0.025	0.0285	0.021	0.027	0.024	0.028	0.0285	0.029	0.026	0.0245	0.034	0.0275	0.027	0.0335	0.029	0.034	0.0335	0.0405	0.037	0.04	0.057	0.0395	0.044	0.0495	0.044	0.051
rnd-6_family-7825	0.029	0.0235	0.0145	0.009	0.0275	0.0105	0.0555	0.0145	0.0055	0.0085	0.0115	0.018	0.026	0.024	0.04	0.0425	0.042	0.0215	0.053	0.022	0.0285	0.017	0.053	0.1	0.065	0.0475	0.058	0.038	0.0365	0.0245	0.0325
rnd-6_family-7829	0.095	0.0375	0.0225	0.015	0.03	0.0225	0.05	0.0575	0.015	0	0.08	0.0575	0.0075	0.0075	0.015	0.05	0	0.015	0.03	0.0075	0.0575	0.0725	0.015	0.0225	0.0075	0.0075	0.045	0.03	0.0575	0.0575	0.015
rnd-6_family-783	0.0205	0.02	0.0155	0.0155	0.017	0.0145	0.019	0.0195	0.0215	0.023	0.021	0.0185	0.017	0.0205	0.0325	0.0355	0.021	0.0315	0.0305	0.0255	0.0375	0.048	0.0685	0.0775	0.0865	0.075	0.056	0.028	0.0305	0.0285	0.0235
rnd-6_family-803	0.0205	0.026	0.0255	0.0175	0.0205	0.0245	0.0245	0.058	0.031	0.0255	0.0315	0.04	0.0505	0.03	0.029	0.031	0.0285	0.0305	0.028	0.025	0.0365	0.03	0.027	0.0325	0.0355	0.0295	0.0585	0.031	0.0435	0.046	0.032
rnd-6_family-8074	0.027	0.022	0.027	0.0285	0.032	0.0345	0.028	0.028	0.032	0.0415	0.065	0.047	0.038	0.031	0.034	0.0405	0.0445	0.04	0.0325	0.0315	0.031	0.034	0.0325	0.027	0.0245	0.0235	0.0265	0.0245	0.025	0.024	0.023
rnd-6_family-8135	0.014	0.01	0.0105	0.008	0.054	0.0065	0.0075	0.0085	0.0535	0.0065	0.033	0.009	0.0065	0.008	0.009	0.054	0.04	0.056	0.0115	0.039	0.1245	0.1745	0.1065	0.013	0.0165	0.023	0.0185	0.0185	0.0135	0.0355	0.01
rnd-6_family-8151	0.0075	0.009	0.007	0.006	0.0085	0.0075	0.007	0.008	0.009	0.0075	0.008	0.0075	0.0135	0.0165	0.0175	0.0225	0.0245	0.0425	0.041	0.046	0.057	0.076	0.0805	0.0775	0.0615	0.063	0.063	0.056	0.0555	0.044	0.0475
rnd-6_family-8196	0.01	0.019	0.0155	0.0175	0.024	0.019	0.0215	0.0385	0.025	0.0245	0.02	0.034	0.016	0.021	0.0205	0.0235	0.041	0.038	0.021	0.027	0.06	0.0385	0.036	0.0315	0.03	0.0415	0.0615	0.064	0.0655	0.0515	0.042
rnd-6_family-821	0.014	0.0145	0.019	0.0155	0.02	0.0315	0.0345	0.024	0.031	0.0335	0.087	0.0505	0.033	0.027	0.0255	0.022	0.03	0.0275	0.0435	0.0275	0.024	0.0355	0.0375	0.041	0.0395	0.0395	0.041	0.0295	0.0345	0.0335	0.034
rnd-6_family-826	0.022	0.02	0.0225	0.0145	0.018	0.0285	0.02	0.0215	0.0315	0.018	0.024	0.0215	0.0295	0.0325	0.028	0.0285	0.03	0.0325	0.0285	0.0385	0.033	0.04	0.041	0.054	0.049	0.0405	0.0455	0.035	0.0495	0.055	0.047
rnd-6_family-831	0.044	0.016	0.0105	0.0055	0.016	0.0455	0.0335	0.0105	0.0105	0.0105	0.0265	0.0385	0.0595	0.0625	0.014	0.0105	0.047	0.065	0.0665	0.016	0.0455	0.0905	0.068	0.03	0.0105	0.0055	0.0335	0.021	0.0245	0.047	0.0195
rnd-6_family-833	0.0375	0.029	0.0395	0.032	0.0295	0.0435	0.0285	0.0305	0.0415	0.028	0.026	0.0265	0.0295	0.024	0.029	0.036	0.03	0.0265	0.0285	0.031	0.032	0.0285	0.034	0.05	0.0385	0.024	0.0315	0.031	0.034	0.0365	0.0345
rnd-6_family-846	0.034	0.0475	0.023	0.046	0.0245	0.0405	0.033	0.0245	0.0575	0.014	0.015	0.0165	0.03	0.018	0.0165	0.0245	0.033	0.023	0.0475	0.0675	0.023	0.059	0.0215	0.0285	0.0455	0.0505	0.0305	0.0345	0.013	0.021	0.037
rnd-6_family-8475	0.0185	0.0175	0.019	0.0185	0.0175	0.0185	0.0235	0.0255	0.033	0.038	0.0725	0.0425	0.038	0.0385	0.0375	0.0335	0.035	0.0375	0.0355	0.0365	0.038	0.0345	0.033	0.035	0.0335	0.0295	0.03	0.0385	0.0305	0.03	0.03
rnd-6_family-8511	0.0295	0.0295	0.0225	0.031	0.027	0.0285	0.024	0.0435	0.0275	0.026	0.033	0.034	0.03	0.031	0.03	0.031	0.032	0.0315	0.0315	0.0355	0.036	0.031	0.0325	0.0325	0.0335	0.0405	0.036	0.043	0.036	0.04	0.0305
rnd-6_family-8576	0.033	0.034	0.0195	0.023	0.017	0.0265	0.027	0.023	0.031	0.0305	0.0305	0.021	0.0235	0.025	0.021	0.0235	0.0265	0.031	0.0325	0.0345	0.033	0.035	0.0555	0.0445	0.0485	0.0675	0.0405	0.0335	0.039	0.0335	0.037
rnd-6_family-86	0.007	0.039	0.088	0.112	0.0135	0.004	0.0135	0.086	0.0185	0.0535	0.009	0.0075	0.0065	0.006	0.005	0.0085	0.015	0.0095	0.08	0.0165	0.039	0.011	0.0395	0.009	0.086	0.0175	0.0505	0.0415	0.0855	0.0135	0.0105
rnd-6_family-9019	0.016	0.021	0.0245	0.019	0.025	0.0275	0.026	0.0335	0.0365	0.0395	0.0885	0.054	0.0645	0.033	0.05	0.028	0.042	0.037	0.0325	0.028	0.0215	0.0205	0.022	0.028	0.0215	0.028	0.0215	0.03	0.0325	0.0275	0.021
rnd-6_family-9117	0	0	0	0.001	5e-04	0.0035	0.0015	0.003	0.0035	0.0055	0.005	0.0045	0.0105	0.0195	0.02	0.0355	0.0205	0.013	0.0235	0.0395	0.047	0.0295	0.024	0.0375	0.061	0.0665	0.0505	0.0415	0.0975	0.141	0.1945
rnd-6_family-946	0.007	0.0105	0.0095	0.0205	0.018	0.0285	0.015	0.0175	0.0195	0.048	0.022	0.031	0.0215	0.061	0.0405	0.04	0.02	0.0525	0.0545	0.032	0.0285	0.033	0.036	0.0395	0.036	0.0455	0.0355	0.028	0.049	0.053	0.048
rnd-6_family-9524	0.0865	0.1535	0.132	0.063	0.025	0.028	0.022	0.0135	0.0155	0.017	0.013	0.013	0.0185	0.0135	0.0235	0.012	0.0155	0.015	0.016	0.016	0.02	0.0215	0.027	0.018	0.0325	0.035	0.022	0.0235	0.0285	0.032	0.0275
rnd-6_family-9540	0.0335	0.0375	0.0125	0.0135	0.0135	0.0225	0.0195	0.016	0.017	0.021	0.0145	0.0215	0.0275	0.019	0.024	0.0325	0.0345	0.049	0.035	0.0365	0.041	0.033	0.043	0.056	0.0455	0.05	0.0535	0.045	0.0475	0.05	0.033
rnd-6_family-9596	0.031	0.025	0.0315	0.031	0.0305	0.031	0.034	0.0345	0.033	0.0435	0.049	0.0335	0.034	0.03	0.028	0.0315	0.0275	0.0285	0.028	0.029	0.0295	0.035	0.031	0.0325	0.031	0.031	0.03	0.0335	0.0335	0.0325	0.035
rnd-6_family-9635	0.027	0.02	0.0235	0.0205	0.023	0.0275	0.022	0.036	0.03	0.031	0.0425	0.033	0.0265	0.029	0.021	0.039	0.0315	0.027	0.039	0.03	0.031	0.034	0.0345	0.045	0.037	0.0365	0.041	0.04	0.04	0.038	0.0425
rnd-6_family-975	0.0135	0.01	0.0105	0.014	0.015	0.022	0.026	0.028	0.0615	0.05	0.1085	0.0635	0.0485	0.0355	0.0505	0.0325	0.0285	0.0285	0.023	0.0275	0.0245	0.0315	0.025	0.0315	0.0255	0.025	0.03	0.025	0.034	0.0265	0.024
rnd-6_family-9776	0.0275	0.0225	0.025	0.029	0.0185	0.0245	0.022	0.0265	0.0285	0.031	0.035	0.027	0.028	0.039	0.028	0.027	0.047	0.0485	0.027	0.036	0.031	0.0315	0.0315	0.0405	0.0395	0.0435	0.041	0.0375	0.0325	0.0335	0.0395
rnd-6_family-9778	0.0235	0.0205	0.0225	0.027	0.025	0.035	0.0215	0.0315	0.0265	0.024	0.0355	0.0275	0.035	0.028	0.029	0.0285	0.032	0.033	0.03	0.0575	0.025	0.0255	0.0395	0.032	0.0525	0.073	0.024	0.024	0.0295	0.0435	0.0395
rnd-6_family-980	0.019	0.019	0.028	0.025	0.0265	0.027	0.0285	0.032	0.0445	0.0585	0.088	0.0705	0.0495	0.032	0.026	0.029	0.028	0.028	0.031	0.025	0.0205	0.022	0.021	0.023	0.025	0.0315	0.04	0.0315	0.0255	0.022	0.021
X5B_LINE	0.0025	0.003	0.006	0.005	0.0045	0.006	0.0065	0.01	0.0125	0.0095	0.032	0.015	0.007	0.021	0.0385	0.0125	0.0125	0.0405	0.068	0.0295	0.047	0.067	0.0465	0.039	0.1365	0.191	0.0235	0.032	0.025	0.031	0.02
rnd-1_family-101	0.026	0.0175	0.023	0.024	0.021	0.021	0.0245	0.035	0.0335	0.029	0.0635	0.0395	0.0305	0.0415	0.036	0.031	0.036	0.043	0.044	0.0395	0.0465	0.0375	0.0365	0.032	0.0275	0.031	0.0275	0.0285	0.0285	0.024	0.022
rnd-1_family-1016	0.006	0.002	0.008	0.012	0	0.004	0.004	0.006	0.004	0.012	0.002	0.024	0.006	0.0405	0.006	0.0325	0.0565	0.0525	0.022	0.0645	0.0725	0.115	0.083	0.014	0.048	0.038	0.0565	0.0225	0.099	0.0425	0.046
rnd-1_family-1019	0.019	0.0245	0.0105	0.0325	0.0185	0.019	0.017	0.018	0.01	0.0225	0.02	0.019	0.025	0.012	0.0215	0.036	0.0315	0.0335	0.046	0.031	0.043	0.057	0.0845	0.0655	0.0315	0.068	0.0425	0.0335	0.04	0.0355	0.0295
rnd-1_family-1037	0.0175	0.017	0.021	0.0155	0.012	0.015	0.015	0.0205	0.0275	0.0305	0.0555	0.046	0.0415	0.039	0.0325	0.0355	0.0285	0.0355	0.0305	0.0305	0.0435	0.0395	0.0335	0.0375	0.033	0.0285	0.036	0.04	0.038	0.053	0.0485
rnd-1_family-1051	0.01	0.0075	0.02	0.0165	0.015	0.0205	0.0205	0.095	0.0345	0.006	0.0115	0.059	0.1365	0.0795	0.0195	0.0115	0.014	0.009	0.008	0.021	0.0165	0.0195	0.019	0.0175	0.0625	0.0285	0.0945	0.026	0.021	0.024	0.058
rnd-1_family-1053	0.0225	0.0205	0.0075	0.0045	0.057	0.028	0.0265	0.083	0.041	0.0315	0.015	0.008	0.0125	0.0105	0.0095	0.023	0.019	0.033	0.0825	0.052	0.0605	0.0395	0.048	0.023	0.03	0.0145	0.02	0.0215	0.056	0.024	0.0745
rnd-1_family-1058	0.0165	0.0175	0.0255	0.02	0.0235	0.028	0.035	0.028	0.0245	0.0325	0.0505	0.035	0.0445	0.0365	0.0315	0.0265	0.027	0.038	0.026	0.0285	0.0295	0.0385	0.0435	0.026	0.0295	0.049	0.032	0.041	0.039	0.033	0.043
rnd-1_family-1070	0.0285	0.0235	0.034	0.0275	0.029	0.0125	0.0125	0.024	0.0175	0.012	0.0165	0.021	0.0105	0.043	0.048	0.039	0.057	0.032	0.02	0.029	0.047	0.041	0.043	0.0265	0.0235	0.059	0.0585	0.041	0.046	0.046	0.0315
rnd-1_family-1077	0.0105	0.006	0.0125	0.0125	0.0285	0.012	0.0135	0.01	0.015	0.015	0.0265	0.0195	0.0225	0.0225	0.03	0.0305	0.034	0.0335	0.0355	0.047	0.042	0.0515	0.0355	0.0495	0.056	0.0505	0.0535	0.042	0.061	0.0705	0.0505
rnd-1_family-1084	0.03	0.0205	0.0265	0.0275	0.0295	0.029	0.039	0.0315	0.023	0.0275	0.0365	0.031	0.0275	0.0255	0.0265	0.0265	0.027	0.028	0.0295	0.0295	0.03	0.031	0.0345	0.036	0.0415	0.037	0.0415	0.0365	0.053	0.0445	0.0425
rnd-1_family-1087	0.0135	0.0185	0.0175	0.023	0.0255	0.0245	0.0255	0.028	0.0245	0.0355	0.0665	0.046	0.0735	0.056	0.0675	0.0845	0.0345	0.023	0.0265	0.019	0.0175	0.0195	0.028	0.029	0.039	0.033	0.0275	0.0175	0.0195	0.0215	0.016
rnd-1_family-1102	0	0	0.0025	0.003	0.0025	0.007	0.004	0.0055	0.0065	0.018	0.0765	0.104	0.07	0.103	0.075	0.0545	0.0675	0.041	0.031	0.0375	0.0425	0.039	0.0365	0.0395	0.031	0.0345	0.0215	0.0205	0.0105	0.0105	0.005
rnd-1_family-1119	0.0235	0.025	0.0175	0.0205	0.0165	0.033	0.031	0.0285	0.0205	0.0235	0.0235	0.0305	0.0245	0.035	0.034	0.034	0.038	0.037	0.04	0.047	0.0385	0.048	0.039	0.0425	0.0415	0.0605	0.0335	0.0215	0.0285	0.026	0.0385
rnd-1_family-1130	0.022	0.0235	0.0275	0.018	0.018	0.024	0.0255	0.0255	0.0265	0.026	0.031	0.0345	0.045	0.036	0.029	0.028	0.036	0.0375	0.041	0.034	0.0405	0.032	0.034	0.043	0.04	0.043	0.0375	0.041	0.0315	0.0385	0.03
rnd-1_family-142	0.0205	0.017	0.0235	0.0205	0.0225	0.03	0.029	0.0315	0.039	0.0365	0.0565	0.0315	0.0285	0.0255	0.0325	0.031	0.032	0.031	0.032	0.037	0.045	0.0345	0.0285	0.043	0.0325	0.041	0.035	0.036	0.033	0.0285	0.038
rnd-1_family-143	0.012	0.0105	0.017	0.009	0.0155	0.0125	0.0135	0.013	0.019	0.018	0.0405	0.0335	0.0305	0.0245	0.0245	0.028	0.031	0.026	0.032	0.042	0.038	0.0465	0.0565	0.051	0.049	0.0525	0.062	0.058	0.048	0.046	0.0395
rnd-1_family-147	0.0195	0.019	0.018	0.0235	0.031	0.025	0.0265	0.0225	0.028	0.034	0.068	0.041	0.043	0.036	0.0385	0.0285	0.0315	0.0315	0.032	0.0325	0.038	0.0375	0.0355	0.034	0.032	0.032	0.03	0.0295	0.0305	0.0345	0.037
rnd-1_family-151	0.025	0.0215	0.0235	0.023	0.025	0.025	0.0265	0.0265	0.027	0.0335	0.0365	0.0305	0.03	0.032	0.032	0.0375	0.035	0.038	0.034	0.0345	0.038	0.0355	0.041	0.0355	0.037	0.0355	0.043	0.037	0.0375	0.031	0.033
rnd-1_family-153	0.0205	0.014	0.018	0.021	0.017	0.0195	0.028	0.0165	0.0175	0.017	0.0295	0.021	0.0225	0.022	0.024	0.025	0.035	0.036	0.0375	0.0415	0.0395	0.0415	0.055	0.043	0.0465	0.0545	0.045	0.0505	0.05	0.0485	0.043
rnd-1_family-175	0.0105	0.0105	0.0095	0.0075	0.008	0.008	0.009	0.0075	0.009	0.009	0.0105	0.0125	0.0115	0.014	0.018	0.023	0.0285	0.0345	0.033	0.0425	0.0385	0.05	0.043	0.062	0.05	0.069	0.061	0.0715	0.076	0.095	0.069
rnd-1_family-184	0.028	0.0195	0.026	0.0225	0.027	0.0265	0.02	0.0265	0.0685	0.0375	0.0415	0.028	0.0305	0.0355	0.0345	0.0305	0.0285	0.023	0.0265	0.0225	0.034	0.0305	0.04	0.0365	0.0355	0.031	0.034	0.035	0.038	0.0465	0.0365
rnd-1_family-187	0.0195	0.016	0.021	0.0185	0.019	0.024	0.0235	0.022	0.0235	0.0275	0.043	0.034	0.029	0.0295	0.032	0.0315	0.0355	0.036	0.035	0.0385	0.04	0.0395	0.0395	0.042	0.039	0.0395	0.0385	0.0375	0.0425	0.0415	0.0405
rnd-1_family-211	0.0185	0.018	0.02	0.0155	0.0165	0.0165	0.0175	0.0205	0.0265	0.025	0.0355	0.0295	0.029	0.0395	0.0325	0.0345	0.0415	0.039	0.0385	0.0385	0.0435	0.0475	0.0475	0.0495	0.0495	0.042	0.036	0.035	0.0345	0.0335	0.0285
rnd-1_family-215	0.019	0.015	0.016	0.015	0.0155	0.0195	0.02	0.021	0.0205	0.026	0.0355	0.028	0.032	0.0315	0.031	0.0365	0.0355	0.0315	0.028	0.032	0.0325	0.0385	0.0445	0.042	0.0455	0.0455	0.0525	0.051	0.0495	0.044	0.0455
rnd-1_family-226	0.0175	0.015	0.018	0.021	0.0255	0.026	0.0275	0.0265	0.0295	0.035	0.0495	0.042	0.0395	0.0335	0.031	0.0305	0.038	0.036	0.0355	0.036	0.037	0.035	0.0335	0.0405	0.038	0.044	0.0385	0.038	0.03	0.0255	0.0275
rnd-1_family-233	0.0155	0.0185	0.0165	0.0185	0.0175	0.017	0.015	0.0195	0.016	0.015	0.0185	0.0175	0.017	0.0195	0.026	0.0345	0.038	0.038	0.0355	0.035	0.0475	0.05	0.058	0.0515	0.0565	0.062	0.0535	0.046	0.0475	0.0375	0.042
rnd-1_family-238	0.021	0.017	0.025	0.0195	0.022	0.026	0.0245	0.0255	0.027	0.03	0.0415	0.033	0.0355	0.0305	0.0325	0.029	0.032	0.036	0.036	0.035	0.0355	0.0345	0.0345	0.0315	0.043	0.0435	0.04	0.0385	0.0375	0.039	0.042
rnd-1_family-243	0.0245	0.02	0.025	0.023	0.0245	0.0275	0.028	0.0265	0.0275	0.0305	0.043	0.031	0.0305	0.031	0.0315	0.031	0.031	0.0295	0.0325	0.0395	0.033	0.0355	0.034	0.0405	0.039	0.035	0.0405	0.0405	0.0375	0.037	0.0415
rnd-1_family-252	0.008	0.0115	0.0265	0.019	0.0165	0.0145	0.018	0.016	0.0325	0.0695	0.1705	0.0935	0.053	0.0375	0.039	0.022	0.0205	0.032	0.07	0.0375	0.027	0.021	0.0165	0.0135	0.0125	0.0145	0.02	0.02	0.016	0.0195	0.0115
rnd-1_family-285	0.022	0.019	0.022	0.0245	0.0245	0.03	0.0295	0.025	0.026	0.034	0.051	0.035	0.0285	0.028	0.034	0.036	0.031	0.0315	0.0305	0.0305	0.03	0.03	0.0345	0.03	0.034	0.038	0.0375	0.0385	0.0445	0.048	0.0425
rnd-1_family-293	0.0065	0.0055	0.005	0.004	0.006	0.0065	0.0105	0.011	0.0165	0.0115	0.0195	0.0165	0.0215	0.0175	0.0235	0.032	0.033	0.029	0.0475	0.054	0.0585	0.0565	0.045	0.067	0.0565	0.045	0.064	0.064	0.072	0.0545	0.042
rnd-1_family-31	0.0195	0.019	0.023	0.0225	0.024	0.029	0.0255	0.023	0.027	0.033	0.047	0.033	0.0335	0.031	0.0305	0.0315	0.034	0.0365	0.032	0.0385	0.035	0.0375	0.0345	0.0425	0.0405	0.037	0.0415	0.0395	0.035	0.0345	0.031
rnd-1_family-312	5e-04	0.001	0.0025	0.001	0.0025	0.0055	0.0085	0.012	0.0095	0.0195	0.0145	0.017	0.0165	0.0225	0.0305	0.0325	0.0435	0.0285	0.033	0.0375	0.0435	0.0555	0.0675	0.063	0.069	0.0465	0.056	0.0595	0.068	0.0765	0.054
rnd-1_family-321	0.0105	0.013	0.0145	0.0065	0.0095	0.018	0.0155	0.0105	0.011	0.0215	0.033	0.0195	0.0165	0.0235	0.0285	0.0235	0.036	0.0345	0.0335	0.0335	0.045	0.0485	0.0705	0.0615	0.043	0.057	0.0475	0.0595	0.0535	0.057	0.046
rnd-1_family-333	0.0185	0.0165	0.02	0.017	0.017	0.0235	0.027	0.0205	0.025	0.037	0.045	0.0285	0.025	0.0295	0.027	0.033	0.033	0.0405	0.046	0.0405	0.036	0.033	0.032	0.0355	0.032	0.045	0.044	0.0385	0.0515	0.0445	0.039
rnd-1_family-356	0.0205	0.019	0.023	0.024	0.0245	0.0285	0.0235	0.0265	0.0255	0.039	0.049	0.0415	0.034	0.0335	0.036	0.034	0.0325	0.034	0.0375	0.0325	0.037	0.034	0.032	0.034	0.0375	0.0345	0.033	0.033	0.038	0.0335	0.034
rnd-1_family-363	0.011	0.0095	0.012	0.0105	0.011	0.016	0.009	0.0105	0.014	0.0125	0.018	0.0225	0.0185	0.023	0.0205	0.022	0.0355	0.0375	0.05	0.051	0.038	0.05	0.049	0.05	0.0585	0.065	0.065	0.056	0.055	0.0515	0.046
rnd-1_family-38	0.01	0.01	0.0105	0.011	0.0115	0.011	0.011	0.0165	0.018	0.028	0.048	0.0455	0.048	0.0555	0.045	0.038	0.038	0.033	0.0335	0.0275	0.0425	0.034	0.0315	0.0465	0.0435	0.0395	0.0645	0.0475	0.044	0.0305	0.0255
rnd-1_family-416	0.0045	0.004	0.0085	0.003	0.006	0.0055	0.0055	0.007	0.01	0.0095	0.014	0.0095	0.016	0.017	0.0195	0.023	0.0245	0.032	0.0425	0.0435	0.0445	0.044	0.038	0.058	0.0615	0.0715	0.0715	0.0675	0.0805	0.07	0.0905
rnd-1_family-42	0.016	0.0125	0.016	0.0145	0.0175	0.0205	0.02	0.022	0.0415	0.049	0.088	0.0665	0.0665	0.0425	0.0335	0.0255	0.024	0.019	0.02	0.0185	0.0205	0.022	0.027	0.032	0.044	0.036	0.051	0.041	0.0375	0.0325	0.024
rnd-1_family-435	0.0075	0.005	0.011	0.0075	0.011	0.0115	0.0145	0.0105	0.016	0.032	0.0585	0.0505	0.031	0.032	0.0435	0.0395	0.043	0.0235	0.019	0.031	0.035	0.033	0.053	0.0515	0.053	0.057	0.049	0.0365	0.047	0.041	0.0445
rnd-1_family-47	0.019	0.0155	0.0155	0.0215	0.0185	0.0205	0.021	0.0255	0.025	0.033	0.0455	0.033	0.031	0.029	0.0305	0.028	0.029	0.028	0.0355	0.0375	0.0355	0.0335	0.047	0.055	0.04	0.0425	0.044	0.0435	0.038	0.04	0.0395
rnd-1_family-470	0.02	0.018	0.021	0.0235	0.023	0.0255	0.0205	0.0265	0.026	0.0265	0.0305	0.0265	0.0255	0.0295	0.036	0.0325	0.0415	0.0375	0.0345	0.0355	0.038	0.039	0.041	0.0335	0.04	0.0405	0.0385	0.043	0.0425	0.0475	0.0375
rnd-1_family-48	0.012	0.0085	0.011	0.014	0.0135	0.018	0.0155	0.0175	0.018	0.019	0.0345	0.0335	0.0335	0.03	0.0305	0.0335	0.033	0.0315	0.026	0.0335	0.0435	0.053	0.0605	0.05	0.0485	0.046	0.0455	0.0505	0.0435	0.048	0.0465
rnd-1_family-506	0.015	0.014	0.015	0.0275	0.011	0.014	0.0095	0.0075	0.0105	0.002	0.0055	0.009	0.002	0.012	0.015	0.0145	0.0095	0.0065	0.0115	0.016	0.014	0.022	0.056	0.039	0.0535	0.0635	0.09	0.084	0.084	0.132	0.133
rnd-1_family-509	0.0215	0.018	0.021	0.0235	0.0285	0.026	0.0285	0.0255	0.0305	0.035	0.063	0.041	0.04	0.033	0.0315	0.037	0.039	0.0365	0.036	0.031	0.0335	0.035	0.0365	0.031	0.0335	0.0285	0.031	0.0325	0.034	0.031	0.03
rnd-1_family-511	0.0205	0.0225	0.019	0.0155	0.016	0.0165	0.015	0.018	0.0265	0.025	0.0415	0.0355	0.035	0.0345	0.0315	0.0295	0.0395	0.038	0.029	0.04	0.035	0.062	0.0395	0.043	0.035	0.042	0.043	0.0365	0.0405	0.037	0.0385
rnd-1_family-514	0.0115	0.0125	0.0155	0.0105	0.0155	0.0135	0.0125	0.0145	0.015	0.0175	0.029	0.022	0.027	0.035	0.036	0.043	0.037	0.0345	0.048	0.043	0.0365	0.0345	0.063	0.0445	0.0425	0.0455	0.046	0.0455	0.047	0.054	0.0485
rnd-1_family-515	0.009	0.0085	0.0205	0.026	0.017	0.0255	0.0195	0.0275	0.0205	0.0215	0.0535	0.0265	0.0225	0.0305	0.02	0.025	0.02	0.021	0.035	0.024	0.04	0.033	0.034	0.0525	0.0415	0.0535	0.055	0.062	0.049	0.045	0.0635
rnd-1_family-534	0.015	0.0225	0.017	0.02	0.021	0.0135	0.0165	0.013	0.0215	0.034	0.1905	0.091	0.085	0.047	0.032	0.025	0.023	0.016	0.018	0.017	0.016	0.0135	0.0345	0.017	0.034	0.021	0.0305	0.0215	0.036	0.0205	0.0175
rnd-1_family-539	0.019	0.0165	0.0175	0.0135	0.0195	0.0225	0.022	0.032	0.031	0.0295	0.0305	0.039	0.0205	0.025	0.028	0.0245	0.031	0.036	0.0295	0.0345	0.0385	0.041	0.0375	0.0505	0.0435	0.0505	0.0555	0.041	0.038	0.049	0.034
rnd-1_family-55	0.021	0.0195	0.0225	0.0245	0.0235	0.027	0.0265	0.034	0.0345	0.0495	0.1035	0.057	0.05	0.0375	0.035	0.0295	0.028	0.029	0.024	0.022	0.0275	0.024	0.024	0.0235	0.0265	0.025	0.0255	0.029	0.034	0.032	0.031
rnd-1_family-564	0.006	0.002	0.0145	0	0	0	0	0.002	0	0	0	0.004	0.004	0	0.004	0	0.004	0.006	0.0125	0.033	0.039	0.076	0.11	0.122	0.041	0.095	0.0485	0.047	0.0805	0.0995	0.1495
rnd-1_family-565	0.027	0.0265	0.025	0.0215	0.031	0.029	0.031	0.026	0.026	0.038	0.043	0.039	0.03	0.0335	0.0415	0.0305	0.0315	0.031	0.026	0.0305	0.03	0.0305	0.034	0.0315	0.046	0.035	0.0395	0.033	0.029	0.0365	0.0395
rnd-1_family-599	0.011	0.008	0.0075	0.0105	0.0155	0.009	0.0155	0.0225	0.0215	0.017	0.0285	0.052	0.027	0.0305	0.0375	0.018	0.028	0.019	0.039	0.0215	0.023	0.066	0.0465	0.0335	0.0445	0.093	0.0485	0.0615	0.0405	0.0515	0.0505
rnd-1_family-632	0.0185	0.02	0.0205	0.0165	0.0195	0.0215	0.0225	0.0255	0.029	0.0315	0.0525	0.041	0.039	0.0435	0.036	0.032	0.033	0.0325	0.0355	0.031	0.0325	0.03	0.0275	0.0325	0.036	0.0375	0.042	0.038	0.046	0.0415	0.034
rnd-1_family-65	0.0215	0.0165	0.0175	0.0195	0.017	0.0205	0.018	0.0185	0.022	0.027	0.0445	0.0325	0.0295	0.024	0.0225	0.0255	0.027	0.0385	0.036	0.041	0.0455	0.0455	0.0435	0.037	0.038	0.0425	0.0515	0.048	0.0445	0.0435	0.041
rnd-1_family-671	0.0105	0.014	0.015	0.01	0.014	0.02	0.0175	0.018	0.0165	0.02	0.0215	0.019	0.021	0.025	0.0295	0.0225	0.0305	0.049	0.033	0.0345	0.0415	0.0365	0.031	0.041	0.0525	0.0625	0.0625	0.0535	0.0635	0.071	0.0435
rnd-1_family-675	0.029	0.0245	0.0285	0.025	0.024	0.023	0.0235	0.0295	0.0315	0.036	0.0515	0.053	0.047	0.0395	0.039	0.032	0.0315	0.0285	0.0365	0.0285	0.031	0.0265	0.0305	0.0315	0.0285	0.03	0.03	0.0315	0.0335	0.032	0.034
rnd-1_family-68	0.019	0.019	0.021	0.0205	0.021	0.0255	0.022	0.0255	0.032	0.033	0.049	0.036	0.035	0.035	0.0285	0.0305	0.0335	0.034	0.0325	0.0355	0.0345	0.0375	0.04	0.0335	0.0405	0.044	0.0385	0.0385	0.0375	0.036	0.0335
rnd-1_family-681	0.0245	0.015	0.015	0.016	0.014	0.0165	0.0185	0.013	0.0125	0.0155	0.023	0.0285	0.026	0.0195	0.036	0.021	0.036	0.0385	0.033	0.066	0.0435	0.049	0.047	0.0495	0.0645	0.0435	0.053	0.038	0.049	0.033	0.0415
rnd-1_family-691	0.004	0.008	0.0065	0.009	0.014	0.0095	0.011	0.012	0.007	0.0175	0.022	0.025	0.0225	0.013	0.0195	0.026	0.028	0.0285	0.03	0.055	0.071	0.078	0.0525	0.0795	0.083	0.053	0.0525	0.0595	0.044	0.0345	0.025
rnd-1_family-70	0.025	0.018	0.0365	0.026	0.034	0.027	0.0345	0.0295	0.0365	0.0365	0.079	0.0425	0.0345	0.026	0.0295	0.0285	0.0275	0.0295	0.035	0.028	0.026	0.0225	0.0315	0.0315	0.031	0.0315	0.0335	0.037	0.0265	0.032	0.0335
rnd-1_family-701	0.054	0.0235	0	0.0105	0.0115	0.0105	0.022	0	0.022	0.088	0.0235	0.089	0.0235	0.0425	0.057	0	0.022	0.0105	0.022	0.022	0.022	0.107	0.0235	0.07	0	0	0.088	0	0.1125	0.0215	0
rnd-1_family-704	0.003	0.0085	0.004	0.0035	0.015	0.018	0.0405	0.0355	0.0245	0.0205	0.132	0.0685	0.065	0.0315	0.0325	0.0175	0.049	0.0345	0.036	0.0475	0.044	0.023	0.02	0.025	0.023	0.0665	0.046	0.0215	0.018	0.0135	0.01
rnd-1_family-711	0.0115	0.004	0.0045	0.013	0.0075	0.006	0.0055	0.0055	0.0045	0.006	0.0075	0.017	0.014	0.0135	0.028	0.027	0.0295	0.045	0.041	0.0345	0.041	0.055	0.053	0.058	0.0645	0.0605	0.0615	0.081	0.0875	0.057	0.057
rnd-1_family-758	0.023	0.026	0.023	0.021	0.0285	0.0255	0.0255	0.0235	0.025	0.0275	0.0335	0.04	0.035	0.026	0.0425	0.03	0.0255	0.038	0.0335	0.0335	0.053	0.055	0.031	0.0405	0.0415	0.047	0.0385	0.0275	0.0265	0.028	0.026
rnd-1_family-77	0.02	0.0175	0.0185	0.019	0.0205	0.0265	0.0275	0.0285	0.031	0.042	0.0615	0.046	0.038	0.036	0.037	0.0325	0.0325	0.0305	0.0295	0.033	0.0355	0.035	0.035	0.036	0.0375	0.04	0.0345	0.0295	0.0335	0.0275	0.028
rnd-1_family-770	0.0055	0.0065	0.013	0.014	0.015	0.018	0.016	0.0115	0.0125	0.0125	0.056	0.038	0.028	0.03	0.02	0.0265	0.042	0.022	0.0675	0.05	0.032	0.06	0.037	0.0385	0.0545	0.0305	0.04	0.0535	0.0475	0.048	0.0545
rnd-1_family-78	0.0245	0.022	0.0255	0.027	0.0295	0.0275	0.0265	0.029	0.0275	0.0345	0.0605	0.038	0.0315	0.0295	0.029	0.0305	0.0355	0.0325	0.0365	0.0315	0.0305	0.0305	0.039	0.029	0.0295	0.037	0.0345	0.038	0.035	0.0325	0.0355
rnd-1_family-79	0.009	0.0075	0.008	0.009	0.018	0.022	0.017	0.019	0.023	0.0395	0.08	0.114	0.0595	0.045	0.036	0.0275	0.0245	0.021	0.0245	0.0255	0.019	0.0195	0.022	0.0345	0.0505	0.0505	0.037	0.0395	0.0305	0.0355	0.0295
rnd-1_family-791	0.009	0.018	0.021	0.0245	0.017	0.017	0.016	0.029	0.023	0.029	0.031	0.028	0.0285	0.0285	0.019	0.023	0.038	0.0315	0.03	0.029	0.042	0.0265	0.047	0.0345	0.0275	0.058	0.058	0.053	0.05	0.049	0.0635
rnd-1_family-793	0.0235	0.0265	0.0725	0.0575	0.034	0.03	0.024	0.025	0.031	0.041	0.032	0.0345	0.0355	0.025	0.039	0.03	0.0255	0.0355	0.03	0.0305	0.034	0.0205	0.0225	0.0245	0.0305	0.035	0.0285	0.0255	0.0195	0.038	0.039
rnd-1_family-805	0.029	0.024	0.033	0.0255	0.022	0.021	0.021	0.023	0.033	0.0395	0.0495	0.0305	0.0335	0.035	0.0295	0.0355	0.0335	0.0375	0.0305	0.0345	0.044	0.031	0.031	0.0395	0.0285	0.037	0.0355	0.032	0.0395	0.029	0.0325
rnd-1_family-818	0.0155	0.015	0.017	0.02	0.024	0.027	0.024	0.027	0.027	0.028	0.03	0.027	0.026	0.034	0.0295	0.0325	0.035	0.044	0.0425	0.054	0.05	0.0435	0.0405	0.039	0.036	0.0355	0.0355	0.0335	0.0405	0.033	0.0325
rnd-1_family-834	0.007	0.003	0.0065	0.0045	0.0075	0.005	0.0065	0.01	0.015	0.0135	0.0195	0.0225	0.0275	0.0255	0.051	0.0315	0.035	0.0425	0.037	0.046	0.0505	0.0355	0.047	0.049	0.0415	0.0515	0.043	0.0535	0.077	0.066	0.068
rnd-1_family-845	0.0185	0.0165	0.021	0.02	0.0235	0.029	0.0285	0.039	0.033	0.0415	0.0555	0.0515	0.0425	0.039	0.036	0.043	0.0345	0.0255	0.032	0.03	0.0235	0.0265	0.028	0.027	0.029	0.0385	0.0295	0.0285	0.0305	0.0405	0.038
rnd-1_family-85	0.004	0.004	0.005	0.006	0.0095	0.012	0.0165	0.0205	0.0255	0.034	0.0505	0.047	0.0445	0.0475	0.0515	0.0415	0.047	0.033	0.028	0.0265	0.0295	0.024	0.0255	0.026	0.032	0.045	0.045	0.0495	0.0495	0.051	0.069
rnd-1_family-895	0.004	0.004	0.0145	0.004	0.0195	0.0135	0.0085	0.0085	0.0305	0.02	0.037	0.0135	0.014	0.019	0.0385	0.038	0.012	0.0315	0.025	0.024	0.025	0.043	0.032	0.0645	0.063	0.092	0.069	0.055	0.0485	0.0785	0.0475
rnd-1_family-899	0.027	0.014	0.0075	0.022	0.002	0.011	0.0175	0.0125	0.01	0.0185	0.02	0.025	0.0165	0.0245	0.0195	0.045	0.0475	0.0425	0.0335	0.038	0.058	0.0415	0.056	0.047	0.0485	0.0535	0.0565	0.0555	0.0375	0.0405	0.0525
rnd-1_family-90	0.01	0.011	0.02	0.0235	0.015	0.0205	0.0135	0.021	0.0195	0.017	0.026	0.032	0.0285	0.032	0.0365	0.0315	0.036	0.0315	0.0305	0.045	0.05	0.044	0.052	0.046	0.0425	0.045	0.043	0.0505	0.046	0.0455	0.0355
rnd-1_family-904	0.007	0.0025	0.008	0.0115	0.023	0.012	0.0175	0.012	0.014	0.0125	0.0245	0.022	0.0305	0.0215	0.0265	0.032	0.0285	0.0325	0.047	0.0485	0.051	0.063	0.0735	0.0345	0.049	0.04	0.06	0.045	0.0415	0.0435	0.0645
rnd-1_family-908	0.015	0.0195	0.027	0.02	0.0305	0.0425	0.022	0.0325	0.049	0.0475	0.085	0.0585	0.0235	0.0225	0.028	0.034	0.035	0.044	0.0285	0.0165	0.0285	0.0205	0.025	0.0295	0.028	0.0325	0.024	0.031	0.0325	0.039	0.0285
rnd-1_family-917	0.012	0.0105	0.0105	0.0115	0.02	0.0255	0.0215	0.0265	0.0315	0.043	0.1285	0.0455	0.0385	0.0325	0.03	0.021	0.021	0.0285	0.029	0.0245	0.033	0.0375	0.031	0.0435	0.039	0.041	0.034	0.037	0.031	0.0325	0.0295
rnd-1_family-928	0.0245	0.0195	0.0215	0.027	0.0275	0.0265	0.032	0.024	0.025	0.0315	0.047	0.0335	0.0335	0.036	0.036	0.027	0.0315	0.035	0.027	0.031	0.0315	0.0305	0.0325	0.0365	0.029	0.038	0.0475	0.041	0.0315	0.0405	0.0445
rnd-1_family-931	0.025	0.024	0.0235	0.023	0.024	0.024	0.0275	0.026	0.028	0.044	0.061	0.0415	0.0405	0.0435	0.0455	0.0395	0.0335	0.0345	0.041	0.0345	0.0325	0.0325	0.031	0.0275	0.0245	0.0245	0.034	0.027	0.0285	0.0275	0.0255
rnd-1_family-938	0.017	0.015	0.0185	0.0185	0.0265	0.02	0.044	0.0305	0.03	0.044	0.11	0.0545	0.043	0.0345	0.0445	0.0375	0.0385	0.026	0.0235	0.025	0.0235	0.0225	0.0245	0.0225	0.025	0.0375	0.032	0.024	0.02	0.036	0.031
rnd-1_family-947	0.0085	0.003	0.013	0.007	0.0065	0.019	0.019	0.016	0.022	0.0275	0.048	0.048	0.0265	0.0495	0.032	0.027	0.028	0.036	0.0445	0.04	0.0435	0.0375	0.031	0.034	0.0335	0.0405	0.0485	0.0455	0.053	0.059	0.0515
rnd-1_family-960	0.019	0.017	0.033	0.0175	0.018	0.019	0.0135	0.007	0.021	0.0285	0.064	0.026	0.0395	0.0275	0.037	0.0445	0.036	0.033	0.028	0.0385	0.029	0.038	0.029	0.0215	0.0295	0.056	0.0365	0.0375	0.055	0.065	0.035
rnd-1_family-968	0.0115	0.011	0.012	0.011	0.0135	0.0145	0.0175	0.0215	0.024	0.025	0.045	0.0335	0.0305	0.025	0.035	0.042	0.0295	0.0395	0.044	0.0455	0.0395	0.0475	0.0355	0.044	0.0385	0.04	0.049	0.043	0.0405	0.0415	0.05
rnd-1_family-97	0.032	0.0275	0.0325	0.0265	0.029	0.0305	0.0255	0.026	0.026	0.034	0.0505	0.0335	0.031	0.0325	0.035	0.0365	0.0345	0.039	0.032	0.0285	0.0405	0.036	0.032	0.03	0.0305	0.028	0.032	0.032	0.0315	0.0335	0.0315
rnd-1_family-987	0.0035	0.004	0.006	0.0055	0.0045	0.005	0.0045	0.008	0.01	0.01	0.023	0.0165	0.0165	0.0215	0.0175	0.03	0.0335	0.0345	0.0355	0.0335	0.036	0.044	0.056	0.083	0.0585	0.0755	0.0555	0.101	0.0595	0.0595	0.049
rnd-1_family-993	0.0425	0.054	0.0465	0.078	0.0195	0.0295	0.036	0.082	0.043	0.0485	0.055	0.046	0.0495	0.037	0.037	0.045	0.0095	0.0205	0.0225	0.0125	0.022	0.0075	0.012	0.0125	0.0215	0.0145	0.0125	0.0215	0.0205	0.02	0.02
rnd-1_family-995	0.0075	0.0055	0.0075	0.009	0.013	0.0195	0.0255	0.033	0.057	0.0375	0.1135	0.0595	0.0205	0.067	0.0215	0.03	0.0115	0.0255	0.035	0.025	0.0265	0.0245	0.0225	0.0485	0.0275	0.037	0.049	0.025	0.0555	0.034	0.0245
rnd-1_family-996	0.0195	0.016	0.027	0.036	0.026	0.018	0.0235	0.0265	0.033	0.06	0.0935	0.0495	0.0395	0.0395	0.041	0.028	0.0225	0.031	0.0255	0.0255	0.026	0.0315	0.0275	0.0275	0.034	0.031	0.035	0.0265	0.032	0.024	0.0235
rnd-2_family-55	0.014	0.014	0.0145	0.0155	0.016	0.0175	0.02	0.0255	0.0275	0.037	0.0485	0.0405	0.0375	0.033	0.0275	0.0265	0.0295	0.033	0.035	0.0385	0.039	0.0445	0.0505	0.0445	0.045	0.038	0.0405	0.038	0.0355	0.038	0.036
rnd-3_family-147	0.027	0.0235	0.0255	0.0245	0.023	0.023	0.0225	0.026	0.0295	0.029	0.0515	0.038	0.033	0.0285	0.024	0.0265	0.03	0.0285	0.032	0.0385	0.034	0.036	0.037	0.041	0.0395	0.0385	0.0415	0.043	0.0365	0.037	0.032
rnd-3_family-174	0.0105	0.0115	0.012	0.014	0.0125	0.0145	0.0185	0.017	0.025	0.025	0.0545	0.046	0.048	0.0445	0.0475	0.0455	0.0395	0.04	0.037	0.038	0.0425	0.03	0.036	0.036	0.035	0.037	0.037	0.0385	0.038	0.0355	0.034
rnd-3_family-21	0.013	0.0125	0.0145	0.014	0.0145	0.016	0.0165	0.017	0.028	0.0565	0.105	0.0595	0.04	0.0285	0.024	0.0215	0.0185	0.016	0.0175	0.0215	0.029	0.036	0.054	0.0505	0.0385	0.039	0.0435	0.0415	0.0365	0.0395	0.0365
rnd-3_family-22	0.015	0.0125	0.02	0.0185	0.021	0.0215	0.0275	0.022	0.028	0.0295	0.043	0.0325	0.0325	0.0285	0.0335	0.0285	0.041	0.0395	0.0365	0.039	0.0365	0.0365	0.0405	0.0395	0.036	0.058	0.0445	0.04	0.039	0.0335	0.0265
rnd-3_family-420	0.019	0.015	0.018	0.015	0.0165	0.016	0.018	0.0165	0.0185	0.026	0.019	0.021	0.019	0.0245	0.0215	0.02	0.022	0.0215	0.032	0.026	0.028	0.0345	0.0435	0.0775	0.067	0.0825	0.07	0.0815	0.056	0.027	0.0265
rnd-3_family-457	0.0115	0.01	0.015	0.014	0.0155	0.017	0.018	0.021	0.0215	0.0215	0.033	0.027	0.0285	0.033	0.037	0.0385	0.0325	0.0295	0.0335	0.0385	0.0435	0.043	0.0465	0.047	0.055	0.052	0.051	0.0495	0.0405	0.0405	0.036
rnd-3_family-481	0.027	0.023	0.0455	0.0205	0.02	0.0225	0.0195	0.0215	0.0335	0.03	0.0335	0.0255	0.031	0.0305	0.035	0.029	0.033	0.031	0.032	0.0365	0.036	0.033	0.0405	0.0365	0.0375	0.0385	0.0385	0.041	0.0415	0.0405	0.0355
rnd-3_family-500	0.009	0.0255	0.0065	0.004	0.012	0.008	0.028	0.0115	0.0165	0.0185	0.0105	0.027	0.0205	0.031	0.0225	0.027	0.0115	0.016	0.0175	0.017	0.025	0.0385	0.037	0.037	0.0425	0.0665	0.074	0.0885	0.106	0.081	0.063
rnd-4_family-1295	0.0195	0.012	0.0115	0.0195	0.0255	0.028	0.0215	0.0195	0.049	0.0385	0.038	0.034	0.0245	0.038	0.034	0.0315	0.028	0.0255	0.0325	0.0475	0.0505	0.038	0.021	0.0325	0.0325	0.0395	0.035	0.044	0.0485	0.027	0.052
rnd-4_family-1355	0.008	0.008	0.0075	0.009	0.009	0.013	0.0125	0.014	0.023	0.0215	0.037	0.035	0.0325	0.028	0.0275	0.026	0.0295	0.0335	0.034	0.04	0.051	0.048	0.053	0.0545	0.0535	0.049	0.0495	0.0485	0.0475	0.0515	0.0455
rnd-4_family-1478	0.017	0.0155	0.017	0.019	0.019	0.0225	0.0235	0.0225	0.0175	0.02	0.0305	0.023	0.022	0.026	0.0305	0.032	0.0445	0.038	0.036	0.029	0.0295	0.035	0.0375	0.039	0.0405	0.046	0.0445	0.0525	0.057	0.058	0.056
rnd-4_family-1552	0.007	0.0105	0.008	0.0115	0.0085	0.0075	0.01	0.009	0.0085	0.012	0.0145	0.012	0.0145	0.016	0.015	0.025	0.032	0.0385	0.0235	0.0285	0.0505	0.06	0.0595	0.058	0.049	0.061	0.0885	0.074	0.0845	0.0615	0.0415
rnd-4_family-17	0	5e-04	0.0015	5e-04	0.001	0	0.001	0.0015	0.0055	0.0065	0.021	0.0205	0.002	0.001	0.002	0.007	0.003	0.036	0.0015	0.006	0.011	0.0405	0.0695	0.1135	0.1655	0.154	0.0885	0.016	0.068	0.0925	0.0625
rnd-4_family-204	0.0125	0.0115	0.0145	0.0175	0.0185	0.0245	0.022	0.0225	0.0255	0.031	0.0755	0.0455	0.0395	0.032	0.0285	0.0285	0.0275	0.027	0.0355	0.0345	0.031	0.036	0.036	0.04	0.0485	0.0475	0.041	0.0395	0.038	0.0335	0.0355
rnd-4_family-261	0.0235	0.021	0.023	0.0275	0.025	0.0295	0.035	0.036	0.038	0.0395	0.0735	0.05	0.046	0.0425	0.038	0.0385	0.0365	0.042	0.0305	0.031	0.025	0.0285	0.024	0.0245	0.026	0.0235	0.0235	0.024	0.0245	0.022	0.0275
rnd-4_family-475	0.0155	0.014	0.0255	0.0205	0.0185	0.015	0.0155	0.0195	0.021	0.0205	0.032	0.0245	0.0245	0.0255	0.0265	0.031	0.024	0.0285	0.0325	0.0315	0.0505	0.0415	0.0405	0.044	0.0455	0.0565	0.0545	0.053	0.048	0.049	0.0495
rnd-4_family-72	0.0235	0.022	0.022	0.0255	0.0255	0.0205	0.0205	0.0175	0.025	0.0205	0.032	0.022	0.024	0.0215	0.0265	0.032	0.0255	0.03	0.0295	0.0325	0.034	0.035	0.047	0.0515	0.0475	0.0495	0.056	0.049	0.0525	0.041	0.0375
rnd-4_family-785	0.0245	0.018	0.0195	0.0195	0.0215	0.025	0.027	0.025	0.023	0.034	0.045	0.033	0.0295	0.029	0.03	0.0285	0.0285	0.0315	0.034	0.034	0.038	0.0385	0.0385	0.0425	0.0375	0.0425	0.046	0.0395	0.042	0.0385	0.036
rnd-4_family-902	0.0205	0.008	0.0105	0.007	0.023	0.022	0.024	0.013	0.0145	0.018	0.0155	0.0195	0.0165	0.0165	0.02	0.025	0.0285	0.033	0.067	0.0495	0.0445	0.0315	0.0325	0.054	0.0385	0.0705	0.0675	0.0385	0.0645	0.07	0.038
rnd-5_family-1043	0.0045	0.004	0.0085	0.0045	0.015	0.005	0.0095	0.0045	0.008	0.0145	0.0065	0.0105	0.0235	0.012	0.019	0.03	0.0375	0.0385	0.017	0.0255	0.0405	0.0455	0.0295	0.0735	0.042	0.0745	0.0755	0.09	0.09	0.0925	0.049
rnd-5_family-1081	0.0265	0.025	0.021	0.014	0.022	0.021	0.0255	0.022	0.026	0.0365	0.0285	0.0285	0.0305	0.025	0.0235	0.0255	0.033	0.0245	0.0305	0.04	0.0365	0.0365	0.0435	0.043	0.05	0.0495	0.049	0.0425	0.0445	0.0385	0.0365
rnd-5_family-1130	0.02	0.0195	0.02	0.021	0.022	0.026	0.0235	0.0345	0.0305	0.0355	0.057	0.0355	0.036	0.036	0.0335	0.0345	0.031	0.0335	0.031	0.0335	0.0335	0.036	0.0355	0.036	0.033	0.0345	0.0325	0.0345	0.0385	0.037	0.0345
rnd-5_family-1141	0.0215	0.0225	0.0195	0.0205	0.022	0.029	0.034	0.0295	0.0285	0.025	0.0225	0.0265	0.0255	0.0255	0.028	0.0295	0.027	0.032	0.035	0.033	0.0295	0.0385	0.034	0.044	0.04	0.0395	0.05	0.0515	0.047	0.045	0.0465
rnd-5_family-1142	0.0205	0.017	0.022	0.022	0.0235	0.0245	0.026	0.031	0.031	0.034	0.0495	0.034	0.0375	0.039	0.033	0.0375	0.0345	0.0405	0.0335	0.038	0.0355	0.0315	0.032	0.0315	0.0345	0.032	0.0345	0.035	0.041	0.0325	0.0315
rnd-5_family-1193	0.0215	0.0255	0.0195	0.0205	0.02	0.021	0.024	0.022	0.031	0.031	0.0555	0.0385	0.033	0.027	0.031	0.0405	0.0435	0.073	0.0525	0.0375	0.0355	0.028	0.026	0.03	0.02	0.0285	0.0325	0.029	0.033	0.0365	0.0335
rnd-5_family-1235	0.01	0.009	0.009	0.007	0.009	0.023	0.01	0.019	0.0375	0.055	0.056	0.0335	0.0865	0.028	0.0405	0.032	0.0615	0.0575	0.054	0.042	0.036	0.0225	0.0175	0.0365	0.0175	0.0465	0.0405	0.02	0.0395	0.0235	0.019
rnd-5_family-1246	0.0275	0.027	0.0275	0.024	0.028	0.028	0.0285	0.0315	0.0285	0.027	0.027	0.0255	0.0295	0.029	0.0285	0.0305	0.0315	0.0325	0.035	0.0325	0.031	0.0315	0.0375	0.037	0.037	0.037	0.04	0.043	0.042	0.038	0.049
rnd-5_family-1404	0.0135	0.013	0.012	0.012	0.014	0.016	0.015	0.0195	0.0185	0.025	0.0425	0.0355	0.0385	0.029	0.0295	0.027	0.0365	0.039	0.0415	0.043	0.0475	0.044	0.052	0.039	0.0445	0.037	0.0425	0.045	0.0475	0.0445	0.0365
rnd-5_family-1414	0.0075	0.009	0.0085	0.006	0.008	0.0105	0.011	0.015	0.018	0.05	0.0605	0.043	0.0485	0.0385	0.0365	0.04	0.036	0.042	0.039	0.038	0.0425	0.0475	0.044	0.0435	0.0435	0.037	0.037	0.0345	0.034	0.0305	0.042
rnd-5_family-1420	0.016	0.018	0.0145	0.015	0.0175	0.026	0.0235	0.0245	0.0255	0.028	0.0325	0.032	0.035	0.0365	0.0345	0.0345	0.039	0.037	0.0355	0.035	0.034	0.0425	0.036	0.0415	0.0375	0.0455	0.0425	0.0415	0.042	0.041	0.038
rnd-5_family-1525	0.0305	0.0345	0.0295	0.03	0.027	0.0325	0.0255	0.028	0.025	0.024	0.0345	0.031	0.0315	0.0295	0.038	0.031	0.0295	0.034	0.0445	0.0455	0.0505	0.039	0.043	0.029	0.0345	0.0275	0.0275	0.0275	0.026	0.031	0.0285
rnd-5_family-154	0.026	0.0245	0.0235	0.024	0.023	0.0195	0.019	0.0235	0.024	0.037	0.065	0.0525	0.0485	0.0475	0.039	0.0305	0.031	0.0265	0.0315	0.033	0.035	0.0325	0.0305	0.027	0.032	0.0365	0.036	0.0325	0.033	0.0295	0.027
rnd-5_family-1550	0.014	0.0125	0.0145	0.022	0.0115	0.0175	0.0205	0.032	0.027	0.0215	0.035	0.041	0.029	0.021	0.0305	0.0205	0.016	0.028	0.0255	0.0215	0.0395	0.0565	0.0415	0.053	0.0445	0.0385	0.0695	0.053	0.0505	0.0465	0.047
rnd-5_family-1678	0.019	0.018	0.0255	0.0325	0.0235	0.0235	0.023	0.0215	0.028	0.0335	0.1095	0.0515	0.039	0.0285	0.024	0.026	0.028	0.041	0.0475	0.035	0.0305	0.024	0.0235	0.0225	0.035	0.0305	0.0285	0.029	0.03	0.0415	0.0265
rnd-5_family-172	0.012	0.0095	0.0115	0.011	0.0125	0.018	0.017	0.0185	0.0225	0.0235	0.0395	0.038	0.0435	0.0405	0.0445	0.043	0.0355	0.0395	0.045	0.0425	0.0455	0.033	0.039	0.0405	0.043	0.045	0.049	0.037	0.0365	0.033	0.031
rnd-5_family-1770	0.019	0.017	0.026	0.0285	0.0295	0.022	0.024	0.0245	0.0245	0.0335	0.051	0.0365	0.034	0.0335	0.031	0.0395	0.0305	0.028	0.032	0.033	0.031	0.0355	0.034	0.0335	0.035	0.0365	0.036	0.043	0.041	0.0385	0.04
rnd-5_family-1796	0.0245	0.015	0.0245	0.013	0.021	0.0115	0.018	0.0145	0.0185	0.0235	0.024	0.0255	0.021	0.029	0.023	0.016	0.0185	0.0345	0.0215	0.02	0.022	0.0395	0.0565	0.05	0.045	0.071	0.066	0.053	0.052	0.068	0.0595
rnd-5_family-180	0.018	0.0105	0.0235	0.016	0.0095	0.0175	0.012	0.013	0.0165	0.0165	0.019	0.023	0.024	0.022	0.033	0.034	0.04	0.0305	0.026	0.027	0.032	0.039	0.0375	0.0435	0.044	0.0525	0.0595	0.0925	0.071	0.049	0.049
rnd-5_family-1840	0	0	0	0	0.2485	0.1655	0	0	0	0	0.1655	0	0	0	0.1655	5e-04	0.083	0	0.083	0	0	0	0.083	0	0	0	0	0	0	0	0
rnd-5_family-1921	0.0165	0.0135	0.015	0.015	0.014	0.0145	0.0165	0.0205	0.023	0.0205	0.032	0.0265	0.03	0.0255	0.0345	0.0315	0.0405	0.037	0.0295	0.0335	0.0315	0.042	0.037	0.0345	0.047	0.0495	0.052	0.053	0.046	0.069	0.048
rnd-5_family-1927	0.003	0.011	0.0115	0.0155	0.0085	0.022	0.0155	0.0155	0.013	0.0065	0.0155	0.0205	0.0235	0.0115	0.0155	0.022	0.0215	0.036	0.037	0.044	0.031	0.0405	0.0485	0.045	0.0515	0.0535	0.0565	0.052	0.1125	0.083	0.057
rnd-5_family-1929	0.0065	0.0095	0.005	0.003	0.0055	0.0045	0.0075	0.0155	0.0145	0.0345	0.0255	0.0235	0.027	0.027	0.013	0.0305	0.066	0.0685	0.048	0.0135	0.041	0.043	0.0865	0.051	0.055	0.056	0.041	0.051	0.064	0.039	0.024
rnd-5_family-193	0.0265	0.018	0.026	0.0215	0.0185	0.022	0.0195	0.0215	0.025	0.027	0.0295	0.0315	0.0315	0.033	0.0345	0.0345	0.037	0.0345	0.036	0.0365	0.0385	0.034	0.039	0.036	0.039	0.0405	0.041	0.0485	0.043	0.0385	0.037
rnd-5_family-1937	0.01	0.008	0.0095	0.0085	0.011	0.012	0.012	0.014	0.0175	0.018	0.0345	0.0295	0.0285	0.025	0.0265	0.031	0.0315	0.0365	0.04	0.037	0.048	0.0505	0.0465	0.049	0.0465	0.059	0.05	0.051	0.055	0.052	0.0505
rnd-5_family-1944	0.0115	0.0115	0.0205	0.016	0.0245	0.017	0.022	0.021	0.026	0.024	0.026	0.0235	0.0195	0.0285	0.021	0.0295	0.0285	0.035	0.035	0.035	0.036	0.04	0.0555	0.0525	0.0575	0.0605	0.0485	0.047	0.0495	0.0385	0.0385
rnd-5_family-1947	0.0065	0.007	0.0105	0.003	0.007	0.0125	0.0145	0.0085	0.015	0.0155	0.016	0.012	0.025	0.018	0.016	0.0175	0.0185	0.028	0.018	0.0265	0.0435	0.0745	0.067	0.092	0.0835	0.0575	0.0305	0.038	0.1055	0.073	0.0385
rnd-5_family-2107	0.007	0.0115	0.0085	0.0095	0.01	0.007	0.008	0.008	0.017	0.008	0.012	0.015	0.014	0.0155	0.0195	0.02	0.0275	0.0425	0.0475	0.016	0.034	0.044	0.045	0.0515	0.059	0.077	0.0655	0.0665	0.0735	0.0995	0.0595
rnd-5_family-220	0.009	0.022	0.0125	0.0125	0.0235	0.011	0.006	0.0125	0.0215	0.0095	0.0155	0.034	0.0335	0.041	0.0525	0.0885	0.1025	0.05	0.047	0.0425	0.0285	0.0275	0.021	0.023	0.0335	0.029	0.0595	0.0335	0.043	0.042	0.015
rnd-5_family-224	0.016	0.0155	0.0115	0.013	0.0155	0.015	0.0195	0.0185	0.021	0.023	0.037	0.0455	0.0315	0.0345	0.042	0.044	0.0405	0.039	0.0355	0.0345	0.04	0.036	0.0315	0.0445	0.043	0.0425	0.038	0.037	0.049	0.0585	0.028
rnd-5_family-2253	0.0355	0.024	0.0335	0.023	0.0285	0.0265	0.0245	0.022	0.022	0.024	0.033	0.0225	0.02	0.033	0.0305	0.034	0.0305	0.027	0.0295	0.038	0.0355	0.0355	0.0405	0.0455	0.041	0.048	0.0475	0.0365	0.043	0.03	0.0345
rnd-5_family-2277	0.024	0.068	0.0735	0.0225	0.0095	0.04	0.013	0.0505	0.0225	0.021	0.007	0.0265	0.012	0.015	0.012	0.019	0.0285	0.024	0.052	0.044	0.0265	0.044	0.044	0.029	0.0375	0.0215	0.0315	0.036	0.0165	0.0605	0.069
rnd-5_family-2314	0.0115	0.0055	0.005	0.004	0.003	0.003	0.0025	0.005	0.003	0.0075	0.007	0.007	0.0105	0.009	0.012	0.019	0.011	0.025	0.03	0.0275	0.0325	0.0465	0.0545	0.063	0.0615	0.0745	0.0795	0.0785	0.1025	0.104	0.0965
rnd-5_family-238	0.0215	0.03	0.022	0.019	0.019	0.0205	0.017	0.0125	0.0185	0.0175	0.021	0.019	0.0165	0.0155	0.025	0.0185	0.0355	0.0325	0.038	0.0315	0.029	0.029	0.035	0.047	0.055	0.06	0.074	0.0685	0.06	0.055	0.0365
rnd-5_family-2430	0.0265	0.0215	0.0245	0.02	0.032	0.031	0.0265	0.0265	0.0365	0.038	0.0265	0.0245	0.034	0.024	0.035	0.0355	0.038	0.038	0.04	0.0335	0.039	0.039	0.033	0.033	0.035	0.0345	0.034	0.036	0.037	0.036	0.032
rnd-5_family-245	0.0155	0.017	0.0145	0.0165	0.015	0.019	0.017	0.024	0.0205	0.0225	0.0275	0.028	0.0255	0.0365	0.0295	0.029	0.032	0.041	0.0255	0.0295	0.0365	0.037	0.039	0.0465	0.0415	0.055	0.0525	0.0635	0.0465	0.043	0.051
rnd-5_family-249	0.0225	0.025	0.0305	0.0195	0.0205	0.0135	0.017	0.018	0.018	0.0225	0.0275	0.028	0.034	0.0205	0.03	0.0225	0.0335	0.031	0.0255	0.0445	0.0315	0.0295	0.0465	0.045	0.04	0.032	0.048	0.041	0.0655	0.067	0.049
rnd-5_family-2490	0.0335	0.033	0.03	0.028	0.0265	0.026	0.0375	0.0305	0.036	0.0355	0.0435	0.039	0.039	0.0305	0.032	0.0275	0.032	0.033	0.0325	0.0325	0.029	0.031	0.0305	0.028	0.032	0.0285	0.0345	0.037	0.03	0.0295	0.0325
rnd-5_family-2570	0.0105	0.016	0.012	0.013	0.015	0.012	0.016	0.045	0.014	0.0175	0.086	0.0175	0.0175	0.083	0.0185	0.02	0.017	0.017	0.018	0.0485	0.0195	0.0505	0.0225	0.025	0.021	0.056	0.03	0.099	0.073	0.067	0.023
rnd-5_family-2587	0.0155	0.0125	0.0195	0.014	0.0175	0.01	0.0135	0.0155	0.0155	0.013	0.017	0.0145	0.033	0.023	0.0155	0.0235	0.0265	0.0345	0.028	0.021	0.0235	0.039	0.042	0.045	0.0555	0.065	0.0715	0.0715	0.08	0.0585	0.0655
rnd-5_family-259	0.0275	0.022	0.025	0.028	0.0275	0.036	0.036	0.0345	0.0345	0.0345	0.0425	0.034	0.033	0.0295	0.03	0.032	0.034	0.0315	0.0285	0.0305	0.0325	0.0325	0.033	0.029	0.0355	0.0335	0.0345	0.037	0.0325	0.033	0.0335
rnd-5_family-260	0.022	0.02	0.021	0.0245	0.0345	0.0355	0.0295	0.0255	0.024	0.0235	0.0265	0.0245	0.028	0.024	0.025	0.0295	0.0255	0.032	0.0345	0.036	0.027	0.0275	0.036	0.0505	0.0655	0.064	0.0525	0.0455	0.029	0.0275	0.029
rnd-5_family-2649	0.0105	0.01	0.014	0.0115	0.015	0.015	0.0195	0.027	0.036	0.0715	0.118	0.074	0.0465	0.0385	0.026	0.0255	0.023	0.0215	0.0235	0.0215	0.0345	0.0305	0.024	0.0265	0.034	0.0365	0.037	0.0295	0.037	0.034	0.029
rnd-5_family-2910	0.0225	0.019	0.0245	0.0295	0.023	0.032	0.0235	0.0335	0.023	0.0335	0.035	0.0275	0.0265	0.039	0.0225	0.0275	0.039	0.051	0.0395	0.04	0.0415	0.0585	0.0635	0.0375	0.031	0.027	0.025	0.0235	0.0235	0.0305	0.028
rnd-5_family-299	0.011	0.0095	0.013	0.0135	0.013	0.019	0.017	0.021	0.0235	0.0285	0.0505	0.0375	0.0445	0.0375	0.0315	0.035	0.029	0.031	0.026	0.0255	0.033	0.0315	0.0395	0.04	0.04	0.0415	0.044	0.045	0.0515	0.0555	0.0615
rnd-5_family-3031	0.0135	0.0125	0.015	0.0145	0.017	0.018	0.0175	0.019	0.0185	0.0205	0.031	0.025	0.027	0.026	0.0285	0.028	0.0305	0.03	0.0325	0.0345	0.0365	0.0325	0.046	0.0435	0.0525	0.053	0.0585	0.056	0.053	0.0615	0.048
rnd-5_family-325	0.025	0.0235	0.023	0.023	0.0235	0.0185	0.022	0.0265	0.0235	0.027	0.034	0.027	0.035	0.0275	0.028	0.036	0.028	0.0305	0.031	0.027	0.029	0.041	0.041	0.0385	0.04	0.0495	0.045	0.0505	0.0405	0.044	0.0405
rnd-5_family-3329	0.0115	0.0125	0.019	0.017	0.02	0.019	0.0215	0.0205	0.0225	0.0215	0.027	0.027	0.0265	0.0265	0.0305	0.0275	0.0285	0.04	0.036	0.0365	0.0415	0.04	0.04	0.0435	0.0445	0.0455	0.059	0.056	0.0485	0.05	0.0405
rnd-5_family-3337	0.0175	0.0185	0.0195	0.022	0.0235	0.018	0.0215	0.024	0.0225	0.029	0.032	0.026	0.0245	0.029	0.032	0.03	0.027	0.0295	0.0395	0.035	0.033	0.0365	0.0405	0.04	0.0465	0.0425	0.0465	0.0465	0.056	0.0505	0.0405
rnd-5_family-342	0.022	0.0235	0.023	0.0245	0.0235	0.024	0.025	0.0355	0.0245	0.026	0.0305	0.0325	0.031	0.03	0.03	0.038	0.0495	0.044	0.035	0.036	0.0365	0.0345	0.0375	0.0385	0.0345	0.0395	0.0365	0.0345	0.0315	0.037	0.0305
rnd-5_family-3556	0.0085	0.01	0.009	0.012	0.0145	0.01	0.01	0.03	0.0365	0.0315	0.0375	0.014	0.013	0.0105	0.012	0.0155	0.0225	0.0255	0.0185	0.028	0.0275	0.02	0.0415	0.049	0.025	0.036	0.0575	0.0735	0.1095	0.122	0.0685
rnd-5_family-360	0.003	0.0035	0.004	0.002	0.003	0.0035	0.0035	0.005	0.007	0.0085	0.008	0.005	0.009	0.007	0.0255	0.0215	0.0165	0.036	0.0235	0.0295	0.04	0.029	0.063	0.057	0.0415	0.1335	0.102	0.074	0.0815	0.085	0.071
rnd-5_family-3610	0.0205	0.0175	0.021	0.024	0.0245	0.0295	0.0255	0.03	0.0315	0.0335	0.0575	0.044	0.0275	0.029	0.0345	0.034	0.0295	0.0455	0.032	0.035	0.035	0.037	0.0375	0.033	0.04	0.0355	0.033	0.034	0.0295	0.0315	0.0295
rnd-5_family-406	0.0175	0.02	0.0165	0.039	0.025	0.025	0.0455	0.0295	0.036	0.035	0.0685	0.0495	0.056	0.059	0.0455	0.031	0.021	0.022	0.023	0.028	0.0285	0.036	0.0315	0.0345	0.023	0.028	0.03	0.025	0.021	0.0255	0.0275
rnd-5_family-4273	0.0135	0.029	0.031	0.0115	0.0205	0.018	0.021	0.0135	0.014	0.0235	0.0185	0.019	0.0195	0.018	0.0185	0.024	0.026	0.0445	0.025	0.032	0.023	0.032	0.046	0.03	0.04	0.1025	0.0525	0.039	0.059	0.097	0.0385
rnd-5_family-4344	0.0205	0.015	0.0775	0.018	0.014	0.016	0.018	0.0325	0.018	0.0205	0.016	0.027	0.025	0.0205	0.023	0.0225	0.0375	0.027	0.04	0.0245	0.037	0.046	0.047	0.068	0.0495	0.045	0.047	0.032	0.04	0.0485	0.0225
rnd-5_family-4390	0.0055	0.009	0.0055	0.0065	0.0075	0.0115	0.0095	0.0085	0.006	0.019	0.014	0.015	0.0175	0.034	0.028	0.027	0.0285	0.0555	0.034	0.0455	0.0545	0.0475	0.0565	0.0575	0.051	0.07	0.068	0.056	0.067	0.0355	0.05
rnd-5_family-4533	0.0185	0.033	0.031	0.029	0.038	0.021	0.0325	0.0425	0.0205	0.0225	0.0205	0.0315	0.0315	0.0235	0.0355	0.044	0.0345	0.029	0.0495	0.0255	0.0385	0.0415	0.0365	0.0425	0.034	0.0375	0.0345	0.0325	0.033	0.027	0.031
rnd-5_family-4739	0.023	0.018	0.0205	0.021	0.0235	0.025	0.025	0.0305	0.0355	0.031	0.046	0.0325	0.0325	0.0325	0.0375	0.032	0.0325	0.0365	0.033	0.0355	0.0365	0.035	0.0335	0.034	0.04	0.0375	0.036	0.0355	0.0375	0.038	0.0335
rnd-5_family-482	0.0215	0.0155	0.022	0.0315	0.0235	0.027	0.0295	0.028	0.0325	0.0195	0.031	0.027	0.034	0.0305	0.0315	0.031	0.029	0.028	0.031	0.0315	0.0305	0.034	0.0385	0.038	0.04	0.0435	0.04	0.0515	0.0595	0.0385	0.0335
rnd-5_family-49	0.0215	0.011	0.0155	0.017	0.0155	0.021	0.024	0.027	0.0405	0.032	0.025	0.025	0.015	0.013	0.026	0.0195	0.038	0.043	0.058	0.039	0.0305	0.025	0.034	0.0555	0.065	0.061	0.045	0.0385	0.037	0.042	0.038
rnd-5_family-517	0.0125	0.028	0.0175	0.027	0.016	0.012	0.02	0.0295	0.0165	0.0165	0.0265	0.0185	0.0595	0.039	0.036	0.0285	0.0405	0.052	0.0415	0.0365	0.0425	0.046	0.046	0.053	0.0335	0.0315	0.031	0.0405	0.023	0.0505	0.031
rnd-5_family-527	0.0225	0.02	0.024	0.0235	0.032	0.027	0.029	0.036	0.0365	0.037	0.059	0.034	0.0385	0.036	0.0295	0.026	0.036	0.0285	0.0385	0.0305	0.03	0.033	0.03	0.035	0.0325	0.033	0.0355	0.03	0.0305	0.036	0.031
rnd-5_family-53	0.001	0.001	0.0015	0.002	0.0015	0.0035	0.0035	0.007	0.0085	0.013	0.0215	0.024	0.0295	0.0335	0.0375	0.0445	0.0505	0.052	0.0485	0.0485	0.0535	0.0525	0.0675	0.0725	0.068	0.054	0.0425	0.0415	0.0395	0.036	0.0395
rnd-5_family-530	0.0035	0.002	0.0025	0.003	0.003	0.012	0.0145	0.003	0.021	0.019	0.027	0.035	0.023	0.0195	0.024	0.0125	0.0195	0.031	0.0185	0.0255	0.0375	0.0485	0.044	0.0495	0.066	0.09	0.0875	0.098	0.063	0.051	0.044
rnd-5_family-536	0.0085	0.007	0.007	0.008	0.009	0.0095	0.009	0.014	0.015	0.0145	0.0215	0.0185	0.021	0.022	0.027	0.0245	0.0325	0.0455	0.0365	0.048	0.0505	0.043	0.057	0.0475	0.048	0.0555	0.0575	0.0605	0.062	0.063	0.058
rnd-5_family-5369	0.015	0.0175	0.017	0.0205	0.021	0.0175	0.021	0.022	0.0195	0.0265	0.025	0.0225	0.026	0.026	0.032	0.032	0.0355	0.0305	0.028	0.04	0.037	0.037	0.048	0.0445	0.058	0.0495	0.0485	0.0445	0.052	0.0425	0.0445
rnd-5_family-5389	0.0195	0.0085	0.008	0.0105	0.01	0.008	0.0105	0.017	0.0155	0.016	0.0115	0.02	0.0275	0.0345	0.027	0.0285	0.0345	0.0415	0.033	0.051	0.0575	0.059	0.08	0.0715	0.0555	0.0655	0.0485	0.039	0.037	0.031	0.021
rnd-5_family-563	0.0265	0.023	0.023	0.0245	0.025	0.0285	0.0275	0.031	0.0305	0.04	0.094	0.04	0.0335	0.0295	0.029	0.033	0.028	0.0285	0.028	0.0305	0.0305	0.0325	0.03	0.0305	0.0325	0.0365	0.031	0.0305	0.0315	0.031	0.028
rnd-5_family-593	0.0105	0.0305	0.0165	0.0135	0.009	0.009	0.031	0.078	0.024	0.0125	0.0085	0.0775	0.0165	0.0125	0.0175	0.037	0.0315	0.0185	0.0405	0.0275	0.023	0.052	0.042	0.1555	0.0195	0.025	0.0285	0.0305	0.031	0.0525	0.0175
rnd-5_family-596	0.0215	0.0195	0.022	0.0155	0.0305	0.022	0.023	0.0175	0.015	0.022	0.025	0.037	0.0275	0.0395	0.046	0.044	0.0265	0.0435	0.0485	0.0465	0.0615	0.0315	0.0305	0.037	0.033	0.033	0.038	0.038	0.043	0.031	0.0305
rnd-5_family-61	0.012	0.0105	0.0125	0.013	0.0105	0.0135	0.014	0.0215	0.024	0.027	0.0475	0.041	0.0455	0.0545	0.047	0.0495	0.049	0.049	0.0435	0.0415	0.039	0.039	0.0415	0.039	0.0365	0.034	0.0355	0.0325	0.031	0.024	0.02
rnd-5_family-645	0.0285	0.0205	0.024	0.024	0.023	0.0345	0.026	0.021	0.031	0.028	0.0405	0.025	0.0305	0.034	0.0235	0.027	0.035	0.032	0.032	0.033	0.0415	0.053	0.0325	0.0335	0.039	0.0385	0.0325	0.035	0.046	0.0405	0.036
rnd-5_family-700	0.0235	0.0215	0.023	0.0265	0.0275	0.0235	0.0225	0.0265	0.024	0.0305	0.0405	0.037	0.041	0.034	0.042	0.0415	0.0335	0.028	0.029	0.0325	0.029	0.033	0.031	0.0325	0.038	0.0435	0.0445	0.038	0.0355	0.033	0.034
rnd-5_family-761	0.0105	0.01	0.011	0.011	0.012	0.0115	0.0145	0.0175	0.021	0.023	0.0445	0.031	0.0305	0.0285	0.025	0.0255	0.025	0.028	0.032	0.032	0.0325	0.037	0.0615	0.0655	0.0635	0.064	0.0545	0.0525	0.0475	0.042	0.0355
rnd-5_family-782	0.0115	0.0065	0.22	0.0095	0.0095	0.016	0.0105	0.016	0.192	0.0125	0.015	0.0235	0.0175	0.0195	0.0315	0.0235	0.022	0.038	0.0335	0.026	0.0305	0.0255	0.0215	0.0315	0.0275	0.02	0.021	0.02	0.018	0.0185	0.0145
rnd-5_family-788	0.0185	0.02	0.037	0.0255	0.015	0.0315	0.034	0.039	0.0205	0.026	0.025	0.035	0.0435	0.0315	0.0205	0.0205	0.0295	0.018	0.0705	0.075	0.038	0.018	0.0285	0.0465	0.036	0.036	0.036	0.026	0.059	0.0215	0.018
rnd-5_family-846	0.012	0.0115	0.0085	0.009	0.0095	0.0135	0.013	0.0125	0.0165	0.018	0.0215	0.01	0.014	0.019	0.025	0.026	0.0215	0.0285	0.042	0.0345	0.0385	0.028	0.0645	0.0615	0.0495	0.071	0.0635	0.072	0.0765	0.064	0.0455
rnd-5_family-848	0.027	0.023	0.0195	0.0225	0.017	0.024	0.0255	0.0275	0.029	0.0195	0.027	0.0165	0.0215	0.0465	0.0335	0.028	0.034	0.033	0.031	0.0415	0.052	0.053	0.0315	0.044	0.022	0.039	0.067	0.052	0.041	0.034	0.015
rnd-5_family-849	0.0115	0.0095	0.015	0.0105	0.009	0.015	0.0135	0.016	0.019	0.019	0.0245	0.0275	0.025	0.0215	0.027	0.033	0.0335	0.0365	0.04	0.039	0.044	0.042	0.049	0.0495	0.0535	0.055	0.057	0.0585	0.0565	0.045	0.043
rnd-5_family-865	0.021	0.01	0.014	0.022	0.0195	0.02	0.018	0.0285	0.0165	0.022	0.025	0.0205	0.032	0.022	0.021	0.0235	0.0295	0.033	0.026	0.0285	0.0425	0.03	0.041	0.0345	0.065	0.0705	0.079	0.057	0.0615	0.0315	0.0335
rnd-5_family-866	0.1125	0.0105	0.0095	0.0175	0.0165	0.018	0.018	0.0175	0.029	0.0205	0.017	0.012	0.0185	0.021	0.03	0.0375	0.106	0.023	0.026	0.027	0.04	0.1175	0.0295	0.028	0.0165	0.026	0.017	0.0225	0.028	0.0385	0.0485
rnd-5_family-872	0.025	0.03	0.023	0.031	0.0245	0.0275	0.028	0.02	0.0225	0.043	0.0365	0.0265	0.0335	0.037	0.031	0.0365	0.029	0.033	0.028	0.031	0.0305	0.042	0.042	0.028	0.042	0.0325	0.033	0.04	0.0245	0.0435	0.046
rnd-5_family-902	0.023	0.02	0.024	0.02	0.027	0.027	0.031	0.0265	0.0315	0.034	0.0435	0.036	0.0405	0.0325	0.0335	0.033	0.0325	0.035	0.0315	0.031	0.0365	0.035	0.032	0.0325	0.032	0.037	0.037	0.0395	0.0355	0.036	0.034
rnd-5_family-9201	0.003	0.002	0.002	0.0035	0.0025	0.0035	0.005	0.006	0.0095	0.007	0.0095	0.0155	0.015	0.0185	0.0215	0.03	0.0335	0.0285	0.0405	0.046	0.0395	0.044	0.0555	0.0655	0.0555	0.0705	0.086	0.0655	0.072	0.0855	0.058
rnd-5_family-942	0.03	0.024	0.0275	0.025	0.027	0.0305	0.034	0.031	0.0325	0.0375	0.0625	0.0365	0.0365	0.032	0.031	0.03	0.032	0.0335	0.0375	0.0335	0.0315	0.038	0.0325	0.0345	0.0335	0.0315	0.0295	0.028	0.0265	0.026	0.0245
rnd-5_family-964	0.0165	0.046	0.0175	0.018	0.0235	0.02	0.022	0.037	0.037	0.041	0.022	0.016	0.02	0.0285	0.024	0.025	0.0555	0.0545	0.0285	0.0275	0.0305	0.0505	0.0465	0.0415	0.057	0.0365	0.034	0.033	0.033	0.033	0.025
rnd-5_family-979	0.0205	0.015	0.018	0.0185	0.019	0.0195	0.02	0.0245	0.031	0.027	0.0355	0.0335	0.0285	0.032	0.031	0.032	0.0275	0.0305	0.0315	0.0335	0.036	0.0365	0.0385	0.0405	0.0415	0.042	0.0435	0.0495	0.05	0.0525	0.041
rnd-6_family-10181	0	0	0.088	0.0295	0.0295	0	0.0295	0.118	0.0295	0.0295	0.0295	0.059	0	0	0	0	0.059	0	0.0885	0.088	0.0295	0.059	0.0295	0	0.0295	0.0295	0.0295	0	0.059	0	0.059
rnd-6_family-10260	0.0035	0.004	0.004	0.0035	0.008	0.0115	0.0125	0.01	0.0155	0.032	0.1395	0.0835	0.0855	0.058	0.061	0.0615	0.0455	0.034	0.0285	0.017	0.0175	0.0305	0.0505	0.046	0.0435	0.024	0.015	0.0125	0.015	0.0115	0.0155
rnd-6_family-1044	0.001	0.004	0.0055	0.008	0.0215	0.023	0.007	0.022	0.036	0.044	0.053	0.0375	0.0265	0.029	0.06	0.047	0.035	0.0255	0.019	0.03	0.041	0.058	0.021	0.0435	0.057	0.045	0.057	0.036	0.043	0.0155	0.0455
rnd-6_family-10668	0.0635	0.0225	0.0235	0.019	0.0145	0.0175	0.01	0.021	0.0205	0.0245	0.038	0.0155	0.0175	0.104	0.078	0.0295	0.017	0.015	0.0315	0.013	0.0195	0.07	0.046	0.0265	0.058	0.0315	0.037	0.0355	0.034	0.0245	0.022
rnd-6_family-10698	0.024	0.0225	0.037	0.0215	0.038	0.032	0.042	0.0395	0.0285	0.0475	0.031	0.035	0.0215	0.026	0.0215	0.027	0.033	0.0315	0.0215	0.0225	0.0315	0.017	0.027	0.0205	0.0275	0.041	0.036	0.047	0.056	0.0465	0.0455
rnd-6_family-1132	0.0235	0.017	0.0175	0.0195	0.0125	0.017	0.01	0.012	0.008	0.018	0.016	0.016	0.0275	0.019	0.026	0.035	0.0305	0.027	0.0365	0.033	0.033	0.04	0.0385	0.026	0.04	0.0775	0.0625	0.072	0.083	0.061	0.045
rnd-6_family-1138	0.018	0.009	0.011	0.011	0.014	0.0115	0.015	0.0275	0.036	0.0175	0.0135	0.0305	0.015	0.0065	0.0095	0.014	0.0185	0.022	0.0215	0.034	0.0525	0.0735	0.06	0.0575	0.072	0.065	0.061	0.071	0.0415	0.045	0.0465
rnd-6_family-115	0.0055	0.0085	0.005	0.007	0.0085	0.008	0.0135	0.012	0.0035	0.01	0.017	0.0145	0.008	0.0135	0.0165	0.015	0.0265	0.0215	0.0285	0.033	0.048	0.038	0.057	0.042	0.0585	0.102	0.063	0.0815	0.0895	0.074	0.07
rnd-6_family-11813	0.017	0.018	0.0155	0.0155	0.0175	0.037	0.0345	0.022	0.021	0.0205	0.0185	0.0175	0.0185	0.022	0.007	0.0185	0.018	0.017	0.011	0.018	0.0175	0.025	0.035	0.0375	0.024	0.0515	0.053	0.047	0.1315	0.1025	0.0905
rnd-6_family-11917	0.017	0.0195	0.022	0.031	0.0195	0.031	0.0255	0.027	0.0235	0.024	0.043	0.0355	0.029	0.027	0.0385	0.03	0.037	0.027	0.0325	0.042	0.0285	0.0375	0.0385	0.042	0.0325	0.036	0.0375	0.0405	0.04	0.04	0.0455
rnd-6_family-1225	0.014	0.016	0.014	0.015	0.0175	0.019	0.0195	0.011	0.0205	0.012	0.0125	0.021	0.018	0.019	0.022	0.0245	0.0215	0.0225	0.031	0.0315	0.059	0.035	0.056	0.059	0.072	0.0685	0.0675	0.083	0.0535	0.042	0.023
rnd-6_family-1231	0.021	0.0155	0.014	0.0275	0.03	0.0365	0.034	0.0455	0.039	0.0215	0.0345	0.017	0.0185	0.043	0.018	0.025	0.03	0.023	0.0235	0.021	0.04	0.045	0.037	0.0385	0.036	0.055	0.045	0.0505	0.0515	0.0365	0.0265
[truncated: 384 more rows]
