# Supplementary material for: A mammalian-like piRNA pathway in Axolotl reveals the origins of piRNA-directed DNA methylation
Source: EMBO J. 2025 Nov 13;45(6):1933–56. doi: 10.1038/s44318-025-00631-w (PMC7618676; doi:10.1038/s44318-025-00631-w)
Supplement: Supplementary file 12 — Source data Fig. 6 [file 44318_2025_631_MOESM12_ESM.zip › Figure 6/6C/HeatmapOf1U10A.mean_freq.csv]

	testis-First-A	testis-First-U	testis-First-C	testis-First-G	testis-Tenth-A	testis-Tenth-U	testis-Tenth-C	testis-Tenth-G	oocyte-First-A	oocyte-First-U	oocyte-First-C	oocyte-First-G	oocyte-Tenth-A	oocyte-Tenth-U	oocyte-Tenth-C	oocyte-Tenth-G
rnd-1_family-0	0.214	0.435	0.17	0.181	0.352	0.193	0.209	0.246	0.24	0.491	0.097	0.172	0.409	0.248	0.142	0.201
rnd-1_family-1006	0.318	0.284	0.146	0.252	0.422	0.105	0.182	0.292	0.287	0.371	0.05	0.292	0.479	0.087	0.106	0.328
rnd-1_family-1009	0.065	0.764	0.073	0.098	0.146	0.349	0.188	0.317	0.078	0.71	0.084	0.128	0.19	0.413	0.161	0.236
rnd-1_family-1010	0.207	0.493	0.104	0.196	0.36	0.25	0.11	0.28	0.176	0.548	0.126	0.149	0.384	0.217	0.137	0.262
rnd-1_family-1013	0.112	0.439	0.374	0.074	0.213	0.085	0.514	0.189	0.238	0.328	0.404	0.029	0.045	0.12	0.658	0.177
rnd-1_family-1014	0.212	0.635	0.071	0.081	0.566	0.149	0.161	0.125	0.226	0.582	0.098	0.095	0.599	0.145	0.143	0.114
rnd-1_family-1017	0.312	0.354	0.099	0.235	0.489	0.112	0.097	0.302	0.444	0.23	0.077	0.25	0.442	0.116	0.117	0.324
rnd-1_family-1018	0.216	0.68	0.047	0.056	0.214	0.288	0.167	0.33	0.082	0.809	0.039	0.07	0.518	0.214	0.151	0.118
rnd-1_family-1021	0.347	0.51	0.108	0.035	0.269	0.06	0.215	0.455	0.16	0.717	0.063	0.06	0.385	0.158	0.052	0.404
rnd-1_family-1022	0.422	0.225	0.115	0.238	0.37	0.163	0.242	0.224	0.253	0.516	0.076	0.155	0.653	0.103	0.112	0.132
rnd-1_family-1029	0.331	0.282	0.118	0.268	0.318	0.182	0.205	0.296	0.21	0.479	0.082	0.229	0.61	0.081	0.125	0.185
rnd-1_family-104	0.235	0.412	0.192	0.161	0.279	0.183	0.313	0.224	0.277	0.278	0.233	0.211	0.3	0.19	0.312	0.198
rnd-1_family-1042	0.24	0.477	0.122	0.161	0.309	0.349	0.129	0.214	0.265	0.514	0.123	0.098	0.352	0.411	0.027	0.209
rnd-1_family-1046	0.149	0.529	0.168	0.154	0.329	0.191	0.225	0.256	0.117	0.648	0.095	0.141	0.421	0.279	0.162	0.138
rnd-1_family-1047	0.408	0.241	0.114	0.237	0.311	0.154	0.213	0.322	0.298	0.389	0.054	0.259	0.506	0.195	0.142	0.157
rnd-1_family-1049	0.16	0.607	0.109	0.124	0.217	0.211	0.364	0.208	0.286	0.362	0.152	0.2	0.232	0.209	0.342	0.217
rnd-1_family-1057	0.082	0.787	0.044	0.086	0.422	0.239	0.16	0.179	0.058	0.846	0.031	0.065	0.433	0.389	0.065	0.112
rnd-1_family-1059	0.294	0.427	0.066	0.212	0.368	0.306	0.19	0.136	0.349	0.371	0.034	0.246	0.374	0.358	0.102	0.166
rnd-1_family-106	0.273	0.457	0.11	0.159	0.333	0.28	0.138	0.248	0.227	0.514	0.106	0.153	0.42	0.273	0.104	0.203
rnd-1_family-1061	0.383	0.285	0.151	0.181	0.448	0.115	0.244	0.194	0.547	0.128	0.145	0.181	0.447	0.142	0.256	0.155
rnd-1_family-1064	0.454	0.174	0.156	0.216	0.131	0.312	0.28	0.277	0.611	0.116	0.07	0.204	0.08	0.366	0.39	0.165
rnd-1_family-1068	0.235	0.522	0.136	0.107	0.357	0.287	0.208	0.148	0.306	0.471	0.111	0.113	0.398	0.255	0.237	0.11
rnd-1_family-107	0.179	0.591	0.118	0.112	0.339	0.314	0.156	0.191	0.238	0.493	0.115	0.153	0.319	0.273	0.187	0.22
rnd-1_family-1071	0.101	0.706	0.072	0.121	0.26	0.329	0.134	0.277	0.197	0.633	0.092	0.077	0.161	0.089	0.225	0.524
rnd-1_family-1076	0.233	0.675	0.016	0.077	0.53	0.343	0.012	0.115	0.42	0.458	0.012	0.11	0.654	0.249	0.017	0.08
rnd-1_family-1078	0.182	0.636	0.048	0.134	0.454	0.176	0.133	0.237	0.114	0.728	0.036	0.122	0.485	0.275	0.08	0.161
rnd-1_family-1079	0.045	0.85	0.041	0.064	0.267	0.206	0.193	0.334	0.046	0.882	0.036	0.035	0.201	0.325	0.071	0.402
rnd-1_family-1080	0.142	0.581	0.091	0.186	0.363	0.253	0.085	0.299	0.08	0.78	0.035	0.105	0.218	0.438	0.057	0.288
rnd-1_family-1082	0.091	0.703	0.102	0.104	0.256	0.279	0.16	0.305	0.07	0.826	0.038	0.067	0.31	0.083	0.394	0.213
rnd-1_family-1083	0.134	0.602	0.151	0.114	0.272	0.307	0.243	0.178	0.1	0.622	0.111	0.167	0.196	0.449	0.215	0.14
rnd-1_family-1088	0.113	0.719	0.087	0.081	0.248	0.268	0.234	0.249	0.062	0.815	0.061	0.062	0.627	0.191	0.089	0.093
rnd-1_family-109	0.242	0.46	0.186	0.112	0.342	0.289	0.255	0.114	0.129	0.641	0.15	0.08	0.439	0.313	0.128	0.12
rnd-1_family-1090	0.075	0.795	0.06	0.07	0.239	0.227	0.207	0.327	0.069	0.808	0.043	0.081	0.6	0.116	0.111	0.173
rnd-1_family-1091	0.238	0.264	0.357	0.14	0.097	0.318	0.407	0.178	0.09	0.534	0.184	0.192	0.289	0.192	0.426	0.093
rnd-1_family-1094	0.249	0.213	0.196	0.342	0.121	0.235	0.371	0.273	0.155	0.271	0.374	0.2	0.346	0.146	0.259	0.249
rnd-1_family-1095	0.191	0.445	0.192	0.172	0.151	0.371	0.325	0.152	0.245	0.341	0.242	0.172	0.215	0.427	0.213	0.145
rnd-1_family-1097	0.25	0.459	0.128	0.162	0.372	0.168	0.244	0.217	0.394	0.328	0.113	0.165	0.442	0.167	0.213	0.177
rnd-1_family-1099	0.081	0.769	0.056	0.094	0.359	0.207	0.135	0.299	0.088	0.734	0.04	0.138	0.64	0.124	0.068	0.168
rnd-1_family-110	0.213	0.444	0.149	0.194	0.32	0.192	0.202	0.285	0.129	0.607	0.088	0.177	0.336	0.149	0.237	0.278
rnd-1_family-1103	0.147	0.615	0.111	0.127	0.383	0.166	0.244	0.207	0.283	0.312	0.193	0.212	0.428	0.151	0.291	0.13
rnd-1_family-1109	0.062	0.743	0.102	0.093	0.306	0.274	0.199	0.221	0.055	0.721	0.173	0.051	0.242	0.316	0.225	0.216
rnd-1_family-1113	0.152	0.615	0.055	0.179	0.167	0.144	0.562	0.128	0.3	0.419	0.071	0.21	0.33	0.255	0.095	0.321
rnd-1_family-1115	0.165	0.651	0.143	0.041	0.214	0.423	0.271	0.091	0.394	0.348	0.141	0.118	0.307	0.483	0.143	0.068
rnd-1_family-1116	0.264	0.325	0.189	0.222	0.277	0.336	0.257	0.13	0.179	0.438	0.165	0.217	0.393	0.284	0.167	0.155
rnd-1_family-1123	0.183	0.681	0.043	0.093	0.39	0.359	0.186	0.065	0.128	0.779	0.038	0.055	0.45	0.339	0.095	0.116
rnd-1_family-1127	0.113	0.804	0.038	0.045	0.766	0.087	0.084	0.064	0.256	0.543	0.106	0.094	0.654	0.137	0.078	0.132
rnd-1_family-1128	0.17	0.238	0.319	0.273	0.279	0.135	0.212	0.374	0.329	0.205	0.243	0.223	0.428	0.093	0.206	0.273
rnd-1_family-1131	0.211	0.463	0.082	0.243	0.148	0.346	0.155	0.351	0.14	0.716	0.039	0.105	0.114	0.399	0.112	0.375
rnd-1_family-1136	0.332	0.26	0.155	0.253	0.378	0.118	0.224	0.28	0.282	0.173	0.238	0.308	0.265	0.061	0.402	0.272
rnd-1_family-1137	0.262	0.453	0.096	0.188	0.299	0.315	0.178	0.208	0.251	0.397	0.143	0.21	0.402	0.299	0.082	0.218
rnd-1_family-1138	0.229	0.401	0.072	0.299	0.241	0.246	0.135	0.378	0.146	0.697	0.053	0.104	0.3	0.447	0.044	0.209
rnd-1_family-1139	0.104	0.493	0.176	0.227	0.089	0.131	0.45	0.33	0.133	0.485	0.225	0.156	0.106	0.178	0.374	0.342
rnd-1_family-1141	0.263	0.437	0.164	0.136	0.28	0.32	0.233	0.167	0.281	0.449	0.194	0.076	0.407	0.148	0.356	0.089
rnd-1_family-1144	0.095	0.543	0.298	0.064	0.136	0.257	0.395	0.212	0.023	0.21	0.66	0.108	0.087	0.148	0.225	0.54
rnd-1_family-1148	0.227	0.427	0.158	0.189	0.249	0.185	0.304	0.263	0.273	0.418	0.156	0.153	0.189	0.205	0.337	0.268
rnd-1_family-1149	0.229	0.337	0.178	0.257	0.283	0.266	0.225	0.225	0.235	0.318	0.149	0.299	0.287	0.251	0.242	0.219
rnd-1_family-115	0.384	0.232	0.041	0.343	0.269	0.245	0.153	0.332	0.344	0.398	0.056	0.201	0.46	0.079	0.081	0.381
rnd-1_family-1151	0.346	0.264	0.157	0.234	0.341	0.224	0.195	0.24	0.444	0.17	0.14	0.246	0.413	0.193	0.04	0.354
rnd-1_family-1158	0.194	0.433	0.143	0.23	0.456	0.216	0.154	0.173	0.295	0.374	0.244	0.087	0.397	0.152	0.211	0.24
rnd-1_family-1159	0.216	0.459	0.173	0.152	0.371	0.164	0.227	0.238	0.303	0.353	0.275	0.07	0.351	0.104	0.208	0.337
rnd-1_family-116	0.114	0.643	0.189	0.055	0.152	0.223	0.26	0.365	0.091	0.673	0.182	0.054	0.296	0.208	0.193	0.303
rnd-1_family-1160	0.115	0.644	0.112	0.129	0.257	0.161	0.331	0.251	0.076	0.771	0.071	0.082	0.227	0.139	0.163	0.472
rnd-1_family-1167	0.053	0.761	0.091	0.095	0.308	0.146	0.259	0.288	0.105	0.686	0.112	0.097	0.302	0.113	0.182	0.403
rnd-1_family-118	0.223	0.492	0.151	0.133	0.365	0.201	0.238	0.196	0.266	0.297	0.229	0.208	0.343	0.228	0.253	0.176
rnd-1_family-120	0.288	0.486	0.113	0.113	0.284	0.318	0.264	0.134	0.276	0.452	0.111	0.161	0.244	0.355	0.276	0.126
rnd-1_family-121	0.359	0.266	0.166	0.209	0.322	0.264	0.208	0.206	0.306	0.416	0.109	0.168	0.305	0.21	0.181	0.304
rnd-1_family-122	0.173	0.548	0.107	0.173	0.294	0.257	0.225	0.224	0.116	0.709	0.065	0.11	0.429	0.233	0.186	0.152
rnd-1_family-123	0.236	0.465	0.132	0.167	0.367	0.234	0.222	0.176	0.291	0.388	0.198	0.122	0.628	0.146	0.123	0.103
rnd-1_family-129	0.152	0.587	0.122	0.139	0.283	0.267	0.243	0.207	0.214	0.45	0.142	0.194	0.313	0.266	0.253	0.168
rnd-1_family-130	0.139	0.627	0.129	0.105	0.216	0.387	0.184	0.213	0.203	0.493	0.146	0.159	0.201	0.332	0.252	0.215
rnd-1_family-131	0.221	0.495	0.143	0.141	0.381	0.235	0.212	0.172	0.173	0.568	0.096	0.163	0.335	0.232	0.25	0.184
rnd-1_family-132	0.175	0.502	0.201	0.122	0.261	0.197	0.391	0.151	0.211	0.371	0.227	0.192	0.317	0.202	0.309	0.172
rnd-1_family-134	0.304	0.49	0.13	0.076	0.429	0.236	0.175	0.16	0.286	0.432	0.169	0.113	0.379	0.226	0.255	0.139
rnd-1_family-140	0.227	0.384	0.212	0.177	0.266	0.241	0.276	0.218	0.248	0.283	0.192	0.277	0.219	0.212	0.295	0.273
rnd-1_family-144	0.228	0.418	0.2	0.154	0.28	0.237	0.255	0.228	0.303	0.251	0.19	0.256	0.258	0.189	0.277	0.276
rnd-1_family-145	0.271	0.293	0.227	0.209	0.3	0.234	0.247	0.218	0.268	0.252	0.216	0.264	0.289	0.218	0.209	0.284
rnd-1_family-154	0.235	0.428	0.172	0.165	0.242	0.284	0.275	0.198	0.279	0.35	0.168	0.203	0.296	0.265	0.228	0.212
rnd-1_family-159	0.309	0.321	0.161	0.209	0.343	0.2	0.208	0.248	0.246	0.428	0.131	0.194	0.424	0.164	0.201	0.211
rnd-1_family-163	0.304	0.298	0.153	0.245	0.327	0.228	0.201	0.244	0.275	0.361	0.129	0.235	0.397	0.192	0.165	0.247
rnd-1_family-165	0.215	0.517	0.129	0.14	0.376	0.137	0.245	0.242	0.284	0.327	0.18	0.209	0.363	0.173	0.28	0.184
rnd-1_family-170	0.324	0.32	0.145	0.211	0.341	0.261	0.191	0.207	0.376	0.309	0.114	0.201	0.345	0.247	0.222	0.186
rnd-1_family-173	0.283	0.335	0.189	0.193	0.32	0.212	0.244	0.224	0.317	0.291	0.199	0.192	0.332	0.195	0.259	0.215
rnd-1_family-174	0.298	0.298	0.157	0.248	0.345	0.203	0.196	0.256	0.311	0.298	0.126	0.265	0.365	0.222	0.175	0.238
rnd-1_family-176	0.191	0.558	0.136	0.115	0.33	0.231	0.279	0.16	0.192	0.688	0.05	0.07	0.379	0.075	0.303	0.243
rnd-1_family-177	0.375	0.271	0.172	0.182	0.241	0.216	0.38	0.163	0.36	0.237	0.222	0.181	0.254	0.246	0.285	0.215
rnd-1_family-178	0.361	0.315	0.118	0.205	0.324	0.326	0.21	0.14	0.127	0.589	0.152	0.132	0.418	0.223	0.092	0.267
rnd-1_family-180	0.209	0.503	0.176	0.112	0.32	0.255	0.22	0.205	0.237	0.359	0.276	0.128	0.332	0.293	0.241	0.134
rnd-1_family-181	0.184	0.545	0.16	0.111	0.337	0.255	0.201	0.207	0.243	0.372	0.241	0.144	0.253	0.264	0.272	0.211
rnd-1_family-185	0.277	0.46	0.142	0.121	0.278	0.306	0.201	0.215	0.252	0.309	0.248	0.192	0.335	0.26	0.224	0.182
rnd-1_family-189	0.31	0.326	0.168	0.196	0.335	0.217	0.22	0.228	0.288	0.315	0.184	0.212	0.334	0.222	0.208	0.236
rnd-1_family-192	0.211	0.496	0.161	0.132	0.246	0.34	0.236	0.177	0.203	0.336	0.196	0.265	0.141	0.374	0.323	0.162
rnd-1_family-193	0.167	0.546	0.172	0.114	0.354	0.263	0.22	0.163	0.165	0.346	0.285	0.204	0.307	0.288	0.256	0.148
rnd-1_family-197	0.364	0.248	0.149	0.239	0.333	0.215	0.192	0.26	0.332	0.296	0.162	0.21	0.385	0.201	0.176	0.238
rnd-1_family-199	0.124	0.596	0.142	0.138	0.271	0.222	0.256	0.251	0.109	0.576	0.145	0.17	0.31	0.222	0.218	0.25
rnd-1_family-2	0.264	0.313	0.266	0.157	0.245	0.144	0.354	0.257	0.252	0.393	0.197	0.158	0.34	0.127	0.291	0.241
rnd-1_family-203	0.127	0.603	0.105	0.165	0.304	0.267	0.207	0.221	0.105	0.715	0.071	0.109	0.437	0.168	0.117	0.279
rnd-1_family-209	0.149	0.483	0.156	0.212	0.226	0.194	0.275	0.306	0.184	0.494	0.124	0.199	0.326	0.149	0.248	0.277
rnd-1_family-213	0.183	0.542	0.135	0.14	0.426	0.198	0.209	0.167	0.203	0.319	0.147	0.331	0.374	0.202	0.242	0.182
rnd-1_family-214	0.291	0.47	0.136	0.103	0.378	0.303	0.209	0.11	0.302	0.492	0.117	0.089	0.41	0.302	0.209	0.079
rnd-1_family-216	0.224	0.389	0.237	0.151	0.28	0.206	0.322	0.193	0.173	0.27	0.399	0.159	0.411	0.151	0.281	0.158
rnd-1_family-217	0.162	0.525	0.161	0.152	0.38	0.249	0.195	0.176	0.191	0.29	0.183	0.335	0.324	0.243	0.248	0.185
rnd-1_family-220	0.23	0.512	0.141	0.117	0.366	0.229	0.232	0.173	0.456	0.204	0.19	0.15	0.445	0.198	0.202	0.154
rnd-1_family-222	0.111	0.729	0.079	0.081	0.37	0.243	0.171	0.216	0.144	0.655	0.077	0.123	0.396	0.23	0.106	0.267
rnd-1_family-225	0.255	0.495	0.049	0.201	0.42	0.272	0.073	0.235	0.14	0.643	0.057	0.159	0.482	0.173	0.05	0.296
rnd-1_family-229	0.267	0.372	0.158	0.203	0.313	0.237	0.208	0.242	0.279	0.318	0.141	0.262	0.332	0.231	0.221	0.216
rnd-1_family-234	0.058	0.731	0.145	0.065	0.343	0.179	0.274	0.204	0.134	0.616	0.16	0.09	0.451	0.133	0.298	0.118
rnd-1_family-235	0.177	0.602	0.105	0.116	0.33	0.271	0.159	0.239	0.242	0.406	0.144	0.208	0.305	0.31	0.206	0.179
rnd-1_family-242	0.23	0.477	0.137	0.156	0.351	0.185	0.236	0.228	0.294	0.286	0.248	0.172	0.368	0.298	0.153	0.18
rnd-1_family-245	0.28	0.337	0.183	0.199	0.312	0.262	0.211	0.215	0.308	0.292	0.205	0.194	0.348	0.204	0.212	0.236
rnd-1_family-249	0.147	0.63	0.083	0.14	0.541	0.122	0.11	0.227	0.141	0.663	0.073	0.123	0.643	0.101	0.051	0.205
rnd-1_family-250	0.104	0.63	0.139	0.127	0.287	0.23	0.237	0.246	0.146	0.5	0.125	0.229	0.294	0.176	0.236	0.293
rnd-1_family-251	0.153	0.373	0.225	0.249	0.236	0.152	0.251	0.361	0.172	0.517	0.123	0.188	0.237	0.127	0.175	0.461
rnd-1_family-254	0.289	0.487	0.125	0.099	0.352	0.242	0.239	0.167	0.379	0.398	0.091	0.132	0.374	0.229	0.242	0.154
rnd-1_family-255	0.261	0.481	0.149	0.109	0.377	0.218	0.199	0.205	0.33	0.263	0.21	0.197	0.349	0.269	0.196	0.185
rnd-1_family-256	0.267	0.416	0.18	0.137	0.353	0.21	0.296	0.14	0.224	0.427	0.232	0.117	0.376	0.163	0.286	0.175
rnd-1_family-257	0.309	0.299	0.169	0.223	0.248	0.238	0.255	0.26	0.31	0.253	0.127	0.31	0.298	0.197	0.245	0.26
rnd-1_family-258	0.258	0.454	0.156	0.132	0.437	0.159	0.202	0.202	0.176	0.722	0.055	0.047	0.332	0.13	0.246	0.292
rnd-1_family-259	0.191	0.582	0.123	0.105	0.474	0.177	0.178	0.171	0.231	0.37	0.27	0.129	0.332	0.247	0.192	0.229
rnd-1_family-260	0.266	0.531	0.07	0.133	0.413	0.223	0.155	0.209	0.303	0.415	0.077	0.205	0.508	0.163	0.125	0.204
rnd-1_family-265	0.08	0.812	0.045	0.063	0.299	0.248	0.222	0.231	0.161	0.696	0.055	0.087	0.337	0.288	0.113	0.263
rnd-1_family-268	0.294	0.306	0.204	0.196	0.261	0.2	0.288	0.251	0.359	0.276	0.179	0.185	0.226	0.193	0.312	0.269
rnd-1_family-273	0.187	0.538	0.157	0.118	0.389	0.176	0.232	0.203	0.153	0.511	0.194	0.142	0.492	0.121	0.185	0.202
rnd-1_family-274	0.194	0.518	0.148	0.14	0.463	0.112	0.159	0.265	0.367	0.354	0.131	0.148	0.489	0.201	0.122	0.189
rnd-1_family-278	0.401	0.249	0.146	0.203	0.351	0.226	0.206	0.218	0.348	0.262	0.187	0.203	0.359	0.221	0.201	0.219
rnd-1_family-280	0.255	0.376	0.182	0.188	0.309	0.288	0.195	0.209	0.282	0.35	0.195	0.173	0.292	0.314	0.206	0.187
rnd-1_family-282	0.296	0.344	0.117	0.242	0.341	0.24	0.148	0.271	0.352	0.291	0.088	0.269	0.394	0.175	0.149	0.282
rnd-1_family-283	0.188	0.498	0.208	0.105	0.343	0.242	0.189	0.225	0.168	0.549	0.206	0.077	0.496	0.152	0.173	0.179
rnd-1_family-284	0.321	0.301	0.134	0.244	0.267	0.24	0.228	0.265	0.36	0.209	0.114	0.317	0.243	0.214	0.297	0.245
rnd-1_family-290	0.36	0.278	0.144	0.219	0.36	0.228	0.188	0.225	0.359	0.269	0.111	0.261	0.386	0.216	0.194	0.204
rnd-1_family-291	0.126	0.604	0.106	0.164	0.201	0.41	0.114	0.274	0.159	0.406	0.345	0.09	0.374	0.173	0.277	0.176
rnd-1_family-292	0.18	0.512	0.192	0.116	0.279	0.179	0.257	0.285	0.242	0.22	0.234	0.304	0.198	0.291	0.38	0.13
rnd-1_family-294	0.175	0.602	0.134	0.089	0.477	0.179	0.185	0.159	0.297	0.438	0.129	0.135	0.38	0.228	0.251	0.14
rnd-1_family-296	0.249	0.486	0.117	0.148	0.498	0.158	0.196	0.148	0.438	0.288	0.114	0.16	0.431	0.172	0.268	0.128
rnd-1_family-298	0.204	0.584	0.094	0.118	0.259	0.25	0.219	0.272	0.239	0.371	0.067	0.323	0.366	0.244	0.14	0.25
rnd-1_family-299	0.376	0.205	0.227	0.193	0.36	0.168	0.244	0.228	0.374	0.203	0.293	0.131	0.367	0.118	0.217	0.299
rnd-1_family-3	0.134	0.467	0.134	0.265	0.289	0.15	0.253	0.309	0.108	0.474	0.098	0.32	0.36	0.099	0.164	0.376
rnd-1_family-30	0.298	0.505	0.06	0.137	0.461	0.23	0.11	0.2	0.139	0.746	0.036	0.08	0.671	0.116	0.04	0.174
rnd-1_family-300	0.268	0.458	0.142	0.133	0.377	0.142	0.237	0.244	0.154	0.299	0.131	0.416	0.275	0.09	0.274	0.362
rnd-1_family-302	0.375	0.262	0.168	0.195	0.309	0.244	0.182	0.265	0.249	0.371	0.121	0.259	0.274	0.196	0.36	0.17
rnd-1_family-305	0.144	0.414	0.235	0.207	0.175	0.175	0.392	0.258	0.143	0.467	0.279	0.111	0.216	0.196	0.345	0.243
rnd-1_family-309	0.227	0.393	0.172	0.208	0.391	0.217	0.156	0.236	0.2	0.336	0.159	0.305	0.357	0.267	0.149	0.227
rnd-1_family-313	0.245	0.393	0.171	0.191	0.392	0.203	0.178	0.227	0.253	0.308	0.167	0.273	0.363	0.274	0.176	0.186
rnd-1_family-315	0.145	0.686	0.064	0.105	0.576	0.139	0.066	0.219	0.133	0.695	0.072	0.1	0.557	0.119	0.059	0.266
rnd-1_family-316	0.274	0.377	0.157	0.191	0.306	0.284	0.186	0.224	0.28	0.409	0.143	0.168	0.31	0.269	0.189	0.232
rnd-1_family-317	0.279	0.34	0.189	0.192	0.311	0.222	0.225	0.242	0.28	0.322	0.186	0.211	0.324	0.215	0.214	0.247
rnd-1_family-320	0.061	0.794	0.064	0.082	0.202	0.422	0.18	0.196	0.043	0.739	0.095	0.123	0.243	0.521	0.108	0.128
rnd-1_family-323	0.121	0.45	0.092	0.336	0.149	0.332	0.309	0.21	0.126	0.772	0.031	0.071	0.145	0.443	0.141	0.271
rnd-1_family-324	0.198	0.234	0.233	0.335	0.22	0.125	0.437	0.218	0.352	0.197	0.117	0.335	0.159	0.105	0.632	0.105
rnd-1_family-328	0.361	0.261	0.17	0.208	0.319	0.248	0.225	0.208	0.378	0.23	0.1	0.293	0.299	0.303	0.225	0.173
rnd-1_family-329	0.174	0.664	0.07	0.091	0.431	0.213	0.141	0.215	0.253	0.604	0.049	0.094	0.27	0.178	0.09	0.462
rnd-1_family-330	0.175	0.585	0.116	0.125	0.483	0.2	0.172	0.146	0.203	0.527	0.124	0.146	0.508	0.184	0.171	0.137
rnd-1_family-331	0.262	0.394	0.139	0.205	0.193	0.265	0.189	0.353	0.19	0.477	0.18	0.153	0.125	0.227	0.35	0.299
rnd-1_family-332	0.169	0.597	0.135	0.099	0.362	0.256	0.213	0.169	0.315	0.351	0.203	0.132	0.483	0.303	0.145	0.069
rnd-1_family-334	0.167	0.47	0.149	0.215	0.13	0.118	0.393	0.359	0.251	0.352	0.137	0.26	0.155	0.148	0.459	0.238
rnd-1_family-335	0.14	0.705	0.098	0.057	0.53	0.14	0.226	0.103	0.155	0.517	0.237	0.092	0.395	0.164	0.269	0.172
rnd-1_family-336	0.291	0.509	0.066	0.134	0.537	0.154	0.125	0.183	0.297	0.471	0.099	0.132	0.46	0.221	0.177	0.142
rnd-1_family-337	0.341	0.283	0.187	0.189	0.336	0.177	0.364	0.124	0.28	0.449	0.107	0.165	0.445	0.136	0.352	0.068
rnd-1_family-338	0.083	0.807	0.043	0.067	0.374	0.245	0.157	0.223	0.136	0.726	0.073	0.065	0.364	0.28	0.167	0.189
rnd-1_family-339	0.212	0.519	0.129	0.14	0.305	0.33	0.178	0.186	0.181	0.675	0.085	0.058	0.166	0.251	0.44	0.143
rnd-1_family-340	0.111	0.722	0.074	0.093	0.202	0.169	0.407	0.222	0.082	0.75	0.062	0.106	0.246	0.192	0.26	0.302
rnd-1_family-342	0.244	0.584	0.042	0.13	0.508	0.26	0.132	0.1	0.146	0.752	0.026	0.075	0.633	0.202	0.091	0.074
rnd-1_family-344	0.255	0.483	0.112	0.15	0.331	0.373	0.176	0.12	0.233	0.522	0.103	0.143	0.428	0.271	0.159	0.142
rnd-1_family-347	0.394	0.252	0.1	0.254	0.307	0.227	0.191	0.276	0.298	0.323	0.093	0.286	0.301	0.128	0.203	0.367
rnd-1_family-348	0.094	0.796	0.06	0.05	0.19	0.338	0.215	0.257	0.089	0.81	0.048	0.053	0.157	0.398	0.222	0.223
rnd-1_family-349	0.256	0.456	0.147	0.141	0.409	0.19	0.204	0.197	0.379	0.288	0.175	0.158	0.456	0.14	0.28	0.124
rnd-1_family-35	0.226	0.452	0.171	0.151	0.324	0.198	0.266	0.212	0.269	0.375	0.184	0.171	0.282	0.246	0.297	0.176
rnd-1_family-352	0.352	0.296	0.153	0.2	0.213	0.23	0.349	0.208	0.275	0.295	0.173	0.258	0.259	0.147	0.358	0.236
rnd-1_family-354	0.069	0.804	0.062	0.065	0.194	0.053	0.177	0.576	0.072	0.814	0.052	0.063	0.227	0.031	0.212	0.53
rnd-1_family-357	0.28	0.312	0.205	0.203	0.346	0.192	0.233	0.229	0.248	0.273	0.238	0.241	0.424	0.16	0.126	0.29
rnd-1_family-358	0.117	0.597	0.059	0.227	0.12	0.544	0.184	0.153	0.131	0.74	0.053	0.076	0.097	0.451	0.094	0.359
rnd-1_family-362	0.287	0.339	0.167	0.207	0.3	0.287	0.191	0.222	0.27	0.409	0.144	0.177	0.324	0.287	0.179	0.21
rnd-1_family-366	0.322	0.299	0.15	0.229	0.335	0.185	0.258	0.221	0.307	0.432	0.086	0.174	0.354	0.15	0.213	0.284
rnd-1_family-368	0.268	0.45	0.129	0.153	0.309	0.24	0.224	0.227	0.301	0.354	0.136	0.21	0.402	0.155	0.22	0.223
rnd-1_family-37	0.187	0.585	0.116	0.113	0.387	0.148	0.237	0.228	0.224	0.475	0.145	0.156	0.354	0.147	0.228	0.271
rnd-1_family-377	0.072	0.733	0.134	0.061	0.225	0.286	0.29	0.198	0.112	0.722	0.104	0.062	0.265	0.304	0.195	0.236
rnd-1_family-380	0.147	0.615	0.141	0.097	0.243	0.2	0.345	0.212	0.242	0.424	0.204	0.13	0.306	0.181	0.345	0.168
rnd-1_family-382	0.136	0.696	0.082	0.086	0.356	0.206	0.192	0.245	0.186	0.59	0.078	0.146	0.373	0.188	0.236	0.203
rnd-1_family-384	0.371	0.306	0.119	0.204	0.367	0.243	0.143	0.247	0.382	0.28	0.12	0.218	0.367	0.201	0.156	0.276
rnd-1_family-389	0.091	0.571	0.154	0.185	0.166	0.128	0.355	0.351	0.138	0.456	0.161	0.245	0.201	0.159	0.302	0.338
rnd-1_family-393	0.086	0.78	0.051	0.083	0.699	0.08	0.071	0.15	0.131	0.635	0.129	0.106	0.416	0.209	0.156	0.218
rnd-1_family-395	0.269	0.407	0.138	0.186	0.333	0.292	0.16	0.214	0.207	0.452	0.119	0.223	0.38	0.321	0.138	0.161
rnd-1_family-396	0.239	0.318	0.239	0.203	0.266	0.209	0.29	0.235	0.172	0.413	0.205	0.211	0.345	0.198	0.247	0.209
rnd-1_family-397	0.264	0.3	0.127	0.31	0.277	0.203	0.244	0.276	0.364	0.366	0.107	0.163	0.352	0.193	0.231	0.224
rnd-1_family-398	0.045	0.817	0.065	0.073	0.233	0.279	0.23	0.258	0.037	0.794	0.05	0.119	0.625	0.139	0.09	0.145
rnd-1_family-402	0.097	0.744	0.107	0.052	0.386	0.131	0.189	0.295	0.093	0.752	0.07	0.085	0.579	0.113	0.184	0.124
rnd-1_family-404	0.139	0.598	0.105	0.159	0.253	0.165	0.207	0.375	0.171	0.503	0.128	0.198	0.283	0.147	0.169	0.401
rnd-1_family-407	0.079	0.755	0.111	0.054	0.24	0.248	0.337	0.174	0.041	0.755	0.092	0.111	0.176	0.394	0.324	0.106
rnd-1_family-409	0.26	0.512	0.103	0.125	0.292	0.238	0.262	0.208	0.32	0.404	0.147	0.129	0.334	0.243	0.212	0.212
rnd-1_family-41	0.184	0.5	0.126	0.189	0.316	0.221	0.229	0.234	0.265	0.44	0.102	0.193	0.3	0.191	0.233	0.275
rnd-1_family-411	0.057	0.76	0.088	0.096	0.301	0.295	0.216	0.187	0.159	0.405	0.116	0.32	0.247	0.203	0.317	0.234
rnd-1_family-413	0.109	0.647	0.121	0.123	0.124	0.377	0.317	0.181	0.085	0.676	0.148	0.091	0.255	0.354	0.248	0.143
rnd-1_family-415	0.348	0.326	0.14	0.186	0.358	0.228	0.176	0.238	0.251	0.472	0.114	0.163	0.393	0.197	0.162	0.249
rnd-1_family-418	0.057	0.665	0.206	0.072	0.242	0.292	0.264	0.202	0.152	0.638	0.1	0.11	0.358	0.186	0.215	0.242
rnd-1_family-419	0.288	0.355	0.167	0.19	0.321	0.218	0.223	0.239	0.276	0.363	0.166	0.195	0.297	0.185	0.21	0.308
rnd-1_family-422	0.18	0.531	0.177	0.112	0.302	0.181	0.254	0.264	0.096	0.589	0.217	0.098	0.276	0.117	0.208	0.399
rnd-1_family-423	0.159	0.655	0.102	0.083	0.187	0.101	0.376	0.336	0.749	0.144	0.054	0.054	0.161	0.048	0.146	0.645
rnd-1_family-424	0.095	0.7	0.096	0.109	0.225	0.227	0.275	0.274	0.095	0.565	0.2	0.14	0.188	0.251	0.329	0.231
rnd-1_family-425	0.153	0.515	0.062	0.27	0.356	0.124	0.225	0.295	0.095	0.738	0.029	0.138	0.442	0.114	0.096	0.348
rnd-1_family-427	0.101	0.702	0.096	0.101	0.377	0.064	0.283	0.277	0.127	0.727	0.072	0.074	0.599	0.056	0.129	0.216
rnd-1_family-428	0.254	0.478	0.168	0.1	0.321	0.303	0.251	0.125	0.269	0.534	0.084	0.113	0.371	0.357	0.184	0.088
rnd-1_family-431	0.101	0.498	0.162	0.239	0.26	0.416	0.147	0.176	0.114	0.727	0.032	0.127	0.208	0.452	0.112	0.228
rnd-1_family-434	0.117	0.701	0.092	0.09	0.335	0.275	0.168	0.222	0.104	0.728	0.079	0.089	0.364	0.266	0.154	0.215
rnd-1_family-436	0.305	0.358	0.247	0.09	0.382	0.168	0.296	0.154	0.237	0.38	0.229	0.154	0.388	0.138	0.322	0.152
rnd-1_family-438	0.04	0.852	0.063	0.045	0.288	0.231	0.18	0.301	0.104	0.779	0.055	0.062	0.207	0.542	0.093	0.159
rnd-1_family-439	0.297	0.377	0.22	0.106	0.385	0.188	0.285	0.142	0.232	0.402	0.244	0.122	0.387	0.151	0.315	0.146
rnd-1_family-441	0.143	0.71	0.085	0.062	0.538	0.183	0.131	0.149	0.11	0.738	0.08	0.073	0.598	0.145	0.113	0.145
rnd-1_family-442	0.1	0.675	0.125	0.1	0.294	0.198	0.141	0.366	0.189	0.47	0.146	0.195	0.362	0.091	0.155	0.392
rnd-1_family-443	0.155	0.374	0.174	0.297	0.236	0.143	0.313	0.308	0.23	0.281	0.202	0.286	0.253	0.085	0.217	0.444
rnd-1_family-446	0.061	0.862	0.021	0.056	0.056	0.077	0.059	0.807	0.091	0.788	0.065	0.055	0.109	0.118	0.076	0.697
rnd-1_family-447	0.266	0.369	0.167	0.198	0.324	0.25	0.197	0.228	0.309	0.344	0.13	0.216	0.415	0.18	0.208	0.197
rnd-1_family-449	0.194	0.398	0.185	0.223	0.292	0.274	0.237	0.196	0.206	0.374	0.117	0.303	0.303	0.235	0.358	0.104
rnd-1_family-454	0.335	0.319	0.187	0.159	0.316	0.246	0.275	0.162	0.287	0.388	0.167	0.159	0.378	0.257	0.226	0.139
rnd-1_family-456	0.303	0.212	0.272	0.213	0.33	0.154	0.261	0.255	0.307	0.224	0.217	0.252	0.392	0.191	0.169	0.249
rnd-1_family-457	0.339	0.411	0.132	0.117	0.391	0.24	0.225	0.143	0.362	0.368	0.135	0.134	0.437	0.217	0.185	0.161
rnd-1_family-458	0.218	0.546	0.121	0.115	0.398	0.074	0.199	0.328	0.094	0.688	0.15	0.068	0.448	0.096	0.228	0.229
rnd-1_family-459	0.152	0.528	0.248	0.072	0.244	0.278	0.362	0.116	0.155	0.45	0.291	0.104	0.265	0.261	0.352	0.123
rnd-1_family-46	0.181	0.51	0.134	0.175	0.29	0.258	0.214	0.238	0.122	0.671	0.074	0.134	0.236	0.318	0.191	0.255
rnd-1_family-465	0.295	0.355	0.136	0.213	0.222	0.349	0.241	0.188	0.321	0.357	0.146	0.177	0.322	0.159	0.23	0.289
rnd-1_family-468	0.121	0.739	0.079	0.061	0.313	0.256	0.257	0.175	0.188	0.658	0.089	0.066	0.399	0.205	0.296	0.1
rnd-1_family-469	0.258	0.492	0.13	0.12	0.243	0.174	0.375	0.208	0.149	0.653	0.047	0.15	0.219	0.263	0.27	0.247
rnd-1_family-472	0.206	0.521	0.069	0.204	0.368	0.331	0.115	0.186	0.355	0.457	0.058	0.13	0.343	0.339	0.141	0.178
rnd-1_family-473	0.148	0.565	0.108	0.179	0.251	0.253	0.266	0.231	0.099	0.627	0.103	0.171	0.187	0.347	0.17	0.296
rnd-1_family-476	0.149	0.617	0.1	0.135	0.261	0.353	0.185	0.201	0.157	0.572	0.153	0.118	0.242	0.495	0.101	0.161
rnd-1_family-480	0.127	0.538	0.178	0.157	0.353	0.231	0.292	0.123	0.161	0.49	0.119	0.23	0.356	0.272	0.243	0.129
rnd-1_family-481	0.047	0.831	0.061	0.062	0.298	0.323	0.091	0.288	0.056	0.733	0.068	0.143	0.377	0.46	0.047	0.115
rnd-1_family-483	0.174	0.618	0.163	0.045	0.474	0.174	0.297	0.054	0.202	0.436	0.18	0.182	0.34	0.235	0.389	0.035
rnd-1_family-485	0.142	0.692	0.095	0.071	0.389	0.134	0.14	0.338	0.122	0.712	0.097	0.069	0.364	0.14	0.172	0.324
rnd-1_family-489	0.037	0.861	0.051	0.051	0.233	0.327	0.238	0.201	0.042	0.86	0.059	0.04	0.251	0.344	0.173	0.233
rnd-1_family-49	0.199	0.564	0.091	0.146	0.307	0.151	0.203	0.339	0.237	0.48	0.151	0.132	0.322	0.115	0.207	0.355
rnd-1_family-491	0.282	0.508	0.116	0.094	0.428	0.137	0.212	0.223	0.315	0.281	0.194	0.21	0.351	0.213	0.206	0.23
rnd-1_family-497	0.101	0.65	0.131	0.118	0.254	0.158	0.357	0.231	0.119	0.559	0.131	0.191	0.284	0.172	0.319	0.225
rnd-1_family-498	0.186	0.468	0.099	0.247	0.299	0.221	0.14	0.34	0.208	0.476	0.078	0.237	0.318	0.14	0.049	0.493
rnd-1_family-499	0.219	0.506	0.169	0.105	0.244	0.263	0.338	0.155	0.291	0.492	0.114	0.103	0.255	0.281	0.33	0.134
rnd-1_family-50	0.162	0.638	0.093	0.107	0.406	0.202	0.188	0.204	0.142	0.661	0.077	0.121	0.417	0.204	0.165	0.214
rnd-1_family-501	0.106	0.734	0.104	0.056	0.249	0.301	0.255	0.195	0.158	0.67	0.098	0.074	0.278	0.243	0.315	0.164
rnd-1_family-502	0.124	0.694	0.073	0.109	0.36	0.297	0.146	0.197	0.128	0.636	0.14	0.095	0.501	0.288	0.084	0.127
rnd-1_family-503	0.117	0.698	0.08	0.104	0.23	0.315	0.228	0.227	0.18	0.603	0.137	0.08	0.29	0.282	0.188	0.24
rnd-1_family-504	0.224	0.49	0.132	0.154	0.343	0.153	0.224	0.28	0.39	0.301	0.106	0.203	0.369	0.208	0.23	0.194
rnd-1_family-507	0.321	0.326	0.121	0.232	0.381	0.183	0.159	0.277	0.316	0.351	0.137	0.196	0.421	0.186	0.17	0.223
rnd-1_family-508	0.321	0.296	0.18	0.203	0.299	0.228	0.245	0.228	0.288	0.333	0.163	0.217	0.303	0.202	0.244	0.251
rnd-1_family-51	0.123	0.676	0.132	0.069	0.333	0.272	0.188	0.207	0.125	0.585	0.206	0.084	0.305	0.319	0.179	0.197
rnd-1_family-510	0.278	0.319	0.125	0.278	0.358	0.171	0.141	0.33	0.301	0.374	0.069	0.257	0.293	0.187	0.115	0.406
rnd-1_family-512	0.345	0.315	0.189	0.151	0.374	0.186	0.255	0.185	0.251	0.316	0.235	0.197	0.294	0.165	0.291	0.25
rnd-1_family-513	0.097	0.703	0.076	0.124	0.359	0.321	0.158	0.162	0.161	0.509	0.142	0.189	0.315	0.354	0.139	0.192
rnd-1_family-517	0.066	0.78	0.062	0.091	0.245	0.31	0.219	0.225	0.147	0.636	0.074	0.144	0.275	0.283	0.172	0.27
rnd-1_family-518	0.281	0.351	0.153	0.216	0.301	0.287	0.175	0.237	0.219	0.505	0.104	0.172	0.367	0.261	0.146	0.226
rnd-1_family-520	0.243	0.409	0.195	0.152	0.363	0.256	0.241	0.14	0.171	0.332	0.128	0.37	0.298	0.413	0.154	0.135
rnd-1_family-522	0.044	0.824	0.071	0.062	0.251	0.314	0.246	0.189	0.074	0.771	0.059	0.096	0.354	0.265	0.192	0.189
rnd-1_family-523	0.171	0.553	0.191	0.084	0.262	0.157	0.233	0.348	0.085	0.594	0.219	0.102	0.222	0.102	0.215	0.461
rnd-1_family-525	0.263	0.473	0.157	0.106	0.333	0.294	0.222	0.152	0.318	0.482	0.109	0.092	0.546	0.163	0.167	0.124
rnd-1_family-531	0.263	0.343	0.146	0.248	0.428	0.103	0.242	0.228	0.126	0.08	0.101	0.692	0.379	0.06	0.147	0.414
rnd-1_family-533	0.173	0.613	0.083	0.132	0.331	0.363	0.204	0.102	0.092	0.772	0.048	0.088	0.254	0.363	0.269	0.115
rnd-1_family-535	0.297	0.312	0.181	0.21	0.395	0.184	0.204	0.217	0.362	0.275	0.127	0.236	0.509	0.147	0.142	0.202
rnd-1_family-537	0.268	0.339	0.149	0.243	0.342	0.257	0.117	0.284	0.19	0.673	0.064	0.074	0.224	0.463	0.148	0.165
rnd-1_family-538	0.203	0.428	0.127	0.243	0.384	0.149	0.177	0.29	0.106	0.549	0.05	0.295	0.603	0.098	0.11	0.189
rnd-1_family-544	0.273	0.352	0.179	0.196	0.25	0.292	0.242	0.216	0.269	0.341	0.188	0.202	0.31	0.288	0.201	0.201
rnd-1_family-547	0.296	0.346	0.144	0.214	0.29	0.245	0.169	0.296	0.268	0.408	0.118	0.205	0.292	0.291	0.157	0.26
rnd-1_family-549	0.323	0.263	0.102	0.313	0.359	0.13	0.226	0.285	0.301	0.335	0.119	0.246	0.373	0.109	0.287	0.232
rnd-1_family-551	0.335	0.302	0.146	0.217	0.333	0.177	0.255	0.234	0.457	0.215	0.155	0.173	0.318	0.164	0.321	0.196
rnd-1_family-552	0.403	0.299	0.164	0.134	0.346	0.275	0.132	0.247	0.358	0.279	0.211	0.152	0.352	0.253	0.14	0.255
rnd-1_family-553	0.147	0.512	0.164	0.177	0.249	0.298	0.215	0.238	0.144	0.391	0.221	0.243	0.177	0.45	0.202	0.17
rnd-1_family-557	0.076	0.804	0.043	0.077	0.19	0.289	0.214	0.306	0.113	0.684	0.076	0.127	0.17	0.322	0.147	0.361
rnd-1_family-558	0.302	0.357	0.2	0.141	0.291	0.196	0.295	0.218	0.245	0.379	0.18	0.196	0.187	0.175	0.478	0.159
rnd-1_family-56	0.237	0.449	0.151	0.163	0.315	0.257	0.209	0.219	0.293	0.322	0.151	0.235	0.268	0.262	0.241	0.229
rnd-1_family-561	0.264	0.406	0.155	0.175	0.23	0.162	0.158	0.45	0.265	0.302	0.243	0.19	0.282	0.246	0.153	0.319
rnd-1_family-566	0.276	0.331	0.178	0.215	0.239	0.295	0.234	0.232	0.272	0.33	0.192	0.205	0.267	0.272	0.246	0.214
rnd-1_family-568	0.243	0.24	0.242	0.275	0.211	0.15	0.289	0.35	0.213	0.222	0.233	0.332	0.225	0.168	0.349	0.258
rnd-1_family-571	0.097	0.738	0.111	0.054	0.436	0.213	0.195	0.156	0.09	0.768	0.082	0.06	0.62	0.143	0.116	0.121
rnd-1_family-578	0.323	0.329	0.141	0.208	0.303	0.248	0.226	0.223	0.283	0.34	0.153	0.224	0.313	0.233	0.251	0.203
rnd-1_family-580	0.134	0.696	0.089	0.081	0.352	0.243	0.189	0.217	0.194	0.662	0.077	0.067	0.4	0.144	0.219	0.237
rnd-1_family-583	0.027	0.928	0.012	0.033	0.145	0.461	0.169	0.225	0.064	0.795	0.046	0.095	0.204	0.241	0.253	0.302
rnd-1_family-587	0.372	0.327	0.112	0.189	0.391	0.21	0.223	0.176	0.368	0.401	0.114	0.117	0.571	0.172	0.142	0.115
rnd-1_family-59	0.222	0.482	0.125	0.17	0.238	0.369	0.241	0.152	0.242	0.364	0.119	0.276	0.233	0.269	0.268	0.23
rnd-1_family-594	0.103	0.512	0.295	0.091	0.12	0.418	0.194	0.268	0.087	0.675	0.081	0.156	0.102	0.502	0.126	0.269
rnd-1_family-596	0.138	0.669	0.098	0.095	0.464	0.212	0.156	0.168	0.085	0.785	0.065	0.066	0.45	0.154	0.138	0.258
rnd-1_family-597	0.192	0.514	0.127	0.167	0.28	0.349	0.196	0.175	0.202	0.408	0.086	0.304	0.293	0.439	0.176	0.092
rnd-1_family-598	0.07	0.804	0.061	0.065	0.254	0.289	0.292	0.164	0.155	0.547	0.074	0.225	0.261	0.29	0.266	0.183
rnd-1_family-608	0.274	0.392	0.145	0.189	0.231	0.24	0.284	0.244	0.125	0.512	0.128	0.234	0.298	0.084	0.305	0.313
rnd-1_family-610	0.164	0.628	0.122	0.086	0.307	0.366	0.229	0.098	0.139	0.656	0.136	0.068	0.46	0.304	0.129	0.106
rnd-1_family-616	0.311	0.231	0.23	0.228	0.301	0.193	0.266	0.241	0.398	0.188	0.175	0.238	0.236	0.151	0.233	0.38
rnd-1_family-621	0.162	0.653	0.111	0.074	0.232	0.286	0.366	0.116	0.488	0.159	0.1	0.253	0.245	0.347	0.341	0.066
rnd-1_family-622	0.221	0.413	0.174	0.193	0.246	0.281	0.253	0.22	0.154	0.571	0.133	0.143	0.309	0.306	0.185	0.2
rnd-1_family-629	0.318	0.282	0.205	0.195	0.276	0.23	0.287	0.207	0.293	0.293	0.181	0.232	0.293	0.201	0.282	0.224
rnd-1_family-63	0.207	0.513	0.161	0.119	0.402	0.189	0.214	0.195	0.268	0.283	0.218	0.232	0.305	0.26	0.283	0.152
rnd-1_family-631	0.259	0.494	0.163	0.085	0.292	0.116	0.359	0.233	0.426	0.245	0.213	0.116	0.322	0.056	0.258	0.363
rnd-1_family-634	0.108	0.586	0.228	0.077	0.158	0.32	0.43	0.092	0.135	0.479	0.316	0.069	0.202	0.481	0.239	0.078
rnd-1_family-635	0.136	0.642	0.119	0.103	0.292	0.311	0.225	0.172	0.141	0.638	0.115	0.106	0.273	0.33	0.234	0.163
rnd-1_family-637	0.223	0.502	0.138	0.137	0.452	0.23	0.183	0.134	0.329	0.292	0.196	0.183	0.455	0.25	0.191	0.104
rnd-1_family-638	0.362	0.2	0.254	0.183	0.343	0.175	0.264	0.218	0.404	0.263	0.126	0.207	0.311	0.34	0.23	0.118
rnd-1_family-639	0.2	0.608	0.07	0.122	0.244	0.349	0.207	0.2	0.236	0.597	0.057	0.111	0.194	0.537	0.111	0.158
rnd-1_family-64	0.243	0.477	0.139	0.141	0.322	0.228	0.219	0.231	0.242	0.363	0.227	0.168	0.337	0.183	0.277	0.203
rnd-1_family-649	0.219	0.477	0.133	0.171	0.233	0.195	0.126	0.446	0.113	0.591	0.045	0.251	0.237	0.255	0.185	0.323
rnd-1_family-653	0.139	0.638	0.122	0.102	0.286	0.326	0.223	0.165	0.143	0.645	0.082	0.129	0.258	0.349	0.233	0.16
rnd-1_family-654	0.161	0.565	0.143	0.131	0.286	0.212	0.252	0.25	0.347	0.343	0.202	0.108	0.32	0.201	0.163	0.315
rnd-1_family-656	0.311	0.315	0.203	0.171	0.296	0.206	0.275	0.223	0.408	0.288	0.17	0.134	0.405	0.163	0.22	0.211
rnd-1_family-661	0.356	0.298	0.165	0.181	0.303	0.191	0.33	0.176	0.31	0.375	0.142	0.173	0.228	0.153	0.459	0.159
rnd-1_family-662	0.294	0.367	0.123	0.216	0.321	0.255	0.178	0.246	0.201	0.463	0.108	0.228	0.349	0.305	0.142	0.205
rnd-1_family-665	0.195	0.478	0.074	0.253	0.223	0.222	0.149	0.406	0.138	0.676	0.034	0.152	0.198	0.132	0.142	0.527
rnd-1_family-666	0.157	0.483	0.08	0.28	0.299	0.282	0.079	0.34	0.129	0.475	0.18	0.216	0.189	0.382	0.038	0.391
rnd-1_family-668	0.127	0.656	0.095	0.122	0.236	0.261	0.289	0.214	0.065	0.786	0.087	0.062	0.276	0.254	0.242	0.228
rnd-1_family-673	0.225	0.601	0.097	0.076	0.341	0.344	0.148	0.168	0.238	0.511	0.083	0.168	0.352	0.397	0.085	0.166
rnd-1_family-674	0.38	0.274	0.114	0.232	0.368	0.167	0.169	0.296	0.421	0.242	0.09	0.247	0.43	0.147	0.095	0.327
rnd-1_family-679	0.313	0.389	0.109	0.19	0.334	0.325	0.148	0.193	0.32	0.315	0.12	0.245	0.266	0.318	0.218	0.198
rnd-1_family-682	0.114	0.745	0.077	0.063	0.478	0.228	0.168	0.126	0.1	0.827	0.04	0.033	0.623	0.163	0.092	0.122
rnd-1_family-684	0.101	0.766	0.06	0.073	0.348	0.317	0.121	0.214	0.174	0.672	0.081	0.073	0.177	0.36	0.09	0.372
rnd-1_family-688	0.362	0.291	0.232	0.115	0.295	0.202	0.323	0.181	0.289	0.337	0.203	0.17	0.288	0.205	0.408	0.099
rnd-1_family-69	0.157	0.587	0.134	0.122	0.392	0.212	0.18	0.216	0.167	0.492	0.227	0.113	0.374	0.226	0.144	0.255
rnd-1_family-696	0.069	0.811	0.071	0.048	0.273	0.297	0.205	0.225	0.062	0.787	0.07	0.08	0.294	0.255	0.17	0.28
rnd-1_family-698	0.243	0.369	0.257	0.131	0.299	0.211	0.286	0.204	0.214	0.43	0.238	0.119	0.362	0.198	0.254	0.186
rnd-1_family-699	0.2	0.369	0.191	0.24	0.224	0.195	0.298	0.283	0.283	0.229	0.231	0.256	0.307	0.176	0.27	0.247
rnd-1_family-7	0.197	0.522	0.157	0.124	0.389	0.205	0.233	0.173	0.263	0.315	0.226	0.197	0.327	0.239	0.26	0.174
rnd-1_family-705	0.283	0.407	0.139	0.171	0.29	0.238	0.259	0.212	0.263	0.333	0.274	0.13	0.319	0.246	0.314	0.122
rnd-1_family-706	0.471	0.311	0.146	0.072	0.305	0.108	0.279	0.308	0.298	0.549	0.058	0.095	0.478	0.163	0.27	0.089
rnd-1_family-707	0.124	0.612	0.159	0.105	0.169	0.247	0.34	0.244	0.141	0.376	0.288	0.195	0.253	0.181	0.36	0.206
rnd-1_family-709	0.207	0.381	0.175	0.238	0.163	0.158	0.266	0.412	0.233	0.167	0.227	0.372	0.169	0.125	0.271	0.436
rnd-1_family-713	0.231	0.516	0.144	0.108	0.378	0.263	0.207	0.152	0.248	0.446	0.156	0.151	0.38	0.293	0.16	0.167
rnd-1_family-717	0.377	0.355	0.185	0.083	0.428	0.173	0.312	0.087	0.258	0.487	0.166	0.088	0.342	0.098	0.456	0.103
rnd-1_family-718	0.255	0.366	0.221	0.158	0.265	0.324	0.213	0.198	0.393	0.204	0.331	0.072	0.185	0.587	0.125	0.103
rnd-1_family-72	0.203	0.561	0.122	0.114	0.307	0.211	0.299	0.183	0.287	0.328	0.157	0.228	0.379	0.163	0.237	0.221
rnd-1_family-722	0.262	0.313	0.177	0.247	0.305	0.251	0.228	0.216	0.175	0.587	0.098	0.14	0.531	0.172	0.137	0.161
rnd-1_family-724	0.101	0.745	0.078	0.076	0.459	0.087	0.183	0.271	0.283	0.439	0.139	0.138	0.421	0.139	0.218	0.222
rnd-1_family-729	0.502	0.28	0.07	0.147	0.508	0.15	0.112	0.229	0.534	0.232	0.066	0.168	0.591	0.115	0.09	0.204
rnd-1_family-731	0.081	0.797	0.068	0.054	0.227	0.219	0.229	0.326	0.102	0.691	0.099	0.108	0.315	0.256	0.169	0.261
rnd-1_family-732	0.258	0.345	0.244	0.153	0.315	0.223	0.269	0.193	0.25	0.286	0.147	0.317	0.358	0.152	0.298	0.191
rnd-1_family-733	0.062	0.735	0.103	0.1	0.385	0.123	0.176	0.315	0.054	0.529	0.112	0.305	0.381	0.265	0.168	0.186
rnd-1_family-737	0.191	0.43	0.216	0.163	0.353	0.144	0.266	0.238	0.113	0.493	0.159	0.235	0.398	0.208	0.165	0.228
rnd-1_family-738	0.04	0.81	0.065	0.085	0.153	0.393	0.196	0.259	0.034	0.863	0.051	0.052	0.358	0.259	0.061	0.322
rnd-1_family-739	0.255	0.32	0.167	0.259	0.291	0.265	0.227	0.217	0.207	0.529	0.113	0.15	0.457	0.208	0.151	0.184
rnd-1_family-74	0.204	0.501	0.173	0.121	0.37	0.202	0.258	0.171	0.227	0.386	0.203	0.184	0.301	0.21	0.301	0.188
rnd-1_family-740	0.379	0.203	0.156	0.262	0.318	0.099	0.295	0.288	0.412	0.138	0.173	0.278	0.311	0.064	0.371	0.255
rnd-1_family-743	0.259	0.466	0.168	0.107	0.314	0.309	0.241	0.136	0.24	0.44	0.228	0.091	0.355	0.292	0.221	0.131
rnd-1_family-749	0.239	0.463	0.212	0.086	0.35	0.275	0.226	0.149	0.238	0.457	0.17	0.135	0.475	0.248	0.2	0.077
rnd-1_family-750	0.241	0.469	0.145	0.144	0.332	0.159	0.255	0.254	0.337	0.389	0.128	0.145	0.456	0.166	0.176	0.202
rnd-1_family-751	0.12	0.623	0.146	0.111	0.177	0.199	0.371	0.253	0.114	0.603	0.16	0.122	0.127	0.204	0.247	0.421
rnd-1_family-754	0.172	0.621	0.094	0.112	0.427	0.288	0.119	0.167	0.209	0.565	0.076	0.15	0.367	0.329	0.132	0.173
rnd-1_family-755	0.261	0.333	0.112	0.294	0.239	0.256	0.144	0.361	0.249	0.358	0.084	0.308	0.245	0.26	0.139	0.356
rnd-1_family-76	0.292	0.348	0.184	0.176	0.323	0.2	0.255	0.221	0.3	0.328	0.157	0.215	0.35	0.194	0.263	0.194
rnd-1_family-760	0.142	0.735	0.095	0.028	0.196	0.347	0.163	0.294	0.138	0.188	0.268	0.406	0.425	0.094	0.384	0.097
rnd-1_family-761	0.061	0.749	0.12	0.071	0.192	0.294	0.336	0.178	0.096	0.695	0.118	0.091	0.205	0.226	0.417	0.152
rnd-1_family-763	0.332	0.462	0.093	0.114	0.474	0.239	0.13	0.158	0.309	0.548	0.076	0.068	0.39	0.305	0.111	0.193
rnd-1_family-766	0.217	0.463	0.137	0.182	0.126	0.365	0.237	0.272	0.192	0.544	0.174	0.089	0.321	0.31	0.218	0.151
rnd-1_family-768	0.179	0.676	0.062	0.083	0.33	0.266	0.2	0.204	0.085	0.813	0.03	0.072	0.464	0.21	0.091	0.235
rnd-1_family-769	0.389	0.29	0.162	0.16	0.368	0.207	0.318	0.107	0.209	0.422	0.172	0.197	0.157	0.255	0.509	0.079
rnd-1_family-773	0.237	0.437	0.177	0.148	0.254	0.245	0.292	0.208	0.354	0.388	0.122	0.136	0.374	0.188	0.199	0.239
rnd-1_family-774	0.265	0.47	0.157	0.109	0.259	0.347	0.296	0.098	0.285	0.422	0.155	0.138	0.28	0.32	0.277	0.123
rnd-1_family-775	0.118	0.65	0.152	0.081	0.353	0.281	0.266	0.101	0.218	0.432	0.213	0.136	0.278	0.344	0.235	0.144
rnd-1_family-780	0.257	0.393	0.275	0.075	0.277	0.324	0.345	0.054	0.266	0.256	0.386	0.093	0.202	0.34	0.422	0.036
rnd-1_family-781	0.198	0.434	0.128	0.24	0.338	0.153	0.286	0.223	0.218	0.525	0.126	0.132	0.234	0.135	0.234	0.397
rnd-1_family-783	0.343	0.302	0.119	0.236	0.331	0.17	0.221	0.278	0.254	0.461	0.09	0.195	0.425	0.113	0.177	0.285
rnd-1_family-784	0.187	0.425	0.206	0.182	0.231	0.306	0.23	0.233	0.138	0.54	0.076	0.247	0.329	0.174	0.231	0.266
rnd-1_family-785	0.364	0.305	0.092	0.239	0.361	0.178	0.173	0.287	0.344	0.401	0.07	0.186	0.439	0.123	0.11	0.328
rnd-1_family-787	0.176	0.573	0.09	0.161	0.355	0.292	0.169	0.184	0.124	0.701	0.069	0.107	0.249	0.209	0.238	0.304
rnd-1_family-790	0.24	0.42	0.086	0.255	0.382	0.139	0.182	0.297	0.098	0.589	0.065	0.248	0.623	0.088	0.099	0.19
rnd-1_family-792	0.236	0.582	0.072	0.11	0.45	0.25	0.123	0.177	0.308	0.484	0.078	0.13	0.416	0.308	0.119	0.157
rnd-1_family-796	0.079	0.733	0.109	0.079	0.217	0.376	0.232	0.176	0.088	0.698	0.127	0.087	0.271	0.316	0.216	0.197
rnd-1_family-802	0.312	0.305	0.125	0.258	0.358	0.24	0.188	0.214	0.358	0.325	0.132	0.185	0.39	0.286	0.126	0.199
rnd-1_family-807	0.107	0.784	0.046	0.063	0.308	0.295	0.138	0.258	0.053	0.834	0.041	0.072	0.261	0.221	0.111	0.407
rnd-1_family-810	0.04	0.883	0.014	0.063	0.721	0.157	0.052	0.07	0.188	0.67	0.022	0.12	0.264	0.486	0.118	0.133
rnd-1_family-815	0.167	0.61	0.116	0.106	0.323	0.206	0.206	0.265	0.131	0.703	0.093	0.072	0.479	0.233	0.105	0.183
rnd-1_family-817	0.188	0.638	0.058	0.116	0.418	0.245	0.096	0.24	0.131	0.648	0.073	0.148	0.356	0.322	0.059	0.263
rnd-1_family-820	0.375	0.358	0.099	0.168	0.276	0.363	0.213	0.148	0.347	0.424	0.11	0.119	0.401	0.253	0.202	0.145
rnd-1_family-831	0.139	0.466	0.302	0.093	0.369	0.112	0.168	0.35	0.082	0.739	0.105	0.074	0.487	0.203	0.128	0.181
rnd-1_family-836	0.358	0.356	0.126	0.16	0.364	0.28	0.143	0.214	0.406	0.253	0.133	0.208	0.404	0.27	0.091	0.235
rnd-1_family-837	0.108	0.746	0.034	0.112	0.358	0.19	0.107	0.345	0.05	0.866	0.023	0.061	0.75	0.118	0.029	0.103
rnd-1_family-839	0.056	0.798	0.064	0.082	0.103	0.477	0.27	0.149	0.075	0.724	0.074	0.127	0.271	0.342	0.128	0.258
rnd-1_family-84	0.212	0.489	0.16	0.139	0.273	0.341	0.19	0.197	0.233	0.339	0.213	0.215	0.254	0.217	0.323	0.205
rnd-1_family-840	0.36	0.277	0.236	0.127	0.355	0.16	0.326	0.159	0.373	0.303	0.192	0.132	0.388	0.143	0.264	0.205
rnd-1_family-842	0.251	0.605	0.067	0.077	0.429	0.309	0.144	0.118	0.454	0.266	0.147	0.133	0.423	0.289	0.163	0.125
rnd-1_family-846	0.075	0.817	0.051	0.057	0.275	0.302	0.375	0.049	0.318	0.482	0.073	0.127	0.257	0.43	0.283	0.029
rnd-1_family-851	0.082	0.66	0.146	0.112	0.092	0.241	0.387	0.28	0.096	0.589	0.162	0.153	0.151	0.325	0.305	0.219
rnd-1_family-852	0.323	0.223	0.185	0.269	0.341	0.176	0.275	0.208	0.399	0.193	0.128	0.28	0.406	0.099	0.301	0.195
rnd-1_family-861	0.116	0.407	0.421	0.057	0.372	0.045	0.487	0.096	0.37	0.394	0.148	0.087	0.382	0.122	0.324	0.171
rnd-1_family-867	0.276	0.551	0.081	0.093	0.388	0.151	0.104	0.357	0.262	0.394	0.131	0.213	0.325	0.188	0.163	0.325
rnd-1_family-871	0.242	0.406	0.17	0.182	0.24	0.321	0.275	0.165	0.451	0.406	0.092	0.051	0.195	0.48	0.24	0.086
rnd-1_family-872	0.185	0.338	0.207	0.271	0.233	0.254	0.239	0.273	0.205	0.329	0.242	0.223	0.241	0.305	0.263	0.192
rnd-1_family-873	0.264	0.329	0.248	0.158	0.17	0.185	0.439	0.206	0.115	0.536	0.168	0.181	0.257	0.113	0.463	0.166
rnd-1_family-875	0.138	0.714	0.072	0.076	0.411	0.15	0.235	0.203	0.206	0.656	0.077	0.06	0.306	0.109	0.329	0.256
rnd-1_family-877	0.2	0.615	0.084	0.101	0.185	0.076	0.536	0.204	0.115	0.321	0.236	0.328	0.154	0.143	0.563	0.14
rnd-1_family-879	0.148	0.675	0.143	0.034	0.286	0.147	0.437	0.13	0.255	0.505	0.172	0.069	0.326	0.132	0.402	0.14
rnd-1_family-88	0.173	0.467	0.156	0.203	0.211	0.33	0.17	0.289	0.209	0.37	0.232	0.19	0.258	0.257	0.151	0.335
rnd-1_family-886	0.026	0.277	0.093	0.604	0.102	0.112	0.143	0.643	0.152	0.311	0.216	0.321	0.232	0.223	0.301	0.244
rnd-1_family-889	0.306	0.328	0.137	0.229	0.333	0.206	0.215	0.246	0.234	0.357	0.138	0.272	0.356	0.174	0.17	0.3
rnd-1_family-890	0.086	0.708	0.154	0.052	0.134	0.09	0.472	0.303	0.086	0.551	0.186	0.178	0.194	0.113	0.231	0.462
rnd-1_family-898	0.356	0.395	0.145	0.104	0.34	0.336	0.198	0.127	0.29	0.525	0.11	0.074	0.409	0.313	0.13	0.149
rnd-1_family-900	0.086	0.773	0.059	0.083	0.207	0.294	0.259	0.24	0.053	0.794	0.08	0.072	0.215	0.211	0.16	0.414
rnd-1_family-905	0.076	0.884	0.015	0.024	0.751	0.02	0.04	0.188	0.124	0.843	0.012	0.021	0.854	0.014	0.016	0.116
rnd-1_family-906	0.207	0.552	0.111	0.13	0.421	0.137	0.327	0.115	0.186	0.178	0.086	0.549	0.311	0.236	0.436	0.017
rnd-1_family-907	0.164	0.616	0.095	0.125	0.375	0.148	0.288	0.188	0.324	0.297	0.123	0.257	0.264	0.17	0.346	0.219
rnd-1_family-91	0.225	0.511	0.15	0.114	0.4	0.212	0.212	0.176	0.333	0.28	0.189	0.198	0.356	0.203	0.253	0.188
rnd-1_family-910	0.076	0.625	0.208	0.091	0.131	0.322	0.343	0.204	0.069	0.395	0.416	0.12	0.208	0.242	0.443	0.107
rnd-1_family-912	0.118	0.709	0.076	0.097	0.297	0.301	0.132	0.27	0.162	0.628	0.094	0.116	0.207	0.164	0.073	0.555
rnd-1_family-922	0.103	0.613	0.14	0.144	0.172	0.373	0.125	0.33	0.112	0.628	0.109	0.152	0.312	0.329	0.144	0.215
rnd-1_family-925	0.116	0.725	0.103	0.056	0.351	0.27	0.242	0.137	0.286	0.479	0.093	0.142	0.395	0.393	0.158	0.054
rnd-1_family-93	0.359	0.256	0.192	0.193	0.305	0.227	0.259	0.209	0.335	0.241	0.209	0.215	0.282	0.241	0.242	0.235
rnd-1_family-932	0.162	0.371	0.19	0.277	0.212	0.334	0.179	0.274	0.15	0.422	0.208	0.22	0.225	0.155	0.39	0.231
rnd-1_family-933	0.103	0.606	0.138	0.153	0.198	0.381	0.149	0.272	0.114	0.608	0.129	0.149	0.338	0.347	0.135	0.18
rnd-1_family-935	0.603	0.212	0.158	0.027	0.044	0.099	0.769	0.088	0.121	0.656	0.099	0.125	0.299	0.138	0.172	0.391
rnd-1_family-936	0.076	0.754	0.109	0.062	0.215	0.395	0.266	0.123	0.074	0.693	0.155	0.078	0.15	0.539	0.205	0.106
rnd-1_family-939	0.264	0.297	0.113	0.327	0.434	0.1	0.187	0.279	0.095	0.72	0.069	0.116	0.753	0.063	0.083	0.1
rnd-1_family-94	0.126	0.617	0.15	0.107	0.288	0.342	0.235	0.135	0.082	0.708	0.089	0.121	0.225	0.423	0.211	0.141
rnd-1_family-940	0.311	0.292	0.144	0.253	0.33	0.166	0.188	0.316	0.281	0.413	0.158	0.148	0.198	0.228	0.186	0.388
rnd-1_family-944	0.301	0.295	0.196	0.209	0.317	0.15	0.281	0.252	0.337	0.187	0.265	0.212	0.276	0.189	0.29	0.245
rnd-1_family-949	0.132	0.536	0.178	0.154	0.202	0.287	0.304	0.207	0.107	0.461	0.252	0.18	0.238	0.306	0.294	0.162
rnd-1_family-951	0.045	0.844	0.012	0.1	0.053	0.105	0.034	0.808	0.032	0.92	0.01	0.038	0.114	0.037	0.01	0.839
rnd-1_family-952	0.27	0.396	0.127	0.207	0.299	0.196	0.215	0.29	0.284	0.334	0.165	0.217	0.219	0.176	0.242	0.363
rnd-1_family-955	0.164	0.435	0.235	0.166	0.29	0.093	0.279	0.338	0.279	0.185	0.24	0.295	0.404	0.103	0.269	0.224
rnd-1_family-957	0.218	0.504	0.181	0.098	0.353	0.27	0.117	0.26	0.13	0.604	0.121	0.145	0.334	0.154	0.049	0.463
rnd-1_family-958	0.275	0.295	0.289	0.141	0.297	0.262	0.247	0.194	0.341	0.235	0.31	0.114	0.3	0.315	0.195	0.19
rnd-1_family-959	0.203	0.512	0.181	0.104	0.249	0.285	0.366	0.099	0.318	0.402	0.182	0.099	0.332	0.284	0.287	0.097
rnd-1_family-961	0.329	0.263	0.219	0.188	0.369	0.165	0.266	0.199	0.217	0.306	0.273	0.204	0.44	0.143	0.23	0.187
rnd-1_family-962	0.132	0.522	0.106	0.24	0.208	0.319	0.206	0.267	0.179	0.363	0.124	0.335	0.181	0.326	0.165	0.328
rnd-1_family-964	0.098	0.787	0.07	0.044	0.365	0.216	0.285	0.135	0.374	0.515	0.071	0.04	0.453	0.284	0.179	0.084
rnd-1_family-966	0.162	0.485	0.287	0.066	0.215	0.331	0.334	0.12	0.207	0.278	0.324	0.191	0.196	0.275	0.465	0.065
rnd-1_family-969	0.06	0.817	0.049	0.074	0.197	0.274	0.206	0.324	0.04	0.841	0.053	0.066	0.245	0.154	0.081	0.519
rnd-1_family-975	0.204	0.527	0.1	0.169	0.445	0.179	0.142	0.234	0.316	0.362	0.1	0.223	0.32	0.226	0.14	0.313
rnd-1_family-978	0.136	0.649	0.118	0.097	0.284	0.333	0.183	0.2	0.046	0.853	0.053	0.048	0.35	0.21	0.213	0.228
rnd-1_family-979	0.079	0.761	0.076	0.083	0.238	0.287	0.295	0.18	0.072	0.742	0.101	0.085	0.178	0.349	0.355	0.118
rnd-1_family-98	0.084	0.581	0.15	0.186	0.183	0.205	0.221	0.391	0.05	0.19	0.127	0.632	0.071	0.565	0.233	0.13
rnd-1_family-980	0.417	0.363	0.077	0.143	0.492	0.149	0.141	0.219	0.429	0.373	0.057	0.141	0.638	0.061	0.135	0.165
rnd-1_family-985	0.245	0.486	0.114	0.156	0.226	0.155	0.431	0.188	0.159	0.721	0.037	0.083	0.101	0.332	0.09	0.478
rnd-1_family-989	0.224	0.367	0.213	0.196	0.204	0.24	0.333	0.223	0.151	0.512	0.215	0.122	0.221	0.211	0.337	0.231
rnd-1_family-991	0.172	0.382	0.29	0.155	0.329	0.112	0.342	0.218	0.215	0.243	0.172	0.369	0.541	0.094	0.21	0.155
rnd-1_family-998	0.059	0.865	0.025	0.051	0.047	0.432	0.3	0.221	0.02	0.865	0.061	0.054	0.016	0.323	0.543	0.118
rnd-1_family-999	0.244	0.329	0.118	0.308	0.377	0.209	0.295	0.119	0.306	0.276	0.126	0.292	0.406	0.147	0.13	0.317
rnd-2_family-21	0.207	0.51	0.145	0.138	0.348	0.209	0.228	0.214	0.274	0.343	0.161	0.222	0.388	0.201	0.22	0.191
rnd-2_family-304	0.351	0.259	0.173	0.218	0.34	0.195	0.22	0.245	0.318	0.221	0.144	0.317	0.421	0.14	0.237	0.201
rnd-2_family-73	0.154	0.646	0.108	0.093	0.328	0.178	0.263	0.231	0.142	0.656	0.111	0.092	0.385	0.118	0.217	0.28
rnd-3_family-15	0.228	0.395	0.168	0.209	0.258	0.277	0.241	0.224	0.16	0.576	0.105	0.159	0.276	0.274	0.173	0.277
rnd-3_family-704	0.211	0.499	0.173	0.118	0.372	0.218	0.24	0.17	0.24	0.355	0.225	0.18	0.335	0.225	0.271	0.169
rnd-4_family-1009	0.367	0.229	0.218	0.187	0.402	0.149	0.244	0.206	0.464	0.154	0.173	0.208	0.298	0.116	0.402	0.185
rnd-4_family-1265	0.118	0.607	0.072	0.204	0.215	0.353	0.309	0.123	0.163	0.563	0.068	0.207	0.316	0.324	0.202	0.159
rnd-4_family-1300	0.1	0.718	0.092	0.089	0.219	0.32	0.191	0.27	0.123	0.673	0.09	0.114	0.26	0.292	0.161	0.288
rnd-4_family-1340	0.166	0.563	0.138	0.133	0.239	0.357	0.228	0.176	0.205	0.391	0.211	0.193	0.269	0.363	0.202	0.166
rnd-4_family-1451	0.277	0.381	0.124	0.218	0.331	0.247	0.185	0.237	0.212	0.389	0.14	0.258	0.464	0.236	0.104	0.196
rnd-4_family-1494	0.244	0.449	0.118	0.189	0.325	0.23	0.22	0.224	0.249	0.551	0.084	0.116	0.435	0.181	0.119	0.265
rnd-4_family-1567	0.14	0.611	0.11	0.139	0.276	0.228	0.321	0.175	0.177	0.339	0.09	0.393	0.193	0.533	0.148	0.125
rnd-4_family-1648	0.261	0.508	0.101	0.13	0.365	0.231	0.156	0.248	0.219	0.586	0.069	0.127	0.565	0.088	0.16	0.187
rnd-4_family-189	0.288	0.462	0.123	0.127	0.345	0.175	0.28	0.2	0.507	0.19	0.256	0.046	0.347	0.085	0.443	0.125
rnd-4_family-203	0.202	0.385	0.141	0.272	0.322	0.182	0.152	0.344	0.225	0.478	0.117	0.179	0.429	0.163	0.155	0.253
rnd-4_family-2404	0.09	0.559	0.186	0.164	0.197	0.256	0.259	0.288	0.197	0.414	0.175	0.214	0.248	0.271	0.278	0.203
rnd-4_family-246	0.299	0.379	0.126	0.195	0.382	0.118	0.179	0.32	0.18	0.184	0.067	0.568	0.63	0.101	0.143	0.125
rnd-4_family-2595	0.223	0.386	0.159	0.231	0.277	0.279	0.232	0.212	0.169	0.524	0.118	0.189	0.344	0.271	0.208	0.177
rnd-4_family-290	0.191	0.607	0.098	0.104	0.435	0.159	0.25	0.156	0.129	0.715	0.068	0.088	0.379	0.177	0.29	0.154
rnd-4_family-304	0.284	0.358	0.165	0.193	0.325	0.209	0.233	0.233	0.3	0.31	0.177	0.213	0.328	0.214	0.22	0.239
rnd-4_family-313	0.204	0.506	0.169	0.121	0.375	0.203	0.249	0.173	0.264	0.35	0.196	0.19	0.302	0.247	0.264	0.187
rnd-4_family-335	0.147	0.679	0.098	0.076	0.351	0.253	0.156	0.24	0.169	0.565	0.176	0.09	0.467	0.161	0.152	0.221
rnd-4_family-364	0.227	0.296	0.185	0.293	0.293	0.163	0.241	0.303	0.215	0.315	0.15	0.321	0.316	0.203	0.279	0.202
rnd-4_family-391	0.191	0.502	0.156	0.151	0.356	0.25	0.204	0.19	0.228	0.384	0.18	0.208	0.273	0.245	0.282	0.2
rnd-4_family-400	0.325	0.309	0.146	0.22	0.304	0.279	0.192	0.225	0.336	0.332	0.148	0.184	0.338	0.245	0.193	0.225
rnd-4_family-49	0.346	0.364	0.075	0.214	0.387	0.233	0.123	0.257	0.23	0.502	0.116	0.152	0.404	0.204	0.158	0.233
rnd-4_family-56	0.192	0.525	0.124	0.159	0.339	0.286	0.165	0.21	0.222	0.435	0.121	0.223	0.368	0.293	0.19	0.149
rnd-4_family-598	0.274	0.426	0.152	0.148	0.405	0.159	0.2	0.235	0.29	0.399	0.144	0.167	0.414	0.157	0.217	0.211
rnd-4_family-600	0.381	0.256	0.141	0.221	0.357	0.23	0.2	0.214	0.37	0.291	0.146	0.192	0.349	0.257	0.18	0.213
rnd-4_family-63	0.521	0.224	0.112	0.143	0.507	0.148	0.203	0.143	0.317	0.295	0.177	0.211	0.39	0.174	0.194	0.242
rnd-4_family-73	0.215	0.471	0.157	0.157	0.305	0.211	0.234	0.25	0.259	0.384	0.191	0.166	0.371	0.175	0.212	0.242
rnd-4_family-807	0.16	0.567	0.074	0.2	0.238	0.247	0.146	0.369	0.026	0.924	0.009	0.042	0.061	0.063	0.016	0.86
rnd-4_family-841	0.268	0.456	0.152	0.124	0.225	0.316	0.252	0.207	0.157	0.365	0.329	0.149	0.221	0.435	0.2	0.145
rnd-4_family-91	0.136	0.715	0.081	0.068	0.379	0.34	0.235	0.045	0.328	0.255	0.179	0.238	0.306	0.407	0.261	0.025
rnd-5_family-1085	0.071	0.773	0.087	0.068	0.667	0.134	0.123	0.076	0.051	0.861	0.034	0.054	0.54	0.047	0.046	0.367
rnd-5_family-1219	0.216	0.486	0.128	0.17	0.312	0.238	0.29	0.16	0.23	0.46	0.179	0.131	0.296	0.308	0.207	0.19
rnd-5_family-1229	0.148	0.521	0.187	0.144	0.22	0.273	0.251	0.256	0.077	0.248	0.089	0.586	0.153	0.126	0.134	0.587
rnd-5_family-1247	0.128	0.612	0.157	0.102	0.195	0.259	0.329	0.217	0.204	0.387	0.249	0.16	0.184	0.223	0.4	0.193
rnd-5_family-1298	0.253	0.326	0.176	0.244	0.328	0.192	0.258	0.221	0.259	0.343	0.197	0.201	0.385	0.128	0.242	0.245
rnd-5_family-134	0.217	0.446	0.136	0.2	0.336	0.176	0.226	0.261	0.124	0.594	0.16	0.122	0.572	0.16	0.109	0.159
rnd-5_family-1387	0.153	0.582	0.167	0.098	0.319	0.292	0.193	0.196	0.263	0.416	0.208	0.112	0.273	0.268	0.261	0.198
rnd-5_family-141	0.064	0.808	0.071	0.057	0.324	0.271	0.191	0.214	0.071	0.781	0.074	0.074	0.491	0.184	0.141	0.184
rnd-5_family-143	0.044	0.789	0.107	0.061	0.164	0.381	0.31	0.146	0.085	0.649	0.18	0.087	0.267	0.406	0.237	0.09
rnd-5_family-1435	0.271	0.385	0.178	0.167	0.307	0.274	0.238	0.181	0.317	0.38	0.17	0.134	0.248	0.295	0.301	0.156
rnd-5_family-1447	0.256	0.498	0.082	0.164	0.334	0.205	0.181	0.28	0.302	0.384	0.105	0.208	0.454	0.199	0.117	0.23
rnd-5_family-1509	0.163	0.34	0.086	0.412	0.103	0.167	0.204	0.526	0.156	0.268	0.114	0.462	0.165	0.223	0.175	0.437
rnd-5_family-155	0.125	0.733	0.078	0.064	0.465	0.297	0.178	0.059	0.251	0.416	0.188	0.145	0.304	0.195	0.337	0.163
rnd-5_family-1571	0.2	0.315	0.342	0.142	0.216	0.139	0.187	0.459	0.193	0.187	0.519	0.101	0.233	0.115	0.08	0.573
rnd-5_family-1573	0.159	0.536	0.179	0.126	0.301	0.193	0.337	0.17	0.3	0.325	0.236	0.14	0.297	0.306	0.289	0.108
rnd-5_family-1595	0.223	0.558	0.114	0.104	0.29	0.345	0.191	0.175	0.358	0.385	0.077	0.179	0.554	0.168	0.042	0.237
rnd-5_family-1652	0.173	0.592	0.078	0.157	0.172	0.442	0.152	0.234	0.155	0.57	0.11	0.165	0.198	0.427	0.162	0.213
rnd-5_family-1725	0.128	0.534	0.2	0.137	0.253	0.193	0.297	0.257	0.213	0.368	0.235	0.184	0.246	0.166	0.382	0.206
rnd-5_family-1734	0.114	0.688	0.081	0.117	0.528	0.178	0.143	0.15	0.25	0.462	0.133	0.154	0.39	0.216	0.201	0.193
rnd-5_family-1741	0.209	0.483	0.16	0.148	0.293	0.238	0.208	0.261	0.29	0.374	0.181	0.155	0.429	0.13	0.317	0.124
rnd-5_family-1752	0.201	0.542	0.166	0.092	0.296	0.363	0.215	0.126	0.291	0.385	0.144	0.18	0.345	0.256	0.223	0.176
rnd-5_family-1761	0.311	0.319	0.177	0.194	0.299	0.188	0.272	0.241	0.335	0.295	0.162	0.209	0.306	0.172	0.295	0.227
rnd-5_family-179	0.322	0.398	0.119	0.161	0.322	0.296	0.195	0.187	0.355	0.298	0.173	0.174	0.35	0.309	0.158	0.183
rnd-5_family-1806	0.12	0.618	0.088	0.173	0.235	0.334	0.159	0.271	0.165	0.561	0.098	0.176	0.116	0.248	0.366	0.27
rnd-5_family-1812	0.068	0.771	0.137	0.024	0.126	0.323	0.252	0.299	0.15	0.706	0.098	0.046	0.226	0.435	0.152	0.186
rnd-5_family-1828	0.149	0.506	0.166	0.179	0.251	0.143	0.324	0.281	0.221	0.362	0.168	0.249	0.389	0.181	0.226	0.205
rnd-5_family-1871	0.196	0.484	0.121	0.199	0.319	0.241	0.191	0.249	0.123	0.697	0.061	0.12	0.42	0.2	0.128	0.253
rnd-5_family-19	0.297	0.324	0.189	0.19	0.33	0.213	0.233	0.224	0.312	0.282	0.207	0.199	0.355	0.19	0.251	0.203
rnd-5_family-1913	0.271	0.312	0.219	0.198	0.319	0.183	0.286	0.212	0.336	0.243	0.192	0.228	0.396	0.12	0.319	0.165
rnd-5_family-1931	0.115	0.636	0.103	0.146	0.2	0.367	0.248	0.185	0.137	0.546	0.103	0.214	0.15	0.283	0.383	0.185
rnd-5_family-1981	0.253	0.401	0.126	0.22	0.258	0.182	0.18	0.38	0.359	0.225	0.171	0.245	0.321	0.107	0.289	0.284
rnd-5_family-2069	0.198	0.473	0.135	0.195	0.313	0.209	0.177	0.3	0.205	0.503	0.146	0.147	0.343	0.195	0.161	0.302
rnd-5_family-207	0.233	0.373	0.222	0.171	0.355	0.129	0.341	0.176	0.316	0.261	0.191	0.231	0.324	0.186	0.325	0.165
rnd-5_family-2097	0.211	0.489	0.082	0.217	0.288	0.184	0.147	0.381	0.149	0.499	0.096	0.255	0.272	0.243	0.097	0.388
rnd-5_family-2113	0.181	0.414	0.193	0.212	0.269	0.227	0.223	0.282	0.331	0.549	0.053	0.067	0.064	0.715	0.059	0.162
rnd-5_family-2252	0.149	0.57	0.117	0.164	0.373	0.235	0.25	0.142	0.263	0.278	0.173	0.286	0.226	0.424	0.209	0.141
rnd-5_family-2275	0.042	0.834	0.067	0.056	0.16	0.263	0.289	0.287	0.055	0.781	0.08	0.084	0.111	0.226	0.293	0.37
rnd-5_family-23	0.32	0.289	0.15	0.24	0.34	0.249	0.172	0.24	0.349	0.319	0.127	0.205	0.402	0.212	0.162	0.225
rnd-5_family-2334	0.099	0.712	0.089	0.1	0.185	0.374	0.231	0.21	0.217	0.448	0.188	0.146	0.159	0.396	0.221	0.224
rnd-5_family-237	0.221	0.445	0.16	0.174	0.256	0.306	0.246	0.192	0.239	0.399	0.157	0.205	0.259	0.305	0.232	0.203
rnd-5_family-2374	0.212	0.479	0.165	0.145	0.324	0.219	0.248	0.209	0.269	0.358	0.189	0.184	0.341	0.239	0.233	0.187
rnd-5_family-242	0.256	0.468	0.129	0.146	0.293	0.301	0.198	0.208	0.241	0.436	0.136	0.187	0.327	0.301	0.173	0.199
rnd-5_family-2432	0.135	0.599	0.194	0.072	0.539	0.207	0.199	0.054	0.2	0.587	0.075	0.138	0.297	0.232	0.163	0.308
rnd-5_family-2448	0.183	0.589	0.09	0.138	0.325	0.267	0.21	0.199	0.269	0.494	0.128	0.11	0.256	0.424	0.168	0.152
rnd-5_family-2468	0.217	0.369	0.126	0.289	0.34	0.198	0.195	0.267	0.178	0.356	0.109	0.357	0.392	0.258	0.14	0.211
rnd-5_family-2477	0.203	0.463	0.15	0.184	0.25	0.296	0.187	0.267	0.277	0.406	0.172	0.146	0.31	0.29	0.167	0.233
rnd-5_family-2491	0.205	0.663	0.084	0.048	0.364	0.245	0.32	0.071	0.322	0.388	0.175	0.115	0.349	0.232	0.293	0.125
rnd-5_family-2493	0.096	0.699	0.102	0.102	0.199	0.344	0.206	0.252	0.077	0.804	0.054	0.066	0.261	0.288	0.271	0.179
rnd-5_family-2610	0.177	0.474	0.186	0.163	0.387	0.135	0.3	0.178	0.21	0.574	0.129	0.088	0.203	0.078	0.432	0.287
rnd-5_family-2638	0.119	0.68	0.109	0.091	0.222	0.24	0.31	0.228	0.058	0.782	0.077	0.083	0.246	0.443	0.153	0.157
rnd-5_family-27	0.195	0.539	0.1	0.167	0.21	0.134	0.471	0.184	0.181	0.607	0.106	0.106	0.194	0.108	0.558	0.141
rnd-5_family-2772	0.216	0.524	0.094	0.165	0.3	0.318	0.18	0.202	0.13	0.401	0.104	0.366	0.453	0.201	0.153	0.193
rnd-5_family-287	0.269	0.448	0.151	0.132	0.275	0.232	0.247	0.246	0.22	0.56	0.091	0.129	0.56	0.183	0.115	0.142
rnd-5_family-2915	0.18	0.553	0.092	0.175	0.253	0.398	0.129	0.22	0.266	0.493	0.102	0.14	0.404	0.362	0.117	0.116
rnd-5_family-2923	0.296	0.353	0.187	0.163	0.298	0.29	0.241	0.171	0.296	0.387	0.159	0.158	0.323	0.341	0.215	0.121
rnd-5_family-2924	0.274	0.479	0.11	0.137	0.326	0.238	0.225	0.211	0.242	0.484	0.158	0.115	0.316	0.231	0.258	0.195
rnd-5_family-3005	0.218	0.407	0.094	0.281	0.327	0.296	0.133	0.244	0.201	0.528	0.085	0.186	0.516	0.15	0.115	0.219
rnd-5_family-3022	0.138	0.68	0.076	0.106	0.386	0.249	0.204	0.162	0.068	0.819	0.044	0.069	0.562	0.209	0.135	0.095
rnd-5_family-3095	0.141	0.594	0.133	0.132	0.218	0.244	0.381	0.158	0.164	0.478	0.156	0.202	0.312	0.248	0.271	0.169
rnd-5_family-3123	0.201	0.418	0.144	0.237	0.403	0.162	0.096	0.339	0.344	0.503	0.032	0.122	0.533	0.055	0.029	0.383
rnd-5_family-3141	0.175	0.604	0.104	0.117	0.34	0.275	0.255	0.129	0.128	0.519	0.188	0.164	0.306	0.17	0.281	0.243
rnd-5_family-3183	0.213	0.386	0.198	0.202	0.217	0.311	0.271	0.202	0.204	0.549	0.141	0.106	0.373	0.208	0.208	0.211
rnd-5_family-3242	0.129	0.545	0.141	0.184	0.288	0.267	0.208	0.237	0.173	0.667	0.089	0.071	0.233	0.471	0.101	0.195
rnd-5_family-327	0.024	0.82	0.036	0.119	0.036	0.058	0.042	0.864	0.009	0.696	0.043	0.252	0.012	0.099	0.022	0.867
rnd-5_family-330	0.225	0.393	0.186	0.196	0.284	0.127	0.295	0.293	0.276	0.439	0.078	0.207	0.352	0.1	0.188	0.359
rnd-5_family-3375	0.107	0.575	0.174	0.144	0.068	0.231	0.165	0.536	0.181	0.369	0.123	0.327	0.189	0.2	0.221	0.391
rnd-5_family-3383	0.092	0.766	0.102	0.039	0.146	0.267	0.295	0.293	0.295	0.39	0.231	0.084	0.506	0.128	0.28	0.086
rnd-5_family-3433	0.201	0.452	0.158	0.189	0.331	0.158	0.221	0.291	0.27	0.47	0.066	0.195	0.497	0.111	0.162	0.229
rnd-5_family-3522	0.211	0.306	0.206	0.277	0.224	0.246	0.26	0.271	0.238	0.261	0.176	0.325	0.198	0.249	0.268	0.285
rnd-5_family-3574	0.158	0.436	0.203	0.203	0.198	0.185	0.456	0.161	0.16	0.498	0.136	0.205	0.242	0.387	0.245	0.126
rnd-5_family-3599	0.194	0.547	0.111	0.148	0.353	0.293	0.147	0.207	0.208	0.644	0.079	0.069	0.435	0.315	0.056	0.194
rnd-5_family-3691	0.177	0.588	0.1	0.136	0.381	0.194	0.203	0.223	0.18	0.632	0.08	0.108	0.394	0.197	0.154	0.256
rnd-5_family-3710	0.131	0.639	0.116	0.114	0.209	0.415	0.185	0.19	0.11	0.572	0.142	0.176	0.204	0.178	0.277	0.34
rnd-5_family-3825	0.107	0.628	0.121	0.144	0.207	0.319	0.154	0.321	0.207	0.405	0.242	0.145	0.254	0.283	0.206	0.257
rnd-5_family-40	0.177	0.595	0.063	0.165	0.421	0.221	0.111	0.247	0.19	0.62	0.104	0.086	0.403	0.167	0.237	0.194
rnd-5_family-4111	0.23	0.456	0.177	0.137	0.385	0.223	0.193	0.2	0.253	0.409	0.132	0.206	0.412	0.245	0.164	0.179
rnd-5_family-4210	0.331	0.339	0.124	0.207	0.333	0.206	0.187	0.274	0.282	0.418	0.102	0.198	0.322	0.177	0.172	0.329
rnd-5_family-4238	0.17	0.555	0.049	0.226	0.232	0.376	0.085	0.307	0.113	0.501	0.124	0.262	0.238	0.32	0.078	0.364
rnd-5_family-4305	0.246	0.521	0.125	0.108	0.174	0.282	0.368	0.176	0.251	0.423	0.146	0.18	0.302	0.233	0.298	0.168
rnd-5_family-435	0.122	0.67	0.136	0.072	0.319	0.281	0.23	0.17	0.163	0.502	0.229	0.106	0.31	0.296	0.212	0.183
rnd-5_family-440	0.196	0.531	0.153	0.121	0.398	0.207	0.224	0.17	0.26	0.335	0.213	0.193	0.342	0.226	0.25	0.183
rnd-5_family-4449	0.313	0.304	0.127	0.256	0.373	0.094	0.149	0.384	0.269	0.382	0.103	0.246	0.405	0.073	0.096	0.425
rnd-5_family-4547	0.249	0.415	0.116	0.22	0.333	0.184	0.177	0.306	0.253	0.432	0.133	0.181	0.433	0.13	0.187	0.25
rnd-5_family-460	0.138	0.61	0.142	0.11	0.247	0.26	0.193	0.3	0.108	0.648	0.123	0.121	0.291	0.229	0.208	0.272
rnd-5_family-4654	0.157	0.59	0.123	0.13	0.293	0.284	0.252	0.171	0.135	0.67	0.103	0.091	0.408	0.206	0.23	0.156
rnd-5_family-472	0.181	0.598	0.081	0.141	0.25	0.227	0.33	0.193	0.209	0.514	0.137	0.139	0.242	0.216	0.379	0.163
rnd-5_family-4745	0.265	0.278	0.208	0.248	0.303	0.178	0.218	0.301	0.386	0.188	0.136	0.29	0.437	0.126	0.209	0.227
rnd-5_family-484	0.1	0.712	0.109	0.08	0.168	0.344	0.355	0.132	0.077	0.609	0.2	0.113	0.184	0.341	0.357	0.119
rnd-5_family-524	0.192	0.519	0.148	0.141	0.293	0.221	0.242	0.244	0.294	0.278	0.16	0.268	0.439	0.102	0.239	0.219
rnd-5_family-579	0.135	0.636	0.168	0.061	0.081	0.287	0.422	0.21	0.183	0.44	0.258	0.119	0.123	0.348	0.285	0.245
rnd-5_family-58	0.363	0.18	0.203	0.255	0.352	0.168	0.2	0.279	0.377	0.276	0.097	0.25	0.458	0.147	0.192	0.203
rnd-5_family-589	0.177	0.608	0.097	0.118	0.337	0.214	0.224	0.224	0.306	0.392	0.132	0.17	0.377	0.221	0.211	0.191
rnd-5_family-590	0.339	0.308	0.136	0.218	0.284	0.27	0.237	0.209	0.326	0.32	0.158	0.196	0.363	0.183	0.279	0.174
rnd-5_family-631	0.094	0.702	0.099	0.105	0.204	0.28	0.389	0.127	0.24	0.415	0.078	0.267	0.432	0.276	0.128	0.165
rnd-5_family-64	0.146	0.628	0.103	0.123	0.346	0.28	0.193	0.182	0.25	0.418	0.213	0.119	0.261	0.399	0.185	0.155
rnd-5_family-701	0.096	0.786	0.038	0.08	0.092	0.089	0.686	0.134	0.06	0.819	0.05	0.071	0.107	0.11	0.576	0.207
rnd-5_family-703	0.2	0.448	0.095	0.256	0.32	0.221	0.131	0.327	0.176	0.544	0.086	0.193	0.312	0.152	0.116	0.42
rnd-5_family-717	0.151	0.606	0.091	0.153	0.222	0.076	0.201	0.501	0.103	0.779	0.035	0.083	0.118	0.033	0.126	0.723
rnd-5_family-72	0.144	0.689	0.059	0.109	0.251	0.246	0.286	0.217	0.11	0.759	0.046	0.085	0.249	0.394	0.079	0.278
rnd-5_family-780	0.168	0.515	0.177	0.14	0.219	0.281	0.237	0.263	0.203	0.504	0.135	0.158	0.25	0.296	0.263	0.191
rnd-5_family-804	0.304	0.309	0.148	0.24	0.31	0.26	0.196	0.235	0.265	0.367	0.143	0.225	0.375	0.208	0.209	0.208
rnd-5_family-840	0.156	0.661	0.091	0.093	0.374	0.28	0.171	0.175	0.177	0.671	0.066	0.086	0.369	0.309	0.157	0.165
rnd-5_family-880	0.243	0.496	0.062	0.199	0.315	0.222	0.122	0.341	0.076	0.599	0.099	0.227	0.299	0.114	0.088	0.499
rnd-5_family-8920	0.126	0.66	0.095	0.119	0.216	0.395	0.091	0.298	0.08	0.734	0.07	0.116	0.13	0.445	0.107	0.319
rnd-5_family-928	0.274	0.411	0.083	0.233	0.442	0.198	0.148	0.212	0.198	0.583	0.09	0.129	0.227	0.199	0.155	0.419
rnd-5_family-932	0.056	0.815	0.058	0.071	0.25	0.228	0.331	0.192	0.074	0.784	0.07	0.072	0.235	0.247	0.37	0.148
rnd-5_family-935	0.227	0.51	0.143	0.12	0.51	0.137	0.136	0.217	0.12	0.637	0.164	0.079	0.646	0.043	0.085	0.226
rnd-5_family-944	0.022	0.933	0.023	0.022	0.942	0.015	0.016	0.027	0.229	0.497	0.157	0.117	0.507	0.222	0.193	0.078
rnd-5_family-945	0.243	0.396	0.112	0.249	0.213	0.286	0.19	0.31	0.256	0.444	0.103	0.197	0.36	0.293	0.142	0.205
rnd-5_family-960	0.207	0.517	0.097	0.179	0.279	0.272	0.264	0.185	0.134	0.473	0.126	0.267	0.2	0.365	0.23	0.205
rnd-5_family-9670	0.201	0.448	0.112	0.24	0.224	0.269	0.181	0.326	0.068	0.805	0.021	0.106	0.144	0.151	0.042	0.663
rnd-5_family-982	0.2	0.548	0.117	0.136	0.487	0.149	0.159	0.205	0.374	0.312	0.151	0.164	0.416	0.203	0.255	0.127
rnd-6_family-1	0.297	0.353	0.142	0.208	0.312	0.21	0.215	0.262	0.314	0.29	0.122	0.274	0.325	0.166	0.276	0.233
rnd-6_family-1002	0.237	0.437	0.138	0.188	0.292	0.259	0.205	0.245	0.22	0.417	0.188	0.176	0.308	0.307	0.201	0.183
rnd-6_family-1004	0.093	0.72	0.073	0.114	0.213	0.264	0.197	0.326	0.042	0.874	0.036	0.048	0.044	0.489	0.183	0.283
rnd-6_family-10125	0.166	0.566	0.084	0.183	0.297	0.378	0.13	0.195	0.175	0.593	0.083	0.15	0.479	0.241	0.12	0.159
rnd-6_family-1020	0.217	0.456	0.201	0.126	0.27	0.198	0.285	0.248	0.255	0.372	0.132	0.241	0.344	0.218	0.261	0.177
rnd-6_family-103	0.202	0.6	0.108	0.089	0.33	0.323	0.194	0.153	0.257	0.47	0.189	0.085	0.521	0.297	0.073	0.109
rnd-6_family-1034	0.197	0.513	0.228	0.063	0.261	0.292	0.324	0.124	0.142	0.285	0.519	0.054	0.167	0.324	0.187	0.322
rnd-6_family-1064	0.155	0.654	0.12	0.071	0.313	0.353	0.204	0.13	0.269	0.415	0.177	0.139	0.347	0.251	0.201	0.201
rnd-6_family-10703	0.152	0.566	0.108	0.174	0.121	0.397	0.161	0.321	0.144	0.589	0.123	0.144	0.23	0.311	0.196	0.263
rnd-6_family-10752	0.134	0.453	0.27	0.143	0.196	0.244	0.285	0.274	0.169	0.402	0.222	0.207	0.25	0.298	0.253	0.199
rnd-6_family-10837	0.2	0.514	0.122	0.165	0.32	0.231	0.246	0.202	0.186	0.532	0.129	0.153	0.5	0.155	0.215	0.13
rnd-6_family-11	0.297	0.393	0.144	0.167	0.361	0.249	0.204	0.186	0.294	0.299	0.193	0.213	0.342	0.201	0.243	0.214
rnd-6_family-1101	0.163	0.532	0.179	0.126	0.266	0.258	0.298	0.178	0.291	0.354	0.239	0.116	0.353	0.223	0.232	0.191
rnd-6_family-1120	0.147	0.606	0.099	0.149	0.279	0.272	0.229	0.22	0.258	0.41	0.141	0.191	0.368	0.26	0.218	0.154
rnd-6_family-1126	0.299	0.385	0.173	0.143	0.308	0.19	0.156	0.346	0.26	0.332	0.183	0.225	0.294	0.259	0.207	0.24
rnd-6_family-11342	0.185	0.561	0.091	0.162	0.244	0.266	0.233	0.256	0.228	0.458	0.163	0.151	0.293	0.154	0.117	0.436
rnd-6_family-1137	0.402	0.234	0.163	0.201	0.477	0.162	0.175	0.186	0.396	0.236	0.138	0.229	0.538	0.21	0.157	0.095
rnd-6_family-1158	0.183	0.488	0.124	0.205	0.272	0.247	0.211	0.271	0.216	0.418	0.184	0.183	0.326	0.239	0.254	0.181
rnd-6_family-1159	0.121	0.755	0.066	0.058	0.37	0.171	0.317	0.142	0.223	0.493	0.136	0.149	0.462	0.168	0.155	0.214
rnd-6_family-11656	0.15	0.604	0.096	0.15	0.252	0.336	0.2	0.213	0.125	0.577	0.124	0.174	0.181	0.421	0.202	0.195
rnd-6_family-118	0.307	0.421	0.108	0.164	0.351	0.15	0.172	0.327	0.312	0.469	0.072	0.147	0.337	0.119	0.173	0.371
rnd-6_family-1190	0.35	0.282	0.146	0.222	0.34	0.203	0.224	0.233	0.234	0.391	0.161	0.213	0.48	0.137	0.169	0.214
rnd-6_family-1198	0.086	0.746	0.054	0.114	0.753	0.045	0.037	0.164	0.303	0.435	0.129	0.133	0.567	0.155	0.138	0.14
rnd-6_family-12140	0.136	0.575	0.204	0.085	0.447	0.058	0.248	0.248	0.246	0.356	0.171	0.226	0.436	0.102	0.265	0.197
rnd-6_family-1219	0.059	0.858	0.035	0.049	0.09	0.033	0.05	0.827	0.14	0.662	0.118	0.08	0.388	0.084	0.098	0.43
rnd-6_family-12235	0.36	0.343	0.11	0.188	0.279	0.24	0.161	0.32	0.356	0.394	0.088	0.162	0.267	0.246	0.127	0.36
rnd-6_family-12309	0.242	0.385	0.146	0.226	0.398	0.114	0.194	0.294	0.399	0.173	0.104	0.324	0.357	0.152	0.275	0.216
rnd-6_family-1236	0.289	0.435	0.137	0.14	0.332	0.325	0.171	0.173	0.23	0.474	0.163	0.133	0.313	0.359	0.167	0.161
rnd-6_family-1244	0.097	0.732	0.057	0.114	0.433	0.286	0.117	0.163	0.094	0.704	0.08	0.121	0.296	0.304	0.169	0.231
rnd-6_family-1251	0.135	0.6	0.136	0.13	0.177	0.382	0.309	0.131	0.209	0.574	0.114	0.103	0.127	0.668	0.115	0.089
rnd-6_family-1261	0.178	0.483	0.181	0.158	0.276	0.196	0.262	0.265	0.162	0.615	0.121	0.102	0.148	0.167	0.268	0.417
rnd-6_family-12635	0.146	0.527	0.082	0.244	0.257	0.278	0.284	0.181	0.04	0.134	0.017	0.809	0.114	0.049	0.815	0.022
rnd-6_family-1276	0.322	0.287	0.161	0.23	0.349	0.161	0.25	0.241	0.353	0.224	0.186	0.237	0.363	0.162	0.244	0.23
rnd-6_family-12957	0.192	0.389	0.133	0.286	0.26	0.318	0.211	0.211	0.13	0.441	0.145	0.284	0.279	0.396	0.127	0.198
rnd-6_family-13021	0.117	0.669	0.074	0.14	0.249	0.362	0.161	0.228	0.044	0.858	0.029	0.07	0.168	0.579	0.063	0.189
rnd-6_family-13040	0.158	0.498	0.207	0.137	0.203	0.269	0.287	0.241	0.187	0.448	0.229	0.135	0.322	0.231	0.215	0.232
rnd-6_family-1306	0.106	0.598	0.128	0.168	0.119	0.25	0.36	0.271	0.11	0.622	0.099	0.169	0.235	0.237	0.302	0.225
rnd-6_family-1312	0.308	0.37	0.133	0.188	0.401	0.208	0.161	0.229	0.272	0.412	0.121	0.194	0.464	0.204	0.148	0.184
rnd-6_family-1318	0.171	0.537	0.127	0.165	0.294	0.146	0.164	0.396	0.185	0.353	0.133	0.329	0.367	0.168	0.129	0.337
rnd-6_family-1330	0.141	0.601	0.118	0.139	0.236	0.137	0.392	0.235	0.212	0.494	0.164	0.13	0.392	0.201	0.172	0.235
rnd-6_family-13590	0.174	0.548	0.185	0.093	0.358	0.166	0.149	0.327	0.127	0.37	0.377	0.125	0.314	0.118	0.05	0.519
rnd-6_family-13825	0.102	0.767	0.091	0.04	0.355	0.235	0.303	0.107	0.362	0.286	0.247	0.104	0.453	0.148	0.344	0.055
rnd-6_family-1391	0.2	0.49	0.115	0.195	0.302	0.253	0.151	0.294	0.174	0.479	0.085	0.261	0.315	0.21	0.093	0.383
rnd-6_family-1419	0.083	0.371	0.44	0.106	0.071	0.223	0.565	0.141	0.115	0.279	0.492	0.114	0.044	0.238	0.598	0.12
rnd-6_family-1429	0.275	0.401	0.121	0.203	0.303	0.158	0.239	0.301	0.409	0.27	0.092	0.228	0.316	0.234	0.216	0.234
rnd-6_family-1458	0.34	0.44	0.085	0.134	0.28	0.297	0.148	0.275	0.147	0.596	0.153	0.105	0.39	0.261	0.149	0.2
rnd-6_family-1461	0.177	0.579	0.087	0.156	0.293	0.27	0.181	0.256	0.179	0.549	0.047	0.225	0.486	0.251	0.07	0.193
rnd-6_family-1481	0.056	0.447	0.398	0.099	0.122	0.248	0.486	0.144	0.058	0.586	0.264	0.091	0.419	0.146	0.339	0.096
rnd-6_family-150	0.088	0.628	0.184	0.099	0.105	0.404	0.338	0.153	0.114	0.413	0.235	0.238	0.119	0.471	0.338	0.072
rnd-6_family-15115	0.361	0.375	0.12	0.145	0.621	0.084	0.104	0.191	0.333	0.195	0.224	0.248	0.526	0.066	0.156	0.253
rnd-6_family-1517	0.188	0.517	0.104	0.191	0.289	0.184	0.167	0.36	0.258	0.366	0.192	0.184	0.339	0.207	0.174	0.279
rnd-6_family-1530	0.21	0.317	0.12	0.353	0.219	0.306	0.205	0.27	0.144	0.65	0.088	0.119	0.198	0.465	0.108	0.228
rnd-6_family-1555	0.323	0.279	0.142	0.255	0.321	0.214	0.194	0.271	0.281	0.432	0.103	0.184	0.4	0.19	0.098	0.312
rnd-6_family-1565	0.149	0.465	0.141	0.244	0.279	0.219	0.227	0.275	0.179	0.549	0.068	0.204	0.226	0.251	0.148	0.376
rnd-6_family-1576	0.054	0.862	0.034	0.05	0.472	0.236	0.084	0.209	0.06	0.86	0.034	0.046	0.571	0.217	0.13	0.082
rnd-6_family-16094	0.21	0.527	0.109	0.154	0.357	0.411	0.1	0.132	0.204	0.492	0.102	0.203	0.417	0.263	0.108	0.212
rnd-6_family-1619	0.091	0.728	0.033	0.149	0.368	0.315	0.124	0.194	0.172	0.628	0.05	0.149	0.345	0.349	0.152	0.155
rnd-6_family-16252	0.106	0.704	0.089	0.101	0.134	0.289	0.333	0.243	0.133	0.599	0.109	0.159	0.223	0.286	0.26	0.23
rnd-6_family-1639	0.175	0.471	0.158	0.196	0.269	0.257	0.225	0.249	0.196	0.409	0.189	0.206	0.41	0.25	0.146	0.193
rnd-6_family-16441	0.126	0.571	0.131	0.171	0.215	0.276	0.228	0.281	0.133	0.654	0.094	0.119	0.268	0.294	0.245	0.193
rnd-6_family-16444	0.168	0.516	0.106	0.209	0.329	0.227	0.164	0.279	0.251	0.423	0.086	0.239	0.386	0.264	0.157	0.193
rnd-6_family-1650	0.264	0.374	0.142	0.22	0.341	0.3	0.15	0.209	0.169	0.634	0.098	0.098	0.225	0.343	0.112	0.319
rnd-6_family-1662	0.244	0.334	0.254	0.168	0.396	0.083	0.194	0.326	0.498	0.214	0.106	0.182	0.224	0.059	0.171	0.546
rnd-6_family-1664	0.253	0.411	0.225	0.111	0.187	0.426	0.251	0.136	0.22	0.398	0.206	0.176	0.196	0.418	0.216	0.17
rnd-6_family-17016	0.243	0.414	0.213	0.131	0.264	0.276	0.276	0.184	0.209	0.406	0.242	0.143	0.319	0.258	0.241	0.181
rnd-6_family-1712	0.221	0.485	0.147	0.147	0.309	0.22	0.219	0.251	0.216	0.435	0.192	0.156	0.255	0.29	0.258	0.196
rnd-6_family-1747	0.19	0.496	0.193	0.121	0.246	0.267	0.324	0.163	0.211	0.484	0.167	0.138	0.338	0.253	0.258	0.152
rnd-6_family-182	0.178	0.536	0.145	0.141	0.252	0.248	0.162	0.338	0.175	0.429	0.192	0.204	0.292	0.245	0.155	0.308
rnd-6_family-1832	0.284	0.417	0.128	0.171	0.351	0.21	0.169	0.271	0.31	0.39	0.137	0.163	0.4	0.222	0.163	0.215
rnd-6_family-1837	0.237	0.455	0.106	0.201	0.308	0.213	0.193	0.286	0.235	0.425	0.17	0.171	0.366	0.172	0.185	0.277
rnd-6_family-1867	0.109	0.667	0.152	0.072	0.175	0.435	0.208	0.182	0.113	0.729	0.088	0.07	0.33	0.307	0.181	0.182
rnd-6_family-1870	0.156	0.453	0.192	0.199	0.212	0.187	0.202	0.398	0.193	0.412	0.094	0.301	0.232	0.17	0.264	0.335
rnd-6_family-1890	0.164	0.565	0.147	0.124	0.142	0.283	0.417	0.157	0.14	0.56	0.132	0.168	0.093	0.294	0.256	0.357
rnd-6_family-1902	0.265	0.332	0.245	0.158	0.387	0.127	0.256	0.23	0.236	0.231	0.188	0.345	0.245	0.119	0.256	0.38
rnd-6_family-191	0.17	0.469	0.132	0.228	0.25	0.15	0.304	0.296	0.176	0.532	0.147	0.144	0.324	0.142	0.191	0.343
rnd-6_family-1921	0.244	0.436	0.141	0.179	0.283	0.28	0.239	0.198	0.173	0.604	0.099	0.123	0.386	0.182	0.166	0.266
rnd-6_family-1923	0.189	0.488	0.098	0.225	0.393	0.187	0.071	0.349	0.163	0.478	0.071	0.288	0.422	0.215	0.058	0.305
rnd-6_family-1960	0.142	0.449	0.289	0.12	0.17	0.21	0.419	0.202	0.182	0.35	0.363	0.105	0.167	0.301	0.39	0.141
rnd-6_family-197	0.317	0.313	0.159	0.211	0.328	0.221	0.217	0.233	0.349	0.262	0.143	0.246	0.317	0.186	0.244	0.252
rnd-6_family-1997	0.118	0.627	0.217	0.038	0.057	0.132	0.152	0.66	0.151	0.526	0.23	0.093	0.264	0.271	0.16	0.304
rnd-6_family-2060	0.189	0.436	0.309	0.067	0.275	0.161	0.509	0.055	0.218	0.519	0.201	0.062	0.486	0.121	0.362	0.031
rnd-6_family-2064	0.164	0.425	0.331	0.081	0.212	0.174	0.53	0.083	0.155	0.482	0.278	0.085	0.245	0.162	0.516	0.077
rnd-6_family-2101	0.16	0.62	0.097	0.123	0.288	0.116	0.474	0.122	0.208	0.375	0.17	0.247	0.53	0.11	0.171	0.189
rnd-6_family-2207	0.329	0.27	0.164	0.238	0.347	0.18	0.218	0.256	0.36	0.196	0.181	0.263	0.395	0.154	0.24	0.212
rnd-6_family-2244	0.193	0.541	0.102	0.164	0.282	0.225	0.222	0.271	0.208	0.523	0.105	0.163	0.351	0.337	0.132	0.181
rnd-6_family-2245	0.273	0.418	0.126	0.183	0.321	0.147	0.246	0.286	0.162	0.548	0.127	0.162	0.57	0.085	0.124	0.221
rnd-6_family-2279	0.205	0.453	0.174	0.168	0.183	0.224	0.374	0.219	0.183	0.529	0.183	0.105	0.279	0.186	0.295	0.24
rnd-6_family-2308	0.348	0.315	0.11	0.227	0.324	0.252	0.24	0.183	0.31	0.459	0.086	0.145	0.346	0.232	0.27	0.152
rnd-6_family-2314	0.282	0.518	0.142	0.057	0.362	0.271	0.243	0.124	0.306	0.327	0.291	0.076	0.363	0.376	0.203	0.059
rnd-6_family-2369	0.258	0.458	0.087	0.197	0.312	0.302	0.149	0.237	0.202	0.543	0.103	0.152	0.359	0.31	0.138	0.194
rnd-6_family-237	0.135	0.574	0.165	0.126	0.283	0.195	0.271	0.251	0.241	0.433	0.192	0.133	0.262	0.256	0.227	0.255
rnd-6_family-242	0.203	0.474	0.186	0.137	0.272	0.332	0.211	0.186	0.138	0.595	0.13	0.137	0.394	0.293	0.162	0.15
rnd-6_family-2437	0.14	0.41	0.206	0.245	0.179	0.263	0.289	0.27	0.11	0.27	0.367	0.253	0.231	0.321	0.223	0.225
rnd-6_family-2451	0.164	0.615	0.104	0.117	0.551	0.141	0.123	0.185	0.34	0.221	0.126	0.313	0.276	0.08	0.055	0.589
rnd-6_family-248	0.176	0.532	0.144	0.149	0.283	0.328	0.221	0.168	0.144	0.558	0.157	0.141	0.307	0.329	0.212	0.152
rnd-6_family-249	0.138	0.551	0.183	0.128	0.188	0.357	0.286	0.169	0.103	0.494	0.189	0.214	0.16	0.557	0.225	0.058
rnd-6_family-2492	0.357	0.325	0.116	0.202	0.377	0.254	0.15	0.218	0.37	0.29	0.134	0.206	0.428	0.247	0.144	0.181
rnd-6_family-2507	0.123	0.612	0.134	0.131	0.314	0.273	0.165	0.248	0.188	0.374	0.176	0.263	0.372	0.248	0.207	0.174
rnd-6_family-251	0.076	0.808	0.031	0.085	0.07	0.742	0.063	0.125	0.055	0.854	0.019	0.072	0.093	0.789	0.025	0.093
rnd-6_family-2528	0.332	0.325	0.127	0.216	0.314	0.107	0.163	0.417	0.257	0.405	0.218	0.12	0.284	0.109	0.194	0.413
rnd-6_family-253	0.284	0.444	0.094	0.178	0.287	0.337	0.172	0.204	0.177	0.555	0.104	0.164	0.285	0.375	0.114	0.226
rnd-6_family-2548	0.21	0.51	0.153	0.128	0.257	0.227	0.333	0.183	0.23	0.384	0.21	0.176	0.329	0.217	0.272	0.183
rnd-6_family-2553	0.308	0.361	0.172	0.159	0.343	0.245	0.224	0.188	0.27	0.376	0.167	0.187	0.354	0.225	0.205	0.216
rnd-6_family-2589	0.202	0.506	0.082	0.21	0.378	0.234	0.066	0.321	0.252	0.491	0.139	0.118	0.331	0.269	0.058	0.343
rnd-6_family-2592	0.623	0.252	0.046	0.078	0.61	0.212	0.075	0.104	0.337	0.385	0.124	0.154	0.396	0.217	0.197	0.19
rnd-6_family-2626	0.153	0.478	0.115	0.254	0.367	0.139	0.153	0.341	0.143	0.468	0.129	0.259	0.441	0.142	0.127	0.29
rnd-6_family-2642	0.255	0.363	0.1	0.282	0.217	0.391	0.207	0.185	0.195	0.495	0.125	0.185	0.266	0.346	0.151	0.238
rnd-6_family-2653	0.224	0.369	0.206	0.201	0.226	0.314	0.161	0.299	0.238	0.436	0.176	0.15	0.36	0.238	0.157	0.246
rnd-6_family-2657	0.368	0.334	0.129	0.17	0.44	0.174	0.11	0.276	0.255	0.409	0.109	0.227	0.387	0.125	0.075	0.413
rnd-6_family-2672	0.06	0.779	0.068	0.093	0.208	0.232	0.287	0.273	0.039	0.859	0.048	0.054	0.238	0.218	0.268	0.277
rnd-6_family-2678	0.293	0.291	0.179	0.237	0.32	0.201	0.192	0.287	0.224	0.395	0.121	0.26	0.459	0.187	0.144	0.211
rnd-6_family-2690	0.215	0.593	0.096	0.096	0.241	0.42	0.146	0.193	0.145	0.661	0.093	0.1	0.234	0.347	0.195	0.224
rnd-6_family-273	0.234	0.457	0.159	0.151	0.335	0.239	0.215	0.211	0.259	0.357	0.161	0.223	0.278	0.254	0.237	0.231
rnd-6_family-2763	0.211	0.458	0.172	0.159	0.356	0.213	0.229	0.201	0.256	0.382	0.191	0.171	0.346	0.225	0.261	0.167
rnd-6_family-2766	0.343	0.47	0.054	0.134	0.396	0.293	0.135	0.175	0.201	0.566	0.113	0.12	0.335	0.364	0.085	0.216
rnd-6_family-280	0.105	0.356	0.449	0.09	0.257	0.174	0.236	0.333	0.205	0.464	0.183	0.149	0.254	0.22	0.26	0.267
rnd-6_family-2917	0.243	0.374	0.196	0.186	0.243	0.346	0.208	0.203	0.235	0.448	0.184	0.133	0.313	0.372	0.211	0.104
rnd-6_family-2922	0.229	0.493	0.116	0.162	0.372	0.233	0.167	0.228	0.221	0.508	0.126	0.145	0.426	0.228	0.174	0.173
rnd-6_family-2934	0.187	0.559	0.093	0.162	0.379	0.14	0.257	0.223	0.263	0.319	0.143	0.275	0.449	0.095	0.229	0.227
rnd-6_family-2935	0.199	0.374	0.321	0.107	0.343	0.262	0.267	0.129	0.143	0.466	0.283	0.108	0.276	0.222	0.274	0.228
rnd-6_family-2952	0.188	0.424	0.198	0.19	0.312	0.189	0.229	0.27	0.223	0.37	0.269	0.138	0.309	0.257	0.223	0.211
rnd-6_family-2967	0.354	0.282	0.139	0.225	0.326	0.237	0.245	0.192	0.307	0.328	0.12	0.245	0.289	0.273	0.264	0.174
rnd-6_family-2970	0.186	0.506	0.113	0.195	0.307	0.257	0.188	0.249	0.467	0.314	0.037	0.182	0.532	0.156	0.168	0.144
rnd-6_family-2985	0.109	0.312	0.374	0.205	0.177	0.124	0.157	0.542	0.185	0.36	0.193	0.262	0.25	0.132	0.215	0.404
rnd-6_family-2986	0.511	0.276	0.102	0.111	0.678	0.096	0.128	0.098	0.288	0.246	0.166	0.3	0.33	0.119	0.285	0.267
rnd-6_family-3007	0.125	0.604	0.166	0.105	0.143	0.381	0.324	0.153	0.355	0.443	0.12	0.081	0.387	0.231	0.268	0.113
rnd-6_family-3066	0.112	0.592	0.157	0.139	0.457	0.201	0.222	0.121	0.174	0.424	0.114	0.288	0.246	0.216	0.364	0.174
rnd-6_family-307	0.127	0.554	0.103	0.216	0.172	0.343	0.196	0.289	0.04	0.838	0.046	0.077	0.356	0.283	0.112	0.249
rnd-6_family-3073	0.189	0.275	0.169	0.367	0.435	0.154	0.12	0.291	0.1	0.419	0.07	0.411	0.462	0.146	0.046	0.346
rnd-6_family-3102	0.331	0.346	0.123	0.2	0.408	0.235	0.229	0.129	0.196	0.502	0.222	0.08	0.44	0.227	0.108	0.225
rnd-6_family-3108	0.156	0.582	0.151	0.112	0.248	0.325	0.313	0.113	0.206	0.444	0.203	0.147	0.284	0.23	0.38	0.106
rnd-6_family-3111	0.281	0.479	0.161	0.079	0.315	0.216	0.337	0.131	0.351	0.287	0.204	0.158	0.301	0.263	0.352	0.085
rnd-6_family-3115	0.222	0.437	0.212	0.128	0.251	0.197	0.376	0.176	0.295	0.405	0.181	0.118	0.163	0.213	0.396	0.228
rnd-6_family-3134	0.088	0.493	0.075	0.344	0.121	0.417	0.115	0.347	0.096	0.763	0.035	0.105	0.055	0.131	0.648	0.165
rnd-6_family-3146	0.108	0.544	0.117	0.231	0.23	0.179	0.224	0.367	0.058	0.832	0.034	0.076	0.276	0.118	0.1	0.506
rnd-6_family-319	0.327	0.34	0.173	0.161	0.329	0.252	0.207	0.212	0.304	0.414	0.122	0.16	0.287	0.329	0.183	0.201
rnd-6_family-3202	0.236	0.537	0.116	0.111	0.329	0.422	0.115	0.134	0.184	0.451	0.285	0.08	0.507	0.217	0.161	0.115
rnd-6_family-3221	0.217	0.444	0.123	0.216	0.381	0.133	0.15	0.336	0.278	0.344	0.155	0.223	0.346	0.145	0.223	0.286
rnd-6_family-3225	0.129	0.573	0.161	0.137	0.115	0.323	0.307	0.256	0.154	0.554	0.188	0.103	0.176	0.289	0.275	0.261
rnd-6_family-3247	0.145	0.44	0.123	0.291	0.269	0.4	0.169	0.162	0.336	0.317	0.168	0.179	0.399	0.219	0.215	0.167
rnd-6_family-3257	0.217	0.527	0.125	0.131	0.323	0.286	0.196	0.195	0.279	0.431	0.141	0.149	0.311	0.256	0.235	0.198
rnd-6_family-3286	0.248	0.523	0.095	0.134	0.233	0.246	0.251	0.27	0.265	0.456	0.132	0.146	0.371	0.247	0.172	0.21
rnd-6_family-330	0.089	0.721	0.125	0.065	0.643	0.134	0.17	0.054	0.184	0.459	0.149	0.208	0.26	0.181	0.345	0.214
rnd-6_family-3404	0.2	0.559	0.124	0.117	0.312	0.246	0.195	0.246	0.252	0.46	0.137	0.152	0.334	0.27	0.212	0.185
rnd-6_family-3450	0.282	0.346	0.148	0.223	0.344	0.154	0.285	0.217	0.274	0.359	0.182	0.185	0.42	0.138	0.208	0.234
rnd-6_family-3454	0.133	0.431	0.331	0.105	0.23	0.223	0.354	0.193	0.236	0.463	0.145	0.156	0.251	0.295	0.24	0.215
rnd-6_family-3463	0.116	0.701	0.087	0.096	0.197	0.383	0.249	0.171	0.206	0.538	0.17	0.086	0.259	0.294	0.228	0.219
rnd-6_family-3491	0.162	0.35	0.37	0.118	0.206	0.19	0.198	0.406	0.233	0.387	0.218	0.163	0.327	0.212	0.242	0.218
rnd-6_family-3515	0.207	0.505	0.155	0.133	0.352	0.195	0.21	0.242	0.249	0.315	0.207	0.229	0.408	0.169	0.257	0.166
rnd-6_family-3535	0.231	0.531	0.134	0.104	0.272	0.26	0.316	0.153	0.194	0.55	0.178	0.078	0.375	0.179	0.269	0.177
rnd-6_family-3538	0.059	0.628	0.256	0.058	0.194	0.291	0.177	0.337	0.104	0.698	0.121	0.078	0.369	0.261	0.121	0.249
rnd-6_family-3539	0.109	0.718	0.058	0.115	0.371	0.244	0.184	0.201	0.142	0.63	0.115	0.113	0.449	0.224	0.187	0.14
rnd-6_family-3580	0.137	0.647	0.109	0.107	0.318	0.283	0.157	0.242	0.068	0.596	0.2	0.136	0.33	0.245	0.225	0.2
rnd-6_family-3604	0.183	0.523	0.13	0.164	0.291	0.219	0.231	0.259	0.173	0.402	0.222	0.203	0.175	0.225	0.241	0.359
rnd-6_family-363	0.273	0.343	0.081	0.302	0.316	0.238	0.153	0.293	0.318	0.35	0.048	0.284	0.308	0.352	0.165	0.175
rnd-6_family-3726	0.254	0.502	0.104	0.14	0.22	0.349	0.26	0.171	0.384	0.395	0.112	0.109	0.349	0.287	0.167	0.196
rnd-6_family-3734	0.268	0.387	0.111	0.233	0.293	0.232	0.242	0.233	0.3	0.286	0.167	0.247	0.331	0.142	0.206	0.32
rnd-6_family-3783	0.033	0.899	0.014	0.054	0.046	0.027	0.867	0.06	0.061	0.864	0.023	0.052	0.09	0.04	0.81	0.06
rnd-6_family-3826	0.211	0.538	0.087	0.164	0.328	0.287	0.157	0.228	0.232	0.533	0.088	0.146	0.415	0.241	0.094	0.25
rnd-6_family-386	0.145	0.717	0.098	0.04	0.666	0.108	0.199	0.027	0.191	0.43	0.28	0.099	0.375	0.174	0.267	0.184
rnd-6_family-393	0.299	0.467	0.091	0.143	0.317	0.22	0.204	0.259	0.185	0.458	0.16	0.197	0.288	0.381	0.08	0.251
rnd-6_family-3937	0.088	0.741	0.08	0.091	0.305	0.245	0.138	0.313	0.099	0.787	0.048	0.066	0.476	0.162	0.132	0.23
rnd-6_family-3944	0.036	0.883	0.025	0.055	0.054	0.056	0.821	0.069	0.042	0.85	0.032	0.076	0.063	0.087	0.77	0.081
rnd-6_family-3968	0.273	0.404	0.143	0.18	0.285	0.243	0.237	0.235	0.085	0.092	0.024	0.799	0.077	0.048	0.062	0.813
rnd-6_family-3980	0.138	0.559	0.048	0.255	0.361	0.217	0.146	0.276	0.11	0.339	0.016	0.536	0.581	0.234	0.075	0.111
rnd-6_family-4013	0.144	0.542	0.148	0.166	0.19	0.272	0.283	0.255	0.112	0.55	0.15	0.187	0.258	0.192	0.202	0.348
rnd-6_family-4055	0.271	0.343	0.171	0.216	0.306	0.179	0.235	0.279	0.213	0.555	0.108	0.124	0.512	0.173	0.177	0.138
rnd-6_family-4079	0.059	0.681	0.036	0.224	0.155	0.375	0.096	0.374	0.138	0.618	0.048	0.195	0.146	0.471	0.124	0.259
rnd-6_family-4095	0.174	0.6	0.098	0.128	0.224	0.258	0.171	0.348	0.099	0.776	0.054	0.072	0.174	0.125	0.077	0.623
rnd-6_family-4113	0.25	0.343	0.102	0.305	0.291	0.181	0.111	0.417	0.176	0.57	0.107	0.147	0.268	0.318	0.182	0.231
rnd-6_family-4147	0.136	0.415	0.311	0.138	0.192	0.287	0.231	0.291	0.138	0.187	0.054	0.621	0.126	0.085	0.712	0.077
rnd-6_family-4171	0.376	0.429	0.079	0.116	0.394	0.269	0.134	0.203	0.344	0.353	0.111	0.193	0.493	0.247	0.1	0.161
rnd-6_family-4193	0.147	0.535	0.201	0.117	0.243	0.283	0.249	0.224	0.187	0.553	0.124	0.137	0.215	0.243	0.267	0.275
rnd-6_family-4197	0.295	0.399	0.133	0.173	0.304	0.199	0.188	0.309	0.254	0.394	0.213	0.139	0.361	0.327	0.148	0.165
rnd-6_family-4221	0.239	0.485	0.134	0.142	0.384	0.204	0.208	0.205	0.296	0.446	0.104	0.155	0.337	0.221	0.175	0.267
rnd-6_family-4238	0.091	0.557	0.163	0.188	0.126	0.253	0.513	0.108	0.143	0.486	0.101	0.271	0.339	0.235	0.162	0.264
rnd-6_family-4252	0.096	0.712	0.099	0.094	0.221	0.288	0.294	0.198	0.187	0.536	0.128	0.149	0.288	0.321	0.177	0.213
rnd-6_family-426	0.368	0.405	0.09	0.137	0.224	0.175	0.324	0.277	0.467	0.253	0.138	0.142	0.282	0.218	0.341	0.159
rnd-6_family-4271	0.169	0.572	0.14	0.118	0.279	0.326	0.223	0.172	0.176	0.559	0.143	0.122	0.357	0.243	0.162	0.237
rnd-6_family-4279	0.149	0.573	0.176	0.102	0.325	0.21	0.365	0.1	0.236	0.542	0.142	0.08	0.234	0.288	0.251	0.226
rnd-6_family-428	0.259	0.522	0.102	0.117	0.219	0.263	0.296	0.222	0.443	0.37	0.075	0.112	0.191	0.345	0.341	0.123
rnd-6_family-4319	0.187	0.521	0.15	0.142	0.172	0.342	0.248	0.238	0.136	0.615	0.119	0.13	0.111	0.332	0.435	0.122
rnd-6_family-4323	0.224	0.409	0.121	0.246	0.424	0.118	0.175	0.282	0.31	0.329	0.12	0.24	0.376	0.098	0.153	0.374
rnd-6_family-4338	0.117	0.627	0.085	0.17	0.522	0.168	0.122	0.188	0.123	0.65	0.118	0.109	0.552	0.229	0.063	0.156
rnd-6_family-440	0.21	0.424	0.141	0.225	0.375	0.142	0.174	0.309	0.133	0.509	0.219	0.139	0.234	0.207	0.254	0.306
rnd-6_family-4404	0.077	0.745	0.106	0.072	0.371	0.211	0.206	0.212	0.064	0.812	0.055	0.068	0.568	0.223	0.126	0.083
rnd-6_family-4459	0.238	0.208	0.406	0.149	0.154	0.222	0.465	0.159	0.138	0.203	0.201	0.459	0.448	0.097	0.198	0.257
rnd-6_family-4491	0.271	0.378	0.132	0.22	0.302	0.236	0.208	0.254	0.305	0.29	0.22	0.185	0.356	0.257	0.215	0.172
rnd-6_family-4507	0.225	0.486	0.111	0.179	0.568	0.141	0.121	0.17	0.296	0.337	0.126	0.241	0.464	0.153	0.189	0.194
rnd-6_family-451	0.279	0.285	0.202	0.234	0.363	0.148	0.229	0.26	0.173	0.288	0.17	0.368	0.246	0.226	0.222	0.306
rnd-6_family-4557	0.1	0.667	0.1	0.132	0.083	0.111	0.106	0.7	0.432	0.211	0.206	0.151	0.304	0.077	0.405	0.214
rnd-6_family-4558	0.086	0.633	0.069	0.213	0.127	0.416	0.162	0.295	0.053	0.793	0.056	0.099	0.262	0.298	0.133	0.307
rnd-6_family-461	0.154	0.456	0.122	0.268	0.311	0.179	0.17	0.341	0.173	0.476	0.124	0.226	0.236	0.233	0.15	0.381
rnd-6_family-4675	0.165	0.551	0.166	0.119	0.264	0.346	0.24	0.15	0.184	0.347	0.34	0.13	0.258	0.275	0.324	0.144
rnd-6_family-468	0.119	0.552	0.176	0.153	0.173	0.342	0.297	0.188	0.195	0.533	0.101	0.172	0.227	0.316	0.247	0.21
rnd-6_family-4730	0.16	0.371	0.273	0.195	0.2	0.235	0.285	0.281	0.134	0.278	0.361	0.227	0.195	0.191	0.307	0.307
rnd-6_family-4741	0.248	0.429	0.132	0.19	0.315	0.147	0.158	0.38	0.217	0.322	0.299	0.162	0.248	0.25	0.172	0.331
rnd-6_family-4751	0.196	0.419	0.134	0.251	0.275	0.234	0.246	0.244	0.25	0.402	0.178	0.17	0.329	0.207	0.233	0.231
rnd-6_family-476	0.438	0.248	0.121	0.193	0.245	0.153	0.353	0.25	0.168	0.535	0.105	0.191	0.451	0.151	0.155	0.243
rnd-6_family-4837	0.073	0.765	0.077	0.085	0.162	0.404	0.142	0.293	0.142	0.735	0.072	0.05	0.363	0.361	0.142	0.134
rnd-6_family-487	0.494	0.249	0.128	0.13	0.531	0.149	0.176	0.144	0.474	0.206	0.113	0.207	0.494	0.179	0.147	0.179
rnd-6_family-488	0.222	0.371	0.165	0.242	0.211	0.294	0.251	0.244	0.086	0.453	0.088	0.373	0.422	0.158	0.214	0.206
rnd-6_family-489	0.158	0.439	0.263	0.141	0.153	0.273	0.323	0.25	0.125	0.495	0.258	0.122	0.429	0.128	0.264	0.178
rnd-6_family-4986	0.149	0.406	0.146	0.299	0.166	0.265	0.256	0.313	0.126	0.369	0.157	0.348	0.179	0.239	0.288	0.294
rnd-6_family-50	0.273	0.408	0.123	0.196	0.298	0.207	0.302	0.192	0.382	0.293	0.13	0.195	0.373	0.276	0.126	0.225
rnd-6_family-5006	0.36	0.284	0.113	0.242	0.334	0.245	0.129	0.292	0.234	0.41	0.17	0.186	0.396	0.19	0.191	0.224
rnd-6_family-5069	0.34	0.348	0.18	0.131	0.444	0.202	0.147	0.208	0.407	0.313	0.085	0.195	0.188	0.489	0.186	0.137
rnd-6_family-5073	0.151	0.58	0.145	0.124	0.263	0.294	0.144	0.299	0.282	0.452	0.141	0.125	0.246	0.274	0.222	0.258
rnd-6_family-5186	0.094	0.793	0.069	0.044	0.303	0.293	0.275	0.129	0.181	0.595	0.119	0.105	0.353	0.311	0.193	0.143
rnd-6_family-52	0.283	0.374	0.174	0.169	0.344	0.253	0.223	0.181	0.248	0.359	0.18	0.213	0.41	0.243	0.189	0.158
rnd-6_family-5204	0.159	0.585	0.151	0.105	0.335	0.267	0.202	0.197	0.212	0.524	0.125	0.139	0.468	0.262	0.156	0.113
rnd-6_family-5294	0.225	0.522	0.145	0.108	0.345	0.251	0.19	0.215	0.164	0.61	0.156	0.07	0.413	0.233	0.128	0.226
rnd-6_family-532	0.091	0.764	0.045	0.1	0.235	0.218	0.191	0.356	0.259	0.427	0.144	0.169	0.338	0.224	0.156	0.282
rnd-6_family-5368	0.094	0.736	0.05	0.12	0.655	0.15	0.082	0.113	0.098	0.658	0.07	0.174	0.726	0.12	0.054	0.099
rnd-6_family-5369	0.562	0.187	0.117	0.134	0.21	0.122	0.533	0.136	0.345	0.269	0.211	0.175	0.34	0.187	0.292	0.18
rnd-6_family-547	0.243	0.472	0.108	0.177	0.327	0.305	0.165	0.204	0.178	0.633	0.07	0.119	0.387	0.274	0.114	0.225
rnd-6_family-5470	0.055	0.776	0.066	0.103	0.258	0.405	0.109	0.228	0.027	0.797	0.093	0.083	0.341	0.321	0.059	0.28
rnd-6_family-5521	0.21	0.598	0.082	0.111	0.552	0.107	0.151	0.191	0.276	0.437	0.148	0.14	0.472	0.148	0.129	0.251
rnd-6_family-5529	0.284	0.372	0.126	0.217	0.306	0.298	0.14	0.256	0.319	0.378	0.19	0.114	0.382	0.273	0.091	0.254
rnd-6_family-553	0.189	0.463	0.167	0.181	0.238	0.193	0.215	0.353	0.173	0.502	0.158	0.167	0.486	0.1	0.195	0.219
rnd-6_family-5532	0.461	0.337	0.157	0.045	0.322	0.235	0.291	0.151	0.604	0.097	0.257	0.043	0.146	0.345	0.423	0.086
rnd-6_family-554	0.431	0.409	0.072	0.087	0.449	0.269	0.065	0.217	0.289	0.4	0.131	0.18	0.459	0.28	0.105	0.156
rnd-6_family-556	0.141	0.537	0.162	0.159	0.195	0.341	0.252	0.212	0.052	0.863	0.048	0.037	0.116	0.279	0.304	0.301
rnd-6_family-5573	0.326	0.38	0.168	0.125	0.42	0.174	0.254	0.152	0.367	0.238	0.093	0.301	0.433	0.203	0.201	0.162
rnd-6_family-559	0.055	0.817	0.089	0.04	0.178	0.35	0.247	0.225	0.012	0.941	0.031	0.016	0.413	0.217	0.148	0.222
rnd-6_family-5607	0.205	0.492	0.148	0.155	0.319	0.174	0.27	0.237	0.224	0.436	0.153	0.187	0.273	0.214	0.231	0.282
rnd-6_family-5697	0.307	0.366	0.154	0.172	0.346	0.189	0.257	0.208	0.455	0.239	0.134	0.171	0.417	0.18	0.238	0.165
rnd-6_family-5698	0.344	0.305	0.156	0.195	0.37	0.231	0.193	0.205	0.396	0.271	0.165	0.169	0.404	0.156	0.238	0.201
rnd-6_family-571	0.154	0.497	0.158	0.191	0.246	0.227	0.335	0.191	0.191	0.293	0.3	0.216	0.224	0.176	0.26	0.34
rnd-6_family-5713	0.179	0.561	0.116	0.144	0.313	0.119	0.383	0.185	0.424	0.298	0.123	0.155	0.468	0.081	0.155	0.295
rnd-6_family-5715	0.321	0.432	0.075	0.172	0.496	0.229	0.118	0.156	0.194	0.638	0.06	0.108	0.487	0.264	0.084	0.164
rnd-6_family-5727	0.288	0.437	0.214	0.061	0.369	0.104	0.317	0.209	0.32	0.316	0.308	0.056	0.463	0.073	0.103	0.361
rnd-6_family-573	0.118	0.47	0.256	0.156	0.224	0.225	0.266	0.285	0.04	0.731	0.133	0.095	0.255	0.326	0.215	0.204
rnd-6_family-5733	0.217	0.507	0.179	0.096	0.32	0.267	0.314	0.1	0.261	0.398	0.193	0.149	0.301	0.262	0.318	0.119
rnd-6_family-5743	0.09	0.757	0.062	0.091	0.093	0.237	0.346	0.324	0.041	0.746	0.082	0.13	0.153	0.174	0.403	0.27
rnd-6_family-5750	0.355	0.31	0.092	0.243	0.537	0.152	0.156	0.156	0.15	0.357	0.073	0.42	0.607	0.083	0.176	0.134
rnd-6_family-5754	0.25	0.501	0.078	0.171	0.214	0.569	0.108	0.11	0.221	0.442	0.138	0.199	0.244	0.383	0.2	0.173
rnd-6_family-5756	0.09	0.694	0.121	0.095	0.215	0.393	0.245	0.147	0.11	0.611	0.164	0.115	0.197	0.365	0.264	0.174
rnd-6_family-5801	0.233	0.496	0.15	0.121	0.287	0.329	0.19	0.193	0.161	0.338	0.336	0.165	0.315	0.294	0.18	0.211
rnd-6_family-5810	0.468	0.078	0.084	0.37	0.48	0.082	0.128	0.311	0.562	0.126	0.13	0.181	0.696	0.009	0.109	0.186
rnd-6_family-592	0.192	0.521	0.165	0.122	0.294	0.218	0.316	0.172	0.216	0.474	0.171	0.139	0.335	0.263	0.197	0.205
rnd-6_family-5940	0.042	0.835	0.082	0.04	0.063	0.683	0.137	0.117	0.224	0.436	0.209	0.131	0.313	0.3	0.291	0.096
rnd-6_family-595	0.422	0.276	0.176	0.126	0.358	0.142	0.13	0.371	0.264	0.447	0.162	0.126	0.382	0.17	0.134	0.314
rnd-6_family-6004	0.151	0.463	0.078	0.308	0.347	0.268	0.2	0.184	0.25	0.395	0.137	0.217	0.275	0.212	0.214	0.299
rnd-6_family-606	0.1	0.747	0.041	0.112	0.331	0.221	0.289	0.158	0.224	0.221	0.152	0.403	0.281	0.202	0.199	0.318
rnd-6_family-6068	0.113	0.652	0.073	0.161	0.127	0.327	0.388	0.157	0.151	0.577	0.084	0.188	0.255	0.337	0.301	0.107
rnd-6_family-6081	0.227	0.475	0.117	0.181	0.366	0.235	0.255	0.144	0.336	0.378	0.188	0.099	0.336	0.206	0.297	0.161
rnd-6_family-6096	0.342	0.448	0.055	0.155	0.353	0.236	0.122	0.289	0.198	0.421	0.247	0.134	0.428	0.19	0.066	0.316
rnd-6_family-6175	0.084	0.75	0.049	0.118	0.204	0.311	0.153	0.331	0.072	0.7	0.064	0.165	0.238	0.192	0.198	0.373
rnd-6_family-621	0.222	0.577	0.068	0.132	0.378	0.332	0.117	0.173	0.199	0.656	0.043	0.103	0.462	0.282	0.123	0.133
rnd-6_family-625	0.16	0.67	0.082	0.089	0.323	0.274	0.279	0.124	0.153	0.63	0.089	0.129	0.452	0.224	0.245	0.079
rnd-6_family-6258	0.233	0.518	0.123	0.126	0.428	0.176	0.253	0.143	0.27	0.436	0.164	0.13	0.333	0.283	0.21	0.173
rnd-6_family-6273	0.212	0.423	0.201	0.164	0.31	0.173	0.277	0.239	0.233	0.409	0.179	0.18	0.434	0.141	0.204	0.221
rnd-6_family-6520	0.328	0.349	0.126	0.197	0.266	0.246	0.161	0.327	0.33	0.336	0.148	0.186	0.269	0.216	0.186	0.329
rnd-6_family-6540	0.221	0.497	0.131	0.151	0.295	0.252	0.245	0.208	0.181	0.627	0.119	0.073	0.2	0.192	0.131	0.477
rnd-6_family-655	0.119	0.617	0.162	0.103	0.189	0.288	0.354	0.169	0.151	0.548	0.156	0.144	0.251	0.261	0.223	0.266
rnd-6_family-6642	0.037	0.763	0.048	0.152	0.437	0.26	0.242	0.061	0.165	0.59	0.13	0.114	0.275	0.289	0.3	0.136
rnd-6_family-666	0.334	0.262	0.15	0.254	0.267	0.234	0.276	0.223	0.301	0.308	0.147	0.244	0.33	0.238	0.207	0.225
rnd-6_family-6700	0.27	0.313	0.269	0.148	0.269	0.216	0.354	0.161	0.403	0.248	0.234	0.115	0.355	0.092	0.398	0.155
rnd-6_family-6927	0.147	0.561	0.158	0.135	0.303	0.337	0.137	0.222	0.176	0.449	0.106	0.269	0.314	0.292	0.201	0.194
rnd-6_family-704	0.265	0.439	0.157	0.138	0.408	0.159	0.225	0.208	0.189	0.463	0.141	0.207	0.315	0.279	0.19	0.216
rnd-6_family-7041	0.091	0.689	0.087	0.133	0.165	0.173	0.453	0.21	0.11	0.633	0.121	0.136	0.297	0.226	0.265	0.212
rnd-6_family-705	0.214	0.47	0.121	0.195	0.378	0.157	0.173	0.292	0.228	0.538	0.093	0.141	0.384	0.162	0.12	0.334
rnd-6_family-7124	0.216	0.581	0.092	0.111	0.345	0.302	0.126	0.227	0.206	0.435	0.183	0.176	0.219	0.299	0.218	0.264
rnd-6_family-719	0.122	0.353	0.501	0.024	0.193	0.071	0.145	0.592	0.16	0.635	0.146	0.059	0.294	0.028	0.457	0.221
rnd-6_family-7203	0.196	0.57	0.122	0.112	0.323	0.159	0.247	0.27	0.226	0.457	0.154	0.163	0.397	0.173	0.201	0.229
rnd-6_family-7209	0.397	0.275	0.115	0.214	0.384	0.241	0.161	0.214	0.38	0.279	0.138	0.203	0.414	0.225	0.152	0.209
rnd-6_family-721	0.178	0.523	0.117	0.182	0.264	0.256	0.24	0.241	0.169	0.492	0.161	0.178	0.332	0.265	0.2	0.203
rnd-6_family-73	0.201	0.509	0.144	0.146	0.267	0.154	0.203	0.377	0.194	0.448	0.142	0.216	0.233	0.179	0.229	0.36
rnd-6_family-7372	0.202	0.582	0.163	0.052	0.076	0.115	0.669	0.14	0.188	0.318	0.292	0.202	0.212	0.205	0.355	0.227
rnd-6_family-7389	0.21	0.442	0.255	0.092	0.225	0.312	0.293	0.169	0.336	0.364	0.212	0.088	0.261	0.299	0.358	0.083
rnd-6_family-7469	0.21	0.566	0.087	0.137	0.322	0.261	0.185	0.232	0.259	0.474	0.137	0.13	0.321	0.345	0.171	0.162
rnd-6_family-7535	0.319	0.418	0.1	0.162	0.308	0.195	0.236	0.26	0.257	0.432	0.135	0.177	0.336	0.21	0.232	0.222
rnd-6_family-7590	0.302	0.375	0.138	0.185	0.36	0.339	0.103	0.198	0.207	0.514	0.163	0.116	0.481	0.229	0.092	0.197
rnd-6_family-7635	0.144	0.545	0.118	0.193	0.258	0.311	0.173	0.258	0.141	0.524	0.162	0.173	0.183	0.352	0.252	0.213
rnd-6_family-7650	0.073	0.639	0.194	0.095	0.314	0.249	0.199	0.238	0.052	0.772	0.078	0.098	0.271	0.313	0.201	0.215
rnd-6_family-7662	0.121	0.299	0.083	0.497	0.048	0.301	0.171	0.48	0.061	0.334	0.06	0.546	0.022	0.287	0.293	0.397
rnd-6_family-77	0.126	0.582	0.115	0.177	0.273	0.22	0.279	0.228	0.17	0.553	0.152	0.125	0.31	0.257	0.213	0.221
rnd-6_family-7734	0.223	0.428	0.125	0.224	0.247	0.226	0.286	0.241	0.185	0.476	0.149	0.189	0.305	0.317	0.152	0.225
rnd-6_family-7758	0.127	0.683	0.123	0.067	0.52	0.189	0.16	0.131	0.07	0.787	0.064	0.08	0.628	0.246	0.083	0.043
rnd-6_family-7770	0.086	0.657	0.163	0.094	0.067	0.461	0.385	0.087	0.079	0.733	0.131	0.056	0.079	0.26	0.223	0.438
rnd-6_family-7887	0.189	0.44	0.135	0.235	0.384	0.139	0.177	0.3	0.179	0.626	0.059	0.136	0.336	0.107	0.126	0.431
rnd-6_family-7941	0.196	0.463	0.17	0.171	0.321	0.208	0.226	0.244	0.195	0.439	0.169	0.197	0.347	0.19	0.257	0.206
rnd-6_family-798	0.203	0.38	0.172	0.246	0.209	0.3	0.218	0.274	0.31	0.359	0.117	0.214	0.276	0.38	0.152	0.191
rnd-6_family-7990	0.217	0.448	0.126	0.208	0.376	0.209	0.15	0.265	0.191	0.548	0.067	0.193	0.393	0.239	0.134	0.234
rnd-6_family-8027	0.432	0.398	0.1	0.069	0.265	0.44	0.153	0.142	0.223	0.51	0.126	0.14	0.313	0.291	0.151	0.245
rnd-6_family-8031	0.163	0.54	0.154	0.142	0.28	0.323	0.223	0.174	0.108	0.439	0.363	0.09	0.43	0.33	0.139	0.101
rnd-6_family-804	0.136	0.688	0.087	0.088	0.222	0.316	0.192	0.269	0.136	0.519	0.077	0.267	0.185	0.298	0.119	0.397
rnd-6_family-8112	0.209	0.356	0.17	0.266	0.245	0.248	0.287	0.22	0.108	0.629	0.109	0.154	0.283	0.308	0.185	0.224
rnd-6_family-814	0.237	0.451	0.112	0.2	0.332	0.266	0.184	0.218	0.25	0.45	0.178	0.122	0.345	0.272	0.158	0.225
rnd-6_family-8202	0.226	0.479	0.155	0.139	0.353	0.21	0.242	0.194	0.248	0.376	0.196	0.18	0.328	0.227	0.255	0.19
rnd-6_family-830	0.204	0.219	0.056	0.521	0.103	0.181	0.637	0.08	0.251	0.213	0.097	0.439	0.193	0.174	0.55	0.082
rnd-6_family-8466	0.211	0.549	0.103	0.137	0.314	0.329	0.192	0.165	0.215	0.573	0.101	0.111	0.356	0.351	0.13	0.163
rnd-6_family-8507	0.263	0.479	0.142	0.116	0.191	0.346	0.298	0.165	0.12	0.669	0.133	0.078	0.272	0.419	0.19	0.119
rnd-6_family-861	0.133	0.612	0.104	0.152	0.121	0.261	0.507	0.11	0.275	0.433	0.166	0.126	0.252	0.215	0.347	0.186
rnd-6_family-8680	0.284	0.559	0.093	0.063	0.274	0.237	0.38	0.109	0.15	0.458	0.176	0.216	0.168	0.351	0.431	0.049
rnd-6_family-877	0.271	0.438	0.119	0.171	0.368	0.256	0.121	0.255	0.266	0.422	0.104	0.207	0.404	0.199	0.232	0.165
rnd-6_family-8857	0.354	0.381	0.158	0.106	0.274	0.311	0.253	0.162	0.068	0.683	0.189	0.059	0.398	0.17	0.235	0.197
rnd-6_family-8964	0.233	0.474	0.141	0.152	0.33	0.258	0.193	0.218	0.397	0.231	0.138	0.233	0.413	0.094	0.384	0.11
rnd-6_family-9013	0.046	0.82	0.095	0.039	0.132	0.319	0.305	0.244	0.043	0.872	0.056	0.028	0.055	0.128	0.449	0.368
rnd-6_family-9074	0.222	0.489	0.111	0.178	0.323	0.224	0.17	0.283	0.128	0.627	0.086	0.159	0.446	0.2	0.112	0.241
rnd-6_family-912	0.201	0.652	0.075	0.072	0.141	0.294	0.208	0.357	0.151	0.654	0.081	0.114	0.435	0.371	0.083	0.111
rnd-6_family-923	0.271	0.347	0.146	0.236	0.231	0.333	0.204	0.232	0.329	0.25	0.154	0.266	0.444	0.207	0.147	0.202
rnd-6_family-938	0.167	0.647	0.074	0.112	0.455	0.141	0.154	0.25	0.336	0.436	0.1	0.129	0.307	0.183	0.255	0.256
rnd-6_family-94	0.199	0.525	0.117	0.16	0.287	0.205	0.227	0.282	0.06	0.711	0.108	0.121	0.318	0.311	0.103	0.268
rnd-6_family-9462	0.206	0.368	0.265	0.161	0.343	0.215	0.274	0.169	0.335	0.276	0.193	0.196	0.331	0.158	0.264	0.246
rnd-6_family-9523	0.267	0.4	0.213	0.119	0.317	0.117	0.211	0.354	0.325	0.243	0.304	0.127	0.38	0.143	0.312	0.166
rnd-6_family-9531	0.212	0.534	0.163	0.091	0.332	0.151	0.351	0.167	0.282	0.422	0.161	0.135	0.275	0.307	0.313	0.105
rnd-6_family-959	0.303	0.327	0.148	0.221	0.283	0.215	0.297	0.205	0.325	0.22	0.139	0.316	0.262	0.182	0.318	0.238
rnd-6_family-9612	0.372	0.232	0.118	0.278	0.391	0.182	0.14	0.287	0.258	0.217	0.078	0.448	0.349	0.134	0.116	0.401
rnd-6_family-978	0.091	0.767	0.061	0.082	0.25	0.336	0.173	0.241	0.061	0.85	0.044	0.046	0.202	0.414	0.127	0.257
rnd-6_family-981	0.158	0.624	0.122	0.096	0.251	0.276	0.285	0.188	0.179	0.549	0.173	0.099	0.311	0.289	0.274	0.127
rnd-6_family-9874	0.26	0.539	0.107	0.094	0.438	0.247	0.142	0.173	0.17	0.458	0.156	0.216	0.291	0.366	0.109	0.234
rnd-6_family-993	0.246	0.469	0.153	0.132	0.344	0.239	0.243	0.174	0.336	0.355	0.159	0.149	0.396	0.152	0.266	0.187
Eulor5A	0.243	0.477	0.076	0.203	0.172	0.29	0.202	0.336	0.197	0.467	0.14	0.196	0.308	0.163	0.296	0.233
Eulor5B	0.165	0.515	0.269	0.051	0.347	0.538	0.028	0.087	0.352	0.392	0.099	0.158	0.214	0.48	0.09	0.215
Eulor6A	0.226	0.603	0.055	0.116	0.269	0.484	0.175	0.073	0.328	0.37	0.231	0.071	0.402	0.205	0.342	0.051
Eulor6B	0.197	0.555	0.145	0.104	0.376	0.297	0.127	0.2	0.184	0.421	0.202	0.193	0.264	0.398	0.094	0.245
Eulor6C	0.199	0.37	0.242	0.189	0.269	0.388	0.3	0.043	0.258	0.463	0.076	0.203	0.333	0.264	0.185	0.218
Eulor6D	0.167	0.647	0.073	0.113	0.385	0.252	0.201	0.162	0.158	0.498	0.21	0.135	0.38	0.276	0.246	0.098
Eulor6E	0.278	0.459	0.113	0.151	0.485	0.177	0.141	0.196	0.238	0.295	0.243	0.224	0.374	0.201	0.258	0.167
MER123	0.256	0.371	0.033	0.34	0.263	0.465	0.223	0.049	0.361	0.224	0.217	0.197	0.276	0.481	0.135	0.109
OldhAT1	0.193	0.478	0.195	0.135	0.344	0.18	0.244	0.232	0.191	0.595	0.104	0.11	0.414	0.17	0.22	0.195
UCON11	0.314	0.36	0.156	0.17	0.342	0.322	0.219	0.117	0.158	0.718	0.068	0.056	0.117	0.152	0.591	0.14
UCON14	0.227	0.399	0.186	0.188	0.443	0.235	0.166	0.156	0.277	0.313	0.225	0.185	0.395	0.218	0.176	0.211
UCON7	0.356	0.396	0.138	0.111	0.358	0.361	0.164	0.117	0.295	0.487	0.143	0.075	0.355	0.435	0.102	0.108
UCON8	0.419	0.335	0.157	0.089	0.387	0.327	0.158	0.127	0.177	0.482	0.232	0.109	0.233	0.204	0.196	0.368
rnd-1_family-1	0.329	0.389	0.169	0.113	0.235	0.102	0.287	0.376	0.583	0.165	0.167	0.086	0.149	0.078	0.206	0.567
rnd-1_family-1001	0.359	0.285	0.221	0.135	0.367	0.122	0.341	0.171	0.312	0.209	0.316	0.162	0.419	0.081	0.358	0.142
rnd-1_family-1002	0.149	0.477	0.185	0.188	0.247	0.229	0.286	0.238	0.173	0.439	0.21	0.179	0.219	0.181	0.309	0.292
rnd-1_family-1008	0.142	0.649	0.077	0.132	0.371	0.223	0.185	0.221	0.125	0.711	0.103	0.061	0.341	0.398	0.061	0.201
rnd-1_family-1015	0.11	0.686	0.074	0.13	0.341	0.225	0.246	0.187	0.118	0.654	0.081	0.147	0.17	0.222	0.416	0.191
rnd-1_family-102	0.19	0.641	0.099	0.07	0.439	0.224	0.18	0.157	0.237	0.618	0.082	0.063	0.449	0.257	0.176	0.118
rnd-1_family-1026	0.087	0.752	0.132	0.029	0.212	0.35	0.378	0.06	0.059	0.848	0.059	0.033	0.125	0.091	0.751	0.033
rnd-1_family-1027	0.082	0.643	0.119	0.156	0.196	0.211	0.381	0.213	0.025	0.877	0.041	0.057	0.234	0.084	0.627	0.056
rnd-1_family-1028	0.183	0.443	0.088	0.286	0.336	0.18	0.07	0.414	0.203	0.374	0.14	0.283	0.285	0.199	0.049	0.467
rnd-1_family-1032	0.203	0.546	0.156	0.095	0.266	0.331	0.161	0.241	0.141	0.686	0.094	0.079	0.151	0.35	0.119	0.38
rnd-1_family-1039	0.06	0.813	0.068	0.059	0.236	0.361	0.17	0.233	0.128	0.713	0.105	0.053	0.317	0.364	0.123	0.195
rnd-1_family-1040	0.216	0.404	0.153	0.227	0.21	0.372	0.252	0.165	0.303	0.375	0.092	0.23	0.215	0.292	0.324	0.169
rnd-1_family-105	0.144	0.562	0.136	0.157	0.224	0.237	0.263	0.275	0.145	0.531	0.154	0.17	0.331	0.258	0.221	0.19
rnd-1_family-1055	0.105	0.182	0.441	0.272	0.13	0.166	0.54	0.165	0.142	0.122	0.458	0.278	0.153	0.157	0.411	0.28
rnd-1_family-1056	0.175	0.704	0.025	0.096	0.374	0.341	0.062	0.223	0.194	0.696	0.017	0.092	0.271	0.315	0.055	0.359
rnd-1_family-1060	0.198	0.525	0.159	0.119	0.201	0.201	0.414	0.184	0.221	0.352	0.221	0.206	0.278	0.157	0.416	0.148
rnd-1_family-1063	0.105	0.713	0.09	0.092	0.258	0.241	0.259	0.242	0.155	0.394	0.266	0.184	0.347	0.292	0.203	0.159
rnd-1_family-1065	0.394	0.434	0.071	0.101	0.195	0.546	0.114	0.146	0.247	0.602	0.047	0.105	0.285	0.467	0.093	0.154
rnd-1_family-1069	0.296	0.397	0.166	0.14	0.161	0.372	0.156	0.311	0.294	0.368	0.174	0.164	0.158	0.339	0.222	0.281
rnd-1_family-1072	0.399	0.323	0.156	0.123	0.42	0.135	0.295	0.15	0.274	0.226	0.178	0.322	0.395	0.103	0.136	0.365
rnd-1_family-1075	0.324	0.373	0.185	0.119	0.33	0.283	0.18	0.207	0.358	0.366	0.183	0.094	0.617	0.154	0.131	0.097
rnd-1_family-1086	0.176	0.534	0.113	0.177	0.425	0.234	0.159	0.183	0.11	0.671	0.065	0.155	0.514	0.225	0.067	0.195
rnd-1_family-11	0.282	0.452	0.146	0.12	0.379	0.291	0.193	0.136	0.251	0.45	0.181	0.118	0.365	0.307	0.208	0.12
rnd-1_family-1101	0.195	0.553	0.114	0.138	0.326	0.206	0.192	0.276	0.183	0.522	0.058	0.237	0.404	0.196	0.176	0.223
rnd-1_family-1108	0.11	0.747	0.055	0.087	0.509	0.251	0.063	0.178	0.367	0.391	0.102	0.14	0.373	0.161	0.113	0.353
rnd-1_family-111	0.137	0.584	0.11	0.169	0.217	0.168	0.319	0.296	0.15	0.565	0.104	0.182	0.242	0.157	0.339	0.262
rnd-1_family-1110	0.367	0.481	0.129	0.023	0.24	0.389	0.307	0.064	0.226	0.552	0.144	0.078	0.53	0.243	0.158	0.069
rnd-1_family-1114	0.095	0.605	0.081	0.22	0.211	0.449	0.209	0.131	0.08	0.778	0.043	0.099	0.362	0.237	0.212	0.189
rnd-1_family-1121	0.214	0.597	0.099	0.09	0.185	0.451	0.195	0.169	0.189	0.69	0.048	0.074	0.196	0.445	0.236	0.124
rnd-1_family-1122	0.145	0.694	0.085	0.077	0.344	0.322	0.212	0.123	0.206	0.639	0.098	0.057	0.217	0.54	0.131	0.112
rnd-1_family-1134	0.305	0.424	0.162	0.109	0.499	0.194	0.158	0.149	0.377	0.365	0.151	0.107	0.467	0.298	0.119	0.116
rnd-1_family-1135	0.496	0.386	0.053	0.065	0.199	0.47	0.17	0.162	0.471	0.307	0.088	0.135	0.306	0.427	0.14	0.127
rnd-1_family-1150	0.156	0.495	0.195	0.154	0.171	0.227	0.26	0.342	0.136	0.451	0.149	0.264	0.357	0.116	0.163	0.364
rnd-1_family-1153	0.325	0.494	0.075	0.106	0.364	0.261	0.216	0.159	0.259	0.446	0.029	0.265	0.503	0.086	0.142	0.269
rnd-1_family-1163	0.126	0.581	0.082	0.21	0.132	0.246	0.227	0.395	0.278	0.477	0.021	0.224	0.355	0.207	0.122	0.316
rnd-1_family-1166	0.285	0.578	0.106	0.032	0.295	0.323	0.207	0.174	0.168	0.772	0.039	0.02	0.283	0.516	0.119	0.081
rnd-1_family-117	0.18	0.435	0.238	0.147	0.336	0.146	0.26	0.259	0.165	0.5	0.24	0.095	0.351	0.078	0.215	0.356
rnd-1_family-12	0.139	0.563	0.153	0.146	0.232	0.209	0.266	0.293	0.113	0.495	0.13	0.263	0.245	0.202	0.326	0.227
rnd-1_family-124	0.245	0.341	0.116	0.298	0.284	0.263	0.216	0.236	0.203	0.539	0.116	0.142	0.368	0.299	0.186	0.148
rnd-1_family-127	0.203	0.54	0.121	0.137	0.324	0.231	0.244	0.201	0.312	0.301	0.186	0.201	0.311	0.232	0.253	0.205
rnd-1_family-137	0.24	0.49	0.118	0.152	0.345	0.321	0.15	0.184	0.283	0.495	0.099	0.122	0.414	0.297	0.127	0.162
rnd-1_family-14	0.172	0.518	0.156	0.153	0.245	0.251	0.234	0.27	0.125	0.467	0.131	0.276	0.259	0.247	0.315	0.179
rnd-1_family-146	0.243	0.448	0.161	0.148	0.365	0.127	0.292	0.217	0.092	0.752	0.096	0.06	0.484	0.14	0.22	0.156
rnd-1_family-148	0.22	0.485	0.121	0.174	0.394	0.23	0.186	0.19	0.288	0.408	0.204	0.101	0.704	0.119	0.065	0.113
rnd-1_family-15	0.132	0.577	0.149	0.142	0.226	0.204	0.257	0.313	0.098	0.518	0.13	0.253	0.224	0.248	0.312	0.216
rnd-1_family-150	0.223	0.482	0.177	0.118	0.304	0.165	0.275	0.256	0.169	0.627	0.125	0.079	0.398	0.203	0.166	0.233
rnd-1_family-152	0.178	0.481	0.091	0.251	0.331	0.11	0.214	0.345	0.235	0.389	0.121	0.256	0.313	0.111	0.259	0.317
rnd-1_family-156	0.159	0.352	0.227	0.262	0.292	0.147	0.311	0.249	0.137	0.328	0.313	0.222	0.419	0.118	0.223	0.239
rnd-1_family-158	0.179	0.612	0.122	0.087	0.34	0.265	0.249	0.147	0.214	0.469	0.138	0.179	0.358	0.288	0.176	0.178
rnd-1_family-16	0.151	0.512	0.137	0.199	0.271	0.19	0.295	0.244	0.082	0.684	0.125	0.11	0.429	0.104	0.316	0.151
rnd-1_family-160	0.219	0.235	0.154	0.392	0.202	0.253	0.182	0.364	0.183	0.236	0.131	0.449	0.283	0.226	0.214	0.277
rnd-1_family-162	0.146	0.643	0.114	0.098	0.385	0.162	0.256	0.197	0.049	0.846	0.057	0.048	0.372	0.07	0.316	0.242
rnd-1_family-164	0.275	0.32	0.213	0.192	0.318	0.187	0.294	0.201	0.155	0.676	0.062	0.107	0.425	0.175	0.135	0.265
rnd-1_family-166	0.112	0.66	0.156	0.072	0.351	0.338	0.169	0.142	0.154	0.469	0.267	0.11	0.212	0.284	0.267	0.237
rnd-1_family-17	0.137	0.567	0.145	0.152	0.245	0.239	0.268	0.249	0.17	0.577	0.107	0.147	0.223	0.379	0.221	0.177
rnd-1_family-171	0.219	0.414	0.187	0.18	0.244	0.196	0.291	0.268	0.088	0.783	0.056	0.073	0.19	0.238	0.199	0.374
rnd-1_family-18	0.276	0.472	0.119	0.133	0.424	0.261	0.159	0.156	0.216	0.546	0.111	0.126	0.415	0.229	0.142	0.214
rnd-1_family-183	0.161	0.609	0.134	0.097	0.334	0.162	0.313	0.191	0.072	0.769	0.11	0.049	0.44	0.157	0.245	0.158
rnd-1_family-186	0.26	0.455	0.126	0.158	0.346	0.247	0.196	0.212	0.354	0.287	0.151	0.208	0.282	0.226	0.264	0.228
rnd-1_family-188	0.193	0.512	0.141	0.153	0.277	0.308	0.243	0.172	0.296	0.261	0.203	0.24	0.232	0.285	0.255	0.227
rnd-1_family-19	0.173	0.543	0.148	0.137	0.21	0.232	0.265	0.293	0.118	0.458	0.163	0.261	0.253	0.213	0.333	0.201
rnd-1_family-190	0.186	0.591	0.134	0.089	0.333	0.214	0.24	0.214	0.207	0.643	0.092	0.058	0.355	0.221	0.281	0.142
rnd-1_family-194	0.17	0.554	0.115	0.161	0.279	0.307	0.216	0.198	0.21	0.526	0.071	0.193	0.387	0.297	0.149	0.168
rnd-1_family-196	0.14	0.559	0.102	0.2	0.183	0.242	0.351	0.224	0.271	0.399	0.072	0.258	0.219	0.28	0.266	0.235
rnd-1_family-202	0.1	0.57	0.148	0.182	0.182	0.179	0.393	0.246	0.104	0.548	0.165	0.183	0.437	0.125	0.18	0.259
rnd-1_family-204	0.126	0.642	0.093	0.139	0.184	0.285	0.175	0.357	0.136	0.634	0.091	0.139	0.15	0.402	0.209	0.239
rnd-1_family-205	0.135	0.711	0.067	0.087	0.392	0.264	0.15	0.193	0.353	0.312	0.11	0.225	0.265	0.211	0.273	0.251
rnd-1_family-206	0.189	0.518	0.137	0.155	0.287	0.311	0.231	0.171	0.284	0.257	0.217	0.241	0.232	0.259	0.26	0.249
rnd-1_family-208	0.212	0.371	0.185	0.232	0.252	0.198	0.317	0.233	0.191	0.446	0.183	0.18	0.332	0.101	0.364	0.203
rnd-1_family-21	0.152	0.303	0.111	0.433	0.203	0.271	0.132	0.393	0.097	0.315	0.09	0.498	0.319	0.205	0.123	0.354
rnd-1_family-210	0.195	0.54	0.143	0.122	0.328	0.208	0.224	0.24	0.097	0.793	0.043	0.067	0.377	0.245	0.126	0.252
rnd-1_family-212	0.29	0.391	0.133	0.185	0.339	0.243	0.211	0.207	0.365	0.261	0.142	0.233	0.279	0.237	0.27	0.214
rnd-1_family-218	0.24	0.388	0.152	0.221	0.291	0.317	0.185	0.208	0.312	0.311	0.13	0.248	0.364	0.258	0.181	0.196
rnd-1_family-221	0.2	0.565	0.119	0.116	0.29	0.265	0.206	0.239	0.263	0.488	0.115	0.133	0.285	0.237	0.257	0.221
rnd-1_family-224	0.143	0.616	0.141	0.099	0.29	0.225	0.292	0.193	0.078	0.768	0.101	0.053	0.295	0.126	0.414	0.165
rnd-1_family-230	0.104	0.735	0.043	0.118	0.577	0.199	0.084	0.141	0.128	0.719	0.048	0.105	0.577	0.229	0.072	0.122
rnd-1_family-231	0.106	0.599	0.082	0.213	0.262	0.207	0.224	0.307	0.132	0.579	0.083	0.207	0.223	0.342	0.179	0.256
rnd-1_family-237	0.268	0.278	0.264	0.19	0.318	0.186	0.337	0.159	0.275	0.317	0.239	0.17	0.301	0.166	0.343	0.19
rnd-1_family-241	0.18	0.462	0.182	0.176	0.246	0.256	0.206	0.292	0.168	0.381	0.35	0.1	0.308	0.273	0.258	0.162
rnd-1_family-246	0.256	0.308	0.22	0.216	0.254	0.239	0.261	0.246	0.305	0.242	0.204	0.25	0.225	0.249	0.28	0.246
rnd-1_family-247	0.294	0.363	0.15	0.192	0.301	0.267	0.222	0.211	0.335	0.359	0.117	0.188	0.352	0.3	0.13	0.219
rnd-1_family-248	0.098	0.741	0.069	0.092	0.26	0.26	0.207	0.273	0.18	0.295	0.184	0.341	0.308	0.252	0.223	0.217
rnd-1_family-253	0.098	0.735	0.101	0.066	0.357	0.16	0.286	0.198	0.067	0.816	0.058	0.058	0.497	0.103	0.226	0.174
rnd-1_family-261	0.18	0.415	0.174	0.231	0.2	0.206	0.305	0.289	0.142	0.515	0.146	0.197	0.199	0.154	0.301	0.346
rnd-1_family-263	0.136	0.705	0.055	0.104	0.248	0.22	0.254	0.278	0.253	0.439	0.138	0.17	0.373	0.194	0.23	0.203
rnd-1_family-266	0.097	0.616	0.137	0.15	0.108	0.36	0.22	0.312	0.118	0.744	0.059	0.08	0.044	0.663	0.134	0.159
rnd-1_family-267	0.172	0.62	0.078	0.131	0.307	0.283	0.21	0.201	0.217	0.518	0.078	0.187	0.499	0.223	0.111	0.167
rnd-1_family-27	0.203	0.527	0.146	0.124	0.35	0.228	0.236	0.185	0.235	0.455	0.14	0.17	0.355	0.216	0.213	0.216
rnd-1_family-270	0.327	0.314	0.103	0.256	0.298	0.273	0.193	0.237	0.248	0.452	0.172	0.128	0.253	0.282	0.259	0.206
rnd-1_family-272	0.182	0.504	0.176	0.138	0.268	0.307	0.227	0.198	0.2	0.518	0.165	0.118	0.275	0.378	0.173	0.173
rnd-1_family-275	0.236	0.351	0.207	0.206	0.26	0.248	0.24	0.252	0.305	0.274	0.162	0.259	0.209	0.255	0.287	0.249
rnd-1_family-276	0.055	0.834	0.048	0.064	0.163	0.221	0.228	0.388	0.18	0.584	0.111	0.126	0.245	0.214	0.352	0.189
rnd-1_family-28	0.175	0.576	0.142	0.108	0.341	0.164	0.302	0.192	0.079	0.758	0.112	0.051	0.444	0.16	0.241	0.155
rnd-1_family-281	0.269	0.369	0.133	0.23	0.288	0.272	0.182	0.258	0.238	0.397	0.18	0.185	0.439	0.246	0.157	0.159
rnd-1_family-286	0.196	0.498	0.164	0.143	0.384	0.204	0.19	0.222	0.097	0.635	0.185	0.083	0.436	0.141	0.108	0.316
rnd-1_family-287	0.221	0.507	0.115	0.157	0.31	0.219	0.236	0.236	0.289	0.627	0.05	0.033	0.413	0.128	0.145	0.314
rnd-1_family-288	0.105	0.735	0.086	0.075	0.282	0.278	0.204	0.235	0.182	0.607	0.116	0.095	0.292	0.286	0.206	0.216
rnd-1_family-29	0.277	0.472	0.117	0.135	0.407	0.267	0.162	0.164	0.221	0.55	0.109	0.12	0.406	0.231	0.142	0.221
rnd-1_family-297	0.248	0.488	0.133	0.131	0.362	0.158	0.24	0.24	0.258	0.656	0.049	0.037	0.565	0.134	0.125	0.175
rnd-1_family-301	0.206	0.559	0.114	0.121	0.215	0.248	0.26	0.278	0.039	0.901	0.025	0.035	0.129	0.08	0.554	0.237
rnd-1_family-307	0.115	0.724	0.088	0.073	0.329	0.194	0.282	0.195	0.08	0.81	0.054	0.057	0.266	0.219	0.358	0.157
rnd-1_family-308	0.104	0.752	0.076	0.068	0.307	0.237	0.28	0.177	0.292	0.351	0.165	0.191	0.351	0.207	0.292	0.15
rnd-1_family-310	0.241	0.525	0.122	0.112	0.292	0.456	0.078	0.174	0.176	0.315	0.266	0.242	0.201	0.454	0.109	0.235
rnd-1_family-311	0.136	0.637	0.081	0.145	0.393	0.243	0.157	0.208	0.189	0.551	0.128	0.131	0.483	0.192	0.127	0.199
rnd-1_family-314	0.285	0.332	0.264	0.119	0.318	0.179	0.291	0.212	0.248	0.266	0.326	0.16	0.358	0.083	0.378	0.181
rnd-1_family-318	0.043	0.273	0.077	0.606	0.171	0.651	0.131	0.048	0.091	0.763	0.068	0.078	0.101	0.565	0.139	0.196
rnd-1_family-319	0.204	0.469	0.204	0.123	0.353	0.186	0.296	0.165	0.259	0.344	0.266	0.132	0.409	0.165	0.325	0.101
rnd-1_family-322	0.155	0.689	0.077	0.08	0.504	0.189	0.133	0.174	0.283	0.523	0.104	0.089	0.516	0.199	0.134	0.151
rnd-1_family-327	0.163	0.498	0.164	0.175	0.318	0.244	0.293	0.145	0.186	0.444	0.114	0.256	0.416	0.156	0.301	0.126
rnd-1_family-345	0.221	0.571	0.113	0.094	0.375	0.18	0.226	0.219	0.111	0.766	0.043	0.081	0.397	0.093	0.141	0.368
rnd-1_family-346	0.077	0.799	0.047	0.077	0.308	0.369	0.131	0.193	0.109	0.652	0.06	0.179	0.42	0.318	0.071	0.191
rnd-1_family-350	0.089	0.765	0.066	0.08	0.275	0.27	0.182	0.273	0.21	0.584	0.083	0.123	0.309	0.305	0.124	0.262
rnd-1_family-351	0.222	0.446	0.085	0.247	0.302	0.253	0.152	0.293	0.194	0.587	0.069	0.15	0.562	0.122	0.069	0.247
rnd-1_family-355	0.119	0.676	0.123	0.081	0.29	0.242	0.248	0.219	0.241	0.486	0.147	0.126	0.279	0.311	0.201	0.21
rnd-1_family-359	0.245	0.567	0.085	0.103	0.348	0.137	0.266	0.249	0.228	0.623	0.066	0.083	0.297	0.164	0.244	0.295
rnd-1_family-36	0.234	0.466	0.17	0.13	0.357	0.174	0.232	0.237	0.282	0.329	0.214	0.175	0.354	0.215	0.264	0.166
rnd-1_family-361	0.119	0.661	0.086	0.135	0.23	0.399	0.151	0.22	0.1	0.559	0.241	0.1	0.179	0.452	0.178	0.19
rnd-1_family-367	0.234	0.476	0.174	0.116	0.406	0.149	0.223	0.222	0.231	0.226	0.182	0.361	0.377	0.112	0.265	0.245
rnd-1_family-369	0.081	0.765	0.092	0.062	0.274	0.308	0.244	0.174	0.08	0.745	0.121	0.054	0.372	0.257	0.273	0.098
rnd-1_family-370	0.244	0.404	0.098	0.254	0.319	0.271	0.146	0.264	0.095	0.767	0.037	0.101	0.345	0.215	0.152	0.288
rnd-1_family-371	0.169	0.533	0.156	0.142	0.344	0.177	0.27	0.209	0.145	0.694	0.072	0.089	0.298	0.308	0.259	0.135
rnd-1_family-372	0.052	0.607	0.109	0.231	0.314	0.251	0.271	0.164	0.061	0.518	0.095	0.327	0.376	0.234	0.248	0.142
rnd-1_family-373	0.22	0.562	0.107	0.112	0.307	0.187	0.201	0.305	0.293	0.622	0.047	0.038	0.401	0.125	0.138	0.336
rnd-1_family-374	0.199	0.485	0.179	0.137	0.338	0.182	0.258	0.222	0.336	0.272	0.126	0.265	0.368	0.158	0.222	0.252
rnd-1_family-376	0.116	0.72	0.06	0.103	0.181	0.543	0.085	0.192	0.136	0.727	0.074	0.063	0.113	0.426	0.193	0.268
rnd-1_family-381	0.184	0.599	0.097	0.12	0.225	0.22	0.242	0.312	0.043	0.897	0.027	0.032	0.18	0.116	0.409	0.295
rnd-1_family-383	0.267	0.375	0.067	0.291	0.344	0.292	0.092	0.272	0.128	0.716	0.027	0.129	0.363	0.192	0.071	0.374
rnd-1_family-385	0.035	0.684	0.075	0.207	0.161	0.079	0.074	0.686	0.357	0.338	0.216	0.089	0.408	0.216	0.287	0.089
rnd-1_family-387	0.281	0.382	0.127	0.21	0.33	0.234	0.191	0.244	0.333	0.313	0.122	0.233	0.346	0.215	0.21	0.228
rnd-1_family-388	0.103	0.698	0.111	0.088	0.415	0.111	0.316	0.158	0.154	0.637	0.09	0.119	0.509	0.167	0.118	0.205
rnd-1_family-39	0.325	0.333	0.162	0.18	0.333	0.24	0.234	0.193	0.361	0.277	0.149	0.213	0.289	0.236	0.262	0.213
rnd-1_family-392	0.229	0.518	0.195	0.058	0.507	0.169	0.226	0.098	0.224	0.469	0.213	0.095	0.405	0.179	0.246	0.17
rnd-1_family-394	0.088	0.269	0.076	0.567	0.203	0.563	0.137	0.097	0.167	0.68	0.049	0.104	0.277	0.139	0.387	0.197
rnd-1_family-399	0.162	0.62	0.088	0.13	0.239	0.207	0.241	0.314	0.036	0.904	0.024	0.036	0.171	0.069	0.441	0.32
rnd-1_family-4	0.102	0.677	0.093	0.129	0.243	0.239	0.171	0.347	0.116	0.603	0.067	0.214	0.393	0.323	0.106	0.178
rnd-1_family-401	0.174	0.648	0.108	0.069	0.256	0.476	0.175	0.093	0.184	0.621	0.096	0.099	0.194	0.614	0.119	0.074
rnd-1_family-403	0.316	0.325	0.172	0.186	0.344	0.223	0.229	0.204	0.282	0.245	0.13	0.343	0.443	0.173	0.186	0.197
rnd-1_family-405	0.372	0.369	0.162	0.097	0.321	0.09	0.202	0.388	0.63	0.098	0.165	0.107	0.097	0.047	0.239	0.616
rnd-1_family-406	0.173	0.553	0.116	0.158	0.279	0.28	0.213	0.227	0.164	0.494	0.184	0.158	0.355	0.211	0.213	0.222
rnd-1_family-408	0.295	0.352	0.081	0.272	0.352	0.283	0.103	0.261	0.143	0.704	0.031	0.123	0.334	0.159	0.095	0.412
rnd-1_family-417	0.334	0.24	0.125	0.301	0.307	0.197	0.195	0.301	0.358	0.166	0.09	0.386	0.346	0.14	0.164	0.35
rnd-1_family-420	0.196	0.603	0.095	0.106	0.47	0.188	0.159	0.182	0.222	0.637	0.057	0.083	0.458	0.132	0.117	0.293
rnd-1_family-421	0.152	0.668	0.096	0.084	0.299	0.199	0.272	0.23	0.095	0.78	0.063	0.062	0.381	0.196	0.239	0.184
rnd-1_family-429	0.203	0.546	0.137	0.115	0.407	0.139	0.197	0.258	0.178	0.553	0.167	0.103	0.535	0.092	0.115	0.258
rnd-1_family-43	0.257	0.419	0.121	0.204	0.286	0.279	0.23	0.205	0.213	0.46	0.108	0.218	0.326	0.24	0.2	0.233
rnd-1_family-430	0.253	0.514	0.103	0.13	0.357	0.324	0.19	0.129	0.3	0.446	0.109	0.146	0.367	0.316	0.2	0.118
rnd-1_family-437	0.105	0.729	0.067	0.098	0.287	0.287	0.158	0.268	0.092	0.736	0.066	0.106	0.472	0.215	0.13	0.183
rnd-1_family-445	0.079	0.781	0.066	0.074	0.358	0.119	0.266	0.257	0.044	0.897	0.032	0.028	0.623	0.048	0.138	0.191
rnd-1_family-45	0.177	0.524	0.119	0.18	0.301	0.269	0.205	0.225	0.13	0.626	0.09	0.154	0.287	0.246	0.13	0.337
rnd-1_family-450	0.316	0.102	0.298	0.284	0.281	0.27	0.367	0.082	0.291	0.069	0.321	0.318	0.261	0.209	0.454	0.075
rnd-1_family-451	0.093	0.538	0.131	0.239	0.521	0.057	0.137	0.285	0.109	0.597	0.14	0.154	0.667	0.042	0.098	0.193
rnd-1_family-452	0.169	0.501	0.145	0.184	0.33	0.391	0.162	0.117	0.234	0.554	0.08	0.132	0.308	0.283	0.142	0.266
rnd-1_family-460	0.213	0.359	0.175	0.253	0.361	0.126	0.286	0.227	0.231	0.303	0.136	0.329	0.294	0.16	0.35	0.196
rnd-1_family-461	0.301	0.162	0.269	0.269	0.317	0.239	0.307	0.137	0.337	0.113	0.227	0.323	0.372	0.155	0.34	0.133
rnd-1_family-462	0.119	0.742	0.083	0.056	0.359	0.286	0.134	0.221	0.281	0.577	0.078	0.063	0.354	0.232	0.101	0.314
rnd-1_family-463	0.181	0.372	0.234	0.213	0.25	0.158	0.326	0.266	0.203	0.242	0.327	0.228	0.251	0.144	0.274	0.331
rnd-1_family-466	0.331	0.097	0.296	0.275	0.342	0.287	0.287	0.084	0.328	0.108	0.222	0.342	0.395	0.163	0.342	0.1
rnd-1_family-467	0.153	0.686	0.079	0.082	0.34	0.201	0.203	0.256	0.158	0.703	0.068	0.07	0.203	0.201	0.185	0.411
rnd-1_family-474	0.153	0.683	0.102	0.062	0.397	0.207	0.249	0.146	0.199	0.585	0.125	0.092	0.421	0.194	0.248	0.136
rnd-1_family-477	0.23	0.45	0.198	0.122	0.363	0.158	0.279	0.2	0.226	0.467	0.171	0.136	0.399	0.271	0.15	0.181
rnd-1_family-478	0.111	0.741	0.089	0.059	0.284	0.339	0.197	0.18	0.155	0.72	0.079	0.046	0.274	0.303	0.302	0.121
rnd-1_family-486	0.157	0.42	0.302	0.121	0.21	0.109	0.352	0.329	0.208	0.349	0.263	0.179	0.28	0.146	0.294	0.28
rnd-1_family-488	0.293	0.307	0.228	0.172	0.401	0.119	0.299	0.181	0.483	0.221	0.16	0.136	0.374	0.141	0.31	0.174
rnd-1_family-492	0.049	0.526	0.115	0.31	0.099	0.25	0.282	0.368	0.05	0.479	0.035	0.436	0.118	0.393	0.198	0.291
rnd-1_family-493	0.128	0.71	0.1	0.061	0.347	0.226	0.299	0.128	0.31	0.48	0.109	0.101	0.367	0.164	0.388	0.081
rnd-1_family-494	0.115	0.723	0.061	0.101	0.221	0.342	0.254	0.183	0.096	0.81	0.043	0.051	0.226	0.461	0.147	0.167
rnd-1_family-5	0.191	0.477	0.161	0.171	0.286	0.233	0.238	0.244	0.344	0.348	0.121	0.187	0.378	0.185	0.261	0.176
rnd-1_family-505	0.218	0.54	0.216	0.027	0.324	0.231	0.295	0.15	0.275	0.419	0.262	0.045	0.346	0.194	0.331	0.129
rnd-1_family-52	0.14	0.574	0.121	0.165	0.296	0.27	0.183	0.252	0.275	0.289	0.155	0.282	0.227	0.313	0.22	0.241
rnd-1_family-527	0.169	0.515	0.105	0.211	0.383	0.197	0.079	0.341	0.2	0.466	0.111	0.224	0.543	0.212	0.032	0.214
rnd-1_family-528	0.124	0.691	0.09	0.095	0.249	0.222	0.323	0.205	0.11	0.701	0.076	0.112	0.457	0.13	0.232	0.181
rnd-1_family-53	0.131	0.383	0.311	0.175	0.205	0.124	0.441	0.231	0.15	0.44	0.173	0.237	0.228	0.126	0.347	0.298
rnd-1_family-530	0.19	0.53	0.095	0.185	0.257	0.285	0.291	0.167	0.17	0.57	0.149	0.111	0.355	0.143	0.312	0.189
rnd-1_family-532	0.093	0.641	0.146	0.119	0.291	0.33	0.166	0.213	0.123	0.499	0.224	0.154	0.245	0.32	0.192	0.243
rnd-1_family-536	0.231	0.418	0.11	0.241	0.292	0.115	0.22	0.373	0.357	0.36	0.099	0.184	0.268	0.073	0.171	0.487
rnd-1_family-543	0.398	0.245	0.207	0.151	0.388	0.154	0.243	0.214	0.383	0.278	0.152	0.187	0.379	0.139	0.264	0.219
rnd-1_family-548	0.14	0.524	0.238	0.098	0.168	0.247	0.428	0.157	0.245	0.25	0.428	0.076	0.121	0.293	0.389	0.198
rnd-1_family-550	0.26	0.292	0.184	0.264	0.235	0.329	0.149	0.287	0.241	0.382	0.146	0.231	0.275	0.295	0.139	0.29
rnd-1_family-554	0.226	0.534	0.134	0.107	0.478	0.202	0.172	0.148	0.113	0.687	0.084	0.116	0.508	0.087	0.308	0.097
rnd-1_family-560	0.249	0.31	0.162	0.279	0.335	0.12	0.233	0.312	0.219	0.449	0.184	0.149	0.289	0.233	0.199	0.278
rnd-1_family-562	0.24	0.584	0.084	0.091	0.31	0.203	0.229	0.258	0.299	0.548	0.059	0.093	0.386	0.191	0.137	0.286
rnd-1_family-563	0.169	0.446	0.191	0.194	0.248	0.28	0.239	0.234	0.187	0.459	0.187	0.167	0.31	0.245	0.257	0.188
rnd-1_family-570	0.249	0.486	0.103	0.162	0.304	0.269	0.185	0.242	0.276	0.392	0.108	0.225	0.456	0.201	0.152	0.19
rnd-1_family-575	0.129	0.613	0.091	0.167	0.248	0.233	0.213	0.306	0.106	0.724	0.064	0.106	0.234	0.139	0.173	0.454
rnd-1_family-577	0.203	0.503	0.131	0.163	0.307	0.337	0.139	0.218	0.2	0.473	0.14	0.187	0.388	0.269	0.131	0.212
rnd-1_family-58	0.281	0.411	0.097	0.212	0.341	0.317	0.141	0.202	0.302	0.425	0.091	0.182	0.345	0.385	0.123	0.147
rnd-1_family-581	0.235	0.484	0.109	0.172	0.571	0.144	0.158	0.127	0.156	0.661	0.075	0.108	0.734	0.056	0.123	0.087
rnd-1_family-586	0.241	0.489	0.135	0.135	0.467	0.172	0.193	0.168	0.335	0.305	0.182	0.179	0.384	0.179	0.228	0.208
rnd-1_family-588	0.275	0.368	0.183	0.174	0.293	0.213	0.276	0.218	0.276	0.411	0.115	0.199	0.47	0.202	0.158	0.17
rnd-1_family-592	0.152	0.667	0.053	0.128	0.342	0.34	0.151	0.168	0.265	0.522	0.076	0.138	0.354	0.313	0.183	0.149
rnd-1_family-6	0.131	0.651	0.111	0.107	0.244	0.234	0.283	0.24	0.237	0.566	0.072	0.125	0.208	0.444	0.237	0.111
rnd-1_family-60	0.171	0.558	0.135	0.137	0.304	0.225	0.235	0.236	0.113	0.734	0.074	0.08	0.312	0.24	0.228	0.22
rnd-1_family-600	0.15	0.603	0.106	0.141	0.263	0.253	0.234	0.25	0.138	0.589	0.105	0.167	0.387	0.194	0.162	0.258
rnd-1_family-602	0.269	0.429	0.188	0.115	0.267	0.305	0.264	0.165	0.18	0.482	0.249	0.089	0.503	0.213	0.182	0.101
rnd-1_family-607	0.152	0.667	0.074	0.107	0.394	0.183	0.197	0.226	0.135	0.498	0.062	0.305	0.486	0.219	0.071	0.224
rnd-1_family-61	0.193	0.514	0.122	0.171	0.431	0.145	0.177	0.246	0.166	0.668	0.056	0.11	0.577	0.112	0.112	0.2
rnd-1_family-614	0.195	0.579	0.041	0.184	0.371	0.269	0.091	0.268	0.159	0.611	0.063	0.167	0.518	0.134	0.022	0.326
rnd-1_family-615	0.029	0.849	0.078	0.044	0.071	0.196	0.522	0.211	0.047	0.635	0.22	0.099	0.095	0.322	0.475	0.108
rnd-1_family-617	0.34	0.332	0.194	0.134	0.336	0.083	0.248	0.333	0.253	0.488	0.169	0.09	0.255	0.268	0.24	0.237
rnd-1_family-618	0.479	0.325	0.095	0.101	0.489	0.112	0.168	0.231	0.307	0.579	0.067	0.047	0.647	0.06	0.225	0.068
rnd-1_family-62	0.305	0.359	0.141	0.195	0.328	0.251	0.222	0.199	0.353	0.266	0.154	0.226	0.287	0.244	0.263	0.206
rnd-1_family-625	0.302	0.536	0.092	0.07	0.456	0.248	0.17	0.126	0.354	0.416	0.093	0.138	0.428	0.276	0.147	0.149
rnd-1_family-626	0.477	0.266	0.134	0.123	0.384	0.182	0.213	0.221	0.586	0.162	0.15	0.103	0.359	0.138	0.165	0.338
rnd-1_family-627	0.688	0.13	0.041	0.141	0.221	0.177	0.192	0.409	0.544	0.207	0.075	0.174	0.263	0.218	0.24	0.278
rnd-1_family-628	0.222	0.387	0.098	0.293	0.384	0.162	0.152	0.302	0.204	0.537	0.054	0.205	0.331	0.177	0.138	0.354
rnd-1_family-630	0.082	0.733	0.107	0.078	0.689	0.058	0.135	0.118	0.104	0.769	0.068	0.059	0.595	0.051	0.103	0.251
rnd-1_family-640	0.211	0.575	0.091	0.122	0.362	0.279	0.138	0.221	0.265	0.501	0.085	0.148	0.381	0.267	0.201	0.151
rnd-1_family-641	0.248	0.357	0.179	0.216	0.108	0.319	0.35	0.223	0.229	0.344	0.198	0.229	0.109	0.193	0.415	0.282
rnd-1_family-646	0.098	0.766	0.09	0.046	0.446	0.262	0.183	0.11	0.104	0.769	0.071	0.055	0.322	0.109	0.19	0.379
rnd-1_family-647	0.373	0.278	0.206	0.143	0.353	0.208	0.242	0.197	0.483	0.181	0.202	0.133	0.291	0.229	0.271	0.209
rnd-1_family-648	0.266	0.557	0.095	0.081	0.395	0.201	0.139	0.266	0.244	0.483	0.14	0.133	0.422	0.251	0.225	0.102
rnd-1_family-652	0.077	0.784	0.051	0.088	0.316	0.331	0.221	0.131	0.1	0.784	0.044	0.072	0.341	0.465	0.081	0.114
rnd-1_family-657	0.32	0.352	0.091	0.236	0.328	0.195	0.214	0.262	0.161	0.595	0.043	0.201	0.509	0.149	0.056	0.285
rnd-1_family-66	0.129	0.626	0.131	0.114	0.215	0.267	0.295	0.223	0.213	0.482	0.146	0.159	0.171	0.317	0.248	0.264
rnd-1_family-667	0.173	0.507	0.197	0.123	0.225	0.208	0.303	0.264	0.221	0.411	0.16	0.208	0.241	0.235	0.313	0.212
rnd-1_family-67	0.265	0.413	0.11	0.212	0.295	0.32	0.195	0.19	0.248	0.369	0.165	0.218	0.304	0.288	0.203	0.205
rnd-1_family-670	0.029	0.835	0.054	0.081	0.103	0.069	0.216	0.611	0.04	0.688	0.182	0.091	0.338	0.035	0.158	0.469
rnd-1_family-678	0.089	0.804	0.047	0.06	0.303	0.171	0.228	0.298	0.105	0.644	0.045	0.205	0.256	0.137	0.203	0.404
rnd-1_family-683	0.53	0.14	0.173	0.157	0.128	0.081	0.151	0.64	0.095	0.828	0.022	0.055	0.341	0.132	0.101	0.426
rnd-1_family-685	0.152	0.671	0.067	0.11	0.344	0.236	0.169	0.251	0.106	0.741	0.059	0.094	0.359	0.208	0.123	0.31
rnd-1_family-693	0.227	0.637	0.058	0.078	0.198	0.42	0.294	0.089	0.146	0.378	0.137	0.338	0.281	0.408	0.13	0.181
rnd-1_family-694	0.049	0.693	0.184	0.073	0.261	0.439	0.15	0.15	0.063	0.503	0.318	0.116	0.206	0.375	0.185	0.234
rnd-1_family-700	0.383	0.474	0.082	0.061	0.232	0.422	0.203	0.143	0.369	0.467	0.07	0.094	0.33	0.266	0.181	0.223
rnd-1_family-702	0.328	0.284	0.171	0.216	0.318	0.191	0.189	0.301	0.22	0.344	0.082	0.354	0.453	0.131	0.185	0.232
rnd-1_family-703	0.175	0.582	0.097	0.146	0.226	0.23	0.291	0.253	0.248	0.364	0.176	0.213	0.142	0.276	0.231	0.351
rnd-1_family-708	0.155	0.589	0.156	0.1	0.252	0.201	0.141	0.405	0.14	0.697	0.071	0.092	0.224	0.389	0.123	0.264
rnd-1_family-715	0.16	0.526	0.121	0.193	0.19	0.202	0.318	0.29	0.144	0.466	0.162	0.228	0.206	0.272	0.294	0.229
rnd-1_family-716	0.247	0.458	0.172	0.123	0.28	0.22	0.258	0.242	0.241	0.308	0.164	0.287	0.47	0.099	0.147	0.285
rnd-1_family-719	0.182	0.582	0.104	0.132	0.304	0.3	0.178	0.218	0.341	0.445	0.072	0.142	0.224	0.389	0.229	0.157
rnd-1_family-721	0.276	0.384	0.137	0.203	0.433	0.185	0.129	0.253	0.214	0.252	0.264	0.27	0.499	0.158	0.112	0.231
rnd-1_family-723	0.07	0.777	0.1	0.052	0.178	0.427	0.205	0.19	0.05	0.785	0.112	0.052	0.137	0.439	0.243	0.181
rnd-1_family-725	0.088	0.738	0.1	0.074	0.377	0.291	0.194	0.138	0.142	0.642	0.142	0.074	0.444	0.273	0.175	0.108
rnd-1_family-728	0.095	0.782	0.08	0.043	0.286	0.208	0.372	0.134	0.248	0.608	0.079	0.064	0.414	0.226	0.157	0.202
rnd-1_family-73	0.135	0.505	0.181	0.178	0.195	0.176	0.347	0.282	0.172	0.454	0.164	0.21	0.199	0.15	0.323	0.328
rnd-1_family-730	0.067	0.716	0.12	0.097	0.138	0.173	0.372	0.316	0.138	0.492	0.205	0.166	0.203	0.123	0.448	0.225
rnd-1_family-735	0.395	0.371	0.101	0.133	0.352	0.28	0.181	0.187	0.584	0.227	0.039	0.15	0.431	0.337	0.15	0.082
rnd-1_family-741	0.128	0.665	0.097	0.109	0.163	0.577	0.177	0.083	0.058	0.758	0.128	0.056	0.158	0.629	0.099	0.114
rnd-1_family-742	0.161	0.606	0.09	0.144	0.264	0.27	0.192	0.274	0.368	0.203	0.121	0.308	0.243	0.324	0.186	0.248
rnd-1_family-746	0.114	0.638	0.097	0.151	0.294	0.125	0.141	0.44	0.139	0.592	0.082	0.187	0.574	0.111	0.1	0.215
rnd-1_family-752	0.394	0.226	0.15	0.23	0.363	0.207	0.258	0.172	0.135	0.751	0.041	0.072	0.686	0.105	0.062	0.146
rnd-1_family-756	0.242	0.575	0.098	0.085	0.547	0.175	0.174	0.104	0.472	0.213	0.136	0.178	0.384	0.33	0.171	0.115
rnd-1_family-757	0.151	0.679	0.119	0.051	0.341	0.338	0.222	0.098	0.197	0.579	0.142	0.082	0.355	0.334	0.244	0.067
rnd-1_family-759	0.18	0.651	0.082	0.087	0.251	0.409	0.156	0.184	0.302	0.409	0.119	0.17	0.221	0.455	0.162	0.163
rnd-1_family-762	0.159	0.557	0.135	0.149	0.324	0.218	0.189	0.269	0.259	0.366	0.184	0.191	0.42	0.256	0.144	0.18
rnd-1_family-771	0.263	0.53	0.127	0.08	0.486	0.227	0.198	0.089	0.169	0.619	0.142	0.07	0.527	0.174	0.199	0.101
rnd-1_family-778	0.171	0.471	0.119	0.24	0.227	0.444	0.23	0.1	0.182	0.412	0.144	0.263	0.253	0.455	0.178	0.114
rnd-1_family-782	0.311	0.413	0.137	0.139	0.343	0.197	0.195	0.265	0.38	0.298	0.157	0.165	0.319	0.257	0.183	0.241
rnd-1_family-789	0.064	0.767	0.089	0.08	0.275	0.31	0.277	0.137	0.177	0.647	0.124	0.052	0.404	0.238	0.167	0.191
rnd-1_family-795	0.175	0.636	0.088	0.102	0.349	0.237	0.139	0.275	0.279	0.525	0.115	0.081	0.35	0.238	0.195	0.216
rnd-1_family-797	0.333	0.293	0.103	0.271	0.257	0.245	0.307	0.191	0.325	0.345	0.131	0.199	0.326	0.311	0.18	0.183
rnd-1_family-798	0.141	0.616	0.051	0.192	0.439	0.143	0.171	0.248	0.089	0.663	0.066	0.182	0.483	0.129	0.165	0.223
rnd-1_family-8	0.207	0.382	0.152	0.259	0.186	0.331	0.14	0.344	0.206	0.472	0.086	0.236	0.218	0.353	0.178	0.251
rnd-1_family-801	0.53	0.1	0.148	0.221	0.401	0.284	0.144	0.17	0.462	0.101	0.065	0.372	0.22	0.51	0.081	0.188
rnd-1_family-803	0.148	0.534	0.115	0.204	0.272	0.178	0.208	0.342	0.155	0.5	0.229	0.116	0.336	0.153	0.219	0.292
rnd-1_family-804	0.134	0.561	0.15	0.156	0.199	0.228	0.26	0.313	0.224	0.431	0.188	0.157	0.228	0.299	0.224	0.249
rnd-1_family-809	0.178	0.354	0.259	0.209	0.291	0.171	0.32	0.218	0.207	0.341	0.218	0.234	0.276	0.109	0.345	0.27
rnd-1_family-81	0.257	0.478	0.07	0.195	0.351	0.313	0.132	0.204	0.232	0.633	0.041	0.094	0.396	0.316	0.092	0.196
rnd-1_family-812	0.212	0.621	0.053	0.114	0.216	0.437	0.126	0.222	0.389	0.271	0.215	0.125	0.301	0.3	0.168	0.23
rnd-1_family-813	0.248	0.447	0.2	0.105	0.368	0.209	0.336	0.087	0.151	0.516	0.171	0.162	0.426	0.192	0.247	0.135
rnd-1_family-816	0.042	0.869	0.035	0.053	0.124	0.174	0.188	0.514	0.156	0.607	0.073	0.165	0.146	0.233	0.449	0.172
rnd-1_family-82	0.113	0.642	0.15	0.095	0.229	0.234	0.194	0.343	0.165	0.525	0.155	0.155	0.237	0.195	0.214	0.353
rnd-1_family-821	0.181	0.514	0.121	0.183	0.249	0.337	0.241	0.173	0.183	0.563	0.119	0.136	0.319	0.323	0.128	0.23
rnd-1_family-822	0.112	0.79	0.039	0.059	0.541	0.255	0.063	0.141	0.177	0.685	0.06	0.077	0.22	0.19	0.047	0.543
rnd-1_family-824	0.32	0.492	0.139	0.049	0.405	0.131	0.382	0.082	0.123	0.811	0.058	0.008	0.834	0.087	0.066	0.012
rnd-1_family-829	0.234	0.286	0.292	0.188	0.245	0.161	0.213	0.381	0.313	0.453	0.116	0.117	0.297	0.387	0.154	0.161
rnd-1_family-830	0.132	0.588	0.092	0.188	0.17	0.185	0.388	0.257	0.311	0.27	0.093	0.327	0.116	0.569	0.188	0.127
rnd-1_family-832	0.229	0.524	0.097	0.15	0.443	0.2	0.172	0.185	0.352	0.334	0.16	0.153	0.394	0.202	0.273	0.131
rnd-1_family-843	0.11	0.751	0.063	0.076	0.34	0.273	0.232	0.155	0.11	0.771	0.052	0.068	0.492	0.325	0.08	0.103
rnd-1_family-844	0.032	0.896	0.026	0.046	0.192	0.198	0.083	0.528	0.202	0.471	0.081	0.245	0.429	0.313	0.139	0.119
rnd-1_family-853	0.287	0.349	0.137	0.227	0.35	0.268	0.158	0.224	0.279	0.35	0.105	0.266	0.402	0.271	0.112	0.215
rnd-1_family-854	0.24	0.55	0.089	0.121	0.479	0.205	0.122	0.195	0.287	0.61	0.054	0.049	0.646	0.067	0.213	0.074
rnd-1_family-855	0.354	0.299	0.021	0.326	0.462	0.366	0.087	0.086	0.319	0.413	0.071	0.197	0.278	0.205	0.34	0.176
rnd-1_family-856	0.099	0.773	0.073	0.055	0.421	0.271	0.171	0.137	0.068	0.823	0.054	0.055	0.517	0.253	0.084	0.146
rnd-1_family-858	0.172	0.414	0.221	0.193	0.294	0.022	0.426	0.259	0.14	0.381	0.322	0.157	0.282	0	0.267	0.45
rnd-1_family-859	0.178	0.549	0.147	0.126	0.299	0.163	0.285	0.252	0.189	0.555	0.148	0.108	0.193	0.416	0.196	0.195
rnd-1_family-860	0.283	0.494	0.098	0.126	0.369	0.241	0.218	0.172	0.349	0.376	0.118	0.157	0.384	0.267	0.156	0.193
rnd-1_family-862	0.242	0.439	0.14	0.179	0.264	0.344	0.261	0.131	0.223	0.469	0.133	0.174	0.34	0.382	0.228	0.05
rnd-1_family-864	0.301	0.427	0.209	0.063	0.374	0.373	0.189	0.064	0.3	0.427	0.213	0.06	0.477	0.283	0.166	0.075
rnd-1_family-865	0.24	0.681	0.029	0.05	0.307	0.046	0.024	0.624	0.273	0.421	0.055	0.251	0.332	0.093	0.054	0.521
rnd-1_family-866	0.146	0.651	0.086	0.116	0.604	0.112	0.049	0.235	0.128	0.703	0.046	0.122	0.763	0.081	0.043	0.113
rnd-1_family-869	0.467	0.255	0.175	0.104	0.287	0.278	0.246	0.189	0.344	0.174	0.439	0.043	0.195	0.22	0.385	0.2
rnd-1_family-87	0.159	0.624	0.127	0.09	0.324	0.189	0.238	0.248	0.117	0.718	0.082	0.083	0.379	0.148	0.296	0.177
rnd-1_family-870	0.191	0.635	0.083	0.091	0.469	0.306	0.091	0.134	0.181	0.611	0.091	0.117	0.335	0.312	0.055	0.299
rnd-1_family-874	0.264	0.17	0.295	0.271	0.239	0.093	0.217	0.451	0.291	0.179	0.314	0.216	0.318	0.107	0.257	0.318
rnd-1_family-878	0.062	0.812	0.023	0.103	0.055	0.232	0.213	0.499	0.036	0.81	0.031	0.123	0.047	0.239	0.321	0.394
rnd-1_family-880	0.076	0.735	0.076	0.114	0.221	0.258	0.238	0.283	0.059	0.793	0.057	0.091	0.368	0.197	0.189	0.246
rnd-1_family-887	0.037	0.838	0.078	0.047	0.105	0.375	0.302	0.218	0.128	0.696	0.119	0.057	0.078	0.129	0.684	0.109
rnd-1_family-888	0.219	0.431	0.13	0.22	0.373	0.227	0.143	0.257	0.197	0.384	0.334	0.085	0.28	0.181	0.234	0.305
rnd-1_family-89	0.235	0.253	0.224	0.288	0.21	0.211	0.269	0.31	0.231	0.262	0.218	0.289	0.226	0.207	0.27	0.297
rnd-1_family-891	0.236	0.58	0.062	0.122	0.518	0.109	0.153	0.22	0.145	0.718	0.063	0.074	0.449	0.082	0.161	0.309
rnd-1_family-893	0.274	0.411	0.13	0.184	0.34	0.293	0.185	0.182	0.325	0.338	0.114	0.223	0.326	0.288	0.222	0.165
rnd-1_family-9	0.123	0.669	0.118	0.09	0.221	0.151	0.247	0.381	0.158	0.666	0.084	0.091	0.153	0.101	0.21	0.536
rnd-1_family-902	0.07	0.752	0.088	0.09	0.263	0.277	0.277	0.183	0.035	0.869	0.039	0.057	0.164	0.173	0.503	0.16
rnd-1_family-903	0.179	0.547	0.191	0.083	0.416	0.287	0.198	0.1	0.26	0.465	0.173	0.102	0.323	0.211	0.398	0.067
rnd-1_family-909	0.193	0.493	0.147	0.168	0.369	0.226	0.165	0.241	0.102	0.775	0.034	0.089	0.237	0.331	0.056	0.376
rnd-1_family-911	0.312	0.332	0.141	0.215	0.224	0.069	0.113	0.593	0.176	0.317	0.164	0.343	0.314	0.052	0.132	0.502
rnd-1_family-915	0.174	0.634	0.096	0.096	0.149	0.139	0.252	0.459	0.232	0.617	0.097	0.054	0.113	0.182	0.175	0.531
rnd-1_family-918	0.152	0.664	0.073	0.111	0.419	0.15	0.236	0.195	0.263	0.559	0.062	0.116	0.491	0.158	0.137	0.214
rnd-1_family-921	0.17	0.581	0.1	0.149	0.407	0.262	0.138	0.192	0.196	0.412	0.228	0.163	0.415	0.258	0.162	0.165
rnd-1_family-923	0.157	0.582	0.122	0.139	0.188	0.395	0.284	0.132	0.073	0.834	0.044	0.049	0.1	0.696	0.171	0.033
rnd-1_family-924	0.244	0.405	0.147	0.204	0.343	0.179	0.21	0.268	0.235	0.387	0.119	0.259	0.473	0.129	0.162	0.236
rnd-1_family-926	0.113	0.074	0.278	0.535	0.19	0.182	0.39	0.239	0.105	0.033	0.111	0.75	0.128	0.502	0.151	0.219
rnd-1_family-930	0.158	0.678	0.083	0.082	0.537	0.224	0.06	0.179	0.069	0.767	0.075	0.089	0.593	0.121	0.027	0.259
rnd-1_family-934	0.16	0.647	0.103	0.091	0.292	0.369	0.153	0.186	0.141	0.627	0.129	0.103	0.523	0.27	0.071	0.136
rnd-1_family-941	0.168	0.63	0.105	0.097	0.403	0.172	0.209	0.216	0.182	0.66	0.071	0.087	0.539	0.105	0.134	0.222
rnd-1_family-942	0.193	0.221	0.177	0.409	0.462	0.14	0.128	0.27	0.19	0.157	0.164	0.489	0.56	0.099	0.125	0.216
rnd-1_family-946	0.242	0.511	0.048	0.199	0.31	0.346	0.135	0.209	0.06	0.79	0.025	0.125	0.368	0.169	0.071	0.392
rnd-1_family-948	0.072	0.356	0.424	0.148	0.231	0.275	0.242	0.251	0.153	0.539	0.225	0.083	0.113	0.384	0.37	0.133
rnd-1_family-954	0.307	0.353	0.194	0.146	0.329	0.22	0.238	0.213	0.345	0.336	0.189	0.129	0.305	0.218	0.243	0.234
rnd-1_family-956	0.291	0.45	0.133	0.127	0.455	0.198	0.216	0.13	0.123	0.738	0.101	0.038	0.377	0.447	0.089	0.087
rnd-1_family-965	0.075	0.599	0.193	0.133	0.209	0.312	0.249	0.231	0.062	0.571	0.114	0.254	0.243	0.303	0.161	0.293
rnd-1_family-977	0.253	0.424	0.169	0.154	0.256	0.185	0.379	0.18	0.246	0.263	0.3	0.191	0.365	0.207	0.335	0.093
rnd-1_family-983	0.128	0.72	0.102	0.05	0.279	0.303	0.281	0.138	0.206	0.363	0.225	0.206	0.355	0.185	0.332	0.128
rnd-1_family-994	0.088	0.732	0.045	0.135	0.271	0.205	0.17	0.354	0.108	0.734	0.04	0.118	0.187	0.159	0.107	0.548
rnd-2_family-83	0.137	0.466	0.209	0.188	0.219	0.162	0.333	0.286	0.181	0.355	0.197	0.266	0.263	0.14	0.365	0.232
rnd-3_family-1191	0.127	0.549	0.158	0.166	0.296	0.223	0.24	0.241	0.128	0.435	0.164	0.272	0.253	0.301	0.234	0.211
rnd-3_family-177	0.211	0.522	0.138	0.129	0.268	0.249	0.229	0.255	0.164	0.524	0.127	0.185	0.333	0.131	0.232	0.304
rnd-3_family-222	0.147	0.609	0.135	0.109	0.292	0.246	0.237	0.225	0.084	0.739	0.075	0.103	0.361	0.189	0.226	0.224
rnd-3_family-392	0.204	0.604	0.08	0.112	0.43	0.302	0.109	0.159	0.217	0.703	0.037	0.043	0.586	0.137	0.152	0.125
rnd-3_family-63	0.101	0.546	0.141	0.212	0.218	0.155	0.292	0.335	0.14	0.494	0.169	0.198	0.284	0.154	0.272	0.289
rnd-3_family-82	0.356	0.39	0.186	0.068	0.256	0.248	0.354	0.142	0.271	0.506	0.128	0.095	0.275	0.285	0.264	0.176
rnd-3_family-828	0.186	0.542	0.161	0.111	0.334	0.18	0.268	0.218	0.091	0.79	0.068	0.051	0.344	0.256	0.198	0.202
rnd-4_family-1010	0.187	0.587	0.073	0.153	0.402	0.196	0.139	0.263	0.264	0.426	0.144	0.166	0.399	0.253	0.138	0.211
rnd-4_family-1398	0.189	0.614	0.092	0.105	0.344	0.287	0.225	0.144	0.183	0.639	0.065	0.112	0.359	0.389	0.162	0.089
rnd-4_family-165	0.086	0.762	0.067	0.085	0.36	0.292	0.203	0.145	0.302	0.462	0.11	0.125	0.428	0.287	0.134	0.152
rnd-4_family-1650	0.167	0.63	0.088	0.116	0.319	0.335	0.19	0.157	0.093	0.782	0.041	0.084	0.445	0.278	0.123	0.154
rnd-4_family-2055	0.267	0.469	0.144	0.121	0.313	0.274	0.197	0.216	0.264	0.469	0.123	0.144	0.313	0.257	0.234	0.197
rnd-4_family-22	0.224	0.534	0.101	0.142	0.34	0.243	0.198	0.218	0.169	0.449	0.151	0.231	0.31	0.304	0.209	0.178
rnd-4_family-248	0.208	0.593	0.097	0.102	0.338	0.295	0.189	0.178	0.171	0.671	0.082	0.075	0.361	0.316	0.176	0.146
rnd-4_family-255	0.295	0.403	0.108	0.194	0.335	0.288	0.167	0.21	0.281	0.418	0.141	0.16	0.382	0.319	0.146	0.154
rnd-4_family-296	0.201	0.604	0.085	0.11	0.364	0.284	0.176	0.176	0.133	0.733	0.071	0.063	0.415	0.214	0.147	0.224
rnd-4_family-31	0.15	0.67	0.096	0.084	0.371	0.274	0.208	0.146	0.284	0.355	0.179	0.182	0.34	0.252	0.245	0.163
rnd-4_family-323	0.166	0.701	0.062	0.071	0.311	0.222	0.157	0.309	0.203	0.612	0.074	0.112	0.374	0.186	0.164	0.277
rnd-4_family-366	0.172	0.57	0.11	0.147	0.279	0.314	0.212	0.194	0.211	0.526	0.071	0.192	0.384	0.302	0.147	0.168
rnd-4_family-369	0.197	0.531	0.14	0.132	0.371	0.248	0.222	0.159	0.254	0.421	0.162	0.163	0.422	0.206	0.239	0.133
rnd-4_family-377	0.199	0.491	0.155	0.155	0.239	0.195	0.334	0.232	0.194	0.414	0.222	0.169	0.239	0.156	0.396	0.209
rnd-4_family-416	0.316	0.395	0.137	0.151	0.369	0.289	0.189	0.152	0.282	0.373	0.144	0.2	0.431	0.238	0.161	0.17
rnd-4_family-504	0.028	0.862	0.039	0.07	0.246	0.283	0.143	0.328	0.028	0.806	0.052	0.113	0.188	0.174	0.109	0.529
rnd-4_family-521	0.31	0.43	0.079	0.18	0.367	0.321	0.134	0.178	0.515	0.309	0.091	0.085	0.186	0.465	0.251	0.098
rnd-4_family-531	0.226	0.42	0.112	0.242	0.13	0.256	0.357	0.256	0.269	0.407	0.192	0.132	0.221	0.166	0.293	0.32
rnd-4_family-543	0.189	0.47	0.145	0.196	0.313	0.258	0.21	0.219	0.166	0.636	0.092	0.105	0.259	0.164	0.132	0.445
rnd-4_family-555	0.193	0.586	0.117	0.104	0.343	0.242	0.213	0.202	0.227	0.492	0.162	0.119	0.28	0.349	0.213	0.159
rnd-4_family-630	0.263	0.466	0.13	0.14	0.376	0.31	0.154	0.16	0.264	0.513	0.095	0.128	0.367	0.223	0.246	0.164
rnd-4_family-715	0.27	0.456	0.106	0.168	0.267	0.244	0.231	0.257	0.132	0.653	0.108	0.106	0.228	0.155	0.475	0.143
rnd-4_family-88	0.148	0.68	0.089	0.082	0.31	0.376	0.169	0.144	0.19	0.614	0.119	0.077	0.312	0.353	0.198	0.137
rnd-4_family-896	0.326	0.217	0.215	0.242	0.179	0.486	0.265	0.07	0.269	0.214	0.238	0.279	0.223	0.447	0.258	0.073
rnd-4_family-90	0.183	0.478	0.152	0.187	0.243	0.227	0.293	0.237	0.14	0.59	0.126	0.144	0.273	0.257	0.219	0.251
rnd-4_family-979	0.16	0.532	0.13	0.178	0.185	0.276	0.179	0.36	0.142	0.573	0.177	0.107	0.272	0.33	0.172	0.226
rnd-5_family-1000	0.136	0.652	0.123	0.09	0.394	0.231	0.2	0.175	0.248	0.506	0.128	0.118	0.457	0.185	0.166	0.192
rnd-5_family-1004	0.17	0.605	0.099	0.126	0.347	0.272	0.21	0.171	0.214	0.484	0.136	0.166	0.36	0.27	0.173	0.197
rnd-5_family-1061	0.091	0.744	0.06	0.105	0.388	0.229	0.15	0.233	0.276	0.487	0.086	0.15	0.359	0.271	0.129	0.241
rnd-5_family-1066	0.279	0.52	0.099	0.102	0.349	0.249	0.206	0.197	0.275	0.376	0.232	0.118	0.345	0.219	0.17	0.266
rnd-5_family-11	0.154	0.648	0.11	0.088	0.384	0.283	0.204	0.128	0.198	0.626	0.088	0.088	0.367	0.204	0.199	0.23
rnd-5_family-1174	0.143	0.58	0.146	0.13	0.212	0.303	0.274	0.211	0.147	0.638	0.13	0.085	0.317	0.234	0.241	0.209
rnd-5_family-1217	0.13	0.724	0.057	0.089	0.333	0.289	0.132	0.246	0.221	0.617	0.039	0.122	0.304	0.346	0.127	0.223
rnd-5_family-1224	0.337	0.361	0.126	0.176	0.305	0.26	0.219	0.216	0.265	0.415	0.178	0.141	0.321	0.222	0.233	0.224
rnd-5_family-1237	0.154	0.679	0.082	0.086	0.293	0.239	0.271	0.198	0.155	0.711	0.067	0.068	0.289	0.293	0.185	0.233
rnd-5_family-1241	0.146	0.703	0.07	0.082	0.612	0.186	0.076	0.127	0.169	0.526	0.143	0.163	0.388	0.272	0.153	0.187
rnd-5_family-1244	0.229	0.523	0.132	0.116	0.262	0.32	0.206	0.212	0.203	0.555	0.072	0.17	0.325	0.419	0.141	0.115
rnd-5_family-1284	0.14	0.59	0.145	0.124	0.236	0.263	0.261	0.239	0.131	0.666	0.105	0.098	0.238	0.207	0.22	0.335
rnd-5_family-1325	0.218	0.518	0.126	0.138	0.354	0.275	0.178	0.192	0.322	0.412	0.129	0.137	0.407	0.269	0.166	0.158
rnd-5_family-1363	0.208	0.525	0.091	0.177	0.347	0.171	0.175	0.307	0.332	0.423	0.099	0.146	0.36	0.223	0.156	0.262
rnd-5_family-1366	0.161	0.475	0.205	0.16	0.267	0.26	0.177	0.296	0.185	0.276	0.3	0.239	0.248	0.207	0.14	0.405
rnd-5_family-138	0.152	0.628	0.064	0.156	0.395	0.199	0.116	0.29	0.077	0.815	0.022	0.086	0.39	0.187	0.087	0.337
rnd-5_family-1383	0.212	0.411	0.132	0.246	0.272	0.237	0.25	0.241	0.258	0.459	0.191	0.092	0.314	0.132	0.388	0.166
rnd-5_family-1406	0.29	0.494	0.091	0.125	0.617	0.14	0.118	0.125	0.338	0.431	0.089	0.141	0.502	0.159	0.121	0.218
rnd-5_family-1443	0.126	0.665	0.103	0.107	0.231	0.29	0.166	0.314	0.124	0.338	0.278	0.26	0.392	0.299	0.21	0.099
rnd-5_family-1480	0.186	0.547	0.153	0.114	0.313	0.252	0.274	0.162	0.217	0.406	0.234	0.143	0.369	0.23	0.238	0.163
rnd-5_family-15	0.212	0.473	0.22	0.095	0.438	0.103	0.396	0.063	0.387	0.244	0.238	0.131	0.408	0.095	0.442	0.055
rnd-5_family-1515	0.103	0.73	0.114	0.052	0.349	0.385	0.14	0.126	0.218	0.526	0.157	0.098	0.271	0.392	0.14	0.197
rnd-5_family-1532	0.126	0.257	0.527	0.089	0.154	0.677	0.052	0.117	0.16	0.363	0.303	0.174	0.323	0.494	0.067	0.115
rnd-5_family-1540	0.122	0.652	0.081	0.145	0.2	0.221	0.14	0.44	0.189	0.52	0.117	0.174	0.302	0.2	0.128	0.37
rnd-5_family-1549	0.268	0.447	0.076	0.208	0.31	0.251	0.122	0.317	0.27	0.47	0.091	0.17	0.153	0.203	0.34	0.304
rnd-5_family-1553	0.232	0.536	0.104	0.128	0.197	0.139	0.405	0.258	0.208	0.521	0.113	0.159	0.391	0.159	0.197	0.253
rnd-5_family-1639	0.03	0.88	0.058	0.032	0.099	0.087	0.081	0.733	0.008	0.953	0.032	0.007	0.014	0.029	0.014	0.943
rnd-5_family-1641	0.255	0.57	0.102	0.073	0.474	0.232	0.175	0.119	0.134	0.752	0.075	0.04	0.64	0.18	0.114	0.067
rnd-5_family-1675	0.146	0.445	0.166	0.243	0.196	0.33	0.237	0.238	0.088	0.619	0.183	0.111	0.323	0.205	0.116	0.356
rnd-5_family-1692	0.034	0.913	0.022	0.03	0.749	0.135	0.047	0.069	0.063	0.841	0.033	0.063	0.691	0.177	0.045	0.087
rnd-5_family-17	0.156	0.523	0.17	0.15	0.286	0.24	0.263	0.212	0.187	0.306	0.363	0.144	0.312	0.242	0.252	0.194
rnd-5_family-1715	0.127	0.519	0.139	0.215	0.237	0.34	0.257	0.165	0.223	0.462	0.177	0.138	0.281	0.281	0.271	0.166
rnd-5_family-1738	0.214	0.485	0.145	0.157	0.303	0.258	0.227	0.211	0.137	0.723	0.068	0.072	0.402	0.257	0.153	0.188
rnd-5_family-1767	0.143	0.517	0.178	0.162	0.228	0.174	0.316	0.282	0.178	0.357	0.214	0.251	0.239	0.198	0.289	0.274
rnd-5_family-1789	0.199	0.543	0.094	0.163	0.382	0.251	0.156	0.211	0.223	0.568	0.09	0.119	0.357	0.21	0.15	0.283
rnd-5_family-18	0.126	0.717	0.064	0.093	0.4	0.218	0.162	0.22	0.114	0.77	0.048	0.069	0.396	0.289	0.116	0.199
rnd-5_family-1818	0.176	0.609	0.086	0.13	0.316	0.331	0.159	0.195	0.213	0.528	0.127	0.132	0.27	0.36	0.168	0.203
rnd-5_family-1883	0.107	0.74	0.072	0.08	0.322	0.146	0.237	0.295	0.084	0.801	0.035	0.08	0.346	0.041	0.115	0.497
rnd-5_family-1885	0.07	0.728	0.105	0.096	0.142	0.194	0.236	0.427	0.098	0.632	0.153	0.117	0.174	0.202	0.224	0.4
rnd-5_family-191	0.255	0.38	0.187	0.178	0.338	0.156	0.318	0.187	0.306	0.332	0.175	0.187	0.388	0.141	0.277	0.194
rnd-5_family-1930	0.14	0.534	0.122	0.203	0.171	0.344	0.25	0.234	0.171	0.33	0.224	0.276	0.237	0.299	0.247	0.217
rnd-5_family-1936	0.167	0.561	0.169	0.103	0.268	0.196	0.216	0.32	0.327	0.335	0.199	0.139	0.189	0.432	0.174	0.205
rnd-5_family-196	0.221	0.464	0.145	0.17	0.349	0.241	0.175	0.236	0.114	0.754	0.063	0.069	0.248	0.261	0.248	0.243
rnd-5_family-2023	0.157	0.668	0.081	0.093	0.281	0.299	0.176	0.244	0.081	0.805	0.045	0.069	0.217	0.155	0.138	0.49
rnd-5_family-205	0.185	0.523	0.108	0.184	0.392	0.179	0.075	0.354	0.184	0.534	0.042	0.24	0.33	0.266	0.028	0.376
rnd-5_family-2071	0.255	0.364	0.118	0.264	0.283	0.209	0.239	0.269	0.199	0.419	0.2	0.182	0.3	0.268	0.225	0.207
rnd-5_family-2098	0.085	0.639	0.14	0.136	0.163	0.234	0.467	0.136	0.206	0.483	0.138	0.173	0.277	0.303	0.177	0.243
rnd-5_family-21	0.216	0.243	0.159	0.381	0.183	0.17	0.215	0.432	0.183	0.267	0.207	0.343	0.269	0.15	0.203	0.377
rnd-5_family-2114	0.17	0.406	0.181	0.243	0.33	0.276	0.24	0.155	0.145	0.61	0.14	0.105	0.21	0.21	0.184	0.395
rnd-5_family-2160	0.207	0.494	0.118	0.181	0.302	0.297	0.155	0.246	0.062	0.827	0.035	0.076	0.259	0.238	0.131	0.372
rnd-5_family-2206	0.203	0.474	0.186	0.136	0.324	0.132	0.292	0.251	0.335	0.213	0.286	0.165	0.355	0.192	0.316	0.137
rnd-5_family-2266	0.278	0.354	0.266	0.102	0.362	0.12	0.296	0.222	0.33	0.288	0.201	0.181	0.425	0.115	0.287	0.173
rnd-5_family-2298	0.171	0.546	0.126	0.157	0.315	0.308	0.189	0.188	0.229	0.499	0.109	0.164	0.305	0.283	0.219	0.193
rnd-5_family-2316	0.241	0.279	0.272	0.208	0.25	0.188	0.295	0.267	0.357	0.109	0.289	0.245	0.307	0.095	0.344	0.254
rnd-5_family-2511	0.198	0.575	0.078	0.15	0.319	0.243	0.178	0.261	0.262	0.476	0.127	0.135	0.35	0.22	0.17	0.26
rnd-5_family-2530	0.211	0.485	0.134	0.171	0.39	0.244	0.164	0.201	0.213	0.408	0.172	0.207	0.415	0.274	0.129	0.182
rnd-5_family-262	0.151	0.532	0.155	0.162	0.272	0.196	0.214	0.318	0.115	0.528	0.111	0.246	0.366	0.105	0.117	0.411
rnd-5_family-263	0.214	0.594	0.078	0.115	0.381	0.252	0.177	0.189	0.308	0.413	0.12	0.159	0.386	0.269	0.177	0.168
rnd-5_family-2639	0.062	0.822	0.034	0.082	0.484	0.18	0.191	0.145	0.182	0.489	0.082	0.248	0.592	0.182	0.112	0.113
rnd-5_family-2672	0.2	0.482	0.135	0.183	0.263	0.334	0.188	0.216	0.192	0.514	0.09	0.204	0.371	0.24	0.158	0.231
rnd-5_family-28	0.179	0.482	0.221	0.118	0.266	0.29	0.268	0.176	0.169	0.475	0.217	0.14	0.325	0.284	0.253	0.138
rnd-5_family-2929	0.225	0.501	0.119	0.156	0.329	0.222	0.228	0.221	0.136	0.662	0.108	0.095	0.473	0.195	0.19	0.142
rnd-5_family-2937	0.263	0.486	0.117	0.133	0.288	0.226	0.294	0.193	0.282	0.294	0.241	0.183	0.359	0.169	0.292	0.181
rnd-5_family-30	0.235	0.442	0.13	0.192	0.295	0.267	0.163	0.274	0.096	0.76	0.057	0.088	0.323	0.182	0.106	0.389
rnd-5_family-3066	0.207	0.434	0.189	0.171	0.302	0.193	0.255	0.249	0.343	0.316	0.213	0.128	0.245	0.26	0.357	0.138
rnd-5_family-3067	0.13	0.628	0.135	0.107	0.285	0.213	0.348	0.154	0.064	0.854	0.031	0.051	0.112	0.058	0.795	0.035
rnd-5_family-3121	0.264	0.44	0.169	0.127	0.359	0.223	0.238	0.18	0.24	0.434	0.195	0.13	0.384	0.285	0.183	0.149
rnd-5_family-3152	0.143	0.609	0.127	0.12	0.376	0.234	0.152	0.238	0.298	0.413	0.091	0.198	0.324	0.271	0.231	0.174
rnd-5_family-3170	0.196	0.598	0.121	0.085	0.32	0.256	0.234	0.189	0.296	0.463	0.096	0.145	0.35	0.192	0.345	0.113
rnd-5_family-3263	0.176	0.563	0.169	0.092	0.272	0.217	0.236	0.275	0.241	0.496	0.107	0.156	0.313	0.319	0.14	0.228
rnd-5_family-3376	0.073	0.845	0.054	0.028	0.103	0.473	0.401	0.023	0.258	0.464	0.16	0.117	0.324	0.305	0.266	0.104
rnd-5_family-3439	0.177	0.546	0.093	0.184	0.307	0.345	0.151	0.197	0.251	0.306	0.209	0.234	0.361	0.273	0.191	0.175
rnd-5_family-3507	0.072	0.728	0.102	0.099	0.083	0.601	0.175	0.141	0.055	0.833	0.061	0.052	0.047	0.762	0.101	0.09
rnd-5_family-3557	0.17	0.511	0.197	0.122	0.325	0.334	0.176	0.165	0.128	0.758	0.054	0.06	0.373	0.258	0.168	0.202
rnd-5_family-3732	0.446	0.191	0.201	0.163	0.337	0.081	0.27	0.312	0.21	0.406	0.218	0.166	0.411	0.064	0.203	0.321
rnd-5_family-376	0.187	0.514	0.074	0.226	0.24	0.255	0.168	0.338	0.395	0.345	0.06	0.199	0.242	0.245	0.086	0.427
rnd-5_family-386	0.179	0.556	0.117	0.147	0.394	0.246	0.177	0.184	0.165	0.46	0.099	0.276	0.483	0.195	0.132	0.19
rnd-5_family-398	0.044	0.884	0.036	0.037	0.299	0.32	0.179	0.202	0.058	0.831	0.06	0.051	0.383	0.34	0.113	0.164
rnd-5_family-3981	0.18	0.561	0.124	0.134	0.298	0.171	0.253	0.278	0.206	0.577	0.093	0.123	0.367	0.26	0.185	0.187
rnd-5_family-3986	0.069	0.809	0.049	0.074	0.443	0.335	0.125	0.096	0.063	0.098	0.042	0.797	0.068	0.788	0.092	0.052
rnd-5_family-4393	0.219	0.534	0.115	0.132	0.37	0.269	0.181	0.181	0.315	0.381	0.118	0.186	0.394	0.191	0.211	0.204
rnd-5_family-4532	0.164	0.528	0.132	0.175	0.287	0.151	0.206	0.355	0.211	0.502	0.173	0.115	0.478	0.132	0.189	0.201
rnd-5_family-4572	0.195	0.533	0.175	0.097	0.295	0.26	0.274	0.172	0.471	0.262	0.13	0.136	0.384	0.225	0.242	0.149
rnd-5_family-4577	0.273	0.422	0.155	0.15	0.333	0.29	0.207	0.17	0.357	0.333	0.136	0.175	0.381	0.224	0.156	0.239
rnd-5_family-4840	0.239	0.421	0.141	0.198	0.273	0.336	0.165	0.227	0.207	0.354	0.108	0.332	0.296	0.237	0.147	0.319
rnd-5_family-4939	0.367	0.355	0.153	0.125	0.416	0.226	0.186	0.173	0.293	0.467	0.147	0.093	0.457	0.237	0.191	0.115
rnd-5_family-4958	0.112	0.755	0.06	0.073	0.325	0.298	0.173	0.204	0.063	0.834	0.051	0.052	0.276	0.248	0.129	0.347
rnd-5_family-547	0.131	0.714	0.109	0.046	0.357	0.374	0.123	0.147	0.267	0.629	0.075	0.028	0.521	0.321	0.055	0.104
rnd-5_family-548	0.156	0.62	0.137	0.087	0.399	0.241	0.245	0.116	0.214	0.529	0.136	0.121	0.286	0.282	0.288	0.144
rnd-5_family-555	0.202	0.545	0.123	0.131	0.245	0.273	0.317	0.165	0.151	0.454	0.256	0.14	0.331	0.284	0.176	0.21
rnd-5_family-570	0.215	0.604	0.143	0.038	0.346	0.097	0.475	0.082	0.198	0.46	0.285	0.057	0.394	0.105	0.436	0.065
rnd-5_family-5793	0.161	0.424	0.116	0.299	0.256	0.16	0.248	0.336	0.07	0.763	0.053	0.115	0.429	0.193	0.158	0.22
rnd-5_family-5960	0.199	0.527	0.088	0.187	0.271	0.175	0.194	0.36	0.171	0.442	0.172	0.215	0.353	0.129	0.196	0.323
rnd-5_family-6114	0.129	0.466	0.238	0.166	0.225	0.212	0.349	0.215	0.131	0.447	0.193	0.229	0.284	0.172	0.304	0.24
rnd-5_family-629	0.241	0.549	0.08	0.13	0.335	0.287	0.178	0.2	0.219	0.572	0.053	0.156	0.395	0.295	0.127	0.183
rnd-5_family-630	0.18	0.509	0.135	0.177	0.395	0.167	0.221	0.218	0.33	0.331	0.164	0.175	0.349	0.167	0.301	0.183
rnd-5_family-659	0.214	0.546	0.102	0.138	0.364	0.261	0.178	0.196	0.251	0.524	0.118	0.108	0.435	0.259	0.181	0.125
rnd-5_family-664	0.173	0.161	0.37	0.297	0.231	0.12	0.443	0.206	0.329	0.107	0.274	0.29	0.313	0.048	0.4	0.24
rnd-5_family-6670	0.105	0.769	0.056	0.07	0.341	0.172	0.153	0.335	0.269	0.585	0.089	0.057	0.365	0.383	0.085	0.167
rnd-5_family-670	0.183	0.603	0.12	0.094	0.297	0.246	0.286	0.172	0.116	0.714	0.101	0.069	0.422	0.194	0.248	0.136
rnd-5_family-671	0.096	0.752	0.082	0.071	0.245	0.362	0.196	0.197	0.136	0.703	0.068	0.093	0.213	0.312	0.276	0.2
rnd-5_family-706	0.257	0.382	0.206	0.155	0.327	0.24	0.229	0.205	0.188	0.392	0.322	0.098	0.4	0.209	0.175	0.217
rnd-5_family-7173	0.211	0.597	0.112	0.081	0.353	0.315	0.15	0.182	0.186	0.585	0.142	0.086	0.278	0.335	0.17	0.216
rnd-5_family-790	0.219	0.48	0.103	0.198	0.277	0.301	0.134	0.287	0.117	0.75	0.026	0.107	0.306	0.197	0.046	0.451
rnd-5_family-817	0.239	0.539	0.098	0.124	0.304	0.32	0.211	0.165	0.212	0.547	0.122	0.119	0.506	0.247	0.125	0.122
rnd-5_family-823	0.215	0.557	0.119	0.109	0.31	0.331	0.17	0.189	0.271	0.476	0.136	0.116	0.276	0.258	0.189	0.278
rnd-5_family-838	0.19	0.488	0.179	0.143	0.317	0.273	0.21	0.2	0.253	0.376	0.19	0.18	0.32	0.274	0.187	0.218
rnd-5_family-84	0.128	0.554	0.138	0.181	0.32	0.122	0.205	0.353	0.173	0.629	0.108	0.091	0.411	0.104	0.166	0.32
rnd-5_family-842	0.417	0.359	0.089	0.134	0.215	0.497	0.097	0.191	0.259	0.543	0.093	0.106	0.263	0.469	0.107	0.161
rnd-5_family-868	0.184	0.62	0.086	0.11	0.302	0.272	0.177	0.248	0.185	0.633	0.109	0.073	0.448	0.306	0.107	0.139
rnd-5_family-885	0.231	0.514	0.131	0.124	0.297	0.267	0.185	0.251	0.186	0.581	0.117	0.116	0.161	0.29	0.212	0.336
rnd-5_family-887	0.039	0.906	0.026	0.029	0.04	0.918	0.011	0.031	0.125	0.781	0.036	0.058	0.083	0.847	0.033	0.037
rnd-5_family-89	0.164	0.638	0.098	0.1	0.345	0.205	0.216	0.234	0.105	0.775	0.049	0.071	0.299	0.13	0.248	0.323
rnd-5_family-9100	0.185	0.546	0.141	0.128	0.274	0.328	0.201	0.198	0.189	0.585	0.082	0.144	0.294	0.257	0.255	0.195
rnd-5_family-93	0.339	0.39	0.137	0.134	0.317	0.256	0.313	0.115	0.514	0.312	0.071	0.104	0.309	0.275	0.247	0.168
rnd-5_family-953	0.183	0.591	0.142	0.085	0.282	0.181	0.217	0.32	0.236	0.476	0.165	0.123	0.264	0.175	0.297	0.264
rnd-5_family-96	0.198	0.395	0.336	0.07	0.263	0.216	0.15	0.371	0.144	0.706	0.091	0.059	0.312	0.393	0.093	0.203
rnd-5_family-97	0.181	0.54	0.138	0.141	0.3	0.318	0.154	0.227	0.237	0.467	0.085	0.211	0.256	0.235	0.162	0.348
rnd-5_family-993	0.156	0.423	0.036	0.386	0.25	0.208	0.07	0.472	0.259	0.466	0.124	0.151	0.306	0.262	0.127	0.304
rnd-6_family-1006	0.219	0.494	0.162	0.124	0.28	0.272	0.26	0.188	0.178	0.515	0.153	0.154	0.272	0.412	0.158	0.158
rnd-6_family-10169	0.109	0.664	0.072	0.155	0.436	0.148	0.218	0.198	0.228	0.405	0.134	0.233	0.394	0.146	0.196	0.264
rnd-6_family-1035	0.252	0.514	0.093	0.14	0.344	0.249	0.196	0.211	0.246	0.514	0.118	0.122	0.401	0.266	0.148	0.185
rnd-6_family-10392	0.133	0.55	0.158	0.16	0.245	0.154	0.327	0.274	0.063	0.176	0.067	0.694	0.093	0.128	0.112	0.667
rnd-6_family-1049	0.201	0.518	0.145	0.136	0.36	0.24	0.223	0.178	0.129	0.67	0.112	0.089	0.382	0.224	0.183	0.21
rnd-6_family-1056	0.176	0.519	0.144	0.161	0.341	0.228	0.223	0.208	0.153	0.455	0.261	0.131	0.39	0.167	0.224	0.219
rnd-6_family-1063	0.121	0.68	0.137	0.062	0.202	0.515	0.223	0.06	0.167	0.624	0.122	0.087	0.215	0.459	0.215	0.11
rnd-6_family-1084	0.293	0.398	0.133	0.176	0.339	0.284	0.229	0.148	0.259	0.492	0.107	0.143	0.302	0.382	0.202	0.114
rnd-6_family-1089	0.198	0.368	0.136	0.298	0.315	0.247	0.183	0.254	0.261	0.397	0.119	0.223	0.299	0.282	0.209	0.211
rnd-6_family-10956	0.314	0.455	0.085	0.146	0.353	0.188	0.242	0.217	0.486	0.356	0.063	0.096	0.235	0.153	0.151	0.461
rnd-6_family-1100	0.141	0.734	0.075	0.05	0.288	0.241	0.336	0.135	0.208	0.635	0.072	0.085	0.326	0.222	0.213	0.24
rnd-6_family-11126	0.402	0.264	0.152	0.183	0.204	0.207	0.184	0.405	0.298	0.293	0.23	0.18	0.28	0.263	0.106	0.352
rnd-6_family-1115	0.405	0.399	0.121	0.075	0.388	0.28	0.205	0.126	0.271	0.339	0.23	0.161	0.488	0.232	0.132	0.148
rnd-6_family-112	0.193	0.522	0.125	0.16	0.357	0.209	0.193	0.242	0.113	0.631	0.183	0.072	0.265	0.287	0.119	0.328
rnd-6_family-11210	0.286	0.365	0.185	0.165	0.426	0.227	0.177	0.171	0.283	0.508	0.085	0.124	0.538	0.231	0.132	0.1
rnd-6_family-1122	0.098	0.725	0.103	0.075	0.163	0.317	0.262	0.257	0.201	0.519	0.18	0.1	0.157	0.317	0.245	0.281
rnd-6_family-1128	0.123	0.514	0.118	0.246	0.141	0.251	0.204	0.404	0.026	0.782	0.053	0.138	0.2	0.213	0.151	0.436
rnd-6_family-11378	0.205	0.557	0.112	0.126	0.242	0.306	0.242	0.211	0.18	0.662	0.096	0.062	0.209	0.406	0.216	0.169
rnd-6_family-11472	0.225	0.465	0.162	0.148	0.297	0.21	0.263	0.229	0.262	0.363	0.256	0.119	0.343	0.195	0.319	0.144
rnd-6_family-11698	0.156	0.55	0.129	0.165	0.317	0.258	0.204	0.221	0.575	0.275	0.054	0.096	0.701	0.096	0.101	0.103
rnd-6_family-1171	0.198	0.494	0.183	0.125	0.149	0.178	0.428	0.245	0.195	0.597	0.068	0.14	0.277	0.124	0.448	0.152
rnd-6_family-11759	0.136	0.625	0.111	0.127	0.391	0.229	0.195	0.185	0.15	0.576	0.147	0.126	0.401	0.209	0.236	0.154
rnd-6_family-11913	0.212	0.377	0.253	0.158	0.246	0.219	0.323	0.212	0.193	0.444	0.169	0.194	0.319	0.207	0.325	0.149
rnd-6_family-1204	0.148	0.324	0.348	0.18	0.205	0.029	0.501	0.265	0.231	0.386	0.133	0.251	0.286	0.128	0.405	0.182
rnd-6_family-1206	0.284	0.542	0.138	0.036	0.545	0.033	0.145	0.277	0.3	0.584	0.065	0.051	0.617	0.051	0.129	0.202
rnd-6_family-12357	0.204	0.565	0.098	0.132	0.317	0.276	0.192	0.215	0.108	0.755	0.056	0.08	0.516	0.254	0.088	0.142
rnd-6_family-1238	0.054	0.516	0.39	0.04	0.055	0.041	0.085	0.819	0.332	0.359	0.203	0.106	0.262	0.112	0.181	0.445
rnd-6_family-1249	0.148	0.539	0.149	0.164	0.294	0.072	0.167	0.468	0.291	0.499	0.097	0.113	0.306	0.045	0.128	0.521
rnd-6_family-12513	0.146	0.591	0.089	0.173	0.212	0.254	0.195	0.338	0.228	0.351	0.113	0.308	0.194	0.43	0.113	0.263
rnd-6_family-1257	0.327	0.326	0.144	0.203	0.332	0.251	0.216	0.2	0.326	0.295	0.129	0.251	0.295	0.261	0.26	0.184
rnd-6_family-1258	0.27	0.375	0.233	0.121	0.212	0.29	0.265	0.232	0.263	0.483	0.133	0.121	0.334	0.273	0.25	0.143
rnd-6_family-1270	0.14	0.393	0.16	0.306	0.194	0.15	0.209	0.447	0.16	0.152	0.275	0.413	0.134	0.224	0.217	0.426
rnd-6_family-12704	0.153	0.492	0.061	0.294	0.309	0.164	0.102	0.426	0.16	0.504	0.075	0.262	0.252	0.211	0.098	0.439
rnd-6_family-1278	0.207	0.446	0.18	0.167	0.25	0.202	0.261	0.287	0.145	0.435	0.138	0.281	0.212	0.165	0.138	0.485
rnd-6_family-1285	0.192	0.548	0.131	0.13	0.317	0.266	0.215	0.203	0.215	0.49	0.204	0.091	0.258	0.329	0.199	0.214
rnd-6_family-13380	0.371	0.349	0.137	0.143	0.349	0.194	0.196	0.261	0.343	0.258	0.194	0.205	0.31	0.208	0.233	0.25
rnd-6_family-1348	0.48	0.295	0.116	0.108	0.423	0.111	0.24	0.225	0.443	0.3	0.177	0.081	0.416	0.121	0.123	0.339
rnd-6_family-1349	0.165	0.589	0.165	0.081	0.328	0.194	0.319	0.16	0.114	0.565	0.232	0.09	0.168	0.399	0.277	0.156
rnd-6_family-1374	0.198	0.575	0.1	0.127	0.263	0.282	0.215	0.24	0.282	0.471	0.115	0.132	0.296	0.395	0.153	0.156
rnd-6_family-1377	0.202	0.627	0.085	0.086	0.363	0.331	0.147	0.159	0.103	0.79	0.052	0.055	0.423	0.213	0.143	0.221
rnd-6_family-1378	0.11	0.654	0.1	0.136	0.284	0.269	0.293	0.154	0.241	0.478	0.197	0.084	0.36	0.374	0.118	0.148
rnd-6_family-13797	0.206	0.524	0.122	0.148	0.288	0.214	0.21	0.288	0.192	0.647	0.062	0.1	0.325	0.153	0.148	0.374
rnd-6_family-1387	0.217	0.342	0.239	0.202	0.297	0.219	0.281	0.203	0.231	0.322	0.162	0.285	0.277	0.253	0.252	0.217
rnd-6_family-14098	0.383	0.234	0.237	0.146	0.31	0.222	0.303	0.165	0.4	0.178	0.28	0.142	0.296	0.287	0.279	0.139
rnd-6_family-14599	0.217	0.437	0.133	0.213	0.303	0.396	0.149	0.152	0.282	0.378	0.192	0.148	0.358	0.305	0.179	0.159
rnd-6_family-14859	0.178	0.523	0.145	0.155	0.268	0.106	0.289	0.337	0.196	0.472	0.083	0.249	0.38	0.179	0.127	0.313
rnd-6_family-15031	0.007	0.962	0.026	0.006	0.009	0.02	0.011	0.96	0.003	0.968	0.026	0.003	0.002	0.022	0.007	0.968
rnd-6_family-15033	0.274	0.475	0.108	0.143	0.319	0.221	0.28	0.18	0.118	0.553	0.102	0.227	0.413	0.167	0.294	0.125
rnd-6_family-1509	0.195	0.554	0.116	0.135	0.359	0.36	0.122	0.159	0.185	0.569	0.096	0.149	0.314	0.331	0.101	0.254
rnd-6_family-15279	0.179	0.553	0.159	0.109	0.304	0.271	0.249	0.176	0.146	0.709	0.086	0.059	0.294	0.311	0.127	0.268
rnd-6_family-1529	0.194	0.464	0.17	0.172	0.296	0.184	0.246	0.274	0.088	0.799	0.055	0.058	0.336	0.197	0.231	0.236
rnd-6_family-15666	0.304	0.517	0.073	0.105	0.349	0.238	0.181	0.232	0.222	0.667	0.049	0.062	0.286	0.476	0.102	0.137
rnd-6_family-15690	0.136	0.607	0.141	0.116	0.188	0.248	0.313	0.251	0.366	0.355	0.178	0.101	0.331	0.208	0.12	0.342
rnd-6_family-16053	0.221	0.47	0.141	0.168	0.276	0.291	0.192	0.241	0.384	0.34	0.109	0.167	0.348	0.304	0.218	0.13
rnd-6_family-1609	0.237	0.553	0.108	0.102	0.308	0.309	0.21	0.174	0.114	0.623	0.16	0.102	0.582	0.237	0.116	0.065
rnd-6_family-1617	0.165	0.575	0.094	0.166	0.409	0.163	0.15	0.277	0.348	0.201	0.046	0.405	0.515	0.131	0.141	0.213
rnd-6_family-1637	0.175	0.611	0.122	0.092	0.325	0.177	0.268	0.23	0.187	0.485	0.198	0.131	0.4	0.227	0.203	0.17
rnd-6_family-1645	0.188	0.363	0.181	0.268	0.226	0.168	0.33	0.276	0.148	0.368	0.156	0.327	0.418	0.152	0.264	0.166
rnd-6_family-1651	0.385	0.368	0.136	0.111	0.512	0.197	0.188	0.103	0.163	0.524	0.113	0.201	0.34	0.321	0.139	0.2
rnd-6_family-1668	0.108	0.616	0.2	0.076	0.225	0.175	0.33	0.27	0.084	0.731	0.109	0.076	0.487	0.188	0.165	0.159
rnd-6_family-1670	0.169	0.676	0.05	0.104	0.315	0.467	0.055	0.162	0.372	0.45	0.059	0.119	0.372	0.392	0.042	0.195
rnd-6_family-168	0.207	0.618	0.079	0.096	0.33	0.342	0.125	0.204	0.171	0.655	0.081	0.092	0.333	0.381	0.18	0.106
rnd-6_family-1688	0.401	0.453	0.077	0.069	0.528	0.17	0.123	0.179	0.22	0.626	0.073	0.082	0.466	0.175	0.166	0.192
rnd-6_family-1754	0.2	0.452	0.179	0.169	0.32	0.255	0.212	0.213	0.338	0.405	0.16	0.097	0.474	0.186	0.17	0.17
rnd-6_family-1791	0.164	0.569	0.085	0.182	0.318	0.276	0.287	0.119	0.166	0.569	0.072	0.193	0.292	0.387	0.221	0.1
rnd-6_family-1808	0.173	0.527	0.136	0.165	0.301	0.24	0.162	0.298	0.334	0.426	0.107	0.132	0.405	0.22	0.128	0.247
rnd-6_family-1824	0.238	0.307	0.267	0.187	0.349	0.118	0.356	0.177	0.301	0.2	0.276	0.222	0.374	0.179	0.273	0.174
rnd-6_family-18345	0.172	0.533	0.163	0.132	0.244	0.212	0.179	0.366	0.207	0.477	0.219	0.096	0.366	0.245	0.158	0.232
rnd-6_family-1836	0.088	0.779	0.065	0.069	0.331	0.267	0.175	0.227	0.156	0.554	0.207	0.083	0.477	0.254	0.124	0.146
rnd-6_family-1851	0.238	0.444	0.099	0.22	0.35	0.27	0.151	0.228	0.274	0.524	0.089	0.113	0.477	0.277	0.057	0.189
rnd-6_family-1877	0.179	0.691	0.042	0.089	0.262	0.2	0.161	0.377	0.153	0.742	0.031	0.075	0.202	0.196	0.136	0.466
rnd-6_family-1925	0.198	0.438	0.182	0.183	0.227	0.282	0.254	0.237	0.221	0.446	0.155	0.177	0.2	0.37	0.276	0.153
rnd-6_family-196	0.205	0.488	0.116	0.19	0.301	0.241	0.194	0.264	0.137	0.707	0.055	0.101	0.229	0.256	0.148	0.367
rnd-6_family-1966	0.31	0.599	0.061	0.031	0.285	0.159	0.461	0.095	0.352	0.474	0.113	0.061	0.506	0.151	0.251	0.093
rnd-6_family-1967	0.098	0.655	0.086	0.161	0.327	0.263	0.206	0.204	0.121	0.624	0.074	0.181	0.527	0.25	0.089	0.134
rnd-6_family-1973	0.227	0.506	0.091	0.176	0.334	0.19	0.124	0.352	0.143	0.392	0.111	0.355	0.354	0.185	0.069	0.391
rnd-6_family-199	0.243	0.468	0.133	0.156	0.371	0.256	0.182	0.192	0.322	0.308	0.157	0.213	0.312	0.294	0.173	0.221
rnd-6_family-1998	0.161	0.622	0.103	0.114	0.216	0.312	0.277	0.195	0.05	0.871	0.036	0.043	0.105	0.222	0.146	0.528
rnd-6_family-2023	0.162	0.465	0.268	0.105	0.218	0.125	0.547	0.11	0.058	0.48	0.289	0.173	0.312	0.137	0.388	0.163
rnd-6_family-20531	0.164	0.529	0.159	0.149	0.263	0.158	0.234	0.345	0.2	0.25	0.252	0.297	0.401	0.103	0.288	0.208
rnd-6_family-2091	0.196	0.404	0.283	0.117	0.379	0.187	0.231	0.203	0.33	0.364	0.173	0.132	0.312	0.223	0.178	0.287
rnd-6_family-20987	0.173	0.451	0.161	0.216	0.304	0.211	0.241	0.244	0.159	0.419	0.143	0.279	0.373	0.11	0.347	0.169
rnd-6_family-2131	0.194	0.506	0.161	0.139	0.331	0.291	0.172	0.206	0.199	0.405	0.227	0.17	0.298	0.266	0.267	0.169
rnd-6_family-2134	0.227	0.321	0.302	0.151	0.197	0.282	0.303	0.219	0.238	0.374	0.225	0.162	0.305	0.165	0.259	0.27
rnd-6_family-2138	0.217	0.524	0.131	0.128	0.281	0.323	0.158	0.237	0.213	0.505	0.158	0.124	0.285	0.238	0.243	0.234
rnd-6_family-220	0.173	0.3	0.198	0.328	0.147	0.181	0.054	0.618	0.301	0.465	0.12	0.114	0.337	0.242	0.154	0.267
rnd-6_family-2227	0.16	0.664	0.079	0.097	0.283	0.19	0.334	0.193	0.113	0.691	0.092	0.103	0.204	0.503	0.13	0.163
rnd-6_family-2255	0.188	0.617	0.088	0.106	0.338	0.291	0.177	0.194	0.195	0.591	0.074	0.14	0.404	0.241	0.138	0.217
rnd-6_family-234	0.161	0.598	0.151	0.09	0.186	0.39	0.229	0.194	0.223	0.521	0.143	0.114	0.277	0.37	0.23	0.122
rnd-6_family-23678	0.09	0.248	0.458	0.204	0.279	0.549	0.139	0.033	0.198	0.209	0.383	0.211	0.243	0.57	0.154	0.033
rnd-6_family-2374	0.24	0.48	0.117	0.162	0.323	0.281	0.203	0.193	0.241	0.492	0.117	0.15	0.109	0.43	0.209	0.251
rnd-6_family-2390	0.254	0.534	0.114	0.097	0.264	0.387	0.184	0.166	0.296	0.444	0.152	0.109	0.292	0.362	0.209	0.136
rnd-6_family-2398	0.204	0.61	0.081	0.104	0.414	0.245	0.183	0.158	0.137	0.715	0.053	0.096	0.493	0.186	0.191	0.13
rnd-6_family-2414	0.585	0.09	0.018	0.307	0.034	0.435	0.151	0.38	0.624	0.07	0.024	0.281	0.031	0.428	0.193	0.348
rnd-6_family-2424	0.391	0.322	0.086	0.202	0.433	0.209	0.183	0.175	0.367	0.354	0.118	0.16	0.534	0.16	0.158	0.148
rnd-6_family-2459	0.156	0.575	0.109	0.16	0.278	0.259	0.17	0.293	0.234	0.452	0.145	0.17	0.33	0.229	0.143	0.298
rnd-6_family-2475	0.235	0.471	0.111	0.183	0.287	0.347	0.153	0.213	0.23	0.34	0.266	0.163	0.309	0.204	0.326	0.162
rnd-6_family-2493	0.233	0.553	0.117	0.097	0.359	0.275	0.234	0.132	0.177	0.549	0.137	0.136	0.332	0.281	0.226	0.16
rnd-6_family-2536	0.172	0.533	0.121	0.174	0.346	0.214	0.191	0.248	0.239	0.51	0.101	0.15	0.368	0.296	0.134	0.202
rnd-6_family-2544	0.303	0.332	0.189	0.176	0.327	0.152	0.253	0.268	0.379	0.412	0.105	0.103	0.437	0.163	0.175	0.225
rnd-6_family-2581	0.118	0.711	0.048	0.123	0.128	0.309	0.305	0.258	0.395	0.359	0.137	0.11	0.306	0.434	0.052	0.208
rnd-6_family-2590	0.217	0.55	0.126	0.107	0.254	0.329	0.241	0.176	0.269	0.354	0.284	0.093	0.451	0.186	0.193	0.17
rnd-6_family-2698	0.122	0.73	0.08	0.068	0.337	0.267	0.212	0.184	0.149	0.651	0.092	0.109	0.381	0.254	0.201	0.164
rnd-6_family-2748	0.239	0.54	0.124	0.096	0.383	0.286	0.229	0.101	0.305	0.461	0.128	0.106	0.32	0.292	0.164	0.225
rnd-6_family-279	0.094	0.211	0.531	0.164	0.091	0.105	0.467	0.337	0.004	0.436	0.175	0.384	0.365	0.045	0.433	0.157
rnd-6_family-2794	0.216	0.53	0.107	0.148	0.416	0.228	0.163	0.192	0.158	0.692	0.087	0.063	0.445	0.342	0.102	0.112
rnd-6_family-2845	0.148	0.471	0.249	0.131	0.284	0.178	0.321	0.218	0.105	0.491	0.262	0.142	0.247	0.233	0.398	0.122
rnd-6_family-2865	0.251	0.425	0.176	0.148	0.33	0.203	0.24	0.227	0.17	0.345	0.227	0.258	0.363	0.078	0.295	0.264
rnd-6_family-288	0.236	0.405	0.179	0.18	0.311	0.163	0.291	0.235	0.438	0.179	0.15	0.233	0.266	0.295	0.321	0.118
rnd-6_family-289	0.075	0.744	0.092	0.089	0.252	0.294	0.119	0.334	0.06	0.847	0.03	0.063	0.23	0.393	0.069	0.308
rnd-6_family-2897	0.375	0.39	0.048	0.187	0.429	0.291	0.055	0.225	0.186	0.544	0.047	0.223	0.31	0.359	0.062	0.269
rnd-6_family-2898	0.079	0.646	0.17	0.105	0.147	0.232	0.214	0.407	0.036	0.856	0.059	0.049	0.198	0.289	0.377	0.137
rnd-6_family-2912	0.333	0.408	0.128	0.131	0.288	0.306	0.217	0.189	0.346	0.44	0.094	0.12	0.302	0.344	0.201	0.153
rnd-6_family-2916	0.085	0.69	0.129	0.097	0.144	0.547	0.101	0.207	0.257	0.506	0.156	0.081	0.135	0.552	0.09	0.223
rnd-6_family-2921	0.097	0.717	0.059	0.128	0.225	0.226	0.177	0.373	0.075	0.83	0.032	0.063	0.272	0.257	0.098	0.373
rnd-6_family-298	0.225	0.527	0.083	0.165	0.325	0.311	0.091	0.273	0.211	0.541	0.121	0.128	0.281	0.324	0.082	0.313
rnd-6_family-3027	0.182	0.567	0.067	0.184	0.353	0.219	0.147	0.281	0.223	0.498	0.06	0.219	0.298	0.255	0.174	0.273
rnd-6_family-3028	0.196	0.534	0.101	0.169	0.258	0.236	0.179	0.327	0.23	0.451	0.106	0.214	0.287	0.309	0.112	0.291
rnd-6_family-306	0.274	0.464	0.092	0.17	0.44	0.217	0.081	0.262	0.145	0.504	0.11	0.241	0.294	0.438	0.088	0.18
rnd-6_family-309	0.151	0.564	0.129	0.156	0.47	0.144	0.132	0.253	0.131	0.665	0.083	0.122	0.477	0.151	0.157	0.216
rnd-6_family-3123	0.167	0.56	0.129	0.144	0.269	0.321	0.259	0.152	0.133	0.635	0.111	0.122	0.289	0.456	0.135	0.121
rnd-6_family-3170	0.23	0.459	0.113	0.197	0.282	0.254	0.172	0.292	0.145	0.627	0.09	0.138	0.216	0.324	0.157	0.303
rnd-6_family-3179	0.213	0.515	0.09	0.182	0.379	0.168	0.255	0.198	0.267	0.231	0.301	0.201	0.342	0.32	0.119	0.22
rnd-6_family-3201	0.242	0.525	0.113	0.12	0.389	0.235	0.148	0.228	0.201	0.626	0.08	0.092	0.465	0.283	0.11	0.142
rnd-6_family-3207	0.088	0.68	0.09	0.142	0.202	0.296	0.266	0.237	0.068	0.797	0.061	0.075	0.204	0.272	0.227	0.297
rnd-6_family-3272	0.07	0.825	0.043	0.061	0.291	0.285	0.208	0.217	0.056	0.842	0.037	0.064	0.358	0.24	0.187	0.215
rnd-6_family-3316	0.637	0.176	0.136	0.051	0.761	0.1	0.089	0.05	0.267	0.488	0.105	0.14	0.29	0.354	0.15	0.206
rnd-6_family-3349	0.228	0.403	0.246	0.124	0.226	0.24	0.294	0.241	0.471	0.185	0.255	0.089	0.082	0.247	0.119	0.552
rnd-6_family-3353	0.167	0.482	0.157	0.194	0.321	0.176	0.251	0.252	0.151	0.604	0.118	0.127	0.458	0.121	0.233	0.188
rnd-6_family-34	0.082	0.746	0.083	0.089	0.276	0.389	0.195	0.139	0.077	0.766	0.101	0.056	0.29	0.402	0.112	0.196
rnd-6_family-341	0.173	0.513	0.136	0.178	0.321	0.264	0.177	0.237	0.301	0.393	0.167	0.14	0.362	0.369	0.08	0.189
rnd-6_family-3476	0.227	0.433	0.205	0.134	0.315	0.311	0.211	0.164	0.278	0.409	0.168	0.145	0.346	0.229	0.208	0.217
rnd-6_family-3551	0.146	0.541	0.189	0.124	0.273	0.252	0.21	0.265	0.066	0.808	0.08	0.045	0.474	0.074	0.099	0.354
rnd-6_family-3560	0.059	0.518	0.094	0.329	0.105	0.268	0.127	0.5	0.06	0.371	0.14	0.43	0.208	0.268	0.088	0.435
rnd-6_family-3563	0.184	0.537	0.134	0.144	0.305	0.252	0.205	0.238	0.208	0.552	0.075	0.165	0.344	0.37	0.184	0.102
rnd-6_family-3571	0.355	0.3	0.108	0.238	0.329	0.237	0.247	0.186	0.452	0.221	0.125	0.203	0.273	0.259	0.261	0.208
rnd-6_family-359	0.13	0.665	0.093	0.113	0.339	0.235	0.184	0.242	0.173	0.507	0.177	0.144	0.206	0.358	0.24	0.197
rnd-6_family-372	0.17	0.479	0.25	0.101	0.348	0.322	0.131	0.2	0.18	0.62	0.095	0.105	0.252	0.341	0.127	0.28
rnd-6_family-3815	0.236	0.49	0.129	0.145	0.368	0.217	0.177	0.239	0.244	0.474	0.12	0.162	0.339	0.263	0.236	0.163
rnd-6_family-3840	0.212	0.521	0.139	0.128	0.381	0.255	0.215	0.15	0.188	0.591	0.102	0.12	0.537	0.169	0.133	0.16
rnd-6_family-3866	0.269	0.546	0.067	0.119	0.506	0.167	0.228	0.099	0.215	0.343	0.218	0.225	0.316	0.329	0.204	0.151
rnd-6_family-3877	0.104	0.412	0.322	0.162	0.11	0.217	0.16	0.513	0.177	0.521	0.18	0.123	0.186	0.314	0.335	0.165
rnd-6_family-389	0.051	0.649	0.015	0.286	0.895	0.061	0.025	0.02	0.134	0.578	0.088	0.2	0.533	0.212	0.1	0.155
rnd-6_family-3948	0.166	0.64	0.099	0.095	0.25	0.474	0.144	0.131	0.207	0.524	0.158	0.111	0.366	0.312	0.15	0.173
rnd-6_family-3999	0.183	0.492	0.157	0.168	0.289	0.253	0.248	0.21	0.272	0.425	0.148	0.155	0.345	0.27	0.221	0.163
rnd-6_family-4009	0.212	0.571	0.09	0.128	0.36	0.294	0.207	0.139	0.457	0.443	0.05	0.05	0.749	0.092	0.134	0.026
rnd-6_family-4045	0.249	0.514	0.13	0.106	0.314	0.361	0.168	0.157	0.27	0.449	0.14	0.141	0.385	0.302	0.144	0.169
rnd-6_family-4048	0.207	0.434	0.216	0.143	0.135	0.326	0.406	0.133	0.201	0.57	0.166	0.063	0.213	0.407	0.306	0.074
rnd-6_family-409	0.129	0.579	0.138	0.153	0.259	0.271	0.259	0.211	0.099	0.64	0.137	0.124	0.229	0.194	0.24	0.338
rnd-6_family-4111	0.15	0.616	0.101	0.134	0.475	0.225	0.151	0.148	0.15	0.653	0.081	0.116	0.356	0.367	0.147	0.13
rnd-6_family-4169	0.267	0.396	0.111	0.227	0.216	0.208	0.219	0.356	0.278	0.357	0.115	0.25	0.378	0.22	0.148	0.254
rnd-6_family-4179	0.183	0.51	0.122	0.185	0.335	0.274	0.193	0.197	0.295	0.447	0.125	0.132	0.27	0.281	0.272	0.177
rnd-6_family-4198	0.169	0.485	0.28	0.066	0.15	0.349	0.433	0.068	0.255	0.315	0.254	0.176	0.23	0.265	0.445	0.061
rnd-6_family-420	0.215	0.492	0.154	0.14	0.264	0.251	0.325	0.16	0.231	0.434	0.199	0.135	0.323	0.259	0.247	0.171
rnd-6_family-4222	0.19	0.537	0.142	0.131	0.374	0.227	0.208	0.191	0.206	0.472	0.195	0.127	0.389	0.22	0.229	0.162
rnd-6_family-4261	0.284	0.487	0.083	0.146	0.396	0.25	0.127	0.228	0.215	0.626	0.044	0.115	0.407	0.21	0.211	0.172
rnd-6_family-4289	0.278	0.269	0.154	0.299	0.313	0.239	0.291	0.158	0.251	0.417	0.112	0.22	0.307	0.238	0.169	0.286
rnd-6_family-4371	0.199	0.428	0.139	0.233	0.288	0.215	0.144	0.353	0.105	0.714	0.067	0.114	0.113	0.148	0.082	0.657
rnd-6_family-453	0.165	0.493	0.177	0.165	0.255	0.333	0.229	0.183	0.139	0.475	0.264	0.122	0.216	0.253	0.231	0.3
rnd-6_family-4564	0.11	0.666	0.052	0.172	0.256	0.399	0.245	0.099	0.326	0.432	0.054	0.188	0.577	0.176	0.17	0.077
rnd-6_family-4633	0.285	0.429	0.11	0.176	0.401	0.128	0.269	0.203	0.22	0.316	0.117	0.346	0.575	0.147	0.124	0.154
rnd-6_family-4698	0.159	0.633	0.125	0.083	0.383	0.234	0.195	0.187	0.157	0.63	0.125	0.088	0.349	0.205	0.202	0.244
rnd-6_family-480	0.156	0.601	0.137	0.107	0.283	0.157	0.273	0.288	0.258	0.515	0.123	0.105	0.463	0.071	0.293	0.173
rnd-6_family-4801	0.132	0.45	0.274	0.144	0.308	0.268	0.228	0.196	0.225	0.547	0.125	0.103	0.222	0.44	0.217	0.121
rnd-6_family-4827	0.202	0.536	0.16	0.102	0.224	0.277	0.187	0.313	0.171	0.67	0.072	0.087	0.262	0.319	0.133	0.286
rnd-6_family-4828	0.172	0.544	0.131	0.154	0.293	0.282	0.224	0.201	0.116	0.704	0.083	0.098	0.581	0.14	0.197	0.082
rnd-6_family-4866	0.151	0.56	0.173	0.116	0.183	0.374	0.216	0.227	0.176	0.516	0.195	0.113	0.316	0.322	0.141	0.222
rnd-6_family-5080	0.209	0.533	0.121	0.138	0.338	0.302	0.221	0.139	0.235	0.476	0.117	0.172	0.336	0.232	0.28	0.153
rnd-6_family-5107	0.286	0.42	0.122	0.171	0.386	0.286	0.149	0.179	0.227	0.487	0.165	0.121	0.325	0.261	0.155	0.259
rnd-6_family-5179	0.151	0.611	0.143	0.095	0.247	0.439	0.17	0.144	0.141	0.594	0.166	0.098	0.227	0.494	0.15	0.129
rnd-6_family-5250	0.208	0.418	0.194	0.18	0.321	0.266	0.205	0.207	0.178	0.565	0.08	0.177	0.334	0.295	0.113	0.258
rnd-6_family-5259	0.105	0.401	0.4	0.094	0.139	0.199	0.502	0.16	0.062	0.135	0.265	0.537	0.076	0.106	0.743	0.075
rnd-6_family-5268	0.112	0.67	0.084	0.134	0.132	0.248	0.108	0.512	0.153	0.694	0.064	0.089	0.48	0.109	0.115	0.295
rnd-6_family-5269	0.105	0.737	0.062	0.095	0.259	0.268	0.18	0.293	0.08	0.782	0.036	0.102	0.321	0.329	0.2	0.149
rnd-6_family-5270	0.185	0.44	0.15	0.225	0.332	0.183	0.229	0.256	0.273	0.44	0.182	0.105	0.344	0.174	0.21	0.271
rnd-6_family-5309	0.231	0.5	0.138	0.132	0.353	0.292	0.158	0.197	0.062	0.823	0.056	0.059	0.781	0.069	0.07	0.08
rnd-6_family-5310	0.115	0.368	0.172	0.345	0.255	0.26	0.066	0.419	0.067	0.467	0.1	0.367	0.227	0.242	0.067	0.463
rnd-6_family-5312	0.077	0.865	0.046	0.012	0.438	0.089	0.457	0.016	0.332	0.481	0.114	0.072	0.418	0.24	0.244	0.097
rnd-6_family-5314	0.107	0.732	0.077	0.084	0.525	0.212	0.127	0.136	0.13	0.71	0.057	0.103	0.577	0.206	0.081	0.137
rnd-6_family-535	0.301	0.291	0.166	0.242	0.347	0.172	0.23	0.252	0.287	0.397	0.142	0.174	0.438	0.15	0.189	0.224
rnd-6_family-548	0.338	0.341	0.177	0.143	0.3	0.287	0.185	0.228	0.364	0.367	0.112	0.157	0.318	0.248	0.126	0.307
rnd-6_family-5544	0.209	0.531	0.128	0.133	0.276	0.342	0.244	0.139	0.188	0.668	0.068	0.076	0.382	0.176	0.305	0.137
rnd-6_family-560	0.105	0.403	0.231	0.261	0.327	0.161	0.329	0.183	0.163	0.498	0.185	0.154	0.483	0.123	0.292	0.101
rnd-6_family-5699	0.153	0.578	0.139	0.13	0.317	0.245	0.25	0.189	0.156	0.571	0.142	0.131	0.391	0.195	0.239	0.174
rnd-6_family-5704	0.091	0.552	0.18	0.177	0.384	0.051	0.181	0.384	0	0.385	0.117	0.498	0.117	0.095	0.143	0.645
rnd-6_family-578	0.153	0.544	0.242	0.06	0.157	0.292	0.439	0.112	0.268	0.24	0.224	0.268	0.151	0.402	0.272	0.175
rnd-6_family-5814	0.158	0.592	0.106	0.145	0.372	0.292	0.151	0.186	0.221	0.431	0.134	0.214	0.411	0.19	0.105	0.294
rnd-6_family-5933	0.244	0.583	0.108	0.064	0.549	0.145	0.121	0.185	0.201	0.596	0.095	0.108	0.412	0.168	0.201	0.219
rnd-6_family-6146	0.158	0.66	0.073	0.109	0.243	0.399	0.11	0.248	0.098	0.645	0.184	0.073	0.232	0.326	0.187	0.255
rnd-6_family-6192	0.159	0.572	0.141	0.128	0.314	0.274	0.21	0.201	0.237	0.523	0.127	0.112	0.261	0.385	0.191	0.162
rnd-6_family-6207	0.206	0.454	0.197	0.143	0.373	0.245	0.182	0.2	0.217	0.394	0.222	0.167	0.383	0.28	0.181	0.156
rnd-6_family-6224	0.197	0.613	0.076	0.113	0.265	0.413	0.134	0.189	0.166	0.419	0.107	0.307	0.292	0.31	0.132	0.265
rnd-6_family-6227	0.266	0.537	0.074	0.123	0.377	0.279	0.16	0.184	0.199	0.608	0.098	0.094	0.289	0.347	0.174	0.189
rnd-6_family-6228	0.187	0.556	0.105	0.152	0.303	0.361	0.171	0.165	0.14	0.628	0.079	0.153	0.27	0.45	0.171	0.109
rnd-6_family-6235	0.171	0.599	0.107	0.122	0.392	0.262	0.161	0.186	0.139	0.51	0.204	0.148	0.42	0.185	0.182	0.213
rnd-6_family-6280	0.17	0.55	0.1	0.179	0.292	0.21	0.146	0.352	0.251	0.419	0.23	0.1	0.289	0.399	0.076	0.237
rnd-6_family-629	0.203	0.405	0.226	0.166	0.271	0.153	0.34	0.236	0.318	0.313	0.216	0.153	0.3	0.168	0.307	0.225
rnd-6_family-6290	0.241	0.584	0.089	0.086	0.442	0.255	0.179	0.125	0.151	0.592	0.112	0.145	0.332	0.173	0.361	0.134
rnd-6_family-6376	0.246	0.435	0.136	0.183	0.26	0.223	0.32	0.197	0.214	0.55	0.106	0.13	0.391	0.353	0.13	0.126
rnd-6_family-6395	0.21	0.532	0.116	0.141	0.33	0.365	0.162	0.143	0.226	0.432	0.227	0.115	0.393	0.348	0.109	0.15
rnd-6_family-643	0.303	0.33	0.24	0.128	0.205	0.368	0.213	0.215	0.195	0.354	0.183	0.268	0.139	0.272	0.374	0.215
rnd-6_family-6660	0.2	0.54	0.128	0.132	0.342	0.182	0.26	0.215	0.322	0.313	0.156	0.208	0.404	0.136	0.307	0.153
rnd-6_family-667	0.202	0.568	0.112	0.117	0.547	0.185	0.165	0.103	0.213	0.462	0.21	0.114	0.565	0.178	0.162	0.095
rnd-6_family-6686	0.107	0.608	0.156	0.13	0.577	0.198	0.124	0.1	0.201	0.502	0.143	0.154	0.275	0.305	0.201	0.22
rnd-6_family-669	0.281	0.478	0.06	0.181	0.334	0.236	0.159	0.271	0.29	0.334	0.204	0.172	0.397	0.2	0.089	0.314
rnd-6_family-6718	0.087	0.725	0.089	0.099	0.57	0.083	0.087	0.26	0.148	0.546	0.098	0.208	0.548	0.25	0.079	0.123
rnd-6_family-673	0.401	0.375	0.096	0.128	0.494	0.146	0.172	0.187	0.363	0.501	0.062	0.074	0.312	0.065	0.301	0.322
rnd-6_family-677	0.087	0.54	0.062	0.311	0.179	0.239	0.12	0.462	0.124	0.401	0.119	0.356	0.097	0.257	0.124	0.522
rnd-6_family-678	0.182	0.496	0.109	0.213	0.222	0.207	0.233	0.339	0.397	0.269	0.158	0.175	0.458	0.107	0.184	0.25
rnd-6_family-6789	0.199	0.56	0.117	0.124	0.325	0.283	0.197	0.195	0.107	0.764	0.063	0.065	0.365	0.243	0.131	0.261
rnd-6_family-679	0.185	0.559	0.142	0.114	0.328	0.321	0.202	0.149	0.291	0.395	0.193	0.121	0.366	0.151	0.342	0.141
rnd-6_family-6874	0.241	0.414	0.224	0.122	0.244	0.279	0.286	0.191	0.246	0.393	0.262	0.099	0.259	0.243	0.31	0.189
rnd-6_family-69	0.17	0.682	0.039	0.108	0.339	0.441	0.085	0.135	0.287	0.561	0.047	0.106	0.303	0.498	0.08	0.119
rnd-6_family-698	0.081	0.685	0.062	0.172	0.244	0.243	0.325	0.188	0.33	0.421	0.125	0.124	0.355	0.238	0.294	0.113
rnd-6_family-6994	0.276	0.491	0.092	0.14	0.291	0.37	0.178	0.16	0.212	0.569	0.108	0.111	0.23	0.403	0.129	0.238
rnd-6_family-7038	0.335	0.469	0.107	0.089	0.35	0.416	0.122	0.112	0.313	0.395	0.195	0.098	0.406	0.303	0.154	0.138
rnd-6_family-7040	0.078	0.725	0.078	0.119	0.221	0.284	0.197	0.298	0.091	0.713	0.062	0.134	0.098	0.19	0.502	0.21
rnd-6_family-7070	0.179	0.513	0.139	0.169	0.444	0.199	0.176	0.181	0.249	0.361	0.159	0.231	0.444	0.246	0.126	0.184
rnd-6_family-7125	0.072	0.282	0.621	0.024	0.602	0.344	0.028	0.026	0.025	0.388	0.566	0.021	0.558	0.402	0.035	0.005
rnd-6_family-7240	0.179	0.425	0.313	0.083	0.477	0.242	0.122	0.16	0.211	0.528	0.112	0.149	0.429	0.285	0.12	0.166
rnd-6_family-7313	0.116	0.686	0.056	0.143	0.285	0.238	0.146	0.331	0.096	0.716	0.043	0.145	0.475	0.12	0.078	0.327
rnd-6_family-7335	0.299	0.385	0.136	0.18	0.349	0.184	0.121	0.346	0.39	0.259	0.156	0.195	0.288	0.26	0.191	0.261
rnd-6_family-7361	0.184	0.495	0.137	0.184	0.228	0.275	0.269	0.228	0.16	0.507	0.199	0.133	0.235	0.239	0.28	0.246
rnd-6_family-740	0.195	0.567	0.062	0.175	0.293	0.285	0.087	0.335	0.336	0.417	0.087	0.16	0.257	0.191	0.283	0.269
rnd-6_family-7417	0.356	0.391	0.099	0.154	0.433	0.126	0.123	0.317	0.378	0.303	0.207	0.112	0.22	0.406	0.176	0.198
rnd-6_family-745	0.248	0.36	0.265	0.126	0.313	0.215	0.331	0.141	0.109	0.517	0.287	0.088	0.236	0.332	0.338	0.093
rnd-6_family-7591	0.124	0.662	0.107	0.106	0.28	0.303	0.233	0.184	0.15	0.654	0.087	0.109	0.283	0.342	0.204	0.171
rnd-6_family-7623	0.174	0.498	0.171	0.157	0.27	0.292	0.226	0.213	0.303	0.343	0.24	0.115	0.27	0.384	0.139	0.207
rnd-6_family-776	0.137	0.535	0.15	0.178	0.208	0.262	0.216	0.313	0.163	0.486	0.142	0.21	0.259	0.284	0.198	0.259
rnd-6_family-7762	0.196	0.378	0.265	0.161	0.288	0.159	0.356	0.197	0.296	0.297	0.177	0.23	0.27	0.182	0.291	0.257
rnd-6_family-781	0.164	0.524	0.178	0.135	0.211	0.226	0.277	0.286	0.126	0.675	0.091	0.108	0.142	0.464	0.195	0.199
rnd-6_family-7825	0.19	0.593	0.132	0.086	0.312	0.283	0.209	0.195	0.341	0.359	0.167	0.133	0.285	0.232	0.23	0.253
rnd-6_family-7829	0.206	0.357	0.147	0.29	0.258	0.164	0.19	0.387	0.235	0.433	0.223	0.109	0.207	0.119	0.241	0.432
rnd-6_family-783	0.112	0.608	0.146	0.134	0.227	0.332	0.231	0.21	0.143	0.552	0.12	0.185	0.188	0.315	0.272	0.225
rnd-6_family-803	0.238	0.382	0.206	0.174	0.334	0.128	0.335	0.203	0.421	0.24	0.141	0.197	0.423	0.136	0.189	0.253
rnd-6_family-8074	0.318	0.331	0.158	0.192	0.297	0.297	0.19	0.216	0.283	0.367	0.163	0.188	0.333	0.253	0.175	0.239
rnd-6_family-8135	0.287	0.557	0.093	0.063	0.502	0.217	0.141	0.141	0.567	0.286	0.076	0.071	0.186	0.562	0.06	0.192
rnd-6_family-8151	0.174	0.517	0.08	0.229	0.164	0.326	0.139	0.371	0.254	0.454	0.127	0.164	0.311	0.264	0.195	0.23
rnd-6_family-8196	0.192	0.491	0.151	0.165	0.274	0.284	0.256	0.186	0.215	0.419	0.198	0.168	0.241	0.28	0.253	0.226
rnd-6_family-821	0.117	0.537	0.161	0.185	0.275	0.208	0.26	0.257	0.124	0.452	0.194	0.229	0.206	0.325	0.273	0.196
rnd-6_family-826	0.169	0.41	0.145	0.276	0.377	0.288	0.149	0.185	0.202	0.468	0.21	0.12	0.309	0.31	0.163	0.218
rnd-6_family-831	0.28	0.441	0.105	0.175	0.444	0.21	0.204	0.141	0.226	0.43	0.121	0.224	0.419	0.287	0.144	0.15
rnd-6_family-833	0.241	0.52	0.145	0.094	0.311	0.271	0.213	0.204	0.339	0.292	0.133	0.236	0.308	0.189	0.276	0.228
rnd-6_family-846	0.096	0.743	0.093	0.068	0.361	0.311	0.148	0.18	0.172	0.6	0.11	0.118	0.415	0.285	0.146	0.155
rnd-6_family-8475	0.224	0.471	0.177	0.127	0.356	0.273	0.162	0.209	0.132	0.748	0.043	0.077	0.438	0.283	0.088	0.19
rnd-6_family-8511	0.206	0.564	0.072	0.158	0.307	0.333	0.11	0.25	0.194	0.587	0.067	0.151	0.299	0.352	0.096	0.253
rnd-6_family-8576	0.111	0.488	0.219	0.181	0.204	0.315	0.173	0.308	0.123	0.63	0.139	0.107	0.318	0.336	0.145	0.202
rnd-6_family-86	0.205	0.213	0.342	0.239	0.617	0.13	0.128	0.125	0.245	0.517	0.119	0.119	0.308	0.21	0.164	0.318
rnd-6_family-9019	0.485	0.276	0.065	0.174	0.139	0.522	0.102	0.237	0.299	0.342	0.146	0.212	0.258	0.306	0.216	0.219
rnd-6_family-9117	0.144	0.594	0.061	0.201	0.22	0.213	0.216	0.35	0.058	0.755	0.085	0.103	0.14	0.126	0.06	0.674
rnd-6_family-946	0.243	0.475	0.17	0.113	0.237	0.346	0.228	0.189	0.306	0.434	0.152	0.108	0.293	0.318	0.238	0.151
rnd-6_family-9524	0.159	0.46	0.199	0.181	0.234	0.233	0.313	0.22	0.239	0.479	0.152	0.13	0.273	0.196	0.235	0.296
rnd-6_family-9540	0.168	0.5	0.172	0.161	0.308	0.273	0.195	0.223	0.191	0.368	0.271	0.17	0.544	0.167	0.135	0.154
rnd-6_family-9596	0.282	0.469	0.104	0.145	0.362	0.275	0.195	0.168	0.291	0.412	0.195	0.102	0.305	0.226	0.328	0.141
rnd-6_family-9635	0.194	0.538	0.102	0.167	0.231	0.338	0.18	0.251	0.148	0.673	0.062	0.117	0.298	0.355	0.125	0.223
rnd-6_family-975	0.139	0.649	0.129	0.083	0.325	0.163	0.257	0.255	0.095	0.74	0.113	0.052	0.256	0.196	0.359	0.188
rnd-6_family-9776	0.218	0.592	0.079	0.111	0.413	0.254	0.169	0.163	0.132	0.584	0.077	0.207	0.539	0.239	0.05	0.172
rnd-6_family-9778	0.255	0.482	0.134	0.129	0.312	0.388	0.177	0.124	0.525	0.179	0.112	0.183	0.327	0.316	0.15	0.207
rnd-6_family-980	0.254	0.477	0.137	0.132	0.375	0.201	0.212	0.212	0.17	0.627	0.1	0.103	0.425	0.285	0.133	0.157
X5B_LINE	0.238	0.416	0.173	0.173	0.474	0.106	0.158	0.262	0.272	0.429	0.104	0.195	0.603	0.142	0.126	0.129
rnd-1_family-101	0.25	0.364	0.244	0.141	0.284	0.243	0.324	0.149	0.253	0.359	0.183	0.205	0.31	0.203	0.376	0.111
rnd-1_family-1016	0.198	0.42	0.168	0.215	0.44	0.2	0.181	0.18	0.167	0.555	0.099	0.18	0.315	0.148	0.315	0.222
rnd-1_family-1019	0.106	0.656	0.073	0.165	0.145	0.31	0.282	0.263	0.11	0.675	0.139	0.076	0.163	0.375	0.227	0.235
rnd-1_family-1037	0.238	0.378	0.213	0.172	0.272	0.246	0.275	0.207	0.304	0.291	0.276	0.13	0.253	0.188	0.34	0.219
rnd-1_family-1051	0.033	0.883	0.011	0.072	0.644	0.108	0.1	0.148	0.065	0.823	0.029	0.083	0.413	0.237	0.071	0.279
rnd-1_family-1053	0.124	0.603	0.15	0.122	0.304	0.136	0.175	0.384	0.134	0.534	0.179	0.152	0.606	0.118	0.154	0.123
rnd-1_family-1058	0.22	0.493	0.175	0.111	0.399	0.162	0.254	0.186	0.342	0.317	0.246	0.095	0.359	0.294	0.208	0.14
rnd-1_family-1070	0.062	0.788	0.107	0.043	0.163	0.306	0.307	0.224	0.189	0.657	0.109	0.045	0.428	0.249	0.261	0.062
rnd-1_family-1077	0.185	0.533	0.264	0.019	0.334	0.299	0.234	0.133	0.454	0.354	0.172	0.02	0.26	0.45	0.271	0.02
rnd-1_family-1084	0.275	0.458	0.146	0.12	0.413	0.198	0.246	0.143	0.477	0.199	0.136	0.189	0.464	0.133	0.238	0.165
rnd-1_family-1087	0.404	0.337	0.16	0.099	0.451	0.208	0.196	0.145	0.53	0.152	0.2	0.118	0.334	0.208	0.246	0.212
rnd-1_family-1102	0.295	0.228	0.19	0.287	0.309	0.205	0.385	0.101	0.201	0.106	0.135	0.558	0.166	0.448	0.352	0.034
rnd-1_family-1119	0.114	0.621	0.204	0.062	0.163	0.373	0.405	0.06	0.142	0.454	0.313	0.091	0.182	0.294	0.452	0.072
rnd-1_family-1130	0.092	0.765	0.095	0.049	0.28	0.324	0.275	0.121	0.254	0.448	0.141	0.157	0.25	0.31	0.334	0.106
rnd-1_family-142	0.277	0.293	0.169	0.262	0.32	0.179	0.226	0.274	0.253	0.331	0.171	0.245	0.269	0.25	0.219	0.262
rnd-1_family-143	0.22	0.465	0.172	0.143	0.317	0.189	0.293	0.201	0.244	0.363	0.143	0.251	0.373	0.246	0.256	0.125
rnd-1_family-147	0.212	0.262	0.215	0.311	0.197	0.217	0.294	0.293	0.164	0.253	0.158	0.425	0.278	0.237	0.304	0.181
rnd-1_family-151	0.176	0.562	0.104	0.158	0.297	0.288	0.183	0.233	0.084	0.707	0.077	0.132	0.376	0.241	0.201	0.182
rnd-1_family-153	0.248	0.416	0.158	0.179	0.279	0.193	0.3	0.227	0.295	0.305	0.179	0.222	0.289	0.219	0.299	0.192
rnd-1_family-175	0.205	0.425	0.1	0.27	0.184	0.363	0.188	0.266	0.091	0.487	0.031	0.391	0.142	0.406	0.092	0.36
rnd-1_family-184	0.2	0.537	0.108	0.155	0.321	0.248	0.161	0.27	0.181	0.563	0.135	0.12	0.563	0.128	0.108	0.2
rnd-1_family-187	0.306	0.383	0.18	0.132	0.394	0.167	0.282	0.157	0.288	0.329	0.215	0.168	0.368	0.154	0.315	0.162
rnd-1_family-211	0.298	0.283	0.345	0.074	0.345	0.215	0.34	0.1	0.338	0.331	0.242	0.089	0.271	0.191	0.459	0.079
rnd-1_family-215	0.27	0.306	0.144	0.28	0.297	0.177	0.237	0.288	0.246	0.322	0.135	0.297	0.296	0.158	0.285	0.261
rnd-1_family-226	0.356	0.298	0.21	0.136	0.408	0.16	0.276	0.156	0.303	0.308	0.177	0.212	0.333	0.192	0.354	0.122
rnd-1_family-233	0.19	0.474	0.176	0.16	0.278	0.17	0.288	0.263	0.166	0.473	0.2	0.161	0.329	0.158	0.261	0.252
rnd-1_family-238	0.311	0.434	0.149	0.106	0.397	0.149	0.275	0.179	0.378	0.322	0.174	0.126	0.348	0.138	0.325	0.19
rnd-1_family-243	0.317	0.476	0.118	0.089	0.444	0.235	0.199	0.121	0.372	0.433	0.098	0.097	0.432	0.277	0.173	0.118
rnd-1_family-252	0.278	0.264	0.165	0.294	0.278	0.179	0.191	0.352	0.307	0.249	0.143	0.301	0.271	0.216	0.201	0.312
rnd-1_family-285	0.19	0.541	0.117	0.152	0.365	0.193	0.23	0.211	0.168	0.601	0.102	0.129	0.385	0.199	0.192	0.224
rnd-1_family-293	0.2	0.475	0.234	0.091	0.29	0.179	0.358	0.173	0.267	0.303	0.364	0.066	0.232	0.283	0.406	0.08
rnd-1_family-31	0.177	0.538	0.18	0.104	0.305	0.222	0.279	0.193	0.23	0.363	0.237	0.17	0.237	0.235	0.326	0.201
rnd-1_family-312	0.381	0.338	0.214	0.067	0.381	0.158	0.337	0.123	0.391	0.415	0.122	0.072	0.512	0.113	0.264	0.111
rnd-1_family-321	0.221	0.4	0.25	0.129	0.321	0.109	0.38	0.189	0.296	0.303	0.234	0.166	0.261	0.218	0.357	0.165
rnd-1_family-333	0.273	0.364	0.256	0.107	0.345	0.169	0.341	0.145	0.219	0.339	0.34	0.103	0.343	0.129	0.341	0.186
rnd-1_family-356	0.275	0.351	0.249	0.126	0.325	0.196	0.34	0.139	0.329	0.275	0.229	0.167	0.341	0.169	0.331	0.158
rnd-1_family-363	0.183	0.501	0.218	0.098	0.292	0.251	0.244	0.213	0.275	0.452	0.183	0.089	0.285	0.277	0.323	0.115
rnd-1_family-38	0.158	0.574	0.178	0.091	0.303	0.216	0.246	0.235	0.15	0.462	0.24	0.148	0.234	0.209	0.302	0.255
rnd-1_family-416	0.258	0.464	0.195	0.084	0.279	0.143	0.439	0.139	0.199	0.384	0.177	0.241	0.368	0.098	0.428	0.107
rnd-1_family-42	0.127	0.604	0.184	0.086	0.248	0.221	0.35	0.18	0.173	0.413	0.249	0.165	0.232	0.206	0.312	0.251
rnd-1_family-435	0.277	0.342	0.228	0.153	0.287	0.199	0.322	0.193	0.312	0.264	0.185	0.238	0.432	0.157	0.211	0.2
rnd-1_family-47	0.163	0.574	0.166	0.096	0.345	0.232	0.259	0.164	0.213	0.373	0.248	0.166	0.238	0.25	0.319	0.193
rnd-1_family-470	0.315	0.348	0.098	0.239	0.405	0.179	0.141	0.275	0.278	0.469	0.074	0.179	0.425	0.263	0.116	0.196
rnd-1_family-48	0.178	0.523	0.118	0.181	0.297	0.266	0.206	0.231	0.119	0.656	0.087	0.137	0.25	0.318	0.151	0.281
rnd-1_family-506	0.263	0.386	0.108	0.242	0.435	0.18	0.293	0.093	0.233	0.35	0.251	0.165	0.301	0.09	0.372	0.238
rnd-1_family-509	0.078	0.748	0.074	0.1	0.258	0.22	0.197	0.325	0.055	0.79	0.056	0.098	0.253	0.245	0.156	0.346
rnd-1_family-511	0.279	0.215	0.187	0.319	0.307	0.155	0.278	0.259	0.301	0.215	0.156	0.329	0.378	0.142	0.286	0.195
rnd-1_family-514	0.289	0.281	0.181	0.25	0.302	0.175	0.279	0.244	0.337	0.334	0.15	0.179	0.295	0.267	0.148	0.29
rnd-1_family-515	0.135	0.558	0.099	0.207	0.254	0.257	0.172	0.317	0.094	0.69	0.068	0.149	0.296	0.205	0.226	0.274
rnd-1_family-534	0.113	0.692	0.078	0.118	0.488	0.152	0.138	0.222	0.066	0.807	0.049	0.079	0.508	0.219	0.1	0.173
rnd-1_family-539	0.08	0.701	0.129	0.091	0.241	0.253	0.321	0.185	0.085	0.694	0.099	0.122	0.25	0.199	0.353	0.198
rnd-1_family-55	0.265	0.424	0.118	0.193	0.404	0.164	0.233	0.199	0.155	0.662	0.073	0.11	0.396	0.151	0.208	0.245
rnd-1_family-564	0.222	0.581	0.142	0.054	0.379	0.297	0.17	0.154	0.292	0.371	0.296	0.041	0.409	0.128	0.278	0.184
rnd-1_family-565	0.283	0.19	0.203	0.323	0.266	0.138	0.278	0.318	0.283	0.139	0.159	0.419	0.3	0.138	0.34	0.222
rnd-1_family-599	0.18	0.486	0.187	0.147	0.154	0.266	0.272	0.308	0.265	0.374	0.225	0.137	0.232	0.179	0.174	0.415
rnd-1_family-632	0.226	0.484	0.145	0.145	0.34	0.181	0.243	0.236	0.237	0.49	0.154	0.12	0.363	0.16	0.218	0.259
rnd-1_family-65	0.154	0.635	0.102	0.109	0.377	0.19	0.211	0.223	0.119	0.671	0.08	0.13	0.418	0.158	0.161	0.263
rnd-1_family-671	0.121	0.634	0.152	0.093	0.127	0.245	0.506	0.122	0.257	0.376	0.245	0.122	0.147	0.287	0.454	0.112
rnd-1_family-675	0.222	0.393	0.203	0.182	0.301	0.178	0.336	0.184	0.285	0.367	0.196	0.151	0.335	0.135	0.266	0.264
rnd-1_family-68	0.149	0.561	0.12	0.17	0.271	0.234	0.228	0.267	0.113	0.615	0.114	0.159	0.269	0.331	0.191	0.208
rnd-1_family-681	0.098	0.677	0.145	0.08	0.178	0.354	0.292	0.176	0.11	0.34	0.27	0.28	0.175	0.361	0.181	0.283
rnd-1_family-691	0.122	0.542	0.266	0.07	0.066	0.241	0.499	0.193	0.097	0.392	0.288	0.223	0.176	0.286	0.386	0.152
rnd-1_family-70	0.161	0.58	0.163	0.095	0.334	0.217	0.252	0.197	0.174	0.438	0.233	0.155	0.257	0.205	0.33	0.209
rnd-1_family-701	0.462	0.321	0.096	0.121	0.231	0.218	0.428	0.123	0.527	0.188	0.166	0.119	0.296	0.058	0.547	0.099
rnd-1_family-704	0.692	0.123	0.072	0.114	0.133	0.079	0.703	0.084	0.803	0.08	0.033	0.084	0.108	0.038	0.807	0.047
rnd-1_family-711	0.145	0.598	0.198	0.06	0.223	0.371	0.308	0.098	0.152	0.469	0.233	0.147	0.259	0.31	0.349	0.082
rnd-1_family-758	0.178	0.548	0.212	0.062	0.128	0.384	0.411	0.077	0.469	0.302	0.147	0.081	0.122	0.609	0.237	0.032
rnd-1_family-77	0.154	0.577	0.174	0.096	0.291	0.243	0.292	0.174	0.224	0.364	0.24	0.172	0.215	0.293	0.318	0.174
rnd-1_family-770	0.317	0.327	0.233	0.124	0.295	0.073	0.424	0.208	0.214	0.336	0.281	0.169	0.384	0.122	0.315	0.178
rnd-1_family-78	0.177	0.607	0.11	0.107	0.354	0.223	0.202	0.222	0.21	0.635	0.068	0.086	0.292	0.277	0.189	0.241
rnd-1_family-79	0.189	0.516	0.189	0.106	0.395	0.204	0.23	0.17	0.251	0.364	0.242	0.143	0.343	0.157	0.299	0.202
rnd-1_family-791	0.238	0.489	0.168	0.105	0.326	0.217	0.291	0.166	0.361	0.285	0.257	0.097	0.356	0.178	0.273	0.194
rnd-1_family-793	0.109	0.6	0.223	0.068	0.161	0.392	0.309	0.138	0.327	0.376	0.216	0.081	0.204	0.451	0.293	0.052
rnd-1_family-805	0.089	0.782	0.07	0.059	0.279	0.339	0.231	0.151	0.108	0.732	0.086	0.074	0.445	0.239	0.18	0.137
rnd-1_family-818	0.158	0.583	0.191	0.068	0.402	0.239	0.253	0.105	0.342	0.268	0.235	0.155	0.342	0.255	0.311	0.092
rnd-1_family-834	0.209	0.413	0.14	0.239	0.281	0.218	0.106	0.395	0.348	0.188	0.195	0.268	0.377	0.144	0.143	0.336
rnd-1_family-845	0.118	0.688	0.134	0.06	0.349	0.278	0.248	0.125	0.295	0.395	0.185	0.125	0.22	0.325	0.328	0.127
rnd-1_family-85	0.274	0.303	0.183	0.24	0.382	0.149	0.162	0.306	0.18	0.532	0.046	0.241	0.416	0.119	0.103	0.363
rnd-1_family-895	0.082	0.794	0.059	0.065	0.398	0.081	0.181	0.34	0.04	0.735	0.109	0.116	0.393	0.022	0.203	0.382
rnd-1_family-899	0.19	0.521	0.038	0.251	0.264	0.266	0.071	0.399	0.027	0.918	0.008	0.046	0.47	0.325	0.008	0.198
rnd-1_family-90	0.254	0.364	0.232	0.149	0.273	0.244	0.341	0.142	0.265	0.344	0.177	0.213	0.308	0.211	0.361	0.121
rnd-1_family-904	0.123	0.677	0.042	0.158	0.362	0.163	0.076	0.399	0.068	0.68	0.081	0.171	0.44	0.118	0.081	0.361
rnd-1_family-908	0.265	0.345	0.2	0.19	0.364	0.177	0.265	0.194	0.349	0.274	0.194	0.183	0.447	0.18	0.224	0.148
rnd-1_family-917	0.157	0.631	0.083	0.129	0.387	0.256	0.076	0.282	0.065	0.825	0.028	0.082	0.456	0.243	0.054	0.248
rnd-1_family-928	0.198	0.498	0.176	0.128	0.408	0.149	0.279	0.164	0.173	0.535	0.185	0.107	0.438	0.13	0.345	0.086
rnd-1_family-931	0.41	0.263	0.121	0.205	0.386	0.15	0.209	0.256	0.296	0.463	0.086	0.154	0.504	0.135	0.11	0.25
rnd-1_family-938	0.347	0.251	0.126	0.277	0.322	0.216	0.21	0.253	0.497	0.175	0.08	0.249	0.449	0.122	0.258	0.172
rnd-1_family-947	0.112	0.632	0.12	0.136	0.261	0.277	0.176	0.286	0.045	0.833	0.049	0.073	0.42	0.324	0.041	0.215
rnd-1_family-960	0.297	0.383	0.144	0.176	0.346	0.255	0.263	0.136	0.319	0.358	0.16	0.162	0.383	0.231	0.272	0.113
rnd-1_family-968	0.26	0.5	0.128	0.112	0.365	0.225	0.206	0.204	0.454	0.23	0.185	0.131	0.333	0.189	0.285	0.194
rnd-1_family-97	0.093	0.751	0.083	0.073	0.241	0.226	0.284	0.249	0.141	0.725	0.055	0.079	0.211	0.244	0.307	0.238
rnd-1_family-987	0.337	0.309	0.163	0.19	0.379	0.163	0.161	0.297	0.376	0.273	0.123	0.228	0.315	0.246	0.107	0.333
rnd-1_family-993	0.143	0.631	0.16	0.066	0.252	0.24	0.407	0.101	0.067	0.667	0.229	0.037	0.188	0.326	0.373	0.113
rnd-1_family-995	0.207	0.296	0.15	0.347	0.283	0.172	0.178	0.367	0.204	0.208	0.233	0.354	0.342	0.224	0.111	0.324
rnd-1_family-996	0.31	0.306	0.271	0.113	0.327	0.202	0.329	0.141	0.399	0.244	0.207	0.151	0.326	0.181	0.272	0.221
rnd-2_family-55	0.19	0.461	0.207	0.143	0.298	0.237	0.277	0.188	0.24	0.354	0.242	0.164	0.284	0.246	0.277	0.193
rnd-3_family-147	0.177	0.476	0.212	0.135	0.322	0.229	0.287	0.163	0.198	0.364	0.272	0.165	0.295	0.227	0.282	0.196
rnd-3_family-174	0.227	0.324	0.193	0.257	0.274	0.163	0.346	0.217	0.276	0.3	0.114	0.31	0.332	0.164	0.297	0.208
rnd-3_family-21	0.16	0.566	0.174	0.1	0.307	0.224	0.242	0.227	0.169	0.44	0.216	0.175	0.259	0.209	0.298	0.235
rnd-3_family-22	0.248	0.394	0.231	0.128	0.328	0.211	0.301	0.159	0.364	0.292	0.201	0.142	0.336	0.185	0.316	0.163
rnd-3_family-420	0.184	0.492	0.134	0.19	0.274	0.21	0.249	0.266	0.186	0.401	0.127	0.287	0.257	0.169	0.256	0.317
rnd-3_family-457	0.196	0.449	0.177	0.179	0.258	0.207	0.266	0.269	0.258	0.395	0.16	0.187	0.279	0.171	0.257	0.293
rnd-3_family-481	0.238	0.396	0.181	0.186	0.273	0.165	0.356	0.205	0.322	0.234	0.252	0.193	0.266	0.207	0.355	0.173
rnd-3_family-500	0.149	0.601	0.151	0.099	0.243	0.263	0.217	0.277	0.146	0.395	0.291	0.167	0.193	0.297	0.26	0.249
rnd-4_family-1295	0.133	0.586	0.204	0.078	0.159	0.475	0.27	0.096	0.144	0.574	0.165	0.117	0.162	0.518	0.231	0.089
rnd-4_family-1355	0.266	0.374	0.146	0.214	0.298	0.326	0.131	0.244	0.161	0.478	0.133	0.228	0.387	0.235	0.137	0.24
rnd-4_family-1478	0.245	0.469	0.113	0.173	0.35	0.183	0.252	0.215	0.126	0.71	0.08	0.083	0.408	0.108	0.326	0.157
rnd-4_family-1552	0.289	0.43	0.145	0.135	0.249	0.205	0.274	0.272	0.21	0.358	0.265	0.167	0.273	0.277	0.297	0.153
rnd-4_family-17	0.312	0.572	0.074	0.042	0.709	0.104	0.13	0.056	0.282	0.366	0.129	0.224	0.344	0.263	0.16	0.233
rnd-4_family-204	0.145	0.574	0.191	0.09	0.318	0.222	0.282	0.178	0.204	0.397	0.236	0.163	0.218	0.267	0.309	0.205
rnd-4_family-261	0.128	0.701	0.088	0.083	0.375	0.161	0.147	0.317	0.087	0.755	0.07	0.088	0.318	0.213	0.137	0.331
rnd-4_family-475	0.181	0.573	0.097	0.149	0.676	0.091	0.106	0.127	0.221	0.4	0.172	0.208	0.531	0.116	0.133	0.22
rnd-4_family-72	0.171	0.564	0.179	0.086	0.301	0.243	0.316	0.14	0.242	0.391	0.23	0.137	0.375	0.221	0.27	0.133
rnd-4_family-785	0.154	0.632	0.138	0.076	0.309	0.224	0.268	0.2	0.231	0.386	0.254	0.128	0.297	0.209	0.376	0.119
rnd-4_family-902	0.201	0.477	0.151	0.171	0.244	0.174	0.338	0.244	0.239	0.287	0.137	0.336	0.275	0.317	0.231	0.177
rnd-5_family-1043	0.35	0.394	0.133	0.122	0.469	0.176	0.208	0.147	0.256	0.38	0.201	0.163	0.334	0.215	0.271	0.18
rnd-5_family-1081	0.225	0.288	0.289	0.199	0.313	0.126	0.163	0.398	0.256	0.259	0.186	0.299	0.3	0.221	0.203	0.277
rnd-5_family-1130	0.299	0.314	0.194	0.194	0.346	0.2	0.227	0.227	0.235	0.43	0.133	0.202	0.3	0.184	0.273	0.242
rnd-5_family-1141	0.227	0.488	0.111	0.174	0.304	0.269	0.213	0.214	0.301	0.459	0.117	0.123	0.369	0.169	0.276	0.185
rnd-5_family-1142	0.215	0.494	0.125	0.165	0.361	0.21	0.239	0.19	0.278	0.6	0.057	0.066	0.454	0.165	0.23	0.151
rnd-5_family-1193	0.082	0.627	0.098	0.193	0.281	0.219	0.296	0.204	0.33	0.362	0.136	0.172	0.273	0.271	0.381	0.075
rnd-5_family-1235	0.161	0.604	0.111	0.125	0.304	0.098	0.384	0.214	0.195	0.558	0.124	0.123	0.389	0.138	0.263	0.211
rnd-5_family-1246	0.209	0.511	0.189	0.091	0.273	0.234	0.396	0.097	0.248	0.292	0.257	0.203	0.162	0.276	0.505	0.057
rnd-5_family-1404	0.266	0.369	0.17	0.195	0.32	0.257	0.237	0.186	0.261	0.348	0.213	0.177	0.372	0.151	0.272	0.205
rnd-5_family-1414	0.336	0.337	0.168	0.159	0.378	0.163	0.324	0.135	0.412	0.213	0.181	0.194	0.313	0.237	0.33	0.12
rnd-5_family-1420	0.222	0.535	0.085	0.158	0.335	0.219	0.185	0.261	0.371	0.244	0.118	0.267	0.378	0.198	0.206	0.218
rnd-5_family-1525	0.366	0.318	0.256	0.059	0.355	0.379	0.163	0.102	0.29	0.398	0.05	0.262	0.414	0.248	0.114	0.225
rnd-5_family-154	0.13	0.589	0.18	0.1	0.312	0.232	0.272	0.184	0.177	0.507	0.196	0.12	0.333	0.219	0.285	0.163
rnd-5_family-1550	0.11	0.701	0.073	0.116	0.257	0.34	0.18	0.223	0.116	0.573	0.039	0.273	0.257	0.341	0.172	0.23
rnd-5_family-1678	0.203	0.557	0.107	0.134	0.356	0.201	0.245	0.198	0.105	0.529	0.163	0.202	0.382	0.181	0.163	0.274
rnd-5_family-172	0.202	0.544	0.13	0.124	0.376	0.248	0.195	0.181	0.227	0.511	0.158	0.105	0.399	0.236	0.157	0.208
rnd-5_family-1770	0.142	0.552	0.085	0.22	0.264	0.234	0.184	0.318	0.058	0.587	0.043	0.312	0.342	0.256	0.089	0.313
rnd-5_family-1796	0.238	0.32	0.284	0.158	0.27	0.192	0.139	0.399	0.348	0.301	0.183	0.168	0.333	0.183	0.153	0.331
rnd-5_family-180	0.263	0.415	0.11	0.212	0.361	0.175	0.267	0.197	0.334	0.353	0.149	0.164	0.419	0.239	0.145	0.198
rnd-5_family-1840	0.002	0.037	0.004	0.957	0.002	0.96	0.035	0.003	0.013	0.046	0.025	0.916	0.012	0.924	0.04	0.024
rnd-5_family-1921	0.187	0.496	0.163	0.154	0.271	0.25	0.233	0.245	0.248	0.431	0.199	0.123	0.277	0.257	0.208	0.257
rnd-5_family-1927	0.268	0.495	0.13	0.106	0.26	0.29	0.26	0.189	0.25	0.387	0.203	0.159	0.304	0.247	0.294	0.155
rnd-5_family-1929	0.15	0.502	0.18	0.169	0.327	0.18	0.167	0.325	0.181	0.437	0.204	0.178	0.363	0.178	0.24	0.22
rnd-5_family-193	0.281	0.347	0.208	0.165	0.338	0.215	0.274	0.173	0.278	0.264	0.247	0.211	0.311	0.239	0.306	0.143
rnd-5_family-1937	0.282	0.314	0.148	0.256	0.386	0.189	0.178	0.247	0.361	0.234	0.129	0.277	0.426	0.187	0.234	0.153
rnd-5_family-1944	0.287	0.373	0.124	0.216	0.31	0.272	0.164	0.255	0.323	0.328	0.093	0.256	0.33	0.227	0.184	0.258
rnd-5_family-1947	0.322	0.321	0.067	0.289	0.377	0.15	0.198	0.275	0.348	0.232	0.072	0.349	0.488	0.089	0.203	0.219
rnd-5_family-2107	0.158	0.548	0.127	0.166	0.234	0.149	0.283	0.334	0.084	0.778	0.041	0.096	0.096	0.071	0.121	0.713
rnd-5_family-220	0.19	0.587	0.131	0.091	0.372	0.224	0.264	0.14	0.397	0.297	0.172	0.135	0.274	0.167	0.219	0.339
rnd-5_family-224	0.133	0.632	0.18	0.055	0.173	0.325	0.402	0.1	0.174	0.511	0.146	0.169	0.137	0.481	0.298	0.084
rnd-5_family-2253	0.15	0.531	0.177	0.142	0.19	0.32	0.269	0.222	0.152	0.551	0.171	0.127	0.175	0.263	0.297	0.265
rnd-5_family-2277	0.226	0.433	0.172	0.169	0.422	0.249	0.205	0.123	0.287	0.378	0.142	0.193	0.303	0.275	0.234	0.188
rnd-5_family-2314	0.257	0.559	0.09	0.095	0.491	0.223	0.206	0.081	0.254	0.467	0.159	0.121	0.504	0.208	0.148	0.141
rnd-5_family-238	0.27	0.424	0.132	0.173	0.382	0.251	0.199	0.168	0.283	0.215	0.289	0.214	0.551	0.119	0.187	0.143
rnd-5_family-2430	0.285	0.403	0.135	0.177	0.317	0.28	0.198	0.205	0.346	0.356	0.129	0.169	0.22	0.409	0.258	0.113
rnd-5_family-245	0.691	0.152	0.096	0.06	0.784	0.074	0.094	0.049	0.399	0.299	0.156	0.147	0.39	0.168	0.27	0.172
rnd-5_family-249	0.214	0.427	0.132	0.227	0.242	0.207	0.124	0.427	0.226	0.366	0.157	0.252	0.277	0.175	0.131	0.418
rnd-5_family-2490	0.249	0.468	0.146	0.137	0.302	0.229	0.3	0.168	0.257	0.366	0.213	0.163	0.298	0.195	0.338	0.169
rnd-5_family-2570	0.197	0.487	0.201	0.116	0.288	0.209	0.275	0.229	0.253	0.297	0.12	0.329	0.507	0.148	0.171	0.174
rnd-5_family-2587	0.128	0.571	0.105	0.196	0.223	0.217	0.199	0.361	0.257	0.364	0.184	0.195	0.304	0.216	0.219	0.26
rnd-5_family-259	0.185	0.546	0.129	0.141	0.285	0.296	0.292	0.128	0.214	0.49	0.194	0.101	0.314	0.218	0.279	0.188
rnd-5_family-260	0.135	0.505	0.207	0.153	0.193	0.399	0.295	0.113	0.182	0.382	0.242	0.194	0.318	0.311	0.287	0.083
rnd-5_family-2649	0.162	0.591	0.12	0.127	0.344	0.313	0.179	0.164	0.102	0.758	0.076	0.065	0.486	0.171	0.123	0.22
rnd-5_family-2910	0.232	0.552	0.092	0.124	0.419	0.283	0.141	0.156	0.115	0.712	0.056	0.117	0.577	0.2	0.116	0.107
rnd-5_family-299	0.166	0.522	0.191	0.121	0.319	0.221	0.286	0.173	0.219	0.37	0.247	0.164	0.27	0.239	0.306	0.184
rnd-5_family-3031	0.251	0.316	0.215	0.218	0.299	0.21	0.276	0.215	0.312	0.268	0.182	0.238	0.368	0.198	0.224	0.21
rnd-5_family-325	0.197	0.539	0.1	0.164	0.316	0.284	0.195	0.205	0.211	0.55	0.117	0.122	0.365	0.295	0.132	0.207
rnd-5_family-3329	0.154	0.616	0.11	0.119	0.265	0.334	0.218	0.183	0.228	0.591	0.1	0.081	0.255	0.356	0.168	0.222
rnd-5_family-3337	0.295	0.369	0.163	0.173	0.365	0.171	0.241	0.223	0.32	0.339	0.166	0.175	0.441	0.146	0.198	0.215
rnd-5_family-342	0.212	0.505	0.181	0.102	0.371	0.185	0.318	0.126	0.31	0.327	0.231	0.132	0.371	0.186	0.306	0.137
rnd-5_family-3556	0.394	0.381	0.126	0.1	0.225	0.208	0.447	0.12	0.143	0.597	0.12	0.14	0.451	0.213	0.2	0.136
rnd-5_family-360	0.123	0.576	0.189	0.111	0.278	0.299	0.272	0.15	0.173	0.548	0.186	0.093	0.162	0.386	0.276	0.176
rnd-5_family-3610	0.117	0.736	0.054	0.093	0.331	0.254	0.193	0.221	0.058	0.861	0.024	0.057	0.261	0.294	0.132	0.314
rnd-5_family-406	0.182	0.445	0.188	0.185	0.277	0.152	0.329	0.242	0.269	0.345	0.143	0.243	0.377	0.214	0.205	0.203
rnd-5_family-4273	0.274	0.493	0.073	0.16	0.3	0.203	0.184	0.313	0.19	0.441	0.076	0.292	0.189	0.178	0.178	0.455
rnd-5_family-4344	0.312	0.39	0.09	0.208	0.365	0.278	0.164	0.193	0.416	0.35	0.083	0.151	0.306	0.466	0.104	0.124
rnd-5_family-4390	0.204	0.502	0.111	0.183	0.225	0.244	0.208	0.323	0.249	0.314	0.296	0.141	0.228	0.2	0.252	0.32
rnd-5_family-4533	0.198	0.498	0.133	0.172	0.352	0.292	0.168	0.188	0.198	0.522	0.161	0.118	0.291	0.283	0.205	0.221
rnd-5_family-4739	0.254	0.335	0.208	0.202	0.291	0.183	0.299	0.227	0.28	0.293	0.194	0.233	0.335	0.214	0.274	0.177
rnd-5_family-482	0.144	0.629	0.101	0.127	0.255	0.27	0.212	0.262	0.244	0.481	0.147	0.129	0.382	0.258	0.172	0.188
rnd-5_family-49	0.202	0.483	0.199	0.116	0.231	0.283	0.239	0.247	0.289	0.342	0.275	0.094	0.254	0.309	0.256	0.181
rnd-5_family-517	0.205	0.568	0.087	0.139	0.332	0.176	0.203	0.289	0.215	0.462	0.165	0.158	0.231	0.372	0.166	0.231
rnd-5_family-527	0.163	0.645	0.138	0.054	0.278	0.229	0.328	0.164	0.252	0.406	0.23	0.111	0.255	0.324	0.312	0.108
rnd-5_family-53	0.241	0.482	0.214	0.063	0.314	0.164	0.395	0.127	0.22	0.522	0.163	0.095	0.296	0.226	0.368	0.11
rnd-5_family-530	0.207	0.537	0.165	0.092	0.399	0.255	0.159	0.187	0.288	0.5	0.104	0.108	0.516	0.178	0.144	0.163
rnd-5_family-536	0.238	0.431	0.185	0.146	0.298	0.215	0.229	0.258	0.288	0.372	0.177	0.164	0.331	0.25	0.231	0.188
rnd-5_family-5369	0.247	0.481	0.126	0.146	0.373	0.204	0.199	0.224	0.33	0.401	0.134	0.136	0.35	0.196	0.179	0.276
rnd-5_family-5389	0.156	0.323	0.406	0.115	0.214	0.444	0.199	0.143	0.129	0.658	0.111	0.102	0.19	0.45	0.139	0.221
rnd-5_family-563	0.216	0.368	0.083	0.333	0.281	0.253	0.103	0.364	0.242	0.28	0.058	0.42	0.258	0.243	0.104	0.395
rnd-5_family-593	0.25	0.436	0.105	0.209	0.39	0.076	0.388	0.146	0.411	0.106	0.431	0.052	0.14	0.416	0.347	0.097
rnd-5_family-596	0.222	0.338	0.252	0.188	0.377	0.177	0.161	0.285	0.192	0.283	0.238	0.287	0.33	0.283	0.18	0.207
rnd-5_family-61	0.206	0.501	0.176	0.118	0.341	0.227	0.271	0.161	0.299	0.342	0.189	0.169	0.325	0.188	0.368	0.12
rnd-5_family-645	0.128	0.594	0.101	0.177	0.263	0.234	0.189	0.314	0.196	0.453	0.148	0.204	0.271	0.296	0.216	0.217
rnd-5_family-700	0.456	0.322	0.111	0.11	0.496	0.116	0.29	0.098	0.403	0.234	0.218	0.145	0.349	0.148	0.377	0.126
rnd-5_family-761	0.178	0.55	0.197	0.076	0.305	0.21	0.265	0.221	0.21	0.403	0.234	0.153	0.265	0.227	0.304	0.204
rnd-5_family-782	0.309	0.399	0.169	0.124	0.136	0.238	0.251	0.374	0.662	0.167	0.122	0.048	0.103	0.08	0.085	0.733
rnd-5_family-788	0.116	0.47	0.343	0.071	0.148	0.275	0.495	0.081	0.192	0.407	0.206	0.195	0.359	0.275	0.323	0.043
rnd-5_family-846	0.155	0.53	0.203	0.111	0.145	0.324	0.376	0.156	0.158	0.384	0.368	0.089	0.162	0.343	0.386	0.109
rnd-5_family-848	0.217	0.388	0.168	0.227	0.279	0.215	0.21	0.296	0.28	0.342	0.2	0.177	0.389	0.154	0.177	0.279
rnd-5_family-849	0.177	0.629	0.079	0.114	0.224	0.543	0.086	0.147	0.095	0.684	0.107	0.114	0.589	0.296	0.038	0.077
rnd-5_family-865	0.284	0.432	0.133	0.151	0.371	0.254	0.174	0.201	0.253	0.48	0.139	0.128	0.348	0.231	0.26	0.161
rnd-5_family-866	0.156	0.663	0.126	0.056	0.172	0.173	0.147	0.507	0.238	0.51	0.109	0.144	0.396	0.221	0.14	0.243
rnd-5_family-872	0.12	0.476	0.323	0.081	0.363	0.254	0.24	0.143	0.21	0.383	0.213	0.195	0.392	0.217	0.199	0.192
rnd-5_family-902	0.295	0.32	0.127	0.258	0.29	0.191	0.236	0.283	0.307	0.318	0.117	0.258	0.367	0.151	0.237	0.245
rnd-5_family-9201	0.185	0.379	0.099	0.337	0.488	0.205	0.164	0.143	0.217	0.242	0.152	0.39	0.495	0.166	0.244	0.096
rnd-5_family-942	0.293	0.284	0.25	0.173	0.364	0.162	0.261	0.214	0.309	0.219	0.221	0.252	0.28	0.225	0.305	0.19
rnd-5_family-964	0.249	0.386	0.193	0.172	0.313	0.133	0.179	0.375	0.364	0.306	0.186	0.143	0.441	0.143	0.146	0.27
rnd-5_family-979	0.291	0.419	0.162	0.128	0.378	0.188	0.277	0.157	0.329	0.299	0.193	0.178	0.324	0.167	0.337	0.171
rnd-6_family-10181	0.115	0.578	0.183	0.125	0.354	0.199	0.174	0.273	0.254	0.465	0.113	0.168	0.214	0.429	0.13	0.227
rnd-6_family-10260	0.374	0.16	0.244	0.222	0.362	0.106	0.259	0.273	0.568	0.102	0.166	0.164	0.461	0.061	0.323	0.155
rnd-6_family-1044	0.189	0.414	0.237	0.16	0.286	0.127	0.338	0.249	0.291	0.25	0.133	0.326	0.482	0.075	0.289	0.154
rnd-6_family-10668	0.267	0.364	0.185	0.183	0.486	0.132	0.301	0.081	0.312	0.326	0.259	0.103	0.434	0.118	0.325	0.123
rnd-6_family-10698	0.18	0.643	0.071	0.107	0.551	0.25	0.076	0.122	0.129	0.727	0.079	0.065	0.17	0.13	0.617	0.083
rnd-6_family-1132	0.197	0.58	0.142	0.081	0.297	0.226	0.33	0.146	0.227	0.402	0.192	0.179	0.333	0.161	0.321	0.185
rnd-6_family-1138	0.293	0.452	0.088	0.167	0.587	0.141	0.159	0.114	0.417	0.272	0.146	0.165	0.441	0.152	0.258	0.148
rnd-6_family-115	0.25	0.484	0.17	0.096	0.313	0.239	0.265	0.183	0.345	0.406	0.137	0.112	0.495	0.188	0.197	0.119
rnd-6_family-11813	0.067	0.662	0.109	0.163	0.124	0.23	0.393	0.253	0.097	0.608	0.132	0.163	0.116	0.42	0.232	0.231
rnd-6_family-11917	0.234	0.47	0.136	0.16	0.311	0.298	0.137	0.254	0.148	0.608	0.094	0.149	0.229	0.306	0.16	0.306
rnd-6_family-1225	0.227	0.458	0.215	0.1	0.262	0.263	0.247	0.229	0.327	0.362	0.204	0.107	0.248	0.292	0.311	0.149
rnd-6_family-1231	0.1	0.685	0.159	0.055	0.133	0.18	0.256	0.43	0.026	0.874	0.081	0.019	0.052	0.064	0.382	0.502
rnd-6_family-12768	0.179	0.537	0.119	0.165	0.329	0.32	0.175	0.176	0.152	0.519	0.087	0.243	0.344	0.206	0.109	0.341
rnd-6_family-12989	0.194	0.452	0.148	0.206	0.306	0.191	0.267	0.236	0.249	0.413	0.167	0.17	0.345	0.226	0.215	0.214
rnd-6_family-13284	0.357	0.304	0.183	0.157	0.417	0.168	0.249	0.166	0.367	0.262	0.231	0.139	0.389	0.154	0.287	0.171
rnd-6_family-1342	0.192	0.443	0.265	0.1	0.265	0.307	0.182	0.246	0.178	0.531	0.145	0.146	0.228	0.292	0.183	0.298
rnd-6_family-1362	0.138	0.353	0.254	0.255	0.182	0.447	0.125	0.246	0.274	0.296	0.317	0.113	0.239	0.201	0.423	0.137
rnd-6_family-1364	0.22	0.349	0.153	0.279	0.355	0.173	0.184	0.287	0.192	0.259	0.124	0.424	0.294	0.127	0.174	0.405
rnd-6_family-14023	0.276	0.321	0.179	0.224	0.24	0.275	0.226	0.26	0.212	0.419	0.157	0.211	0.16	0.47	0.257	0.113
rnd-6_family-1427	0.254	0.319	0.141	0.286	0.461	0.146	0.166	0.227	0.331	0.301	0.15	0.218	0.392	0.099	0.248	0.261
rnd-6_family-1428	0.409	0.393	0.028	0.17	0.34	0.335	0.084	0.241	0.271	0.4	0.129	0.201	0.387	0.318	0.133	0.162
rnd-6_family-146	0.199	0.559	0.099	0.143	0.316	0.339	0.206	0.14	0.52	0.289	0.086	0.105	0.168	0.18	0.486	0.166
rnd-6_family-1514	0.241	0.374	0.117	0.268	0.297	0.196	0.227	0.279	0.118	0.408	0.113	0.361	0.178	0.06	0.349	0.413
rnd-6_family-1536	0.227	0.468	0.134	0.171	0.328	0.207	0.228	0.238	0.199	0.414	0.167	0.221	0.152	0.365	0.299	0.183
rnd-6_family-1541	0.227	0.514	0.158	0.102	0.341	0.196	0.295	0.167	0.265	0.358	0.206	0.171	0.367	0.207	0.287	0.139
rnd-6_family-1544	0.278	0.288	0.154	0.28	0.317	0.204	0.195	0.284	0.295	0.284	0.163	0.258	0.349	0.18	0.21	0.261
rnd-6_family-1581	0.269	0.516	0.094	0.12	0.286	0.397	0.131	0.187	0.313	0.382	0.178	0.126	0.258	0.306	0.271	0.165
rnd-6_family-1583	0.12	0.515	0.144	0.221	0.156	0.298	0.163	0.384	0.035	0.13	0.022	0.813	0.034	0.102	0.021	0.844
rnd-6_family-1647	0.119	0.592	0.207	0.082	0.159	0.345	0.38	0.116	0.237	0.454	0.217	0.092	0.172	0.332	0.377	0.119
rnd-6_family-16611	0.259	0.277	0.18	0.283	0.29	0.212	0.19	0.307	0.328	0.212	0.131	0.329	0.24	0.228	0.183	0.348
rnd-6_family-1713	0.529	0.32	0.071	0.08	0.208	0.129	0.123	0.54	0.678	0.18	0.061	0.081	0.138	0.102	0.094	0.666
rnd-6_family-1740	0.162	0.605	0.1	0.134	0.253	0.229	0.275	0.242	0.173	0.466	0.139	0.222	0.341	0.261	0.225	0.173
rnd-6_family-1762	0.268	0.432	0.107	0.193	0.438	0.141	0.205	0.216	0.348	0.382	0.156	0.114	0.297	0.222	0.166	0.315
rnd-6_family-1793	0.232	0.296	0.381	0.091	0.269	0.174	0.435	0.121	0.294	0.266	0.291	0.149	0.258	0.255	0.352	0.134
rnd-6_family-1799	0.215	0.508	0.151	0.126	0.239	0.277	0.293	0.191	0.154	0.537	0.187	0.122	0.292	0.25	0.288	0.17
rnd-6_family-1827	0.118	0.606	0.052	0.223	0.251	0.311	0.108	0.33	0.066	0.714	0.036	0.185	0.319	0.3	0.138	0.242
rnd-6_family-1840	0.286	0.255	0.152	0.307	0.361	0.177	0.198	0.264	0.188	0.469	0.164	0.179	0.324	0.163	0.151	0.362
rnd-6_family-1858	0.193	0.513	0.17	0.124	0.271	0.28	0.186	0.262	0.22	0.522	0.142	0.116	0.43	0.203	0.173	0.194
rnd-6_family-1895	0.294	0.386	0.166	0.153	0.392	0.167	0.238	0.203	0.212	0.407	0.21	0.17	0.273	0.33	0.218	0.18
rnd-6_family-2016	0.157	0.526	0.197	0.12	0.324	0.197	0.226	0.252	0.105	0.537	0.294	0.063	0.267	0.178	0.177	0.378
rnd-6_family-2077	0.323	0.313	0.123	0.241	0.359	0.177	0.204	0.26	0.352	0.298	0.149	0.201	0.458	0.105	0.179	0.257
rnd-6_family-213	0.305	0.542	0.075	0.079	0.53	0.267	0.08	0.123	0.28	0.39	0.191	0.139	0.417	0.215	0.262	0.106
rnd-6_family-2132	0.151	0.428	0.251	0.17	0.136	0.307	0.452	0.106	0.128	0.415	0.303	0.154	0.279	0.356	0.27	0.096
rnd-6_family-222	0.31	0.409	0.149	0.132	0.356	0.257	0.204	0.183	0.319	0.412	0.163	0.106	0.436	0.258	0.219	0.087
rnd-6_family-2233	0.162	0.621	0.1	0.116	0.346	0.27	0.247	0.137	0.384	0.288	0.056	0.272	0.237	0.414	0.187	0.162
rnd-6_family-2334	0.252	0.326	0.233	0.189	0.339	0.222	0.253	0.186	0.273	0.336	0.2	0.191	0.261	0.273	0.29	0.176
rnd-6_family-2346	0.188	0.485	0.134	0.193	0.245	0.196	0.231	0.327	0.209	0.453	0.163	0.175	0.272	0.161	0.212	0.355
rnd-6_family-2402	0.242	0.334	0.182	0.241	0.267	0.177	0.299	0.257	0.289	0.302	0.22	0.189	0.293	0.169	0.256	0.282
rnd-6_family-2542	0.25	0.477	0.13	0.143	0.391	0.238	0.199	0.171	0.278	0.426	0.137	0.159	0.421	0.255	0.185	0.139
rnd-6_family-2543	0.224	0.486	0.159	0.13	0.355	0.291	0.16	0.194	0.303	0.363	0.185	0.149	0.273	0.328	0.184	0.215
rnd-6_family-2696	0.245	0.46	0.12	0.175	0.391	0.219	0.148	0.242	0.241	0.414	0.153	0.193	0.492	0.184	0.142	0.182
rnd-6_family-281	0.322	0.308	0.145	0.224	0.281	0.303	0.209	0.207	0.301	0.328	0.128	0.243	0.342	0.262	0.178	0.218
rnd-6_family-2848	0.206	0.355	0.306	0.133	0.275	0.13	0.258	0.338	0.376	0.29	0.147	0.187	0.391	0.16	0.21	0.24
rnd-6_family-2850	0.27	0.375	0.177	0.179	0.284	0.196	0.281	0.238	0.281	0.37	0.18	0.169	0.34	0.172	0.283	0.205
rnd-6_family-292	0.155	0.603	0.128	0.114	0.382	0.271	0.15	0.197	0.257	0.274	0.15	0.319	0.443	0.137	0.235	0.185
rnd-6_family-3002	0.254	0.447	0.188	0.111	0.316	0.221	0.309	0.154	0.288	0.355	0.271	0.086	0.379	0.158	0.332	0.131
rnd-6_family-3071	0.262	0.383	0.185	0.17	0.345	0.204	0.19	0.26	0.182	0.106	0.075	0.637	0.099	0.095	0.743	0.063
rnd-6_family-3124	0.261	0.429	0.111	0.2	0.357	0.168	0.185	0.29	0.279	0.385	0.059	0.277	0.36	0.372	0.127	0.142
rnd-6_family-3148	0.124	0.492	0.205	0.18	0.119	0.278	0.331	0.273	0.163	0.419	0.248	0.169	0.106	0.311	0.364	0.219
rnd-6_family-322	0.234	0.488	0.125	0.153	0.342	0.336	0.148	0.175	0.197	0.47	0.215	0.117	0.306	0.276	0.12	0.298
rnd-6_family-3280	0.193	0.492	0.169	0.145	0.342	0.145	0.276	0.237	0.258	0.304	0.226	0.211	0.335	0.136	0.231	0.297
rnd-6_family-3332	0.026	0.923	0.008	0.043	0.028	0.04	0.892	0.04	0.041	0.879	0.023	0.057	0.109	0.064	0.733	0.095
rnd-6_family-3346	0.22	0.509	0.139	0.132	0.335	0.262	0.252	0.151	0.282	0.347	0.163	0.208	0.404	0.163	0.312	0.121
rnd-6_family-3351	0.155	0.589	0.118	0.138	0.414	0.182	0.231	0.173	0.245	0.519	0.127	0.109	0.435	0.2	0.239	0.126
rnd-6_family-3418	0.167	0.672	0.1	0.062	0.484	0.293	0.114	0.108	0.175	0.661	0.099	0.066	0.344	0.239	0.281	0.137
rnd-6_family-3467	0.185	0.507	0.117	0.19	0.292	0.307	0.118	0.283	0.172	0.473	0.128	0.228	0.303	0.297	0.147	0.253
rnd-6_family-35	0.163	0.56	0.186	0.091	0.307	0.226	0.274	0.192	0.248	0.373	0.245	0.133	0.212	0.225	0.367	0.196
rnd-6_family-3568	0.101	0.578	0.22	0.101	0.165	0.462	0.25	0.122	0.157	0.259	0.349	0.235	0.303	0.213	0.347	0.137
rnd-6_family-3583	0.207	0.528	0.139	0.126	0.368	0.284	0.211	0.137	0.24	0.323	0.109	0.328	0.282	0.36	0.153	0.205
rnd-6_family-3627	0.277	0.477	0.099	0.146	0.336	0.33	0.156	0.178	0.298	0.431	0.161	0.11	0.316	0.334	0.161	0.189
rnd-6_family-3632	0.193	0.407	0.136	0.264	0.311	0.252	0.175	0.262	0.185	0.525	0.125	0.164	0.198	0.19	0.2	0.412
rnd-6_family-3652	0.223	0.554	0.1	0.123	0.33	0.233	0.172	0.265	0.199	0.422	0.08	0.299	0.266	0.301	0.153	0.28
rnd-6_family-3764	0.174	0.486	0.116	0.224	0.209	0.311	0.159	0.322	0.214	0.469	0.159	0.158	0.248	0.252	0.15	0.35
rnd-6_family-3845	0.217	0.428	0.201	0.154	0.326	0.154	0.27	0.25	0.178	0.482	0.159	0.182	0.391	0.141	0.311	0.157
rnd-6_family-3887	0.217	0.393	0.264	0.125	0.301	0.194	0.397	0.107	0.286	0.376	0.224	0.114	0.356	0.168	0.34	0.136
rnd-6_family-39	0.407	0.432	0.047	0.114	0.236	0.079	0.276	0.409	0.195	0.466	0.102	0.237	0.503	0.181	0.104	0.212
rnd-6_family-3935	0.116	0.663	0.173	0.048	0.142	0.662	0.122	0.073	0.229	0.515	0.166	0.09	0.235	0.478	0.197	0.09
rnd-6_family-4185	0.19	0.537	0.142	0.131	0.324	0.261	0.189	0.226	0.202	0.566	0.12	0.112	0.358	0.349	0.165	0.128
rnd-6_family-419	0.186	0.473	0.223	0.118	0.28	0.372	0.086	0.262	0.133	0.627	0.15	0.09	0.242	0.345	0.257	0.156
rnd-6_family-424	0.208	0.391	0.193	0.208	0.252	0.272	0.269	0.207	0.226	0.345	0.216	0.213	0.258	0.239	0.292	0.211
rnd-6_family-425	0.213	0.39	0.218	0.179	0.303	0.162	0.315	0.219	0.219	0.348	0.219	0.214	0.301	0.149	0.252	0.298
rnd-6_family-4322	0.192	0.226	0.249	0.333	0.183	0.282	0.216	0.319	0.211	0.212	0.224	0.354	0.148	0.275	0.14	0.437
rnd-6_family-433	0.148	0.468	0.171	0.213	0.346	0.147	0.222	0.284	0.157	0.524	0.148	0.17	0.481	0.154	0.157	0.208
rnd-6_family-473	0.249	0.483	0.111	0.157	0.402	0.243	0.165	0.19	0.216	0.57	0.1	0.114	0.448	0.222	0.136	0.195
rnd-6_family-4777	0.205	0.498	0.141	0.156	0.311	0.244	0.252	0.193	0.329	0.35	0.161	0.16	0.427	0.207	0.197	0.168
rnd-6_family-4843	0.327	0.362	0.083	0.228	0.316	0.265	0.157	0.261	0.267	0.419	0.105	0.209	0.419	0.202	0.111	0.267
rnd-6_family-4858	0.164	0.62	0.091	0.125	0.146	0.208	0.421	0.226	0.164	0.619	0.089	0.128	0.194	0.172	0.471	0.162
rnd-6_family-5007	0.132	0.537	0.087	0.243	0.106	0.268	0.099	0.527	0.12	0.493	0.131	0.256	0.084	0.247	0.149	0.52
rnd-6_family-516	0.275	0.533	0.094	0.098	0.32	0.318	0.134	0.228	0.493	0.319	0.096	0.092	0.59	0.152	0.104	0.154
rnd-6_family-5588	0.202	0.452	0.185	0.162	0.159	0.359	0.338	0.143	0.182	0.438	0.216	0.164	0.258	0.269	0.376	0.097
rnd-6_family-5618	0.248	0.442	0.14	0.17	0.384	0.254	0.191	0.17	0.324	0.377	0.104	0.196	0.43	0.216	0.183	0.171
rnd-6_family-5668	0.098	0.314	0.055	0.534	0.276	0.087	0.049	0.588	0.196	0.343	0.105	0.357	0.323	0.181	0.298	0.199
rnd-6_family-5707	0.214	0.369	0.231	0.187	0.396	0.123	0.336	0.145	0.349	0.327	0.192	0.133	0.386	0.196	0.257	0.162
rnd-6_family-5737	0.305	0.413	0.093	0.189	0.267	0.29	0.133	0.31	0.23	0.45	0.119	0.2	0.328	0.243	0.129	0.3
rnd-6_family-582	0.283	0.373	0.236	0.108	0.251	0.44	0.188	0.121	0.197	0.555	0.121	0.127	0.438	0.283	0.098	0.18
rnd-6_family-584	0.208	0.495	0.144	0.154	0.323	0.21	0.291	0.177	0.231	0.331	0.175	0.263	0.29	0.224	0.205	0.281
rnd-6_family-589	0.135	0.681	0.092	0.091	0.287	0.327	0.172	0.214	0.199	0.528	0.099	0.174	0.221	0.303	0.266	0.209
rnd-6_family-5911	0.219	0.316	0.197	0.268	0.321	0.165	0.162	0.353	0.247	0.432	0.141	0.18	0.331	0.191	0.271	0.207
rnd-6_family-5924	0.155	0.475	0.192	0.179	0.323	0.291	0.182	0.204	0.219	0.409	0.235	0.137	0.362	0.195	0.248	0.195
rnd-6_family-6038	0.385	0.27	0.194	0.15	0.377	0.136	0.237	0.251	0.298	0.391	0.159	0.152	0.461	0.111	0.232	0.195
rnd-6_family-6360	0.352	0.248	0.263	0.138	0.553	0.11	0.194	0.142	0.234	0.125	0.552	0.089	0.703	0.082	0.144	0.072
rnd-6_family-639	0.214	0.467	0.187	0.132	0.356	0.203	0.303	0.138	0.403	0.277	0.213	0.107	0.31	0.227	0.302	0.161
rnd-6_family-6451	0.556	0.106	0.324	0.014	0.345	0.573	0.065	0.016	0.188	0.466	0.207	0.139	0.187	0.372	0.298	0.143
rnd-6_family-6452	0.118	0.523	0.228	0.131	0.313	0.385	0.136	0.165	0.13	0.623	0.115	0.132	0.184	0.418	0.162	0.236
rnd-6_family-6476	0.177	0.435	0.141	0.247	0.279	0.269	0.209	0.242	0.235	0.377	0.195	0.193	0.231	0.231	0.37	0.168
rnd-6_family-6542	0.308	0.38	0.125	0.187	0.399	0.151	0.169	0.281	0.263	0.299	0.13	0.308	0.435	0.103	0.161	0.3
rnd-6_family-6560	0.136	0.505	0.237	0.123	0.283	0.217	0.211	0.289	0.154	0.516	0.227	0.104	0.375	0.202	0.174	0.249
rnd-6_family-6621	0.195	0.391	0.246	0.168	0.245	0.207	0.234	0.315	0.206	0.353	0.223	0.218	0.269	0.133	0.359	0.238
rnd-6_family-6678	0.095	0.602	0.231	0.072	0.138	0.43	0.358	0.074	0.124	0.514	0.267	0.095	0.195	0.343	0.353	0.109
rnd-6_family-6731	0.259	0.413	0.162	0.165	0.387	0.196	0.191	0.225	0.282	0.486	0.141	0.091	0.475	0.161	0.131	0.233
rnd-6_family-6790	0.162	0.626	0.121	0.091	0.259	0.31	0.276	0.155	0.4	0.342	0.156	0.103	0.3	0.236	0.298	0.166
rnd-6_family-6962	0.106	0.593	0.226	0.075	0.143	0.368	0.371	0.118	0.206	0.487	0.205	0.102	0.193	0.371	0.352	0.083
rnd-6_family-7	0.211	0.427	0.142	0.22	0.42	0.15	0.142	0.288	0.172	0.361	0.224	0.243	0.402	0.12	0.207	0.271
rnd-6_family-71	0.026	0.926	0.015	0.033	0.889	0.033	0.033	0.044	0.015	0.902	0.059	0.024	0.86	0.021	0.034	0.086
rnd-6_family-7114	0.362	0.314	0.146	0.178	0.186	0.176	0.281	0.358	0.197	0.598	0.077	0.128	0.48	0.09	0.285	0.145
rnd-6_family-7115	0.195	0.465	0.155	0.185	0.307	0.208	0.171	0.315	0.214	0.428	0.171	0.186	0.265	0.178	0.255	0.302
rnd-6_family-7456	0.11	0.627	0.163	0.101	0.201	0.289	0.16	0.351	0.188	0.395	0.274	0.143	0.366	0.222	0.19	0.222
rnd-6_family-746	0.279	0.454	0.066	0.202	0.441	0.166	0.098	0.295	0.23	0.402	0.142	0.226	0.537	0.161	0.084	0.218
rnd-6_family-7859	0.058	0.048	0.864	0.031	0.038	0.055	0.034	0.873	0.12	0.146	0.623	0.111	0.153	0.087	0.086	0.674
rnd-6_family-7861	0.22	0.521	0.142	0.117	0.377	0.25	0.247	0.126	0.427	0.327	0.132	0.114	0.262	0.263	0.344	0.131
rnd-6_family-8398	0.138	0.588	0.17	0.105	0.249	0.319	0.306	0.127	0.202	0.347	0.218	0.232	0.285	0.297	0.316	0.102
rnd-6_family-841	0.135	0.641	0.099	0.126	0.233	0.27	0.139	0.358	0.119	0.482	0.17	0.229	0.219	0.189	0.179	0.413
rnd-6_family-8428	0.209	0.556	0.14	0.095	0.334	0.296	0.165	0.205	0.432	0.253	0.2	0.116	0.252	0.207	0.147	0.395
rnd-6_family-843	0.179	0.571	0.097	0.153	0.165	0.132	0.45	0.253	0.165	0.642	0.072	0.121	0.133	0.132	0.504	0.232
rnd-6_family-8543	0.283	0.432	0.146	0.139	0.389	0.247	0.14	0.224	0.256	0.421	0.148	0.175	0.408	0.234	0.203	0.155
rnd-6_family-866	0.151	0.553	0.155	0.142	0.553	0.157	0.102	0.188	0.261	0.373	0.14	0.225	0.369	0.168	0.159	0.303
rnd-6_family-8677	0.253	0.491	0.115	0.142	0.307	0.358	0.17	0.164	0.263	0.508	0.105	0.124	0.317	0.308	0.235	0.14
rnd-6_family-87	0.252	0.488	0.124	0.136	0.309	0.226	0.307	0.157	0.369	0.294	0.229	0.108	0.527	0.138	0.256	0.079
rnd-6_family-889	0.266	0.467	0.121	0.146	0.252	0.392	0.135	0.221	0.23	0.387	0.214	0.169	0.297	0.264	0.252	0.188
rnd-6_family-9006	0.245	0.491	0.137	0.127	0.397	0.189	0.247	0.168	0.28	0.371	0.196	0.152	0.429	0.185	0.206	0.18
rnd-6_family-901	0.212	0.657	0.097	0.034	0.836	0.098	0.026	0.04	0.266	0.535	0.107	0.092	0.728	0.096	0.025	0.151
rnd-6_family-911	0.283	0.371	0.188	0.158	0.307	0.2	0.365	0.128	0.274	0.32	0.205	0.2	0.311	0.198	0.366	0.124
rnd-6_family-916	0.185	0.425	0.095	0.294	0.383	0.2	0.106	0.311	0.208	0.392	0.182	0.217	0.294	0.235	0.146	0.325
rnd-6_family-9190	0.177	0.61	0.133	0.08	0.342	0.294	0.238	0.126	0.128	0.435	0.366	0.071	0.372	0.259	0.275	0.094
rnd-6_family-9281	0.218	0.441	0.194	0.147	0.34	0.207	0.305	0.148	0.217	0.344	0.312	0.128	0.328	0.198	0.302	0.171
rnd-6_family-953	0.125	0.678	0.068	0.129	0.267	0.397	0.111	0.224	0.134	0.58	0.099	0.187	0.273	0.313	0.105	0.31
rnd-6_family-963	0.195	0.519	0.165	0.121	0.314	0.159	0.324	0.203	0.329	0.257	0.219	0.195	0.342	0.189	0.34	0.129
rnd-6_family-964	0.188	0.575	0.143	0.094	0.248	0.364	0.295	0.093	0.442	0.28	0.094	0.185	0.165	0.192	0.47	0.173
rnd-6_family-973	0.265	0.362	0.238	0.135	0.315	0.208	0.287	0.189	0.131	0.593	0.097	0.179	0.255	0.122	0.413	0.209
rnd-6_family-9780	0.261	0.483	0.057	0.2	0.59	0.1	0.093	0.217	0.465	0.284	0.114	0.137	0.509	0.158	0.163	0.17
rnd-1_family-100	0.212	0.324	0.215	0.249	0.258	0.186	0.271	0.285	0.244	0.286	0.233	0.237	0.288	0.163	0.29	0.259
rnd-1_family-108	0.189	0.381	0.19	0.24	0.256	0.215	0.265	0.264	0.231	0.276	0.192	0.301	0.176	0.153	0.395	0.276
rnd-1_family-1096	0.054	0.788	0.1	0.058	0.141	0.101	0.335	0.423	0.037	0.219	0.482	0.262	0.164	0.394	0.321	0.122
rnd-1_family-1140	0.19	0.45	0.194	0.166	0.267	0.247	0.262	0.223	0.197	0.616	0.112	0.075	0.504	0.112	0.197	0.186
rnd-1_family-13	0.284	0.38	0.179	0.157	0.345	0.222	0.242	0.191	0.318	0.334	0.181	0.167	0.352	0.189	0.253	0.206
rnd-1_family-133	0.103	0.664	0.105	0.128	0.343	0.154	0.215	0.287	0.114	0.706	0.064	0.115	0.552	0.146	0.127	0.175
rnd-1_family-136	0.173	0.585	0.125	0.116	0.431	0.17	0.171	0.228	0.153	0.599	0.121	0.128	0.454	0.135	0.153	0.257
rnd-1_family-138	0.056	0.8	0.083	0.061	0.245	0.271	0.242	0.242	0.06	0.789	0.084	0.066	0.325	0.258	0.186	0.231
rnd-1_family-141	0.092	0.584	0.209	0.115	0.327	0.246	0.229	0.198	0.106	0.662	0.132	0.1	0.231	0.298	0.228	0.243
rnd-1_family-149	0.067	0.781	0.074	0.078	0.259	0.178	0.264	0.299	0.06	0.832	0.046	0.063	0.193	0.133	0.277	0.396
rnd-1_family-155	0.233	0.359	0.243	0.164	0.341	0.168	0.256	0.235	0.241	0.259	0.304	0.196	0.234	0.28	0.261	0.226
rnd-1_family-157	0.242	0.348	0.215	0.195	0.278	0.22	0.247	0.254	0.218	0.318	0.276	0.189	0.293	0.161	0.26	0.286
rnd-1_family-161	0.186	0.58	0.124	0.11	0.408	0.211	0.22	0.16	0.169	0.554	0.152	0.125	0.434	0.173	0.207	0.185
rnd-1_family-172	0.102	0.736	0.087	0.075	0.321	0.262	0.203	0.214	0.095	0.775	0.064	0.066	0.298	0.219	0.216	0.266
rnd-1_family-182	0.155	0.486	0.153	0.206	0.229	0.282	0.258	0.231	0.154	0.436	0.16	0.251	0.344	0.23	0.207	0.219
rnd-1_family-191	0.187	0.447	0.208	0.158	0.262	0.177	0.192	0.369	0.253	0.357	0.174	0.216	0.275	0.165	0.171	0.389
rnd-1_family-20	0.204	0.555	0.102	0.139	0.495	0.164	0.169	0.172	0.263	0.404	0.154	0.178	0.392	0.191	0.21	0.207
rnd-1_family-207	0.166	0.445	0.206	0.183	0.291	0.235	0.226	0.248	0.136	0.347	0.199	0.317	0.258	0.176	0.174	0.391
rnd-1_family-22	0.168	0.483	0.166	0.183	0.291	0.206	0.254	0.25	0.241	0.287	0.173	0.3	0.242	0.186	0.286	0.286
rnd-1_family-232	0.132	0.567	0.138	0.163	0.314	0.279	0.223	0.184	0.158	0.447	0.153	0.242	0.282	0.255	0.301	0.162
rnd-1_family-240	0.115	0.662	0.111	0.113	0.258	0.221	0.27	0.251	0.095	0.697	0.098	0.11	0.431	0.165	0.221	0.183
rnd-1_family-26	0.187	0.513	0.137	0.163	0.312	0.235	0.208	0.245	0.206	0.442	0.148	0.204	0.375	0.199	0.243	0.183
rnd-1_family-264	0.186	0.448	0.186	0.181	0.264	0.246	0.241	0.249	0.282	0.26	0.248	0.21	0.267	0.297	0.219	0.218
rnd-1_family-271	0.273	0.363	0.159	0.205	0.271	0.256	0.201	0.272	0.209	0.439	0.114	0.238	0.345	0.204	0.152	0.299
rnd-1_family-304	0.274	0.361	0.142	0.223	0.325	0.217	0.214	0.244	0.202	0.484	0.128	0.186	0.258	0.238	0.222	0.283
rnd-1_family-306	0.207	0.278	0.239	0.275	0.24	0.169	0.276	0.315	0.22	0.274	0.275	0.232	0.309	0.126	0.242	0.323
rnd-1_family-32	0.193	0.473	0.166	0.168	0.28	0.244	0.222	0.254	0.211	0.387	0.211	0.191	0.318	0.189	0.249	0.245
rnd-1_family-326	0.041	0.826	0.073	0.059	0.105	0.17	0.662	0.064	0.086	0.721	0.097	0.096	0.194	0.295	0.327	0.184
rnd-1_family-33	0.17	0.533	0.145	0.152	0.332	0.211	0.209	0.249	0.213	0.363	0.177	0.246	0.277	0.193	0.305	0.224
rnd-1_family-341	0.063	0.803	0.085	0.048	0.1	0.295	0.38	0.225	0.082	0.72	0.122	0.076	0.211	0.252	0.297	0.24
rnd-1_family-353	0.194	0.35	0.188	0.269	0.274	0.159	0.26	0.307	0.171	0.403	0.122	0.304	0.286	0.166	0.217	0.332
rnd-1_family-379	0.205	0.337	0.236	0.223	0.239	0.19	0.28	0.292	0.232	0.302	0.283	0.182	0.289	0.133	0.25	0.328
[truncated: 224 more rows]
