# Supplementary material for: A mammalian-like piRNA pathway in Axolotl reveals the origins of piRNA-directed DNA methylation
Source: EMBO J. 2025 Nov 13;45(6):1933–56. doi: 10.1038/s44318-025-00631-w (PMC7618676; doi:10.1038/s44318-025-00631-w)
Supplement: Supplementary file 12 — Source data Fig. 6 [file 44318_2025_631_MOESM12_ESM.zip › Figure 6/6D/5enddis_freq.csv]

condition	gap	mean	sd	TE	family	class
oocyte	0	0	0	Eulor5A	DNA-Crypton-A	DNA
oocyte	1	0.0185	0.026	Eulor5A	DNA-Crypton-A	DNA
oocyte	2	0.111	0.157	Eulor5A	DNA-Crypton-A	DNA
oocyte	3	0.0185	0.026	Eulor5A	DNA-Crypton-A	DNA
oocyte	4	0.0185	0.026	Eulor5A	DNA-Crypton-A	DNA
oocyte	5	0	0	Eulor5A	DNA-Crypton-A	DNA
oocyte	6	0	0	Eulor5A	DNA-Crypton-A	DNA
oocyte	7	0	0	Eulor5A	DNA-Crypton-A	DNA
oocyte	8	0.0185	0.026	Eulor5A	DNA-Crypton-A	DNA
oocyte	9	0	0	Eulor5A	DNA-Crypton-A	DNA
oocyte	10	0.0185	0.026	Eulor5A	DNA-Crypton-A	DNA
oocyte	11	0.037	0.052	Eulor5A	DNA-Crypton-A	DNA
oocyte	12	0	0	Eulor5A	DNA-Crypton-A	DNA
oocyte	13	0.0185	0.026	Eulor5A	DNA-Crypton-A	DNA
oocyte	14	0.0185	0.026	Eulor5A	DNA-Crypton-A	DNA
oocyte	15	0	0	Eulor5A	DNA-Crypton-A	DNA
oocyte	16	0.037	0.052	Eulor5A	DNA-Crypton-A	DNA
oocyte	17	0	0	Eulor5A	DNA-Crypton-A	DNA
oocyte	18	0.0185	0.026	Eulor5A	DNA-Crypton-A	DNA
oocyte	19	0	0	Eulor5A	DNA-Crypton-A	DNA
oocyte	20	0.0185	0.026	Eulor5A	DNA-Crypton-A	DNA
oocyte	21	0	0	Eulor5A	DNA-Crypton-A	DNA
oocyte	22	0	0	Eulor5A	DNA-Crypton-A	DNA
oocyte	23	0.0185	0.026	Eulor5A	DNA-Crypton-A	DNA
oocyte	24	0.2685	0.327	Eulor5A	DNA-Crypton-A	DNA
oocyte	25	0	0	Eulor5A	DNA-Crypton-A	DNA
oocyte	26	0.0555	0.078	Eulor5A	DNA-Crypton-A	DNA
oocyte	27	0.0185	0.026	Eulor5A	DNA-Crypton-A	DNA
oocyte	28	0.0185	0.026	Eulor5A	DNA-Crypton-A	DNA
oocyte	29	0	0	Eulor5A	DNA-Crypton-A	DNA
oocyte	30	0.2685	0.327	Eulor5A	DNA-Crypton-A	DNA
testis	0	0.02	0.001	Eulor5A	DNA-Crypton-A	DNA
testis	1	0.02	0.001	Eulor5A	DNA-Crypton-A	DNA
testis	2	0.098	0.048	Eulor5A	DNA-Crypton-A	DNA
testis	3	0.015	0.006	Eulor5A	DNA-Crypton-A	DNA
testis	4	0.031	0.017	Eulor5A	DNA-Crypton-A	DNA
testis	5	0.0055	0.008	Eulor5A	DNA-Crypton-A	DNA
testis	6	0.0245	0.019	Eulor5A	DNA-Crypton-A	DNA
testis	7	0.0095	0.013	Eulor5A	DNA-Crypton-A	DNA
testis	8	0.0105	0.015	Eulor5A	DNA-Crypton-A	DNA
testis	9	0.019	0.027	Eulor5A	DNA-Crypton-A	DNA
testis	10	0.0055	0.008	Eulor5A	DNA-Crypton-A	DNA
testis	11	0.0055	0.008	Eulor5A	DNA-Crypton-A	DNA
testis	12	0	0	Eulor5A	DNA-Crypton-A	DNA
testis	13	0.0055	0.008	Eulor5A	DNA-Crypton-A	DNA
testis	14	0.0295	0.012	Eulor5A	DNA-Crypton-A	DNA
testis	15	0.034	0.033	Eulor5A	DNA-Crypton-A	DNA
testis	16	0.015	0.006	Eulor5A	DNA-Crypton-A	DNA
testis	17	0.0245	0.019	Eulor5A	DNA-Crypton-A	DNA
testis	18	0.0535	0.03	Eulor5A	DNA-Crypton-A	DNA
testis	19	0.0105	0.015	Eulor5A	DNA-Crypton-A	DNA
testis	20	0.0095	0.013	Eulor5A	DNA-Crypton-A	DNA
testis	21	0.019	0.027	Eulor5A	DNA-Crypton-A	DNA
testis	22	0.015	0.006	Eulor5A	DNA-Crypton-A	DNA
testis	23	0.386	0.252	Eulor5A	DNA-Crypton-A	DNA
testis	24	0.019	0.027	Eulor5A	DNA-Crypton-A	DNA
testis	25	0.0095	0.013	Eulor5A	DNA-Crypton-A	DNA
testis	26	0.015	0.006	Eulor5A	DNA-Crypton-A	DNA
testis	27	0.039	0.025	Eulor5A	DNA-Crypton-A	DNA
testis	28	0.0295	0.012	Eulor5A	DNA-Crypton-A	DNA
testis	29	0.0255	0.009	Eulor5A	DNA-Crypton-A	DNA
testis	30	0	0	Eulor5A	DNA-Crypton-A	DNA
oocyte	0	0	0	Eulor5B	DNA-Crypton-A	DNA
oocyte	1	0	0	Eulor5B	DNA-Crypton-A	DNA
oocyte	2	0	0	Eulor5B	DNA-Crypton-A	DNA
oocyte	3	0.5	0.707	Eulor5B	DNA-Crypton-A	DNA
oocyte	4	0	0	Eulor5B	DNA-Crypton-A	DNA
oocyte	5	0	0	Eulor5B	DNA-Crypton-A	DNA
oocyte	6	0	0	Eulor5B	DNA-Crypton-A	DNA
oocyte	7	0	0	Eulor5B	DNA-Crypton-A	DNA
oocyte	8	0	0	Eulor5B	DNA-Crypton-A	DNA
oocyte	9	0	0	Eulor5B	DNA-Crypton-A	DNA
oocyte	10	0	0	Eulor5B	DNA-Crypton-A	DNA
oocyte	11	0	0	Eulor5B	DNA-Crypton-A	DNA
oocyte	12	0	0	Eulor5B	DNA-Crypton-A	DNA
oocyte	13	0	0	Eulor5B	DNA-Crypton-A	DNA
oocyte	14	0	0	Eulor5B	DNA-Crypton-A	DNA
oocyte	15	0	0	Eulor5B	DNA-Crypton-A	DNA
oocyte	16	0	0	Eulor5B	DNA-Crypton-A	DNA
oocyte	17	0	0	Eulor5B	DNA-Crypton-A	DNA
oocyte	18	0	0	Eulor5B	DNA-Crypton-A	DNA
oocyte	19	0	0	Eulor5B	DNA-Crypton-A	DNA
oocyte	20	0	0	Eulor5B	DNA-Crypton-A	DNA
oocyte	21	0	0	Eulor5B	DNA-Crypton-A	DNA
oocyte	22	0	0	Eulor5B	DNA-Crypton-A	DNA
oocyte	23	0	0	Eulor5B	DNA-Crypton-A	DNA
oocyte	24	0	0	Eulor5B	DNA-Crypton-A	DNA
oocyte	25	0	0	Eulor5B	DNA-Crypton-A	DNA
oocyte	26	0	0	Eulor5B	DNA-Crypton-A	DNA
oocyte	27	0	0	Eulor5B	DNA-Crypton-A	DNA
oocyte	28	0	0	Eulor5B	DNA-Crypton-A	DNA
oocyte	29	0	0	Eulor5B	DNA-Crypton-A	DNA
oocyte	30	0	0	Eulor5B	DNA-Crypton-A	DNA
testis	0	0.0185	0.026	Eulor5B	DNA-Crypton-A	DNA
testis	1	0	0	Eulor5B	DNA-Crypton-A	DNA
testis	2	0	0	Eulor5B	DNA-Crypton-A	DNA
testis	3	0	0	Eulor5B	DNA-Crypton-A	DNA
testis	4	0	0	Eulor5B	DNA-Crypton-A	DNA
testis	5	0	0	Eulor5B	DNA-Crypton-A	DNA
testis	6	0	0	Eulor5B	DNA-Crypton-A	DNA
testis	7	0	0	Eulor5B	DNA-Crypton-A	DNA
testis	8	0	0	Eulor5B	DNA-Crypton-A	DNA
testis	9	0	0	Eulor5B	DNA-Crypton-A	DNA
testis	10	0.0185	0.026	Eulor5B	DNA-Crypton-A	DNA
testis	11	0.0185	0.026	Eulor5B	DNA-Crypton-A	DNA
testis	12	0	0	Eulor5B	DNA-Crypton-A	DNA
testis	13	0	0	Eulor5B	DNA-Crypton-A	DNA
testis	14	0.0185	0.026	Eulor5B	DNA-Crypton-A	DNA
testis	15	0	0	Eulor5B	DNA-Crypton-A	DNA
testis	16	0	0	Eulor5B	DNA-Crypton-A	DNA
testis	17	0	0	Eulor5B	DNA-Crypton-A	DNA
testis	18	0	0	Eulor5B	DNA-Crypton-A	DNA
testis	19	0.25	0.354	Eulor5B	DNA-Crypton-A	DNA
testis	20	0	0	Eulor5B	DNA-Crypton-A	DNA
testis	21	0	0	Eulor5B	DNA-Crypton-A	DNA
testis	22	0	0	Eulor5B	DNA-Crypton-A	DNA
testis	23	0	0	Eulor5B	DNA-Crypton-A	DNA
testis	24	0	0	Eulor5B	DNA-Crypton-A	DNA
testis	25	0	0	Eulor5B	DNA-Crypton-A	DNA
testis	26	0.0185	0.026	Eulor5B	DNA-Crypton-A	DNA
testis	27	0.074	0.105	Eulor5B	DNA-Crypton-A	DNA
testis	28	0.1665	0.235	Eulor5B	DNA-Crypton-A	DNA
testis	29	0.1295	0.183	Eulor5B	DNA-Crypton-A	DNA
testis	30	0.287	0.301	Eulor5B	DNA-Crypton-A	DNA
oocyte	0	0	0	Eulor6A	DNA-Crypton	DNA
oocyte	1	0.06	0.085	Eulor6A	DNA-Crypton	DNA
oocyte	2	0	0	Eulor6A	DNA-Crypton	DNA
oocyte	3	0.097	0.033	Eulor6A	DNA-Crypton	DNA
oocyte	4	0.06	0.085	Eulor6A	DNA-Crypton	DNA
oocyte	5	0.323	0.119	Eulor6A	DNA-Crypton	DNA
oocyte	6	0.06	0.085	Eulor6A	DNA-Crypton	DNA
oocyte	7	0	0	Eulor6A	DNA-Crypton	DNA
oocyte	8	0.011	0.016	Eulor6A	DNA-Crypton	DNA
oocyte	9	0	0	Eulor6A	DNA-Crypton	DNA
oocyte	10	0	0	Eulor6A	DNA-Crypton	DNA
oocyte	11	0	0	Eulor6A	DNA-Crypton	DNA
oocyte	12	0.0185	0.026	Eulor6A	DNA-Crypton	DNA
oocyte	13	0.0185	0.026	Eulor6A	DNA-Crypton	DNA
oocyte	14	0.037	0.052	Eulor6A	DNA-Crypton	DNA
oocyte	15	0	0	Eulor6A	DNA-Crypton	DNA
oocyte	16	0	0	Eulor6A	DNA-Crypton	DNA
oocyte	17	0.0055	0.008	Eulor6A	DNA-Crypton	DNA
oocyte	18	0.074	0.105	Eulor6A	DNA-Crypton	DNA
oocyte	19	0.024	0.018	Eulor6A	DNA-Crypton	DNA
oocyte	20	0.027	0.038	Eulor6A	DNA-Crypton	DNA
oocyte	21	0.0455	0.012	Eulor6A	DNA-Crypton	DNA
oocyte	22	0.04	0.004	Eulor6A	DNA-Crypton	DNA
oocyte	23	0.0055	0.008	Eulor6A	DNA-Crypton	DNA
oocyte	24	0.04	0.004	Eulor6A	DNA-Crypton	DNA
oocyte	25	0.0185	0.026	Eulor6A	DNA-Crypton	DNA
oocyte	26	0	0	Eulor6A	DNA-Crypton	DNA
oocyte	27	0.0185	0.026	Eulor6A	DNA-Crypton	DNA
oocyte	28	0	0	Eulor6A	DNA-Crypton	DNA
oocyte	29	0	0	Eulor6A	DNA-Crypton	DNA
oocyte	30	0.0165	0.023	Eulor6A	DNA-Crypton	DNA
testis	0	0.0455	0.064	Eulor6A	DNA-Crypton	DNA
testis	1	0.0225	0.032	Eulor6A	DNA-Crypton	DNA
testis	2	0.0275	0.025	Eulor6A	DNA-Crypton	DNA
testis	3	0	0	Eulor6A	DNA-Crypton	DNA
testis	4	0.005	0.007	Eulor6A	DNA-Crypton	DNA
testis	5	0.0105	0.015	Eulor6A	DNA-Crypton	DNA
testis	6	0	0	Eulor6A	DNA-Crypton	DNA
testis	7	0.005	0.007	Eulor6A	DNA-Crypton	DNA
testis	8	0.1165	0.101	Eulor6A	DNA-Crypton	DNA
testis	9	0.005	0.007	Eulor6A	DNA-Crypton	DNA
testis	10	0.0155	0.022	Eulor6A	DNA-Crypton	DNA
testis	11	0.005	0.007	Eulor6A	DNA-Crypton	DNA
testis	12	0.0105	0.015	Eulor6A	DNA-Crypton	DNA
testis	13	0.159	0.225	Eulor6A	DNA-Crypton	DNA
testis	14	0.005	0.007	Eulor6A	DNA-Crypton	DNA
testis	15	0.038	0.01	Eulor6A	DNA-Crypton	DNA
testis	16	0	0	Eulor6A	DNA-Crypton	DNA
testis	17	0.005	0.007	Eulor6A	DNA-Crypton	DNA
testis	18	0	0	Eulor6A	DNA-Crypton	DNA
testis	19	0.0435	0.002	Eulor6A	DNA-Crypton	DNA
testis	20	0.056	0.049	Eulor6A	DNA-Crypton	DNA
testis	21	0.005	0.007	Eulor6A	DNA-Crypton	DNA
testis	22	0.094	0.133	Eulor6A	DNA-Crypton	DNA
testis	23	0.0765	0.021	Eulor6A	DNA-Crypton	DNA
testis	24	0.08	0.049	Eulor6A	DNA-Crypton	DNA
testis	25	0.052	0.074	Eulor6A	DNA-Crypton	DNA
testis	26	0.061	0.042	Eulor6A	DNA-Crypton	DNA
testis	27	0.005	0.007	Eulor6A	DNA-Crypton	DNA
testis	28	0.0105	0.015	Eulor6A	DNA-Crypton	DNA
testis	29	0.0225	0.032	Eulor6A	DNA-Crypton	DNA
testis	30	0.0155	0.022	Eulor6A	DNA-Crypton	DNA
oocyte	0	0.0075	0.011	Eulor6B	DNA-Crypton	DNA
oocyte	1	0.112	0.116	Eulor6B	DNA-Crypton	DNA
oocyte	2	0.015	0.021	Eulor6B	DNA-Crypton	DNA
oocyte	3	0.0075	0.011	Eulor6B	DNA-Crypton	DNA
oocyte	4	0.0075	0.011	Eulor6B	DNA-Crypton	DNA
oocyte	5	0	0	Eulor6B	DNA-Crypton	DNA
oocyte	6	0	0	Eulor6B	DNA-Crypton	DNA
oocyte	7	0.044	0.03	Eulor6B	DNA-Crypton	DNA
oocyte	8	0.0115	0.016	Eulor6B	DNA-Crypton	DNA
oocyte	9	0	0	Eulor6B	DNA-Crypton	DNA
oocyte	10	0.0075	0.011	Eulor6B	DNA-Crypton	DNA
oocyte	11	0.056	0.058	Eulor6B	DNA-Crypton	DNA
oocyte	12	0.3625	0.035	Eulor6B	DNA-Crypton	DNA
oocyte	13	0	0	Eulor6B	DNA-Crypton	DNA
oocyte	14	0.004	0.006	Eulor6B	DNA-Crypton	DNA
oocyte	15	0.094	0.133	Eulor6B	DNA-Crypton	DNA
oocyte	16	0.019	0.027	Eulor6B	DNA-Crypton	DNA
oocyte	17	0.0115	0.016	Eulor6B	DNA-Crypton	DNA
oocyte	18	0.004	0.006	Eulor6B	DNA-Crypton	DNA
oocyte	19	0.0365	0.04	Eulor6B	DNA-Crypton	DNA
oocyte	20	0.015	0.021	Eulor6B	DNA-Crypton	DNA
oocyte	21	0.035	0.004	Eulor6B	DNA-Crypton	DNA
oocyte	22	0.0475	0.025	Eulor6B	DNA-Crypton	DNA
oocyte	23	0.0115	0.016	Eulor6B	DNA-Crypton	DNA
oocyte	24	0.0115	0.016	Eulor6B	DNA-Crypton	DNA
oocyte	25	0.0075	0.011	Eulor6B	DNA-Crypton	DNA
oocyte	26	0.0115	0.016	Eulor6B	DNA-Crypton	DNA
oocyte	27	0.016	0.023	Eulor6B	DNA-Crypton	DNA
oocyte	28	0	0	Eulor6B	DNA-Crypton	DNA
oocyte	29	0.0075	0.011	Eulor6B	DNA-Crypton	DNA
oocyte	30	0.04	0.035	Eulor6B	DNA-Crypton	DNA
testis	0	0.023	0.018	Eulor6B	DNA-Crypton	DNA
testis	1	0.0225	0.001	Eulor6B	DNA-Crypton	DNA
testis	2	0.0385	0.018	Eulor6B	DNA-Crypton	DNA
testis	3	0.044	0.006	Eulor6B	DNA-Crypton	DNA
testis	4	0.041	0.001	Eulor6B	DNA-Crypton	DNA
testis	5	0.042	0.008	Eulor6B	DNA-Crypton	DNA
testis	6	0.068	0.008	Eulor6B	DNA-Crypton	DNA
testis	7	0.038	0.008	Eulor6B	DNA-Crypton	DNA
testis	8	0.031	0.003	Eulor6B	DNA-Crypton	DNA
testis	9	0.0205	0.008	Eulor6B	DNA-Crypton	DNA
testis	10	0.0235	0.012	Eulor6B	DNA-Crypton	DNA
testis	11	0.024	0.003	Eulor6B	DNA-Crypton	DNA
testis	12	0.0265	0.012	Eulor6B	DNA-Crypton	DNA
testis	13	0.014	0.011	Eulor6B	DNA-Crypton	DNA
testis	14	0.019	0.004	Eulor6B	DNA-Crypton	DNA
testis	15	0.0065	0.009	Eulor6B	DNA-Crypton	DNA
testis	16	0.02	0.013	Eulor6B	DNA-Crypton	DNA
testis	17	0.037	0.02	Eulor6B	DNA-Crypton	DNA
testis	18	0.013	0.008	Eulor6B	DNA-Crypton	DNA
testis	19	0.0525	0.008	Eulor6B	DNA-Crypton	DNA
testis	20	0.0185	0.001	Eulor6B	DNA-Crypton	DNA
testis	21	0.0365	0.011	Eulor6B	DNA-Crypton	DNA
testis	22	0.0385	0.013	Eulor6B	DNA-Crypton	DNA
testis	23	0.0385	0.013	Eulor6B	DNA-Crypton	DNA
testis	24	0.056	0.017	Eulor6B	DNA-Crypton	DNA
testis	25	0.0645	0.032	Eulor6B	DNA-Crypton	DNA
testis	26	0.019	0.004	Eulor6B	DNA-Crypton	DNA
testis	27	0.022	0.004	Eulor6B	DNA-Crypton	DNA
testis	28	0.0475	0.001	Eulor6B	DNA-Crypton	DNA
testis	29	0.028	0.007	Eulor6B	DNA-Crypton	DNA
testis	30	0.0275	0.002	Eulor6B	DNA-Crypton	DNA
oocyte	0	0	0	Eulor6C	DNA-Crypton	DNA
oocyte	1	0	0	Eulor6C	DNA-Crypton	DNA
oocyte	2	0	0	Eulor6C	DNA-Crypton	DNA
oocyte	3	0	0	Eulor6C	DNA-Crypton	DNA
oocyte	4	0	0	Eulor6C	DNA-Crypton	DNA
oocyte	5	0	0	Eulor6C	DNA-Crypton	DNA
oocyte	6	0	0	Eulor6C	DNA-Crypton	DNA
oocyte	7	0	0	Eulor6C	DNA-Crypton	DNA
oocyte	8	0	0	Eulor6C	DNA-Crypton	DNA
oocyte	9	0	0	Eulor6C	DNA-Crypton	DNA
oocyte	10	0	0	Eulor6C	DNA-Crypton	DNA
oocyte	11	0	0	Eulor6C	DNA-Crypton	DNA
oocyte	12	0	0	Eulor6C	DNA-Crypton	DNA
oocyte	13	0	0	Eulor6C	DNA-Crypton	DNA
oocyte	14	0	0	Eulor6C	DNA-Crypton	DNA
oocyte	15	0	0	Eulor6C	DNA-Crypton	DNA
oocyte	16	0	0	Eulor6C	DNA-Crypton	DNA
oocyte	17	0	0	Eulor6C	DNA-Crypton	DNA
oocyte	18	0	0	Eulor6C	DNA-Crypton	DNA
oocyte	19	0	0	Eulor6C	DNA-Crypton	DNA
oocyte	20	0	0	Eulor6C	DNA-Crypton	DNA
oocyte	21	0	0	Eulor6C	DNA-Crypton	DNA
oocyte	22	0	0	Eulor6C	DNA-Crypton	DNA
oocyte	23	0	0	Eulor6C	DNA-Crypton	DNA
oocyte	24	0	0	Eulor6C	DNA-Crypton	DNA
oocyte	25	0	0	Eulor6C	DNA-Crypton	DNA
oocyte	26	0	0	Eulor6C	DNA-Crypton	DNA
oocyte	27	0	0	Eulor6C	DNA-Crypton	DNA
oocyte	28	0	0	Eulor6C	DNA-Crypton	DNA
oocyte	29	0	0	Eulor6C	DNA-Crypton	DNA
oocyte	30	0	0	Eulor6C	DNA-Crypton	DNA
testis	0	0.089	0.031	Eulor6C	DNA-Crypton	DNA
testis	1	0	0	Eulor6C	DNA-Crypton	DNA
testis	2	0	0	Eulor6C	DNA-Crypton	DNA
testis	3	0.0555	0.078	Eulor6C	DNA-Crypton	DNA
testis	4	0.0335	0.047	Eulor6C	DNA-Crypton	DNA
testis	5	0	0	Eulor6C	DNA-Crypton	DNA
testis	6	0.0555	0.078	Eulor6C	DNA-Crypton	DNA
testis	7	0.0335	0.047	Eulor6C	DNA-Crypton	DNA
testis	8	0	0	Eulor6C	DNA-Crypton	DNA
testis	9	0.0335	0.047	Eulor6C	DNA-Crypton	DNA
testis	10	0	0	Eulor6C	DNA-Crypton	DNA
testis	11	0.0335	0.047	Eulor6C	DNA-Crypton	DNA
testis	12	0	0	Eulor6C	DNA-Crypton	DNA
testis	13	0	0	Eulor6C	DNA-Crypton	DNA
testis	14	0	0	Eulor6C	DNA-Crypton	DNA
testis	15	0.0335	0.047	Eulor6C	DNA-Crypton	DNA
testis	16	0.089	0.031	Eulor6C	DNA-Crypton	DNA
testis	17	0.0555	0.078	Eulor6C	DNA-Crypton	DNA
testis	18	0.0665	0.094	Eulor6C	DNA-Crypton	DNA
testis	19	0.0555	0.078	Eulor6C	DNA-Crypton	DNA
testis	20	0.0335	0.047	Eulor6C	DNA-Crypton	DNA
testis	21	0.0335	0.047	Eulor6C	DNA-Crypton	DNA
testis	22	0.122	0.016	Eulor6C	DNA-Crypton	DNA
testis	23	0	0	Eulor6C	DNA-Crypton	DNA
testis	24	0	0	Eulor6C	DNA-Crypton	DNA
testis	25	0.0335	0.047	Eulor6C	DNA-Crypton	DNA
testis	26	0	0	Eulor6C	DNA-Crypton	DNA
testis	27	0.0555	0.078	Eulor6C	DNA-Crypton	DNA
testis	28	0	0	Eulor6C	DNA-Crypton	DNA
testis	29	0.0335	0.047	Eulor6C	DNA-Crypton	DNA
testis	30	0.0555	0.078	Eulor6C	DNA-Crypton	DNA
oocyte	0	0.0455	0.064	Eulor6D	DNA-Crypton	DNA
oocyte	1	0.02	0.028	Eulor6D	DNA-Crypton	DNA
oocyte	2	0.0455	0.064	Eulor6D	DNA-Crypton	DNA
oocyte	3	0	0	Eulor6D	DNA-Crypton	DNA
oocyte	4	0.0455	0.064	Eulor6D	DNA-Crypton	DNA
oocyte	5	0.0455	0.064	Eulor6D	DNA-Crypton	DNA
oocyte	6	0	0	Eulor6D	DNA-Crypton	DNA
oocyte	7	0.0655	0.036	Eulor6D	DNA-Crypton	DNA
oocyte	8	0	0	Eulor6D	DNA-Crypton	DNA
oocyte	9	0.0455	0.064	Eulor6D	DNA-Crypton	DNA
oocyte	10	0	0	Eulor6D	DNA-Crypton	DNA
oocyte	11	0.091	0.129	Eulor6D	DNA-Crypton	DNA
oocyte	12	0	0	Eulor6D	DNA-Crypton	DNA
oocyte	13	0	0	Eulor6D	DNA-Crypton	DNA
oocyte	14	0	0	Eulor6D	DNA-Crypton	DNA
oocyte	15	0	0	Eulor6D	DNA-Crypton	DNA
oocyte	16	0.04	0.057	Eulor6D	DNA-Crypton	DNA
oocyte	17	0.0455	0.064	Eulor6D	DNA-Crypton	DNA
oocyte	18	0.04	0.057	Eulor6D	DNA-Crypton	DNA
oocyte	19	0	0	Eulor6D	DNA-Crypton	DNA
oocyte	20	0.02	0.028	Eulor6D	DNA-Crypton	DNA
oocyte	21	0.02	0.028	Eulor6D	DNA-Crypton	DNA
oocyte	22	0	0	Eulor6D	DNA-Crypton	DNA
oocyte	23	0.22	0.311	Eulor6D	DNA-Crypton	DNA
oocyte	24	0.02	0.028	Eulor6D	DNA-Crypton	DNA
oocyte	25	0	0	Eulor6D	DNA-Crypton	DNA
oocyte	26	0.02	0.028	Eulor6D	DNA-Crypton	DNA
oocyte	27	0.0455	0.064	Eulor6D	DNA-Crypton	DNA
oocyte	28	0	0	Eulor6D	DNA-Crypton	DNA
oocyte	29	0.1055	0.021	Eulor6D	DNA-Crypton	DNA
oocyte	30	0.02	0.028	Eulor6D	DNA-Crypton	DNA
testis	0	0.014	0.02	Eulor6D	DNA-Crypton	DNA
testis	1	0.011	0.003	Eulor6D	DNA-Crypton	DNA
testis	2	0.027	0.001	Eulor6D	DNA-Crypton	DNA
testis	3	0.016	0.023	Eulor6D	DNA-Crypton	DNA
testis	4	0.0095	0.013	Eulor6D	DNA-Crypton	DNA
testis	5	0.0645	0.019	Eulor6D	DNA-Crypton	DNA
testis	6	0.011	0.003	Eulor6D	DNA-Crypton	DNA
testis	7	0.0275	0.021	Eulor6D	DNA-Crypton	DNA
testis	8	0.007	0.01	Eulor6D	DNA-Crypton	DNA
testis	9	0.029	0.014	Eulor6D	DNA-Crypton	DNA
testis	10	0.014	0.02	Eulor6D	DNA-Crypton	DNA
testis	11	0.025	0.017	Eulor6D	DNA-Crypton	DNA
testis	12	0.047	0.007	Eulor6D	DNA-Crypton	DNA
testis	13	0.0095	0.013	Eulor6D	DNA-Crypton	DNA
testis	14	0.0115	0.016	Eulor6D	DNA-Crypton	DNA
testis	15	0.0025	0.004	Eulor6D	DNA-Crypton	DNA
testis	16	0.0115	0.016	Eulor6D	DNA-Crypton	DNA
testis	17	0.0135	0.001	Eulor6D	DNA-Crypton	DNA
testis	18	0.0845	0.028	Eulor6D	DNA-Crypton	DNA
testis	19	0.054	0.003	Eulor6D	DNA-Crypton	DNA
testis	20	0.0825	0.104	Eulor6D	DNA-Crypton	DNA
testis	21	0.0705	0.047	Eulor6D	DNA-Crypton	DNA
testis	22	0.029	0.014	Eulor6D	DNA-Crypton	DNA
testis	23	0.029	0.014	Eulor6D	DNA-Crypton	DNA
testis	24	0.0475	0.012	Eulor6D	DNA-Crypton	DNA
testis	25	0.0335	0.008	Eulor6D	DNA-Crypton	DNA
testis	26	0.074	0.013	Eulor6D	DNA-Crypton	DNA
testis	27	0.0575	0.029	Eulor6D	DNA-Crypton	DNA
testis	28	0.0065	0.009	Eulor6D	DNA-Crypton	DNA
testis	29	0.062	0.069	Eulor6D	DNA-Crypton	DNA
testis	30	0.021	0.03	Eulor6D	DNA-Crypton	DNA
oocyte	0	0.0455	0.064	Eulor6E	DNA-Crypton	DNA
oocyte	1	0.0455	0.064	Eulor6E	DNA-Crypton	DNA
oocyte	2	0	0	Eulor6E	DNA-Crypton	DNA
oocyte	3	0	0	Eulor6E	DNA-Crypton	DNA
oocyte	4	0	0	Eulor6E	DNA-Crypton	DNA
oocyte	5	0	0	Eulor6E	DNA-Crypton	DNA
oocyte	6	0	0	Eulor6E	DNA-Crypton	DNA
oocyte	7	0.0455	0.064	Eulor6E	DNA-Crypton	DNA
oocyte	8	0.0455	0.064	Eulor6E	DNA-Crypton	DNA
oocyte	9	0	0	Eulor6E	DNA-Crypton	DNA
oocyte	10	0.0455	0.064	Eulor6E	DNA-Crypton	DNA
oocyte	11	0	0	Eulor6E	DNA-Crypton	DNA
oocyte	12	0.0455	0.064	Eulor6E	DNA-Crypton	DNA
oocyte	13	0.0455	0.064	Eulor6E	DNA-Crypton	DNA
oocyte	14	0	0	Eulor6E	DNA-Crypton	DNA
oocyte	15	0.091	0.129	Eulor6E	DNA-Crypton	DNA
oocyte	16	0.091	0.129	Eulor6E	DNA-Crypton	DNA
oocyte	17	0.091	0	Eulor6E	DNA-Crypton	DNA
oocyte	18	0.0455	0.064	Eulor6E	DNA-Crypton	DNA
oocyte	19	0.0455	0.064	Eulor6E	DNA-Crypton	DNA
oocyte	20	0.0455	0.064	Eulor6E	DNA-Crypton	DNA
oocyte	21	0.0455	0.064	Eulor6E	DNA-Crypton	DNA
oocyte	22	0.0455	0.064	Eulor6E	DNA-Crypton	DNA
oocyte	23	0.0455	0.064	Eulor6E	DNA-Crypton	DNA
oocyte	24	0	0	Eulor6E	DNA-Crypton	DNA
oocyte	25	0	0	Eulor6E	DNA-Crypton	DNA
oocyte	26	0	0	Eulor6E	DNA-Crypton	DNA
oocyte	27	0.091	0	Eulor6E	DNA-Crypton	DNA
oocyte	28	0.0455	0.064	Eulor6E	DNA-Crypton	DNA
oocyte	29	0	0	Eulor6E	DNA-Crypton	DNA
oocyte	30	0	0	Eulor6E	DNA-Crypton	DNA
testis	0	0.008	0.011	Eulor6E	DNA-Crypton	DNA
testis	1	0.008	0.011	Eulor6E	DNA-Crypton	DNA
testis	2	0.016	0.023	Eulor6E	DNA-Crypton	DNA
testis	3	0.095	0.023	Eulor6E	DNA-Crypton	DNA
testis	4	0.011	0.016	Eulor6E	DNA-Crypton	DNA
testis	5	0.008	0.011	Eulor6E	DNA-Crypton	DNA
testis	6	0.016	0.023	Eulor6E	DNA-Crypton	DNA
testis	7	0.0495	0.025	Eulor6E	DNA-Crypton	DNA
testis	8	0.019	0.004	Eulor6E	DNA-Crypton	DNA
testis	9	0.0335	0.047	Eulor6E	DNA-Crypton	DNA
testis	10	0.027	0.007	Eulor6E	DNA-Crypton	DNA
testis	11	0.0575	0.013	Eulor6E	DNA-Crypton	DNA
testis	12	0	0	Eulor6E	DNA-Crypton	DNA
testis	13	0.016	0.023	Eulor6E	DNA-Crypton	DNA
testis	14	0.046	0.003	Eulor6E	DNA-Crypton	DNA
testis	15	0.0635	0.067	Eulor6E	DNA-Crypton	DNA
testis	16	0.019	0.004	Eulor6E	DNA-Crypton	DNA
testis	17	0.0505	0.04	Eulor6E	DNA-Crypton	DNA
testis	18	0.0695	0.036	Eulor6E	DNA-Crypton	DNA
testis	19	0.0415	0.036	Eulor6E	DNA-Crypton	DNA
testis	20	0.0775	0.047	Eulor6E	DNA-Crypton	DNA
testis	21	0.019	0.004	Eulor6E	DNA-Crypton	DNA
testis	22	0.019	0.004	Eulor6E	DNA-Crypton	DNA
testis	23	0.0415	0.036	Eulor6E	DNA-Crypton	DNA
testis	24	0.008	0.011	Eulor6E	DNA-Crypton	DNA
testis	25	0.016	0.023	Eulor6E	DNA-Crypton	DNA
testis	26	0.035	0.018	Eulor6E	DNA-Crypton	DNA
testis	27	0.019	0.004	Eulor6E	DNA-Crypton	DNA
testis	28	0.0685	0.029	Eulor6E	DNA-Crypton	DNA
testis	29	0.035	0.018	Eulor6E	DNA-Crypton	DNA
testis	30	0.008	0.011	Eulor6E	DNA-Crypton	DNA
oocyte	0	0	0	MER123	DNA	DNA
oocyte	1	0.0265	0.037	MER123	DNA	DNA
oocyte	2	0.0265	0.037	MER123	DNA	DNA
oocyte	3	0.0455	0.064	MER123	DNA	DNA
oocyte	4	0	0	MER123	DNA	DNA
oocyte	5	0.0265	0.037	MER123	DNA	DNA
oocyte	6	0.0265	0.037	MER123	DNA	DNA
oocyte	7	0	0	MER123	DNA	DNA
oocyte	8	0	0	MER123	DNA	DNA
oocyte	9	0.0265	0.037	MER123	DNA	DNA
oocyte	10	0.0455	0.064	MER123	DNA	DNA
oocyte	11	0.1055	0.149	MER123	DNA	DNA
oocyte	12	0	0	MER123	DNA	DNA
oocyte	13	0	0	MER123	DNA	DNA
oocyte	14	0.1315	0.186	MER123	DNA	DNA
oocyte	15	0	0	MER123	DNA	DNA
oocyte	16	0.0455	0.064	MER123	DNA	DNA
oocyte	17	0	0	MER123	DNA	DNA
oocyte	18	0.0455	0.064	MER123	DNA	DNA
oocyte	19	0.1055	0.149	MER123	DNA	DNA
oocyte	20	0	0	MER123	DNA	DNA
oocyte	21	0.0455	0.064	MER123	DNA	DNA
oocyte	22	0.0455	0.064	MER123	DNA	DNA
oocyte	23	0.0455	0.064	MER123	DNA	DNA
oocyte	24	0.0455	0.064	MER123	DNA	DNA
oocyte	25	0.0455	0.064	MER123	DNA	DNA
oocyte	26	0	0	MER123	DNA	DNA
oocyte	27	0.0455	0.064	MER123	DNA	DNA
oocyte	28	0	0	MER123	DNA	DNA
oocyte	29	0.072	0.027	MER123	DNA	DNA
oocyte	30	0	0	MER123	DNA	DNA
testis	0	0.009	0.013	MER123	DNA	DNA
testis	1	0.009	0.013	MER123	DNA	DNA
testis	2	0	0	MER123	DNA	DNA
testis	3	0	0	MER123	DNA	DNA
testis	4	0	0	MER123	DNA	DNA
testis	5	0	0	MER123	DNA	DNA
testis	6	0	0	MER123	DNA	DNA
testis	7	0.009	0.013	MER123	DNA	DNA
testis	8	0.009	0.013	MER123	DNA	DNA
testis	9	0.006	0.008	MER123	DNA	DNA
testis	10	0	0	MER123	DNA	DNA
testis	11	0	0	MER123	DNA	DNA
testis	12	0.006	0.008	MER123	DNA	DNA
testis	13	0.035	0.049	MER123	DNA	DNA
testis	14	0.0295	0.008	MER123	DNA	DNA
testis	15	0.012	0.017	MER123	DNA	DNA
testis	16	0.0295	0.008	MER123	DNA	DNA
testis	17	0.006	0.008	MER123	DNA	DNA
testis	18	0.0505	0.004	MER123	DNA	DNA
testis	19	0.053	0.025	MER123	DNA	DNA
testis	20	0.0625	0.063	MER123	DNA	DNA
testis	21	0.0445	0.037	MER123	DNA	DNA
testis	22	0.009	0.013	MER123	DNA	DNA
testis	23	0.065	0.007	MER123	DNA	DNA
testis	24	0.0765	0.009	MER123	DNA	DNA
testis	25	0.0625	0.063	MER123	DNA	DNA
testis	26	0.0415	0.009	MER123	DNA	DNA
testis	27	0.0765	0.04	MER123	DNA	DNA
testis	28	0.053	0.025	MER123	DNA	DNA
testis	29	0.071	0.051	MER123	DNA	DNA
testis	30	0.176	0.148	MER123	DNA	DNA
oocyte	0	0.013	0.003	UCON11	DNA-TcMar-Tigger	DNA
oocyte	1	0.0165	0.002	UCON11	DNA-TcMar-Tigger	DNA
oocyte	2	0.0505	0.053	UCON11	DNA-TcMar-Tigger	DNA
oocyte	3	0.008	0.011	UCON11	DNA-TcMar-Tigger	DNA
oocyte	4	0.0265	0.025	UCON11	DNA-TcMar-Tigger	DNA
oocyte	5	0.013	0.003	UCON11	DNA-TcMar-Tigger	DNA
oocyte	6	0.0055	0.008	UCON11	DNA-TcMar-Tigger	DNA
oocyte	7	0.03	0.02	UCON11	DNA-TcMar-Tigger	DNA
oocyte	8	0.052	0.051	UCON11	DNA-TcMar-Tigger	DNA
oocyte	9	0.012	0.004	UCON11	DNA-TcMar-Tigger	DNA
oocyte	10	0.01	0.014	UCON11	DNA-TcMar-Tigger	DNA
oocyte	11	0.018	0.016	UCON11	DNA-TcMar-Tigger	DNA
oocyte	12	0.011	0.006	UCON11	DNA-TcMar-Tigger	DNA
oocyte	13	0.034	0.035	UCON11	DNA-TcMar-Tigger	DNA
oocyte	14	0.032	0.017	UCON11	DNA-TcMar-Tigger	DNA
oocyte	15	0.012	0.004	UCON11	DNA-TcMar-Tigger	DNA
oocyte	16	0.011	0.006	UCON11	DNA-TcMar-Tigger	DNA
oocyte	17	0.011	0.016	UCON11	DNA-TcMar-Tigger	DNA
oocyte	18	0.01	0.014	UCON11	DNA-TcMar-Tigger	DNA
oocyte	19	0.0175	0.004	UCON11	DNA-TcMar-Tigger	DNA
oocyte	20	0.166	0.214	UCON11	DNA-TcMar-Tigger	DNA
oocyte	21	0.02	0.013	UCON11	DNA-TcMar-Tigger	DNA
oocyte	22	0.032	0.017	UCON11	DNA-TcMar-Tigger	DNA
oocyte	23	0.044	0.062	UCON11	DNA-TcMar-Tigger	DNA
oocyte	24	0.0425	0.045	UCON11	DNA-TcMar-Tigger	DNA
oocyte	25	0.0265	0.025	UCON11	DNA-TcMar-Tigger	DNA
oocyte	26	0.1845	0.177	UCON11	DNA-TcMar-Tigger	DNA
oocyte	27	0.02	0.013	UCON11	DNA-TcMar-Tigger	DNA
oocyte	28	0.013	0.003	UCON11	DNA-TcMar-Tigger	DNA
oocyte	29	0.0285	0.022	UCON11	DNA-TcMar-Tigger	DNA
oocyte	30	0.0285	0.022	UCON11	DNA-TcMar-Tigger	DNA
testis	0	0.05	0.023	UCON11	DNA-TcMar-Tigger	DNA
testis	1	0.0395	0.005	UCON11	DNA-TcMar-Tigger	DNA
testis	2	0.0335	0.006	UCON11	DNA-TcMar-Tigger	DNA
testis	3	0.029	0	UCON11	DNA-TcMar-Tigger	DNA
testis	4	0.0325	0.005	UCON11	DNA-TcMar-Tigger	DNA
testis	5	0.029	0	UCON11	DNA-TcMar-Tigger	DNA
testis	6	0.0195	0.006	UCON11	DNA-TcMar-Tigger	DNA
testis	7	0.024	0.007	UCON11	DNA-TcMar-Tigger	DNA
testis	8	0.0205	0.019	UCON11	DNA-TcMar-Tigger	DNA
testis	9	0.017	0.003	UCON11	DNA-TcMar-Tigger	DNA
testis	10	0.029	0	UCON11	DNA-TcMar-Tigger	DNA
testis	11	0.018	0.006	UCON11	DNA-TcMar-Tigger	DNA
testis	12	0.024	0.007	UCON11	DNA-TcMar-Tigger	DNA
testis	13	0.018	0.016	UCON11	DNA-TcMar-Tigger	DNA
testis	14	0.0265	0.004	UCON11	DNA-TcMar-Tigger	DNA
testis	15	0.0125	0.004	UCON11	DNA-TcMar-Tigger	DNA
testis	16	0.039	0.007	UCON11	DNA-TcMar-Tigger	DNA
testis	17	0.0505	0.011	UCON11	DNA-TcMar-Tigger	DNA
testis	18	0.03	0.011	UCON11	DNA-TcMar-Tigger	DNA
testis	19	0.0265	0.016	UCON11	DNA-TcMar-Tigger	DNA
testis	20	0.0255	0.005	UCON11	DNA-TcMar-Tigger	DNA
testis	21	0.042	0.028	UCON11	DNA-TcMar-Tigger	DNA
testis	22	0.03	0.011	UCON11	DNA-TcMar-Tigger	DNA
testis	23	0.0335	0.006	UCON11	DNA-TcMar-Tigger	DNA
testis	24	0.04	0.025	UCON11	DNA-TcMar-Tigger	DNA
testis	25	0.0435	0.021	UCON11	DNA-TcMar-Tigger	DNA
testis	26	0.047	0.047	UCON11	DNA-TcMar-Tigger	DNA
testis	27	0.063	0.014	UCON11	DNA-TcMar-Tigger	DNA
testis	28	0.0435	0.021	UCON11	DNA-TcMar-Tigger	DNA
testis	29	0.034	0.014	UCON11	DNA-TcMar-Tigger	DNA
testis	30	0.0275	0.012	UCON11	DNA-TcMar-Tigger	DNA
oocyte	0	0.0165	0.013	UCON14	DNA	DNA
oocyte	1	0.0265	0.001	UCON14	DNA	DNA
oocyte	2	0.0035	0.005	UCON14	DNA	DNA
oocyte	3	0	0	UCON14	DNA	DNA
oocyte	4	0.0205	0.029	UCON14	DNA	DNA
oocyte	5	0.007	0.01	UCON14	DNA	DNA
oocyte	6	0.0105	0.015	UCON14	DNA	DNA
oocyte	7	0.007	0.01	UCON14	DNA	DNA
oocyte	8	0.0105	0.015	UCON14	DNA	DNA
oocyte	9	0.0165	0.013	UCON14	DNA	DNA
oocyte	10	0.049	0.04	UCON14	DNA	DNA
oocyte	11	0.0105	0.015	UCON14	DNA	DNA
oocyte	12	0.0105	0.015	UCON14	DNA	DNA
oocyte	13	0.0875	0.094	UCON14	DNA	DNA
oocyte	14	0.0105	0.015	UCON14	DNA	DNA
oocyte	15	0.007	0.01	UCON14	DNA	DNA
oocyte	16	0.105	0.033	UCON14	DNA	DNA
oocyte	17	0.047	0.03	UCON14	DNA	DNA
oocyte	18	0.0275	0.039	UCON14	DNA	DNA
oocyte	19	0.039	0.017	UCON14	DNA	DNA
oocyte	20	0.072	0.044	UCON14	DNA	DNA
oocyte	21	0.059	0.025	UCON14	DNA	DNA
oocyte	22	0.017	0.024	UCON14	DNA	DNA
oocyte	23	0.103	0	UCON14	DNA	DNA
oocyte	24	0.046	0.007	UCON14	DNA	DNA
oocyte	25	0.0035	0.005	UCON14	DNA	DNA
oocyte	26	0.047	0.03	UCON14	DNA	DNA
oocyte	27	0.052	0.035	UCON14	DNA	DNA
oocyte	28	0.0405	0.021	UCON14	DNA	DNA
oocyte	29	0.0265	0.001	UCON14	DNA	DNA
oocyte	30	0.024	0.034	UCON14	DNA	DNA
testis	0	0.0265	0.015	UCON14	DNA	DNA
testis	1	0.025	0.007	UCON14	DNA	DNA
testis	2	0.021	0.013	UCON14	DNA	DNA
testis	3	0.0175	0.008	UCON14	DNA	DNA
testis	4	0.0215	0.03	UCON14	DNA	DNA
testis	5	0.022	0.006	UCON14	DNA	DNA
testis	6	0.0095	0.005	UCON14	DNA	DNA
testis	7	0.0095	0.005	UCON14	DNA	DNA
testis	8	0.009	0.013	UCON14	DNA	DNA
testis	9	0.025	0.001	UCON14	DNA	DNA
testis	10	0.0265	0.005	UCON14	DNA	DNA
testis	11	0.047	0.011	UCON14	DNA	DNA
testis	12	0.0295	0.028	UCON14	DNA	DNA
testis	13	0.035	0.003	UCON14	DNA	DNA
testis	14	0.0635	0.057	UCON14	DNA	DNA
testis	15	0.056	0.033	UCON14	DNA	DNA
testis	16	0.0265	0.005	UCON14	DNA	DNA
testis	17	0.0365	0.018	UCON14	DNA	DNA
testis	18	0.0235	0.001	UCON14	DNA	DNA
testis	19	0.054	0.044	UCON14	DNA	DNA
testis	20	0.042	0.027	UCON14	DNA	DNA
testis	21	0.054	0.007	UCON14	DNA	DNA
testis	22	0.0595	0.019	UCON14	DNA	DNA
testis	23	0.0545	0.016	UCON14	DNA	DNA
testis	24	0.0305	0.026	UCON14	DNA	DNA
testis	25	0.0285	0.015	UCON14	DNA	DNA
testis	26	0.0285	0.015	UCON14	DNA	DNA
testis	27	0.03	0.01	UCON14	DNA	DNA
testis	28	0.036	0.051	UCON14	DNA	DNA
testis	29	0.0215	0.03	UCON14	DNA	DNA
testis	30	0.0275	0.03	UCON14	DNA	DNA
oocyte	0	0.0255	0.008	UCON8	DNA	DNA
oocyte	1	0.023	0.011	UCON8	DNA	DNA
oocyte	2	0.0095	0.013	UCON8	DNA	DNA
oocyte	3	0.0235	0.012	UCON8	DNA	DNA
oocyte	4	0.022	0.02	UCON8	DNA	DNA
oocyte	5	0.012	0.003	UCON8	DNA	DNA
oocyte	6	0.017	0.004	UCON8	DNA	DNA
oocyte	7	0.0255	0.001	UCON8	DNA	DNA
oocyte	8	0.037	0.008	UCON8	DNA	DNA
oocyte	9	0.03	0.001	UCON8	DNA	DNA
oocyte	10	0.0095	0.013	UCON8	DNA	DNA
oocyte	11	0.034	0.003	UCON8	DNA	DNA
oocyte	12	0.0485	0.032	UCON8	DNA	DNA
oocyte	13	0.016	0.001	UCON8	DNA	DNA
oocyte	14	0.0405	0.036	UCON8	DNA	DNA
oocyte	15	0.0425	0.019	UCON8	DNA	DNA
oocyte	16	0.012	0.003	UCON8	DNA	DNA
oocyte	17	0.0335	0.011	UCON8	DNA	DNA
oocyte	18	0.0775	0.059	UCON8	DNA	DNA
oocyte	19	0.028	0.004	UCON8	DNA	DNA
oocyte	20	0.0105	0.001	UCON8	DNA	DNA
oocyte	21	0.0095	0.013	UCON8	DNA	DNA
oocyte	22	0.0375	0.002	UCON8	DNA	DNA
oocyte	23	0.0255	0.001	UCON8	DNA	DNA
oocyte	24	0.014	0.013	UCON8	DNA	DNA
oocyte	25	0.0825	0.073	UCON8	DNA	DNA
oocyte	26	0.026	0	UCON8	DNA	DNA
oocyte	27	0.024	0.017	UCON8	DNA	DNA
oocyte	28	0.1105	0.012	UCON8	DNA	DNA
oocyte	29	0.0835	0.105	UCON8	DNA	DNA
oocyte	30	0.01	0.007	UCON8	DNA	DNA
testis	0	0.0135	0.004	UCON8	DNA	DNA
testis	1	0.0895	0.015	UCON8	DNA	DNA
testis	2	0.0105	0.008	UCON8	DNA	DNA
testis	3	0.0105	0.002	UCON8	DNA	DNA
testis	4	0.017	0.006	UCON8	DNA	DNA
testis	5	0.011	0.007	UCON8	DNA	DNA
testis	6	0.0085	0.004	UCON8	DNA	DNA
testis	7	0.0155	0.001	UCON8	DNA	DNA
testis	8	0.015	0.001	UCON8	DNA	DNA
testis	9	0.099	0.013	UCON8	DNA	DNA
testis	10	0.0425	0.056	UCON8	DNA	DNA
testis	11	0.005	0.001	UCON8	DNA	DNA
testis	12	0.006	0.003	UCON8	DNA	DNA
testis	13	0.0095	0.008	UCON8	DNA	DNA
testis	14	0.042	0.052	UCON8	DNA	DNA
testis	15	0.007	0.003	UCON8	DNA	DNA
testis	16	0.0145	0.005	UCON8	DNA	DNA
testis	17	0.022	0.02	UCON8	DNA	DNA
testis	18	0.155	0.208	UCON8	DNA	DNA
testis	19	0.059	0.072	UCON8	DNA	DNA
testis	20	0.06	0.064	UCON8	DNA	DNA
testis	21	0.012	0.004	UCON8	DNA	DNA
testis	22	0.046	0.058	UCON8	DNA	DNA
testis	23	0.0505	0.057	UCON8	DNA	DNA
testis	24	0.0125	0.001	UCON8	DNA	DNA
testis	25	0.026	0.01	UCON8	DNA	DNA
testis	26	0.015	0	UCON8	DNA	DNA
testis	27	0.017	0.018	UCON8	DNA	DNA
testis	28	0.049	0.061	UCON8	DNA	DNA
testis	29	0.0515	0.052	UCON8	DNA	DNA
testis	30	0.0095	0.004	UCON8	DNA	DNA
oocyte	0	0.0375	0.04	UCON7	DNA	DNA
oocyte	1	0.072	0.028	UCON7	DNA	DNA
oocyte	2	0.0085	0.012	UCON7	DNA	DNA
oocyte	3	0.0215	0.006	UCON7	DNA	DNA
oocyte	4	0.015	0.003	UCON7	DNA	DNA
oocyte	5	0.0745	0.081	UCON7	DNA	DNA
oocyte	6	0.0525	0.074	UCON7	DNA	DNA
oocyte	7	0.065	0.055	UCON7	DNA	DNA
oocyte	8	0.015	0.003	UCON7	DNA	DNA
oocyte	9	0	0	UCON7	DNA	DNA
oocyte	10	0.011	0.003	UCON7	DNA	DNA
oocyte	11	0.0175	0.012	UCON7	DNA	DNA
oocyte	12	0.028	0.021	UCON7	DNA	DNA
oocyte	13	0.0215	0.006	UCON7	DNA	DNA
oocyte	14	0	0	UCON7	DNA	DNA
oocyte	15	0	0	UCON7	DNA	DNA
oocyte	16	0	0	UCON7	DNA	DNA
oocyte	17	0.024	0.021	UCON7	DNA	DNA
oocyte	18	0.0345	0.012	UCON7	DNA	DNA
oocyte	19	0.048	0.068	UCON7	DNA	DNA
oocyte	20	0.0065	0.009	UCON7	DNA	DNA
oocyte	21	0	0	UCON7	DNA	DNA
oocyte	22	0.0325	0.028	UCON7	DNA	DNA
oocyte	23	0.0715	0.046	UCON7	DNA	DNA
oocyte	24	0.109	0.006	UCON7	DNA	DNA
oocyte	25	0.107	0.021	UCON7	DNA	DNA
oocyte	26	0.1005	0.03	UCON7	DNA	DNA
oocyte	27	0.013	0.018	UCON7	DNA	DNA
oocyte	28	0	0	UCON7	DNA	DNA
oocyte	29	0.0065	0.009	UCON7	DNA	DNA
oocyte	30	0.0045	0.006	UCON7	DNA	DNA
testis	0	0.0465	0.026	UCON7	DNA	DNA
testis	1	0.02	0.001	UCON7	DNA	DNA
testis	2	0.0245	0.005	UCON7	DNA	DNA
testis	3	0.0465	0.026	UCON7	DNA	DNA
testis	4	0.0185	0.013	UCON7	DNA	DNA
testis	5	0.045	0.064	UCON7	DNA	DNA
testis	6	0.0265	0.011	UCON7	DNA	DNA
testis	7	0.0115	0.004	UCON7	DNA	DNA
testis	8	0.0215	0.018	UCON7	DNA	DNA
testis	9	0.0385	0.025	UCON7	DNA	DNA
testis	10	0.0105	0.015	UCON7	DNA	DNA
testis	11	0.028	0	UCON7	DNA	DNA
testis	12	0.0265	0.011	UCON7	DNA	DNA
testis	13	0.059	0.044	UCON7	DNA	DNA
testis	14	0.015	0.008	UCON7	DNA	DNA
testis	15	0.0185	0.013	UCON7	DNA	DNA
testis	16	0.03	0.016	UCON7	DNA	DNA
testis	17	0.0435	0.004	UCON7	DNA	DNA
testis	18	0.0235	0.006	UCON7	DNA	DNA
testis	19	0.043	0.031	UCON7	DNA	DNA
testis	20	0	0	UCON7	DNA	DNA
testis	21	0.0765	0.029	UCON7	DNA	DNA
testis	22	0.0475	0.037	UCON7	DNA	DNA
testis	23	0.037	0.013	UCON7	DNA	DNA
testis	24	0.028	0.04	UCON7	DNA	DNA
testis	25	0.0325	0.006	UCON7	DNA	DNA
testis	26	0.045	0.024	UCON7	DNA	DNA
testis	27	0.0555	0.001	UCON7	DNA	DNA
testis	28	0.044	0.042	UCON7	DNA	DNA
testis	29	0.022	0.021	UCON7	DNA	DNA
testis	30	0.02	0.001	UCON7	DNA	DNA
oocyte	0	0.0205	0.022	OldhAT1	DNA-hAT-Ac	DNA
oocyte	1	0.0065	0.001	OldhAT1	DNA-hAT-Ac	DNA
oocyte	2	0.021	0.02	OldhAT1	DNA-hAT-Ac	DNA
oocyte	3	0.0065	0.001	OldhAT1	DNA-hAT-Ac	DNA
oocyte	4	0.0075	0.001	OldhAT1	DNA-hAT-Ac	DNA
oocyte	5	0.008	0.004	OldhAT1	DNA-hAT-Ac	DNA
oocyte	6	0.01	0.003	OldhAT1	DNA-hAT-Ac	DNA
oocyte	7	0.047	0.013	OldhAT1	DNA-hAT-Ac	DNA
oocyte	8	0.0115	0.004	OldhAT1	DNA-hAT-Ac	DNA
oocyte	9	0.094	0.068	OldhAT1	DNA-hAT-Ac	DNA
oocyte	10	0.0275	0.026	OldhAT1	DNA-hAT-Ac	DNA
oocyte	11	0.01	0	OldhAT1	DNA-hAT-Ac	DNA
oocyte	12	0.0485	0.053	OldhAT1	DNA-hAT-Ac	DNA
oocyte	13	0.1	0.031	OldhAT1	DNA-hAT-Ac	DNA
oocyte	14	0.083	0.006	OldhAT1	DNA-hAT-Ac	DNA
oocyte	15	0.133	0.017	OldhAT1	DNA-hAT-Ac	DNA
oocyte	16	0.0785	0.095	OldhAT1	DNA-hAT-Ac	DNA
oocyte	17	0.0095	0.001	OldhAT1	DNA-hAT-Ac	DNA
oocyte	18	0.032	0.027	OldhAT1	DNA-hAT-Ac	DNA
oocyte	19	0.013	0.004	OldhAT1	DNA-hAT-Ac	DNA
oocyte	20	0.028	0.025	OldhAT1	DNA-hAT-Ac	DNA
oocyte	21	0.067	0.078	OldhAT1	DNA-hAT-Ac	DNA
oocyte	22	0.044	0.045	OldhAT1	DNA-hAT-Ac	DNA
oocyte	23	0.008	0.001	OldhAT1	DNA-hAT-Ac	DNA
oocyte	24	0.043	0.045	OldhAT1	DNA-hAT-Ac	DNA
oocyte	25	0.0065	0.001	OldhAT1	DNA-hAT-Ac	DNA
oocyte	26	0.007	0.003	OldhAT1	DNA-hAT-Ac	DNA
oocyte	27	0.007	0.001	OldhAT1	DNA-hAT-Ac	DNA
oocyte	28	0.0075	0.001	OldhAT1	DNA-hAT-Ac	DNA
oocyte	29	0.0075	0.001	OldhAT1	DNA-hAT-Ac	DNA
oocyte	30	0.0065	0.001	OldhAT1	DNA-hAT-Ac	DNA
testis	0	0.059	0.052	OldhAT1	DNA-hAT-Ac	DNA
testis	1	0.0575	0.049	OldhAT1	DNA-hAT-Ac	DNA
testis	2	0.0395	0.022	OldhAT1	DNA-hAT-Ac	DNA
testis	3	0.0235	0.004	OldhAT1	DNA-hAT-Ac	DNA
testis	4	0.0165	0.009	OldhAT1	DNA-hAT-Ac	DNA
testis	5	0.021	0.004	OldhAT1	DNA-hAT-Ac	DNA
testis	6	0.065	0.058	OldhAT1	DNA-hAT-Ac	DNA
testis	7	0.014	0.007	OldhAT1	DNA-hAT-Ac	DNA
testis	8	0.015	0.006	OldhAT1	DNA-hAT-Ac	DNA
testis	9	0.0155	0.002	OldhAT1	DNA-hAT-Ac	DNA
testis	10	0.0235	0.004	OldhAT1	DNA-hAT-Ac	DNA
testis	11	0.041	0.017	OldhAT1	DNA-hAT-Ac	DNA
testis	12	0.062	0.045	OldhAT1	DNA-hAT-Ac	DNA
testis	13	0.016	0.01	OldhAT1	DNA-hAT-Ac	DNA
testis	14	0.019	0.013	OldhAT1	DNA-hAT-Ac	DNA
testis	15	0.029	0.014	OldhAT1	DNA-hAT-Ac	DNA
testis	16	0.036	0.006	OldhAT1	DNA-hAT-Ac	DNA
testis	17	0.022	0.006	OldhAT1	DNA-hAT-Ac	DNA
testis	18	0.0255	0.002	OldhAT1	DNA-hAT-Ac	DNA
testis	19	0.0315	0.002	OldhAT1	DNA-hAT-Ac	DNA
testis	20	0.064	0.035	OldhAT1	DNA-hAT-Ac	DNA
testis	21	0.045	0.028	OldhAT1	DNA-hAT-Ac	DNA
testis	22	0.0225	0.005	OldhAT1	DNA-hAT-Ac	DNA
testis	23	0.032	0.025	OldhAT1	DNA-hAT-Ac	DNA
testis	24	0.04	0.025	OldhAT1	DNA-hAT-Ac	DNA
testis	25	0.033	0.018	OldhAT1	DNA-hAT-Ac	DNA
testis	26	0.028	0.018	OldhAT1	DNA-hAT-Ac	DNA
testis	27	0.027	0.004	OldhAT1	DNA-hAT-Ac	DNA
testis	28	0.03	0	OldhAT1	DNA-hAT-Ac	DNA
testis	29	0.0255	0.004	OldhAT1	DNA-hAT-Ac	DNA
testis	30	0.023	0.007	OldhAT1	DNA-hAT-Ac	DNA
oocyte	0	0.016	0.001	rnd-1_family-36	DNA-Dada	DNA
oocyte	1	0.02	0.004	rnd-1_family-36	DNA-Dada	DNA
oocyte	2	0.0235	0.004	rnd-1_family-36	DNA-Dada	DNA
oocyte	3	0.041	0.004	rnd-1_family-36	DNA-Dada	DNA
oocyte	4	0.0485	0.006	rnd-1_family-36	DNA-Dada	DNA
oocyte	5	0.0465	0.009	rnd-1_family-36	DNA-Dada	DNA
oocyte	6	0.029	0.003	rnd-1_family-36	DNA-Dada	DNA
oocyte	7	0.036	0.007	rnd-1_family-36	DNA-Dada	DNA
oocyte	8	0.053	0.01	rnd-1_family-36	DNA-Dada	DNA
oocyte	9	0.09	0.004	rnd-1_family-36	DNA-Dada	DNA
oocyte	10	0.1095	0.012	rnd-1_family-36	DNA-Dada	DNA
oocyte	11	0.0805	0.008	rnd-1_family-36	DNA-Dada	DNA
oocyte	12	0.0455	0.001	rnd-1_family-36	DNA-Dada	DNA
oocyte	13	0.0255	0.001	rnd-1_family-36	DNA-Dada	DNA
oocyte	14	0.0185	0.002	rnd-1_family-36	DNA-Dada	DNA
oocyte	15	0.0235	0.001	rnd-1_family-36	DNA-Dada	DNA
oocyte	16	0.0225	0.002	rnd-1_family-36	DNA-Dada	DNA
oocyte	17	0.022	0.004	rnd-1_family-36	DNA-Dada	DNA
oocyte	18	0.0235	0.002	rnd-1_family-36	DNA-Dada	DNA
oocyte	19	0.015	0.003	rnd-1_family-36	DNA-Dada	DNA
oocyte	20	0.0155	0.002	rnd-1_family-36	DNA-Dada	DNA
oocyte	21	0.0195	0.002	rnd-1_family-36	DNA-Dada	DNA
oocyte	22	0.0185	0.001	rnd-1_family-36	DNA-Dada	DNA
oocyte	23	0.0175	0.002	rnd-1_family-36	DNA-Dada	DNA
oocyte	24	0.022	0.004	rnd-1_family-36	DNA-Dada	DNA
oocyte	25	0.02	0.003	rnd-1_family-36	DNA-Dada	DNA
oocyte	26	0.022	0.003	rnd-1_family-36	DNA-Dada	DNA
oocyte	27	0.023	0.001	rnd-1_family-36	DNA-Dada	DNA
oocyte	28	0.0195	0.001	rnd-1_family-36	DNA-Dada	DNA
oocyte	29	0.019	0.001	rnd-1_family-36	DNA-Dada	DNA
oocyte	30	0.0155	0.001	rnd-1_family-36	DNA-Dada	DNA
testis	0	0.0225	0.005	rnd-1_family-36	DNA-Dada	DNA
testis	1	0.0225	0.004	rnd-1_family-36	DNA-Dada	DNA
testis	2	0.0215	0.002	rnd-1_family-36	DNA-Dada	DNA
testis	3	0.022	0.007	rnd-1_family-36	DNA-Dada	DNA
testis	4	0.029	0.007	rnd-1_family-36	DNA-Dada	DNA
testis	5	0.029	0.007	rnd-1_family-36	DNA-Dada	DNA
testis	6	0.03	0.007	rnd-1_family-36	DNA-Dada	DNA
testis	7	0.028	0.003	rnd-1_family-36	DNA-Dada	DNA
testis	8	0.0235	0.001	rnd-1_family-36	DNA-Dada	DNA
testis	9	0.0305	0.001	rnd-1_family-36	DNA-Dada	DNA
testis	10	0.043	0	rnd-1_family-36	DNA-Dada	DNA
testis	11	0.0365	0.001	rnd-1_family-36	DNA-Dada	DNA
testis	12	0.0345	0.002	rnd-1_family-36	DNA-Dada	DNA
testis	13	0.0325	0.004	rnd-1_family-36	DNA-Dada	DNA
testis	14	0.0265	0.001	rnd-1_family-36	DNA-Dada	DNA
testis	15	0.0235	0.001	rnd-1_family-36	DNA-Dada	DNA
testis	16	0.0285	0.001	rnd-1_family-36	DNA-Dada	DNA
testis	17	0.0335	0.001	rnd-1_family-36	DNA-Dada	DNA
testis	18	0.024	0.001	rnd-1_family-36	DNA-Dada	DNA
testis	19	0.027	0.001	rnd-1_family-36	DNA-Dada	DNA
testis	20	0.0305	0.001	rnd-1_family-36	DNA-Dada	DNA
testis	21	0.0305	0.004	rnd-1_family-36	DNA-Dada	DNA
testis	22	0.0345	0.001	rnd-1_family-36	DNA-Dada	DNA
testis	23	0.047	0.001	rnd-1_family-36	DNA-Dada	DNA
testis	24	0.038	0.007	rnd-1_family-36	DNA-Dada	DNA
testis	25	0.041	0.004	rnd-1_family-36	DNA-Dada	DNA
testis	26	0.043	0.007	rnd-1_family-36	DNA-Dada	DNA
testis	27	0.05	0.007	rnd-1_family-36	DNA-Dada	DNA
testis	28	0.0415	0.002	rnd-1_family-36	DNA-Dada	DNA
testis	29	0.0445	0.001	rnd-1_family-36	DNA-Dada	DNA
testis	30	0.0335	0.001	rnd-1_family-36	DNA-Dada	DNA
oocyte	0	0.0485	0.002	rnd-1_family-89	DNA-PIF-Harbinger	DNA
oocyte	1	0.0205	0.001	rnd-1_family-89	DNA-PIF-Harbinger	DNA
oocyte	2	0.0175	0.001	rnd-1_family-89	DNA-PIF-Harbinger	DNA
oocyte	3	0.025	0.001	rnd-1_family-89	DNA-PIF-Harbinger	DNA
oocyte	4	0.02	0.001	rnd-1_family-89	DNA-PIF-Harbinger	DNA
oocyte	5	0.0225	0.001	rnd-1_family-89	DNA-PIF-Harbinger	DNA
oocyte	6	0.019	0.001	rnd-1_family-89	DNA-PIF-Harbinger	DNA
oocyte	7	0.023	0.001	rnd-1_family-89	DNA-PIF-Harbinger	DNA
oocyte	8	0.038	0.003	rnd-1_family-89	DNA-PIF-Harbinger	DNA
oocyte	9	0.048	0.001	rnd-1_family-89	DNA-PIF-Harbinger	DNA
oocyte	10	0.1565	0.005	rnd-1_family-89	DNA-PIF-Harbinger	DNA
oocyte	11	0.053	0.003	rnd-1_family-89	DNA-PIF-Harbinger	DNA
oocyte	12	0.0385	0.001	rnd-1_family-89	DNA-PIF-Harbinger	DNA
oocyte	13	0.0325	0.001	rnd-1_family-89	DNA-PIF-Harbinger	DNA
oocyte	14	0.03	0.001	rnd-1_family-89	DNA-PIF-Harbinger	DNA
oocyte	15	0.025	0	rnd-1_family-89	DNA-PIF-Harbinger	DNA
oocyte	16	0.024	0.003	rnd-1_family-89	DNA-PIF-Harbinger	DNA
oocyte	17	0.0365	0.005	rnd-1_family-89	DNA-PIF-Harbinger	DNA
oocyte	18	0.025	0.001	rnd-1_family-89	DNA-PIF-Harbinger	DNA
oocyte	19	0.024	0	rnd-1_family-89	DNA-PIF-Harbinger	DNA
oocyte	20	0.0305	0.005	rnd-1_family-89	DNA-PIF-Harbinger	DNA
oocyte	21	0.0205	0.002	rnd-1_family-89	DNA-PIF-Harbinger	DNA
oocyte	22	0.022	0	rnd-1_family-89	DNA-PIF-Harbinger	DNA
oocyte	23	0.0185	0.001	rnd-1_family-89	DNA-PIF-Harbinger	DNA
oocyte	24	0.026	0.003	rnd-1_family-89	DNA-PIF-Harbinger	DNA
oocyte	25	0.0335	0.002	rnd-1_family-89	DNA-PIF-Harbinger	DNA
oocyte	26	0.034	0.001	rnd-1_family-89	DNA-PIF-Harbinger	DNA
oocyte	27	0.023	0	rnd-1_family-89	DNA-PIF-Harbinger	DNA
oocyte	28	0.0275	0.001	rnd-1_family-89	DNA-PIF-Harbinger	DNA
oocyte	29	0.0185	0.001	rnd-1_family-89	DNA-PIF-Harbinger	DNA
oocyte	30	0.019	0.001	rnd-1_family-89	DNA-PIF-Harbinger	DNA
testis	0	0.0325	0.002	rnd-1_family-89	DNA-PIF-Harbinger	DNA
testis	1	0.0175	0.001	rnd-1_family-89	DNA-PIF-Harbinger	DNA
testis	2	0.018	0	rnd-1_family-89	DNA-PIF-Harbinger	DNA
testis	3	0.0215	0.001	rnd-1_family-89	DNA-PIF-Harbinger	DNA
testis	4	0.021	0.001	rnd-1_family-89	DNA-PIF-Harbinger	DNA
testis	5	0.027	0	rnd-1_family-89	DNA-PIF-Harbinger	DNA
testis	6	0.021	0.001	rnd-1_family-89	DNA-PIF-Harbinger	DNA
testis	7	0.0255	0.001	rnd-1_family-89	DNA-PIF-Harbinger	DNA
testis	8	0.028	0.001	rnd-1_family-89	DNA-PIF-Harbinger	DNA
testis	9	0.03	0.001	rnd-1_family-89	DNA-PIF-Harbinger	DNA
testis	10	0.094	0.01	rnd-1_family-89	DNA-PIF-Harbinger	DNA
testis	11	0.042	0	rnd-1_family-89	DNA-PIF-Harbinger	DNA
testis	12	0.037	0.001	rnd-1_family-89	DNA-PIF-Harbinger	DNA
testis	13	0.035	0	rnd-1_family-89	DNA-PIF-Harbinger	DNA
testis	14	0.0355	0.002	rnd-1_family-89	DNA-PIF-Harbinger	DNA
testis	15	0.032	0	rnd-1_family-89	DNA-PIF-Harbinger	DNA
testis	16	0.0295	0.001	rnd-1_family-89	DNA-PIF-Harbinger	DNA
testis	17	0.034	0.001	rnd-1_family-89	DNA-PIF-Harbinger	DNA
testis	18	0.039	0.003	rnd-1_family-89	DNA-PIF-Harbinger	DNA
testis	19	0.0315	0.001	rnd-1_family-89	DNA-PIF-Harbinger	DNA
testis	20	0.0355	0.001	rnd-1_family-89	DNA-PIF-Harbinger	DNA
testis	21	0.0305	0.001	rnd-1_family-89	DNA-PIF-Harbinger	DNA
testis	22	0.035	0	rnd-1_family-89	DNA-PIF-Harbinger	DNA
testis	23	0.0325	0.001	rnd-1_family-89	DNA-PIF-Harbinger	DNA
testis	24	0.0335	0.001	rnd-1_family-89	DNA-PIF-Harbinger	DNA
testis	25	0.0305	0.001	rnd-1_family-89	DNA-PIF-Harbinger	DNA
testis	26	0.033	0	rnd-1_family-89	DNA-PIF-Harbinger	DNA
testis	27	0.028	0	rnd-1_family-89	DNA-PIF-Harbinger	DNA
testis	28	0.03	0	rnd-1_family-89	DNA-PIF-Harbinger	DNA
testis	29	0.034	0.001	rnd-1_family-89	DNA-PIF-Harbinger	DNA
testis	30	0.0265	0.001	rnd-1_family-89	DNA-PIF-Harbinger	DNA
oocyte	0	0.019	0	rnd-1_family-237	DNA-PIF-Harbinger	DNA
oocyte	1	0.011	0.001	rnd-1_family-237	DNA-PIF-Harbinger	DNA
oocyte	2	0.014	0	rnd-1_family-237	DNA-PIF-Harbinger	DNA
oocyte	3	0.018	0.001	rnd-1_family-237	DNA-PIF-Harbinger	DNA
oocyte	4	0.017	0.001	rnd-1_family-237	DNA-PIF-Harbinger	DNA
oocyte	5	0.0245	0.001	rnd-1_family-237	DNA-PIF-Harbinger	DNA
oocyte	6	0.028	0.004	rnd-1_family-237	DNA-PIF-Harbinger	DNA
oocyte	7	0.036	0.001	rnd-1_family-237	DNA-PIF-Harbinger	DNA
oocyte	8	0.043	0	rnd-1_family-237	DNA-PIF-Harbinger	DNA
oocyte	9	0.05	0.003	rnd-1_family-237	DNA-PIF-Harbinger	DNA
oocyte	10	0.1135	0.008	rnd-1_family-237	DNA-PIF-Harbinger	DNA
oocyte	11	0.0515	0.001	rnd-1_family-237	DNA-PIF-Harbinger	DNA
oocyte	12	0.051	0.001	rnd-1_family-237	DNA-PIF-Harbinger	DNA
oocyte	13	0.044	0.006	rnd-1_family-237	DNA-PIF-Harbinger	DNA
oocyte	14	0.038	0.006	rnd-1_family-237	DNA-PIF-Harbinger	DNA
oocyte	15	0.0455	0.001	rnd-1_family-237	DNA-PIF-Harbinger	DNA
oocyte	16	0.039	0.003	rnd-1_family-237	DNA-PIF-Harbinger	DNA
oocyte	17	0.028	0.007	rnd-1_family-237	DNA-PIF-Harbinger	DNA
oocyte	18	0.022	0.001	rnd-1_family-237	DNA-PIF-Harbinger	DNA
oocyte	19	0.021	0	rnd-1_family-237	DNA-PIF-Harbinger	DNA
oocyte	20	0.0235	0.004	rnd-1_family-237	DNA-PIF-Harbinger	DNA
oocyte	21	0.022	0.003	rnd-1_family-237	DNA-PIF-Harbinger	DNA
oocyte	22	0.024	0.001	rnd-1_family-237	DNA-PIF-Harbinger	DNA
oocyte	23	0.022	0.001	rnd-1_family-237	DNA-PIF-Harbinger	DNA
oocyte	24	0.0305	0.002	rnd-1_family-237	DNA-PIF-Harbinger	DNA
oocyte	25	0.0315	0.001	rnd-1_family-237	DNA-PIF-Harbinger	DNA
oocyte	26	0.028	0.003	rnd-1_family-237	DNA-PIF-Harbinger	DNA
oocyte	27	0.023	0.003	rnd-1_family-237	DNA-PIF-Harbinger	DNA
oocyte	28	0.0245	0.001	rnd-1_family-237	DNA-PIF-Harbinger	DNA
oocyte	29	0.024	0	rnd-1_family-237	DNA-PIF-Harbinger	DNA
oocyte	30	0.0315	0.004	rnd-1_family-237	DNA-PIF-Harbinger	DNA
testis	0	0.026	0	rnd-1_family-237	DNA-PIF-Harbinger	DNA
testis	1	0.0195	0.002	rnd-1_family-237	DNA-PIF-Harbinger	DNA
testis	2	0.0215	0.001	rnd-1_family-237	DNA-PIF-Harbinger	DNA
testis	3	0.0195	0.001	rnd-1_family-237	DNA-PIF-Harbinger	DNA
testis	4	0.026	0	rnd-1_family-237	DNA-PIF-Harbinger	DNA
testis	5	0.025	0.001	rnd-1_family-237	DNA-PIF-Harbinger	DNA
testis	6	0.0215	0.001	rnd-1_family-237	DNA-PIF-Harbinger	DNA
testis	7	0.0235	0.004	rnd-1_family-237	DNA-PIF-Harbinger	DNA
testis	8	0.027	0.003	rnd-1_family-237	DNA-PIF-Harbinger	DNA
testis	9	0.027	0.001	rnd-1_family-237	DNA-PIF-Harbinger	DNA
testis	10	0.048	0.007	rnd-1_family-237	DNA-PIF-Harbinger	DNA
testis	11	0.0295	0.001	rnd-1_family-237	DNA-PIF-Harbinger	DNA
testis	12	0.0295	0.001	rnd-1_family-237	DNA-PIF-Harbinger	DNA
testis	13	0.03	0	rnd-1_family-237	DNA-PIF-Harbinger	DNA
testis	14	0.0265	0.001	rnd-1_family-237	DNA-PIF-Harbinger	DNA
testis	15	0.0305	0.001	rnd-1_family-237	DNA-PIF-Harbinger	DNA
testis	16	0.03	0	rnd-1_family-237	DNA-PIF-Harbinger	DNA
testis	17	0.029	0.001	rnd-1_family-237	DNA-PIF-Harbinger	DNA
testis	18	0.0295	0.002	rnd-1_family-237	DNA-PIF-Harbinger	DNA
testis	19	0.032	0.001	rnd-1_family-237	DNA-PIF-Harbinger	DNA
testis	20	0.0365	0.002	rnd-1_family-237	DNA-PIF-Harbinger	DNA
testis	21	0.036	0.003	rnd-1_family-237	DNA-PIF-Harbinger	DNA
testis	22	0.0365	0.001	rnd-1_family-237	DNA-PIF-Harbinger	DNA
testis	23	0.037	0.001	rnd-1_family-237	DNA-PIF-Harbinger	DNA
testis	24	0.0445	0.002	rnd-1_family-237	DNA-PIF-Harbinger	DNA
testis	25	0.045	0.001	rnd-1_family-237	DNA-PIF-Harbinger	DNA
testis	26	0.0485	0.004	rnd-1_family-237	DNA-PIF-Harbinger	DNA
testis	27	0.0445	0.002	rnd-1_family-237	DNA-PIF-Harbinger	DNA
testis	28	0.0395	0.001	rnd-1_family-237	DNA-PIF-Harbinger	DNA
testis	29	0.0405	0.006	rnd-1_family-237	DNA-PIF-Harbinger	DNA
testis	30	0.042	0.001	rnd-1_family-237	DNA-PIF-Harbinger	DNA
oocyte	0	0.019	0	rnd-1_family-212	DNA-Kolobok-T2	DNA
oocyte	1	0.02	0.001	rnd-1_family-212	DNA-Kolobok-T2	DNA
oocyte	2	0.021	0.003	rnd-1_family-212	DNA-Kolobok-T2	DNA
oocyte	3	0.0215	0.002	rnd-1_family-212	DNA-Kolobok-T2	DNA
oocyte	4	0.027	0	rnd-1_family-212	DNA-Kolobok-T2	DNA
oocyte	5	0.04	0.001	rnd-1_family-212	DNA-Kolobok-T2	DNA
oocyte	6	0.0335	0.001	rnd-1_family-212	DNA-Kolobok-T2	DNA
oocyte	7	0.0255	0.001	rnd-1_family-212	DNA-Kolobok-T2	DNA
oocyte	8	0.0295	0.001	rnd-1_family-212	DNA-Kolobok-T2	DNA
oocyte	9	0.0525	0.001	rnd-1_family-212	DNA-Kolobok-T2	DNA
oocyte	10	0.1105	0.002	rnd-1_family-212	DNA-Kolobok-T2	DNA
oocyte	11	0.05	0.004	rnd-1_family-212	DNA-Kolobok-T2	DNA
oocyte	12	0.0345	0.001	rnd-1_family-212	DNA-Kolobok-T2	DNA
oocyte	13	0.0395	0.001	rnd-1_family-212	DNA-Kolobok-T2	DNA
oocyte	14	0.05	0.001	rnd-1_family-212	DNA-Kolobok-T2	DNA
oocyte	15	0.046	0.004	rnd-1_family-212	DNA-Kolobok-T2	DNA
oocyte	16	0.036	0	rnd-1_family-212	DNA-Kolobok-T2	DNA
oocyte	17	0.0385	0.001	rnd-1_family-212	DNA-Kolobok-T2	DNA
oocyte	18	0.0345	0.001	rnd-1_family-212	DNA-Kolobok-T2	DNA
oocyte	19	0.033	0	rnd-1_family-212	DNA-Kolobok-T2	DNA
oocyte	20	0.0285	0.002	rnd-1_family-212	DNA-Kolobok-T2	DNA
oocyte	21	0.0265	0.001	rnd-1_family-212	DNA-Kolobok-T2	DNA
oocyte	22	0.0235	0.001	rnd-1_family-212	DNA-Kolobok-T2	DNA
oocyte	23	0.023	0	rnd-1_family-212	DNA-Kolobok-T2	DNA
oocyte	24	0.0245	0.001	rnd-1_family-212	DNA-Kolobok-T2	DNA
oocyte	25	0.0225	0.001	rnd-1_family-212	DNA-Kolobok-T2	DNA
oocyte	26	0.0205	0.001	rnd-1_family-212	DNA-Kolobok-T2	DNA
oocyte	27	0.016	0	rnd-1_family-212	DNA-Kolobok-T2	DNA
oocyte	28	0.0165	0.001	rnd-1_family-212	DNA-Kolobok-T2	DNA
oocyte	29	0.0185	0.001	rnd-1_family-212	DNA-Kolobok-T2	DNA
oocyte	30	0.018	0	rnd-1_family-212	DNA-Kolobok-T2	DNA
testis	0	0.0185	0.001	rnd-1_family-212	DNA-Kolobok-T2	DNA
testis	1	0.018	0	rnd-1_family-212	DNA-Kolobok-T2	DNA
testis	2	0.0255	0.002	rnd-1_family-212	DNA-Kolobok-T2	DNA
testis	3	0.02	0	rnd-1_family-212	DNA-Kolobok-T2	DNA
testis	4	0.0235	0.004	rnd-1_family-212	DNA-Kolobok-T2	DNA
testis	5	0.0245	0.001	rnd-1_family-212	DNA-Kolobok-T2	DNA
testis	6	0.025	0.001	rnd-1_family-212	DNA-Kolobok-T2	DNA
testis	7	0.0195	0.001	rnd-1_family-212	DNA-Kolobok-T2	DNA
testis	8	0.0265	0.001	rnd-1_family-212	DNA-Kolobok-T2	DNA
testis	9	0.029	0	rnd-1_family-212	DNA-Kolobok-T2	DNA
testis	10	0.038	0	rnd-1_family-212	DNA-Kolobok-T2	DNA
testis	11	0.0255	0.001	rnd-1_family-212	DNA-Kolobok-T2	DNA
testis	12	0.0265	0.001	rnd-1_family-212	DNA-Kolobok-T2	DNA
testis	13	0.028	0	rnd-1_family-212	DNA-Kolobok-T2	DNA
testis	14	0.0295	0.002	rnd-1_family-212	DNA-Kolobok-T2	DNA
testis	15	0.032	0.003	rnd-1_family-212	DNA-Kolobok-T2	DNA
testis	16	0.029	0.001	rnd-1_family-212	DNA-Kolobok-T2	DNA
testis	17	0.0325	0.002	rnd-1_family-212	DNA-Kolobok-T2	DNA
testis	18	0.0325	0.001	rnd-1_family-212	DNA-Kolobok-T2	DNA
testis	19	0.033	0.001	rnd-1_family-212	DNA-Kolobok-T2	DNA
testis	20	0.0385	0.002	rnd-1_family-212	DNA-Kolobok-T2	DNA
testis	21	0.047	0.001	rnd-1_family-212	DNA-Kolobok-T2	DNA
testis	22	0.039	0.004	rnd-1_family-212	DNA-Kolobok-T2	DNA
testis	23	0.041	0.003	rnd-1_family-212	DNA-Kolobok-T2	DNA
testis	24	0.0465	0.004	rnd-1_family-212	DNA-Kolobok-T2	DNA
testis	25	0.0445	0.001	rnd-1_family-212	DNA-Kolobok-T2	DNA
testis	26	0.043	0.001	rnd-1_family-212	DNA-Kolobok-T2	DNA
testis	27	0.039	0	rnd-1_family-212	DNA-Kolobok-T2	DNA
testis	28	0.047	0.004	rnd-1_family-212	DNA-Kolobok-T2	DNA
testis	29	0.0385	0.001	rnd-1_family-212	DNA-Kolobok-T2	DNA
testis	30	0.037	0	rnd-1_family-212	DNA-Kolobok-T2	DNA
oocyte	0	0	0	rnd-1_family-287	DNA-PIF-Harbinger	DNA
oocyte	1	0	0	rnd-1_family-287	DNA-PIF-Harbinger	DNA
oocyte	2	0	0	rnd-1_family-287	DNA-PIF-Harbinger	DNA
oocyte	3	0	0	rnd-1_family-287	DNA-PIF-Harbinger	DNA
oocyte	4	0	0	rnd-1_family-287	DNA-PIF-Harbinger	DNA
oocyte	5	0.0055	0.005	rnd-1_family-287	DNA-PIF-Harbinger	DNA
oocyte	6	0.002	0.001	rnd-1_family-287	DNA-PIF-Harbinger	DNA
oocyte	7	0.003	0	rnd-1_family-287	DNA-PIF-Harbinger	DNA
oocyte	8	0.0095	0.008	rnd-1_family-287	DNA-PIF-Harbinger	DNA
oocyte	9	0.003	0.003	rnd-1_family-287	DNA-PIF-Harbinger	DNA
oocyte	10	0.0495	0.019	rnd-1_family-287	DNA-PIF-Harbinger	DNA
oocyte	11	0.02	0.001	rnd-1_family-287	DNA-PIF-Harbinger	DNA
oocyte	12	0.008	0	rnd-1_family-287	DNA-PIF-Harbinger	DNA
oocyte	13	0.015	0.006	rnd-1_family-287	DNA-PIF-Harbinger	DNA
oocyte	14	0.028	0.01	rnd-1_family-287	DNA-PIF-Harbinger	DNA
oocyte	15	0.315	0.014	rnd-1_family-287	DNA-PIF-Harbinger	DNA
oocyte	16	0.124	0.041	rnd-1_family-287	DNA-PIF-Harbinger	DNA
oocyte	17	0.052	0.016	rnd-1_family-287	DNA-PIF-Harbinger	DNA
oocyte	18	0.081	0.021	rnd-1_family-287	DNA-PIF-Harbinger	DNA
oocyte	19	0.0265	0.011	rnd-1_family-287	DNA-PIF-Harbinger	DNA
oocyte	20	0.0295	0.037	rnd-1_family-287	DNA-PIF-Harbinger	DNA
oocyte	21	0.003	0	rnd-1_family-287	DNA-PIF-Harbinger	DNA
oocyte	22	0.0115	0.009	rnd-1_family-287	DNA-PIF-Harbinger	DNA
oocyte	23	0.122	0.007	rnd-1_family-287	DNA-PIF-Harbinger	DNA
oocyte	24	0.039	0.006	rnd-1_family-287	DNA-PIF-Harbinger	DNA
oocyte	25	0.0215	0.028	rnd-1_family-287	DNA-PIF-Harbinger	DNA
oocyte	26	0.013	0.006	rnd-1_family-287	DNA-PIF-Harbinger	DNA
oocyte	27	0.011	0.014	rnd-1_family-287	DNA-PIF-Harbinger	DNA
oocyte	28	0.0045	0.004	rnd-1_family-287	DNA-PIF-Harbinger	DNA
oocyte	29	0.001	0	rnd-1_family-287	DNA-PIF-Harbinger	DNA
oocyte	30	0.001	0	rnd-1_family-287	DNA-PIF-Harbinger	DNA
testis	0	0.007	0	rnd-1_family-287	DNA-PIF-Harbinger	DNA
testis	1	0.0065	0.008	rnd-1_family-287	DNA-PIF-Harbinger	DNA
testis	2	0.007	0.008	rnd-1_family-287	DNA-PIF-Harbinger	DNA
testis	3	0.0045	0.005	rnd-1_family-287	DNA-PIF-Harbinger	DNA
testis	4	0.0095	0.001	rnd-1_family-287	DNA-PIF-Harbinger	DNA
testis	5	0.0035	0.001	rnd-1_family-287	DNA-PIF-Harbinger	DNA
testis	6	0.0015	0.001	rnd-1_family-287	DNA-PIF-Harbinger	DNA
testis	7	0.003	0.001	rnd-1_family-287	DNA-PIF-Harbinger	DNA
testis	8	0.006	0.003	rnd-1_family-287	DNA-PIF-Harbinger	DNA
testis	9	0.012	0.003	rnd-1_family-287	DNA-PIF-Harbinger	DNA
testis	10	0.0105	0.005	rnd-1_family-287	DNA-PIF-Harbinger	DNA
testis	11	0.0095	0.001	rnd-1_family-287	DNA-PIF-Harbinger	DNA
testis	12	0.0235	0.018	rnd-1_family-287	DNA-PIF-Harbinger	DNA
testis	13	0.0375	0.002	rnd-1_family-287	DNA-PIF-Harbinger	DNA
testis	14	0.038	0.006	rnd-1_family-287	DNA-PIF-Harbinger	DNA
testis	15	0.0405	0.012	rnd-1_family-287	DNA-PIF-Harbinger	DNA
testis	16	0.044	0.003	rnd-1_family-287	DNA-PIF-Harbinger	DNA
testis	17	0.017	0.007	rnd-1_family-287	DNA-PIF-Harbinger	DNA
testis	18	0.0465	0.006	rnd-1_family-287	DNA-PIF-Harbinger	DNA
testis	19	0.0445	0.001	rnd-1_family-287	DNA-PIF-Harbinger	DNA
testis	20	0.0495	0.005	rnd-1_family-287	DNA-PIF-Harbinger	DNA
testis	21	0.033	0.003	rnd-1_family-287	DNA-PIF-Harbinger	DNA
testis	22	0.075	0.01	rnd-1_family-287	DNA-PIF-Harbinger	DNA
testis	23	0.0485	0.006	rnd-1_family-287	DNA-PIF-Harbinger	DNA
testis	24	0.0525	0.028	rnd-1_family-287	DNA-PIF-Harbinger	DNA
testis	25	0.0605	0.013	rnd-1_family-287	DNA-PIF-Harbinger	DNA
testis	26	0.087	0.001	rnd-1_family-287	DNA-PIF-Harbinger	DNA
testis	27	0.021	0.004	rnd-1_family-287	DNA-PIF-Harbinger	DNA
testis	28	0.053	0.013	rnd-1_family-287	DNA-PIF-Harbinger	DNA
testis	29	0.0515	0.009	rnd-1_family-287	DNA-PIF-Harbinger	DNA
testis	30	0.0965	0.015	rnd-1_family-287	DNA-PIF-Harbinger	DNA
oocyte	0	0.014	0.006	rnd-1_family-183	DNA-PIF-Harbinger	DNA
oocyte	1	0.0115	0.002	rnd-1_family-183	DNA-PIF-Harbinger	DNA
oocyte	2	0.022	0.003	rnd-1_family-183	DNA-PIF-Harbinger	DNA
oocyte	3	0.018	0.001	rnd-1_family-183	DNA-PIF-Harbinger	DNA
oocyte	4	0.0195	0.004	rnd-1_family-183	DNA-PIF-Harbinger	DNA
oocyte	5	0.0345	0.004	rnd-1_family-183	DNA-PIF-Harbinger	DNA
oocyte	6	0.115	0.008	rnd-1_family-183	DNA-PIF-Harbinger	DNA
oocyte	7	0.044	0.007	rnd-1_family-183	DNA-PIF-Harbinger	DNA
oocyte	8	0.074	0.013	rnd-1_family-183	DNA-PIF-Harbinger	DNA
oocyte	9	0.074	0.001	rnd-1_family-183	DNA-PIF-Harbinger	DNA
oocyte	10	0.131	0.013	rnd-1_family-183	DNA-PIF-Harbinger	DNA
oocyte	11	0.061	0.007	rnd-1_family-183	DNA-PIF-Harbinger	DNA
oocyte	12	0.031	0	rnd-1_family-183	DNA-PIF-Harbinger	DNA
oocyte	13	0.0305	0.005	rnd-1_family-183	DNA-PIF-Harbinger	DNA
oocyte	14	0.03	0.013	rnd-1_family-183	DNA-PIF-Harbinger	DNA
oocyte	15	0.0215	0.009	rnd-1_family-183	DNA-PIF-Harbinger	DNA
oocyte	16	0.0155	0.002	rnd-1_family-183	DNA-PIF-Harbinger	DNA
oocyte	17	0.019	0.004	rnd-1_family-183	DNA-PIF-Harbinger	DNA
oocyte	18	0.016	0	rnd-1_family-183	DNA-PIF-Harbinger	DNA
oocyte	19	0.02	0	rnd-1_family-183	DNA-PIF-Harbinger	DNA
oocyte	20	0.0175	0.002	rnd-1_family-183	DNA-PIF-Harbinger	DNA
oocyte	21	0.0285	0.005	rnd-1_family-183	DNA-PIF-Harbinger	DNA
oocyte	22	0.014	0.011	rnd-1_family-183	DNA-PIF-Harbinger	DNA
oocyte	23	0.024	0.004	rnd-1_family-183	DNA-PIF-Harbinger	DNA
oocyte	24	0.022	0.006	rnd-1_family-183	DNA-PIF-Harbinger	DNA
oocyte	25	0.0155	0.001	rnd-1_family-183	DNA-PIF-Harbinger	DNA
oocyte	26	0.015	0.001	rnd-1_family-183	DNA-PIF-Harbinger	DNA
oocyte	27	0.016	0.004	rnd-1_family-183	DNA-PIF-Harbinger	DNA
oocyte	28	0.026	0.014	rnd-1_family-183	DNA-PIF-Harbinger	DNA
oocyte	29	0.012	0.003	rnd-1_family-183	DNA-PIF-Harbinger	DNA
oocyte	30	0.008	0	rnd-1_family-183	DNA-PIF-Harbinger	DNA
testis	0	0.027	0	rnd-1_family-183	DNA-PIF-Harbinger	DNA
testis	1	0.0195	0.001	rnd-1_family-183	DNA-PIF-Harbinger	DNA
testis	2	0.0265	0.002	rnd-1_family-183	DNA-PIF-Harbinger	DNA
testis	3	0.0265	0.002	rnd-1_family-183	DNA-PIF-Harbinger	DNA
testis	4	0.0305	0.002	rnd-1_family-183	DNA-PIF-Harbinger	DNA
testis	5	0.031	0.001	rnd-1_family-183	DNA-PIF-Harbinger	DNA
testis	6	0.032	0.001	rnd-1_family-183	DNA-PIF-Harbinger	DNA
testis	7	0.0275	0.001	rnd-1_family-183	DNA-PIF-Harbinger	DNA
testis	8	0.031	0.004	rnd-1_family-183	DNA-PIF-Harbinger	DNA
testis	9	0.033	0.001	rnd-1_family-183	DNA-PIF-Harbinger	DNA
testis	10	0.046	0	rnd-1_family-183	DNA-PIF-Harbinger	DNA
testis	11	0.033	0.003	rnd-1_family-183	DNA-PIF-Harbinger	DNA
testis	12	0.032	0.003	rnd-1_family-183	DNA-PIF-Harbinger	DNA
testis	13	0.027	0.001	rnd-1_family-183	DNA-PIF-Harbinger	DNA
testis	14	0.027	0.003	rnd-1_family-183	DNA-PIF-Harbinger	DNA
testis	15	0.03	0.003	rnd-1_family-183	DNA-PIF-Harbinger	DNA
testis	16	0.0305	0.002	rnd-1_family-183	DNA-PIF-Harbinger	DNA
testis	17	0.0295	0.002	rnd-1_family-183	DNA-PIF-Harbinger	DNA
testis	18	0.037	0.001	rnd-1_family-183	DNA-PIF-Harbinger	DNA
testis	19	0.0325	0.001	rnd-1_family-183	DNA-PIF-Harbinger	DNA
testis	20	0.035	0.001	rnd-1_family-183	DNA-PIF-Harbinger	DNA
testis	21	0.0345	0.006	rnd-1_family-183	DNA-PIF-Harbinger	DNA
testis	22	0.0385	0.005	rnd-1_family-183	DNA-PIF-Harbinger	DNA
testis	23	0.0325	0.001	rnd-1_family-183	DNA-PIF-Harbinger	DNA
testis	24	0.0355	0.004	rnd-1_family-183	DNA-PIF-Harbinger	DNA
testis	25	0.0335	0.002	rnd-1_family-183	DNA-PIF-Harbinger	DNA
testis	26	0.0395	0.001	rnd-1_family-183	DNA-PIF-Harbinger	DNA
testis	27	0.035	0.003	rnd-1_family-183	DNA-PIF-Harbinger	DNA
testis	28	0.0395	0.001	rnd-1_family-183	DNA-PIF-Harbinger	DNA
testis	29	0.034	0.001	rnd-1_family-183	DNA-PIF-Harbinger	DNA
testis	30	0.0325	0.001	rnd-1_family-183	DNA-PIF-Harbinger	DNA
oocyte	0	0.01	0.001	rnd-1_family-28	DNA-PIF-Harbinger	DNA
oocyte	1	0.0085	0.002	rnd-1_family-28	DNA-PIF-Harbinger	DNA
oocyte	2	0.01	0.008	rnd-1_family-28	DNA-PIF-Harbinger	DNA
oocyte	3	0.011	0.001	rnd-1_family-28	DNA-PIF-Harbinger	DNA
oocyte	4	0.015	0.003	rnd-1_family-28	DNA-PIF-Harbinger	DNA
oocyte	5	0.0075	0.002	rnd-1_family-28	DNA-PIF-Harbinger	DNA
oocyte	6	0.0415	0.021	rnd-1_family-28	DNA-PIF-Harbinger	DNA
oocyte	7	0.0375	0.011	rnd-1_family-28	DNA-PIF-Harbinger	DNA
oocyte	8	0.0745	0.056	rnd-1_family-28	DNA-PIF-Harbinger	DNA
oocyte	9	0.0555	0.011	rnd-1_family-28	DNA-PIF-Harbinger	DNA
oocyte	10	0.243	0.037	rnd-1_family-28	DNA-PIF-Harbinger	DNA
oocyte	11	0.0555	0.022	rnd-1_family-28	DNA-PIF-Harbinger	DNA
oocyte	12	0.0705	0.019	rnd-1_family-28	DNA-PIF-Harbinger	DNA
oocyte	13	0.014	0.007	rnd-1_family-28	DNA-PIF-Harbinger	DNA
oocyte	14	0.0335	0.004	rnd-1_family-28	DNA-PIF-Harbinger	DNA
oocyte	15	0.007	0.003	rnd-1_family-28	DNA-PIF-Harbinger	DNA
oocyte	16	0.0085	0.004	rnd-1_family-28	DNA-PIF-Harbinger	DNA
oocyte	17	0.016	0.017	rnd-1_family-28	DNA-PIF-Harbinger	DNA
oocyte	18	0.0175	0.006	rnd-1_family-28	DNA-PIF-Harbinger	DNA
oocyte	19	0.0195	0.001	rnd-1_family-28	DNA-PIF-Harbinger	DNA
oocyte	20	0.0675	0.004	rnd-1_family-28	DNA-PIF-Harbinger	DNA
oocyte	21	0.009	0.001	rnd-1_family-28	DNA-PIF-Harbinger	DNA
oocyte	22	0.038	0.017	rnd-1_family-28	DNA-PIF-Harbinger	DNA
oocyte	23	0.0095	0.001	rnd-1_family-28	DNA-PIF-Harbinger	DNA
oocyte	24	0.0295	0.019	rnd-1_family-28	DNA-PIF-Harbinger	DNA
oocyte	25	0.027	0.007	rnd-1_family-28	DNA-PIF-Harbinger	DNA
oocyte	26	0.012	0.008	rnd-1_family-28	DNA-PIF-Harbinger	DNA
oocyte	27	0.01	0.006	rnd-1_family-28	DNA-PIF-Harbinger	DNA
oocyte	28	0.0115	0.001	rnd-1_family-28	DNA-PIF-Harbinger	DNA
oocyte	29	0.018	0.008	rnd-1_family-28	DNA-PIF-Harbinger	DNA
oocyte	30	0.012	0.004	rnd-1_family-28	DNA-PIF-Harbinger	DNA
testis	0	0.031	0.004	rnd-1_family-28	DNA-PIF-Harbinger	DNA
testis	1	0.0115	0.002	rnd-1_family-28	DNA-PIF-Harbinger	DNA
testis	2	0.0185	0.004	rnd-1_family-28	DNA-PIF-Harbinger	DNA
testis	3	0.015	0.004	rnd-1_family-28	DNA-PIF-Harbinger	DNA
testis	4	0.0215	0.006	rnd-1_family-28	DNA-PIF-Harbinger	DNA
testis	5	0.028	0	rnd-1_family-28	DNA-PIF-Harbinger	DNA
testis	6	0.027	0.004	rnd-1_family-28	DNA-PIF-Harbinger	DNA
testis	7	0.025	0.004	rnd-1_family-28	DNA-PIF-Harbinger	DNA
testis	8	0.0255	0.001	rnd-1_family-28	DNA-PIF-Harbinger	DNA
testis	9	0.035	0.013	rnd-1_family-28	DNA-PIF-Harbinger	DNA
testis	10	0.0565	0.004	rnd-1_family-28	DNA-PIF-Harbinger	DNA
testis	11	0.033	0.021	rnd-1_family-28	DNA-PIF-Harbinger	DNA
testis	12	0.0355	0.001	rnd-1_family-28	DNA-PIF-Harbinger	DNA
testis	13	0.023	0.013	rnd-1_family-28	DNA-PIF-Harbinger	DNA
testis	14	0.033	0.004	rnd-1_family-28	DNA-PIF-Harbinger	DNA
testis	15	0.035	0.003	rnd-1_family-28	DNA-PIF-Harbinger	DNA
testis	16	0.025	0.001	rnd-1_family-28	DNA-PIF-Harbinger	DNA
testis	17	0.039	0.008	rnd-1_family-28	DNA-PIF-Harbinger	DNA
testis	18	0.0315	0.006	rnd-1_family-28	DNA-PIF-Harbinger	DNA
testis	19	0.0295	0.005	rnd-1_family-28	DNA-PIF-Harbinger	DNA
testis	20	0.0315	0.002	rnd-1_family-28	DNA-PIF-Harbinger	DNA
testis	21	0.0315	0.006	rnd-1_family-28	DNA-PIF-Harbinger	DNA
testis	22	0.0285	0.002	rnd-1_family-28	DNA-PIF-Harbinger	DNA
testis	23	0.0305	0.004	rnd-1_family-28	DNA-PIF-Harbinger	DNA
testis	24	0.0345	0.002	rnd-1_family-28	DNA-PIF-Harbinger	DNA
testis	25	0.0405	0.008	rnd-1_family-28	DNA-PIF-Harbinger	DNA
testis	26	0.0375	0.008	rnd-1_family-28	DNA-PIF-Harbinger	DNA
testis	27	0.056	0.008	rnd-1_family-28	DNA-PIF-Harbinger	DNA
testis	28	0.051	0.001	rnd-1_family-28	DNA-PIF-Harbinger	DNA
testis	29	0.042	0.004	rnd-1_family-28	DNA-PIF-Harbinger	DNA
testis	30	0.0375	0.002	rnd-1_family-28	DNA-PIF-Harbinger	DNA
oocyte	0	0.018	0.003	rnd-1_family-388	DNA-PIF-Harbinger	DNA
oocyte	1	0.019	0.007	rnd-1_family-388	DNA-PIF-Harbinger	DNA
oocyte	2	0.023	0.006	rnd-1_family-388	DNA-PIF-Harbinger	DNA
oocyte	3	0.0165	0.004	rnd-1_family-388	DNA-PIF-Harbinger	DNA
oocyte	4	0.0115	0.005	rnd-1_family-388	DNA-PIF-Harbinger	DNA
oocyte	5	0.01	0.001	rnd-1_family-388	DNA-PIF-Harbinger	DNA
oocyte	6	0.0115	0.001	rnd-1_family-388	DNA-PIF-Harbinger	DNA
oocyte	7	0.018	0.007	rnd-1_family-388	DNA-PIF-Harbinger	DNA
oocyte	8	0.028	0.003	rnd-1_family-388	DNA-PIF-Harbinger	DNA
oocyte	9	0.0285	0.011	rnd-1_family-388	DNA-PIF-Harbinger	DNA
oocyte	10	0.1285	0.009	rnd-1_family-388	DNA-PIF-Harbinger	DNA
oocyte	11	0.0475	0.015	rnd-1_family-388	DNA-PIF-Harbinger	DNA
oocyte	12	0.0445	0.009	rnd-1_family-388	DNA-PIF-Harbinger	DNA
oocyte	13	0.0175	0.004	rnd-1_family-388	DNA-PIF-Harbinger	DNA
oocyte	14	0.013	0.003	rnd-1_family-388	DNA-PIF-Harbinger	DNA
oocyte	15	0.005	0.001	rnd-1_family-388	DNA-PIF-Harbinger	DNA
oocyte	16	0.0095	0.004	rnd-1_family-388	DNA-PIF-Harbinger	DNA
oocyte	17	0.013	0.004	rnd-1_family-388	DNA-PIF-Harbinger	DNA
oocyte	18	0.016	0.008	rnd-1_family-388	DNA-PIF-Harbinger	DNA
oocyte	19	0.0135	0.004	rnd-1_family-388	DNA-PIF-Harbinger	DNA
oocyte	20	0.0155	0.008	rnd-1_family-388	DNA-PIF-Harbinger	DNA
oocyte	21	0.02	0.004	rnd-1_family-388	DNA-PIF-Harbinger	DNA
oocyte	22	0.0175	0.012	rnd-1_family-388	DNA-PIF-Harbinger	DNA
oocyte	23	0.023	0.001	rnd-1_family-388	DNA-PIF-Harbinger	DNA
oocyte	24	0.025	0.004	rnd-1_family-388	DNA-PIF-Harbinger	DNA
oocyte	25	0.0255	0.005	rnd-1_family-388	DNA-PIF-Harbinger	DNA
oocyte	26	0.176	0.01	rnd-1_family-388	DNA-PIF-Harbinger	DNA
oocyte	27	0.0675	0.008	rnd-1_family-388	DNA-PIF-Harbinger	DNA
oocyte	28	0.0755	0.013	rnd-1_family-388	DNA-PIF-Harbinger	DNA
oocyte	29	0.0395	0.013	rnd-1_family-388	DNA-PIF-Harbinger	DNA
oocyte	30	0.024	0.001	rnd-1_family-388	DNA-PIF-Harbinger	DNA
testis	0	0.049	0.004	rnd-1_family-388	DNA-PIF-Harbinger	DNA
testis	1	0.032	0.004	rnd-1_family-388	DNA-PIF-Harbinger	DNA
testis	2	0.056	0.008	rnd-1_family-388	DNA-PIF-Harbinger	DNA
testis	3	0.0425	0.012	rnd-1_family-388	DNA-PIF-Harbinger	DNA
testis	4	0.0325	0.006	rnd-1_family-388	DNA-PIF-Harbinger	DNA
testis	5	0.029	0.004	rnd-1_family-388	DNA-PIF-Harbinger	DNA
testis	6	0.032	0.006	rnd-1_family-388	DNA-PIF-Harbinger	DNA
testis	7	0.0215	0.006	rnd-1_family-388	DNA-PIF-Harbinger	DNA
testis	8	0.0495	0.011	rnd-1_family-388	DNA-PIF-Harbinger	DNA
testis	9	0.0305	0.011	rnd-1_family-388	DNA-PIF-Harbinger	DNA
testis	10	0.063	0.027	rnd-1_family-388	DNA-PIF-Harbinger	DNA
testis	11	0.0485	0.005	rnd-1_family-388	DNA-PIF-Harbinger	DNA
testis	12	0.033	0.011	rnd-1_family-388	DNA-PIF-Harbinger	DNA
testis	13	0.0245	0.008	rnd-1_family-388	DNA-PIF-Harbinger	DNA
testis	14	0.0375	0.012	rnd-1_family-388	DNA-PIF-Harbinger	DNA
testis	15	0.019	0.003	rnd-1_family-388	DNA-PIF-Harbinger	DNA
testis	16	0.0275	0.004	rnd-1_family-388	DNA-PIF-Harbinger	DNA
testis	17	0.035	0.003	rnd-1_family-388	DNA-PIF-Harbinger	DNA
testis	18	0.025	0.001	rnd-1_family-388	DNA-PIF-Harbinger	DNA
testis	19	0.0275	0.001	rnd-1_family-388	DNA-PIF-Harbinger	DNA
testis	20	0.0245	0.002	rnd-1_family-388	DNA-PIF-Harbinger	DNA
testis	21	0.024	0.003	rnd-1_family-388	DNA-PIF-Harbinger	DNA
testis	22	0.0195	0.005	rnd-1_family-388	DNA-PIF-Harbinger	DNA
testis	23	0.0175	0.002	rnd-1_family-388	DNA-PIF-Harbinger	DNA
testis	24	0.0235	0.002	rnd-1_family-388	DNA-PIF-Harbinger	DNA
testis	25	0.025	0.01	rnd-1_family-388	DNA-PIF-Harbinger	DNA
testis	26	0.032	0.008	rnd-1_family-388	DNA-PIF-Harbinger	DNA
testis	27	0.0255	0.009	rnd-1_family-388	DNA-PIF-Harbinger	DNA
testis	28	0.0295	0.001	rnd-1_family-388	DNA-PIF-Harbinger	DNA
testis	29	0.036	0.016	rnd-1_family-388	DNA-PIF-Harbinger	DNA
testis	30	0.028	0.01	rnd-1_family-388	DNA-PIF-Harbinger	DNA
oocyte	0	0.013	0	rnd-1_family-308	DNA-Kolobok-T2	DNA
oocyte	1	0.015	0.001	rnd-1_family-308	DNA-Kolobok-T2	DNA
oocyte	2	0.0185	0.001	rnd-1_family-308	DNA-Kolobok-T2	DNA
oocyte	3	0.02	0.001	rnd-1_family-308	DNA-Kolobok-T2	DNA
oocyte	4	0.019	0.001	rnd-1_family-308	DNA-Kolobok-T2	DNA
oocyte	5	0.026	0.001	rnd-1_family-308	DNA-Kolobok-T2	DNA
oocyte	6	0.025	0.001	rnd-1_family-308	DNA-Kolobok-T2	DNA
oocyte	7	0.0295	0.004	rnd-1_family-308	DNA-Kolobok-T2	DNA
oocyte	8	0.0435	0.002	rnd-1_family-308	DNA-Kolobok-T2	DNA
oocyte	9	0.0765	0.004	rnd-1_family-308	DNA-Kolobok-T2	DNA
oocyte	10	0.135	0.004	rnd-1_family-308	DNA-Kolobok-T2	DNA
oocyte	11	0.0975	0.001	rnd-1_family-308	DNA-Kolobok-T2	DNA
oocyte	12	0.0685	0.001	rnd-1_family-308	DNA-Kolobok-T2	DNA
oocyte	13	0.056	0.003	rnd-1_family-308	DNA-Kolobok-T2	DNA
oocyte	14	0.0405	0.002	rnd-1_family-308	DNA-Kolobok-T2	DNA
oocyte	15	0.031	0	rnd-1_family-308	DNA-Kolobok-T2	DNA
oocyte	16	0.0245	0.005	rnd-1_family-308	DNA-Kolobok-T2	DNA
oocyte	17	0.0305	0.001	rnd-1_family-308	DNA-Kolobok-T2	DNA
oocyte	18	0.041	0.004	rnd-1_family-308	DNA-Kolobok-T2	DNA
oocyte	19	0.0255	0.001	rnd-1_family-308	DNA-Kolobok-T2	DNA
oocyte	20	0.017	0.001	rnd-1_family-308	DNA-Kolobok-T2	DNA
oocyte	21	0.0175	0.002	rnd-1_family-308	DNA-Kolobok-T2	DNA
oocyte	22	0.0145	0.002	rnd-1_family-308	DNA-Kolobok-T2	DNA
oocyte	23	0.0115	0.001	rnd-1_family-308	DNA-Kolobok-T2	DNA
oocyte	24	0.012	0	rnd-1_family-308	DNA-Kolobok-T2	DNA
oocyte	25	0.0135	0.001	rnd-1_family-308	DNA-Kolobok-T2	DNA
oocyte	26	0.015	0.001	rnd-1_family-308	DNA-Kolobok-T2	DNA
oocyte	27	0.0125	0.001	rnd-1_family-308	DNA-Kolobok-T2	DNA
oocyte	28	0.015	0.001	rnd-1_family-308	DNA-Kolobok-T2	DNA
oocyte	29	0.0215	0.002	rnd-1_family-308	DNA-Kolobok-T2	DNA
oocyte	30	0.014	0.001	rnd-1_family-308	DNA-Kolobok-T2	DNA
testis	0	0.029	0.001	rnd-1_family-308	DNA-Kolobok-T2	DNA
testis	1	0.0215	0.001	rnd-1_family-308	DNA-Kolobok-T2	DNA
testis	2	0.024	0.001	rnd-1_family-308	DNA-Kolobok-T2	DNA
testis	3	0.032	0.003	rnd-1_family-308	DNA-Kolobok-T2	DNA
testis	4	0.0265	0.001	rnd-1_family-308	DNA-Kolobok-T2	DNA
testis	5	0.0345	0.002	rnd-1_family-308	DNA-Kolobok-T2	DNA
testis	6	0.032	0.001	rnd-1_family-308	DNA-Kolobok-T2	DNA
testis	7	0.0275	0.002	rnd-1_family-308	DNA-Kolobok-T2	DNA
testis	8	0.0335	0.005	rnd-1_family-308	DNA-Kolobok-T2	DNA
testis	9	0.037	0.006	rnd-1_family-308	DNA-Kolobok-T2	DNA
testis	10	0.0515	0.004	rnd-1_family-308	DNA-Kolobok-T2	DNA
testis	11	0.038	0	rnd-1_family-308	DNA-Kolobok-T2	DNA
testis	12	0.0325	0.001	rnd-1_family-308	DNA-Kolobok-T2	DNA
testis	13	0.0375	0.001	rnd-1_family-308	DNA-Kolobok-T2	DNA
testis	14	0.0245	0.001	rnd-1_family-308	DNA-Kolobok-T2	DNA
testis	15	0.0315	0.001	rnd-1_family-308	DNA-Kolobok-T2	DNA
testis	16	0.028	0.001	rnd-1_family-308	DNA-Kolobok-T2	DNA
testis	17	0.03	0.004	rnd-1_family-308	DNA-Kolobok-T2	DNA
testis	18	0.034	0.003	rnd-1_family-308	DNA-Kolobok-T2	DNA
testis	19	0.0315	0.002	rnd-1_family-308	DNA-Kolobok-T2	DNA
testis	20	0.031	0	rnd-1_family-308	DNA-Kolobok-T2	DNA
testis	21	0.027	0.001	rnd-1_family-308	DNA-Kolobok-T2	DNA
testis	22	0.0405	0.005	rnd-1_family-308	DNA-Kolobok-T2	DNA
testis	23	0.03	0.003	rnd-1_family-308	DNA-Kolobok-T2	DNA
testis	24	0.0315	0.004	rnd-1_family-308	DNA-Kolobok-T2	DNA
testis	25	0.0295	0.001	rnd-1_family-308	DNA-Kolobok-T2	DNA
testis	26	0.032	0.001	rnd-1_family-308	DNA-Kolobok-T2	DNA
testis	27	0.039	0.004	rnd-1_family-308	DNA-Kolobok-T2	DNA
testis	28	0.036	0.003	rnd-1_family-308	DNA-Kolobok-T2	DNA
testis	29	0.037	0.004	rnd-1_family-308	DNA-Kolobok-T2	DNA
testis	30	0.0305	0.001	rnd-1_family-308	DNA-Kolobok-T2	DNA
oocyte	0	0.023	0	rnd-1_family-87	DNA-PIF-Harbinger	DNA
oocyte	1	0.015	0.003	rnd-1_family-87	DNA-PIF-Harbinger	DNA
oocyte	2	0.017	0	rnd-1_family-87	DNA-PIF-Harbinger	DNA
oocyte	3	0.017	0.003	rnd-1_family-87	DNA-PIF-Harbinger	DNA
oocyte	4	0.02	0.001	rnd-1_family-87	DNA-PIF-Harbinger	DNA
oocyte	5	0.024	0.003	rnd-1_family-87	DNA-PIF-Harbinger	DNA
oocyte	6	0.034	0.008	rnd-1_family-87	DNA-PIF-Harbinger	DNA
oocyte	7	0.0235	0.002	rnd-1_family-87	DNA-PIF-Harbinger	DNA
oocyte	8	0.0305	0.005	rnd-1_family-87	DNA-PIF-Harbinger	DNA
oocyte	9	0.03	0.003	rnd-1_family-87	DNA-PIF-Harbinger	DNA
oocyte	10	0.106	0.006	rnd-1_family-87	DNA-PIF-Harbinger	DNA
oocyte	11	0.074	0.011	rnd-1_family-87	DNA-PIF-Harbinger	DNA
oocyte	12	0.059	0.013	rnd-1_family-87	DNA-PIF-Harbinger	DNA
oocyte	13	0.067	0.006	rnd-1_family-87	DNA-PIF-Harbinger	DNA
oocyte	14	0.0595	0.011	rnd-1_family-87	DNA-PIF-Harbinger	DNA
oocyte	15	0.0465	0.002	rnd-1_family-87	DNA-PIF-Harbinger	DNA
oocyte	16	0.0245	0.004	rnd-1_family-87	DNA-PIF-Harbinger	DNA
oocyte	17	0.0325	0.004	rnd-1_family-87	DNA-PIF-Harbinger	DNA
oocyte	18	0.026	0	rnd-1_family-87	DNA-PIF-Harbinger	DNA
oocyte	19	0.024	0.003	rnd-1_family-87	DNA-PIF-Harbinger	DNA
oocyte	20	0.029	0.007	rnd-1_family-87	DNA-PIF-Harbinger	DNA
oocyte	21	0.0295	0.002	rnd-1_family-87	DNA-PIF-Harbinger	DNA
oocyte	22	0.027	0.003	rnd-1_family-87	DNA-PIF-Harbinger	DNA
oocyte	23	0.022	0.004	rnd-1_family-87	DNA-PIF-Harbinger	DNA
oocyte	24	0.0235	0.001	rnd-1_family-87	DNA-PIF-Harbinger	DNA
oocyte	25	0.015	0.003	rnd-1_family-87	DNA-PIF-Harbinger	DNA
oocyte	26	0.0145	0.004	rnd-1_family-87	DNA-PIF-Harbinger	DNA
oocyte	27	0.019	0.001	rnd-1_family-87	DNA-PIF-Harbinger	DNA
oocyte	28	0.0285	0.005	rnd-1_family-87	DNA-PIF-Harbinger	DNA
oocyte	29	0.0185	0.002	rnd-1_family-87	DNA-PIF-Harbinger	DNA
oocyte	30	0.0195	0.001	rnd-1_family-87	DNA-PIF-Harbinger	DNA
testis	0	0.031	0.003	rnd-1_family-87	DNA-PIF-Harbinger	DNA
testis	1	0.024	0.003	rnd-1_family-87	DNA-PIF-Harbinger	DNA
testis	2	0.024	0	rnd-1_family-87	DNA-PIF-Harbinger	DNA
testis	3	0.027	0	rnd-1_family-87	DNA-PIF-Harbinger	DNA
testis	4	0.0255	0.001	rnd-1_family-87	DNA-PIF-Harbinger	DNA
testis	5	0.027	0.001	rnd-1_family-87	DNA-PIF-Harbinger	DNA
testis	6	0.0245	0.004	rnd-1_family-87	DNA-PIF-Harbinger	DNA
testis	7	0.023	0	rnd-1_family-87	DNA-PIF-Harbinger	DNA
testis	8	0.024	0.004	rnd-1_family-87	DNA-PIF-Harbinger	DNA
testis	9	0.0265	0.001	rnd-1_family-87	DNA-PIF-Harbinger	DNA
testis	10	0.039	0	rnd-1_family-87	DNA-PIF-Harbinger	DNA
testis	11	0.026	0	rnd-1_family-87	DNA-PIF-Harbinger	DNA
testis	12	0.029	0.003	rnd-1_family-87	DNA-PIF-Harbinger	DNA
testis	13	0.0335	0.002	rnd-1_family-87	DNA-PIF-Harbinger	DNA
testis	14	0.048	0	rnd-1_family-87	DNA-PIF-Harbinger	DNA
testis	15	0.038	0	rnd-1_family-87	DNA-PIF-Harbinger	DNA
testis	16	0.03	0.001	rnd-1_family-87	DNA-PIF-Harbinger	DNA
testis	17	0.0305	0.001	rnd-1_family-87	DNA-PIF-Harbinger	DNA
testis	18	0.0265	0.002	rnd-1_family-87	DNA-PIF-Harbinger	DNA
testis	19	0.028	0	rnd-1_family-87	DNA-PIF-Harbinger	DNA
testis	20	0.031	0.001	rnd-1_family-87	DNA-PIF-Harbinger	DNA
testis	21	0.0355	0.001	rnd-1_family-87	DNA-PIF-Harbinger	DNA
testis	22	0.03	0.001	rnd-1_family-87	DNA-PIF-Harbinger	DNA
testis	23	0.027	0.001	rnd-1_family-87	DNA-PIF-Harbinger	DNA
testis	24	0.038	0	rnd-1_family-87	DNA-PIF-Harbinger	DNA
testis	25	0.034	0	rnd-1_family-87	DNA-PIF-Harbinger	DNA
testis	26	0.043	0.001	rnd-1_family-87	DNA-PIF-Harbinger	DNA
testis	27	0.035	0.004	rnd-1_family-87	DNA-PIF-Harbinger	DNA
testis	28	0.0475	0.001	rnd-1_family-87	DNA-PIF-Harbinger	DNA
testis	29	0.041	0.001	rnd-1_family-87	DNA-PIF-Harbinger	DNA
testis	30	0.0535	0.004	rnd-1_family-87	DNA-PIF-Harbinger	DNA
oocyte	0	0.006	0.008	rnd-1_family-399	DNA-PIF-Harbinger	DNA
oocyte	1	0.0025	0.002	rnd-1_family-399	DNA-PIF-Harbinger	DNA
oocyte	2	0.0015	0.002	rnd-1_family-399	DNA-PIF-Harbinger	DNA
oocyte	3	0.0245	0.033	rnd-1_family-399	DNA-PIF-Harbinger	DNA
oocyte	4	0.027	0.037	rnd-1_family-399	DNA-PIF-Harbinger	DNA
oocyte	5	0.004	0.003	rnd-1_family-399	DNA-PIF-Harbinger	DNA
oocyte	6	0.0015	0.001	rnd-1_family-399	DNA-PIF-Harbinger	DNA
oocyte	7	0.001	0	rnd-1_family-399	DNA-PIF-Harbinger	DNA
oocyte	8	0.002	0	rnd-1_family-399	DNA-PIF-Harbinger	DNA
oocyte	9	0.0105	0.002	rnd-1_family-399	DNA-PIF-Harbinger	DNA
oocyte	10	0.159	0.024	rnd-1_family-399	DNA-PIF-Harbinger	DNA
oocyte	11	0.089	0.006	rnd-1_family-399	DNA-PIF-Harbinger	DNA
oocyte	12	0.0265	0.032	rnd-1_family-399	DNA-PIF-Harbinger	DNA
oocyte	13	0.002	0	rnd-1_family-399	DNA-PIF-Harbinger	DNA
oocyte	14	0.009	0.008	rnd-1_family-399	DNA-PIF-Harbinger	DNA
oocyte	15	0.005	0	rnd-1_family-399	DNA-PIF-Harbinger	DNA
oocyte	16	0.0195	0.005	rnd-1_family-399	DNA-PIF-Harbinger	DNA
oocyte	17	0.2275	0.315	rnd-1_family-399	DNA-PIF-Harbinger	DNA
oocyte	18	0.025	0.01	rnd-1_family-399	DNA-PIF-Harbinger	DNA
oocyte	19	0.079	0.102	rnd-1_family-399	DNA-PIF-Harbinger	DNA
oocyte	20	0.0065	0.004	rnd-1_family-399	DNA-PIF-Harbinger	DNA
oocyte	21	0.022	0.02	rnd-1_family-399	DNA-PIF-Harbinger	DNA
oocyte	22	0.0135	0.005	rnd-1_family-399	DNA-PIF-Harbinger	DNA
oocyte	23	0.013	0.003	rnd-1_family-399	DNA-PIF-Harbinger	DNA
oocyte	24	0.0075	0.006	rnd-1_family-399	DNA-PIF-Harbinger	DNA
oocyte	25	0.0055	0.004	rnd-1_family-399	DNA-PIF-Harbinger	DNA
oocyte	26	0.0075	0.004	rnd-1_family-399	DNA-PIF-Harbinger	DNA
oocyte	27	0.02	0.021	rnd-1_family-399	DNA-PIF-Harbinger	DNA
oocyte	28	0.16	0.184	rnd-1_family-399	DNA-PIF-Harbinger	DNA
oocyte	29	0.0095	0.011	rnd-1_family-399	DNA-PIF-Harbinger	DNA
oocyte	30	0.0125	0.006	rnd-1_family-399	DNA-PIF-Harbinger	DNA
testis	0	0.015	0.017	rnd-1_family-399	DNA-PIF-Harbinger	DNA
testis	1	0.0045	0.002	rnd-1_family-399	DNA-PIF-Harbinger	DNA
testis	2	0.016	0.017	rnd-1_family-399	DNA-PIF-Harbinger	DNA
testis	3	0.0165	0.015	rnd-1_family-399	DNA-PIF-Harbinger	DNA
testis	4	0.005	0	rnd-1_family-399	DNA-PIF-Harbinger	DNA
testis	5	0.004	0	rnd-1_family-399	DNA-PIF-Harbinger	DNA
testis	6	0.0055	0.001	rnd-1_family-399	DNA-PIF-Harbinger	DNA
testis	7	0.006	0	rnd-1_family-399	DNA-PIF-Harbinger	DNA
testis	8	0.005	0	rnd-1_family-399	DNA-PIF-Harbinger	DNA
testis	9	0.0065	0.001	rnd-1_family-399	DNA-PIF-Harbinger	DNA
testis	10	0.0135	0.001	rnd-1_family-399	DNA-PIF-Harbinger	DNA
testis	11	0.0135	0.005	rnd-1_family-399	DNA-PIF-Harbinger	DNA
testis	12	0.0105	0.002	rnd-1_family-399	DNA-PIF-Harbinger	DNA
testis	13	0.0085	0.002	rnd-1_family-399	DNA-PIF-Harbinger	DNA
testis	14	0.0095	0.001	rnd-1_family-399	DNA-PIF-Harbinger	DNA
testis	15	0.0095	0.001	rnd-1_family-399	DNA-PIF-Harbinger	DNA
testis	16	0.0275	0.016	rnd-1_family-399	DNA-PIF-Harbinger	DNA
testis	17	0.0105	0.001	rnd-1_family-399	DNA-PIF-Harbinger	DNA
testis	18	0.04	0.033	rnd-1_family-399	DNA-PIF-Harbinger	DNA
testis	19	0.0515	0.049	rnd-1_family-399	DNA-PIF-Harbinger	DNA
testis	20	0.0775	0.036	rnd-1_family-399	DNA-PIF-Harbinger	DNA
testis	21	0.021	0.004	rnd-1_family-399	DNA-PIF-Harbinger	DNA
testis	22	0.028	0.003	rnd-1_family-399	DNA-PIF-Harbinger	DNA
testis	23	0.038	0.014	rnd-1_family-399	DNA-PIF-Harbinger	DNA
testis	24	0.046	0.016	rnd-1_family-399	DNA-PIF-Harbinger	DNA
testis	25	0.05	0.04	rnd-1_family-399	DNA-PIF-Harbinger	DNA
testis	26	0.042	0.008	rnd-1_family-399	DNA-PIF-Harbinger	DNA
testis	27	0.1565	0.002	rnd-1_family-399	DNA-PIF-Harbinger	DNA
testis	28	0.117	0.011	rnd-1_family-399	DNA-PIF-Harbinger	DNA
testis	29	0.101	0.004	rnd-1_family-399	DNA-PIF-Harbinger	DNA
testis	30	0.044	0.021	rnd-1_family-399	DNA-PIF-Harbinger	DNA
oocyte	0	0.022	0.001	rnd-1_family-60	DNA-PIF-Harbinger	DNA
oocyte	1	0.016	0.001	rnd-1_family-60	DNA-PIF-Harbinger	DNA
oocyte	2	0.0235	0.004	rnd-1_family-60	DNA-PIF-Harbinger	DNA
oocyte	3	0.0235	0.008	rnd-1_family-60	DNA-PIF-Harbinger	DNA
oocyte	4	0.023	0.004	rnd-1_family-60	DNA-PIF-Harbinger	DNA
oocyte	5	0.024	0	rnd-1_family-60	DNA-PIF-Harbinger	DNA
oocyte	6	0.028	0.004	rnd-1_family-60	DNA-PIF-Harbinger	DNA
oocyte	7	0.024	0.001	rnd-1_family-60	DNA-PIF-Harbinger	DNA
oocyte	8	0.0275	0.001	rnd-1_family-60	DNA-PIF-Harbinger	DNA
oocyte	9	0.068	0.006	rnd-1_family-60	DNA-PIF-Harbinger	DNA
oocyte	10	0.256	0.01	rnd-1_family-60	DNA-PIF-Harbinger	DNA
oocyte	11	0.0545	0.001	rnd-1_family-60	DNA-PIF-Harbinger	DNA
oocyte	12	0.0365	0.004	rnd-1_family-60	DNA-PIF-Harbinger	DNA
oocyte	13	0.028	0.001	rnd-1_family-60	DNA-PIF-Harbinger	DNA
oocyte	14	0.024	0.006	rnd-1_family-60	DNA-PIF-Harbinger	DNA
oocyte	15	0.0205	0.002	rnd-1_family-60	DNA-PIF-Harbinger	DNA
oocyte	16	0.0255	0.002	rnd-1_family-60	DNA-PIF-Harbinger	DNA
oocyte	17	0.022	0.001	rnd-1_family-60	DNA-PIF-Harbinger	DNA
oocyte	18	0.021	0.001	rnd-1_family-60	DNA-PIF-Harbinger	DNA
oocyte	19	0.016	0.004	rnd-1_family-60	DNA-PIF-Harbinger	DNA
oocyte	20	0.02	0.001	rnd-1_family-60	DNA-PIF-Harbinger	DNA
oocyte	21	0.026	0.003	rnd-1_family-60	DNA-PIF-Harbinger	DNA
oocyte	22	0.0215	0.002	rnd-1_family-60	DNA-PIF-Harbinger	DNA
oocyte	23	0.0215	0.001	rnd-1_family-60	DNA-PIF-Harbinger	DNA
oocyte	24	0.0195	0.004	rnd-1_family-60	DNA-PIF-Harbinger	DNA
oocyte	25	0.0225	0.001	rnd-1_family-60	DNA-PIF-Harbinger	DNA
oocyte	26	0.014	0.001	rnd-1_family-60	DNA-PIF-Harbinger	DNA
oocyte	27	0.015	0.001	rnd-1_family-60	DNA-PIF-Harbinger	DNA
oocyte	28	0.0205	0.001	rnd-1_family-60	DNA-PIF-Harbinger	DNA
oocyte	29	0.02	0.001	rnd-1_family-60	DNA-PIF-Harbinger	DNA
oocyte	30	0.016	0.001	rnd-1_family-60	DNA-PIF-Harbinger	DNA
testis	0	0.0315	0.001	rnd-1_family-60	DNA-PIF-Harbinger	DNA
testis	1	0.02	0.001	rnd-1_family-60	DNA-PIF-Harbinger	DNA
testis	2	0.0225	0.001	rnd-1_family-60	DNA-PIF-Harbinger	DNA
testis	3	0.0285	0.002	rnd-1_family-60	DNA-PIF-Harbinger	DNA
testis	4	0.0265	0.002	rnd-1_family-60	DNA-PIF-Harbinger	DNA
testis	5	0.0295	0.001	rnd-1_family-60	DNA-PIF-Harbinger	DNA
testis	6	0.0345	0.001	rnd-1_family-60	DNA-PIF-Harbinger	DNA
testis	7	0.029	0.003	rnd-1_family-60	DNA-PIF-Harbinger	DNA
testis	8	0.0295	0.002	rnd-1_family-60	DNA-PIF-Harbinger	DNA
testis	9	0.038	0.001	rnd-1_family-60	DNA-PIF-Harbinger	DNA
testis	10	0.0765	0.002	rnd-1_family-60	DNA-PIF-Harbinger	DNA
testis	11	0.04	0.001	rnd-1_family-60	DNA-PIF-Harbinger	DNA
testis	12	0.034	0.003	rnd-1_family-60	DNA-PIF-Harbinger	DNA
testis	13	0.033	0.003	rnd-1_family-60	DNA-PIF-Harbinger	DNA
testis	14	0.0305	0.002	rnd-1_family-60	DNA-PIF-Harbinger	DNA
testis	15	0.0295	0.001	rnd-1_family-60	DNA-PIF-Harbinger	DNA
testis	16	0.029	0	rnd-1_family-60	DNA-PIF-Harbinger	DNA
testis	17	0.033	0.001	rnd-1_family-60	DNA-PIF-Harbinger	DNA
testis	18	0.0295	0.002	rnd-1_family-60	DNA-PIF-Harbinger	DNA
testis	19	0.0305	0.002	rnd-1_family-60	DNA-PIF-Harbinger	DNA
testis	20	0.029	0.001	rnd-1_family-60	DNA-PIF-Harbinger	DNA
testis	21	0.029	0.003	rnd-1_family-60	DNA-PIF-Harbinger	DNA
testis	22	0.0305	0.002	rnd-1_family-60	DNA-PIF-Harbinger	DNA
testis	23	0.0355	0.004	rnd-1_family-60	DNA-PIF-Harbinger	DNA
testis	24	0.028	0.001	rnd-1_family-60	DNA-PIF-Harbinger	DNA
testis	25	0.028	0	rnd-1_family-60	DNA-PIF-Harbinger	DNA
testis	26	0.03	0	rnd-1_family-60	DNA-PIF-Harbinger	DNA
testis	27	0.0315	0.001	rnd-1_family-60	DNA-PIF-Harbinger	DNA
testis	28	0.037	0	rnd-1_family-60	DNA-PIF-Harbinger	DNA
testis	29	0.0315	0.001	rnd-1_family-60	DNA-PIF-Harbinger	DNA
testis	30	0.033	0	rnd-1_family-60	DNA-PIF-Harbinger	DNA
oocyte	0	0.035	0.011	rnd-1_family-205	DNA-Kolobok-T2	DNA
oocyte	1	0.016	0	rnd-1_family-205	DNA-Kolobok-T2	DNA
oocyte	2	0.015	0.003	rnd-1_family-205	DNA-Kolobok-T2	DNA
oocyte	3	0.021	0.001	rnd-1_family-205	DNA-Kolobok-T2	DNA
oocyte	4	0.026	0.001	rnd-1_family-205	DNA-Kolobok-T2	DNA
oocyte	5	0.0225	0.001	rnd-1_family-205	DNA-Kolobok-T2	DNA
oocyte	6	0.0235	0.001	rnd-1_family-205	DNA-Kolobok-T2	DNA
oocyte	7	0.0275	0.001	rnd-1_family-205	DNA-Kolobok-T2	DNA
oocyte	8	0.0355	0.002	rnd-1_family-205	DNA-Kolobok-T2	DNA
oocyte	9	0.093	0.011	rnd-1_family-205	DNA-Kolobok-T2	DNA
oocyte	10	0.135	0.001	rnd-1_family-205	DNA-Kolobok-T2	DNA
oocyte	11	0.0755	0.002	rnd-1_family-205	DNA-Kolobok-T2	DNA
oocyte	12	0.0465	0.001	rnd-1_family-205	DNA-Kolobok-T2	DNA
oocyte	13	0.035	0.001	rnd-1_family-205	DNA-Kolobok-T2	DNA
oocyte	14	0.026	0.004	rnd-1_family-205	DNA-Kolobok-T2	DNA
oocyte	15	0.025	0.004	rnd-1_family-205	DNA-Kolobok-T2	DNA
oocyte	16	0.035	0.004	rnd-1_family-205	DNA-Kolobok-T2	DNA
oocyte	17	0.03	0.001	rnd-1_family-205	DNA-Kolobok-T2	DNA
oocyte	18	0.021	0.001	rnd-1_family-205	DNA-Kolobok-T2	DNA
oocyte	19	0.0195	0.001	rnd-1_family-205	DNA-Kolobok-T2	DNA
oocyte	20	0.0235	0.002	rnd-1_family-205	DNA-Kolobok-T2	DNA
oocyte	21	0.0235	0.001	rnd-1_family-205	DNA-Kolobok-T2	DNA
oocyte	22	0.022	0.003	rnd-1_family-205	DNA-Kolobok-T2	DNA
oocyte	23	0.0195	0.001	rnd-1_family-205	DNA-Kolobok-T2	DNA
oocyte	24	0.017	0	rnd-1_family-205	DNA-Kolobok-T2	DNA
oocyte	25	0.0205	0.001	rnd-1_family-205	DNA-Kolobok-T2	DNA
oocyte	26	0.0215	0.001	rnd-1_family-205	DNA-Kolobok-T2	DNA
oocyte	27	0.026	0.001	rnd-1_family-205	DNA-Kolobok-T2	DNA
oocyte	28	0.0235	0.002	rnd-1_family-205	DNA-Kolobok-T2	DNA
oocyte	29	0.0215	0.002	rnd-1_family-205	DNA-Kolobok-T2	DNA
oocyte	30	0.0195	0.002	rnd-1_family-205	DNA-Kolobok-T2	DNA
testis	0	0.0285	0.004	rnd-1_family-205	DNA-Kolobok-T2	DNA
testis	1	0.0175	0.002	rnd-1_family-205	DNA-Kolobok-T2	DNA
testis	2	0.023	0.001	rnd-1_family-205	DNA-Kolobok-T2	DNA
testis	3	0.022	0	rnd-1_family-205	DNA-Kolobok-T2	DNA
testis	4	0.0215	0.001	rnd-1_family-205	DNA-Kolobok-T2	DNA
testis	5	0.029	0.001	rnd-1_family-205	DNA-Kolobok-T2	DNA
testis	6	0.0275	0.002	rnd-1_family-205	DNA-Kolobok-T2	DNA
testis	7	0.023	0.001	rnd-1_family-205	DNA-Kolobok-T2	DNA
testis	8	0.0275	0.001	rnd-1_family-205	DNA-Kolobok-T2	DNA
testis	9	0.0295	0.002	rnd-1_family-205	DNA-Kolobok-T2	DNA
testis	10	0.0635	0.009	rnd-1_family-205	DNA-Kolobok-T2	DNA
testis	11	0.032	0.001	rnd-1_family-205	DNA-Kolobok-T2	DNA
testis	12	0.031	0	rnd-1_family-205	DNA-Kolobok-T2	DNA
testis	13	0.029	0.003	rnd-1_family-205	DNA-Kolobok-T2	DNA
testis	14	0.035	0.001	rnd-1_family-205	DNA-Kolobok-T2	DNA
testis	15	0.0285	0.001	rnd-1_family-205	DNA-Kolobok-T2	DNA
testis	16	0.04	0.001	rnd-1_family-205	DNA-Kolobok-T2	DNA
testis	17	0.0335	0.001	rnd-1_family-205	DNA-Kolobok-T2	DNA
testis	18	0.033	0.003	rnd-1_family-205	DNA-Kolobok-T2	DNA
testis	19	0.0255	0.004	rnd-1_family-205	DNA-Kolobok-T2	DNA
testis	20	0.0395	0.004	rnd-1_family-205	DNA-Kolobok-T2	DNA
testis	21	0.0355	0.002	rnd-1_family-205	DNA-Kolobok-T2	DNA
testis	22	0.0285	0.002	rnd-1_family-205	DNA-Kolobok-T2	DNA
testis	23	0.0375	0.001	rnd-1_family-205	DNA-Kolobok-T2	DNA
testis	24	0.039	0.003	rnd-1_family-205	DNA-Kolobok-T2	DNA
testis	25	0.0355	0.002	rnd-1_family-205	DNA-Kolobok-T2	DNA
testis	26	0.0375	0.002	rnd-1_family-205	DNA-Kolobok-T2	DNA
testis	27	0.041	0.001	rnd-1_family-205	DNA-Kolobok-T2	DNA
testis	28	0.037	0.003	rnd-1_family-205	DNA-Kolobok-T2	DNA
testis	29	0.035	0	rnd-1_family-205	DNA-Kolobok-T2	DNA
testis	30	0.034	0.001	rnd-1_family-205	DNA-Kolobok-T2	DNA
oocyte	0	0	0	rnd-1_family-301	DNA-PIF-Harbinger	DNA
oocyte	1	0	0	rnd-1_family-301	DNA-PIF-Harbinger	DNA
oocyte	2	5.00E-04	0.001	rnd-1_family-301	DNA-PIF-Harbinger	DNA
oocyte	3	0.023	0.033	rnd-1_family-301	DNA-PIF-Harbinger	DNA
oocyte	4	0	0	rnd-1_family-301	DNA-PIF-Harbinger	DNA
oocyte	5	0	0	rnd-1_family-301	DNA-PIF-Harbinger	DNA
oocyte	6	0	0	rnd-1_family-301	DNA-PIF-Harbinger	DNA
oocyte	7	0.0015	0.001	rnd-1_family-301	DNA-PIF-Harbinger	DNA
oocyte	8	0.042	0.007	rnd-1_family-301	DNA-PIF-Harbinger	DNA
oocyte	9	0.0255	0.025	rnd-1_family-301	DNA-PIF-Harbinger	DNA
oocyte	10	0.327	0.13	rnd-1_family-301	DNA-PIF-Harbinger	DNA
oocyte	11	0.2045	0.04	rnd-1_family-301	DNA-PIF-Harbinger	DNA
oocyte	12	0.1415	0.002	rnd-1_family-301	DNA-PIF-Harbinger	DNA
oocyte	13	0.0875	0.073	rnd-1_family-301	DNA-PIF-Harbinger	DNA
oocyte	14	0.058	0.017	rnd-1_family-301	DNA-PIF-Harbinger	DNA
oocyte	15	0.001	0	rnd-1_family-301	DNA-PIF-Harbinger	DNA
oocyte	16	0.0415	0.006	rnd-1_family-301	DNA-PIF-Harbinger	DNA
oocyte	17	5.00E-04	0.001	rnd-1_family-301	DNA-PIF-Harbinger	DNA
oocyte	18	0.0175	0.025	rnd-1_family-301	DNA-PIF-Harbinger	DNA
oocyte	19	5.00E-04	0.001	rnd-1_family-301	DNA-PIF-Harbinger	DNA
oocyte	20	0	0	rnd-1_family-301	DNA-PIF-Harbinger	DNA
oocyte	21	0	0	rnd-1_family-301	DNA-PIF-Harbinger	DNA
oocyte	22	0	0	rnd-1_family-301	DNA-PIF-Harbinger	DNA
oocyte	23	0	0	rnd-1_family-301	DNA-PIF-Harbinger	DNA
oocyte	24	5.00E-04	0.001	rnd-1_family-301	DNA-PIF-Harbinger	DNA
oocyte	25	0	0	rnd-1_family-301	DNA-PIF-Harbinger	DNA
oocyte	26	0.001	0	rnd-1_family-301	DNA-PIF-Harbinger	DNA
oocyte	27	0	0	rnd-1_family-301	DNA-PIF-Harbinger	DNA
oocyte	28	0.001	0	rnd-1_family-301	DNA-PIF-Harbinger	DNA
oocyte	29	0.001	0.001	rnd-1_family-301	DNA-PIF-Harbinger	DNA
oocyte	30	0.023	0.033	rnd-1_family-301	DNA-PIF-Harbinger	DNA
testis	0	0.009	0.001	rnd-1_family-301	DNA-PIF-Harbinger	DNA
testis	1	0.008	0	rnd-1_family-301	DNA-PIF-Harbinger	DNA
testis	2	0.007	0.003	rnd-1_family-301	DNA-PIF-Harbinger	DNA
testis	3	0.006	0.007	rnd-1_family-301	DNA-PIF-Harbinger	DNA
testis	4	0.0105	0.011	rnd-1_family-301	DNA-PIF-Harbinger	DNA
testis	5	0.0105	0.005	rnd-1_family-301	DNA-PIF-Harbinger	DNA
testis	6	0.0225	0.018	rnd-1_family-301	DNA-PIF-Harbinger	DNA
testis	7	0.0255	0.009	rnd-1_family-301	DNA-PIF-Harbinger	DNA
testis	8	0.0185	0.002	rnd-1_family-301	DNA-PIF-Harbinger	DNA
testis	9	0.052	0.006	rnd-1_family-301	DNA-PIF-Harbinger	DNA
testis	10	0.0675	0.011	rnd-1_family-301	DNA-PIF-Harbinger	DNA
testis	11	0.0355	0.022	rnd-1_family-301	DNA-PIF-Harbinger	DNA
testis	12	0.0185	0.006	rnd-1_family-301	DNA-PIF-Harbinger	DNA
testis	13	0.017	0.003	rnd-1_family-301	DNA-PIF-Harbinger	DNA
testis	14	0.021	0.003	rnd-1_family-301	DNA-PIF-Harbinger	DNA
testis	15	0.0165	0.001	rnd-1_family-301	DNA-PIF-Harbinger	DNA
testis	16	0.0135	0.004	rnd-1_family-301	DNA-PIF-Harbinger	DNA
testis	17	0.0185	0.008	rnd-1_family-301	DNA-PIF-Harbinger	DNA
testis	18	0.026	0.008	rnd-1_family-301	DNA-PIF-Harbinger	DNA
testis	19	0.0205	0.006	rnd-1_family-301	DNA-PIF-Harbinger	DNA
testis	20	0.037	0.003	rnd-1_family-301	DNA-PIF-Harbinger	DNA
testis	21	0.0425	0.012	rnd-1_family-301	DNA-PIF-Harbinger	DNA
testis	22	0.0635	0.018	rnd-1_family-301	DNA-PIF-Harbinger	DNA
testis	23	0.047	0.007	rnd-1_family-301	DNA-PIF-Harbinger	DNA
testis	24	0.0675	0.009	rnd-1_family-301	DNA-PIF-Harbinger	DNA
testis	25	0.0665	0.001	rnd-1_family-301	DNA-PIF-Harbinger	DNA
testis	26	0.038	0	rnd-1_family-301	DNA-PIF-Harbinger	DNA
testis	27	0.0645	0.029	rnd-1_family-301	DNA-PIF-Harbinger	DNA
testis	28	0.0765	0.04	rnd-1_family-301	DNA-PIF-Harbinger	DNA
testis	29	0.03	0.004	rnd-1_family-301	DNA-PIF-Harbinger	DNA
testis	30	0.044	0.021	rnd-1_family-301	DNA-PIF-Harbinger	DNA
oocyte	0	0.0435	0.002	rnd-1_family-194	DNA-TcMar-Tc2	DNA
oocyte	1	0.0255	0.004	rnd-1_family-194	DNA-TcMar-Tc2	DNA
oocyte	2	0.0285	0.004	rnd-1_family-194	DNA-TcMar-Tc2	DNA
oocyte	3	0.0265	0.002	rnd-1_family-194	DNA-TcMar-Tc2	DNA
oocyte	4	0.0305	0.004	rnd-1_family-194	DNA-TcMar-Tc2	DNA
oocyte	5	0.022	0.004	rnd-1_family-194	DNA-TcMar-Tc2	DNA
oocyte	6	0.023	0.004	rnd-1_family-194	DNA-TcMar-Tc2	DNA
oocyte	7	0.02	0	rnd-1_family-194	DNA-TcMar-Tc2	DNA
oocyte	8	0.0235	0.001	rnd-1_family-194	DNA-TcMar-Tc2	DNA
oocyte	9	0.039	0.003	rnd-1_family-194	DNA-TcMar-Tc2	DNA
oocyte	10	0.1215	0.002	rnd-1_family-194	DNA-TcMar-Tc2	DNA
oocyte	11	0.0565	0.005	rnd-1_family-194	DNA-TcMar-Tc2	DNA
oocyte	12	0.051	0.004	rnd-1_family-194	DNA-TcMar-Tc2	DNA
oocyte	13	0.0445	0.004	rnd-1_family-194	DNA-TcMar-Tc2	DNA
oocyte	14	0.0365	0.001	rnd-1_family-194	DNA-TcMar-Tc2	DNA
oocyte	15	0.03	0.001	rnd-1_family-194	DNA-TcMar-Tc2	DNA
oocyte	16	0.027	0.003	rnd-1_family-194	DNA-TcMar-Tc2	DNA
oocyte	17	0.0225	0.001	rnd-1_family-194	DNA-TcMar-Tc2	DNA
oocyte	18	0.0275	0.002	rnd-1_family-194	DNA-TcMar-Tc2	DNA
oocyte	19	0.0245	0.004	rnd-1_family-194	DNA-TcMar-Tc2	DNA
oocyte	20	0.073	0.008	rnd-1_family-194	DNA-TcMar-Tc2	DNA
oocyte	21	0.045	0.013	rnd-1_family-194	DNA-TcMar-Tc2	DNA
oocyte	22	0.033	0	rnd-1_family-194	DNA-TcMar-Tc2	DNA
oocyte	23	0.024	0.003	rnd-1_family-194	DNA-TcMar-Tc2	DNA
oocyte	24	0.0205	0.001	rnd-1_family-194	DNA-TcMar-Tc2	DNA
oocyte	25	0.0185	0.001	rnd-1_family-194	DNA-TcMar-Tc2	DNA
oocyte	26	0.0155	0.001	rnd-1_family-194	DNA-TcMar-Tc2	DNA
oocyte	27	0.017	0	rnd-1_family-194	DNA-TcMar-Tc2	DNA
oocyte	28	0.0125	0.002	rnd-1_family-194	DNA-TcMar-Tc2	DNA
oocyte	29	0.0095	0.001	rnd-1_family-194	DNA-TcMar-Tc2	DNA
oocyte	30	0.009	0.001	rnd-1_family-194	DNA-TcMar-Tc2	DNA
testis	0	0.0285	0.001	rnd-1_family-194	DNA-TcMar-Tc2	DNA
testis	1	0.0255	0.002	rnd-1_family-194	DNA-TcMar-Tc2	DNA
testis	2	0.029	0.003	rnd-1_family-194	DNA-TcMar-Tc2	DNA
testis	3	0.027	0.004	rnd-1_family-194	DNA-TcMar-Tc2	DNA
testis	4	0.0315	0.001	rnd-1_family-194	DNA-TcMar-Tc2	DNA
testis	5	0.029	0.001	rnd-1_family-194	DNA-TcMar-Tc2	DNA
testis	6	0.031	0	rnd-1_family-194	DNA-TcMar-Tc2	DNA
testis	7	0.0275	0.002	rnd-1_family-194	DNA-TcMar-Tc2	DNA
testis	8	0.0285	0.001	rnd-1_family-194	DNA-TcMar-Tc2	DNA
testis	9	0.0295	0.001	rnd-1_family-194	DNA-TcMar-Tc2	DNA
testis	10	0.042	0	rnd-1_family-194	DNA-TcMar-Tc2	DNA
testis	11	0.0365	0.002	rnd-1_family-194	DNA-TcMar-Tc2	DNA
testis	12	0.0365	0.001	rnd-1_family-194	DNA-TcMar-Tc2	DNA
testis	13	0.0285	0.002	rnd-1_family-194	DNA-TcMar-Tc2	DNA
testis	14	0.03	0	rnd-1_family-194	DNA-TcMar-Tc2	DNA
testis	15	0.0315	0.001	rnd-1_family-194	DNA-TcMar-Tc2	DNA
testis	16	0.03	0.001	rnd-1_family-194	DNA-TcMar-Tc2	DNA
testis	17	0.0305	0.001	rnd-1_family-194	DNA-TcMar-Tc2	DNA
testis	18	0.034	0	rnd-1_family-194	DNA-TcMar-Tc2	DNA
testis	19	0.033	0.001	rnd-1_family-194	DNA-TcMar-Tc2	DNA
testis	20	0.04	0.004	rnd-1_family-194	DNA-TcMar-Tc2	DNA
testis	21	0.0375	0.001	rnd-1_family-194	DNA-TcMar-Tc2	DNA
testis	22	0.0325	0.001	rnd-1_family-194	DNA-TcMar-Tc2	DNA
testis	23	0.03	0	rnd-1_family-194	DNA-TcMar-Tc2	DNA
testis	24	0.0285	0.001	rnd-1_family-194	DNA-TcMar-Tc2	DNA
testis	25	0.0335	0.004	rnd-1_family-194	DNA-TcMar-Tc2	DNA
testis	26	0.034	0.003	rnd-1_family-194	DNA-TcMar-Tc2	DNA
testis	27	0.0395	0.002	rnd-1_family-194	DNA-TcMar-Tc2	DNA
testis	28	0.036	0.001	rnd-1_family-194	DNA-TcMar-Tc2	DNA
testis	29	0.034	0.001	rnd-1_family-194	DNA-TcMar-Tc2	DNA
testis	30	0.033	0.003	rnd-1_family-194	DNA-TcMar-Tc2	DNA
oocyte	0	0.023	0.001	rnd-1_family-246	DNA-PIF-Harbinger	DNA
oocyte	1	0.0235	0.001	rnd-1_family-246	DNA-PIF-Harbinger	DNA
oocyte	2	0.019	0.001	rnd-1_family-246	DNA-PIF-Harbinger	DNA
oocyte	3	0.0195	0.002	rnd-1_family-246	DNA-PIF-Harbinger	DNA
oocyte	4	0.022	0.001	rnd-1_family-246	DNA-PIF-Harbinger	DNA
oocyte	5	0.0285	0.004	rnd-1_family-246	DNA-PIF-Harbinger	DNA
oocyte	6	0.033	0.001	rnd-1_family-246	DNA-PIF-Harbinger	DNA
oocyte	7	0.0265	0.001	rnd-1_family-246	DNA-PIF-Harbinger	DNA
oocyte	8	0.034	0.003	rnd-1_family-246	DNA-PIF-Harbinger	DNA
oocyte	9	0.0485	0.004	rnd-1_family-246	DNA-PIF-Harbinger	DNA
oocyte	10	0.137	0.004	rnd-1_family-246	DNA-PIF-Harbinger	DNA
oocyte	11	0.06	0.001	rnd-1_family-246	DNA-PIF-Harbinger	DNA
oocyte	12	0.038	0.003	rnd-1_family-246	DNA-PIF-Harbinger	DNA
oocyte	13	0.03	0.003	rnd-1_family-246	DNA-PIF-Harbinger	DNA
oocyte	14	0.0375	0.002	rnd-1_family-246	DNA-PIF-Harbinger	DNA
oocyte	15	0.0375	0.004	rnd-1_family-246	DNA-PIF-Harbinger	DNA
oocyte	16	0.0295	0.004	rnd-1_family-246	DNA-PIF-Harbinger	DNA
oocyte	17	0.0255	0.002	rnd-1_family-246	DNA-PIF-Harbinger	DNA
oocyte	18	0.023	0.001	rnd-1_family-246	DNA-PIF-Harbinger	DNA
oocyte	19	0.0255	0.002	rnd-1_family-246	DNA-PIF-Harbinger	DNA
oocyte	20	0.0235	0.002	rnd-1_family-246	DNA-PIF-Harbinger	DNA
oocyte	21	0.024	0.003	rnd-1_family-246	DNA-PIF-Harbinger	DNA
oocyte	22	0.027	0.001	rnd-1_family-246	DNA-PIF-Harbinger	DNA
oocyte	23	0.0235	0.001	rnd-1_family-246	DNA-PIF-Harbinger	DNA
oocyte	24	0.0285	0.002	rnd-1_family-246	DNA-PIF-Harbinger	DNA
oocyte	25	0.0285	0.002	rnd-1_family-246	DNA-PIF-Harbinger	DNA
oocyte	26	0.027	0.001	rnd-1_family-246	DNA-PIF-Harbinger	DNA
oocyte	27	0.035	0.006	rnd-1_family-246	DNA-PIF-Harbinger	DNA
oocyte	28	0.021	0.001	rnd-1_family-246	DNA-PIF-Harbinger	DNA
oocyte	29	0.0215	0.001	rnd-1_family-246	DNA-PIF-Harbinger	DNA
oocyte	30	0.02	0	rnd-1_family-246	DNA-PIF-Harbinger	DNA
testis	0	0.0215	0.001	rnd-1_family-246	DNA-PIF-Harbinger	DNA
testis	1	0.02	0	rnd-1_family-246	DNA-PIF-Harbinger	DNA
testis	2	0.023	0.001	rnd-1_family-246	DNA-PIF-Harbinger	DNA
testis	3	0.0255	0.001	rnd-1_family-246	DNA-PIF-Harbinger	DNA
testis	4	0.0255	0.001	rnd-1_family-246	DNA-PIF-Harbinger	DNA
testis	5	0.028	0	rnd-1_family-246	DNA-PIF-Harbinger	DNA
testis	6	0.025	0.003	rnd-1_family-246	DNA-PIF-Harbinger	DNA
testis	7	0.0225	0.001	rnd-1_family-246	DNA-PIF-Harbinger	DNA
testis	8	0.028	0.001	rnd-1_family-246	DNA-PIF-Harbinger	DNA
testis	9	0.0305	0.002	rnd-1_family-246	DNA-PIF-Harbinger	DNA
testis	10	0.051	0	rnd-1_family-246	DNA-PIF-Harbinger	DNA
testis	11	0.0295	0.001	rnd-1_family-246	DNA-PIF-Harbinger	DNA
testis	12	0.0285	0.001	rnd-1_family-246	DNA-PIF-Harbinger	DNA
testis	13	0.0255	0.001	rnd-1_family-246	DNA-PIF-Harbinger	DNA
testis	14	0.031	0.001	rnd-1_family-246	DNA-PIF-Harbinger	DNA
testis	15	0.0285	0.002	rnd-1_family-246	DNA-PIF-Harbinger	DNA
testis	16	0.029	0	rnd-1_family-246	DNA-PIF-Harbinger	DNA
testis	17	0.0295	0.001	rnd-1_family-246	DNA-PIF-Harbinger	DNA
testis	18	0.032	0	rnd-1_family-246	DNA-PIF-Harbinger	DNA
testis	19	0.0335	0.002	rnd-1_family-246	DNA-PIF-Harbinger	DNA
testis	20	0.036	0.001	rnd-1_family-246	DNA-PIF-Harbinger	DNA
testis	21	0.0345	0.002	rnd-1_family-246	DNA-PIF-Harbinger	DNA
testis	22	0.0365	0.001	rnd-1_family-246	DNA-PIF-Harbinger	DNA
testis	23	0.041	0.001	rnd-1_family-246	DNA-PIF-Harbinger	DNA
testis	24	0.0395	0.001	rnd-1_family-246	DNA-PIF-Harbinger	DNA
testis	25	0.0455	0.002	rnd-1_family-246	DNA-PIF-Harbinger	DNA
testis	26	0.044	0.001	rnd-1_family-246	DNA-PIF-Harbinger	DNA
testis	27	0.04	0	rnd-1_family-246	DNA-PIF-Harbinger	DNA
testis	28	0.0375	0.001	rnd-1_family-246	DNA-PIF-Harbinger	DNA
testis	29	0.037	0.001	rnd-1_family-246	DNA-PIF-Harbinger	DNA
testis	30	0.0395	0.001	rnd-1_family-246	DNA-PIF-Harbinger	DNA
oocyte	0	0.009	0.003	rnd-1_family-171	DNA-PIF-Harbinger	DNA
oocyte	1	0.0095	0.004	rnd-1_family-171	DNA-PIF-Harbinger	DNA
oocyte	2	0.0115	0.002	rnd-1_family-171	DNA-PIF-Harbinger	DNA
oocyte	3	0.02	0.001	rnd-1_family-171	DNA-PIF-Harbinger	DNA
oocyte	4	0.035	0.001	rnd-1_family-171	DNA-PIF-Harbinger	DNA
oocyte	5	0.0345	0.006	rnd-1_family-171	DNA-PIF-Harbinger	DNA
oocyte	6	0.0305	0.002	rnd-1_family-171	DNA-PIF-Harbinger	DNA
oocyte	7	0.03	0.006	rnd-1_family-171	DNA-PIF-Harbinger	DNA
oocyte	8	0.0255	0.002	rnd-1_family-171	DNA-PIF-Harbinger	DNA
oocyte	9	0.0365	0.011	rnd-1_family-171	DNA-PIF-Harbinger	DNA
oocyte	10	0.158	0.007	rnd-1_family-171	DNA-PIF-Harbinger	DNA
oocyte	11	0.0705	0.004	rnd-1_family-171	DNA-PIF-Harbinger	DNA
oocyte	12	0.055	0.003	rnd-1_family-171	DNA-PIF-Harbinger	DNA
oocyte	13	0.0405	0.001	rnd-1_family-171	DNA-PIF-Harbinger	DNA
oocyte	14	0.033	0.003	rnd-1_family-171	DNA-PIF-Harbinger	DNA
oocyte	15	0.0305	0.005	rnd-1_family-171	DNA-PIF-Harbinger	DNA
oocyte	16	0.042	0.003	rnd-1_family-171	DNA-PIF-Harbinger	DNA
oocyte	17	0.035	0.003	rnd-1_family-171	DNA-PIF-Harbinger	DNA
oocyte	18	0.029	0.006	rnd-1_family-171	DNA-PIF-Harbinger	DNA
oocyte	19	0.027	0.01	rnd-1_family-171	DNA-PIF-Harbinger	DNA
oocyte	20	0.0335	0.005	rnd-1_family-171	DNA-PIF-Harbinger	DNA
oocyte	21	0.019	0.004	rnd-1_family-171	DNA-PIF-Harbinger	DNA
oocyte	22	0.021	0.003	rnd-1_family-171	DNA-PIF-Harbinger	DNA
oocyte	23	0.017	0.003	rnd-1_family-171	DNA-PIF-Harbinger	DNA
oocyte	24	0.0165	0.001	rnd-1_family-171	DNA-PIF-Harbinger	DNA
oocyte	25	0.0285	0.001	rnd-1_family-171	DNA-PIF-Harbinger	DNA
oocyte	26	0.019	0	rnd-1_family-171	DNA-PIF-Harbinger	DNA
oocyte	27	0.0155	0.001	rnd-1_family-171	DNA-PIF-Harbinger	DNA
oocyte	28	0.039	0.008	rnd-1_family-171	DNA-PIF-Harbinger	DNA
oocyte	29	0.017	0.001	rnd-1_family-171	DNA-PIF-Harbinger	DNA
oocyte	30	0.011	0.001	rnd-1_family-171	DNA-PIF-Harbinger	DNA
testis	0	0.017	0.003	rnd-1_family-171	DNA-PIF-Harbinger	DNA
testis	1	0.015	0	rnd-1_family-171	DNA-PIF-Harbinger	DNA
testis	2	0.017	0	rnd-1_family-171	DNA-PIF-Harbinger	DNA
testis	3	0.017	0	rnd-1_family-171	DNA-PIF-Harbinger	DNA
testis	4	0.0215	0.006	rnd-1_family-171	DNA-PIF-Harbinger	DNA
testis	5	0.0255	0.002	rnd-1_family-171	DNA-PIF-Harbinger	DNA
testis	6	0.0265	0.001	rnd-1_family-171	DNA-PIF-Harbinger	DNA
testis	7	0.025	0.001	rnd-1_family-171	DNA-PIF-Harbinger	DNA
testis	8	0.0245	0.004	rnd-1_family-171	DNA-PIF-Harbinger	DNA
testis	9	0.0295	0.001	rnd-1_family-171	DNA-PIF-Harbinger	DNA
testis	10	0.0665	0.015	rnd-1_family-171	DNA-PIF-Harbinger	DNA
testis	11	0.038	0.001	rnd-1_family-171	DNA-PIF-Harbinger	DNA
testis	12	0.0335	0.001	rnd-1_family-171	DNA-PIF-Harbinger	DNA
testis	13	0.035	0.001	rnd-1_family-171	DNA-PIF-Harbinger	DNA
testis	14	0.035	0.004	rnd-1_family-171	DNA-PIF-Harbinger	DNA
testis	15	0.037	0.004	rnd-1_family-171	DNA-PIF-Harbinger	DNA
testis	16	0.0315	0.002	rnd-1_family-171	DNA-PIF-Harbinger	DNA
testis	17	0.0325	0.001	rnd-1_family-171	DNA-PIF-Harbinger	DNA
testis	18	0.03	0.001	rnd-1_family-171	DNA-PIF-Harbinger	DNA
testis	19	0.0375	0.001	rnd-1_family-171	DNA-PIF-Harbinger	DNA
testis	20	0.031	0.001	rnd-1_family-171	DNA-PIF-Harbinger	DNA
testis	21	0.0355	0.006	rnd-1_family-171	DNA-PIF-Harbinger	DNA
testis	22	0.035	0.003	rnd-1_family-171	DNA-PIF-Harbinger	DNA
testis	23	0.0395	0.002	rnd-1_family-171	DNA-PIF-Harbinger	DNA
testis	24	0.039	0.004	rnd-1_family-171	DNA-PIF-Harbinger	DNA
testis	25	0.0475	0.001	rnd-1_family-171	DNA-PIF-Harbinger	DNA
testis	26	0.0385	0.004	rnd-1_family-171	DNA-PIF-Harbinger	DNA
testis	27	0.033	0.003	rnd-1_family-171	DNA-PIF-Harbinger	DNA
testis	28	0.043	0.008	rnd-1_family-171	DNA-PIF-Harbinger	DNA
testis	29	0.0325	0.005	rnd-1_family-171	DNA-PIF-Harbinger	DNA
testis	30	0.031	0.003	rnd-1_family-171	DNA-PIF-Harbinger	DNA
oocyte	0	0.0145	0.001	rnd-1_family-275	DNA-PIF-Harbinger	DNA
oocyte	1	0.02	0.001	rnd-1_family-275	DNA-PIF-Harbinger	DNA
oocyte	2	0.021	0.001	rnd-1_family-275	DNA-PIF-Harbinger	DNA
oocyte	3	0.027	0.004	rnd-1_family-275	DNA-PIF-Harbinger	DNA
oocyte	4	0.0215	0.001	rnd-1_family-275	DNA-PIF-Harbinger	DNA
oocyte	5	0.028	0.003	rnd-1_family-275	DNA-PIF-Harbinger	DNA
oocyte	6	0.033	0.004	rnd-1_family-275	DNA-PIF-Harbinger	DNA
oocyte	7	0.042	0.006	rnd-1_family-275	DNA-PIF-Harbinger	DNA
oocyte	8	0.089	0.004	rnd-1_family-275	DNA-PIF-Harbinger	DNA
oocyte	9	0.1025	0.006	rnd-1_family-275	DNA-PIF-Harbinger	DNA
oocyte	10	0.1155	0.012	rnd-1_family-275	DNA-PIF-Harbinger	DNA
oocyte	11	0.051	0.001	rnd-1_family-275	DNA-PIF-Harbinger	DNA
oocyte	12	0.034	0.001	rnd-1_family-275	DNA-PIF-Harbinger	DNA
oocyte	13	0.023	0.001	rnd-1_family-275	DNA-PIF-Harbinger	DNA
oocyte	14	0.0235	0.004	rnd-1_family-275	DNA-PIF-Harbinger	DNA
oocyte	15	0.0215	0.001	rnd-1_family-275	DNA-PIF-Harbinger	DNA
oocyte	16	0.0255	0.002	rnd-1_family-275	DNA-PIF-Harbinger	DNA
oocyte	17	0.021	0.001	rnd-1_family-275	DNA-PIF-Harbinger	DNA
oocyte	18	0.0165	0.001	rnd-1_family-275	DNA-PIF-Harbinger	DNA
oocyte	19	0.0155	0.002	rnd-1_family-275	DNA-PIF-Harbinger	DNA
oocyte	20	0.0175	0.004	rnd-1_family-275	DNA-PIF-Harbinger	DNA
oocyte	21	0.0175	0.002	rnd-1_family-275	DNA-PIF-Harbinger	DNA
oocyte	22	0.0165	0.002	rnd-1_family-275	DNA-PIF-Harbinger	DNA
oocyte	23	0.0155	0.001	rnd-1_family-275	DNA-PIF-Harbinger	DNA
oocyte	24	0.0185	0.001	rnd-1_family-275	DNA-PIF-Harbinger	DNA
oocyte	25	0.0155	0.004	rnd-1_family-275	DNA-PIF-Harbinger	DNA
oocyte	26	0.0385	0.008	rnd-1_family-275	DNA-PIF-Harbinger	DNA
oocyte	27	0.0415	0.009	rnd-1_family-275	DNA-PIF-Harbinger	DNA
oocyte	28	0.031	0.006	rnd-1_family-275	DNA-PIF-Harbinger	DNA
oocyte	29	0.0255	0.004	rnd-1_family-275	DNA-PIF-Harbinger	DNA
oocyte	30	0.018	0.001	rnd-1_family-275	DNA-PIF-Harbinger	DNA
testis	0	0.0185	0.001	rnd-1_family-275	DNA-PIF-Harbinger	DNA
testis	1	0.017	0.001	rnd-1_family-275	DNA-PIF-Harbinger	DNA
testis	2	0.033	0.003	rnd-1_family-275	DNA-PIF-Harbinger	DNA
testis	3	0.027	0.003	rnd-1_family-275	DNA-PIF-Harbinger	DNA
testis	4	0.04	0.011	rnd-1_family-275	DNA-PIF-Harbinger	DNA
testis	5	0.027	0.001	rnd-1_family-275	DNA-PIF-Harbinger	DNA
testis	6	0.029	0	rnd-1_family-275	DNA-PIF-Harbinger	DNA
testis	7	0.0275	0.002	rnd-1_family-275	DNA-PIF-Harbinger	DNA
testis	8	0.0405	0.002	rnd-1_family-275	DNA-PIF-Harbinger	DNA
testis	9	0.0355	0.009	rnd-1_family-275	DNA-PIF-Harbinger	DNA
testis	10	0.0865	0.006	rnd-1_family-275	DNA-PIF-Harbinger	DNA
testis	11	0.026	0.001	rnd-1_family-275	DNA-PIF-Harbinger	DNA
testis	12	0.024	0.004	rnd-1_family-275	DNA-PIF-Harbinger	DNA
testis	13	0.036	0.008	rnd-1_family-275	DNA-PIF-Harbinger	DNA
testis	14	0.027	0	rnd-1_family-275	DNA-PIF-Harbinger	DNA
testis	15	0.028	0.001	rnd-1_family-275	DNA-PIF-Harbinger	DNA
testis	16	0.0285	0.006	rnd-1_family-275	DNA-PIF-Harbinger	DNA
testis	17	0.029	0.001	rnd-1_family-275	DNA-PIF-Harbinger	DNA
testis	18	0.03	0	rnd-1_family-275	DNA-PIF-Harbinger	DNA
testis	19	0.031	0.008	rnd-1_family-275	DNA-PIF-Harbinger	DNA
testis	20	0.0295	0.004	rnd-1_family-275	DNA-PIF-Harbinger	DNA
testis	21	0.03	0.001	rnd-1_family-275	DNA-PIF-Harbinger	DNA
testis	22	0.0305	0.001	rnd-1_family-275	DNA-PIF-Harbinger	DNA
testis	23	0.032	0.003	rnd-1_family-275	DNA-PIF-Harbinger	DNA
testis	24	0.0295	0.005	rnd-1_family-275	DNA-PIF-Harbinger	DNA
testis	25	0.0315	0.001	rnd-1_family-275	DNA-PIF-Harbinger	DNA
testis	26	0.042	0.003	rnd-1_family-275	DNA-PIF-Harbinger	DNA
testis	27	0.0365	0.005	rnd-1_family-275	DNA-PIF-Harbinger	DNA
testis	28	0.032	0.003	rnd-1_family-275	DNA-PIF-Harbinger	DNA
testis	29	0.036	0.004	rnd-1_family-275	DNA-PIF-Harbinger	DNA
testis	30	0.0305	0.004	rnd-1_family-275	DNA-PIF-Harbinger	DNA
oocyte	0	0.022	0.003	rnd-1_family-27	DNA-Crypton-H	DNA
oocyte	1	0.023	0.004	rnd-1_family-27	DNA-Crypton-H	DNA
oocyte	2	0.019	0.004	rnd-1_family-27	DNA-Crypton-H	DNA
oocyte	3	0.0165	0.005	rnd-1_family-27	DNA-Crypton-H	DNA
oocyte	4	0.0145	0.002	rnd-1_family-27	DNA-Crypton-H	DNA
oocyte	5	0.02	0.006	rnd-1_family-27	DNA-Crypton-H	DNA
oocyte	6	0.018	0.003	rnd-1_family-27	DNA-Crypton-H	DNA
oocyte	7	0.02	0.003	rnd-1_family-27	DNA-Crypton-H	DNA
oocyte	8	0.029	0.01	rnd-1_family-27	DNA-Crypton-H	DNA
oocyte	9	0.047	0.007	rnd-1_family-27	DNA-Crypton-H	DNA
oocyte	10	0.121	0.003	rnd-1_family-27	DNA-Crypton-H	DNA
oocyte	11	0.049	0.004	rnd-1_family-27	DNA-Crypton-H	DNA
oocyte	12	0.04	0.003	rnd-1_family-27	DNA-Crypton-H	DNA
oocyte	13	0.0365	0.004	rnd-1_family-27	DNA-Crypton-H	DNA
oocyte	14	0.034	0.006	rnd-1_family-27	DNA-Crypton-H	DNA
oocyte	15	0.026	0	rnd-1_family-27	DNA-Crypton-H	DNA
oocyte	16	0.0255	0.004	rnd-1_family-27	DNA-Crypton-H	DNA
oocyte	17	0.0335	0.001	rnd-1_family-27	DNA-Crypton-H	DNA
oocyte	18	0.0305	0.004	rnd-1_family-27	DNA-Crypton-H	DNA
oocyte	19	0.026	0	rnd-1_family-27	DNA-Crypton-H	DNA
oocyte	20	0.0275	0.002	rnd-1_family-27	DNA-Crypton-H	DNA
oocyte	21	0.039	0.003	rnd-1_family-27	DNA-Crypton-H	DNA
oocyte	22	0.033	0	rnd-1_family-27	DNA-Crypton-H	DNA
oocyte	23	0.0275	0.004	rnd-1_family-27	DNA-Crypton-H	DNA
oocyte	24	0.0285	0.002	rnd-1_family-27	DNA-Crypton-H	DNA
oocyte	25	0.0235	0.004	rnd-1_family-27	DNA-Crypton-H	DNA
oocyte	26	0.0295	0.004	rnd-1_family-27	DNA-Crypton-H	DNA
oocyte	27	0.029	0.003	rnd-1_family-27	DNA-Crypton-H	DNA
oocyte	28	0.039	0.006	rnd-1_family-27	DNA-Crypton-H	DNA
oocyte	29	0.039	0.006	rnd-1_family-27	DNA-Crypton-H	DNA
oocyte	30	0.034	0.004	rnd-1_family-27	DNA-Crypton-H	DNA
testis	0	0.027	0.001	rnd-1_family-27	DNA-Crypton-H	DNA
testis	1	0.0195	0.004	rnd-1_family-27	DNA-Crypton-H	DNA
testis	2	0.0245	0.002	rnd-1_family-27	DNA-Crypton-H	DNA
testis	3	0.025	0.004	rnd-1_family-27	DNA-Crypton-H	DNA
testis	4	0.025	0.003	rnd-1_family-27	DNA-Crypton-H	DNA
testis	5	0.033	0	rnd-1_family-27	DNA-Crypton-H	DNA
testis	6	0.0305	0.002	rnd-1_family-27	DNA-Crypton-H	DNA
testis	7	0.0275	0.002	rnd-1_family-27	DNA-Crypton-H	DNA
testis	8	0.032	0.003	rnd-1_family-27	DNA-Crypton-H	DNA
testis	9	0.024	0.003	rnd-1_family-27	DNA-Crypton-H	DNA
testis	10	0.048	0.003	rnd-1_family-27	DNA-Crypton-H	DNA
testis	11	0.031	0.006	rnd-1_family-27	DNA-Crypton-H	DNA
testis	12	0.0275	0.004	rnd-1_family-27	DNA-Crypton-H	DNA
testis	13	0.029	0.001	rnd-1_family-27	DNA-Crypton-H	DNA
testis	14	0.032	0.001	rnd-1_family-27	DNA-Crypton-H	DNA
testis	15	0.0285	0.001	rnd-1_family-27	DNA-Crypton-H	DNA
testis	16	0.0295	0.002	rnd-1_family-27	DNA-Crypton-H	DNA
testis	17	0.034	0.003	rnd-1_family-27	DNA-Crypton-H	DNA
testis	18	0.0305	0.002	rnd-1_family-27	DNA-Crypton-H	DNA
testis	19	0.0295	0.001	rnd-1_family-27	DNA-Crypton-H	DNA
testis	20	0.034	0.001	rnd-1_family-27	DNA-Crypton-H	DNA
testis	21	0.041	0.004	rnd-1_family-27	DNA-Crypton-H	DNA
testis	22	0.033	0.003	rnd-1_family-27	DNA-Crypton-H	DNA
testis	23	0.028	0	rnd-1_family-27	DNA-Crypton-H	DNA
testis	24	0.033	0.001	rnd-1_family-27	DNA-Crypton-H	DNA
testis	25	0.041	0.004	rnd-1_family-27	DNA-Crypton-H	DNA
testis	26	0.0405	0.002	rnd-1_family-27	DNA-Crypton-H	DNA
testis	27	0.038	0	rnd-1_family-27	DNA-Crypton-H	DNA
testis	28	0.0445	0.004	rnd-1_family-27	DNA-Crypton-H	DNA
testis	29	0.039	0.001	rnd-1_family-27	DNA-Crypton-H	DNA
testis	30	0.0415	0.005	rnd-1_family-27	DNA-Crypton-H	DNA
oocyte	0	0.013	0.004	rnd-1_family-466	DNA-PIF-Harbinger	DNA
oocyte	1	0.0085	0.002	rnd-1_family-466	DNA-PIF-Harbinger	DNA
oocyte	2	0.0085	0.001	rnd-1_family-466	DNA-PIF-Harbinger	DNA
oocyte	3	0.007	0	rnd-1_family-466	DNA-PIF-Harbinger	DNA
oocyte	4	0.0075	0.001	rnd-1_family-466	DNA-PIF-Harbinger	DNA
oocyte	5	0.042	0.003	rnd-1_family-466	DNA-PIF-Harbinger	DNA
oocyte	6	0.0235	0.005	rnd-1_family-466	DNA-PIF-Harbinger	DNA
oocyte	7	0.0285	0.002	rnd-1_family-466	DNA-PIF-Harbinger	DNA
oocyte	8	0.044	0.001	rnd-1_family-466	DNA-PIF-Harbinger	DNA
oocyte	9	0.025	0.001	rnd-1_family-466	DNA-PIF-Harbinger	DNA
oocyte	10	0.0305	0.005	rnd-1_family-466	DNA-PIF-Harbinger	DNA
oocyte	11	0.0255	0.004	rnd-1_family-466	DNA-PIF-Harbinger	DNA
oocyte	12	0.011	0.006	rnd-1_family-466	DNA-PIF-Harbinger	DNA
oocyte	13	0.012	0.003	rnd-1_family-466	DNA-PIF-Harbinger	DNA
oocyte	14	0.015	0.003	rnd-1_family-466	DNA-PIF-Harbinger	DNA
[truncated: 135,827 more rows]
