# Supplementary material for: A mammalian-like piRNA pathway in Axolotl reveals the origins of piRNA-directed DNA methylation
Source: EMBO J. 2025 Nov 13;45(6):1933–56. doi: 10.1038/s44318-025-00631-w (PMC7618676; doi:10.1038/s44318-025-00631-w)
Supplement: Supplementary file 12 — Source data Fig. 6 [file 44318_2025_631_MOESM12_ESM.zip › Figure 6/6E/1U10A_freq.csv]

condition	position	nucleotide	mean	sd	TE	family	class
testis	First	A	0.243	0.032	Eulor5A	DNA-Crypton-A	DNA
testis	First	U	0.477	0.024	Eulor5A	DNA-Crypton-A	DNA
testis	First	C	0.076	0.003	Eulor5A	DNA-Crypton-A	DNA
testis	First	G	0.203	0.06	Eulor5A	DNA-Crypton-A	DNA
testis	Tenth	A	0.172	0.013	Eulor5A	DNA-Crypton-A	DNA
testis	Tenth	U	0.29	0.087	Eulor5A	DNA-Crypton-A	DNA
testis	Tenth	C	0.202	0.004	Eulor5A	DNA-Crypton-A	DNA
testis	Tenth	G	0.336	0.079	Eulor5A	DNA-Crypton-A	DNA
oocyte	First	A	0.197	0.106	Eulor5A	DNA-Crypton-A	DNA
oocyte	First	U	0.467	0	Eulor5A	DNA-Crypton-A	DNA
oocyte	First	C	0.14	0.053	Eulor5A	DNA-Crypton-A	DNA
oocyte	First	G	0.196	0.053	Eulor5A	DNA-Crypton-A	DNA
oocyte	Tenth	A	0.308	0.024	Eulor5A	DNA-Crypton-A	DNA
oocyte	Tenth	U	0.163	0.082	Eulor5A	DNA-Crypton-A	DNA
oocyte	Tenth	C	0.296	0.018	Eulor5A	DNA-Crypton-A	DNA
oocyte	Tenth	G	0.233	0.124	Eulor5A	DNA-Crypton-A	DNA
testis	First	A	0.165	0.026	Eulor5B	DNA-Crypton-A	DNA
testis	First	U	0.515	0.032	Eulor5B	DNA-Crypton-A	DNA
testis	First	C	0.269	0.037	Eulor5B	DNA-Crypton-A	DNA
testis	First	G	0.051	0.031	Eulor5B	DNA-Crypton-A	DNA
testis	Tenth	A	0.347	0.029	Eulor5B	DNA-Crypton-A	DNA
testis	Tenth	U	0.538	0.072	Eulor5B	DNA-Crypton-A	DNA
testis	Tenth	C	0.028	0.001	Eulor5B	DNA-Crypton-A	DNA
testis	Tenth	G	0.087	0.102	Eulor5B	DNA-Crypton-A	DNA
oocyte	First	A	0.352	0.067	Eulor5B	DNA-Crypton-A	DNA
oocyte	First	U	0.392	0.19	Eulor5B	DNA-Crypton-A	DNA
oocyte	First	C	0.099	0.103	Eulor5B	DNA-Crypton-A	DNA
oocyte	First	G	0.158	0.02	Eulor5B	DNA-Crypton-A	DNA
oocyte	Tenth	A	0.214	0.303	Eulor5B	DNA-Crypton-A	DNA
oocyte	Tenth	U	0.48	0.194	Eulor5B	DNA-Crypton-A	DNA
oocyte	Tenth	C	0.09	0.006	Eulor5B	DNA-Crypton-A	DNA
oocyte	Tenth	G	0.215	0.103	Eulor5B	DNA-Crypton-A	DNA
testis	First	A	0.226	0.053	Eulor6A	DNA-Crypton	DNA
testis	First	U	0.603	0.111	Eulor6A	DNA-Crypton	DNA
testis	First	C	0.055	0.01	Eulor6A	DNA-Crypton	DNA
testis	First	G	0.116	0.048	Eulor6A	DNA-Crypton	DNA
testis	Tenth	A	0.269	0.056	Eulor6A	DNA-Crypton	DNA
testis	Tenth	U	0.484	0.13	Eulor6A	DNA-Crypton	DNA
testis	Tenth	C	0.175	0.053	Eulor6A	DNA-Crypton	DNA
testis	Tenth	G	0.073	0.022	Eulor6A	DNA-Crypton	DNA
oocyte	First	A	0.328	0.002	Eulor6A	DNA-Crypton	DNA
oocyte	First	U	0.37	0.007	Eulor6A	DNA-Crypton	DNA
oocyte	First	C	0.231	0.008	Eulor6A	DNA-Crypton	DNA
oocyte	First	G	0.071	0.017	Eulor6A	DNA-Crypton	DNA
oocyte	Tenth	A	0.402	0.027	Eulor6A	DNA-Crypton	DNA
oocyte	Tenth	U	0.205	0.02	Eulor6A	DNA-Crypton	DNA
oocyte	Tenth	C	0.342	0.072	Eulor6A	DNA-Crypton	DNA
oocyte	Tenth	G	0.051	0.025	Eulor6A	DNA-Crypton	DNA
testis	First	A	0.197	0.039	Eulor6B	DNA-Crypton	DNA
testis	First	U	0.555	0.053	Eulor6B	DNA-Crypton	DNA
testis	First	C	0.145	0.024	Eulor6B	DNA-Crypton	DNA
testis	First	G	0.104	0.038	Eulor6B	DNA-Crypton	DNA
testis	Tenth	A	0.376	0.003	Eulor6B	DNA-Crypton	DNA
testis	Tenth	U	0.297	0.06	Eulor6B	DNA-Crypton	DNA
testis	Tenth	C	0.127	0.037	Eulor6B	DNA-Crypton	DNA
testis	Tenth	G	0.2	0.095	Eulor6B	DNA-Crypton	DNA
oocyte	First	A	0.184	0.037	Eulor6B	DNA-Crypton	DNA
oocyte	First	U	0.421	0.126	Eulor6B	DNA-Crypton	DNA
oocyte	First	C	0.202	0	Eulor6B	DNA-Crypton	DNA
oocyte	First	G	0.193	0.089	Eulor6B	DNA-Crypton	DNA
oocyte	Tenth	A	0.264	0.013	Eulor6B	DNA-Crypton	DNA
oocyte	Tenth	U	0.398	0.043	Eulor6B	DNA-Crypton	DNA
oocyte	Tenth	C	0.094	0.031	Eulor6B	DNA-Crypton	DNA
oocyte	Tenth	G	0.245	0.025	Eulor6B	DNA-Crypton	DNA
testis	First	A	0.199	0.006	Eulor6C	DNA-Crypton	DNA
testis	First	U	0.37	0.039	Eulor6C	DNA-Crypton	DNA
testis	First	C	0.242	0.014	Eulor6C	DNA-Crypton	DNA
testis	First	G	0.189	0.031	Eulor6C	DNA-Crypton	DNA
testis	Tenth	A	0.269	0.093	Eulor6C	DNA-Crypton	DNA
testis	Tenth	U	0.388	0.118	Eulor6C	DNA-Crypton	DNA
testis	Tenth	C	0.3	0.036	Eulor6C	DNA-Crypton	DNA
testis	Tenth	G	0.043	0.061	Eulor6C	DNA-Crypton	DNA
oocyte	First	A	0.258	0.115	Eulor6C	DNA-Crypton	DNA
oocyte	First	U	0.463	0.132	Eulor6C	DNA-Crypton	DNA
oocyte	First	C	0.076	0.107	Eulor6C	DNA-Crypton	DNA
oocyte	First	G	0.203	0.141	Eulor6C	DNA-Crypton	DNA
oocyte	Tenth	A	0.333	0.185	Eulor6C	DNA-Crypton	DNA
oocyte	Tenth	U	0.264	0.155	Eulor6C	DNA-Crypton	DNA
oocyte	Tenth	C	0.185	0.131	Eulor6C	DNA-Crypton	DNA
oocyte	Tenth	G	0.218	0.1	Eulor6C	DNA-Crypton	DNA
testis	First	A	0.167	0.013	Eulor6D	DNA-Crypton	DNA
testis	First	U	0.647	0.048	Eulor6D	DNA-Crypton	DNA
testis	First	C	0.073	0.016	Eulor6D	DNA-Crypton	DNA
testis	First	G	0.113	0.019	Eulor6D	DNA-Crypton	DNA
testis	Tenth	A	0.385	0.017	Eulor6D	DNA-Crypton	DNA
testis	Tenth	U	0.252	0.084	Eulor6D	DNA-Crypton	DNA
testis	Tenth	C	0.201	0.04	Eulor6D	DNA-Crypton	DNA
testis	Tenth	G	0.162	0.027	Eulor6D	DNA-Crypton	DNA
oocyte	First	A	0.158	0.111	Eulor6D	DNA-Crypton	DNA
oocyte	First	U	0.498	0.042	Eulor6D	DNA-Crypton	DNA
oocyte	First	C	0.21	0.11	Eulor6D	DNA-Crypton	DNA
oocyte	First	G	0.135	0.043	Eulor6D	DNA-Crypton	DNA
oocyte	Tenth	A	0.38	0.051	Eulor6D	DNA-Crypton	DNA
oocyte	Tenth	U	0.276	0.016	Eulor6D	DNA-Crypton	DNA
oocyte	Tenth	C	0.246	0.008	Eulor6D	DNA-Crypton	DNA
oocyte	Tenth	G	0.098	0.044	Eulor6D	DNA-Crypton	DNA
testis	First	A	0.278	0.005	Eulor6E	DNA-Crypton	DNA
testis	First	U	0.459	0.021	Eulor6E	DNA-Crypton	DNA
testis	First	C	0.113	0.041	Eulor6E	DNA-Crypton	DNA
testis	First	G	0.151	0.068	Eulor6E	DNA-Crypton	DNA
testis	Tenth	A	0.485	0.096	Eulor6E	DNA-Crypton	DNA
testis	Tenth	U	0.177	0.034	Eulor6E	DNA-Crypton	DNA
testis	Tenth	C	0.141	0.045	Eulor6E	DNA-Crypton	DNA
testis	Tenth	G	0.196	0.084	Eulor6E	DNA-Crypton	DNA
oocyte	First	A	0.238	0.042	Eulor6E	DNA-Crypton	DNA
oocyte	First	U	0.295	0.017	Eulor6E	DNA-Crypton	DNA
oocyte	First	C	0.243	0.062	Eulor6E	DNA-Crypton	DNA
oocyte	First	G	0.224	0.003	Eulor6E	DNA-Crypton	DNA
oocyte	Tenth	A	0.374	0.029	Eulor6E	DNA-Crypton	DNA
oocyte	Tenth	U	0.201	0.03	Eulor6E	DNA-Crypton	DNA
oocyte	Tenth	C	0.258	0.057	Eulor6E	DNA-Crypton	DNA
oocyte	Tenth	G	0.167	0.001	Eulor6E	DNA-Crypton	DNA
testis	First	A	0.256	0.027	MER123	DNA	DNA
testis	First	U	0.371	0.075	MER123	DNA	DNA
testis	First	C	0.033	0.019	MER123	DNA	DNA
testis	First	G	0.34	0.083	MER123	DNA	DNA
testis	Tenth	A	0.263	0.005	MER123	DNA	DNA
testis	Tenth	U	0.465	0.076	MER123	DNA	DNA
testis	Tenth	C	0.223	0.077	MER123	DNA	DNA
testis	Tenth	G	0.049	0.006	MER123	DNA	DNA
oocyte	First	A	0.361	0.113	MER123	DNA	DNA
oocyte	First	U	0.224	0.103	MER123	DNA	DNA
oocyte	First	C	0.217	0.07	MER123	DNA	DNA
oocyte	First	G	0.197	0.145	MER123	DNA	DNA
oocyte	Tenth	A	0.276	0.029	MER123	DNA	DNA
oocyte	Tenth	U	0.481	0.14	MER123	DNA	DNA
oocyte	Tenth	C	0.135	0.077	MER123	DNA	DNA
oocyte	Tenth	G	0.109	0.035	MER123	DNA	DNA
testis	First	A	0.314	0.026	UCON11	DNA-TcMar-Tigger	DNA
testis	First	U	0.36	0.014	UCON11	DNA-TcMar-Tigger	DNA
testis	First	C	0.156	0.014	UCON11	DNA-TcMar-Tigger	DNA
testis	First	G	0.17	0.054	UCON11	DNA-TcMar-Tigger	DNA
testis	Tenth	A	0.342	0.01	UCON11	DNA-TcMar-Tigger	DNA
testis	Tenth	U	0.322	0.013	UCON11	DNA-TcMar-Tigger	DNA
testis	Tenth	C	0.219	0.05	UCON11	DNA-TcMar-Tigger	DNA
testis	Tenth	G	0.117	0.026	UCON11	DNA-TcMar-Tigger	DNA
oocyte	First	A	0.158	0.027	UCON11	DNA-TcMar-Tigger	DNA
oocyte	First	U	0.718	0.004	UCON11	DNA-TcMar-Tigger	DNA
oocyte	First	C	0.068	0.021	UCON11	DNA-TcMar-Tigger	DNA
oocyte	First	G	0.056	0.009	UCON11	DNA-TcMar-Tigger	DNA
oocyte	Tenth	A	0.117	0.024	UCON11	DNA-TcMar-Tigger	DNA
oocyte	Tenth	U	0.152	0.028	UCON11	DNA-TcMar-Tigger	DNA
oocyte	Tenth	C	0.591	0.032	UCON11	DNA-TcMar-Tigger	DNA
oocyte	Tenth	G	0.14	0.036	UCON11	DNA-TcMar-Tigger	DNA
testis	First	A	0.227	0.021	UCON14	DNA	DNA
testis	First	U	0.399	0.003	UCON14	DNA	DNA
testis	First	C	0.186	0.012	UCON14	DNA	DNA
testis	First	G	0.188	0.011	UCON14	DNA	DNA
testis	Tenth	A	0.443	0.047	UCON14	DNA	DNA
testis	Tenth	U	0.235	0.063	UCON14	DNA	DNA
testis	Tenth	C	0.166	0.008	UCON14	DNA	DNA
testis	Tenth	G	0.156	0.024	UCON14	DNA	DNA
oocyte	First	A	0.277	0.081	UCON14	DNA	DNA
oocyte	First	U	0.313	0.077	UCON14	DNA	DNA
oocyte	First	C	0.225	0.022	UCON14	DNA	DNA
oocyte	First	G	0.185	0.025	UCON14	DNA	DNA
oocyte	Tenth	A	0.395	0.04	UCON14	DNA	DNA
oocyte	Tenth	U	0.218	0.008	UCON14	DNA	DNA
oocyte	Tenth	C	0.176	0.046	UCON14	DNA	DNA
oocyte	Tenth	G	0.211	0.077	UCON14	DNA	DNA
testis	First	A	0.419	0.086	UCON8	DNA	DNA
testis	First	U	0.335	0.026	UCON8	DNA	DNA
testis	First	C	0.157	0.063	UCON8	DNA	DNA
testis	First	G	0.089	0.003	UCON8	DNA	DNA
testis	Tenth	A	0.387	0.004	UCON8	DNA	DNA
testis	Tenth	U	0.327	0.039	UCON8	DNA	DNA
testis	Tenth	C	0.158	0.01	UCON8	DNA	DNA
testis	Tenth	G	0.127	0.024	UCON8	DNA	DNA
oocyte	First	A	0.177	0.008	UCON8	DNA	DNA
oocyte	First	U	0.482	0.045	UCON8	DNA	DNA
oocyte	First	C	0.232	0.061	UCON8	DNA	DNA
oocyte	First	G	0.109	0.008	UCON8	DNA	DNA
oocyte	Tenth	A	0.233	0.016	UCON8	DNA	DNA
oocyte	Tenth	U	0.204	0.039	UCON8	DNA	DNA
oocyte	Tenth	C	0.196	0.003	UCON8	DNA	DNA
oocyte	Tenth	G	0.368	0.053	UCON8	DNA	DNA
testis	First	A	0.356	0.05	UCON7	DNA	DNA
testis	First	U	0.396	0.038	UCON7	DNA	DNA
testis	First	C	0.138	0.029	UCON7	DNA	DNA
testis	First	G	0.111	0.041	UCON7	DNA	DNA
testis	Tenth	A	0.358	0.044	UCON7	DNA	DNA
testis	Tenth	U	0.361	0.032	UCON7	DNA	DNA
testis	Tenth	C	0.164	0.012	UCON7	DNA	DNA
testis	Tenth	G	0.117	0	UCON7	DNA	DNA
oocyte	First	A	0.295	0.015	UCON7	DNA	DNA
oocyte	First	U	0.487	0.072	UCON7	DNA	DNA
oocyte	First	C	0.143	0.056	UCON7	DNA	DNA
oocyte	First	G	0.075	0.031	UCON7	DNA	DNA
oocyte	Tenth	A	0.355	0.062	UCON7	DNA	DNA
oocyte	Tenth	U	0.435	0.012	UCON7	DNA	DNA
oocyte	Tenth	C	0.102	0.011	UCON7	DNA	DNA
oocyte	Tenth	G	0.108	0.064	UCON7	DNA	DNA
testis	First	A	0.193	0.027	OldhAT1	DNA-hAT-Ac	DNA
testis	First	U	0.478	0.023	OldhAT1	DNA-hAT-Ac	DNA
testis	First	C	0.195	0.014	OldhAT1	DNA-hAT-Ac	DNA
testis	First	G	0.135	0.01	OldhAT1	DNA-hAT-Ac	DNA
testis	Tenth	A	0.344	0.019	OldhAT1	DNA-hAT-Ac	DNA
testis	Tenth	U	0.18	0.019	OldhAT1	DNA-hAT-Ac	DNA
testis	Tenth	C	0.244	0.018	OldhAT1	DNA-hAT-Ac	DNA
testis	Tenth	G	0.232	0.017	OldhAT1	DNA-hAT-Ac	DNA
oocyte	First	A	0.191	0.017	OldhAT1	DNA-hAT-Ac	DNA
oocyte	First	U	0.595	0.012	OldhAT1	DNA-hAT-Ac	DNA
oocyte	First	C	0.104	0.006	OldhAT1	DNA-hAT-Ac	DNA
oocyte	First	G	0.11	0.01	OldhAT1	DNA-hAT-Ac	DNA
oocyte	Tenth	A	0.414	0.002	OldhAT1	DNA-hAT-Ac	DNA
oocyte	Tenth	U	0.17	0.011	OldhAT1	DNA-hAT-Ac	DNA
oocyte	Tenth	C	0.22	0.005	OldhAT1	DNA-hAT-Ac	DNA
oocyte	Tenth	G	0.195	0.008	OldhAT1	DNA-hAT-Ac	DNA
testis	First	A	0.234	0.003	rnd-1_family-36	DNA-Dada	DNA
testis	First	U	0.466	0.018	rnd-1_family-36	DNA-Dada	DNA
testis	First	C	0.17	0.005	rnd-1_family-36	DNA-Dada	DNA
testis	First	G	0.13	0.01	rnd-1_family-36	DNA-Dada	DNA
testis	Tenth	A	0.357	0.002	rnd-1_family-36	DNA-Dada	DNA
testis	Tenth	U	0.174	0.001	rnd-1_family-36	DNA-Dada	DNA
testis	Tenth	C	0.232	0.006	rnd-1_family-36	DNA-Dada	DNA
testis	Tenth	G	0.237	0.003	rnd-1_family-36	DNA-Dada	DNA
oocyte	First	A	0.282	0.003	rnd-1_family-36	DNA-Dada	DNA
oocyte	First	U	0.329	0.024	rnd-1_family-36	DNA-Dada	DNA
oocyte	First	C	0.214	0.016	rnd-1_family-36	DNA-Dada	DNA
oocyte	First	G	0.175	0.01	rnd-1_family-36	DNA-Dada	DNA
oocyte	Tenth	A	0.354	0.007	rnd-1_family-36	DNA-Dada	DNA
oocyte	Tenth	U	0.215	0	rnd-1_family-36	DNA-Dada	DNA
oocyte	Tenth	C	0.264	0.012	rnd-1_family-36	DNA-Dada	DNA
oocyte	Tenth	G	0.166	0.006	rnd-1_family-36	DNA-Dada	DNA
testis	First	A	0.235	0	rnd-1_family-89	DNA-PIF-Harbinger	DNA
testis	First	U	0.253	0.01	rnd-1_family-89	DNA-PIF-Harbinger	DNA
testis	First	C	0.224	0.005	rnd-1_family-89	DNA-PIF-Harbinger	DNA
testis	First	G	0.288	0.005	rnd-1_family-89	DNA-PIF-Harbinger	DNA
testis	Tenth	A	0.21	0.004	rnd-1_family-89	DNA-PIF-Harbinger	DNA
testis	Tenth	U	0.211	0.004	rnd-1_family-89	DNA-PIF-Harbinger	DNA
testis	Tenth	C	0.269	0.004	rnd-1_family-89	DNA-PIF-Harbinger	DNA
testis	Tenth	G	0.31	0.004	rnd-1_family-89	DNA-PIF-Harbinger	DNA
oocyte	First	A	0.231	0.001	rnd-1_family-89	DNA-PIF-Harbinger	DNA
oocyte	First	U	0.262	0.013	rnd-1_family-89	DNA-PIF-Harbinger	DNA
oocyte	First	C	0.218	0.001	rnd-1_family-89	DNA-PIF-Harbinger	DNA
oocyte	First	G	0.289	0.013	rnd-1_family-89	DNA-PIF-Harbinger	DNA
oocyte	Tenth	A	0.226	0.008	rnd-1_family-89	DNA-PIF-Harbinger	DNA
oocyte	Tenth	U	0.207	0.018	rnd-1_family-89	DNA-PIF-Harbinger	DNA
oocyte	Tenth	C	0.27	0.018	rnd-1_family-89	DNA-PIF-Harbinger	DNA
oocyte	Tenth	G	0.297	0.007	rnd-1_family-89	DNA-PIF-Harbinger	DNA
testis	First	A	0.268	0.021	rnd-1_family-237	DNA-PIF-Harbinger	DNA
testis	First	U	0.278	0.016	rnd-1_family-237	DNA-PIF-Harbinger	DNA
testis	First	C	0.264	0	rnd-1_family-237	DNA-PIF-Harbinger	DNA
testis	First	G	0.19	0.006	rnd-1_family-237	DNA-PIF-Harbinger	DNA
testis	Tenth	A	0.318	0.012	rnd-1_family-237	DNA-PIF-Harbinger	DNA
testis	Tenth	U	0.186	0.001	rnd-1_family-237	DNA-PIF-Harbinger	DNA
testis	Tenth	C	0.337	0.004	rnd-1_family-237	DNA-PIF-Harbinger	DNA
testis	Tenth	G	0.159	0.01	rnd-1_family-237	DNA-PIF-Harbinger	DNA
oocyte	First	A	0.275	0.01	rnd-1_family-237	DNA-PIF-Harbinger	DNA
oocyte	First	U	0.317	0.005	rnd-1_family-237	DNA-PIF-Harbinger	DNA
oocyte	First	C	0.239	0.01	rnd-1_family-237	DNA-PIF-Harbinger	DNA
oocyte	First	G	0.17	0.005	rnd-1_family-237	DNA-PIF-Harbinger	DNA
oocyte	Tenth	A	0.301	0.008	rnd-1_family-237	DNA-PIF-Harbinger	DNA
oocyte	Tenth	U	0.166	0.011	rnd-1_family-237	DNA-PIF-Harbinger	DNA
oocyte	Tenth	C	0.343	0.009	rnd-1_family-237	DNA-PIF-Harbinger	DNA
oocyte	Tenth	G	0.19	0.005	rnd-1_family-237	DNA-PIF-Harbinger	DNA
testis	First	A	0.29	0.011	rnd-1_family-212	DNA-Kolobok-T2	DNA
testis	First	U	0.391	0.011	rnd-1_family-212	DNA-Kolobok-T2	DNA
testis	First	C	0.133	0.005	rnd-1_family-212	DNA-Kolobok-T2	DNA
testis	First	G	0.185	0.005	rnd-1_family-212	DNA-Kolobok-T2	DNA
testis	Tenth	A	0.339	0.005	rnd-1_family-212	DNA-Kolobok-T2	DNA
testis	Tenth	U	0.243	0.002	rnd-1_family-212	DNA-Kolobok-T2	DNA
testis	Tenth	C	0.211	0.004	rnd-1_family-212	DNA-Kolobok-T2	DNA
testis	Tenth	G	0.207	0.001	rnd-1_family-212	DNA-Kolobok-T2	DNA
oocyte	First	A	0.365	0.004	rnd-1_family-212	DNA-Kolobok-T2	DNA
oocyte	First	U	0.261	0.011	rnd-1_family-212	DNA-Kolobok-T2	DNA
oocyte	First	C	0.142	0.004	rnd-1_family-212	DNA-Kolobok-T2	DNA
oocyte	First	G	0.233	0.002	rnd-1_family-212	DNA-Kolobok-T2	DNA
oocyte	Tenth	A	0.279	0.002	rnd-1_family-212	DNA-Kolobok-T2	DNA
oocyte	Tenth	U	0.237	0.008	rnd-1_family-212	DNA-Kolobok-T2	DNA
oocyte	Tenth	C	0.27	0.012	rnd-1_family-212	DNA-Kolobok-T2	DNA
oocyte	Tenth	G	0.214	0.003	rnd-1_family-212	DNA-Kolobok-T2	DNA
testis	First	A	0.221	0.001	rnd-1_family-287	DNA-PIF-Harbinger	DNA
testis	First	U	0.507	0.003	rnd-1_family-287	DNA-PIF-Harbinger	DNA
testis	First	C	0.115	0.001	rnd-1_family-287	DNA-PIF-Harbinger	DNA
testis	First	G	0.157	0.001	rnd-1_family-287	DNA-PIF-Harbinger	DNA
testis	Tenth	A	0.31	0.009	rnd-1_family-287	DNA-PIF-Harbinger	DNA
testis	Tenth	U	0.219	0.009	rnd-1_family-287	DNA-PIF-Harbinger	DNA
testis	Tenth	C	0.236	0	rnd-1_family-287	DNA-PIF-Harbinger	DNA
testis	Tenth	G	0.236	0	rnd-1_family-287	DNA-PIF-Harbinger	DNA
oocyte	First	A	0.289	0.007	rnd-1_family-287	DNA-PIF-Harbinger	DNA
oocyte	First	U	0.627	0.006	rnd-1_family-287	DNA-PIF-Harbinger	DNA
oocyte	First	C	0.05	0.003	rnd-1_family-287	DNA-PIF-Harbinger	DNA
oocyte	First	G	0.033	0.002	rnd-1_family-287	DNA-PIF-Harbinger	DNA
oocyte	Tenth	A	0.413	0.01	rnd-1_family-287	DNA-PIF-Harbinger	DNA
oocyte	Tenth	U	0.128	0.018	rnd-1_family-287	DNA-PIF-Harbinger	DNA
oocyte	Tenth	C	0.145	0.014	rnd-1_family-287	DNA-PIF-Harbinger	DNA
oocyte	Tenth	G	0.314	0.006	rnd-1_family-287	DNA-PIF-Harbinger	DNA
testis	First	A	0.161	0.036	rnd-1_family-183	DNA-PIF-Harbinger	DNA
testis	First	U	0.609	0.068	rnd-1_family-183	DNA-PIF-Harbinger	DNA
testis	First	C	0.134	0.015	rnd-1_family-183	DNA-PIF-Harbinger	DNA
testis	First	G	0.097	0.017	rnd-1_family-183	DNA-PIF-Harbinger	DNA
testis	Tenth	A	0.334	0.002	rnd-1_family-183	DNA-PIF-Harbinger	DNA
testis	Tenth	U	0.162	0.003	rnd-1_family-183	DNA-PIF-Harbinger	DNA
testis	Tenth	C	0.313	0.003	rnd-1_family-183	DNA-PIF-Harbinger	DNA
testis	Tenth	G	0.191	0.001	rnd-1_family-183	DNA-PIF-Harbinger	DNA
oocyte	First	A	0.072	0.002	rnd-1_family-183	DNA-PIF-Harbinger	DNA
oocyte	First	U	0.769	0.004	rnd-1_family-183	DNA-PIF-Harbinger	DNA
oocyte	First	C	0.11	0.003	rnd-1_family-183	DNA-PIF-Harbinger	DNA
oocyte	First	G	0.049	0.002	rnd-1_family-183	DNA-PIF-Harbinger	DNA
oocyte	Tenth	A	0.44	0.002	rnd-1_family-183	DNA-PIF-Harbinger	DNA
oocyte	Tenth	U	0.157	0.012	rnd-1_family-183	DNA-PIF-Harbinger	DNA
oocyte	Tenth	C	0.245	0.006	rnd-1_family-183	DNA-PIF-Harbinger	DNA
oocyte	Tenth	G	0.158	0.003	rnd-1_family-183	DNA-PIF-Harbinger	DNA
testis	First	A	0.175	0.038	rnd-1_family-28	DNA-PIF-Harbinger	DNA
testis	First	U	0.576	0.07	rnd-1_family-28	DNA-PIF-Harbinger	DNA
testis	First	C	0.142	0.015	rnd-1_family-28	DNA-PIF-Harbinger	DNA
testis	First	G	0.108	0.017	rnd-1_family-28	DNA-PIF-Harbinger	DNA
testis	Tenth	A	0.341	0.003	rnd-1_family-28	DNA-PIF-Harbinger	DNA
testis	Tenth	U	0.164	0.002	rnd-1_family-28	DNA-PIF-Harbinger	DNA
testis	Tenth	C	0.302	0.006	rnd-1_family-28	DNA-PIF-Harbinger	DNA
testis	Tenth	G	0.192	0.001	rnd-1_family-28	DNA-PIF-Harbinger	DNA
oocyte	First	A	0.079	0.003	rnd-1_family-28	DNA-PIF-Harbinger	DNA
oocyte	First	U	0.758	0.007	rnd-1_family-28	DNA-PIF-Harbinger	DNA
oocyte	First	C	0.112	0.006	rnd-1_family-28	DNA-PIF-Harbinger	DNA
oocyte	First	G	0.051	0.002	rnd-1_family-28	DNA-PIF-Harbinger	DNA
oocyte	Tenth	A	0.444	0.004	rnd-1_family-28	DNA-PIF-Harbinger	DNA
oocyte	Tenth	U	0.16	0.014	rnd-1_family-28	DNA-PIF-Harbinger	DNA
oocyte	Tenth	C	0.241	0.007	rnd-1_family-28	DNA-PIF-Harbinger	DNA
oocyte	Tenth	G	0.155	0.003	rnd-1_family-28	DNA-PIF-Harbinger	DNA
testis	First	A	0.103	0.01	rnd-1_family-388	DNA-PIF-Harbinger	DNA
testis	First	U	0.698	0.004	rnd-1_family-388	DNA-PIF-Harbinger	DNA
testis	First	C	0.111	0.013	rnd-1_family-388	DNA-PIF-Harbinger	DNA
testis	First	G	0.088	0	rnd-1_family-388	DNA-PIF-Harbinger	DNA
testis	Tenth	A	0.415	0.047	rnd-1_family-388	DNA-PIF-Harbinger	DNA
testis	Tenth	U	0.111	0.006	rnd-1_family-388	DNA-PIF-Harbinger	DNA
testis	Tenth	C	0.316	0.043	rnd-1_family-388	DNA-PIF-Harbinger	DNA
testis	Tenth	G	0.158	0.002	rnd-1_family-388	DNA-PIF-Harbinger	DNA
oocyte	First	A	0.154	0.011	rnd-1_family-388	DNA-PIF-Harbinger	DNA
oocyte	First	U	0.637	0.014	rnd-1_family-388	DNA-PIF-Harbinger	DNA
oocyte	First	C	0.09	0.005	rnd-1_family-388	DNA-PIF-Harbinger	DNA
oocyte	First	G	0.119	0.002	rnd-1_family-388	DNA-PIF-Harbinger	DNA
oocyte	Tenth	A	0.509	0.023	rnd-1_family-388	DNA-PIF-Harbinger	DNA
oocyte	Tenth	U	0.167	0.011	rnd-1_family-388	DNA-PIF-Harbinger	DNA
oocyte	Tenth	C	0.118	0.001	rnd-1_family-388	DNA-PIF-Harbinger	DNA
oocyte	Tenth	G	0.205	0.014	rnd-1_family-388	DNA-PIF-Harbinger	DNA
testis	First	A	0.104	0.003	rnd-1_family-308	DNA-Kolobok-T2	DNA
testis	First	U	0.752	0.003	rnd-1_family-308	DNA-Kolobok-T2	DNA
testis	First	C	0.076	0.006	rnd-1_family-308	DNA-Kolobok-T2	DNA
testis	First	G	0.068	0	rnd-1_family-308	DNA-Kolobok-T2	DNA
testis	Tenth	A	0.307	0.008	rnd-1_family-308	DNA-Kolobok-T2	DNA
testis	Tenth	U	0.237	0.002	rnd-1_family-308	DNA-Kolobok-T2	DNA
testis	Tenth	C	0.28	0.007	rnd-1_family-308	DNA-Kolobok-T2	DNA
testis	Tenth	G	0.177	0.003	rnd-1_family-308	DNA-Kolobok-T2	DNA
oocyte	First	A	0.292	0.001	rnd-1_family-308	DNA-Kolobok-T2	DNA
oocyte	First	U	0.351	0.008	rnd-1_family-308	DNA-Kolobok-T2	DNA
oocyte	First	C	0.165	0.007	rnd-1_family-308	DNA-Kolobok-T2	DNA
oocyte	First	G	0.191	0.001	rnd-1_family-308	DNA-Kolobok-T2	DNA
oocyte	Tenth	A	0.351	0.003	rnd-1_family-308	DNA-Kolobok-T2	DNA
oocyte	Tenth	U	0.207	0.014	rnd-1_family-308	DNA-Kolobok-T2	DNA
oocyte	Tenth	C	0.292	0.007	rnd-1_family-308	DNA-Kolobok-T2	DNA
oocyte	Tenth	G	0.15	0.004	rnd-1_family-308	DNA-Kolobok-T2	DNA
testis	First	A	0.159	0.02	rnd-1_family-87	DNA-PIF-Harbinger	DNA
testis	First	U	0.624	0.032	rnd-1_family-87	DNA-PIF-Harbinger	DNA
testis	First	C	0.127	0.007	rnd-1_family-87	DNA-PIF-Harbinger	DNA
testis	First	G	0.09	0.006	rnd-1_family-87	DNA-PIF-Harbinger	DNA
testis	Tenth	A	0.324	0.02	rnd-1_family-87	DNA-PIF-Harbinger	DNA
testis	Tenth	U	0.189	0.007	rnd-1_family-87	DNA-PIF-Harbinger	DNA
testis	Tenth	C	0.238	0.004	rnd-1_family-87	DNA-PIF-Harbinger	DNA
testis	Tenth	G	0.248	0.01	rnd-1_family-87	DNA-PIF-Harbinger	DNA
oocyte	First	A	0.117	0	rnd-1_family-87	DNA-PIF-Harbinger	DNA
oocyte	First	U	0.718	0.004	rnd-1_family-87	DNA-PIF-Harbinger	DNA
oocyte	First	C	0.082	0.002	rnd-1_family-87	DNA-PIF-Harbinger	DNA
oocyte	First	G	0.083	0.007	rnd-1_family-87	DNA-PIF-Harbinger	DNA
oocyte	Tenth	A	0.379	0.021	rnd-1_family-87	DNA-PIF-Harbinger	DNA
oocyte	Tenth	U	0.148	0.005	rnd-1_family-87	DNA-PIF-Harbinger	DNA
oocyte	Tenth	C	0.296	0.023	rnd-1_family-87	DNA-PIF-Harbinger	DNA
oocyte	Tenth	G	0.177	0.004	rnd-1_family-87	DNA-PIF-Harbinger	DNA
testis	First	A	0.162	0.011	rnd-1_family-399	DNA-PIF-Harbinger	DNA
testis	First	U	0.62	0.016	rnd-1_family-399	DNA-PIF-Harbinger	DNA
testis	First	C	0.088	0.001	rnd-1_family-399	DNA-PIF-Harbinger	DNA
testis	First	G	0.13	0.004	rnd-1_family-399	DNA-PIF-Harbinger	DNA
testis	Tenth	A	0.239	0.003	rnd-1_family-399	DNA-PIF-Harbinger	DNA
testis	Tenth	U	0.207	0.01	rnd-1_family-399	DNA-PIF-Harbinger	DNA
testis	Tenth	C	0.241	0	rnd-1_family-399	DNA-PIF-Harbinger	DNA
testis	Tenth	G	0.314	0.012	rnd-1_family-399	DNA-PIF-Harbinger	DNA
oocyte	First	A	0.036	0.002	rnd-1_family-399	DNA-PIF-Harbinger	DNA
oocyte	First	U	0.904	0.008	rnd-1_family-399	DNA-PIF-Harbinger	DNA
oocyte	First	C	0.024	0.005	rnd-1_family-399	DNA-PIF-Harbinger	DNA
oocyte	First	G	0.036	0.002	rnd-1_family-399	DNA-PIF-Harbinger	DNA
oocyte	Tenth	A	0.171	0.026	rnd-1_family-399	DNA-PIF-Harbinger	DNA
oocyte	Tenth	U	0.069	0.003	rnd-1_family-399	DNA-PIF-Harbinger	DNA
oocyte	Tenth	C	0.441	0.051	rnd-1_family-399	DNA-PIF-Harbinger	DNA
oocyte	Tenth	G	0.32	0.022	rnd-1_family-399	DNA-PIF-Harbinger	DNA
testis	First	A	0.171	0.015	rnd-1_family-60	DNA-PIF-Harbinger	DNA
testis	First	U	0.558	0.021	rnd-1_family-60	DNA-PIF-Harbinger	DNA
testis	First	C	0.135	0.001	rnd-1_family-60	DNA-PIF-Harbinger	DNA
testis	First	G	0.137	0.006	rnd-1_family-60	DNA-PIF-Harbinger	DNA
testis	Tenth	A	0.304	0.004	rnd-1_family-60	DNA-PIF-Harbinger	DNA
testis	Tenth	U	0.225	0.002	rnd-1_family-60	DNA-PIF-Harbinger	DNA
testis	Tenth	C	0.235	0	rnd-1_family-60	DNA-PIF-Harbinger	DNA
testis	Tenth	G	0.236	0.002	rnd-1_family-60	DNA-PIF-Harbinger	DNA
oocyte	First	A	0.113	0.003	rnd-1_family-60	DNA-PIF-Harbinger	DNA
oocyte	First	U	0.734	0.002	rnd-1_family-60	DNA-PIF-Harbinger	DNA
oocyte	First	C	0.074	0.002	rnd-1_family-60	DNA-PIF-Harbinger	DNA
oocyte	First	G	0.08	0.001	rnd-1_family-60	DNA-PIF-Harbinger	DNA
oocyte	Tenth	A	0.312	0.021	rnd-1_family-60	DNA-PIF-Harbinger	DNA
oocyte	Tenth	U	0.24	0.012	rnd-1_family-60	DNA-PIF-Harbinger	DNA
oocyte	Tenth	C	0.228	0.008	rnd-1_family-60	DNA-PIF-Harbinger	DNA
oocyte	Tenth	G	0.22	0.001	rnd-1_family-60	DNA-PIF-Harbinger	DNA
testis	First	A	0.135	0.006	rnd-1_family-205	DNA-Kolobok-T2	DNA
testis	First	U	0.711	0.006	rnd-1_family-205	DNA-Kolobok-T2	DNA
testis	First	C	0.067	0.003	rnd-1_family-205	DNA-Kolobok-T2	DNA
testis	First	G	0.087	0.003	rnd-1_family-205	DNA-Kolobok-T2	DNA
testis	Tenth	A	0.392	0.004	rnd-1_family-205	DNA-Kolobok-T2	DNA
testis	Tenth	U	0.264	0.002	rnd-1_family-205	DNA-Kolobok-T2	DNA
testis	Tenth	C	0.15	0.004	rnd-1_family-205	DNA-Kolobok-T2	DNA
testis	Tenth	G	0.193	0.002	rnd-1_family-205	DNA-Kolobok-T2	DNA
oocyte	First	A	0.353	0.013	rnd-1_family-205	DNA-Kolobok-T2	DNA
oocyte	First	U	0.312	0.013	rnd-1_family-205	DNA-Kolobok-T2	DNA
oocyte	First	C	0.11	0.006	rnd-1_family-205	DNA-Kolobok-T2	DNA
oocyte	First	G	0.225	0.006	rnd-1_family-205	DNA-Kolobok-T2	DNA
oocyte	Tenth	A	0.265	0.014	rnd-1_family-205	DNA-Kolobok-T2	DNA
oocyte	Tenth	U	0.211	0.021	rnd-1_family-205	DNA-Kolobok-T2	DNA
oocyte	Tenth	C	0.273	0.015	rnd-1_family-205	DNA-Kolobok-T2	DNA
oocyte	Tenth	G	0.251	0.02	rnd-1_family-205	DNA-Kolobok-T2	DNA
testis	First	A	0.206	0.017	rnd-1_family-301	DNA-PIF-Harbinger	DNA
testis	First	U	0.559	0.021	rnd-1_family-301	DNA-PIF-Harbinger	DNA
testis	First	C	0.114	0.003	rnd-1_family-301	DNA-PIF-Harbinger	DNA
testis	First	G	0.121	0.007	rnd-1_family-301	DNA-PIF-Harbinger	DNA
testis	Tenth	A	0.215	0.012	rnd-1_family-301	DNA-PIF-Harbinger	DNA
testis	Tenth	U	0.248	0.008	rnd-1_family-301	DNA-PIF-Harbinger	DNA
testis	Tenth	C	0.26	0.005	rnd-1_family-301	DNA-PIF-Harbinger	DNA
testis	Tenth	G	0.278	0.015	rnd-1_family-301	DNA-PIF-Harbinger	DNA
oocyte	First	A	0.039	0.004	rnd-1_family-301	DNA-PIF-Harbinger	DNA
oocyte	First	U	0.901	0.012	rnd-1_family-301	DNA-PIF-Harbinger	DNA
oocyte	First	C	0.025	0.004	rnd-1_family-301	DNA-PIF-Harbinger	DNA
oocyte	First	G	0.035	0.004	rnd-1_family-301	DNA-PIF-Harbinger	DNA
oocyte	Tenth	A	0.129	0.026	rnd-1_family-301	DNA-PIF-Harbinger	DNA
oocyte	Tenth	U	0.08	0.006	rnd-1_family-301	DNA-PIF-Harbinger	DNA
oocyte	Tenth	C	0.554	0.071	rnd-1_family-301	DNA-PIF-Harbinger	DNA
oocyte	Tenth	G	0.237	0.039	rnd-1_family-301	DNA-PIF-Harbinger	DNA
testis	First	A	0.17	0.006	rnd-1_family-194	DNA-TcMar-Tc2	DNA
testis	First	U	0.554	0.021	rnd-1_family-194	DNA-TcMar-Tc2	DNA
testis	First	C	0.115	0.003	rnd-1_family-194	DNA-TcMar-Tc2	DNA
testis	First	G	0.161	0.029	rnd-1_family-194	DNA-TcMar-Tc2	DNA
testis	Tenth	A	0.279	0	rnd-1_family-194	DNA-TcMar-Tc2	DNA
testis	Tenth	U	0.307	0.008	rnd-1_family-194	DNA-TcMar-Tc2	DNA
testis	Tenth	C	0.216	0.007	rnd-1_family-194	DNA-TcMar-Tc2	DNA
testis	Tenth	G	0.198	0.015	rnd-1_family-194	DNA-TcMar-Tc2	DNA
oocyte	First	A	0.21	0.023	rnd-1_family-194	DNA-TcMar-Tc2	DNA
oocyte	First	U	0.526	0.036	rnd-1_family-194	DNA-TcMar-Tc2	DNA
oocyte	First	C	0.071	0.005	rnd-1_family-194	DNA-TcMar-Tc2	DNA
oocyte	First	G	0.193	0.007	rnd-1_family-194	DNA-TcMar-Tc2	DNA
oocyte	Tenth	A	0.387	0.006	rnd-1_family-194	DNA-TcMar-Tc2	DNA
oocyte	Tenth	U	0.297	0.005	rnd-1_family-194	DNA-TcMar-Tc2	DNA
oocyte	Tenth	C	0.149	0	rnd-1_family-194	DNA-TcMar-Tc2	DNA
oocyte	Tenth	G	0.168	0.001	rnd-1_family-194	DNA-TcMar-Tc2	DNA
testis	First	A	0.256	0.003	rnd-1_family-246	DNA-PIF-Harbinger	DNA
testis	First	U	0.308	0.022	rnd-1_family-246	DNA-PIF-Harbinger	DNA
testis	First	C	0.22	0.011	rnd-1_family-246	DNA-PIF-Harbinger	DNA
testis	First	G	0.216	0.008	rnd-1_family-246	DNA-PIF-Harbinger	DNA
testis	Tenth	A	0.254	0.003	rnd-1_family-246	DNA-PIF-Harbinger	DNA
testis	Tenth	U	0.239	0.001	rnd-1_family-246	DNA-PIF-Harbinger	DNA
testis	Tenth	C	0.261	0.007	rnd-1_family-246	DNA-PIF-Harbinger	DNA
testis	Tenth	G	0.246	0.003	rnd-1_family-246	DNA-PIF-Harbinger	DNA
oocyte	First	A	0.305	0.004	rnd-1_family-246	DNA-PIF-Harbinger	DNA
oocyte	First	U	0.242	0.013	rnd-1_family-246	DNA-PIF-Harbinger	DNA
oocyte	First	C	0.204	0.008	rnd-1_family-246	DNA-PIF-Harbinger	DNA
oocyte	First	G	0.25	0.001	rnd-1_family-246	DNA-PIF-Harbinger	DNA
oocyte	Tenth	A	0.225	0.006	rnd-1_family-246	DNA-PIF-Harbinger	DNA
oocyte	Tenth	U	0.249	0.005	rnd-1_family-246	DNA-PIF-Harbinger	DNA
oocyte	Tenth	C	0.28	0.015	rnd-1_family-246	DNA-PIF-Harbinger	DNA
oocyte	Tenth	G	0.246	0.013	rnd-1_family-246	DNA-PIF-Harbinger	DNA
testis	First	A	0.219	0.022	rnd-1_family-171	DNA-PIF-Harbinger	DNA
testis	First	U	0.414	0.051	rnd-1_family-171	DNA-PIF-Harbinger	DNA
testis	First	C	0.187	0.016	rnd-1_family-171	DNA-PIF-Harbinger	DNA
testis	First	G	0.18	0.012	rnd-1_family-171	DNA-PIF-Harbinger	DNA
testis	Tenth	A	0.244	0.005	rnd-1_family-171	DNA-PIF-Harbinger	DNA
testis	Tenth	U	0.196	0.001	rnd-1_family-171	DNA-PIF-Harbinger	DNA
testis	Tenth	C	0.291	0.007	rnd-1_family-171	DNA-PIF-Harbinger	DNA
testis	Tenth	G	0.268	0.011	rnd-1_family-171	DNA-PIF-Harbinger	DNA
oocyte	First	A	0.088	0.007	rnd-1_family-171	DNA-PIF-Harbinger	DNA
oocyte	First	U	0.783	0.006	rnd-1_family-171	DNA-PIF-Harbinger	DNA
oocyte	First	C	0.056	0.001	rnd-1_family-171	DNA-PIF-Harbinger	DNA
oocyte	First	G	0.073	0	rnd-1_family-171	DNA-PIF-Harbinger	DNA
oocyte	Tenth	A	0.19	0.008	rnd-1_family-171	DNA-PIF-Harbinger	DNA
oocyte	Tenth	U	0.238	0.019	rnd-1_family-171	DNA-PIF-Harbinger	DNA
oocyte	Tenth	C	0.199	0.011	rnd-1_family-171	DNA-PIF-Harbinger	DNA
oocyte	Tenth	G	0.374	0.016	rnd-1_family-171	DNA-PIF-Harbinger	DNA
testis	First	A	0.236	0.001	rnd-1_family-275	DNA-PIF-Harbinger	DNA
testis	First	U	0.351	0.031	rnd-1_family-275	DNA-PIF-Harbinger	DNA
testis	First	C	0.207	0.017	rnd-1_family-275	DNA-PIF-Harbinger	DNA
testis	First	G	0.206	0.013	rnd-1_family-275	DNA-PIF-Harbinger	DNA
testis	Tenth	A	0.26	0.001	rnd-1_family-275	DNA-PIF-Harbinger	DNA
testis	Tenth	U	0.248	0.002	rnd-1_family-275	DNA-PIF-Harbinger	DNA
testis	Tenth	C	0.24	0	rnd-1_family-275	DNA-PIF-Harbinger	DNA
testis	Tenth	G	0.252	0.001	rnd-1_family-275	DNA-PIF-Harbinger	DNA
oocyte	First	A	0.305	0.014	rnd-1_family-275	DNA-PIF-Harbinger	DNA
oocyte	First	U	0.274	0.017	rnd-1_family-275	DNA-PIF-Harbinger	DNA
oocyte	First	C	0.162	0.001	rnd-1_family-275	DNA-PIF-Harbinger	DNA
oocyte	First	G	0.259	0.002	rnd-1_family-275	DNA-PIF-Harbinger	DNA
oocyte	Tenth	A	0.209	0.006	rnd-1_family-275	DNA-PIF-Harbinger	DNA
oocyte	Tenth	U	0.255	0.003	rnd-1_family-275	DNA-PIF-Harbinger	DNA
oocyte	Tenth	C	0.287	0.023	rnd-1_family-275	DNA-PIF-Harbinger	DNA
oocyte	Tenth	G	0.249	0.02	rnd-1_family-275	DNA-PIF-Harbinger	DNA
testis	First	A	0.203	0.009	rnd-1_family-27	DNA-Crypton-H	DNA
testis	First	U	0.527	0.031	rnd-1_family-27	DNA-Crypton-H	DNA
testis	First	C	0.146	0.01	rnd-1_family-27	DNA-Crypton-H	DNA
testis	First	G	0.124	0.012	rnd-1_family-27	DNA-Crypton-H	DNA
testis	Tenth	A	0.35	0.013	rnd-1_family-27	DNA-Crypton-H	DNA
testis	Tenth	U	0.228	0	rnd-1_family-27	DNA-Crypton-H	DNA
testis	Tenth	C	0.236	0.009	rnd-1_family-27	DNA-Crypton-H	DNA
testis	Tenth	G	0.185	0.004	rnd-1_family-27	DNA-Crypton-H	DNA
oocyte	First	A	0.235	0.015	rnd-1_family-27	DNA-Crypton-H	DNA
oocyte	First	U	0.455	0.031	rnd-1_family-27	DNA-Crypton-H	DNA
oocyte	First	C	0.14	0.004	rnd-1_family-27	DNA-Crypton-H	DNA
oocyte	First	G	0.17	0.013	rnd-1_family-27	DNA-Crypton-H	DNA
oocyte	Tenth	A	0.355	0.002	rnd-1_family-27	DNA-Crypton-H	DNA
oocyte	Tenth	U	0.216	0.001	rnd-1_family-27	DNA-Crypton-H	DNA
oocyte	Tenth	C	0.213	0.005	rnd-1_family-27	DNA-Crypton-H	DNA
oocyte	Tenth	G	0.216	0.008	rnd-1_family-27	DNA-Crypton-H	DNA
testis	First	A	0.331	0.013	rnd-1_family-466	DNA-PIF-Harbinger	DNA
testis	First	U	0.097	0.005	rnd-1_family-466	DNA-PIF-Harbinger	DNA
testis	First	C	0.296	0.016	rnd-1_family-466	DNA-PIF-Harbinger	DNA
testis	First	G	0.275	0.002	rnd-1_family-466	DNA-PIF-Harbinger	DNA
testis	Tenth	A	0.342	0.022	rnd-1_family-466	DNA-PIF-Harbinger	DNA
testis	Tenth	U	0.287	0.006	rnd-1_family-466	DNA-PIF-Harbinger	DNA
testis	Tenth	C	0.287	0.009	rnd-1_family-466	DNA-PIF-Harbinger	DNA
testis	Tenth	G	0.084	0.007	rnd-1_family-466	DNA-PIF-Harbinger	DNA
oocyte	First	A	0.328	0.001	rnd-1_family-466	DNA-PIF-Harbinger	DNA
oocyte	First	U	0.108	0.004	rnd-1_family-466	DNA-PIF-Harbinger	DNA
oocyte	First	C	0.222	0.013	rnd-1_family-466	DNA-PIF-Harbinger	DNA
oocyte	First	G	0.342	0.01	rnd-1_family-466	DNA-PIF-Harbinger	DNA
oocyte	Tenth	A	0.395	0.001	rnd-1_family-466	DNA-PIF-Harbinger	DNA
oocyte	Tenth	U	0.163	0.002	rnd-1_family-466	DNA-PIF-Harbinger	DNA
oocyte	Tenth	C	0.342	0.01	rnd-1_family-466	DNA-PIF-Harbinger	DNA
oocyte	Tenth	G	0.1	0.01	rnd-1_family-466	DNA-PIF-Harbinger	DNA
testis	First	A	0.243	0.029	rnd-1_family-146	DNA-PIF-Harbinger	DNA
testis	First	U	0.448	0.056	rnd-1_family-146	DNA-PIF-Harbinger	DNA
testis	First	C	0.161	0.01	rnd-1_family-146	DNA-PIF-Harbinger	DNA
testis	First	G	0.148	0.016	rnd-1_family-146	DNA-PIF-Harbinger	DNA
testis	Tenth	A	0.365	0.005	rnd-1_family-146	DNA-PIF-Harbinger	DNA
testis	Tenth	U	0.127	0.001	rnd-1_family-146	DNA-PIF-Harbinger	DNA
testis	Tenth	C	0.292	0.003	rnd-1_family-146	DNA-PIF-Harbinger	DNA
testis	Tenth	G	0.217	0	rnd-1_family-146	DNA-PIF-Harbinger	DNA
oocyte	First	A	0.092	0.001	rnd-1_family-146	DNA-PIF-Harbinger	DNA
oocyte	First	U	0.752	0.003	rnd-1_family-146	DNA-PIF-Harbinger	DNA
oocyte	First	C	0.096	0.004	rnd-1_family-146	DNA-PIF-Harbinger	DNA
oocyte	First	G	0.06	0.002	rnd-1_family-146	DNA-PIF-Harbinger	DNA
oocyte	Tenth	A	0.484	0.002	rnd-1_family-146	DNA-PIF-Harbinger	DNA
oocyte	Tenth	U	0.14	0.005	rnd-1_family-146	DNA-PIF-Harbinger	DNA
oocyte	Tenth	C	0.22	0.006	rnd-1_family-146	DNA-PIF-Harbinger	DNA
oocyte	Tenth	G	0.156	0.001	rnd-1_family-146	DNA-PIF-Harbinger	DNA
testis	First	A	0.203	0.021	rnd-1_family-127	DNA-Kolobok-T2	DNA
testis	First	U	0.54	0.037	rnd-1_family-127	DNA-Kolobok-T2	DNA
testis	First	C	0.121	0.009	rnd-1_family-127	DNA-Kolobok-T2	DNA
testis	First	G	0.137	0.007	rnd-1_family-127	DNA-Kolobok-T2	DNA
testis	Tenth	A	0.324	0.011	rnd-1_family-127	DNA-Kolobok-T2	DNA
testis	Tenth	U	0.231	0.001	rnd-1_family-127	DNA-Kolobok-T2	DNA
testis	Tenth	C	0.244	0.001	rnd-1_family-127	DNA-Kolobok-T2	DNA
testis	Tenth	G	0.201	0.01	rnd-1_family-127	DNA-Kolobok-T2	DNA
oocyte	First	A	0.312	0.014	rnd-1_family-127	DNA-Kolobok-T2	DNA
oocyte	First	U	0.301	0.011	rnd-1_family-127	DNA-Kolobok-T2	DNA
oocyte	First	C	0.186	0.009	rnd-1_family-127	DNA-Kolobok-T2	DNA
oocyte	First	G	0.201	0.006	rnd-1_family-127	DNA-Kolobok-T2	DNA
oocyte	Tenth	A	0.311	0.012	rnd-1_family-127	DNA-Kolobok-T2	DNA
oocyte	Tenth	U	0.232	0.011	rnd-1_family-127	DNA-Kolobok-T2	DNA
oocyte	Tenth	C	0.253	0.009	rnd-1_family-127	DNA-Kolobok-T2	DNA
oocyte	Tenth	G	0.205	0.014	rnd-1_family-127	DNA-Kolobok-T2	DNA
testis	First	A	0.301	0.023	rnd-1_family-461	DNA-PIF-Harbinger	DNA
testis	First	U	0.162	0.009	rnd-1_family-461	DNA-PIF-Harbinger	DNA
testis	First	C	0.269	0.013	rnd-1_family-461	DNA-PIF-Harbinger	DNA
testis	First	G	0.269	0	rnd-1_family-461	DNA-PIF-Harbinger	DNA
testis	Tenth	A	0.317	0.009	rnd-1_family-461	DNA-PIF-Harbinger	DNA
testis	Tenth	U	0.239	0.017	rnd-1_family-461	DNA-PIF-Harbinger	DNA
testis	Tenth	C	0.307	0.005	rnd-1_family-461	DNA-PIF-Harbinger	DNA
testis	Tenth	G	0.137	0.002	rnd-1_family-461	DNA-PIF-Harbinger	DNA
oocyte	First	A	0.337	0.004	rnd-1_family-461	DNA-PIF-Harbinger	DNA
oocyte	First	U	0.113	0.002	rnd-1_family-461	DNA-PIF-Harbinger	DNA
oocyte	First	C	0.227	0.006	rnd-1_family-461	DNA-PIF-Harbinger	DNA
oocyte	First	G	0.323	0.001	rnd-1_family-461	DNA-PIF-Harbinger	DNA
oocyte	Tenth	A	0.372	0.001	rnd-1_family-461	DNA-PIF-Harbinger	DNA
oocyte	Tenth	U	0.155	0	rnd-1_family-461	DNA-PIF-Harbinger	DNA
oocyte	Tenth	C	0.34	0.009	rnd-1_family-461	DNA-PIF-Harbinger	DNA
oocyte	Tenth	G	0.133	0.008	rnd-1_family-461	DNA-PIF-Harbinger	DNA
testis	First	A	0.195	0.003	rnd-1_family-210	DNA-PIF-Harbinger	DNA
testis	First	U	0.54	0.021	rnd-1_family-210	DNA-PIF-Harbinger	DNA
testis	First	C	0.143	0.01	rnd-1_family-210	DNA-PIF-Harbinger	DNA
testis	First	G	0.122	0.008	rnd-1_family-210	DNA-PIF-Harbinger	DNA
testis	Tenth	A	0.328	0.026	rnd-1_family-210	DNA-PIF-Harbinger	DNA
testis	Tenth	U	0.208	0.001	rnd-1_family-210	DNA-PIF-Harbinger	DNA
testis	Tenth	C	0.224	0.003	rnd-1_family-210	DNA-PIF-Harbinger	DNA
testis	Tenth	G	0.24	0.022	rnd-1_family-210	DNA-PIF-Harbinger	DNA
oocyte	First	A	0.097	0.001	rnd-1_family-210	DNA-PIF-Harbinger	DNA
oocyte	First	U	0.793	0.002	rnd-1_family-210	DNA-PIF-Harbinger	DNA
oocyte	First	C	0.043	0.004	rnd-1_family-210	DNA-PIF-Harbinger	DNA
oocyte	First	G	0.067	0.001	rnd-1_family-210	DNA-PIF-Harbinger	DNA
oocyte	Tenth	A	0.377	0.002	rnd-1_family-210	DNA-PIF-Harbinger	DNA
oocyte	Tenth	U	0.245	0.013	rnd-1_family-210	DNA-PIF-Harbinger	DNA
oocyte	Tenth	C	0.126	0.004	rnd-1_family-210	DNA-PIF-Harbinger	DNA
oocyte	Tenth	G	0.252	0.006	rnd-1_family-210	DNA-PIF-Harbinger	DNA
testis	First	A	0.146	0.014	rnd-1_family-162	DNA-PIF-Harbinger	DNA
testis	First	U	0.643	0.032	rnd-1_family-162	DNA-PIF-Harbinger	DNA
testis	First	C	0.114	0.013	rnd-1_family-162	DNA-PIF-Harbinger	DNA
testis	First	G	0.098	0.005	rnd-1_family-162	DNA-PIF-Harbinger	DNA
testis	Tenth	A	0.385	0.033	rnd-1_family-162	DNA-PIF-Harbinger	DNA
testis	Tenth	U	0.162	0.009	rnd-1_family-162	DNA-PIF-Harbinger	DNA
testis	Tenth	C	0.256	0.017	rnd-1_family-162	DNA-PIF-Harbinger	DNA
testis	Tenth	G	0.197	0.008	rnd-1_family-162	DNA-PIF-Harbinger	DNA
oocyte	First	A	0.049	0.005	rnd-1_family-162	DNA-PIF-Harbinger	DNA
oocyte	First	U	0.846	0.015	rnd-1_family-162	DNA-PIF-Harbinger	DNA
oocyte	First	C	0.057	0.009	rnd-1_family-162	DNA-PIF-Harbinger	DNA
oocyte	First	G	0.048	0.001	rnd-1_family-162	DNA-PIF-Harbinger	DNA
oocyte	Tenth	A	0.372	0.006	rnd-1_family-162	DNA-PIF-Harbinger	DNA
oocyte	Tenth	U	0.07	0.005	rnd-1_family-162	DNA-PIF-Harbinger	DNA
oocyte	Tenth	C	0.316	0.018	rnd-1_family-162	DNA-PIF-Harbinger	DNA
oocyte	Tenth	G	0.242	0.007	rnd-1_family-162	DNA-PIF-Harbinger	DNA
testis	First	A	0.248	0.008	rnd-1_family-297	DNA-PIF-Harbinger	DNA
testis	First	U	0.488	0.016	rnd-1_family-297	DNA-PIF-Harbinger	DNA
testis	First	C	0.133	0.003	rnd-1_family-297	DNA-PIF-Harbinger	DNA
testis	First	G	0.131	0.005	rnd-1_family-297	DNA-PIF-Harbinger	DNA
testis	Tenth	A	0.362	0.011	rnd-1_family-297	DNA-PIF-Harbinger	DNA
testis	Tenth	U	0.158	0.002	rnd-1_family-297	DNA-PIF-Harbinger	DNA
testis	Tenth	C	0.24	0.001	rnd-1_family-297	DNA-PIF-Harbinger	DNA
testis	Tenth	G	0.24	0.012	rnd-1_family-297	DNA-PIF-Harbinger	DNA
oocyte	First	A	0.258	0.007	rnd-1_family-297	DNA-PIF-Harbinger	DNA
oocyte	First	U	0.656	0.008	rnd-1_family-297	DNA-PIF-Harbinger	DNA
oocyte	First	C	0.049	0.002	rnd-1_family-297	DNA-PIF-Harbinger	DNA
oocyte	First	G	0.037	0.003	rnd-1_family-297	DNA-PIF-Harbinger	DNA
oocyte	Tenth	A	0.565	0.023	rnd-1_family-297	DNA-PIF-Harbinger	DNA
oocyte	Tenth	U	0.134	0.018	rnd-1_family-297	DNA-PIF-Harbinger	DNA
oocyte	Tenth	C	0.125	0.003	rnd-1_family-297	DNA-PIF-Harbinger	DNA
oocyte	Tenth	G	0.175	0.007	rnd-1_family-297	DNA-PIF-Harbinger	DNA
testis	First	A	0.213	0.02	rnd-1_family-460	DNA-PIF-Harbinger	DNA
testis	First	U	0.359	0.008	rnd-1_family-460	DNA-PIF-Harbinger	DNA
testis	First	C	0.175	0.001	rnd-1_family-460	DNA-PIF-Harbinger	DNA
testis	First	G	0.253	0.013	rnd-1_family-460	DNA-PIF-Harbinger	DNA
testis	Tenth	A	0.361	0.001	rnd-1_family-460	DNA-PIF-Harbinger	DNA
testis	Tenth	U	0.126	0.009	rnd-1_family-460	DNA-PIF-Harbinger	DNA
testis	Tenth	C	0.286	0.019	rnd-1_family-460	DNA-PIF-Harbinger	DNA
testis	Tenth	G	0.227	0.011	rnd-1_family-460	DNA-PIF-Harbinger	DNA
oocyte	First	A	0.231	0.026	rnd-1_family-460	DNA-PIF-Harbinger	DNA
oocyte	First	U	0.303	0.001	rnd-1_family-460	DNA-PIF-Harbinger	DNA
oocyte	First	C	0.136	0.008	rnd-1_family-460	DNA-PIF-Harbinger	DNA
oocyte	First	G	0.329	0.019	rnd-1_family-460	DNA-PIF-Harbinger	DNA
oocyte	Tenth	A	0.294	0	rnd-1_family-460	DNA-PIF-Harbinger	DNA
oocyte	Tenth	U	0.16	0.019	rnd-1_family-460	DNA-PIF-Harbinger	DNA
oocyte	Tenth	C	0.35	0.008	rnd-1_family-460	DNA-PIF-Harbinger	DNA
oocyte	Tenth	G	0.196	0.011	rnd-1_family-460	DNA-PIF-Harbinger	DNA
testis	First	A	0.22	0.003	rnd-1_family-373	DNA-PIF-Harbinger	DNA
testis	First	U	0.562	0.015	rnd-1_family-373	DNA-PIF-Harbinger	DNA
testis	First	C	0.107	0.004	rnd-1_family-373	DNA-PIF-Harbinger	DNA
testis	First	G	0.112	0.009	rnd-1_family-373	DNA-PIF-Harbinger	DNA
testis	Tenth	A	0.307	0.001	rnd-1_family-373	DNA-PIF-Harbinger	DNA
testis	Tenth	U	0.187	0.013	rnd-1_family-373	DNA-PIF-Harbinger	DNA
testis	Tenth	C	0.201	0.003	rnd-1_family-373	DNA-PIF-Harbinger	DNA
testis	Tenth	G	0.305	0.008	rnd-1_family-373	DNA-PIF-Harbinger	DNA
oocyte	First	A	0.293	0.002	rnd-1_family-373	DNA-PIF-Harbinger	DNA
oocyte	First	U	0.622	0.008	rnd-1_family-373	DNA-PIF-Harbinger	DNA
oocyte	First	C	0.047	0.006	rnd-1_family-373	DNA-PIF-Harbinger	DNA
oocyte	First	G	0.038	0	rnd-1_family-373	DNA-PIF-Harbinger	DNA
oocyte	Tenth	A	0.401	0.015	rnd-1_family-373	DNA-PIF-Harbinger	DNA
oocyte	Tenth	U	0.125	0.013	rnd-1_family-373	DNA-PIF-Harbinger	DNA
oocyte	Tenth	C	0.138	0.005	rnd-1_family-373	DNA-PIF-Harbinger	DNA
oocyte	Tenth	G	0.336	0.008	rnd-1_family-373	DNA-PIF-Harbinger	DNA
testis	First	A	0.193	0.004	rnd-1_family-188	DNA-Kolobok-T2	DNA
testis	First	U	0.512	0.015	rnd-1_family-188	DNA-Kolobok-T2	DNA
testis	First	C	0.141	0.001	rnd-1_family-188	DNA-Kolobok-T2	DNA
testis	First	G	0.153	0.012	rnd-1_family-188	DNA-Kolobok-T2	DNA
testis	Tenth	A	0.277	0.012	rnd-1_family-188	DNA-Kolobok-T2	DNA
testis	Tenth	U	0.308	0.003	rnd-1_family-188	DNA-Kolobok-T2	DNA
testis	Tenth	C	0.243	0.011	rnd-1_family-188	DNA-Kolobok-T2	DNA
testis	Tenth	G	0.172	0.002	rnd-1_family-188	DNA-Kolobok-T2	DNA
oocyte	First	A	0.296	0.02	rnd-1_family-188	DNA-Kolobok-T2	DNA
oocyte	First	U	0.261	0.021	rnd-1_family-188	DNA-Kolobok-T2	DNA
oocyte	First	C	0.203	0.012	rnd-1_family-188	DNA-Kolobok-T2	DNA
oocyte	First	G	0.24	0.012	rnd-1_family-188	DNA-Kolobok-T2	DNA
oocyte	Tenth	A	0.232	0.011	rnd-1_family-188	DNA-Kolobok-T2	DNA
oocyte	Tenth	U	0.285	0.005	rnd-1_family-188	DNA-Kolobok-T2	DNA
oocyte	Tenth	C	0.255	0.01	rnd-1_family-188	DNA-Kolobok-T2	DNA
oocyte	Tenth	G	0.227	0.006	rnd-1_family-188	DNA-Kolobok-T2	DNA
testis	First	A	0.098	0.009	rnd-1_family-253	DNA-PIF-Harbinger	DNA
testis	First	U	0.735	0.02	rnd-1_family-253	DNA-PIF-Harbinger	DNA
testis	First	C	0.101	0.003	rnd-1_family-253	DNA-PIF-Harbinger	DNA
testis	First	G	0.066	0.007	rnd-1_family-253	DNA-PIF-Harbinger	DNA
testis	Tenth	A	0.357	0.027	rnd-1_family-253	DNA-PIF-Harbinger	DNA
testis	Tenth	U	0.16	0.006	rnd-1_family-253	DNA-PIF-Harbinger	DNA
testis	Tenth	C	0.286	0.015	rnd-1_family-253	DNA-PIF-Harbinger	DNA
testis	Tenth	G	0.198	0.005	rnd-1_family-253	DNA-PIF-Harbinger	DNA
oocyte	First	A	0.067	0.003	rnd-1_family-253	DNA-PIF-Harbinger	DNA
oocyte	First	U	0.816	0.004	rnd-1_family-253	DNA-PIF-Harbinger	DNA
oocyte	First	C	0.058	0.001	rnd-1_family-253	DNA-PIF-Harbinger	DNA
oocyte	First	G	0.058	0.001	rnd-1_family-253	DNA-PIF-Harbinger	DNA
oocyte	Tenth	A	0.497	0.037	rnd-1_family-253	DNA-PIF-Harbinger	DNA
oocyte	Tenth	U	0.103	0.005	rnd-1_family-253	DNA-PIF-Harbinger	DNA
oocyte	Tenth	C	0.226	0.026	rnd-1_family-253	DNA-PIF-Harbinger	DNA
oocyte	Tenth	G	0.174	0.005	rnd-1_family-253	DNA-PIF-Harbinger	DNA
testis	First	A	0.143	0.021	rnd-1_family-224	DNA-PIF-Harbinger	DNA
testis	First	U	0.616	0.033	rnd-1_family-224	DNA-PIF-Harbinger	DNA
testis	First	C	0.141	0.009	rnd-1_family-224	DNA-PIF-Harbinger	DNA
testis	First	G	0.099	0.003	rnd-1_family-224	DNA-PIF-Harbinger	DNA
testis	Tenth	A	0.29	0.005	rnd-1_family-224	DNA-PIF-Harbinger	DNA
testis	Tenth	U	0.225	0.013	rnd-1_family-224	DNA-PIF-Harbinger	DNA
testis	Tenth	C	0.292	0.009	rnd-1_family-224	DNA-PIF-Harbinger	DNA
testis	Tenth	G	0.193	0.001	rnd-1_family-224	DNA-PIF-Harbinger	DNA
oocyte	First	A	0.078	0	rnd-1_family-224	DNA-PIF-Harbinger	DNA
oocyte	First	U	0.768	0.011	rnd-1_family-224	DNA-PIF-Harbinger	DNA
oocyte	First	C	0.101	0.011	rnd-1_family-224	DNA-PIF-Harbinger	DNA
oocyte	First	G	0.053	0	rnd-1_family-224	DNA-PIF-Harbinger	DNA
oocyte	Tenth	A	0.295	0.035	rnd-1_family-224	DNA-PIF-Harbinger	DNA
oocyte	Tenth	U	0.126	0.004	rnd-1_family-224	DNA-PIF-Harbinger	DNA
oocyte	Tenth	C	0.414	0.037	rnd-1_family-224	DNA-PIF-Harbinger	DNA
oocyte	Tenth	G	0.165	0.001	rnd-1_family-224	DNA-PIF-Harbinger	DNA
testis	First	A	0.196	0.012	rnd-1_family-286	DNA-Kolobok-T2	DNA
testis	First	U	0.498	0.028	rnd-1_family-286	DNA-Kolobok-T2	DNA
testis	First	C	0.164	0.003	rnd-1_family-286	DNA-Kolobok-T2	DNA
testis	First	G	0.143	0.013	rnd-1_family-286	DNA-Kolobok-T2	DNA
testis	Tenth	A	0.384	0.02	rnd-1_family-286	DNA-Kolobok-T2	DNA
testis	Tenth	U	0.204	0.005	rnd-1_family-286	DNA-Kolobok-T2	DNA
testis	Tenth	C	0.19	0.007	rnd-1_family-286	DNA-Kolobok-T2	DNA
testis	Tenth	G	0.222	0.008	rnd-1_family-286	DNA-Kolobok-T2	DNA
oocyte	First	A	0.097	0.005	rnd-1_family-286	DNA-Kolobok-T2	DNA
oocyte	First	U	0.635	0.006	rnd-1_family-286	DNA-Kolobok-T2	DNA
oocyte	First	C	0.185	0.025	rnd-1_family-286	DNA-Kolobok-T2	DNA
oocyte	First	G	0.083	0.014	rnd-1_family-286	DNA-Kolobok-T2	DNA
oocyte	Tenth	A	0.436	0.02	rnd-1_family-286	DNA-Kolobok-T2	DNA
oocyte	Tenth	U	0.141	0.005	rnd-1_family-286	DNA-Kolobok-T2	DNA
oocyte	Tenth	C	0.108	0.003	rnd-1_family-286	DNA-Kolobok-T2	DNA
oocyte	Tenth	G	0.316	0.022	rnd-1_family-286	DNA-Kolobok-T2	DNA
testis	First	A	0.305	0.008	rnd-1_family-62	DNA-Kolobok-T2	DNA
testis	First	U	0.359	0.006	rnd-1_family-62	DNA-Kolobok-T2	DNA
testis	First	C	0.141	0.002	rnd-1_family-62	DNA-Kolobok-T2	DNA
testis	First	G	0.195	0.005	rnd-1_family-62	DNA-Kolobok-T2	DNA
testis	Tenth	A	0.328	0	rnd-1_family-62	DNA-Kolobok-T2	DNA
testis	Tenth	U	0.251	0.002	rnd-1_family-62	DNA-Kolobok-T2	DNA
testis	Tenth	C	0.222	0.002	rnd-1_family-62	DNA-Kolobok-T2	DNA
testis	Tenth	G	0.199	0.005	rnd-1_family-62	DNA-Kolobok-T2	DNA
oocyte	First	A	0.353	0.001	rnd-1_family-62	DNA-Kolobok-T2	DNA
oocyte	First	U	0.266	0.001	rnd-1_family-62	DNA-Kolobok-T2	DNA
oocyte	First	C	0.154	0.001	rnd-1_family-62	DNA-Kolobok-T2	DNA
oocyte	First	G	0.226	0.001	rnd-1_family-62	DNA-Kolobok-T2	DNA
oocyte	Tenth	A	0.287	0.012	rnd-1_family-62	DNA-Kolobok-T2	DNA
oocyte	Tenth	U	0.244	0.003	rnd-1_family-62	DNA-Kolobok-T2	DNA
oocyte	Tenth	C	0.263	0.012	rnd-1_family-62	DNA-Kolobok-T2	DNA
oocyte	Tenth	G	0.206	0.002	rnd-1_family-62	DNA-Kolobok-T2	DNA
testis	First	A	0.098	0.007	rnd-1_family-248	DNA-Kolobok-T2	DNA
testis	First	U	0.741	0.019	rnd-1_family-248	DNA-Kolobok-T2	DNA
testis	First	C	0.069	0.004	rnd-1_family-248	DNA-Kolobok-T2	DNA
testis	First	G	0.092	0.008	rnd-1_family-248	DNA-Kolobok-T2	DNA
testis	Tenth	A	0.26	0.005	rnd-1_family-248	DNA-Kolobok-T2	DNA
testis	Tenth	U	0.26	0.007	rnd-1_family-248	DNA-Kolobok-T2	DNA
testis	Tenth	C	0.207	0.006	rnd-1_family-248	DNA-Kolobok-T2	DNA
testis	Tenth	G	0.273	0.004	rnd-1_family-248	DNA-Kolobok-T2	DNA
oocyte	First	A	0.18	0.008	rnd-1_family-248	DNA-Kolobok-T2	DNA
oocyte	First	U	0.295	0.015	rnd-1_family-248	DNA-Kolobok-T2	DNA
oocyte	First	C	0.184	0.001	rnd-1_family-248	DNA-Kolobok-T2	DNA
oocyte	First	G	0.341	0.022	rnd-1_family-248	DNA-Kolobok-T2	DNA
oocyte	Tenth	A	0.308	0.009	rnd-1_family-248	DNA-Kolobok-T2	DNA
oocyte	Tenth	U	0.252	0.013	rnd-1_family-248	DNA-Kolobok-T2	DNA
oocyte	Tenth	C	0.223	0.004	rnd-1_family-248	DNA-Kolobok-T2	DNA
oocyte	Tenth	G	0.217	0.008	rnd-1_family-248	DNA-Kolobok-T2	DNA
testis	First	A	0.325	0.007	rnd-1_family-39	DNA-Kolobok-T2	DNA
testis	First	U	0.333	0.001	rnd-1_family-39	DNA-Kolobok-T2	DNA
testis	First	C	0.162	0.004	rnd-1_family-39	DNA-Kolobok-T2	DNA
testis	First	G	0.18	0.012	rnd-1_family-39	DNA-Kolobok-T2	DNA
testis	Tenth	A	0.333	0.003	rnd-1_family-39	DNA-Kolobok-T2	DNA
testis	Tenth	U	0.24	0.001	rnd-1_family-39	DNA-Kolobok-T2	DNA
testis	Tenth	C	0.234	0.001	rnd-1_family-39	DNA-Kolobok-T2	DNA
testis	Tenth	G	0.193	0.003	rnd-1_family-39	DNA-Kolobok-T2	DNA
oocyte	First	A	0.361	0	rnd-1_family-39	DNA-Kolobok-T2	DNA
oocyte	First	U	0.277	0.005	rnd-1_family-39	DNA-Kolobok-T2	DNA
oocyte	First	C	0.149	0.002	rnd-1_family-39	DNA-Kolobok-T2	DNA
oocyte	First	G	0.213	0.003	rnd-1_family-39	DNA-Kolobok-T2	DNA
oocyte	Tenth	A	0.289	0.005	rnd-1_family-39	DNA-Kolobok-T2	DNA
oocyte	Tenth	U	0.236	0.009	rnd-1_family-39	DNA-Kolobok-T2	DNA
oocyte	Tenth	C	0.262	0.003	rnd-1_family-39	DNA-Kolobok-T2	DNA
oocyte	Tenth	G	0.213	0.001	rnd-1_family-39	DNA-Kolobok-T2	DNA
testis	First	A	0.221	0.009	rnd-1_family-345	DNA-PIF-Harbinger	DNA
testis	First	U	0.571	0.025	rnd-1_family-345	DNA-PIF-Harbinger	DNA
testis	First	C	0.113	0.008	rnd-1_family-345	DNA-PIF-Harbinger	DNA
testis	First	G	0.094	0.007	rnd-1_family-345	DNA-PIF-Harbinger	DNA
testis	Tenth	A	0.375	0.007	rnd-1_family-345	DNA-PIF-Harbinger	DNA
testis	Tenth	U	0.18	0.012	rnd-1_family-345	DNA-PIF-Harbinger	DNA
testis	Tenth	C	0.226	0.011	rnd-1_family-345	DNA-PIF-Harbinger	DNA
testis	Tenth	G	0.219	0.007	rnd-1_family-345	DNA-PIF-Harbinger	DNA
oocyte	First	A	0.111	0.001	rnd-1_family-345	DNA-PIF-Harbinger	DNA
oocyte	First	U	0.766	0.002	rnd-1_family-345	DNA-PIF-Harbinger	DNA
oocyte	First	C	0.043	0.001	rnd-1_family-345	DNA-PIF-Harbinger	DNA
oocyte	First	G	0.081	0.002	rnd-1_family-345	DNA-PIF-Harbinger	DNA
oocyte	Tenth	A	0.397	0.013	rnd-1_family-345	DNA-PIF-Harbinger	DNA
oocyte	Tenth	U	0.093	0.006	rnd-1_family-345	DNA-PIF-Harbinger	DNA
oocyte	Tenth	C	0.141	0.003	rnd-1_family-345	DNA-PIF-Harbinger	DNA
oocyte	Tenth	G	0.368	0.004	rnd-1_family-345	DNA-PIF-Harbinger	DNA
testis	First	A	0.186	0.023	rnd-1_family-190	DNA-PIF-Harbinger	DNA
testis	First	U	0.591	0.044	rnd-1_family-190	DNA-PIF-Harbinger	DNA
testis	First	C	0.134	0.01	rnd-1_family-190	DNA-PIF-Harbinger	DNA
testis	First	G	0.089	0.011	rnd-1_family-190	DNA-PIF-Harbinger	DNA
testis	Tenth	A	0.333	0.008	rnd-1_family-190	DNA-PIF-Harbinger	DNA
testis	Tenth	U	0.214	0.009	rnd-1_family-190	DNA-PIF-Harbinger	DNA
testis	Tenth	C	0.24	0.003	rnd-1_family-190	DNA-PIF-Harbinger	DNA
testis	Tenth	G	0.214	0.002	rnd-1_family-190	DNA-PIF-Harbinger	DNA
oocyte	First	A	0.207	0.009	rnd-1_family-190	DNA-PIF-Harbinger	DNA
oocyte	First	U	0.643	0.015	rnd-1_family-190	DNA-PIF-Harbinger	DNA
oocyte	First	C	0.092	0.008	rnd-1_family-190	DNA-PIF-Harbinger	DNA
oocyte	First	G	0.058	0.002	rnd-1_family-190	DNA-PIF-Harbinger	DNA
oocyte	Tenth	A	0.355	0.018	rnd-1_family-190	DNA-PIF-Harbinger	DNA
oocyte	Tenth	U	0.221	0.007	rnd-1_family-190	DNA-PIF-Harbinger	DNA
oocyte	Tenth	C	0.281	0.023	rnd-1_family-190	DNA-PIF-Harbinger	DNA
oocyte	Tenth	G	0.142	0.003	rnd-1_family-190	DNA-PIF-Harbinger	DNA
testis	First	A	0.184	0.008	rnd-1_family-381	DNA-PIF-Harbinger	DNA
testis	First	U	0.599	0.014	rnd-1_family-381	DNA-PIF-Harbinger	DNA
testis	First	C	0.097	0.002	rnd-1_family-381	DNA-PIF-Harbinger	DNA
testis	First	G	0.12	0.007	rnd-1_family-381	DNA-PIF-Harbinger	DNA
testis	Tenth	A	0.225	0.007	rnd-1_family-381	DNA-PIF-Harbinger	DNA
testis	Tenth	U	0.22	0.007	rnd-1_family-381	DNA-PIF-Harbinger	DNA
testis	Tenth	C	0.242	0.006	rnd-1_family-381	DNA-PIF-Harbinger	DNA
testis	Tenth	G	0.312	0.009	rnd-1_family-381	DNA-PIF-Harbinger	DNA
oocyte	First	A	0.043	0.001	rnd-1_family-381	DNA-PIF-Harbinger	DNA
oocyte	First	U	0.897	0.009	rnd-1_family-381	DNA-PIF-Harbinger	DNA
oocyte	First	C	0.027	0.005	rnd-1_family-381	DNA-PIF-Harbinger	DNA
oocyte	First	G	0.032	0.003	rnd-1_family-381	DNA-PIF-Harbinger	DNA
oocyte	Tenth	A	0.18	0.034	rnd-1_family-381	DNA-PIF-Harbinger	DNA
oocyte	Tenth	U	0.116	0.002	rnd-1_family-381	DNA-PIF-Harbinger	DNA
oocyte	Tenth	C	0.409	0.049	rnd-1_family-381	DNA-PIF-Harbinger	DNA
oocyte	Tenth	G	0.295	0.017	rnd-1_family-381	DNA-PIF-Harbinger	DNA
testis	First	A	0.181	0.028	rnd-1_family-463	DNA-PIF-Harbinger	DNA
testis	First	U	0.372	0.055	rnd-1_family-463	DNA-PIF-Harbinger	DNA
testis	First	C	0.234	0.018	rnd-1_family-463	DNA-PIF-Harbinger	DNA
testis	First	G	0.213	0.01	rnd-1_family-463	DNA-PIF-Harbinger	DNA
testis	Tenth	A	0.25	0.003	rnd-1_family-463	DNA-PIF-Harbinger	DNA
testis	Tenth	U	0.158	0.017	rnd-1_family-463	DNA-PIF-Harbinger	DNA
testis	Tenth	C	0.326	0.01	rnd-1_family-463	DNA-PIF-Harbinger	DNA
testis	Tenth	G	0.266	0.004	rnd-1_family-463	DNA-PIF-Harbinger	DNA
oocyte	First	A	0.203	0.002	rnd-1_family-463	DNA-PIF-Harbinger	DNA
oocyte	First	U	0.242	0.008	rnd-1_family-463	DNA-PIF-Harbinger	DNA
oocyte	First	C	0.327	0.005	rnd-1_family-463	DNA-PIF-Harbinger	DNA
oocyte	First	G	0.228	0.011	rnd-1_family-463	DNA-PIF-Harbinger	DNA
oocyte	Tenth	A	0.251	0.002	rnd-1_family-463	DNA-PIF-Harbinger	DNA
oocyte	Tenth	U	0.144	0.006	rnd-1_family-463	DNA-PIF-Harbinger	DNA
oocyte	Tenth	C	0.274	0.002	rnd-1_family-463	DNA-PIF-Harbinger	DNA
oocyte	Tenth	G	0.331	0.006	rnd-1_family-463	DNA-PIF-Harbinger	DNA
testis	First	A	0.189	0.001	rnd-1_family-206	DNA-Kolobok-T2	DNA
testis	First	U	0.518	0.022	rnd-1_family-206	DNA-Kolobok-T2	DNA
testis	First	C	0.137	0.005	rnd-1_family-206	DNA-Kolobok-T2	DNA
testis	First	G	0.155	0.017	rnd-1_family-206	DNA-Kolobok-T2	DNA
testis	Tenth	A	0.287	0.006	rnd-1_family-206	DNA-Kolobok-T2	DNA
testis	Tenth	U	0.311	0.006	rnd-1_family-206	DNA-Kolobok-T2	DNA
testis	Tenth	C	0.231	0.01	rnd-1_family-206	DNA-Kolobok-T2	DNA
testis	Tenth	G	0.171	0.002	rnd-1_family-206	DNA-Kolobok-T2	DNA
oocyte	First	A	0.284	0.021	rnd-1_family-206	DNA-Kolobok-T2	DNA
oocyte	First	U	0.257	0.019	rnd-1_family-206	DNA-Kolobok-T2	DNA
oocyte	First	C	0.217	0.009	rnd-1_family-206	DNA-Kolobok-T2	DNA
oocyte	First	G	0.241	0.01	rnd-1_family-206	DNA-Kolobok-T2	DNA
oocyte	Tenth	A	0.232	0.013	rnd-1_family-206	DNA-Kolobok-T2	DNA
oocyte	Tenth	U	0.259	0.003	rnd-1_family-206	DNA-Kolobok-T2	DNA
oocyte	Tenth	C	0.26	0.01	rnd-1_family-206	DNA-Kolobok-T2	DNA
oocyte	Tenth	G	0.249	0.006	rnd-1_family-206	DNA-Kolobok-T2	DNA
testis	First	A	0.241	0.008	rnd-1_family-586	DNA-hAT	DNA
testis	First	U	0.489	0.022	rnd-1_family-586	DNA-hAT	DNA
testis	First	C	0.135	0.003	rnd-1_family-586	DNA-hAT	DNA
testis	First	G	0.135	0.017	rnd-1_family-586	DNA-hAT	DNA
testis	Tenth	A	0.467	0.014	rnd-1_family-586	DNA-hAT	DNA
testis	Tenth	U	0.172	0.028	rnd-1_family-586	DNA-hAT	DNA
testis	Tenth	C	0.193	0.024	rnd-1_family-586	DNA-hAT	DNA
testis	Tenth	G	0.168	0.01	rnd-1_family-586	DNA-hAT	DNA
oocyte	First	A	0.335	0.029	rnd-1_family-586	DNA-hAT	DNA
oocyte	First	U	0.305	0.023	rnd-1_family-586	DNA-hAT	DNA
oocyte	First	C	0.182	0.001	rnd-1_family-586	DNA-hAT	DNA
oocyte	First	G	0.179	0.006	rnd-1_family-586	DNA-hAT	DNA
oocyte	Tenth	A	0.384	0.011	rnd-1_family-586	DNA-hAT	DNA
oocyte	Tenth	U	0.179	0.004	rnd-1_family-586	DNA-hAT	DNA
oocyte	Tenth	C	0.228	0.001	rnd-1_family-586	DNA-hAT	DNA
oocyte	Tenth	G	0.208	0.016	rnd-1_family-586	DNA-hAT	DNA
testis	First	A	0.26	0.004	rnd-1_family-186	DNA-Kolobok-T2	DNA
testis	First	U	0.455	0.007	rnd-1_family-186	DNA-Kolobok-T2	DNA
testis	First	C	0.126	0.004	rnd-1_family-186	DNA-Kolobok-T2	DNA
testis	First	G	0.158	0.001	rnd-1_family-186	DNA-Kolobok-T2	DNA
testis	Tenth	A	0.346	0.001	rnd-1_family-186	DNA-Kolobok-T2	DNA
testis	Tenth	U	0.247	0.001	rnd-1_family-186	DNA-Kolobok-T2	DNA
testis	Tenth	C	0.196	0.004	rnd-1_family-186	DNA-Kolobok-T2	DNA
testis	Tenth	G	0.212	0.003	rnd-1_family-186	DNA-Kolobok-T2	DNA
oocyte	First	A	0.354	0.006	rnd-1_family-186	DNA-Kolobok-T2	DNA
oocyte	First	U	0.287	0.004	rnd-1_family-186	DNA-Kolobok-T2	DNA
oocyte	First	C	0.151	0.003	rnd-1_family-186	DNA-Kolobok-T2	DNA
oocyte	First	G	0.208	0.001	rnd-1_family-186	DNA-Kolobok-T2	DNA
oocyte	Tenth	A	0.282	0.002	rnd-1_family-186	DNA-Kolobok-T2	DNA
oocyte	Tenth	U	0.226	0.006	rnd-1_family-186	DNA-Kolobok-T2	DNA
oocyte	Tenth	C	0.264	0.004	rnd-1_family-186	DNA-Kolobok-T2	DNA
oocyte	Tenth	G	0.228	0	rnd-1_family-186	DNA-Kolobok-T2	DNA
testis	First	A	0.161	0.021	rnd-1_family-742	DNA-Kolobok-T2	DNA
testis	First	U	0.606	0.049	rnd-1_family-742	DNA-Kolobok-T2	DNA
testis	First	C	0.09	0.01	rnd-1_family-742	DNA-Kolobok-T2	DNA
testis	First	G	0.144	0.018	rnd-1_family-742	DNA-Kolobok-T2	DNA
testis	Tenth	A	0.264	0.008	rnd-1_family-742	DNA-Kolobok-T2	DNA
testis	Tenth	U	0.27	0.001	rnd-1_family-742	DNA-Kolobok-T2	DNA
testis	Tenth	C	0.192	0.007	rnd-1_family-742	DNA-Kolobok-T2	DNA
testis	Tenth	G	0.274	0.015	rnd-1_family-742	DNA-Kolobok-T2	DNA
oocyte	First	A	0.368	0.01	rnd-1_family-742	DNA-Kolobok-T2	DNA
oocyte	First	U	0.203	0.012	rnd-1_family-742	DNA-Kolobok-T2	DNA
oocyte	First	C	0.121	0.002	rnd-1_family-742	DNA-Kolobok-T2	DNA
oocyte	First	G	0.308	0.004	rnd-1_family-742	DNA-Kolobok-T2	DNA
oocyte	Tenth	A	0.243	0.006	rnd-1_family-742	DNA-Kolobok-T2	DNA
oocyte	Tenth	U	0.324	0.026	rnd-1_family-742	DNA-Kolobok-T2	DNA
oocyte	Tenth	C	0.186	0.008	rnd-1_family-742	DNA-Kolobok-T2	DNA
oocyte	Tenth	G	0.248	0.012	rnd-1_family-742	DNA-Kolobok-T2	DNA
testis	First	A	0.178	0.016	rnd-1_family-809	DNA-hAT-Charlie	DNA
testis	First	U	0.354	0.008	rnd-1_family-809	DNA-hAT-Charlie	DNA
testis	First	C	0.259	0.006	rnd-1_family-809	DNA-hAT-Charlie	DNA
testis	First	G	0.209	0.002	rnd-1_family-809	DNA-hAT-Charlie	DNA
testis	Tenth	A	0.291	0.015	rnd-1_family-809	DNA-hAT-Charlie	DNA
testis	Tenth	U	0.171	0.01	rnd-1_family-809	DNA-hAT-Charlie	DNA
testis	Tenth	C	0.32	0.007	rnd-1_family-809	DNA-hAT-Charlie	DNA
testis	Tenth	G	0.218	0.011	rnd-1_family-809	DNA-hAT-Charlie	DNA
oocyte	First	A	0.207	0.025	rnd-1_family-809	DNA-hAT-Charlie	DNA
oocyte	First	U	0.341	0.038	rnd-1_family-809	DNA-hAT-Charlie	DNA
oocyte	First	C	0.218	0.032	rnd-1_family-809	DNA-hAT-Charlie	DNA
oocyte	First	G	0.234	0.045	rnd-1_family-809	DNA-hAT-Charlie	DNA
oocyte	Tenth	A	0.276	0.062	rnd-1_family-809	DNA-hAT-Charlie	DNA
oocyte	Tenth	U	0.109	0.006	rnd-1_family-809	DNA-hAT-Charlie	DNA
oocyte	Tenth	C	0.345	0.048	rnd-1_family-809	DNA-hAT-Charlie	DNA
oocyte	Tenth	G	0.27	0.008	rnd-1_family-809	DNA-hAT-Charlie	DNA
testis	First	A	0.274	0.016	rnd-1_family-893	DNA-hAT-Ac	DNA
testis	First	U	0.411	0.006	rnd-1_family-893	DNA-hAT-Ac	DNA
testis	First	C	0.13	0.007	rnd-1_family-893	DNA-hAT-Ac	DNA
testis	First	G	0.184	0.003	rnd-1_family-893	DNA-hAT-Ac	DNA
testis	Tenth	A	0.34	0.018	rnd-1_family-893	DNA-hAT-Ac	DNA
testis	Tenth	U	0.293	0.008	rnd-1_family-893	DNA-hAT-Ac	DNA
testis	Tenth	C	0.185	0.022	rnd-1_family-893	DNA-hAT-Ac	DNA
testis	Tenth	G	0.182	0.013	rnd-1_family-893	DNA-hAT-Ac	DNA
oocyte	First	A	0.325	0.004	rnd-1_family-893	DNA-hAT-Ac	DNA
oocyte	First	U	0.338	0.005	rnd-1_family-893	DNA-hAT-Ac	DNA
oocyte	First	C	0.114	0.005	rnd-1_family-893	DNA-hAT-Ac	DNA
oocyte	First	G	0.223	0.006	rnd-1_family-893	DNA-hAT-Ac	DNA
oocyte	Tenth	A	0.326	0.003	rnd-1_family-893	DNA-hAT-Ac	DNA
oocyte	Tenth	U	0.288	0.002	rnd-1_family-893	DNA-hAT-Ac	DNA
oocyte	Tenth	C	0.222	0.001	rnd-1_family-893	DNA-hAT-Ac	DNA
oocyte	Tenth	G	0.165	0.002	rnd-1_family-893	DNA-hAT-Ac	DNA
testis	First	A	0.157	0.002	rnd-1_family-923	DNA-hAT-Tip100	DNA
testis	First	U	0.582	0.009	rnd-1_family-923	DNA-hAT-Tip100	DNA
testis	First	C	0.122	0.002	rnd-1_family-923	DNA-hAT-Tip100	DNA
testis	First	G	0.139	0.005	rnd-1_family-923	DNA-hAT-Tip100	DNA
testis	Tenth	A	0.188	0.011	rnd-1_family-923	DNA-hAT-Tip100	DNA
testis	Tenth	U	0.395	0.023	rnd-1_family-923	DNA-hAT-Tip100	DNA
testis	Tenth	C	0.284	0.026	rnd-1_family-923	DNA-hAT-Tip100	DNA
testis	Tenth	G	0.132	0.008	rnd-1_family-923	DNA-hAT-Tip100	DNA
oocyte	First	A	0.073	0.005	rnd-1_family-923	DNA-hAT-Tip100	DNA
oocyte	First	U	0.834	0.005	rnd-1_family-923	DNA-hAT-Tip100	DNA
oocyte	First	C	0.044	0.004	rnd-1_family-923	DNA-hAT-Tip100	DNA
oocyte	First	G	0.049	0.005	rnd-1_family-923	DNA-hAT-Tip100	DNA
oocyte	Tenth	A	0.1	0.01	rnd-1_family-923	DNA-hAT-Tip100	DNA
oocyte	Tenth	U	0.696	0.03	rnd-1_family-923	DNA-hAT-Tip100	DNA
oocyte	Tenth	C	0.171	0.032	rnd-1_family-923	DNA-hAT-Tip100	DNA
oocyte	Tenth	G	0.033	0.008	rnd-1_family-923	DNA-hAT-Tip100	DNA
testis	First	A	0.149	0.016	rnd-1_family-1002	DNA-hAT-Charlie	DNA
testis	First	U	0.477	0.025	rnd-1_family-1002	DNA-hAT-Charlie	DNA
testis	First	C	0.185	0.015	rnd-1_family-1002	DNA-hAT-Charlie	DNA
testis	First	G	0.188	0.006	rnd-1_family-1002	DNA-hAT-Charlie	DNA
testis	Tenth	A	0.247	0.004	rnd-1_family-1002	DNA-hAT-Charlie	DNA
testis	Tenth	U	0.229	0	rnd-1_family-1002	DNA-hAT-Charlie	DNA
testis	Tenth	C	0.286	0.005	rnd-1_family-1002	DNA-hAT-Charlie	DNA
testis	Tenth	G	0.238	0.001	rnd-1_family-1002	DNA-hAT-Charlie	DNA
oocyte	First	A	0.173	0.051	rnd-1_family-1002	DNA-hAT-Charlie	DNA
oocyte	First	U	0.439	0.063	rnd-1_family-1002	DNA-hAT-Charlie	DNA
oocyte	First	C	0.21	0.062	rnd-1_family-1002	DNA-hAT-Charlie	DNA
oocyte	First	G	0.179	0.074	rnd-1_family-1002	DNA-hAT-Charlie	DNA
oocyte	Tenth	A	0.219	0.01	rnd-1_family-1002	DNA-hAT-Charlie	DNA
oocyte	Tenth	U	0.181	0.005	rnd-1_family-1002	DNA-hAT-Charlie	DNA
oocyte	Tenth	C	0.309	0.016	rnd-1_family-1002	DNA-hAT-Charlie	DNA
oocyte	Tenth	G	0.292	0.021	rnd-1_family-1002	DNA-hAT-Charlie	DNA
testis	First	A	0.147	0.01	rnd-3_family-222	DNA-PIF-Harbinger	DNA
testis	First	U	0.609	0.011	rnd-3_family-222	DNA-PIF-Harbinger	DNA
testis	First	C	0.135	0.001	rnd-3_family-222	DNA-PIF-Harbinger	DNA
testis	First	G	0.109	0	rnd-3_family-222	DNA-PIF-Harbinger	DNA
testis	Tenth	A	0.292	0.007	rnd-3_family-222	DNA-PIF-Harbinger	DNA
testis	Tenth	U	0.246	0.005	rnd-3_family-222	DNA-PIF-Harbinger	DNA
testis	Tenth	C	0.237	0.003	rnd-3_family-222	DNA-PIF-Harbinger	DNA
testis	Tenth	G	0.225	0.002	rnd-3_family-222	DNA-PIF-Harbinger	DNA
oocyte	First	A	0.084	0.001	rnd-3_family-222	DNA-PIF-Harbinger	DNA
oocyte	First	U	0.739	0.011	rnd-3_family-222	DNA-PIF-Harbinger	DNA
oocyte	First	C	0.075	0.001	rnd-3_family-222	DNA-PIF-Harbinger	DNA
oocyte	First	G	0.103	0.01	rnd-3_family-222	DNA-PIF-Harbinger	DNA
oocyte	Tenth	A	0.361	0.002	rnd-3_family-222	DNA-PIF-Harbinger	DNA
oocyte	Tenth	U	0.189	0.003	rnd-3_family-222	DNA-PIF-Harbinger	DNA
oocyte	Tenth	C	0.226	0.001	rnd-3_family-222	DNA-PIF-Harbinger	DNA
oocyte	Tenth	G	0.224	0.004	rnd-3_family-222	DNA-PIF-Harbinger	DNA
testis	First	A	0.186	0.028	rnd-3_family-828	DNA-PIF-Harbinger	DNA
testis	First	U	0.542	0.052	rnd-3_family-828	DNA-PIF-Harbinger	DNA
testis	First	C	0.161	0.013	rnd-3_family-828	DNA-PIF-Harbinger	DNA
testis	First	G	0.111	0.011	rnd-3_family-828	DNA-PIF-Harbinger	DNA
testis	Tenth	A	0.334	0.01	rnd-3_family-828	DNA-PIF-Harbinger	DNA
testis	Tenth	U	0.18	0.004	rnd-3_family-828	DNA-PIF-Harbinger	DNA
testis	Tenth	C	0.268	0.004	rnd-3_family-828	DNA-PIF-Harbinger	DNA
testis	Tenth	G	0.218	0.01	rnd-3_family-828	DNA-PIF-Harbinger	DNA
oocyte	First	A	0.091	0.001	rnd-3_family-828	DNA-PIF-Harbinger	DNA
oocyte	First	U	0.79	0.006	rnd-3_family-828	DNA-PIF-Harbinger	DNA
oocyte	First	C	0.068	0.005	rnd-3_family-828	DNA-PIF-Harbinger	DNA
oocyte	First	G	0.051	0	rnd-3_family-828	DNA-PIF-Harbinger	DNA
oocyte	Tenth	A	0.344	0.009	rnd-3_family-828	DNA-PIF-Harbinger	DNA
oocyte	Tenth	U	0.256	0.007	rnd-3_family-828	DNA-PIF-Harbinger	DNA
oocyte	Tenth	C	0.198	0.002	rnd-3_family-828	DNA-PIF-Harbinger	DNA
oocyte	Tenth	G	0.202	0.004	rnd-3_family-828	DNA-PIF-Harbinger	DNA
testis	First	A	0.172	0.007	rnd-4_family-366	DNA-TcMar-Tc2	DNA
testis	First	U	0.57	0.011	rnd-4_family-366	DNA-TcMar-Tc2	DNA
testis	First	C	0.11	0.007	rnd-4_family-366	DNA-TcMar-Tc2	DNA
testis	First	G	0.147	0.025	rnd-4_family-366	DNA-TcMar-Tc2	DNA
testis	Tenth	A	0.279	0.003	rnd-4_family-366	DNA-TcMar-Tc2	DNA
testis	Tenth	U	0.314	0.004	rnd-4_family-366	DNA-TcMar-Tc2	DNA
testis	Tenth	C	0.212	0.009	rnd-4_family-366	DNA-TcMar-Tc2	DNA
testis	Tenth	G	0.194	0.016	rnd-4_family-366	DNA-TcMar-Tc2	DNA
oocyte	First	A	0.211	0.024	rnd-4_family-366	DNA-TcMar-Tc2	DNA
oocyte	First	U	0.526	0.035	rnd-4_family-366	DNA-TcMar-Tc2	DNA
oocyte	First	C	0.071	0.004	rnd-4_family-366	DNA-TcMar-Tc2	DNA
oocyte	First	G	0.192	0.006	rnd-4_family-366	DNA-TcMar-Tc2	DNA
oocyte	Tenth	A	0.384	0.014	rnd-4_family-366	DNA-TcMar-Tc2	DNA
oocyte	Tenth	U	0.302	0.008	rnd-4_family-366	DNA-TcMar-Tc2	DNA
oocyte	Tenth	C	0.147	0.003	rnd-4_family-366	DNA-TcMar-Tc2	DNA
oocyte	Tenth	G	0.168	0.003	rnd-4_family-366	DNA-TcMar-Tc2	DNA
testis	First	A	0.241	0.007	rnd-5_family-629	DNA-Crypton-A	DNA
testis	First	U	0.549	0.007	rnd-5_family-629	DNA-Crypton-A	DNA
testis	First	C	0.08	0.006	rnd-5_family-629	DNA-Crypton-A	DNA
testis	First	G	0.13	0.005	rnd-5_family-629	DNA-Crypton-A	DNA
testis	Tenth	A	0.335	0.03	rnd-5_family-629	DNA-Crypton-A	DNA
testis	Tenth	U	0.287	0.015	rnd-5_family-629	DNA-Crypton-A	DNA
testis	Tenth	C	0.178	0.014	rnd-5_family-629	DNA-Crypton-A	DNA
testis	Tenth	G	0.2	0.03	rnd-5_family-629	DNA-Crypton-A	DNA
oocyte	First	A	0.219	0.016	rnd-5_family-629	DNA-Crypton-A	DNA
oocyte	First	U	0.572	0.016	rnd-5_family-629	DNA-Crypton-A	DNA
oocyte	First	C	0.053	0.004	rnd-5_family-629	DNA-Crypton-A	DNA
oocyte	First	G	0.156	0.003	rnd-5_family-629	DNA-Crypton-A	DNA
oocyte	Tenth	A	0.395	0.004	rnd-5_family-629	DNA-Crypton-A	DNA
oocyte	Tenth	U	0.295	0.013	rnd-5_family-629	DNA-Crypton-A	DNA
oocyte	Tenth	C	0.127	0.013	rnd-5_family-629	DNA-Crypton-A	DNA
oocyte	Tenth	G	0.183	0.005	rnd-5_family-629	DNA-Crypton-A	DNA
testis	First	A	0.212	0.026	rnd-5_family-15	DNA-CMC-EnSpm	DNA
testis	First	U	0.473	0.006	rnd-5_family-15	DNA-CMC-EnSpm	DNA
testis	First	C	0.22	0.026	rnd-5_family-15	DNA-CMC-EnSpm	DNA
testis	First	G	0.095	0.005	rnd-5_family-15	DNA-CMC-EnSpm	DNA
testis	Tenth	A	0.438	0.037	rnd-5_family-15	DNA-CMC-EnSpm	DNA
testis	Tenth	U	0.103	0.007	rnd-5_family-15	DNA-CMC-EnSpm	DNA
testis	Tenth	C	0.396	0.013	rnd-5_family-15	DNA-CMC-EnSpm	DNA
testis	Tenth	G	0.063	0.018	rnd-5_family-15	DNA-CMC-EnSpm	DNA
oocyte	First	A	0.387	0.02	rnd-5_family-15	DNA-CMC-EnSpm	DNA
oocyte	First	U	0.244	0.036	rnd-5_family-15	DNA-CMC-EnSpm	DNA
oocyte	First	C	0.238	0.012	rnd-5_family-15	DNA-CMC-EnSpm	DNA
oocyte	First	G	0.131	0.045	rnd-5_family-15	DNA-CMC-EnSpm	DNA
oocyte	Tenth	A	0.408	0.015	rnd-5_family-15	DNA-CMC-EnSpm	DNA
oocyte	Tenth	U	0.095	0.022	rnd-5_family-15	DNA-CMC-EnSpm	DNA
oocyte	Tenth	C	0.442	0.009	rnd-5_family-15	DNA-CMC-EnSpm	DNA
oocyte	Tenth	G	0.055	0.046	rnd-5_family-15	DNA-CMC-EnSpm	DNA
testis	First	A	0.156	0.02	rnd-5_family-993	DNA-hAT-Charlie	DNA
testis	First	U	0.423	0.052	rnd-5_family-993	DNA-hAT-Charlie	DNA
testis	First	C	0.036	0.023	rnd-5_family-993	DNA-hAT-Charlie	DNA
testis	First	G	0.386	0.049	rnd-5_family-993	DNA-hAT-Charlie	DNA
testis	Tenth	A	0.25	0.015	rnd-5_family-993	DNA-hAT-Charlie	DNA
testis	Tenth	U	0.208	0.03	rnd-5_family-993	DNA-hAT-Charlie	DNA
testis	Tenth	C	0.07	0.036	rnd-5_family-993	DNA-hAT-Charlie	DNA
testis	Tenth	G	0.472	0.009	rnd-5_family-993	DNA-hAT-Charlie	DNA
oocyte	First	A	0.259	0.016	rnd-5_family-993	DNA-hAT-Charlie	DNA
oocyte	First	U	0.466	0.055	rnd-5_family-993	DNA-hAT-Charlie	DNA
oocyte	First	C	0.124	0.025	rnd-5_family-993	DNA-hAT-Charlie	DNA
oocyte	First	G	0.151	0.046	rnd-5_family-993	DNA-hAT-Charlie	DNA
oocyte	Tenth	A	0.306	0.044	rnd-5_family-993	DNA-hAT-Charlie	DNA
oocyte	Tenth	U	0.262	0.019	rnd-5_family-993	DNA-hAT-Charlie	DNA
oocyte	Tenth	C	0.127	0.005	rnd-5_family-993	DNA-hAT-Charlie	DNA
oocyte	Tenth	G	0.304	0.03	rnd-5_family-993	DNA-hAT-Charlie	DNA
testis	First	A	0.185	0.006	rnd-5_family-9100	DNA-hAT-Blackjack	DNA
testis	First	U	0.546	0.005	rnd-5_family-9100	DNA-hAT-Blackjack	DNA
testis	First	C	0.141	0.02	rnd-5_family-9100	DNA-hAT-Blackjack	DNA
testis	First	G	0.128	0.02	rnd-5_family-9100	DNA-hAT-Blackjack	DNA
testis	Tenth	A	0.274	0.01	rnd-5_family-9100	DNA-hAT-Blackjack	DNA
testis	Tenth	U	0.328	0.009	rnd-5_family-9100	DNA-hAT-Blackjack	DNA
testis	Tenth	C	0.201	0.007	rnd-5_family-9100	DNA-hAT-Blackjack	DNA
testis	Tenth	G	0.198	0.007	rnd-5_family-9100	DNA-hAT-Blackjack	DNA
oocyte	First	A	0.189	0.017	rnd-5_family-9100	DNA-hAT-Blackjack	DNA
oocyte	First	U	0.585	0.06	rnd-5_family-9100	DNA-hAT-Blackjack	DNA
oocyte	First	C	0.082	0.014	rnd-5_family-9100	DNA-hAT-Blackjack	DNA
oocyte	First	G	0.144	0.029	rnd-5_family-9100	DNA-hAT-Blackjack	DNA
oocyte	Tenth	A	0.294	0.004	rnd-5_family-9100	DNA-hAT-Blackjack	DNA
oocyte	Tenth	U	0.257	0.015	rnd-5_family-9100	DNA-hAT-Blackjack	DNA
oocyte	Tenth	C	0.255	0.012	rnd-5_family-9100	DNA-hAT-Blackjack	DNA
oocyte	Tenth	G	0.195	0.007	rnd-5_family-9100	DNA-hAT-Blackjack	DNA
testis	First	A	0.156	0.017	rnd-5_family-17	DNA-hAT-Ac	DNA
testis	First	U	0.523	0.011	rnd-5_family-17	DNA-hAT-Ac	DNA
testis	First	C	0.17	0.01	rnd-5_family-17	DNA-hAT-Ac	DNA
testis	First	G	0.15	0.004	rnd-5_family-17	DNA-hAT-Ac	DNA
testis	Tenth	A	0.286	0	rnd-5_family-17	DNA-hAT-Ac	DNA
testis	Tenth	U	0.24	0.025	rnd-5_family-17	DNA-hAT-Ac	DNA
testis	Tenth	C	0.263	0.016	rnd-5_family-17	DNA-hAT-Ac	DNA
testis	Tenth	G	0.212	0.009	rnd-5_family-17	DNA-hAT-Ac	DNA
oocyte	First	A	0.187	0.008	rnd-5_family-17	DNA-hAT-Ac	DNA
oocyte	First	U	0.306	0.004	rnd-5_family-17	DNA-hAT-Ac	DNA
oocyte	First	C	0.363	0.031	rnd-5_family-17	DNA-hAT-Ac	DNA
oocyte	First	G	0.144	0.019	rnd-5_family-17	DNA-hAT-Ac	DNA
oocyte	Tenth	A	0.312	0.031	rnd-5_family-17	DNA-hAT-Ac	DNA
oocyte	Tenth	U	0.242	0.043	rnd-5_family-17	DNA-hAT-Ac	DNA
oocyte	Tenth	C	0.252	0.066	rnd-5_family-17	DNA-hAT-Ac	DNA
oocyte	Tenth	G	0.194	0.008	rnd-5_family-17	DNA-hAT-Ac	DNA
testis	First	A	0.136	0.007	rnd-5_family-1000	DNA	DNA
testis	First	U	0.652	0.015	rnd-5_family-1000	DNA	DNA
testis	First	C	0.123	0.007	rnd-5_family-1000	DNA	DNA
testis	First	G	0.09	0.001	rnd-5_family-1000	DNA	DNA
testis	Tenth	A	0.394	0.019	rnd-5_family-1000	DNA	DNA
testis	Tenth	U	0.231	0.015	rnd-5_family-1000	DNA	DNA
testis	Tenth	C	0.2	0.004	rnd-5_family-1000	DNA	DNA
testis	Tenth	G	0.175	0	rnd-5_family-1000	DNA	DNA
oocyte	First	A	0.248	0.017	rnd-5_family-1000	DNA	DNA
oocyte	First	U	0.506	0.021	rnd-5_family-1000	DNA	DNA
oocyte	First	C	0.128	0.005	rnd-5_family-1000	DNA	DNA
oocyte	First	G	0.118	0.001	rnd-5_family-1000	DNA	DNA
oocyte	Tenth	A	0.457	0.007	rnd-5_family-1000	DNA	DNA
oocyte	Tenth	U	0.185	0.004	rnd-5_family-1000	DNA	DNA
oocyte	Tenth	C	0.166	0.006	rnd-5_family-1000	DNA	DNA
oocyte	Tenth	G	0.192	0.009	rnd-5_family-1000	DNA	DNA
testis	First	A	0.146	0.03	rnd-5_family-1675	DNA-Zisupton	DNA
testis	First	U	0.445	0.087	rnd-5_family-1675	DNA-Zisupton	DNA
testis	First	C	0.166	0.022	rnd-5_family-1675	DNA-Zisupton	DNA
testis	First	G	0.243	0.035	rnd-5_family-1675	DNA-Zisupton	DNA
testis	Tenth	A	0.196	0.057	rnd-5_family-1675	DNA-Zisupton	DNA
testis	Tenth	U	0.33	0.085	rnd-5_family-1675	DNA-Zisupton	DNA
testis	Tenth	C	0.237	0.048	rnd-5_family-1675	DNA-Zisupton	DNA
testis	Tenth	G	0.238	0.094	rnd-5_family-1675	DNA-Zisupton	DNA
oocyte	First	A	0.088	0.016	rnd-5_family-1675	DNA-Zisupton	DNA
oocyte	First	U	0.619	0.021	rnd-5_family-1675	DNA-Zisupton	DNA
oocyte	First	C	0.183	0.001	rnd-5_family-1675	DNA-Zisupton	DNA
oocyte	First	G	0.111	0.036	rnd-5_family-1675	DNA-Zisupton	DNA
oocyte	Tenth	A	0.323	0.02	rnd-5_family-1675	DNA-Zisupton	DNA
oocyte	Tenth	U	0.205	0.006	rnd-5_family-1675	DNA-Zisupton	DNA
oocyte	Tenth	C	0.116	0.001	rnd-5_family-1675	DNA-Zisupton	DNA
oocyte	Tenth	G	0.356	0.027	rnd-5_family-1675	DNA-Zisupton	DNA
testis	First	A	0.173	0.025	rnd-5_family-664	DNA-hAT-Blackjack	DNA
testis	First	U	0.161	0.016	rnd-5_family-664	DNA-hAT-Blackjack	DNA
testis	First	C	0.37	0.015	rnd-5_family-664	DNA-hAT-Blackjack	DNA
testis	First	G	0.297	0.026	rnd-5_family-664	DNA-hAT-Blackjack	DNA
testis	Tenth	A	0.231	0.021	rnd-5_family-664	DNA-hAT-Blackjack	DNA
testis	Tenth	U	0.12	0.015	rnd-5_family-664	DNA-hAT-Blackjack	DNA
testis	Tenth	C	0.443	0.019	rnd-5_family-664	DNA-hAT-Blackjack	DNA
testis	Tenth	G	0.206	0.026	rnd-5_family-664	DNA-hAT-Blackjack	DNA
oocyte	First	A	0.329	0.001	rnd-5_family-664	DNA-hAT-Blackjack	DNA
oocyte	First	U	0.107	0.004	rnd-5_family-664	DNA-hAT-Blackjack	DNA
oocyte	First	C	0.274	0.021	rnd-5_family-664	DNA-hAT-Blackjack	DNA
oocyte	First	G	0.29	0.023	rnd-5_family-664	DNA-hAT-Blackjack	DNA
oocyte	Tenth	A	0.313	0.026	rnd-5_family-664	DNA-hAT-Blackjack	DNA
oocyte	Tenth	U	0.048	0.005	rnd-5_family-664	DNA-hAT-Blackjack	DNA
oocyte	Tenth	C	0.4	0.006	rnd-5_family-664	DNA-hAT-Blackjack	DNA
oocyte	Tenth	G	0.24	0.015	rnd-5_family-664	DNA-hAT-Blackjack	DNA
testis	First	A	0.417	0.022	rnd-5_family-842	DNA	DNA
testis	First	U	0.359	0.02	rnd-5_family-842	DNA	DNA
testis	First	C	0.089	0.021	rnd-5_family-842	DNA	DNA
testis	First	G	0.134	0.019	rnd-5_family-842	DNA	DNA
testis	Tenth	A	0.215	0.021	rnd-5_family-842	DNA	DNA
testis	Tenth	U	0.497	0.018	rnd-5_family-842	DNA	DNA
testis	Tenth	C	0.097	0.011	rnd-5_family-842	DNA	DNA
testis	Tenth	G	0.191	0.014	rnd-5_family-842	DNA	DNA
oocyte	First	A	0.259	0.009	rnd-5_family-842	DNA	DNA
oocyte	First	U	0.543	0.032	rnd-5_family-842	DNA	DNA
oocyte	First	C	0.093	0.009	rnd-5_family-842	DNA	DNA
oocyte	First	G	0.106	0.015	rnd-5_family-842	DNA	DNA
oocyte	Tenth	A	0.263	0.014	rnd-5_family-842	DNA	DNA
oocyte	Tenth	U	0.469	0.05	rnd-5_family-842	DNA	DNA
oocyte	Tenth	C	0.107	0.005	rnd-5_family-842	DNA	DNA
oocyte	Tenth	G	0.161	0.032	rnd-5_family-842	DNA	DNA
testis	First	A	0.129	0.012	rnd-5_family-6114	DNA-hAT-Blackjack	DNA
testis	First	U	0.466	0.013	rnd-5_family-6114	DNA-hAT-Blackjack	DNA
testis	First	C	0.238	0.029	rnd-5_family-6114	DNA-hAT-Blackjack	DNA
testis	First	G	0.166	0.004	rnd-5_family-6114	DNA-hAT-Blackjack	DNA
testis	Tenth	A	0.225	0.054	rnd-5_family-6114	DNA-hAT-Blackjack	DNA
testis	Tenth	U	0.212	0.03	rnd-5_family-6114	DNA-hAT-Blackjack	DNA
testis	Tenth	C	0.349	0.048	rnd-5_family-6114	DNA-hAT-Blackjack	DNA
testis	Tenth	G	0.215	0.023	rnd-5_family-6114	DNA-hAT-Blackjack	DNA
oocyte	First	A	0.131	0.012	rnd-5_family-6114	DNA-hAT-Blackjack	DNA
oocyte	First	U	0.447	0.038	rnd-5_family-6114	DNA-hAT-Blackjack	DNA
oocyte	First	C	0.193	0.031	rnd-5_family-6114	DNA-hAT-Blackjack	DNA
oocyte	First	G	0.229	0.005	rnd-5_family-6114	DNA-hAT-Blackjack	DNA
oocyte	Tenth	A	0.284	0.03	rnd-5_family-6114	DNA-hAT-Blackjack	DNA
oocyte	Tenth	U	0.172	0.039	rnd-5_family-6114	DNA-hAT-Blackjack	DNA
oocyte	Tenth	C	0.304	0.027	rnd-5_family-6114	DNA-hAT-Blackjack	DNA
oocyte	Tenth	G	0.24	0.036	rnd-5_family-6114	DNA-hAT-Blackjack	DNA
testis	First	A	0.219	0.001	rnd-5_family-4393	DNA-hAT-Ac	DNA
testis	First	U	0.534	0.016	rnd-5_family-4393	DNA-hAT-Ac	DNA
testis	First	C	0.115	0.008	rnd-5_family-4393	DNA-hAT-Ac	DNA
testis	First	G	0.132	0.007	rnd-5_family-4393	DNA-hAT-Ac	DNA
testis	Tenth	A	0.37	0.002	rnd-5_family-4393	DNA-hAT-Ac	DNA
testis	Tenth	U	0.269	0.002	rnd-5_family-4393	DNA-hAT-Ac	DNA
testis	Tenth	C	0.181	0.003	rnd-5_family-4393	DNA-hAT-Ac	DNA
testis	Tenth	G	0.181	0.002	rnd-5_family-4393	DNA-hAT-Ac	DNA
oocyte	First	A	0.315	0.013	rnd-5_family-4393	DNA-hAT-Ac	DNA
oocyte	First	U	0.381	0.014	rnd-5_family-4393	DNA-hAT-Ac	DNA
oocyte	First	C	0.118	0.005	rnd-5_family-4393	DNA-hAT-Ac	DNA
oocyte	First	G	0.186	0.022	rnd-5_family-4393	DNA-hAT-Ac	DNA
oocyte	Tenth	A	0.394	0.009	rnd-5_family-4393	DNA-hAT-Ac	DNA
oocyte	Tenth	U	0.191	0.003	rnd-5_family-4393	DNA-hAT-Ac	DNA
oocyte	Tenth	C	0.211	0.02	rnd-5_family-4393	DNA-hAT-Ac	DNA
oocyte	Tenth	G	0.204	0.008	rnd-5_family-4393	DNA-hAT-Ac	DNA
testis	First	A	0.278	0.029	rnd-5_family-2266	DNA-PIF-Harbinger	DNA
testis	First	U	0.354	0.087	rnd-5_family-2266	DNA-PIF-Harbinger	DNA
testis	First	C	0.266	0.066	rnd-5_family-2266	DNA-PIF-Harbinger	DNA
testis	First	G	0.102	0.008	rnd-5_family-2266	DNA-PIF-Harbinger	DNA
testis	Tenth	A	0.362	0.015	rnd-5_family-2266	DNA-PIF-Harbinger	DNA
testis	Tenth	U	0.12	0.004	rnd-5_family-2266	DNA-PIF-Harbinger	DNA
testis	Tenth	C	0.296	0.044	rnd-5_family-2266	DNA-PIF-Harbinger	DNA
testis	Tenth	G	0.222	0.025	rnd-5_family-2266	DNA-PIF-Harbinger	DNA
oocyte	First	A	0.33	0.032	rnd-5_family-2266	DNA-PIF-Harbinger	DNA
oocyte	First	U	0.288	0.044	rnd-5_family-2266	DNA-PIF-Harbinger	DNA
oocyte	First	C	0.201	0.049	rnd-5_family-2266	DNA-PIF-Harbinger	DNA
oocyte	First	G	0.181	0.027	rnd-5_family-2266	DNA-PIF-Harbinger	DNA
oocyte	Tenth	A	0.425	0.029	rnd-5_family-2266	DNA-PIF-Harbinger	DNA
oocyte	Tenth	U	0.115	0.001	rnd-5_family-2266	DNA-PIF-Harbinger	DNA
oocyte	Tenth	C	0.287	0.042	rnd-5_family-2266	DNA-PIF-Harbinger	DNA
oocyte	Tenth	G	0.173	0.013	rnd-5_family-2266	DNA-PIF-Harbinger	DNA
testis	First	A	0.13	0.005	rnd-5_family-3067	DNA-PIF-Harbinger	DNA
testis	First	U	0.628	0.024	rnd-5_family-3067	DNA-PIF-Harbinger	DNA
testis	First	C	0.135	0.004	rnd-5_family-3067	DNA-PIF-Harbinger	DNA
testis	First	G	0.107	0.023	rnd-5_family-3067	DNA-PIF-Harbinger	DNA
testis	Tenth	A	0.285	0.027	rnd-5_family-3067	DNA-PIF-Harbinger	DNA
testis	Tenth	U	0.213	0.001	rnd-5_family-3067	DNA-PIF-Harbinger	DNA
testis	Tenth	C	0.348	0.016	rnd-5_family-3067	DNA-PIF-Harbinger	DNA
testis	Tenth	G	0.154	0.012	rnd-5_family-3067	DNA-PIF-Harbinger	DNA
oocyte	First	A	0.064	0.011	rnd-5_family-3067	DNA-PIF-Harbinger	DNA
oocyte	First	U	0.854	0.033	rnd-5_family-3067	DNA-PIF-Harbinger	DNA
oocyte	First	C	0.031	0.012	rnd-5_family-3067	DNA-PIF-Harbinger	DNA
oocyte	First	G	0.051	0.01	rnd-5_family-3067	DNA-PIF-Harbinger	DNA
oocyte	Tenth	A	0.112	0.024	rnd-5_family-3067	DNA-PIF-Harbinger	DNA
oocyte	Tenth	U	0.058	0.011	rnd-5_family-3067	DNA-PIF-Harbinger	DNA
oocyte	Tenth	C	0.795	0.047	rnd-5_family-3067	DNA-PIF-Harbinger	DNA
oocyte	Tenth	G	0.035	0.011	rnd-5_family-3067	DNA-PIF-Harbinger	DNA
testis	First	A	0.263	0.012	rnd-5_family-2937	DNA-PIF-Harbinger	DNA
testis	First	U	0.486	0.025	rnd-5_family-2937	DNA-PIF-Harbinger	DNA
testis	First	C	0.117	0.008	rnd-5_family-2937	DNA-PIF-Harbinger	DNA
testis	First	G	0.133	0.021	rnd-5_family-2937	DNA-PIF-Harbinger	DNA
testis	Tenth	A	0.288	0.054	rnd-5_family-2937	DNA-PIF-Harbinger	DNA
testis	Tenth	U	0.226	0.031	rnd-5_family-2937	DNA-PIF-Harbinger	DNA
testis	Tenth	C	0.294	0.006	rnd-5_family-2937	DNA-PIF-Harbinger	DNA
testis	Tenth	G	0.193	0.016	rnd-5_family-2937	DNA-PIF-Harbinger	DNA
oocyte	First	A	0.282	0.047	rnd-5_family-2937	DNA-PIF-Harbinger	DNA
oocyte	First	U	0.294	0.02	rnd-5_family-2937	DNA-PIF-Harbinger	DNA
oocyte	First	C	0.241	0.024	rnd-5_family-2937	DNA-PIF-Harbinger	DNA
oocyte	First	G	0.183	0.002	rnd-5_family-2937	DNA-PIF-Harbinger	DNA
oocyte	Tenth	A	0.359	0.009	rnd-5_family-2937	DNA-PIF-Harbinger	DNA
oocyte	Tenth	U	0.169	0.019	rnd-5_family-2937	DNA-PIF-Harbinger	DNA
oocyte	Tenth	C	0.292	0.019	rnd-5_family-2937	DNA-PIF-Harbinger	DNA
oocyte	Tenth	G	0.181	0.047	rnd-5_family-2937	DNA-PIF-Harbinger	DNA
testis	First	A	0.112	0.001	rnd-5_family-4958	DNA-CMC-EnSpm	DNA
testis	First	U	0.755	0	rnd-5_family-4958	DNA-CMC-EnSpm	DNA
testis	First	C	0.06	0.003	rnd-5_family-4958	DNA-CMC-EnSpm	DNA
testis	First	G	0.073	0.002	rnd-5_family-4958	DNA-CMC-EnSpm	DNA
testis	Tenth	A	0.325	0.007	rnd-5_family-4958	DNA-CMC-EnSpm	DNA
testis	Tenth	U	0.298	0.003	rnd-5_family-4958	DNA-CMC-EnSpm	DNA
testis	Tenth	C	0.173	0.008	rnd-5_family-4958	DNA-CMC-EnSpm	DNA
testis	Tenth	G	0.204	0.011	rnd-5_family-4958	DNA-CMC-EnSpm	DNA
oocyte	First	A	0.063	0.014	rnd-5_family-4958	DNA-CMC-EnSpm	DNA
oocyte	First	U	0.834	0.02	rnd-5_family-4958	DNA-CMC-EnSpm	DNA
oocyte	First	C	0.051	0.002	rnd-5_family-4958	DNA-CMC-EnSpm	DNA
oocyte	First	G	0.052	0.004	rnd-5_family-4958	DNA-CMC-EnSpm	DNA
oocyte	Tenth	A	0.276	0.024	rnd-5_family-4958	DNA-CMC-EnSpm	DNA
oocyte	Tenth	U	0.248	0.013	rnd-5_family-4958	DNA-CMC-EnSpm	DNA
oocyte	Tenth	C	0.129	0.004	rnd-5_family-4958	DNA-CMC-EnSpm	DNA
oocyte	Tenth	G	0.347	0.007	rnd-5_family-4958	DNA-CMC-EnSpm	DNA
testis	First	A	0.141	0.008	rnd-6_family-1100	DNA-CMC-EnSpm	DNA
testis	First	U	0.734	0.01	rnd-6_family-1100	DNA-CMC-EnSpm	DNA
testis	First	C	0.075	0.001	rnd-6_family-1100	DNA-CMC-EnSpm	DNA
testis	First	G	0.05	0.002	rnd-6_family-1100	DNA-CMC-EnSpm	DNA
testis	Tenth	A	0.288	0.009	rnd-6_family-1100	DNA-CMC-EnSpm	DNA
testis	Tenth	U	0.241	0.014	rnd-6_family-1100	DNA-CMC-EnSpm	DNA
testis	Tenth	C	0.336	0.009	rnd-6_family-1100	DNA-CMC-EnSpm	DNA
testis	Tenth	G	0.135	0.005	rnd-6_family-1100	DNA-CMC-EnSpm	DNA
oocyte	First	A	0.208	0.003	rnd-6_family-1100	DNA-CMC-EnSpm	DNA
oocyte	First	U	0.635	0.002	rnd-6_family-1100	DNA-CMC-EnSpm	DNA
oocyte	First	C	0.072	0.003	rnd-6_family-1100	DNA-CMC-EnSpm	DNA
oocyte	First	G	0.085	0.002	rnd-6_family-1100	DNA-CMC-EnSpm	DNA
oocyte	Tenth	A	0.326	0.004	rnd-6_family-1100	DNA-CMC-EnSpm	DNA
oocyte	Tenth	U	0.222	0.006	rnd-6_family-1100	DNA-CMC-EnSpm	DNA
oocyte	Tenth	C	0.213	0.006	rnd-6_family-1100	DNA-CMC-EnSpm	DNA
oocyte	Tenth	G	0.24	0.016	rnd-6_family-1100	DNA-CMC-EnSpm	DNA
testis	First	A	0.156	0.002	rnd-6_family-11698	DNA-hAT-Tip100	DNA
testis	First	U	0.55	0.03	rnd-6_family-11698	DNA-hAT-Tip100	DNA
testis	First	C	0.129	0.018	rnd-6_family-11698	DNA-hAT-Tip100	DNA
testis	First	G	0.165	0.01	rnd-6_family-11698	DNA-hAT-Tip100	DNA
testis	Tenth	A	0.317	0.019	rnd-6_family-11698	DNA-hAT-Tip100	DNA
testis	Tenth	U	0.258	0.028	rnd-6_family-11698	DNA-hAT-Tip100	DNA
testis	Tenth	C	0.204	0	rnd-6_family-11698	DNA-hAT-Tip100	DNA
testis	Tenth	G	0.221	0.009	rnd-6_family-11698	DNA-hAT-Tip100	DNA
oocyte	First	A	0.575	0.013	rnd-6_family-11698	DNA-hAT-Tip100	DNA
oocyte	First	U	0.275	0.01	rnd-6_family-11698	DNA-hAT-Tip100	DNA
oocyte	First	C	0.054	0.002	rnd-6_family-11698	DNA-hAT-Tip100	DNA
oocyte	First	G	0.096	0.021	rnd-6_family-11698	DNA-hAT-Tip100	DNA
oocyte	Tenth	A	0.701	0.045	rnd-6_family-11698	DNA-hAT-Tip100	DNA
oocyte	Tenth	U	0.096	0.003	rnd-6_family-11698	DNA-hAT-Tip100	DNA
oocyte	Tenth	C	0.101	0.02	rnd-6_family-11698	DNA-hAT-Tip100	DNA
oocyte	Tenth	G	0.103	0.021	rnd-6_family-11698	DNA-hAT-Tip100	DNA
testis	First	A	0.096	0.026	rnd-6_family-846	DNA	DNA
testis	First	U	0.743	0.001	rnd-6_family-846	DNA	DNA
testis	First	C	0.093	0.004	rnd-6_family-846	DNA	DNA
testis	First	G	0.068	0.02	rnd-6_family-846	DNA	DNA
testis	Tenth	A	0.361	0.04	rnd-6_family-846	DNA	DNA
testis	Tenth	U	0.311	0.008	rnd-6_family-846	DNA	DNA
testis	Tenth	C	0.148	0.013	rnd-6_family-846	DNA	DNA
testis	Tenth	G	0.18	0.02	rnd-6_family-846	DNA	DNA
oocyte	First	A	0.172	0.007	rnd-6_family-846	DNA	DNA
oocyte	First	U	0.6	0.052	rnd-6_family-846	DNA	DNA
oocyte	First	C	0.11	0.03	rnd-6_family-846	DNA	DNA
oocyte	First	G	0.118	0.029	rnd-6_family-846	DNA	DNA
oocyte	Tenth	A	0.415	0.063	rnd-6_family-846	DNA	DNA
oocyte	Tenth	U	0.285	0.057	rnd-6_family-846	DNA	DNA
oocyte	Tenth	C	0.146	0.039	rnd-6_family-846	DNA	DNA
oocyte	Tenth	G	0.155	0.046	rnd-6_family-846	DNA	DNA
testis	First	A	0.391	0.008	rnd-6_family-2424	DNA-hAT-Charlie	DNA
testis	First	U	0.322	0.003	rnd-6_family-2424	DNA-hAT-Charlie	DNA
testis	First	C	0.086	0.003	rnd-6_family-2424	DNA-hAT-Charlie	DNA
testis	First	G	0.202	0.002	rnd-6_family-2424	DNA-hAT-Charlie	DNA
testis	Tenth	A	0.433	0.015	rnd-6_family-2424	DNA-hAT-Charlie	DNA
testis	Tenth	U	0.209	0.002	rnd-6_family-2424	DNA-hAT-Charlie	DNA
testis	Tenth	C	0.183	0.004	rnd-6_family-2424	DNA-hAT-Charlie	DNA
testis	Tenth	G	0.175	0.013	rnd-6_family-2424	DNA-hAT-Charlie	DNA
oocyte	First	A	0.367	0.017	rnd-6_family-2424	DNA-hAT-Charlie	DNA
oocyte	First	U	0.354	0.007	rnd-6_family-2424	DNA-hAT-Charlie	DNA
oocyte	First	C	0.118	0.015	rnd-6_family-2424	DNA-hAT-Charlie	DNA
oocyte	First	G	0.16	0.005	rnd-6_family-2424	DNA-hAT-Charlie	DNA
oocyte	Tenth	A	0.534	0.004	rnd-6_family-2424	DNA-hAT-Charlie	DNA
oocyte	Tenth	U	0.16	0.003	rnd-6_family-2424	DNA-hAT-Charlie	DNA
oocyte	Tenth	C	0.158	0.001	rnd-6_family-2424	DNA-hAT-Charlie	DNA
oocyte	Tenth	G	0.148	0.006	rnd-6_family-2424	DNA-hAT-Charlie	DNA
testis	First	A	0.183	0.009	rnd-6_family-4179	DNA-hAT-Ac	DNA
testis	First	U	0.51	0.006	rnd-6_family-4179	DNA-hAT-Ac	DNA
testis	First	C	0.122	0.01	rnd-6_family-4179	DNA-hAT-Ac	DNA
testis	First	G	0.185	0.007	rnd-6_family-4179	DNA-hAT-Ac	DNA
testis	Tenth	A	0.335	0.019	rnd-6_family-4179	DNA-hAT-Ac	DNA
testis	Tenth	U	0.274	0.015	rnd-6_family-4179	DNA-hAT-Ac	DNA
testis	Tenth	C	0.193	0.012	rnd-6_family-4179	DNA-hAT-Ac	DNA
testis	Tenth	G	0.197	0.008	rnd-6_family-4179	DNA-hAT-Ac	DNA
oocyte	First	A	0.295	0.015	rnd-6_family-4179	DNA-hAT-Ac	DNA
oocyte	First	U	0.447	0.023	rnd-6_family-4179	DNA-hAT-Ac	DNA
oocyte	First	C	0.125	0.01	rnd-6_family-4179	DNA-hAT-Ac	DNA
oocyte	First	G	0.132	0.002	rnd-6_family-4179	DNA-hAT-Ac	DNA
oocyte	Tenth	A	0.27	0.028	rnd-6_family-4179	DNA-hAT-Ac	DNA
oocyte	Tenth	U	0.281	0.02	rnd-6_family-4179	DNA-hAT-Ac	DNA
oocyte	Tenth	C	0.272	0.007	rnd-6_family-4179	DNA-hAT-Ac	DNA
oocyte	Tenth	G	0.177	0.015	rnd-6_family-4179	DNA-hAT-Ac	DNA
testis	First	A	0.164	0.013	rnd-6_family-781	DNA-PIF-Harbinger	DNA
testis	First	U	0.524	0.01	rnd-6_family-781	DNA-PIF-Harbinger	DNA
testis	First	C	0.178	0.005	rnd-6_family-781	DNA-PIF-Harbinger	DNA
testis	First	G	0.135	0.028	rnd-6_family-781	DNA-PIF-Harbinger	DNA
testis	Tenth	A	0.211	0.015	rnd-6_family-781	DNA-PIF-Harbinger	DNA
testis	Tenth	U	0.226	0.002	rnd-6_family-781	DNA-PIF-Harbinger	DNA
testis	Tenth	C	0.277	0.022	rnd-6_family-781	DNA-PIF-Harbinger	DNA
testis	Tenth	G	0.286	0.009	rnd-6_family-781	DNA-PIF-Harbinger	DNA
oocyte	First	A	0.126	0.009	rnd-6_family-781	DNA-PIF-Harbinger	DNA
oocyte	First	U	0.675	0.001	rnd-6_family-781	DNA-PIF-Harbinger	DNA
oocyte	First	C	0.091	0.011	rnd-6_family-781	DNA-PIF-Harbinger	DNA
oocyte	First	G	0.108	0.021	rnd-6_family-781	DNA-PIF-Harbinger	DNA
oocyte	Tenth	A	0.142	0.02	rnd-6_family-781	DNA-PIF-Harbinger	DNA
oocyte	Tenth	U	0.464	0.006	rnd-6_family-781	DNA-PIF-Harbinger	DNA
oocyte	Tenth	C	0.195	0.003	rnd-6_family-781	DNA-PIF-Harbinger	DNA
oocyte	Tenth	G	0.199	0.016	rnd-6_family-781	DNA-PIF-Harbinger	DNA
testis	First	A	0.07	0.002	rnd-6_family-3272	DNA-Maverick	DNA
testis	First	U	0.825	0.001	rnd-6_family-3272	DNA-Maverick	DNA
testis	First	C	0.043	0.002	rnd-6_family-3272	DNA-Maverick	DNA
testis	First	G	0.061	0.001	rnd-6_family-3272	DNA-Maverick	DNA
testis	Tenth	A	0.291	0.004	rnd-6_family-3272	DNA-Maverick	DNA
testis	Tenth	U	0.285	0.003	rnd-6_family-3272	DNA-Maverick	DNA
testis	Tenth	C	0.208	0.002	rnd-6_family-3272	DNA-Maverick	DNA
testis	Tenth	G	0.217	0.004	rnd-6_family-3272	DNA-Maverick	DNA
oocyte	First	A	0.056	0.002	rnd-6_family-3272	DNA-Maverick	DNA
oocyte	First	U	0.842	0.009	rnd-6_family-3272	DNA-Maverick	DNA
oocyte	First	C	0.037	0	rnd-6_family-3272	DNA-Maverick	DNA
oocyte	First	G	0.064	0.007	rnd-6_family-3272	DNA-Maverick	DNA
oocyte	Tenth	A	0.358	0.011	rnd-6_family-3272	DNA-Maverick	DNA
oocyte	Tenth	U	0.24	0.004	rnd-6_family-3272	DNA-Maverick	DNA
oocyte	Tenth	C	0.187	0.005	rnd-6_family-3272	DNA-Maverick	DNA
oocyte	Tenth	G	0.215	0.001	rnd-6_family-3272	DNA-Maverick	DNA
testis	First	A	0.176	0.031	rnd-6_family-1056	DNA-hAT-Ac	DNA
testis	First	U	0.519	0.034	rnd-6_family-1056	DNA-hAT-Ac	DNA
testis	First	C	0.144	0.008	rnd-6_family-1056	DNA-hAT-Ac	DNA
testis	First	G	0.161	0.005	rnd-6_family-1056	DNA-hAT-Ac	DNA
testis	Tenth	A	0.341	0.047	rnd-6_family-1056	DNA-hAT-Ac	DNA
testis	Tenth	U	0.228	0.008	rnd-6_family-1056	DNA-hAT-Ac	DNA
testis	Tenth	C	0.223	0.034	rnd-6_family-1056	DNA-hAT-Ac	DNA
testis	Tenth	G	0.208	0.005	rnd-6_family-1056	DNA-hAT-Ac	DNA
oocyte	First	A	0.153	0.017	rnd-6_family-1056	DNA-hAT-Ac	DNA
oocyte	First	U	0.455	0.032	rnd-6_family-1056	DNA-hAT-Ac	DNA
oocyte	First	C	0.261	0.033	rnd-6_family-1056	DNA-hAT-Ac	DNA
oocyte	First	G	0.131	0.015	rnd-6_family-1056	DNA-hAT-Ac	DNA
oocyte	Tenth	A	0.39	0.002	rnd-6_family-1056	DNA-hAT-Ac	DNA
oocyte	Tenth	U	0.167	0.007	rnd-6_family-1056	DNA-hAT-Ac	DNA
oocyte	Tenth	C	0.224	0.012	rnd-6_family-1056	DNA-hAT-Ac	DNA
oocyte	Tenth	G	0.219	0.022	rnd-6_family-1056	DNA-hAT-Ac	DNA
testis	First	A	0.194	0.007	rnd-6_family-1529	DNA-PIF-Harbinger	DNA
testis	First	U	0.464	0.005	rnd-6_family-1529	DNA-PIF-Harbinger	DNA
testis	First	C	0.17	0	rnd-6_family-1529	DNA-PIF-Harbinger	DNA
testis	First	G	0.172	0.002	rnd-6_family-1529	DNA-PIF-Harbinger	DNA
testis	Tenth	A	0.296	0.008	rnd-6_family-1529	DNA-PIF-Harbinger	DNA
testis	Tenth	U	0.184	0.001	rnd-6_family-1529	DNA-PIF-Harbinger	DNA
testis	Tenth	C	0.246	0.001	rnd-6_family-1529	DNA-PIF-Harbinger	DNA
testis	Tenth	G	0.274	0.009	rnd-6_family-1529	DNA-PIF-Harbinger	DNA
oocyte	First	A	0.088	0.001	rnd-6_family-1529	DNA-PIF-Harbinger	DNA
oocyte	First	U	0.799	0.003	rnd-6_family-1529	DNA-PIF-Harbinger	DNA
oocyte	First	C	0.055	0.003	rnd-6_family-1529	DNA-PIF-Harbinger	DNA
oocyte	First	G	0.058	0	rnd-6_family-1529	DNA-PIF-Harbinger	DNA
oocyte	Tenth	A	0.336	0.003	rnd-6_family-1529	DNA-PIF-Harbinger	DNA
oocyte	Tenth	U	0.197	0.004	rnd-6_family-1529	DNA-PIF-Harbinger	DNA
oocyte	Tenth	C	0.231	0.004	rnd-6_family-1529	DNA-PIF-Harbinger	DNA
oocyte	Tenth	G	0.236	0.003	rnd-6_family-1529	DNA-PIF-Harbinger	DNA
testis	First	A	0.136	0.011	rnd-6_family-15690	DNA-hAT-Tip100	DNA
testis	First	U	0.607	0.018	rnd-6_family-15690	DNA-hAT-Tip100	DNA
testis	First	C	0.141	0.004	rnd-6_family-15690	DNA-hAT-Tip100	DNA
testis	First	G	0.116	0.003	rnd-6_family-15690	DNA-hAT-Tip100	DNA
testis	Tenth	A	0.188	0.003	rnd-6_family-15690	DNA-hAT-Tip100	DNA
testis	Tenth	U	0.248	0.002	rnd-6_family-15690	DNA-hAT-Tip100	DNA
testis	Tenth	C	0.313	0.01	rnd-6_family-15690	DNA-hAT-Tip100	DNA
testis	Tenth	G	0.251	0.008	rnd-6_family-15690	DNA-hAT-Tip100	DNA
oocyte	First	A	0.366	0.035	rnd-6_family-15690	DNA-hAT-Tip100	DNA
oocyte	First	U	0.355	0.026	rnd-6_family-15690	DNA-hAT-Tip100	DNA
oocyte	First	C	0.178	0.001	rnd-6_family-15690	DNA-hAT-Tip100	DNA
oocyte	First	G	0.101	0.008	rnd-6_family-15690	DNA-hAT-Tip100	DNA
oocyte	Tenth	A	0.331	0.031	rnd-6_family-15690	DNA-hAT-Tip100	DNA
oocyte	Tenth	U	0.208	0.009	rnd-6_family-15690	DNA-hAT-Tip100	DNA
oocyte	Tenth	C	0.12	0.005	rnd-6_family-15690	DNA-hAT-Tip100	DNA
oocyte	Tenth	G	0.342	0.035	rnd-6_family-15690	DNA-hAT-Tip100	DNA
testis	First	A	0.327	0.004	rnd-6_family-1257	DNA-Kolobok-T2	DNA
testis	First	U	0.326	0.007	rnd-6_family-1257	DNA-Kolobok-T2	DNA
testis	First	C	0.144	0.001	rnd-6_family-1257	DNA-Kolobok-T2	DNA
testis	First	G	0.203	0.004	rnd-6_family-1257	DNA-Kolobok-T2	DNA
testis	Tenth	A	0.332	0.001	rnd-6_family-1257	DNA-Kolobok-T2	DNA
testis	Tenth	U	0.251	0.002	rnd-6_family-1257	DNA-Kolobok-T2	DNA
testis	Tenth	C	0.216	0.002	rnd-6_family-1257	DNA-Kolobok-T2	DNA
testis	Tenth	G	0.2	0.004	rnd-6_family-1257	DNA-Kolobok-T2	DNA
oocyte	First	A	0.326	0.002	rnd-6_family-1257	DNA-Kolobok-T2	DNA
oocyte	First	U	0.295	0.007	rnd-6_family-1257	DNA-Kolobok-T2	DNA
oocyte	First	C	0.129	0.003	rnd-6_family-1257	DNA-Kolobok-T2	DNA
oocyte	First	G	0.251	0.007	rnd-6_family-1257	DNA-Kolobok-T2	DNA
oocyte	Tenth	A	0.295	0.002	rnd-6_family-1257	DNA-Kolobok-T2	DNA
oocyte	Tenth	U	0.261	0.005	rnd-6_family-1257	DNA-Kolobok-T2	DNA
oocyte	Tenth	C	0.26	0.009	rnd-6_family-1257	DNA-Kolobok-T2	DNA
oocyte	Tenth	G	0.184	0.012	rnd-6_family-1257	DNA-Kolobok-T2	DNA
testis	First	A	0.216	0.002	rnd-6_family-2794	DNA-Maverick	DNA
testis	First	U	0.53	0.004	rnd-6_family-2794	DNA-Maverick	DNA
testis	First	C	0.107	0.003	rnd-6_family-2794	DNA-Maverick	DNA
testis	First	G	0.148	0.002	rnd-6_family-2794	DNA-Maverick	DNA
testis	Tenth	A	0.416	0.009	rnd-6_family-2794	DNA-Maverick	DNA
testis	Tenth	U	0.228	0.012	rnd-6_family-2794	DNA-Maverick	DNA
testis	Tenth	C	0.163	0.01	rnd-6_family-2794	DNA-Maverick	DNA
testis	Tenth	G	0.192	0.011	rnd-6_family-2794	DNA-Maverick	DNA
oocyte	First	A	0.158	0.02	rnd-6_family-2794	DNA-Maverick	DNA
oocyte	First	U	0.692	0.021	rnd-6_family-2794	DNA-Maverick	DNA
oocyte	First	C	0.087	0.005	rnd-6_family-2794	DNA-Maverick	DNA
oocyte	First	G	0.063	0.006	rnd-6_family-2794	DNA-Maverick	DNA
oocyte	Tenth	A	0.445	0.016	rnd-6_family-2794	DNA-Maverick	DNA
oocyte	Tenth	U	0.342	0.016	rnd-6_family-2794	DNA-Maverick	DNA
oocyte	Tenth	C	0.102	0.009	rnd-6_family-2794	DNA-Maverick	DNA
oocyte	Tenth	G	0.112	0.008	rnd-6_family-2794	DNA-Maverick	DNA
testis	First	A	0.243	0.003	rnd-6_family-199	DNA-hAT-Charlie	DNA
testis	First	U	0.468	0.004	rnd-6_family-199	DNA-hAT-Charlie	DNA
testis	First	C	0.133	0.001	rnd-6_family-199	DNA-hAT-Charlie	DNA
testis	First	G	0.156	0	rnd-6_family-199	DNA-hAT-Charlie	DNA
testis	Tenth	A	0.371	0	rnd-6_family-199	DNA-hAT-Charlie	DNA
testis	Tenth	U	0.256	0.005	rnd-6_family-199	DNA-hAT-Charlie	DNA
testis	Tenth	C	0.182	0.005	rnd-6_family-199	DNA-hAT-Charlie	DNA
testis	Tenth	G	0.192	0.001	rnd-6_family-199	DNA-hAT-Charlie	DNA
oocyte	First	A	0.322	0.001	rnd-6_family-199	DNA-hAT-Charlie	DNA
oocyte	First	U	0.308	0.003	rnd-6_family-199	DNA-hAT-Charlie	DNA
oocyte	First	C	0.157	0.003	rnd-6_family-199	DNA-hAT-Charlie	DNA
oocyte	First	G	0.213	0.001	rnd-6_family-199	DNA-hAT-Charlie	DNA
oocyte	Tenth	A	0.312	0.005	rnd-6_family-199	DNA-hAT-Charlie	DNA
oocyte	Tenth	U	0.294	0.002	rnd-6_family-199	DNA-hAT-Charlie	DNA
oocyte	Tenth	C	0.173	0.002	rnd-6_family-199	DNA-hAT-Charlie	DNA
oocyte	Tenth	G	0.221	0	rnd-6_family-199	DNA-hAT-Charlie	DNA
testis	First	A	0.104	0.065	rnd-6_family-3877	DNA-Zisupton	DNA
testis	First	U	0.412	0.172	rnd-6_family-3877	DNA-Zisupton	DNA
testis	First	C	0.322	0.202	rnd-6_family-3877	DNA-Zisupton	DNA
testis	First	G	0.162	0.034	rnd-6_family-3877	DNA-Zisupton	DNA
testis	Tenth	A	0.11	0.045	rnd-6_family-3877	DNA-Zisupton	DNA
testis	Tenth	U	0.217	0.117	rnd-6_family-3877	DNA-Zisupton	DNA
testis	Tenth	C	0.16	0.091	rnd-6_family-3877	DNA-Zisupton	DNA
testis	Tenth	G	0.513	0.253	rnd-6_family-3877	DNA-Zisupton	DNA
oocyte	First	A	0.177	0.046	rnd-6_family-3877	DNA-Zisupton	DNA
oocyte	First	U	0.521	0.06	rnd-6_family-3877	DNA-Zisupton	DNA
oocyte	First	C	0.18	0.035	rnd-6_family-3877	DNA-Zisupton	DNA
oocyte	First	G	0.123	0.049	rnd-6_family-3877	DNA-Zisupton	DNA
oocyte	Tenth	A	0.186	0.017	rnd-6_family-3877	DNA-Zisupton	DNA
oocyte	Tenth	U	0.314	0.016	rnd-6_family-3877	DNA-Zisupton	DNA
oocyte	Tenth	C	0.335	0.025	rnd-6_family-3877	DNA-Zisupton	DNA
oocyte	Tenth	G	0.165	0.024	rnd-6_family-3877	DNA-Zisupton	DNA
testis	First	A	0.284	0.01	rnd-6_family-1206	DNA-hAT-Ac	DNA
testis	First	U	0.542	0.023	rnd-6_family-1206	DNA-hAT-Ac	DNA
testis	First	C	0.138	0.002	rnd-6_family-1206	DNA-hAT-Ac	DNA
testis	First	G	0.036	0.011	rnd-6_family-1206	DNA-hAT-Ac	DNA
testis	Tenth	A	0.545	0.029	rnd-6_family-1206	DNA-hAT-Ac	DNA
testis	Tenth	U	0.033	0.018	rnd-6_family-1206	DNA-hAT-Ac	DNA
testis	Tenth	C	0.145	0.016	rnd-6_family-1206	DNA-hAT-Ac	DNA
testis	Tenth	G	0.277	0.005	rnd-6_family-1206	DNA-hAT-Ac	DNA
oocyte	First	A	0.3	0.023	rnd-6_family-1206	DNA-hAT-Ac	DNA
oocyte	First	U	0.584	0.042	rnd-6_family-1206	DNA-hAT-Ac	DNA
oocyte	First	C	0.065	0.015	rnd-6_family-1206	DNA-hAT-Ac	DNA
oocyte	First	G	0.051	0.004	rnd-6_family-1206	DNA-hAT-Ac	DNA
oocyte	Tenth	A	0.617	0.053	rnd-6_family-1206	DNA-hAT-Ac	DNA
oocyte	Tenth	U	0.051	0.022	rnd-6_family-1206	DNA-hAT-Ac	DNA
oocyte	Tenth	C	0.129	0.014	rnd-6_family-1206	DNA-hAT-Ac	DNA
oocyte	Tenth	G	0.202	0.017	rnd-6_family-1206	DNA-hAT-Ac	DNA
testis	First	A	0.09	0.057	rnd-6_family-23678	DNA-hAT-Tip100	DNA
testis	First	U	0.248	0.002	rnd-6_family-23678	DNA-hAT-Tip100	DNA
testis	First	C	0.458	0.167	rnd-6_family-23678	DNA-hAT-Tip100	DNA
testis	First	G	0.204	0.108	rnd-6_family-23678	DNA-hAT-Tip100	DNA
testis	Tenth	A	0.279	0.018	rnd-6_family-23678	DNA-hAT-Tip100	DNA
testis	Tenth	U	0.549	0.097	rnd-6_family-23678	DNA-hAT-Tip100	DNA
testis	Tenth	C	0.139	0.059	rnd-6_family-23678	DNA-hAT-Tip100	DNA
testis	Tenth	G	0.033	0.02	rnd-6_family-23678	DNA-hAT-Tip100	DNA
oocyte	First	A	0.198	0.041	rnd-6_family-23678	DNA-hAT-Tip100	DNA
oocyte	First	U	0.209	0.038	rnd-6_family-23678	DNA-hAT-Tip100	DNA
oocyte	First	C	0.383	0.047	rnd-6_family-23678	DNA-hAT-Tip100	DNA
oocyte	First	G	0.211	0.044	rnd-6_family-23678	DNA-hAT-Tip100	DNA
oocyte	Tenth	A	0.243	0.027	rnd-6_family-23678	DNA-hAT-Tip100	DNA
oocyte	Tenth	U	0.57	0.011	rnd-6_family-23678	DNA-hAT-Tip100	DNA
oocyte	Tenth	C	0.154	0.008	rnd-6_family-23678	DNA-hAT-Tip100	DNA
oocyte	Tenth	G	0.033	0.008	rnd-6_family-23678	DNA-hAT-Tip100	DNA
testis	First	A	0.166	0.016	rnd-6_family-3948	DNA-Academ-1	DNA
testis	First	U	0.64	0.063	rnd-6_family-3948	DNA-Academ-1	DNA
testis	First	C	0.099	0.048	rnd-6_family-3948	DNA-Academ-1	DNA
testis	First	G	0.095	0.001	rnd-6_family-3948	DNA-Academ-1	DNA
testis	Tenth	A	0.25	0.029	rnd-6_family-3948	DNA-Academ-1	DNA
testis	Tenth	U	0.474	0.055	rnd-6_family-3948	DNA-Academ-1	DNA
testis	Tenth	C	0.144	0.015	rnd-6_family-3948	DNA-Academ-1	DNA
testis	Tenth	G	0.131	0.012	rnd-6_family-3948	DNA-Academ-1	DNA
oocyte	First	A	0.207	0.002	rnd-6_family-3948	DNA-Academ-1	DNA
oocyte	First	U	0.524	0.026	rnd-6_family-3948	DNA-Academ-1	DNA
oocyte	First	C	0.158	0.01	rnd-6_family-3948	DNA-Academ-1	DNA
oocyte	First	G	0.111	0.014	rnd-6_family-3948	DNA-Academ-1	DNA
oocyte	Tenth	A	0.366	0.008	rnd-6_family-3948	DNA-Academ-1	DNA
oocyte	Tenth	U	0.312	0.004	rnd-6_family-3948	DNA-Academ-1	DNA
oocyte	Tenth	C	0.15	0.005	rnd-6_family-3948	DNA-Academ-1	DNA
oocyte	Tenth	G	0.173	0.007	rnd-6_family-3948	DNA-Academ-1	DNA
testis	First	A	0.213	0.008	rnd-6_family-3179	DNA-TcMar-Tigger	DNA
testis	First	U	0.515	0.052	rnd-6_family-3179	DNA-TcMar-Tigger	DNA
testis	First	C	0.09	0.013	rnd-6_family-3179	DNA-TcMar-Tigger	DNA
testis	First	G	0.182	0.073	rnd-6_family-3179	DNA-TcMar-Tigger	DNA
testis	Tenth	A	0.379	0.025	rnd-6_family-3179	DNA-TcMar-Tigger	DNA
testis	Tenth	U	0.168	0.026	rnd-6_family-3179	DNA-TcMar-Tigger	DNA
testis	Tenth	C	0.255	0.106	rnd-6_family-3179	DNA-TcMar-Tigger	DNA
testis	Tenth	G	0.198	0.054	rnd-6_family-3179	DNA-TcMar-Tigger	DNA
oocyte	First	A	0.267	0.036	rnd-6_family-3179	DNA-TcMar-Tigger	DNA
oocyte	First	U	0.231	0.006	rnd-6_family-3179	DNA-TcMar-Tigger	DNA
oocyte	First	C	0.301	0.08	rnd-6_family-3179	DNA-TcMar-Tigger	DNA
oocyte	First	G	0.201	0.038	rnd-6_family-3179	DNA-TcMar-Tigger	DNA
oocyte	Tenth	A	0.342	0.045	rnd-6_family-3179	DNA-TcMar-Tigger	DNA
oocyte	Tenth	U	0.32	0.01	rnd-6_family-3179	DNA-TcMar-Tigger	DNA
oocyte	Tenth	C	0.119	0.064	rnd-6_family-3179	DNA-TcMar-Tigger	DNA
oocyte	Tenth	G	0.22	0.009	rnd-6_family-3179	DNA-TcMar-Tigger	DNA
testis	First	A	0.193	0.034	rnd-6_family-112	DNA-hAT	DNA
testis	First	U	0.522	0.046	rnd-6_family-112	DNA-hAT	DNA
testis	First	C	0.125	0.012	rnd-6_family-112	DNA-hAT	DNA
testis	First	G	0.16	0.024	rnd-6_family-112	DNA-hAT	DNA
testis	Tenth	A	0.357	0.017	rnd-6_family-112	DNA-hAT	DNA
testis	Tenth	U	0.209	0.012	rnd-6_family-112	DNA-hAT	DNA
testis	Tenth	C	0.193	0.025	rnd-6_family-112	DNA-hAT	DNA
testis	Tenth	G	0.242	0.03	rnd-6_family-112	DNA-hAT	DNA
oocyte	First	A	0.113	0.01	rnd-6_family-112	DNA-hAT	DNA
oocyte	First	U	0.631	0.027	rnd-6_family-112	DNA-hAT	DNA
oocyte	First	C	0.183	0.034	rnd-6_family-112	DNA-hAT	DNA
oocyte	First	G	0.072	0.017	rnd-6_family-112	DNA-hAT	DNA
oocyte	Tenth	A	0.265	0.02	rnd-6_family-112	DNA-hAT	DNA
oocyte	Tenth	U	0.287	0.023	rnd-6_family-112	DNA-hAT	DNA
oocyte	Tenth	C	0.119	0.014	rnd-6_family-112	DNA-hAT	DNA
oocyte	Tenth	G	0.328	0.029	rnd-6_family-112	DNA-hAT	DNA
testis	First	A	0.11	0.011	rnd-6_family-1378	DNA-Kolobok-T2	DNA
testis	First	U	0.654	0.028	rnd-6_family-1378	DNA-Kolobok-T2	DNA
testis	First	C	0.1	0.029	rnd-6_family-1378	DNA-Kolobok-T2	DNA
testis	First	G	0.136	0.067	rnd-6_family-1378	DNA-Kolobok-T2	DNA
testis	Tenth	A	0.284	0.026	rnd-6_family-1378	DNA-Kolobok-T2	DNA
testis	Tenth	U	0.269	0.008	rnd-6_family-1378	DNA-Kolobok-T2	DNA
testis	Tenth	C	0.293	0.041	rnd-6_family-1378	DNA-Kolobok-T2	DNA
testis	Tenth	G	0.154	0.007	rnd-6_family-1378	DNA-Kolobok-T2	DNA
oocyte	First	A	0.241	0.025	rnd-6_family-1378	DNA-Kolobok-T2	DNA
oocyte	First	U	0.478	0.026	rnd-6_family-1378	DNA-Kolobok-T2	DNA
oocyte	First	C	0.197	0.003	rnd-6_family-1378	DNA-Kolobok-T2	DNA
oocyte	First	G	0.084	0.003	rnd-6_family-1378	DNA-Kolobok-T2	DNA
oocyte	Tenth	A	0.36	0.031	rnd-6_family-1378	DNA-Kolobok-T2	DNA
oocyte	Tenth	U	0.374	0.014	rnd-6_family-1378	DNA-Kolobok-T2	DNA
oocyte	Tenth	C	0.118	0.009	rnd-6_family-1378	DNA-Kolobok-T2	DNA
oocyte	Tenth	G	0.148	0.007	rnd-6_family-1378	DNA-Kolobok-T2	DNA
testis	First	A	0.15	0.006	rnd-6_family-4111	DNA-hAT-Ac	DNA
testis	First	U	0.616	0.005	rnd-6_family-4111	DNA-hAT-Ac	DNA
testis	First	C	0.101	0.009	rnd-6_family-4111	DNA-hAT-Ac	DNA
testis	First	G	0.134	0.003	rnd-6_family-4111	DNA-hAT-Ac	DNA
testis	Tenth	A	0.475	0.023	rnd-6_family-4111	DNA-hAT-Ac	DNA
testis	Tenth	U	0.225	0.003	rnd-6_family-4111	DNA-hAT-Ac	DNA
testis	Tenth	C	0.151	0.012	rnd-6_family-4111	DNA-hAT-Ac	DNA
testis	Tenth	G	0.148	0.009	rnd-6_family-4111	DNA-hAT-Ac	DNA
oocyte	First	A	0.15	0.021	rnd-6_family-4111	DNA-hAT-Ac	DNA
oocyte	First	U	0.653	0.025	rnd-6_family-4111	DNA-hAT-Ac	DNA
oocyte	First	C	0.081	0.011	rnd-6_family-4111	DNA-hAT-Ac	DNA
oocyte	First	G	0.116	0.008	rnd-6_family-4111	DNA-hAT-Ac	DNA
oocyte	Tenth	A	0.356	0.018	rnd-6_family-4111	DNA-hAT-Ac	DNA
oocyte	Tenth	U	0.367	0.013	rnd-6_family-4111	DNA-hAT-Ac	DNA
oocyte	Tenth	C	0.147	0.003	rnd-6_family-4111	DNA-hAT-Ac	DNA
oocyte	Tenth	G	0.13	0.008	rnd-6_family-4111	DNA-hAT-Ac	DNA
testis	First	A	0.139	0.024	rnd-6_family-975	DNA-PIF-Harbinger	DNA
testis	First	U	0.649	0.039	rnd-6_family-975	DNA-PIF-Harbinger	DNA
testis	First	C	0.129	0.007	rnd-6_family-975	DNA-PIF-Harbinger	DNA
testis	First	G	0.083	0.008	rnd-6_family-975	DNA-PIF-Harbinger	DNA
testis	Tenth	A	0.325	0.016	rnd-6_family-975	DNA-PIF-Harbinger	DNA
testis	Tenth	U	0.163	0.002	rnd-6_family-975	DNA-PIF-Harbinger	DNA
testis	Tenth	C	0.257	0.007	rnd-6_family-975	DNA-PIF-Harbinger	DNA
testis	Tenth	G	0.255	0.011	rnd-6_family-975	DNA-PIF-Harbinger	DNA
oocyte	First	A	0.095	0.004	rnd-6_family-975	DNA-PIF-Harbinger	DNA
oocyte	First	U	0.74	0.006	rnd-6_family-975	DNA-PIF-Harbinger	DNA
oocyte	First	C	0.113	0.004	rnd-6_family-975	DNA-PIF-Harbinger	DNA
oocyte	First	G	0.052	0.006	rnd-6_family-975	DNA-PIF-Harbinger	DNA
oocyte	Tenth	A	0.256	0.009	rnd-6_family-975	DNA-PIF-Harbinger	DNA
oocyte	Tenth	U	0.196	0.001	rnd-6_family-975	DNA-PIF-Harbinger	DNA
oocyte	Tenth	C	0.359	0.006	rnd-6_family-975	DNA-PIF-Harbinger	DNA
oocyte	Tenth	G	0.188	0.004	rnd-6_family-975	DNA-PIF-Harbinger	DNA
testis	First	A	0.303	0.002	rnd-6_family-643	DNA-hAT-Blackjack	DNA
testis	First	U	0.33	0.03	rnd-6_family-643	DNA-hAT-Blackjack	DNA
testis	First	C	0.24	0.037	rnd-6_family-643	DNA-hAT-Blackjack	DNA
testis	First	G	0.128	0.005	rnd-6_family-643	DNA-hAT-Blackjack	DNA
testis	Tenth	A	0.205	0.052	rnd-6_family-643	DNA-hAT-Blackjack	DNA
testis	Tenth	U	0.368	0.113	rnd-6_family-643	DNA-hAT-Blackjack	DNA
testis	Tenth	C	0.213	0.115	rnd-6_family-643	DNA-hAT-Blackjack	DNA
testis	Tenth	G	0.215	0.05	rnd-6_family-643	DNA-hAT-Blackjack	DNA
oocyte	First	A	0.195	0.044	rnd-6_family-643	DNA-hAT-Blackjack	DNA
oocyte	First	U	0.354	0.114	rnd-6_family-643	DNA-hAT-Blackjack	DNA
oocyte	First	C	0.183	0.007	rnd-6_family-643	DNA-hAT-Blackjack	DNA
oocyte	First	G	0.268	0.15	rnd-6_family-643	DNA-hAT-Blackjack	DNA
oocyte	Tenth	A	0.139	0.062	rnd-6_family-643	DNA-hAT-Blackjack	DNA
oocyte	Tenth	U	0.272	0.075	rnd-6_family-643	DNA-hAT-Blackjack	DNA
oocyte	Tenth	C	0.374	0.025	rnd-6_family-643	DNA-hAT-Blackjack	DNA
oocyte	Tenth	G	0.215	0.012	rnd-6_family-643	DNA-hAT-Blackjack	DNA
testis	First	A	0.205	0.007	rnd-6_family-11378	DNA-hAT-Tip100	DNA
testis	First	U	0.557	0.021	rnd-6_family-11378	DNA-hAT-Tip100	DNA
testis	First	C	0.112	0.014	rnd-6_family-11378	DNA-hAT-Tip100	DNA
testis	First	G	0.126	0	rnd-6_family-11378	DNA-hAT-Tip100	DNA
testis	Tenth	A	0.242	0.001	rnd-6_family-11378	DNA-hAT-Tip100	DNA
testis	Tenth	U	0.306	0.003	rnd-6_family-11378	DNA-hAT-Tip100	DNA
testis	Tenth	C	0.242	0.023	rnd-6_family-11378	DNA-hAT-Tip100	DNA
testis	Tenth	G	0.211	0.026	rnd-6_family-11378	DNA-hAT-Tip100	DNA
oocyte	First	A	0.18	0.024	rnd-6_family-11378	DNA-hAT-Tip100	DNA
oocyte	First	U	0.662	0.014	rnd-6_family-11378	DNA-hAT-Tip100	DNA
oocyte	First	C	0.096	0.012	rnd-6_family-11378	DNA-hAT-Tip100	DNA
oocyte	First	G	0.062	0.002	rnd-6_family-11378	DNA-hAT-Tip100	DNA
oocyte	Tenth	A	0.209	0.031	rnd-6_family-11378	DNA-hAT-Tip100	DNA
oocyte	Tenth	U	0.406	0.006	rnd-6_family-11378	DNA-hAT-Tip100	DNA
oocyte	Tenth	C	0.216	0.006	rnd-6_family-11378	DNA-hAT-Tip100	DNA
oocyte	Tenth	G	0.169	0.044	rnd-6_family-11378	DNA-hAT-Tip100	DNA
testis	First	A	0.303	0.007	rnd-6_family-2544	DNA-PIF-Harbinger	DNA
testis	First	U	0.332	0.004	rnd-6_family-2544	DNA-PIF-Harbinger	DNA
testis	First	C	0.189	0	rnd-6_family-2544	DNA-PIF-Harbinger	DNA
testis	First	G	0.176	0.003	rnd-6_family-2544	DNA-PIF-Harbinger	DNA
testis	Tenth	A	0.327	0.006	rnd-6_family-2544	DNA-PIF-Harbinger	DNA
testis	Tenth	U	0.152	0.008	rnd-6_family-2544	DNA-PIF-Harbinger	DNA
testis	Tenth	C	0.253	0.007	rnd-6_family-2544	DNA-PIF-Harbinger	DNA
testis	Tenth	G	0.268	0.008	rnd-6_family-2544	DNA-PIF-Harbinger	DNA
oocyte	First	A	0.379	0.037	rnd-6_family-2544	DNA-PIF-Harbinger	DNA
oocyte	First	U	0.412	0.053	rnd-6_family-2544	DNA-PIF-Harbinger	DNA
oocyte	First	C	0.105	0.008	rnd-6_family-2544	DNA-PIF-Harbinger	DNA
oocyte	First	G	0.103	0.008	rnd-6_family-2544	DNA-PIF-Harbinger	DNA
oocyte	Tenth	A	0.437	0.009	rnd-6_family-2544	DNA-PIF-Harbinger	DNA
oocyte	Tenth	U	0.163	0.008	rnd-6_family-2544	DNA-PIF-Harbinger	DNA
oocyte	Tenth	C	0.175	0.02	rnd-6_family-2544	DNA-PIF-Harbinger	DNA
oocyte	Tenth	G	0.225	0.003	rnd-6_family-2544	DNA-PIF-Harbinger	DNA
testis	First	A	0.196	0.021	rnd-6_family-2091	DNA-TcMar-Tc1	DNA
testis	First	U	0.404	0.071	rnd-6_family-2091	DNA-TcMar-Tc1	DNA
testis	First	C	0.283	0.032	rnd-6_family-2091	DNA-TcMar-Tc1	DNA
testis	First	G	0.117	0.018	rnd-6_family-2091	DNA-TcMar-Tc1	DNA
testis	Tenth	A	0.379	0.009	rnd-6_family-2091	DNA-TcMar-Tc1	DNA
testis	Tenth	U	0.187	0.009	rnd-6_family-2091	DNA-TcMar-Tc1	DNA
testis	Tenth	C	0.231	0.032	rnd-6_family-2091	DNA-TcMar-Tc1	DNA
testis	Tenth	G	0.203	0.032	rnd-6_family-2091	DNA-TcMar-Tc1	DNA
oocyte	First	A	0.33	0.007	rnd-6_family-2091	DNA-TcMar-Tc1	DNA
oocyte	First	U	0.364	0.002	rnd-6_family-2091	DNA-TcMar-Tc1	DNA
oocyte	First	C	0.173	0.008	rnd-6_family-2091	DNA-TcMar-Tc1	DNA
oocyte	First	G	0.132	0.003	rnd-6_family-2091	DNA-TcMar-Tc1	DNA
oocyte	Tenth	A	0.312	0.04	rnd-6_family-2091	DNA-TcMar-Tc1	DNA
oocyte	Tenth	U	0.223	0.015	rnd-6_family-2091	DNA-TcMar-Tc1	DNA
oocyte	Tenth	C	0.178	0.02	rnd-6_family-2091	DNA-TcMar-Tc1	DNA
oocyte	Tenth	G	0.287	0.044	rnd-6_family-2091	DNA-TcMar-Tc1	DNA
testis	First	A	0.217	0.01	rnd-6_family-1387	DNA-PIF-Harbinger	DNA
testis	First	U	0.342	0.008	rnd-6_family-1387	DNA-PIF-Harbinger	DNA
testis	First	C	0.239	0.007	rnd-6_family-1387	DNA-PIF-Harbinger	DNA
testis	First	G	0.202	0.004	rnd-6_family-1387	DNA-PIF-Harbinger	DNA
testis	Tenth	A	0.297	0.014	rnd-6_family-1387	DNA-PIF-Harbinger	DNA
testis	Tenth	U	0.219	0.007	rnd-6_family-1387	DNA-PIF-Harbinger	DNA
testis	Tenth	C	0.281	0.009	rnd-6_family-1387	DNA-PIF-Harbinger	DNA
testis	Tenth	G	0.203	0.002	rnd-6_family-1387	DNA-PIF-Harbinger	DNA
oocyte	First	A	0.231	0.006	rnd-6_family-1387	DNA-PIF-Harbinger	DNA
oocyte	First	U	0.322	0.003	rnd-6_family-1387	DNA-PIF-Harbinger	DNA
oocyte	First	C	0.162	0.001	rnd-6_family-1387	DNA-PIF-Harbinger	DNA
oocyte	First	G	0.285	0.004	rnd-6_family-1387	DNA-PIF-Harbinger	DNA
oocyte	Tenth	A	0.277	0.007	rnd-6_family-1387	DNA-PIF-Harbinger	DNA
oocyte	Tenth	U	0.253	0.003	rnd-6_family-1387	DNA-PIF-Harbinger	DNA
oocyte	Tenth	C	0.252	0.001	rnd-6_family-1387	DNA-PIF-Harbinger	DNA
oocyte	Tenth	G	0.217	0.005	rnd-6_family-1387	DNA-PIF-Harbinger	DNA
testis	First	A	0.164	0.018	rnd-6_family-20531	DNA-hAT-Tip100	DNA
testis	First	U	0.529	0.037	rnd-6_family-20531	DNA-hAT-Tip100	DNA
testis	First	C	0.159	0.084	rnd-6_family-20531	DNA-hAT-Tip100	DNA
testis	First	G	0.149	0.029	rnd-6_family-20531	DNA-hAT-Tip100	DNA
testis	Tenth	A	0.263	0.008	rnd-6_family-20531	DNA-hAT-Tip100	DNA
testis	Tenth	U	0.158	0.03	rnd-6_family-20531	DNA-hAT-Tip100	DNA
testis	Tenth	C	0.234	0.003	rnd-6_family-20531	DNA-hAT-Tip100	DNA
testis	Tenth	G	0.345	0.025	rnd-6_family-20531	DNA-hAT-Tip100	DNA
oocyte	First	A	0.2	0.048	rnd-6_family-20531	DNA-hAT-Tip100	DNA
oocyte	First	U	0.25	0.002	rnd-6_family-20531	DNA-hAT-Tip100	DNA
oocyte	First	C	0.252	0.026	rnd-6_family-20531	DNA-hAT-Tip100	DNA
oocyte	First	G	0.297	0.072	rnd-6_family-20531	DNA-hAT-Tip100	DNA
oocyte	Tenth	A	0.401	0.08	rnd-6_family-20531	DNA-hAT-Tip100	DNA
oocyte	Tenth	U	0.103	0.008	rnd-6_family-20531	DNA-hAT-Tip100	DNA
oocyte	Tenth	C	0.288	0.079	rnd-6_family-20531	DNA-hAT-Tip100	DNA
oocyte	Tenth	G	0.208	0.008	rnd-6_family-20531	DNA-hAT-Tip100	DNA
testis	First	A	0.104	0.005	rnd-1_family-230	DNA-PIF-Harbinger	DNA
testis	First	U	0.735	0.012	rnd-1_family-230	DNA-PIF-Harbinger	DNA
testis	First	C	0.043	0.003	rnd-1_family-230	DNA-PIF-Harbinger	DNA
testis	First	G	0.118	0.005	rnd-1_family-230	DNA-PIF-Harbinger	DNA
testis	Tenth	A	0.577	0.007	rnd-1_family-230	DNA-PIF-Harbinger	DNA
testis	Tenth	U	0.199	0.003	rnd-1_family-230	DNA-PIF-Harbinger	DNA
testis	Tenth	C	0.084	0.002	rnd-1_family-230	DNA-PIF-Harbinger	DNA
testis	Tenth	G	0.141	0.008	rnd-1_family-230	DNA-PIF-Harbinger	DNA
oocyte	First	A	0.128	0	rnd-1_family-230	DNA-PIF-Harbinger	DNA
oocyte	First	U	0.719	0.008	rnd-1_family-230	DNA-PIF-Harbinger	DNA
oocyte	First	C	0.048	0.002	rnd-1_family-230	DNA-PIF-Harbinger	DNA
oocyte	First	G	0.105	0.006	rnd-1_family-230	DNA-PIF-Harbinger	DNA
oocyte	Tenth	A	0.577	0.02	rnd-1_family-230	DNA-PIF-Harbinger	DNA
oocyte	Tenth	U	0.229	0.013	rnd-1_family-230	DNA-PIF-Harbinger	DNA
oocyte	Tenth	C	0.072	0.006	rnd-1_family-230	DNA-PIF-Harbinger	DNA
oocyte	Tenth	G	0.122	0	rnd-1_family-230	DNA-PIF-Harbinger	DNA
testis	First	A	0.327	0.033	rnd-1_family-270	DNA-TcMar	DNA
testis	First	U	0.314	0.029	rnd-1_family-270	DNA-TcMar	DNA
testis	First	C	0.103	0.011	rnd-1_family-270	DNA-TcMar	DNA
testis	First	G	0.256	0.007	rnd-1_family-270	DNA-TcMar	DNA
testis	Tenth	A	0.298	0.01	rnd-1_family-270	DNA-TcMar	DNA
testis	Tenth	U	0.273	0.004	rnd-1_family-270	DNA-TcMar	DNA
testis	Tenth	C	0.193	0.006	rnd-1_family-270	DNA-TcMar	DNA
testis	Tenth	G	0.237	0	rnd-1_family-270	DNA-TcMar	DNA
oocyte	First	A	0.248	0.003	rnd-1_family-270	DNA-TcMar	DNA
oocyte	First	U	0.452	0.012	rnd-1_family-270	DNA-TcMar	DNA
oocyte	First	C	0.172	0.006	rnd-1_family-270	DNA-TcMar	DNA
oocyte	First	G	0.128	0.003	rnd-1_family-270	DNA-TcMar	DNA
oocyte	Tenth	A	0.253	0.003	rnd-1_family-270	DNA-TcMar	DNA
oocyte	Tenth	U	0.282	0.01	rnd-1_family-270	DNA-TcMar	DNA
oocyte	Tenth	C	0.259	0.013	rnd-1_family-270	DNA-TcMar	DNA
oocyte	Tenth	G	0.206	0.019	rnd-1_family-270	DNA-TcMar	DNA
testis	First	A	0.204	0.007	rnd-1_family-319	DNA-PIF-Harbinger	DNA
testis	First	U	0.469	0.013	rnd-1_family-319	DNA-PIF-Harbinger	DNA
testis	First	C	0.204	0.005	rnd-1_family-319	DNA-PIF-Harbinger	DNA
testis	First	G	0.123	0.002	rnd-1_family-319	DNA-PIF-Harbinger	DNA
testis	Tenth	A	0.353	0.009	rnd-1_family-319	DNA-PIF-Harbinger	DNA
testis	Tenth	U	0.186	0.027	rnd-1_family-319	DNA-PIF-Harbinger	DNA
testis	Tenth	C	0.296	0.003	rnd-1_family-319	DNA-PIF-Harbinger	DNA
testis	Tenth	G	0.165	0.02	rnd-1_family-319	DNA-PIF-Harbinger	DNA
oocyte	First	A	0.259	0.039	rnd-1_family-319	DNA-PIF-Harbinger	DNA
oocyte	First	U	0.344	0.08	rnd-1_family-319	DNA-PIF-Harbinger	DNA
oocyte	First	C	0.266	0.027	rnd-1_family-319	DNA-PIF-Harbinger	DNA
oocyte	First	G	0.132	0.015	rnd-1_family-319	DNA-PIF-Harbinger	DNA
oocyte	Tenth	A	0.409	0.004	rnd-1_family-319	DNA-PIF-Harbinger	DNA
oocyte	Tenth	U	0.165	0.017	rnd-1_family-319	DNA-PIF-Harbinger	DNA
oocyte	Tenth	C	0.325	0.006	rnd-1_family-319	DNA-PIF-Harbinger	DNA
oocyte	Tenth	G	0.101	0.015	rnd-1_family-319	DNA-PIF-Harbinger	DNA
testis	First	A	0.234	0.005	rnd-1_family-367	DNA-hAT	DNA
testis	First	U	0.476	0.032	rnd-1_family-367	DNA-hAT	DNA
testis	First	C	0.174	0.015	rnd-1_family-367	DNA-hAT	DNA
testis	First	G	0.116	0.011	rnd-1_family-367	DNA-hAT	DNA
testis	Tenth	A	0.406	0.021	rnd-1_family-367	DNA-hAT	DNA
testis	Tenth	U	0.149	0.004	rnd-1_family-367	DNA-hAT	DNA
testis	Tenth	C	0.223	0.016	rnd-1_family-367	DNA-hAT	DNA
testis	Tenth	G	0.222	0.002	rnd-1_family-367	DNA-hAT	DNA
oocyte	First	A	0.231	0.016	rnd-1_family-367	DNA-hAT	DNA
oocyte	First	U	0.226	0.021	rnd-1_family-367	DNA-hAT	DNA
oocyte	First	C	0.182	0	rnd-1_family-367	DNA-hAT	DNA
oocyte	First	G	0.361	0.038	rnd-1_family-367	DNA-hAT	DNA
oocyte	Tenth	A	0.377	0.01	rnd-1_family-367	DNA-hAT	DNA
oocyte	Tenth	U	0.112	0.006	rnd-1_family-367	DNA-hAT	DNA
oocyte	Tenth	C	0.265	0.004	rnd-1_family-367	DNA-hAT	DNA
oocyte	Tenth	G	0.245	0.011	rnd-1_family-367	DNA-hAT	DNA
testis	First	A	0.173	0.022	rnd-1_family-19	DNA-TcMar	DNA
testis	First	U	0.543	0.006	rnd-1_family-19	DNA-TcMar	DNA
testis	First	C	0.148	0.004	rnd-1_family-19	DNA-TcMar	DNA
testis	First	G	0.137	0.013	rnd-1_family-19	DNA-TcMar	DNA
testis	Tenth	A	0.21	0.004	rnd-1_family-19	DNA-TcMar	DNA
testis	Tenth	U	0.232	0.004	rnd-1_family-19	DNA-TcMar	DNA
testis	Tenth	C	0.265	0.005	rnd-1_family-19	DNA-TcMar	DNA
testis	Tenth	G	0.293	0.005	rnd-1_family-19	DNA-TcMar	DNA
oocyte	First	A	0.118	0.008	rnd-1_family-19	DNA-TcMar	DNA
oocyte	First	U	0.458	0.011	rnd-1_family-19	DNA-TcMar	DNA
oocyte	First	C	0.163	0.007	rnd-1_family-19	DNA-TcMar	DNA
oocyte	First	G	0.261	0.005	rnd-1_family-19	DNA-TcMar	DNA
oocyte	Tenth	A	0.253	0.019	rnd-1_family-19	DNA-TcMar	DNA
oocyte	Tenth	U	0.213	0.027	rnd-1_family-19	DNA-TcMar	DNA
oocyte	Tenth	C	0.333	0.003	rnd-1_family-19	DNA-TcMar	DNA
oocyte	Tenth	G	0.201	0.005	rnd-1_family-19	DNA-TcMar	DNA
testis	First	A	0.136	0.002	rnd-1_family-263	DNA-PIF-Harbinger	DNA
testis	First	U	0.705	0.027	rnd-1_family-263	DNA-PIF-Harbinger	DNA
testis	First	C	0.055	0.001	rnd-1_family-263	DNA-PIF-Harbinger	DNA
testis	First	G	0.104	0.025	rnd-1_family-263	DNA-PIF-Harbinger	DNA
testis	Tenth	A	0.248	0.015	rnd-1_family-263	DNA-PIF-Harbinger	DNA
testis	Tenth	U	0.22	0.024	rnd-1_family-263	DNA-PIF-Harbinger	DNA
testis	Tenth	C	0.254	0.015	rnd-1_family-263	DNA-PIF-Harbinger	DNA
testis	Tenth	G	0.278	0.024	rnd-1_family-263	DNA-PIF-Harbinger	DNA
oocyte	First	A	0.253	0.006	rnd-1_family-263	DNA-PIF-Harbinger	DNA
oocyte	First	U	0.439	0.003	rnd-1_family-263	DNA-PIF-Harbinger	DNA
oocyte	First	C	0.138	0.009	rnd-1_family-263	DNA-PIF-Harbinger	DNA
oocyte	First	G	0.17	0.013	rnd-1_family-263	DNA-PIF-Harbinger	DNA
oocyte	Tenth	A	0.373	0.055	rnd-1_family-263	DNA-PIF-Harbinger	DNA
oocyte	Tenth	U	0.194	0.046	rnd-1_family-263	DNA-PIF-Harbinger	DNA
oocyte	Tenth	C	0.23	0.003	rnd-1_family-263	DNA-PIF-Harbinger	DNA
oocyte	Tenth	G	0.203	0.012	rnd-1_family-263	DNA-PIF-Harbinger	DNA
testis	First	A	0.191	0.011	rnd-1_family-5	DNA-MULE	DNA
testis	First	U	0.477	0.005	rnd-1_family-5	DNA-MULE	DNA
testis	First	C	0.161	0.001	rnd-1_family-5	DNA-MULE	DNA
testis	First	G	0.171	0.004	rnd-1_family-5	DNA-MULE	DNA
testis	Tenth	A	0.286	0.001	rnd-1_family-5	DNA-MULE	DNA
testis	Tenth	U	0.233	0.01	rnd-1_family-5	DNA-MULE	DNA
testis	Tenth	C	0.238	0.015	rnd-1_family-5	DNA-MULE	DNA
testis	Tenth	G	0.244	0.004	rnd-1_family-5	DNA-MULE	DNA
oocyte	First	A	0.344	0.027	rnd-1_family-5	DNA-MULE	DNA
oocyte	First	U	0.348	0.016	rnd-1_family-5	DNA-MULE	DNA
oocyte	First	C	0.121	0.018	rnd-1_family-5	DNA-MULE	DNA
oocyte	First	G	0.187	0.008	rnd-1_family-5	DNA-MULE	DNA
oocyte	Tenth	A	0.378	0.023	rnd-1_family-5	DNA-MULE	DNA
oocyte	Tenth	U	0.185	0.011	rnd-1_family-5	DNA-MULE	DNA
oocyte	Tenth	C	0.261	0.002	rnd-1_family-5	DNA-MULE	DNA
oocyte	Tenth	G	0.176	0.015	rnd-1_family-5	DNA-MULE	DNA
testis	First	A	0.135	0.017	rnd-1_family-73	DNA-hAT	DNA
testis	First	U	0.505	0.039	rnd-1_family-73	DNA-hAT	DNA
testis	First	C	0.181	0.011	rnd-1_family-73	DNA-hAT	DNA
testis	First	G	0.178	0.033	rnd-1_family-73	DNA-hAT	DNA
testis	Tenth	A	0.195	0.012	rnd-1_family-73	DNA-hAT	DNA
testis	Tenth	U	0.176	0.005	rnd-1_family-73	DNA-hAT	DNA
testis	Tenth	C	0.347	0.028	rnd-1_family-73	DNA-hAT	DNA
testis	Tenth	G	0.282	0.021	rnd-1_family-73	DNA-hAT	DNA
oocyte	First	A	0.172	0.022	rnd-1_family-73	DNA-hAT	DNA
oocyte	First	U	0.454	0.032	rnd-1_family-73	DNA-hAT	DNA
oocyte	First	C	0.164	0.016	rnd-1_family-73	DNA-hAT	DNA
oocyte	First	G	0.21	0.006	rnd-1_family-73	DNA-hAT	DNA
oocyte	Tenth	A	0.199	0.001	rnd-1_family-73	DNA-hAT	DNA
oocyte	Tenth	U	0.15	0.008	rnd-1_family-73	DNA-hAT	DNA
oocyte	Tenth	C	0.323	0.04	rnd-1_family-73	DNA-hAT	DNA
oocyte	Tenth	G	0.328	0.047	rnd-1_family-73	DNA-hAT	DNA
testis	First	A	0.223	0.002	rnd-1_family-150	DNA-MULE	DNA
testis	First	U	0.482	0.005	rnd-1_family-150	DNA-MULE	DNA
testis	First	C	0.177	0.008	rnd-1_family-150	DNA-MULE	DNA
testis	First	G	0.118	0	rnd-1_family-150	DNA-MULE	DNA
testis	Tenth	A	0.304	0.016	rnd-1_family-150	DNA-MULE	DNA
testis	Tenth	U	0.165	0.01	rnd-1_family-150	DNA-MULE	DNA
testis	Tenth	C	0.275	0.006	rnd-1_family-150	DNA-MULE	DNA
testis	Tenth	G	0.256	0.013	rnd-1_family-150	DNA-MULE	DNA
oocyte	First	A	0.169	0.012	rnd-1_family-150	DNA-MULE	DNA
oocyte	First	U	0.627	0.027	rnd-1_family-150	DNA-MULE	DNA
oocyte	First	C	0.125	0.007	rnd-1_family-150	DNA-MULE	DNA
oocyte	First	G	0.079	0.008	rnd-1_family-150	DNA-MULE	DNA
oocyte	Tenth	A	0.398	0.008	rnd-1_family-150	DNA-MULE	DNA
oocyte	Tenth	U	0.203	0	rnd-1_family-150	DNA-MULE	DNA
oocyte	Tenth	C	0.166	0.006	rnd-1_family-150	DNA-MULE	DNA
oocyte	Tenth	G	0.233	0.015	rnd-1_family-150	DNA-MULE	DNA
testis	First	A	0.294	0.007	rnd-1_family-247	DNA-TcMar	DNA
testis	First	U	0.363	0.039	rnd-1_family-247	DNA-TcMar	DNA
testis	First	C	0.15	0.017	rnd-1_family-247	DNA-TcMar	DNA
testis	First	G	0.192	0.016	rnd-1_family-247	DNA-TcMar	DNA
testis	Tenth	A	0.301	0.006	rnd-1_family-247	DNA-TcMar	DNA
testis	Tenth	U	0.267	0	rnd-1_family-247	DNA-TcMar	DNA
testis	Tenth	C	0.222	0.007	rnd-1_family-247	DNA-TcMar	DNA
testis	Tenth	G	0.211	0.013	rnd-1_family-247	DNA-TcMar	DNA
oocyte	First	A	0.335	0.01	rnd-1_family-247	DNA-TcMar	DNA
oocyte	First	U	0.359	0.018	rnd-1_family-247	DNA-TcMar	DNA
oocyte	First	C	0.117	0.002	rnd-1_family-247	DNA-TcMar	DNA
oocyte	First	G	0.188	0.006	rnd-1_family-247	DNA-TcMar	DNA
oocyte	Tenth	A	0.352	0.007	rnd-1_family-247	DNA-TcMar	DNA
oocyte	Tenth	U	0.3	0.012	rnd-1_family-247	DNA-TcMar	DNA
oocyte	Tenth	C	0.13	0.001	rnd-1_family-247	DNA-TcMar	DNA
oocyte	Tenth	G	0.219	0.004	rnd-1_family-247	DNA-TcMar	DNA
testis	First	A	0.285	0.011	rnd-1_family-314	DNA-hAT	DNA
testis	First	U	0.332	0.024	rnd-1_family-314	DNA-hAT	DNA
testis	First	C	0.264	0.009	rnd-1_family-314	DNA-hAT	DNA
testis	First	G	0.119	0.021	rnd-1_family-314	DNA-hAT	DNA
testis	Tenth	A	0.318	0.001	rnd-1_family-314	DNA-hAT	DNA
testis	Tenth	U	0.179	0.038	rnd-1_family-314	DNA-hAT	DNA
testis	Tenth	C	0.291	0.023	rnd-1_family-314	DNA-hAT	DNA
testis	Tenth	G	0.212	0.015	rnd-1_family-314	DNA-hAT	DNA
oocyte	First	A	0.248	0.068	rnd-1_family-314	DNA-hAT	DNA
oocyte	First	U	0.266	0.011	rnd-1_family-314	DNA-hAT	DNA
oocyte	First	C	0.326	0.014	rnd-1_family-314	DNA-hAT	DNA
oocyte	First	G	0.16	0.042	rnd-1_family-314	DNA-hAT	DNA
oocyte	Tenth	A	0.358	0.013	rnd-1_family-314	DNA-hAT	DNA
oocyte	Tenth	U	0.083	0.034	rnd-1_family-314	DNA-hAT	DNA
oocyte	Tenth	C	0.378	0.019	rnd-1_family-314	DNA-hAT	DNA
oocyte	Tenth	G	0.181	0.029	rnd-1_family-314	DNA-hAT	DNA
testis	First	A	0.153	0.002	rnd-1_family-474	DNA-TcMar	DNA
testis	First	U	0.683	0.005	rnd-1_family-474	DNA-TcMar	DNA
testis	First	C	0.102	0.002	rnd-1_family-474	DNA-TcMar	DNA
testis	First	G	0.062	0.005	rnd-1_family-474	DNA-TcMar	DNA
testis	Tenth	A	0.397	0.008	rnd-1_family-474	DNA-TcMar	DNA
testis	Tenth	U	0.207	0.002	rnd-1_family-474	DNA-TcMar	DNA
testis	Tenth	C	0.249	0.002	rnd-1_family-474	DNA-TcMar	DNA
testis	Tenth	G	0.146	0.004	rnd-1_family-474	DNA-TcMar	DNA
oocyte	First	A	0.199	0.03	rnd-1_family-474	DNA-TcMar	DNA
oocyte	First	U	0.585	0.047	rnd-1_family-474	DNA-TcMar	DNA
oocyte	First	C	0.125	0.002	rnd-1_family-474	DNA-TcMar	DNA
oocyte	First	G	0.092	0.019	rnd-1_family-474	DNA-TcMar	DNA
oocyte	Tenth	A	0.421	0.022	rnd-1_family-474	DNA-TcMar	DNA
oocyte	Tenth	U	0.194	0.016	rnd-1_family-474	DNA-TcMar	DNA
oocyte	Tenth	C	0.248	0.029	rnd-1_family-474	DNA-TcMar	DNA
oocyte	Tenth	G	0.136	0.023	rnd-1_family-474	DNA-TcMar	DNA
testis	First	A	0.173	0.022	rnd-1_family-406	DNA-hAT	DNA
testis	First	U	0.553	0.051	rnd-1_family-406	DNA-hAT	DNA
testis	First	C	0.116	0.008	rnd-1_family-406	DNA-hAT	DNA
testis	First	G	0.158	0.021	rnd-1_family-406	DNA-hAT	DNA
testis	Tenth	A	0.279	0.035	rnd-1_family-406	DNA-hAT	DNA
testis	Tenth	U	0.28	0.026	rnd-1_family-406	DNA-hAT	DNA
testis	Tenth	C	0.213	0.039	rnd-1_family-406	DNA-hAT	DNA
testis	Tenth	G	0.227	0.049	rnd-1_family-406	DNA-hAT	DNA
oocyte	First	A	0.164	0.011	rnd-1_family-406	DNA-hAT	DNA
oocyte	First	U	0.494	0.045	rnd-1_family-406	DNA-hAT	DNA
oocyte	First	C	0.184	0.02	rnd-1_family-406	DNA-hAT	DNA
oocyte	First	G	0.158	0.014	rnd-1_family-406	DNA-hAT	DNA
oocyte	Tenth	A	0.355	0.027	rnd-1_family-406	DNA-hAT	DNA
oocyte	Tenth	U	0.211	0.024	rnd-1_family-406	DNA-hAT	DNA
oocyte	Tenth	C	0.213	0.025	rnd-1_family-406	DNA-hAT	DNA
oocyte	Tenth	G	0.222	0.022	rnd-1_family-406	DNA-hAT	DNA
testis	First	A	0.329	0.007	rnd-1_family-1	DNA-TcMar	DNA
testis	First	U	0.389	0.002	rnd-1_family-1	DNA-TcMar	DNA
testis	First	C	0.169	0.003	rnd-1_family-1	DNA-TcMar	DNA
testis	First	G	0.113	0.002	rnd-1_family-1	DNA-TcMar	DNA
testis	Tenth	A	0.235	0.007	rnd-1_family-1	DNA-TcMar	DNA
testis	Tenth	U	0.102	0.007	rnd-1_family-1	DNA-TcMar	DNA
testis	Tenth	C	0.287	0.009	rnd-1_family-1	DNA-TcMar	DNA
testis	Tenth	G	0.376	0.008	rnd-1_family-1	DNA-TcMar	DNA
oocyte	First	A	0.583	0.036	rnd-1_family-1	DNA-TcMar	DNA
oocyte	First	U	0.165	0.004	rnd-1_family-1	DNA-TcMar	DNA
oocyte	First	C	0.167	0.028	rnd-1_family-1	DNA-TcMar	DNA
oocyte	First	G	0.086	0.005	rnd-1_family-1	DNA-TcMar	DNA
oocyte	Tenth	A	0.149	0.001	rnd-1_family-1	DNA-TcMar	DNA
oocyte	Tenth	U	0.078	0.004	rnd-1_family-1	DNA-TcMar	DNA
oocyte	Tenth	C	0.206	0.037	rnd-1_family-1	DNA-TcMar	DNA
oocyte	Tenth	G	0.567	0.031	rnd-1_family-1	DNA-TcMar	DNA
testis	First	A	0.18	0.012	rnd-1_family-117	DNA-hAT	DNA
testis	First	U	0.435	0.001	rnd-1_family-117	DNA-hAT	DNA
testis	First	C	0.238	0.017	rnd-1_family-117	DNA-hAT	DNA
testis	First	G	0.147	0.006	rnd-1_family-117	DNA-hAT	DNA
testis	Tenth	A	0.336	0.004	rnd-1_family-117	DNA-hAT	DNA
testis	Tenth	U	0.146	0.008	rnd-1_family-117	DNA-hAT	DNA
testis	Tenth	C	0.26	0.033	rnd-1_family-117	DNA-hAT	DNA
testis	Tenth	G	0.259	0.037	rnd-1_family-117	DNA-hAT	DNA
oocyte	First	A	0.165	0.019	rnd-1_family-117	DNA-hAT	DNA
oocyte	First	U	0.5	0.071	rnd-1_family-117	DNA-hAT	DNA
oocyte	First	C	0.24	0.039	rnd-1_family-117	DNA-hAT	DNA
oocyte	First	G	0.095	0.013	rnd-1_family-117	DNA-hAT	DNA
oocyte	Tenth	A	0.351	0.018	rnd-1_family-117	DNA-hAT	DNA
oocyte	Tenth	U	0.078	0.024	rnd-1_family-117	DNA-hAT	DNA
oocyte	Tenth	C	0.215	0.003	rnd-1_family-117	DNA-hAT	DNA
oocyte	Tenth	G	0.356	0.045	rnd-1_family-117	DNA-hAT	DNA
testis	First	A	0.222	0.009	rnd-1_family-351	DNA-TcMar	DNA
testis	First	U	0.446	0.028	rnd-1_family-351	DNA-TcMar	DNA
testis	First	C	0.085	0.014	rnd-1_family-351	DNA-TcMar	DNA
testis	First	G	0.247	0.006	rnd-1_family-351	DNA-TcMar	DNA
testis	Tenth	A	0.302	0.044	rnd-1_family-351	DNA-TcMar	DNA
testis	Tenth	U	0.253	0.016	rnd-1_family-351	DNA-TcMar	DNA
testis	Tenth	C	0.152	0.01	rnd-1_family-351	DNA-TcMar	DNA
testis	Tenth	G	0.293	0.018	rnd-1_family-351	DNA-TcMar	DNA
oocyte	First	A	0.194	0.038	rnd-1_family-351	DNA-TcMar	DNA
oocyte	First	U	0.587	0.061	rnd-1_family-351	DNA-TcMar	DNA
oocyte	First	C	0.069	0.01	rnd-1_family-351	DNA-TcMar	DNA
oocyte	First	G	0.15	0.013	rnd-1_family-351	DNA-TcMar	DNA
oocyte	Tenth	A	0.562	0.061	rnd-1_family-351	DNA-TcMar	DNA
oocyte	Tenth	U	0.122	0.012	rnd-1_family-351	DNA-TcMar	DNA
oocyte	Tenth	C	0.069	0.007	rnd-1_family-351	DNA-TcMar	DNA
oocyte	Tenth	G	0.247	0.042	rnd-1_family-351	DNA-TcMar	DNA
testis	First	A	0.131	0.032	rnd-1_family-53	DNA-hAT	DNA
testis	First	U	0.383	0.06	rnd-1_family-53	DNA-hAT	DNA
testis	First	C	0.311	0.112	rnd-1_family-53	DNA-hAT	DNA
testis	First	G	0.175	0.02	rnd-1_family-53	DNA-hAT	DNA
testis	Tenth	A	0.205	0.037	rnd-1_family-53	DNA-hAT	DNA
testis	Tenth	U	0.124	0.01	rnd-1_family-53	DNA-hAT	DNA
testis	Tenth	C	0.441	0.09	rnd-1_family-53	DNA-hAT	DNA
testis	Tenth	G	0.231	0.043	rnd-1_family-53	DNA-hAT	DNA
oocyte	First	A	0.15	0.012	rnd-1_family-53	DNA-hAT	DNA
oocyte	First	U	0.44	0.003	rnd-1_family-53	DNA-hAT	DNA
oocyte	First	C	0.173	0.005	rnd-1_family-53	DNA-hAT	DNA
oocyte	First	G	0.237	0.009	rnd-1_family-53	DNA-hAT	DNA
oocyte	Tenth	A	0.228	0.006	rnd-1_family-53	DNA-hAT	DNA
oocyte	Tenth	U	0.126	0.026	rnd-1_family-53	DNA-hAT	DNA
oocyte	Tenth	C	0.347	0.012	rnd-1_family-53	DNA-hAT	DNA
oocyte	Tenth	G	0.298	0.033	rnd-1_family-53	DNA-hAT	DNA
testis	First	A	0.081	0.007	rnd-1_family-369	DNA-hAT	DNA
testis	First	U	0.765	0.017	rnd-1_family-369	DNA-hAT	DNA
testis	First	C	0.092	0.005	rnd-1_family-369	DNA-hAT	DNA
testis	First	G	0.062	0.005	rnd-1_family-369	DNA-hAT	DNA
testis	Tenth	A	0.274	0.018	rnd-1_family-369	DNA-hAT	DNA
testis	Tenth	U	0.308	0.003	rnd-1_family-369	DNA-hAT	DNA
testis	Tenth	C	0.244	0.023	rnd-1_family-369	DNA-hAT	DNA
testis	Tenth	G	0.174	0.008	rnd-1_family-369	DNA-hAT	DNA
oocyte	First	A	0.08	0.006	rnd-1_family-369	DNA-hAT	DNA
oocyte	First	U	0.745	0.013	rnd-1_family-369	DNA-hAT	DNA
oocyte	First	C	0.121	0.01	rnd-1_family-369	DNA-hAT	DNA
oocyte	First	G	0.054	0.003	rnd-1_family-369	DNA-hAT	DNA
oocyte	Tenth	A	0.372	0.021	rnd-1_family-369	DNA-hAT	DNA
oocyte	Tenth	U	0.257	0.009	rnd-1_family-369	DNA-hAT	DNA
oocyte	Tenth	C	0.273	0.015	rnd-1_family-369	DNA-hAT	DNA
oocyte	Tenth	G	0.098	0.003	rnd-1_family-369	DNA-hAT	DNA
testis	First	A	0.18	0.01	rnd-1_family-241	DNA-TcMar	DNA
testis	First	U	0.462	0.026	rnd-1_family-241	DNA-TcMar	DNA
testis	First	C	0.182	0.019	rnd-1_family-241	DNA-TcMar	DNA
testis	First	G	0.176	0.003	rnd-1_family-241	DNA-TcMar	DNA
testis	Tenth	A	0.246	0.019	rnd-1_family-241	DNA-TcMar	DNA
testis	Tenth	U	0.256	0.012	rnd-1_family-241	DNA-TcMar	DNA
testis	Tenth	C	0.206	0.002	rnd-1_family-241	DNA-TcMar	DNA
testis	Tenth	G	0.292	0.03	rnd-1_family-241	DNA-TcMar	DNA
oocyte	First	A	0.168	0.039	rnd-1_family-241	DNA-TcMar	DNA
oocyte	First	U	0.381	0.001	rnd-1_family-241	DNA-TcMar	DNA
oocyte	First	C	0.35	0.058	rnd-1_family-241	DNA-TcMar	DNA
oocyte	First	G	0.1	0.018	rnd-1_family-241	DNA-TcMar	DNA
oocyte	Tenth	A	0.308	0.005	rnd-1_family-241	DNA-TcMar	DNA
oocyte	Tenth	U	0.273	0.007	rnd-1_family-241	DNA-TcMar	DNA
oocyte	Tenth	C	0.258	0.017	rnd-1_family-241	DNA-TcMar	DNA
[truncated: 40,481 more rows]
