# Supplementary material for: A mammalian-like piRNA pathway in Axolotl reveals the origins of piRNA-directed DNA methylation
Source: EMBO J. 2025 Nov 13;45(6):1933–56. doi: 10.1038/s44318-025-00631-w (PMC7618676; doi:10.1038/s44318-025-00631-w)
Supplement: Supplementary file 13 — Source data Fig. 7 [file 44318_2025_631_MOESM13_ESM.zip]

Archive with 58 entries (48 files):
- Figure 7/
- Figure 7/.DS_Store
- __MACOSX/Figure 7/._.DS_Store
- Figure 7/7A/
- Figure 7/7B/
- Figure 7/7C/
- Figure 7/7D/
- Figure 7/7E/
- Figure 7/7F/
- Figure 7/7G/
- Figure 7/7H/
- Figure 7/7I/
- Figure 7/7A/boxplots.features.statistics.txt
- __MACOSX/Figure 7/7A/._boxplots.features.statistics.txt
- Figure 7/7B/QuantificationTrend_gene.txt
- __MACOSX/Figure 7/7B/._QuantificationTrend_gene.txt
- Figure 7/7C/boxplots.TE.features.statistics.txt
- __MACOSX/Figure 7/7C/._boxplots.TE.features.statistics.txt
- Figure 7/7C/boxplots.TE.features.ttest.allTEvsactiveTE.txt
- __MACOSX/Figure 7/7C/._boxplots.TE.features.ttest.allTEvsactiveTE.txt
- Figure 7/7D/.DS_Store
- __MACOSX/Figure 7/7D/._.DS_Store
- Figure 7/7D/QuantificationTrend_LINE-L1-active.txt
- __MACOSX/Figure 7/7D/._QuantificationTrend_LINE-L1-active.txt
- Figure 7/7D/QuantificationTrend_LINE-L1-all.txt
- __MACOSX/Figure 7/7D/._QuantificationTrend_LINE-L1-all.txt
- Figure 7/7D/QuantificationTrend_LINE-RTE-active.txt
- __MACOSX/Figure 7/7D/._QuantificationTrend_LINE-RTE-active.txt
- Figure 7/7D/QuantificationTrend_LINE-RTE-all.txt
- __MACOSX/Figure 7/7D/._QuantificationTrend_LINE-RTE-all.txt
- Figure 7/7D/QuantificationTrend_LTR-ERV1-active.txt
- __MACOSX/Figure 7/7D/._QuantificationTrend_LTR-ERV1-active.txt
- Figure 7/7D/QuantificationTrend_LTR-ERV1-all.txt
- __MACOSX/Figure 7/7D/._QuantificationTrend_LTR-ERV1-all.txt
- Figure 7/7D/QuantificationTrend_LTR-Gypsy-active.txt
- __MACOSX/Figure 7/7D/._QuantificationTrend_LTR-Gypsy-active.txt
- Figure 7/7D/QuantificationTrend_LTR-Gypsy-all.txt
- __MACOSX/Figure 7/7D/._QuantificationTrend_LTR-Gypsy-all.txt
- Figure 7/7E/barplot_metgroup_genome_CGI.csv
- __MACOSX/Figure 7/7E/._barplot_metgroup_genome_CGI.csv
- Figure 7/7E/barplot_metgroup_genome_CGI_chisqtest.txt
- __MACOSX/Figure 7/7E/._barplot_metgroup_genome_CGI_chisqtest.txt
- Figure 7/7F/.DS_Store
- __MACOSX/Figure 7/7F/._.DS_Store
- Figure 7/7F/CGI_anno_chisqtest.txt
- __MACOSX/Figure 7/7F/._CGI_anno_chisqtest.txt
- Figure 7/7F/TE_CGI_anno_chisqtest.txt
- __MACOSX/Figure 7/7F/._TE_CGI_anno_chisqtest.txt
- Figure 7/7G/boxplot_TSSTE_met_statistics.txt
- __MACOSX/Figure 7/7G/._boxplot_TSSTE_met_statistics.txt
- Figure 7/7G/boxplot_TSSTE_met_ttest.txt
- __MACOSX/Figure 7/7G/._boxplot_TSSTE_met_ttest.txt
- Figure 7/7H/violin_TE_CGI_age_statistics.txt
- __MACOSX/Figure 7/7H/._violin_TE_CGI_age_statistics.txt
- Figure 7/7H/violin_TE_CGI_met_statistics.txt
- __MACOSX/Figure 7/7H/._violin_TE_CGI_met_statistics.txt
- Figure 7/7I/lollipop_TE_CGI_overlap_all_active.txt
- __MACOSX/Figure 7/7I/._lollipop_TE_CGI_overlap_all_active.txt
