# Supplementary material for: A mammalian-like piRNA pathway in Axolotl reveals the origins of piRNA-directed DNA methylation
Source: EMBO J. 2025 Nov 13;45(6):1933–56. doi: 10.1038/s44318-025-00631-w (PMC7618676; doi:10.1038/s44318-025-00631-w)
Supplement: Supplementary file 13 — Source data Fig. 7 [file 44318_2025_631_MOESM13_ESM.zip › Figure 7/7A/boxplots.features.statistics.txt]

features	type	mean	median	Q1	Q3	lower_whisker	upper_whisker	min	max	n
CGI	MeanMet	94.077327854434	96.9185	93.1095	98.75	84.64875	100	0	100	247860
TSS	MeanMet	56.6438072330263	66.94	15.667	94.333	0	100	0	100	55689
exon	MeanMet	69.3226115301666	81.5	48.767	95.833	0	100	0	100	933846
gene	MeanMet	81.465593687772	89.133	76.1835	95.216	47.63475	100	0	100	56747
genome	MeanMet	88.3819214043745	96	89.133	99	74.3325	100	0	100	16207187
intron	MeanMet	90.5707194877288	97	92	99.2	81.2	100	0	100	6337737
promoter2kb	MeanMet	69.0166725959845	73.9655	49.556	94.03575	0	100	0	100	56780
