# Supplementary material for: A mammalian-like piRNA pathway in Axolotl reveals the origins of piRNA-directed DNA methylation
Source: EMBO J. 2025 Nov 13;45(6):1933–56. doi: 10.1038/s44318-025-00631-w (PMC7618676; doi:10.1038/s44318-025-00631-w)
Supplement: Supplementary file 13 — Source data Fig. 7 [file 44318_2025_631_MOESM13_ESM.zip › Figure 7/7B/QuantificationTrend_gene.txt]

region	bin	All Probes - AmexM.R1_val_1_bismark_bt2_pe.deduplicated.bismark.cov.gz
upstream	0		87.80035285792606
upstream	1		87.85246154761732
upstream	2		87.82736083672188
upstream	3		87.83135914676336
upstream	4		87.83197450048492
upstream	5		87.81791108670042
upstream	6		87.78630297201838
upstream	7		87.78820883075883
upstream	8		87.76552294911014
upstream	9		87.77286170791928
upstream	10		87.76172917238233
upstream	11		87.7271861081881
upstream	12		87.75510944936623
upstream	13		87.71658243425411
upstream	14		87.71447520458868
upstream	15		87.73152978327667
upstream	16		87.7013958467327
upstream	17		87.7121167419383
upstream	18		87.67430399131493
upstream	19		87.6741569879662
upstream	20		87.67400880042415
upstream	21		87.67331486105321
upstream	22		87.66860788619795
upstream	23		87.67420179970345
upstream	24		87.66914913725309
upstream	25		87.6290704935366
upstream	26		87.61391765622719
upstream	27		87.59552785260621
upstream	28		87.57343723015005
upstream	29		87.58672374474382
upstream	30		87.56097842578936
upstream	31		87.57399038434482
upstream	32		87.57473069261655
upstream	33		87.56610058637304
upstream	34		87.57099939375149
upstream	35		87.5755054741485
upstream	36		87.52780545354891
upstream	37		87.51647220313501
upstream	38		87.50587274324793
upstream	39		87.45012527959202
upstream	40		87.44891020763978
upstream	41		87.46537816501868
upstream	42		87.46169989313695
upstream	43		87.43708961227175
upstream	44		87.44403789299864
upstream	45		87.4267255681255
upstream	46		87.41812899548422
upstream	47		87.41074067321442
upstream	48		87.38692996470948
upstream	49		87.36269949518835
upstream	50		87.36682044807684
upstream	51		87.35750716174844
upstream	52		87.34326214398553
upstream	53		87.34545768769453
upstream	54		87.32718181311857
upstream	55		87.29699947454813
upstream	56		87.29659965424514
upstream	57		87.25730824777428
upstream	58		87.24496726558327
upstream	59		87.23148154028758
upstream	60		87.22644483290927
upstream	61		87.22196311509443
upstream	62		87.21422185743874
upstream	63		87.21902175978565
upstream	64		87.18425208355089
upstream	65		87.16230048113246
upstream	66		87.16257566177042
upstream	67		87.16741894129802
upstream	68		87.17556801681886
upstream	69		87.16645542548693
upstream	70		87.16311197632298
upstream	71		87.13095740334794
upstream	72		87.12336049529303
upstream	73		87.11403492835055
upstream	74		87.10293877485996
upstream	75		87.07078102829412
upstream	76		87.07237656512841
upstream	77		87.05750884113557
upstream	78		87.01727236275903
upstream	79		86.9834479495303
upstream	80		86.98612780812469
upstream	81		86.96431900095749
upstream	82		86.94797722945789
upstream	83		86.9548472807359
upstream	84		86.92640376011319
upstream	85		86.92256705910863
upstream	86		86.9155644387166
upstream	87		86.89295831434227
upstream	88		86.90908404424287
upstream	89		86.8923797886445
upstream	90		86.87817774622181
upstream	91		86.88034364328924
upstream	92		86.83369735444275
upstream	93		86.80579969632925
upstream	94		86.79841508778556
upstream	95		86.78877787283493
upstream	96		86.74339938471076
upstream	97		86.71277426712538
upstream	98		86.67871953963994
upstream	99		86.6577146651489
upstream	100		86.6320758324041
upstream	101		86.59872205308298
upstream	102		86.5755806328764
upstream	103		86.56554184393427
upstream	104		86.52105055763332
upstream	105		86.49640017987238
upstream	106		86.46446582910967
upstream	107		86.4255282138571
upstream	108		86.40159179988252
upstream	109		86.3898778914119
upstream	110		86.3744281579044
upstream	111		86.3263740569567
upstream	112		86.26581276719502
upstream	113		86.20964194846451
upstream	114		86.14579977671112
upstream	115		86.09720169528694
upstream	116		86.03603834982681
upstream	117		86.01015761599879
upstream	118		85.93868417493526
upstream	119		85.93521861540488
upstream	120		85.8601553015249
upstream	121		85.81357332830818
upstream	122		85.75010537846529
upstream	123		85.67642779714456
upstream	124		85.6419701585682
upstream	125		85.53148351488743
upstream	126		85.49721525523947
upstream	127		85.39682362677814
upstream	128		85.32998135985558
upstream	129		85.24829550445355
upstream	130		85.18188839764206
upstream	131		85.08668311436873
upstream	132		84.98773053208515
upstream	133		84.92969143544637
upstream	134		84.8485284053858
upstream	135		84.74439705045504
upstream	136		84.64389242561255
upstream	137		84.57789460635206
upstream	138		84.44280372105877
upstream	139		84.31067795228452
upstream	140		84.23275351235041
upstream	141		84.13188924366234
upstream	142		84.0304956253759
upstream	143		83.8934767811564
upstream	144		83.7805394787026
upstream	145		83.59273544601301
upstream	146		83.46506989942078
upstream	147		83.3155103285456
upstream	148		83.15840500598522
upstream	149		82.99716851475152
upstream	150		82.8275637436999
upstream	151		82.62150781771619
upstream	152		82.45458708614935
upstream	153		82.23528579056506
upstream	154		81.97529948927885
upstream	155		81.75035730426274
upstream	156		81.54601730108577
upstream	157		81.29800019998679
upstream	158		81.01555019077576
upstream	159		80.73191281497274
upstream	160		80.4153929459128
upstream	161		80.10368593627018
upstream	162		79.77901419228782
upstream	163		79.43474079334149
upstream	164		79.04019279159141
upstream	165		78.64686299431594
upstream	166		78.24507601210736
upstream	167		77.77022711247328
upstream	168		77.32231362567708
upstream	169		76.81090028313623
upstream	170		76.31782694375019
upstream	171		75.7775494240564
upstream	172		75.24649950767837
upstream	173		74.68518969203629
upstream	174		74.0958888002793
upstream	175		73.52089184980731
upstream	176		72.92167349398123
upstream	177		72.22911651988417
upstream	178		71.52239362747014
upstream	179		70.86364175447243
upstream	180		70.13553575884407
upstream	181		69.41515145826898
upstream	182		68.67595912887212
upstream	183		67.80075958236203
upstream	184		67.02134735907
upstream	185		66.11233274244692
upstream	186		65.23695776523869
upstream	187		64.38208781864572
upstream	188		63.55998784525248
upstream	189		62.763497904173825
upstream	190		61.983601761828794
upstream	191		61.08795312300498
upstream	192		60.33901672127669
upstream	193		59.573186228531156
upstream	194		58.86521120445772
upstream	195		58.14604973071482
upstream	196		57.43212335756845
upstream	197		56.74342625418895
upstream	198		55.95805493545811
upstream	199		55.33139211517565
central	0		54.47411807674029
central	1		69.83035030363845
central	2		74.67824102191186
central	3		76.98075110477491
central	4		78.45270260906383
central	5		79.35441993892933
central	6		80.10779450585876
central	7		80.69897096422518
central	8		81.13403510791308
central	9		81.4416764043639
central	10		81.69338062471518
central	11		81.9132007515754
central	12		82.03367067361569
central	13		82.33728476724431
central	14		82.5134840533016
central	15		82.71638337201625
central	16		82.79805325328884
central	17		82.84001123654281
central	18		82.90319907094556
central	19		83.08904340999058
central	20		83.11730298108701
central	21		83.21735312058435
central	22		83.33236760762145
central	23		83.44142723652756
central	24		83.56179565825892
central	25		83.68889882386419
central	26		83.7361528381392
central	27		83.73696081259617
central	28		83.88952699122687
central	29		83.83101336876042
central	30		83.9599974120703
central	31		83.96785906697056
central	32		84.06987104549921
central	33		84.13011053452537
central	34		84.19523169163007
central	35		84.1879155562817
central	36		84.1920871693804
central	37		84.19282761842267
central	38		84.22142595873434
central	39		84.39407246603832
central	40		84.37686822325637
central	41		84.41070252877606
central	42		84.36766059180275
central	43		84.41455839855013
central	44		84.40636991908558
central	45		84.4249714814529
central	46		84.6506389309644
central	47		84.68843937351298
central	48		84.73901022759334
central	49		84.72991730927653
central	50		84.80586272940431
central	51		84.78805662669683
central	52		84.80205106289529
central	53		84.94438162200565
central	54		84.93028727742018
central	55		84.8973369327194
central	56		84.8954151593022
central	57		84.98021542717204
central	58		84.93062225965642
central	59		85.03143022400542
central	60		84.98486424810228
central	61		84.98464068277201
central	62		84.99293324056174
central	63		84.96963988324293
central	64		85.00598040498011
central	65		85.06280194156395
central	66		85.06751090177495
central	67		85.13086331024486
central	68		85.26018531877622
central	69		85.18973627530528
central	70		85.15648901410779
central	71		85.19231160814428
central	72		85.14779440890928
central	73		85.29440012439791
central	74		85.31564102740764
central	75		85.33132299796665
central	76		85.43195765251126
central	77		85.47881774718537
central	78		85.35446011955364
central	79		85.38918802828631
central	80		85.37313066226717
central	81		85.38300739388119
central	82		85.42948540758337
central	83		85.47217187976872
central	84		85.43222882479093
central	85		85.40869160042585
central	86		85.44714368442163
central	87		85.49322768681836
central	88		85.41094301083257
central	89		85.4288953853282
central	90		85.53379821409649
central	91		85.60255292854792
central	92		85.59014740405202
central	93		85.54781341391015
central	94		85.60967607051225
central	95		85.70939832811882
central	96		85.63493965920293
central	97		85.64544369335394
central	98		85.64403185380701
central	99		85.73315996753267
central	100		85.75250808478793
central	101		85.74413611551368
central	102		85.73200432653175
central	103		85.62726822172304
central	104		85.69939339033367
central	105		85.65920177100068
central	106		85.66747216681051
central	107		85.63981799616529
central	108		85.61903218934786
central	109		85.62098833719566
central	110		85.6777215271291
central	111		85.67696831983758
central	112		85.73966033637296
central	113		85.7006621411082
central	114		85.64836936747906
central	115		85.680169106096
central	116		85.70700500495215
central	117		85.69722118568204
central	118		85.70877426763067
central	119		85.73442302100463
central	120		85.73132679105541
central	121		85.7467937324656
central	122		85.85598428823205
central	123		85.90209236073804
central	124		85.92797000840423
central	125		85.81776516682878
central	126		85.77812725491302
central	127		85.75801356607947
central	128		85.80401987620024
central	129		85.7402590410892
central	130		85.75925284373457
central	131		85.78004496202756
central	132		85.7866034347534
central	133		85.7999983776054
central	134		85.85974371865865
central	135		85.77380312639916
central	136		85.83176315475797
central	137		85.79826746836868
central	138		85.87434167646346
central	139		85.89851542414857
central	140		85.79621719805408
central	141		85.86947047761375
central	142		85.88553346326648
central	143		85.93161749715854
central	144		85.95263661131513
central	145		85.99398890578543
central	146		85.98610199662706
central	147		85.97795029033749
central	148		85.95580456698028
central	149		85.94136643297897
central	150		85.97270085088364
central	151		85.97593277622558
central	152		85.86463567910172
central	153		85.78723986717294
central	154		85.86578704328161
central	155		85.88287723643671
central	156		85.84392928643544
central	157		85.83977146083095
central	158		85.86441914419414
central	159		85.86683235437769
central	160		85.93136215249557
central	161		85.81732970426515
central	162		85.81159220874137
central	163		85.72225333226682
central	164		85.74618769399524
central	165		85.68210565383994
central	166		85.6926300775214
central	167		85.70145976747192
central	168		85.80589620738175
central	169		85.69306233597871
central	170		85.70354910983515
central	171		85.79870867731934
central	172		85.75227983784215
central	173		85.70787303452843
central	174		85.71502778033923
central	175		85.71765531483474
central	176		85.6163525443289
central	177		85.55201900177492
central	178		85.54122054454676
central	179		85.55987733086583
central	180		85.56165867851625
central	181		85.54697053878466
central	182		85.50286878613578
central	183		85.34844359181207
central	184		85.37412659545474
central	185		85.38720025669527
central	186		85.39089534790041
central	187		85.21324257453541
central	188		85.1131419463413
central	189		85.08164851944808
central	190		84.93250907582664
central	191		84.87802986895787
central	192		84.8285748028901
central	193		84.61539649699459
central	194		84.3360560379513
central	195		83.93395937980301
central	196		83.40786787109747
central	197		82.43755249570059
central	198		80.6674914329268
central	199		77.0870928633842
downstream	0		76.2840700549186
downstream	1		76.43706655921721
downstream	2		76.60405459547194
downstream	3		76.77243138401013
downstream	4		76.9293271101687
downstream	5		77.12143879108685
downstream	6		77.29502282555336
downstream	7		77.48611332451928
downstream	8		77.72567705245201
downstream	9		77.9354238299192
downstream	10		78.09561319105056
downstream	11		78.33119008611155
downstream	12		78.55391976266553
downstream	13		78.72979978378832
downstream	14		78.94056944970256
downstream	15		79.1142870310421
downstream	16		79.34680762312055
downstream	17		79.53762195236553
downstream	18		79.7101930354301
downstream	19		79.8968812666024
downstream	20		80.0845931856441
downstream	21		80.28276186869748
downstream	22		80.44007538988517
downstream	23		80.61547123229437
downstream	24		80.77896407916174
downstream	25		80.95239094008178
downstream	26		81.06482290164472
downstream	27		81.16937868944717
downstream	28		81.3393521007231
downstream	29		81.50126155707221
downstream	30		81.64282763358253
downstream	31		81.80871429576408
downstream	32		81.94667635380084
downstream	33		82.07219490238276
downstream	34		82.19028143221453
downstream	35		82.33109431714726
downstream	36		82.41932796745117
downstream	37		82.58605770552913
downstream	38		82.71140849691467
downstream	39		82.77219676039473
downstream	40		82.89593484244867
downstream	41		83.0181877143694
downstream	42		83.07562211163562
downstream	43		83.191484185292
downstream	44		83.2770632116934
downstream	45		83.39083619916333
downstream	46		83.48594357115145
downstream	47		83.58845191095696
downstream	48		83.69058651902141
downstream	49		83.75885268921554
downstream	50		83.88832600127006
downstream	51		83.95173575523907
downstream	52		84.02363123129268
downstream	53		84.14028489964898
downstream	54		84.19744409302243
downstream	55		84.27634571225916
downstream	56		84.33850649388411
downstream	57		84.43518165494037
downstream	58		84.49267176817595
downstream	59		84.55148645449016
downstream	60		84.6009294281867
downstream	61		84.65119809667368
downstream	62		84.68555743073118
downstream	63		84.75793290093443
downstream	64		84.7947816133328
downstream	65		84.84765698412025
downstream	66		84.860656864629
downstream	67		84.93552022104932
downstream	68		84.9767182256039
downstream	69		85.04329938744455
downstream	70		85.11621537095716
downstream	71		85.12719349290623
downstream	72		85.16148773156175
downstream	73		85.22795776119236
downstream	74		85.28209619448576
downstream	75		85.31172753084836
downstream	76		85.33614677690495
downstream	77		85.34883082261639
downstream	78		85.38821750509051
downstream	79		85.34304627180123
downstream	80		85.4014850739387
downstream	81		85.40967034613203
downstream	82		85.45741661197643
downstream	83		85.50495981292246
downstream	84		85.54282977207896
downstream	85		85.53356643208585
downstream	86		85.58241844870719
downstream	87		85.65416431400625
downstream	88		85.67825373430902
downstream	89		85.72921943652985
downstream	90		85.76289772098316
downstream	91		85.78503025255773
downstream	92		85.80388609452775
downstream	93		85.82405812560671
downstream	94		85.82162660568001
downstream	95		85.81946330777816
downstream	96		85.85554481497527
downstream	97		85.88435259872765
downstream	98		85.91308366068982
downstream	99		85.93901049275226
downstream	100		85.92955609875087
downstream	101		85.93890435617523
downstream	102		85.99362351958364
downstream	103		86.0036913957836
downstream	104		86.01027651747093
downstream	105		86.04158209731519
downstream	106		86.05127573078246
downstream	107		86.07178586618281
downstream	108		86.1251874198759
downstream	109		86.14938446976451
downstream	110		86.16523140977661
downstream	111		86.1723948431856
downstream	112		86.19703850644086
downstream	113		86.21234309665724
downstream	114		86.23083888261343
downstream	115		86.25502559693821
downstream	116		86.24400601146576
downstream	117		86.27148970942751
downstream	118		86.28397762085184
downstream	119		86.30678465214994
downstream	120		86.32663694134399
downstream	121		86.32704298561035
downstream	122		86.30998744916445
downstream	123		86.31995271337138
downstream	124		86.34589080813345
downstream	125		86.35016564316045
downstream	126		86.36479683543668
downstream	127		86.36636408274353
downstream	128		86.39134584786696
downstream	129		86.40564555351193
downstream	130		86.40882976041738
downstream	131		86.44825381141456
downstream	132		86.43194301032464
downstream	133		86.4672436547446
downstream	134		86.4721501840119
downstream	135		86.50556269612858
downstream	136		86.5035425893424
downstream	137		86.49181204354214
downstream	138		86.51773820267714
downstream	139		86.55772116671149
downstream	140		86.54175527995378
downstream	141		86.55232635268504
downstream	142		86.56446709007109
downstream	143		86.55733356141782
downstream	144		86.5504736943161
downstream	145		86.58894097107805
downstream	146		86.5643151566707
downstream	147		86.57131027115594
downstream	148		86.61009406834435
downstream	149		86.61693178726861
downstream	150		86.67393278195847
downstream	151		86.63776497281877
downstream	152		86.6485373377777
downstream	153		86.64902038932897
downstream	154		86.64429613941937
downstream	155		86.67905055842729
downstream	156		86.71789737610555
downstream	157		86.72286385840867
downstream	158		86.75117983265949
downstream	159		86.76840417367586
downstream	160		86.77977277784012
downstream	161		86.8137465939463
downstream	162		86.82524479253671
downstream	163		86.83374311855466
downstream	164		86.84433758776281
downstream	165		86.84673118070371
downstream	166		86.85707156532384
downstream	167		86.86496313839724
downstream	168		86.8695860181846
downstream	169		86.84422066097082
downstream	170		86.84972655232787
downstream	171		86.8614072088007
downstream	172		86.89455770099536
downstream	173		86.91495405989603
downstream	174		86.90052915193719
downstream	175		86.907859234059
downstream	176		86.92369962955706
downstream	177		86.92955825321683
downstream	178		86.93534909223528
downstream	179		86.9362600189097
downstream	180		86.94778803579752
downstream	181		86.95590768800115
downstream	182		86.96716538898653
downstream	183		86.97216487058002
downstream	184		86.99576809690669
downstream	185		87.00710342163535
downstream	186		86.99663916134983
downstream	187		87.02192294075839
downstream	188		87.0233573421892
downstream	189		87.07290226062626
downstream	190		87.05799056911054
downstream	191		87.06634468704911
downstream	192		87.09427749348283
downstream	193		87.09257663859134
downstream	194		87.12833185190982
downstream	195		87.1411449849801
downstream	196		87.15488971302834
downstream	197		87.18691307504783
downstream	198		87.18786676221454
downstream	199		87.18640730687015
