# Supplementary material for: A mammalian-like piRNA pathway in Axolotl reveals the origins of piRNA-directed DNA methylation
Source: EMBO J. 2025 Nov 13;45(6):1933–56. doi: 10.1038/s44318-025-00631-w (PMC7618676; doi:10.1038/s44318-025-00631-w)
Supplement: Supplementary file 13 — Source data Fig. 7 [file 44318_2025_631_MOESM13_ESM.zip › Figure 7/7C/boxplots.TE.features.statistics.txt]

features	type	mean	median	Q1	Q3	lower_whisker	upper_whisker	min	max	n
allTE	allTE	86.7751028619103	94.5	84.333	98	63.8325	100	0	100	38283345
activeTE	activeTE	94.1336362151046	95.829	92.833	97.556	85.7485	100	0	100	35499
LTR	allTE	89.502308580942	95.5	88.833	98	75.0825	100	0	100	10250215
LTR	activeTE	94.4841349926659	95.667	93.0825	97.333	86.70675	100	0	100	21816
LTR	activeTEpromoter	94.1039004415524	96	92.333	98	83.8325	100	0	100	21515
DNA	allTE	83.7547634612199	93	77.767	97.5	48.1675	100	0	100	10762379
DNA	activeTE	93.1117882447665	96	91.417	98	81.5425	100	4	100	9936
LINE	allTE	88.2872898298104	94.875	86	98	68	100	0	100	5630839
LINE	activeTE	94.3661409465021	96	93.153	97.75	86.2575	100	44.667	100	972
LINE	activeTEpromoter	94.4361409185804	96	93	98	85.5	100	44.667	100	958
DIRS	allTE	94.6213827291841	97.556	94.667	99	88.1675	100	0	100	1541479
DIRS	activeTE	96.2406634517767	97	95.468	98.03175	91.622375	100	53.583	100	1970
RC	allTE	92.9277267966357	96	92	98.167	82.7495	100	0	100	353828
RC	activeTE	91.4272852713178	92.089	89.559	94.115	82.725	100	73.333	100	645
PLE	allTE	88.0896056968427	95	86.833	98	70.0825	100	0	100	670266
PLE	activeTE	93.354625	96	92.95825	98	85.395625	100	36.167	100	160
SINE	allTE	76.8881769719431	87.583	62.833	96	13.0825	100	0	100	1184555
Simple_repeat	allTE	85.259091266377	94	82	98	58	100	0	100	3870593
Ngaro	allTE	91.754295378872	95.798	91	98	80.5	100	0	100	277508
Low_complexity	allTE	86.7332591391339	94.5	84.833	98	65.0825	100	0	100	829072
Satellite	allTE	78.8392230511003	86	66.54175	95	23.854375	100	2.4	100	5362
other	allTE	85.4429930169009	93.833	81.667	97.889	57.334	100	0	100	2553594
unknown	allTE	88.3597408774088	95	86.933	98	70.3325	100	0	100	353655
