# Supplementary material for: A mammalian-like piRNA pathway in Axolotl reveals the origins of piRNA-directed DNA methylation
Source: EMBO J. 2025 Nov 13;45(6):1933–56. doi: 10.1038/s44318-025-00631-w (PMC7618676; doi:10.1038/s44318-025-00631-w)
Supplement: Supplementary file 13 — Source data Fig. 7 [file 44318_2025_631_MOESM13_ESM.zip › Figure 7/7C/boxplots.TE.features.ttest.allTEvsactiveTE.txt]

features	p_value_allTEvsactiveTE
all	0
LTR	0
DNA	0
LINE	1.2085430455436e-152
DIRS	5.39209476379006e-96
RC	1.02459305524569e-20
PLE	2.78625785289571e-12
