# Supplementary material for: A mammalian-like piRNA pathway in Axolotl reveals the origins of piRNA-directed DNA methylation
Source: EMBO J. 2025 Nov 13;45(6):1933–56. doi: 10.1038/s44318-025-00631-w (PMC7618676; doi:10.1038/s44318-025-00631-w)
Supplement: Supplementary file 13 — Source data Fig. 7 [file 44318_2025_631_MOESM13_ESM.zip › Figure 7/7D/QuantificationTrend_LINE-L1-active.txt]

region	bin	Not Overlapping exon - AmexM.R1_val_1_bismark_bt2_pe.deduplicated.bismark.cov.gz
upstream	0		89.52920635364674
upstream	1		89.32679027819451
upstream	2		89.24282081254566
upstream	3		89.39410094360807
upstream	4		89.12488772850911
upstream	5		88.92570927648833
upstream	6		89.1265126913786
upstream	7		89.51254823639637
upstream	8		88.94636123363789
upstream	9		89.46196612276772
upstream	10		89.44010328524041
upstream	11		89.25214697963507
upstream	12		89.14852939280429
upstream	13		89.23144583814727
upstream	14		89.31123023642633
upstream	15		89.27482274862436
upstream	16		89.36245019733906
upstream	17		88.7760652913822
upstream	18		89.13650777980463
upstream	19		89.29690942439166
upstream	20		89.0087666786634
upstream	21		89.58184360174032
upstream	22		89.50599230352299
upstream	23		89.27994450122591
upstream	24		89.16827872954309
upstream	25		89.34849877135699
upstream	26		89.44775830880376
upstream	27		89.39545331814493
upstream	28		89.15883712730711
upstream	29		89.2203161040629
upstream	30		88.89137536846101
upstream	31		88.53872417119833
upstream	32		88.66486412425374
upstream	33		88.7648780290897
upstream	34		88.91539090046516
upstream	35		88.8317772205919
upstream	36		88.89122080802917
upstream	37		89.0934959705919
upstream	38		88.85833951740554
upstream	39		88.75303647554281
upstream	40		88.49531880579889
upstream	41		88.75573546253145
upstream	42		88.38889514383419
upstream	43		88.25853657722473
upstream	44		88.09505841694772
upstream	45		88.7813712649458
upstream	46		88.47803648132266
upstream	47		88.54219389520586
upstream	48		88.32875943911894
upstream	49		87.78863682672959
upstream	50		88.79688137769699
upstream	51		88.79147912550343
upstream	52		88.50012731188126
upstream	53		88.97913393636388
upstream	54		89.46503772592186
upstream	55		89.34756378055543
upstream	56		89.19446342710465
upstream	57		89.28309163451195
upstream	58		89.87745184491772
upstream	59		89.9242919921875
upstream	60		89.24665057565284
upstream	61		89.41008818149567
upstream	62		89.71059698486329
upstream	63		90.04553455614861
upstream	64		90.25941881283309
upstream	65		90.21131533384323
upstream	66		89.90934636042668
upstream	67		90.10806438739483
upstream	68		90.17608547949976
upstream	69		89.64237549549013
upstream	70		89.68961958997832
upstream	71		89.03294210722952
upstream	72		88.99318738417192
upstream	73		89.15649419886465
upstream	74		88.70738479381299
upstream	75		89.42041923463806
upstream	76		89.3620570549598
upstream	77		89.40480362285267
upstream	78		90.01768245119037
upstream	79		90.10629355260568
upstream	80		89.93230247497559
upstream	81		90.1702108741703
upstream	82		90.06934315289638
upstream	83		90.0777841421274
upstream	84		90.23761326716496
upstream	85		90.41387383512749
upstream	86		90.4314554811434
upstream	87		90.4774199177448
upstream	88		90.64726236624311
upstream	89		90.94233218888591
upstream	90		90.88679726179257
upstream	91		90.79403239996859
upstream	92		90.82969130286875
upstream	93		90.69234236506105
upstream	94		90.63741164574256
upstream	95		90.48018369078636
upstream	96		90.68765314116733
upstream	97		90.58012222876916
upstream	98		91.17939016387218
upstream	99		90.39198861910602
upstream	100		90.50089837599171
upstream	101		90.60684153830358
upstream	102		90.44579441340889
upstream	103		90.47314198811848
upstream	104		90.43692712402344
upstream	105		90.76368459065755
upstream	106		90.4867684841156
upstream	107		90.47374767065048
upstream	108		90.32799770648663
upstream	109		90.11736205936403
upstream	110		90.7674848996676
upstream	111		90.67638449632484
upstream	112		90.82378566626346
upstream	113		90.66077287067739
upstream	114		90.69197684526443
upstream	115		90.62238240796466
upstream	116		90.51887688269981
upstream	117		90.49628424829291
upstream	118		90.44807809591293
upstream	119		90.65640483530917
upstream	120		90.52640882885183
upstream	121		90.9172530247615
upstream	122		90.62879151564378
upstream	123		90.86322985197368
upstream	124		90.4672622680664
upstream	125		89.941282419058
upstream	126		89.50721535538182
upstream	127		90.24492945197885
upstream	128		90.40064474693814
upstream	129		89.90797342153697
upstream	130		89.96465551944179
upstream	131		89.73159475544936
upstream	132		89.77979540642892
upstream	133		89.78025729157204
upstream	134		89.21719985699836
upstream	135		89.40458216518164
upstream	136		89.5731221822303
upstream	137		89.68981796826503
upstream	138		89.61617455741232
upstream	139		89.63912710776695
upstream	140		89.48505096882582
upstream	141		89.61220403084388
upstream	142		89.63090331055398
upstream	143		89.69679478342219
upstream	144		89.71252417564392
upstream	145		89.1693627670521
upstream	146		89.63828175718135
upstream	147		89.7711100361564
upstream	148		89.37085752776174
upstream	149		88.8897189948395
upstream	150		88.81970206107802
upstream	151		88.6517631297803
upstream	152		88.74221764749555
upstream	153		89.15909433006344
upstream	154		88.93050159107555
upstream	155		88.79097084632286
upstream	156		88.99242768251807
upstream	157		88.65558618398813
upstream	158		88.81999653981144
upstream	159		89.39918221044177
upstream	160		89.37379132784329
upstream	161		89.2261542400331
upstream	162		89.18849521374885
upstream	163		89.56206727750373
upstream	164		89.53336954116821
upstream	165		90.02615506613432
upstream	166		90.55074841325933
upstream	167		90.67614451921904
upstream	168		90.99171864725378
upstream	169		90.6763265988299
upstream	170		90.65049581094222
upstream	171		90.91207332753423
upstream	172		90.95063057942177
upstream	173		90.77885512572068
upstream	174		90.81015914544128
upstream	175		90.9434166452778
upstream	176		90.81234985089485
upstream	177		90.91429455352552
upstream	178		90.93624223264537
upstream	179		90.98565049935843
upstream	180		91.01482749341139
upstream	181		91.00341016009338
upstream	182		90.82162069907555
upstream	183		91.1660800190533
upstream	184		91.34442912531263
upstream	185		91.48906741979468
upstream	186		91.46617044824542
upstream	187		92.023854414622
upstream	188		92.05217010791485
upstream	189		92.08850081761678
upstream	190		92.3983366726009
upstream	191		92.39026848475139
upstream	192		92.23507849614423
upstream	193		92.76975789920304
upstream	194		92.96189549094753
upstream	195		93.06309493261439
upstream	196		92.9774264555711
upstream	197		93.121719261452
upstream	198		93.25826034837097
upstream	199		93.59688971763434
central	0		93.5769136428833
central	1		93.59146338470222
central	2		93.62281108269325
central	3		93.72984161661633
central	4		94.33443873165218
central	5		94.30008823688213
central	6		94.30288652609323
central	7		94.29949383335259
central	8		94.20948993976299
central	9		94.19937527087308
central	10		94.11681368856719
central	11		94.14416844608219
central	12		94.01115587985876
central	13		94.00626713992985
central	14		94.0385826926195
central	15		94.02522391399354
central	16		94.532608610211
central	17		94.54336671095628
central	18		94.50481287638347
central	19		94.46129719660833
central	20		94.44250866838993
central	21		94.51522000630696
central	22		94.62254327716249
central	23		94.56535650400015
central	24		94.56535650400015
central	25		94.54527100783127
central	26		94.45680946936974
central	27		94.4106556232159
central	28		94.46655389916806
central	29		94.39675956964493
central	30		94.30258871762807
central	31		94.35040471003606
central	32		94.53833389282227
central	33		94.42495287381686
central	34		94.4267979978605
central	35		94.72540466545163
central	36		94.72540466545163
central	37		94.7021744948167
central	38		94.80688734699909
central	39		94.80911301474535
central	40		94.72639923095703
central	41		94.67199403047562
central	42		94.67199403047562
central	43		94.67199403047562
central	44		94.67199403047562
central	45		94.5476924602802
central	46		94.44314344539198
central	47		94.44358080350436
central	48		94.41896544236403
central	49		94.2805039039025
central	50		94.27178597083459
central	51		94.20327406218557
central	52		94.40310463538536
central	53		94.37522172558215
central	54		94.34257348867563
central	55		94.36331697212633
central	56		94.39450498391653
central	57		94.31635343566421
central	58		94.31992054713591
central	59		94.30745242752192
central	60		94.25656967163086
central	61		94.2342549098357
central	62		94.3351030422531
central	63		94.36538300259423
central	64		94.42551967914288
central	65		94.44659770618786
central	66		94.5311324379661
central	67		94.49699601393479
central	68		94.45433706830639
central	69		94.45537486220852
central	70		94.44284462561974
central	71		94.43594159266745
central	72		94.46528050349309
central	73		94.40378617148363
central	74		94.44577090430806
central	75		94.48654341159907
central	76		94.60474956396854
central	77		94.76245163426255
central	78		94.75571884271753
central	79		94.85322422944299
central	80		94.83676646305965
central	81		94.8918946486253
central	82		94.8918946486253
central	83		94.87651003324069
central	84		94.95233558540913
central	85		95.0240323059541
central	86		95.01361300340339
central	87		94.97351901714619
central	88		95.0042555131985
central	89		94.94706356525421
central	90		94.97864720271184
central	91		95.09864724966197
central	92		95.18163511806861
central	93		95.2436172022964
central	94		95.21078890020198
central	95		95.18186362463099
central	96		95.21302449153019
central	97		95.16375310493238
central	98		95.09591663501881
central	99		95.13468694322891
central	100		95.22628999666404
central	101		95.20495376586913
central	102		94.90580656328274
central	103		94.86662045992338
central	104		94.75411969423294
central	105		94.75411969423294
central	106		94.77411361812621
central	107		94.77411361812621
central	108		94.72360008181506
central	109		94.62147392859826
central	110		94.55348013375551
central	111		94.57427608783428
central	112		94.57673871517181
central	113		94.50969075047692
central	114		94.51844863309205
central	115		94.54965633197422
central	116		94.08570041513084
central	117		94.21247834649705
central	118		94.29182504507212
central	119		94.25906302182729
central	120		94.28079939622145
central	121		94.39523176713423
central	122		94.2980636249889
central	123		94.24983122854522
central	124		94.21521324744592
central	125		94.25305725807367
central	126		94.24478853210923
central	127		94.30212000490145
central	128		94.29528766541969
central	129		94.31026168941527
central	130		94.34623735733615
central	131		94.59115612058712
central	132		94.485677588077
central	133		94.48465979190273
central	134		94.52684948260968
central	135		94.52684948260968
central	136		94.52684948260968
central	137		94.49738241879994
central	138		94.4923517631762
central	139		94.4337658737645
central	140		94.52857109244543
central	141		94.53465775798138
central	142		94.586886619454
central	143		94.54689159830107
central	144		94.48588457180344
central	145		94.31692390155075
central	146		94.38409182899876
central	147		94.39479041645545
central	148		94.30113443933932
central	149		94.39612862558076
central	150		94.44739297278842
central	151		94.38874633330151
central	152		94.35381259340228
central	153		94.1283825262269
central	154		94.20103480599143
central	155		94.1268415809574
central	156		94.10654079465938
central	157		94.0057576399583
central	158		94.03788540580057
central	159		94.06107537073034
central	160		93.92946633296226
central	161		93.86389988086842
central	162		93.92321647297253
central	163		93.86463064135927
central	164		93.98043118776197
central	165		93.98109576576634
central	166		93.95917863336228
central	167		93.95618615430944
central	168		93.94056669871013
central	169		93.93840220480254
central	170		93.87588873905922
central	171		93.83234907451428
central	172		93.75910929477575
central	173		93.79099569105564
central	174		93.63310095421353
central	175		93.57855371995406
central	176		93.69492942868298
central	177		93.69492942868298
central	178		93.65288026405103
central	179		93.6588819372745
central	180		93.650375861248
central	181		93.64797404318145
central	182		93.72299149978993
central	183		93.72299149978993
central	184		93.75393819444962
central	185		93.60845568730281
central	186		93.70039710998535
central	187		93.74217346310616
central	188		93.7707554450402
central	189		93.75347447949787
central	190		93.78870418255146
central	191		93.87194598271297
central	192		93.80614301562309
central	193		93.80696698391077
central	194		93.65949346102201
central	195		93.67855932546216
central	196		93.63698557019234
central	197		93.63698557019234
central	198		93.86549640625947
central	199		93.83810645814926
downstream	0		94.01731362961631
downstream	1		94.07834934465814
downstream	2		93.85354056954384
downstream	3		93.93271692716158
downstream	4		93.91694993011711
downstream	5		93.7804716572617
downstream	6		93.80335942349693
downstream	7		93.8213034321491
downstream	8		93.24020369726283
downstream	9		93.52403112899425
downstream	10		93.44005184025727
downstream	11		93.3196411280669
downstream	12		93.32271213242502
downstream	13		93.3074062615633
downstream	14		92.73137981577437
downstream	15		92.81054446169438
downstream	16		92.74042366456615
downstream	17		92.6775485442235
downstream	18		92.82472807444059
downstream	19		92.69247824181127
downstream	20		92.65754855596103
downstream	21		92.69069704026667
downstream	22		92.59657556721659
downstream	23		92.20549721717835
downstream	24		92.60293312439552
downstream	25		92.67193251086357
downstream	26		92.67160701387711
downstream	27		92.02656623971372
downstream	28		92.03343415972012
downstream	29		91.75731478520294
downstream	30		91.46479149217959
downstream	31		91.43543996667503
downstream	32		91.30540543252772
downstream	33		91.26726955399478
downstream	34		91.96777913064668
downstream	35		91.61867817303606
downstream	36		91.4261471927166
downstream	37		91.3314440713
downstream	38		91.19017943171144
downstream	39		91.07632477143231
downstream	40		91.10410153046818
downstream	41		90.95381795998776
downstream	42		90.9023204104591
downstream	43		91.13285840641369
downstream	44		90.7926220787896
downstream	45		90.81690307791906
downstream	46		90.7590843640841
downstream	47		90.69468450915906
downstream	48		90.82555446187959
downstream	49		90.74412954490603
downstream	50		90.4556639844721
downstream	51		90.47712859240445
downstream	52		90.3210679401051
downstream	53		90.35218561941119
downstream	54		90.38225286923922
downstream	55		90.38529958146991
downstream	56		90.33149778933925
downstream	57		89.82174246440562
downstream	58		89.92311367621788
downstream	59		89.99083164556703
downstream	60		89.89132919596203
downstream	61		89.70721630683312
downstream	62		89.06877091873524
downstream	63		89.06644706726074
downstream	64		88.60205645994706
downstream	65		88.65827177542228
downstream	66		89.0716333836317
downstream	67		88.77202852263706
downstream	68		88.40899281134972
downstream	69		88.5407307602977
downstream	70		88.97406409168971
downstream	71		89.15648555755615
downstream	72		88.87976207733155
downstream	73		89.22464483175705
downstream	74		89.29749296650742
downstream	75		88.06011923876676
downstream	76		88.55104417067308
downstream	77		88.55104417067308
downstream	78		88.56130060049203
downstream	79		88.64861891651881
downstream	80		88.68915968230276
downstream	81		88.56846624476309
downstream	82		88.647346671301
downstream	83		88.71731137153797
downstream	84		88.58335183950571
downstream	85		88.3757073538644
downstream	86		88.63716847659977
downstream	87		88.74075323297072
downstream	88		88.95132699631553
downstream	89		88.40018336956318
downstream	90		88.53784106887935
downstream	91		88.49667054369934
downstream	92		89.7201301690304
downstream	93		89.96226853814744
downstream	94		89.3727011353005
downstream	95		89.78063044153659
downstream	96		89.91838860144982
downstream	97		89.92155607966066
downstream	98		89.93633728027343
downstream	99		89.99025836973699
downstream	100		90.04586111215444
downstream	101		90.28166875624119
downstream	102		90.29278417734
downstream	103		90.77919446505032
downstream	104		90.80891137964585
downstream	105		91.00635544339517
downstream	106		91.10650210747352
downstream	107		91.15878222645193
downstream	108		91.31153204903674
downstream	109		91.19271217229712
downstream	110		91.97239191391888
downstream	111		92.2008546436106
downstream	112		92.41366882324219
downstream	113		92.29111756544847
downstream	114		92.31963876136264
downstream	115		92.60747038863087
downstream	116		92.13740269105826
downstream	117		92.58705732876197
downstream	118		92.52986223643063
downstream	119		92.24163043682393
downstream	120		91.72949871034113
downstream	121		91.69016277697659
downstream	122		91.33993128419833
downstream	123		91.25605424984481
downstream	124		90.7694692171537
downstream	125		90.77029424905777
downstream	126		90.48776844985612
downstream	127		90.76590870044849
downstream	128		90.64000765482585
downstream	129		90.70818947300766
downstream	130		90.70450396870457
downstream	131		90.19505818684895
downstream	132		90.23118556890273
downstream	133		90.07763717086227
downstream	134		89.98776058620876
downstream	135		89.63472577608549
downstream	136		89.22306925455729
downstream	137		89.66623093699681
downstream	138		90.06404113769531
downstream	139		89.52911307594992
downstream	140		89.67867851257324
downstream	141		89.53416359063351
downstream	142		89.60992116639109
downstream	143		89.48353375733353
downstream	144		89.57767906785011
downstream	145		88.96824254846214
downstream	146		88.90430039434291
downstream	147		88.3542716230145
downstream	148		88.9364362377109
downstream	149		89.31355916452772
downstream	150		89.08264832424395
downstream	151		88.9268890789577
downstream	152		88.82466276723947
downstream	153		88.546753597982
downstream	154		88.66870777230514
downstream	155		89.26939807569279
downstream	156		89.07772921415476
downstream	157		89.2544220694922
downstream	158		89.2719659482626
downstream	159		89.40322163876365
downstream	160		89.19026172967781
downstream	161		89.03111385761348
downstream	162		89.50605118185058
downstream	163		89.18003560878613
downstream	164		89.06367277015339
downstream	165		89.01581274644109
downstream	166		88.96518792166854
downstream	167		89.12726311647255
downstream	168		89.63095267959262
downstream	169		89.4931219983984
downstream	170		89.34038696790996
downstream	171		89.50062592708281
downstream	172		89.60899884209914
downstream	173		89.46684462632706
downstream	174		89.53131758905675
downstream	175		89.53077491005855
downstream	176		89.50092416378989
downstream	177		89.25973408011829
downstream	178		88.92815450334201
downstream	179		89.52091732378359
downstream	180		89.05814379194508
downstream	181		89.41584959314831
downstream	182		89.56834973069958
downstream	183		89.82032723925006
downstream	184		89.45918906176531
downstream	185		89.88225144328493
downstream	186		89.67878501806686
downstream	187		89.59115681612403
downstream	188		90.12104726747702
downstream	189		90.10723013077339
downstream	190		90.79520272133045
downstream	191		90.33906238957455
downstream	192		90.550945835955
downstream	193		90.17117649858648
downstream	194		89.49449225326083
downstream	195		89.87555907711838
downstream	196		89.90434697902563
downstream	197		89.50278957566219
downstream	198		89.52622573993824
downstream	199		89.39378805088818
