# Supplementary material for: A mammalian-like piRNA pathway in Axolotl reveals the origins of piRNA-directed DNA methylation
Source: EMBO J. 2025 Nov 13;45(6):1933–56. doi: 10.1038/s44318-025-00631-w (PMC7618676; doi:10.1038/s44318-025-00631-w)
Supplement: Supplementary file 13 — Source data Fig. 7 [file 44318_2025_631_MOESM13_ESM.zip › Figure 7/7D/QuantificationTrend_LINE-L1-all.txt]

region	bin	Not Overlapping exon - AmexM.R1_val_1_bismark_bt2_pe.deduplicated.bismark.cov.gz
upstream	0		89.06929247679969
upstream	1		89.06253674355357
upstream	2		89.0611509361881
upstream	3		89.05888899010469
upstream	4		89.05424855806041
upstream	5		89.05751019203709
upstream	6		89.05694663078022
upstream	7		89.05137576811218
upstream	8		89.0543878544012
upstream	9		89.05329667584326
upstream	10		89.05167720663457
upstream	11		89.05501003712932
upstream	12		89.04808357888754
upstream	13		89.05114496248788
upstream	14		89.04928657718663
upstream	15		89.04816712627137
upstream	16		89.04596477000334
upstream	17		89.04855605818138
upstream	18		89.04404938422745
upstream	19		89.04720328075727
upstream	20		89.04969100897709
upstream	21		89.03689072976644
upstream	22		89.04368873094235
upstream	23		89.04369877306998
upstream	24		89.03762725054398
upstream	25		89.03582693905336
upstream	26		89.03933096268148
upstream	27		89.03554952068907
upstream	28		89.03530124908204
upstream	29		89.03507546172555
upstream	30		89.02978636383324
upstream	31		89.02901107002153
upstream	32		89.02622401290625
upstream	33		89.02515421647409
upstream	34		89.02556936273604
upstream	35		89.01881382497008
upstream	36		89.02357229799284
upstream	37		89.02608050474744
upstream	38		89.01673663909688
upstream	39		89.0181623705648
upstream	40		89.01248677319883
upstream	41		89.01214769137412
upstream	42		89.01268158391939
upstream	43		89.01246127383078
upstream	44		89.01541117714262
upstream	45		89.01571042852109
upstream	46		89.0066820091714
upstream	47		89.00554442700853
upstream	48		89.00863300840076
upstream	49		89.0090541012735
upstream	50		89.00665509722799
upstream	51		89.00794870083601
upstream	52		89.00577071031641
upstream	53		88.99846068988204
upstream	54		88.99651598587273
upstream	55		88.99815914655436
upstream	56		88.99717059320353
upstream	57		88.99679547925365
upstream	58		88.99738787800742
upstream	59		88.99703852048152
upstream	60		88.99186862097277
upstream	61		88.99112787601601
upstream	62		88.99170378869623
upstream	63		88.99021394876782
upstream	64		88.98868939596868
upstream	65		88.98505156629335
upstream	66		88.98492716855125
upstream	67		88.9875225525362
upstream	68		88.99033123623727
upstream	69		88.98802868335193
upstream	70		88.99302520034537
upstream	71		88.99343960131432
upstream	72		88.99629720553058
upstream	73		88.99702144685588
upstream	74		88.99940227045097
upstream	75		88.99687149038817
upstream	76		89.00510181339726
upstream	77		89.0057461183392
upstream	78		89.0084349669431
upstream	79		89.0154416455683
upstream	80		89.00885313163856
upstream	81		89.00836197232923
upstream	82		89.01862046895923
upstream	83		89.0148793941517
upstream	84		89.01945389556305
upstream	85		89.02268454638332
upstream	86		89.0240893955379
upstream	87		89.03127130715414
upstream	88		89.03291240018723
upstream	89		89.03066330980552
upstream	90		89.0328653201891
upstream	91		89.02922370138913
upstream	92		89.03489392577576
upstream	93		89.03688669523505
upstream	94		89.04270738432828
upstream	95		89.0406492435061
upstream	96		89.04022594915963
upstream	97		89.04890717930287
upstream	98		89.05353843864512
upstream	99		89.05666861789966
upstream	100		89.06165293799549
upstream	101		89.06250798060015
upstream	102		89.06857504534558
upstream	103		89.07015708453045
upstream	104		89.08062199024606
upstream	105		89.08093287553659
upstream	106		89.08917568611288
upstream	107		89.09802806750201
upstream	108		89.09698706169688
upstream	109		89.1050485391785
upstream	110		89.10480826658265
upstream	111		89.10933581309058
upstream	112		89.11970669528924
upstream	113		89.12847648190099
upstream	114		89.13490350949962
upstream	115		89.13997890278995
upstream	116		89.14813426161393
upstream	117		89.15726202908387
upstream	118		89.17439415236929
upstream	119		89.18290560956048
upstream	120		89.19545019486911
upstream	121		89.20742291886208
upstream	122		89.22500041812579
upstream	123		89.24023247359422
upstream	124		89.2549557232454
upstream	125		89.27085063656334
upstream	126		89.28048734986079
upstream	127		89.29915723828161
upstream	128		89.31469978674494
upstream	129		89.33109288669323
upstream	130		89.35299599968846
upstream	131		89.37047298560942
upstream	132		89.38433868389872
upstream	133		89.4091254637568
upstream	134		89.42509706556955
upstream	135		89.44270462356693
upstream	136		89.46133631180275
upstream	137		89.47959657925743
upstream	138		89.50480499267002
upstream	139		89.52674038208441
upstream	140		89.54997887050776
upstream	141		89.57788820041728
upstream	142		89.60027235241267
upstream	143		89.62518664807438
upstream	144		89.64969612394555
upstream	145		89.67561917454547
upstream	146		89.70245007243723
upstream	147		89.73718592441134
upstream	148		89.76964256222165
upstream	149		89.79990857787051
upstream	150		89.83495816725576
upstream	151		89.86617353823885
upstream	152		89.90375299595443
upstream	153		89.93572083388054
upstream	154		89.96917136150418
upstream	155		90.00096111951545
upstream	156		90.03736176133883
upstream	157		90.06568563794734
upstream	158		90.09602210405825
upstream	159		90.13086516736172
upstream	160		90.16604326688056
upstream	161		90.19885598086746
upstream	162		90.2315252863056
upstream	163		90.26806853624191
upstream	164		90.29832804975197
upstream	165		90.33650681033266
upstream	166		90.36990140721221
upstream	167		90.4041701690069
upstream	168		90.44219408812111
upstream	169		90.483683151403
upstream	170		90.51940207562293
upstream	171		90.56017783208
upstream	172		90.59773693486427
upstream	173		90.63774171649943
upstream	174		90.67881981345285
upstream	175		90.72074377469382
upstream	176		90.76110952797745
upstream	177		90.80200809074493
upstream	178		90.8420308708605
upstream	179		90.88286227172146
upstream	180		90.92857880472467
upstream	181		90.96254784527126
upstream	182		90.99971826516487
upstream	183		91.02882298625575
upstream	184		91.05935233059272
upstream	185		91.08875616306672
upstream	186		91.11310836483906
upstream	187		91.13401829467516
upstream	188		91.1580022354875
upstream	189		91.17658700708158
upstream	190		91.19637255363644
upstream	191		91.21451891399875
upstream	192		91.23168817480867
upstream	193		91.24742313170941
upstream	194		91.25864252245356
upstream	195		91.26894112966217
upstream	196		91.27221131057377
upstream	197		91.2699587680896
upstream	198		91.27136470327927
upstream	199		91.26626309251371
central	0		91.65727897342805
central	1		91.39473901609517
central	2		91.3085388724078
central	3		91.27236776808877
central	4		91.25910002229818
central	5		91.25397555756015
central	6		91.24975309240337
central	7		91.247107394331
central	8		91.24624124808348
central	9		91.2443024906233
central	10		91.24306299221105
central	11		91.24086987821933
central	12		91.24009138970155
central	13		91.23928751405258
central	14		91.2390397731662
central	15		91.23706448986519
central	16		91.23469236799885
central	17		91.23644216807612
central	18		91.2345402606137
central	19		91.23610897921658
central	20		91.23740395703109
central	21		91.23839461822675
central	22		91.2399125391927
central	23		91.24120905162864
central	24		91.24310383708296
central	25		91.2433978084788
central	26		91.24298119039533
central	27		91.24366589580117
central	28		91.24368964999233
central	29		91.24452790856148
central	30		91.24592238033429
central	31		91.24633296855819
central	32		91.24729084471672
central	33		91.24705372884164
central	34		91.2471243654761
central	35		91.24760193433563
central	36		91.24787761825958
central	37		91.24719498351247
central	38		91.24770371431525
central	39		91.24725576883873
central	40		91.2478260130843
central	41		91.24698951355754
central	42		91.2482580660682
central	43		91.24912926706568
central	44		91.24957948372116
central	45		91.24943768296303
central	46		91.2490920727484
central	47		91.25003814742837
central	48		91.2506868319814
central	49		91.2499896639354
central	50		91.24928286208397
central	51		91.25004666166038
central	52		91.24928014371756
central	53		91.24974932536962
central	54		91.24889928334895
central	55		91.24876191057439
central	56		91.24889877979895
central	57		91.24803656367972
central	58		91.24818561470654
central	59		91.24744877530678
central	60		91.246850771032
central	61		91.24664693450406
central	62		91.24588956568749
central	63		91.24591725942466
central	64		91.24522907971438
central	65		91.24478732752004
central	66		91.24331901560234
central	67		91.24334186669617
central	68		91.24314271297108
central	69		91.24188704508066
central	70		91.24057750983935
central	71		91.24002004948261
central	72		91.23920953889596
central	73		91.23775425397675
central	74		91.23709111978592
central	75		91.23629267843779
central	76		91.23576036913097
central	77		91.23405721475895
central	78		91.23275189125225
central	79		91.23197119875458
central	80		91.22981840717473
central	81		91.22944501394599
central	82		91.22731870373039
central	83		91.22625682794576
central	84		91.22502176337686
central	85		91.22582806906779
central	86		91.22465701591057
central	87		91.22372582393766
central	88		91.22284150181414
central	89		91.22204611645904
central	90		91.21948947802227
central	91		91.21895609809509
central	92		91.21737725691075
central	93		91.21563707428386
central	94		91.21538148557308
central	95		91.2147054960545
central	96		91.21228082344959
central	97		91.2101866828931
central	98		91.20897461331506
central	99		91.20674386931968
central	100		91.20501699847708
central	101		91.20423921816521
central	102		91.20322944277287
central	103		91.20046951060523
central	104		91.1982388551795
central	105		91.19488934295434
central	106		91.19261036072515
central	107		91.19101092888015
central	108		91.18921085422667
central	109		91.18734591657775
central	110		91.1860328898116
central	111		91.18390554777133
central	112		91.1802894506821
central	113		91.17748592032656
central	114		91.17567403967794
central	115		91.17391929090684
central	116		91.17107370428856
central	117		91.16895589972738
central	118		91.16676999715536
central	119		91.16420032644511
central	120		91.16202514694686
central	121		91.15896601495288
central	122		91.15619756279818
central	123		91.15244791153147
central	124		91.14870094272926
central	125		91.1459752602445
central	126		91.14309058056178
central	127		91.13930547655049
central	128		91.13663212073887
central	129		91.13444081341366
central	130		91.13096325076286
central	131		91.12760557431626
central	132		91.12394000573299
central	133		91.12036713485752
central	134		91.11657451049547
central	135		91.11275214260556
central	136		91.10979015468828
central	137		91.10692707842568
central	138		91.10375475740373
central	139		91.10156858050203
central	140		91.09846469502423
central	141		91.09505172563429
central	142		91.09130624589068
central	143		91.08914821276595
central	144		91.08550650517199
central	145		91.08079254889776
central	146		91.07815677003593
central	147		91.07305008541937
central	148		91.06881073352454
central	149		91.06437655119994
central	150		91.06034480896741
central	151		91.05590720869928
central	152		91.05198048871416
central	153		91.04868865638575
central	154		91.0439572776203
central	155		91.04029817502023
central	156		91.03469750036078
central	157		91.02943038778267
central	158		91.02444987901137
central	159		91.01951504842363
central	160		91.01463736498062
central	161		91.00964156865619
central	162		91.00505446321247
central	163		91.00122052194133
central	164		90.99588930900937
central	165		90.99102642223531
central	166		90.986139236234
central	167		90.98177837957047
central	168		90.97636328097012
central	169		90.97100189133874
central	170		90.96616369717844
central	171		90.96041644079868
central	172		90.95454971270058
central	173		90.94905956023244
central	174		90.9433016215065
central	175		90.93703180341983
central	176		90.93054197835005
central	177		90.92370488973957
central	178		90.91857346294714
central	179		90.91462590957485
central	180		90.90876717629122
central	181		90.90258035807128
central	182		90.89864780762859
central	183		90.89153620530725
central	184		90.88670348847207
central	185		90.88007157468199
central	186		90.87434076952368
central	187		90.86950774816161
central	188		90.86438414039927
central	189		90.86172243211387
central	190		90.85653042472656
central	191		90.851986313711
central	192		90.84642844816956
central	193		90.84341527369862
central	194		90.84007032456473
central	195		90.84110439300933
central	196		90.84975307115312
central	197		90.87168329390244
central	198		90.9506093641617
central	199		91.17065750318287
downstream	0		90.81625001509528
downstream	1		90.76661701138507
downstream	2		90.72395201563266
downstream	3		90.67751841964312
downstream	4		90.63079729565523
downstream	5		90.58328255188027
downstream	6		90.5278285374888
downstream	7		90.47584644958988
downstream	8		90.42612003725557
downstream	9		90.37163255245801
downstream	10		90.32233069983667
downstream	11		90.27690687230863
downstream	12		90.22747997163935
downstream	13		90.18133482687693
downstream	14		90.12845803799512
downstream	15		90.07810613715803
downstream	16		90.0333214699737
downstream	17		89.99292869040025
downstream	18		89.95232822727044
downstream	19		89.91202753771941
downstream	20		89.87138139951142
downstream	21		89.83049449580787
downstream	22		89.79650142695921
downstream	23		89.76325846043436
downstream	24		89.7289159855876
downstream	25		89.69586272633833
downstream	26		89.66213210473408
downstream	27		89.6349180407554
downstream	28		89.60725129996094
downstream	29		89.5817706245661
downstream	30		89.55638490826102
downstream	31		89.5292921253079
downstream	32		89.51161069585304
downstream	33		89.48625828882558
downstream	34		89.47068100304672
downstream	35		89.45462548941433
downstream	36		89.44219398592833
downstream	37		89.42889631498447
downstream	38		89.41898444511976
downstream	39		89.40753120803164
downstream	40		89.39155859372507
downstream	41		89.3780875530213
downstream	42		89.36591721015678
downstream	43		89.36122300625016
downstream	44		89.35716897297215
downstream	45		89.34764845585254
downstream	46		89.33728159860424
downstream	47		89.32353073008268
downstream	48		89.3148568707287
downstream	49		89.3070365433452
downstream	50		89.2977238316198
downstream	51		89.29102619585775
downstream	52		89.28652132771641
downstream	53		89.2711019590796
downstream	54		89.26422940442146
downstream	55		89.26272718315141
downstream	56		89.25652123344757
downstream	57		89.25609246779405
downstream	58		89.24863852798914
downstream	59		89.24429222846311
downstream	60		89.24017948349496
downstream	61		89.23936699067808
downstream	62		89.23355835377491
downstream	63		89.2319394752951
downstream	64		89.22229614750557
downstream	65		89.22042163522875
downstream	66		89.21454500710851
downstream	67		89.21029403518592
downstream	68		89.20639129093982
downstream	69		89.19643351482955
downstream	70		89.19214587100068
downstream	71		89.1828042338756
downstream	72		89.18291888086287
downstream	73		89.17749765880136
downstream	74		89.17097001112067
downstream	75		89.16644987851407
downstream	76		89.16143774408357
downstream	77		89.15467365356083
downstream	78		89.14594739943152
downstream	79		89.13322873358898
downstream	80		89.12754040219326
downstream	81		89.11738224790791
downstream	82		89.10894032697375
downstream	83		89.10039888802102
downstream	84		89.09663095066388
downstream	85		89.08219115897221
downstream	86		89.07643712754827
downstream	87		89.07052316555172
downstream	88		89.06203862166561
downstream	89		89.04946596946583
downstream	90		89.04530347027924
downstream	91		89.03353437911903
downstream	92		89.03314663580272
downstream	93		89.03282022783766
downstream	94		89.02437868267964
downstream	95		89.02393930886382
downstream	96		89.01821817270167
downstream	97		89.01367200920396
downstream	98		89.00305440025573
downstream	99		88.99034777519697
downstream	100		88.98462748126992
downstream	101		88.9813378427846
downstream	102		88.9818226747531
downstream	103		88.97288062987913
downstream	104		88.9741496378824
downstream	105		88.97423989023619
downstream	106		88.97170926675456
downstream	107		88.97358348219554
downstream	108		88.96936161865935
downstream	109		88.96753780227071
downstream	110		88.96796168770237
downstream	111		88.96171730372889
downstream	112		88.95881039228367
downstream	113		88.96262636203866
downstream	114		88.96077869616995
downstream	115		88.96320506653288
downstream	116		88.96619944009268
downstream	117		88.96413792003518
downstream	118		88.96958759482911
downstream	119		88.96746722041372
downstream	120		88.96979696635493
downstream	121		88.97832947025906
downstream	122		88.97761970450861
downstream	123		88.98028535374021
downstream	124		88.97789554698457
downstream	125		88.97215927631039
downstream	126		88.9753999278625
downstream	127		88.9777265881911
downstream	128		88.97736196701034
downstream	129		88.98077782788675
downstream	130		88.98229171719106
downstream	131		88.98492518403805
downstream	132		88.98608929464368
downstream	133		88.98634590209271
downstream	134		88.98695031243807
downstream	135		88.99061851585486
downstream	136		88.99553024725203
downstream	137		88.98998212963772
downstream	138		88.99572479670887
downstream	139		89.0024908188629
downstream	140		89.00372196710116
downstream	141		89.0114548189682
downstream	142		89.01292405221666
downstream	143		89.00947429930848
downstream	144		89.01496676239582
downstream	145		89.0165530261011
downstream	146		89.01854538524378
downstream	147		89.02033829060876
downstream	148		89.02796879876291
downstream	149		89.03368156458805
downstream	150		89.03757594212422
downstream	151		89.03718533740326
downstream	152		89.04390848051261
downstream	153		89.042575117317
downstream	154		89.04458194495498
downstream	155		89.0411461714421
downstream	156		89.04870347796677
downstream	157		89.05194752323969
downstream	158		89.05185467146588
downstream	159		89.05165256028076
downstream	160		89.05301909385737
downstream	161		89.05669279340752
downstream	162		89.06342385134411
downstream	163		89.06345109523906
downstream	164		89.06449565775354
downstream	165		89.06390457913223
downstream	166		89.067608286706
downstream	167		89.06562176407935
downstream	168		89.07085527286543
downstream	169		89.06609357850857
downstream	170		89.06566864325409
downstream	171		89.06115509164654
downstream	172		89.06545499270152
downstream	173		89.06698186345362
downstream	174		89.06797944870327
downstream	175		89.06727912537595
downstream	176		89.06695318235832
downstream	177		89.06537444515372
downstream	178		89.06429124792844
downstream	179		89.06692876875981
downstream	180		89.07301649774527
downstream	181		89.07025662509386
downstream	182		89.07005187282974
downstream	183		89.07649571202708
downstream	184		89.07764185105833
downstream	185		89.07881305451167
downstream	186		89.07911249519438
downstream	187		89.07744326312636
downstream	188		89.08073789779306
downstream	189		89.08489766867211
downstream	190		89.08653123872719
downstream	191		89.08958925453068
downstream	192		89.09394696275513
downstream	193		89.09496954707087
downstream	194		89.09554067745503
downstream	195		89.0933303810913
downstream	196		89.09566386601396
downstream	197		89.10266978737553
downstream	198		89.1015135843219
downstream	199		89.10538274940046
