# Supplementary material for: A mammalian-like piRNA pathway in Axolotl reveals the origins of piRNA-directed DNA methylation
Source: EMBO J. 2025 Nov 13;45(6):1933–56. doi: 10.1038/s44318-025-00631-w (PMC7618676; doi:10.1038/s44318-025-00631-w)
Supplement: Supplementary file 13 — Source data Fig. 7 [file 44318_2025_631_MOESM13_ESM.zip › Figure 7/7D/QuantificationTrend_LINE-RTE-active.txt]

region	bin	Not Overlapping exon - AmexM.R1_val_1_bismark_bt2_pe.deduplicated.bismark.cov.gz
upstream	0		88.42519659242527
upstream	1		88.44730163261768
upstream	2		88.50178546928525
upstream	3		88.45998404274263
upstream	4		88.5787174655508
upstream	5		88.4490571086156
upstream	6		88.38083028735042
upstream	7		88.39747474263015
upstream	8		88.27620219491584
upstream	9		88.31170582915797
upstream	10		88.3541082637362
upstream	11		88.45208835312815
upstream	12		88.35841638085371
upstream	13		88.31289575007803
upstream	14		88.17067030465012
upstream	15		88.21603685427995
upstream	16		88.26568265717485
upstream	17		88.4737910810102
upstream	18		88.39867346955509
upstream	19		88.66423127642565
upstream	20		88.38683803471652
upstream	21		88.37282560183922
upstream	22		88.56326269929637
upstream	23		88.56466326029862
upstream	24		88.80464376158574
upstream	25		88.52857975379841
upstream	26		88.63391996267056
upstream	27		88.38616694302314
upstream	28		88.388087839434
upstream	29		88.3333317395095
upstream	30		88.11682458713777
upstream	31		88.21552234460778
upstream	32		88.02031360856063
upstream	33		88.18279624561877
upstream	34		87.9461006570894
upstream	35		88.22568900381647
upstream	36		88.34352878013574
upstream	37		88.45630162218292
upstream	38		88.49835366061117
upstream	39		88.52789701587426
upstream	40		88.26280228316276
upstream	41		88.23008585613525
upstream	42		88.18970216446293
upstream	43		88.43569540600875
upstream	44		88.50225457796236
upstream	45		88.5874682315614
upstream	46		88.56429171562195
upstream	47		88.70720424091802
upstream	48		88.76725036728222
upstream	49		88.7212921349169
upstream	50		88.92061185163128
upstream	51		88.7985272189466
upstream	52		88.83502510975806
upstream	53		88.82944230576163
upstream	54		88.71119232055469
upstream	55		88.71148225235217
upstream	56		88.61496690395401
upstream	57		88.79206233512924
upstream	58		88.53107397303657
upstream	59		88.5786118243121
upstream	60		88.70548592141655
upstream	61		88.68373050730354
upstream	62		88.74449386938934
upstream	63		88.58583249784097
upstream	64		88.69177856685783
upstream	65		88.6839580088493
upstream	66		88.51520507318386
upstream	67		88.75595009137713
upstream	68		88.84094315811222
upstream	69		88.9802210685369
upstream	70		88.95511114422442
upstream	71		88.97750407692247
upstream	72		88.8930725057434
upstream	73		89.03569678164345
upstream	74		89.13785654991355
upstream	75		89.24930151597952
upstream	76		89.2053168245516
upstream	77		89.05165524808517
upstream	78		89.11190368048153
upstream	79		89.3378328900743
upstream	80		89.10809200877179
upstream	81		89.20305535396926
upstream	82		89.15110846668445
upstream	83		89.23483897604478
upstream	84		89.2967140339039
upstream	85		89.16137922790153
upstream	86		89.43990127314181
upstream	87		89.35021936997123
upstream	88		89.32437734132931
upstream	89		89.26870082246948
upstream	90		89.30804183394821
upstream	91		89.26871513140084
upstream	92		88.97905403516307
upstream	93		89.2292446844115
upstream	94		89.2824505777572
upstream	95		89.15883029942431
upstream	96		89.04490558783019
upstream	97		89.27981817126275
upstream	98		89.25221820741375
upstream	99		89.52162721233228
upstream	100		89.54847732588851
upstream	101		89.61702678280491
upstream	102		89.69361901283264
upstream	103		89.6011100463439
upstream	104		89.74952943872961
upstream	105		89.4774083933216
upstream	106		89.63287824392319
upstream	107		89.74091535508633
upstream	108		89.55665514237643
upstream	109		89.74968144605644
upstream	110		89.89248336808703
upstream	111		89.61679910512154
upstream	112		89.43990888394931
upstream	113		89.27374471852076
upstream	114		89.47158003802323
upstream	115		89.37557040294404
upstream	116		89.50540772985855
upstream	117		89.74743360562005
upstream	118		89.56269224621447
upstream	119		89.65063964619355
upstream	120		89.50305186987215
upstream	121		89.47772825635795
upstream	122		89.45243786104876
upstream	123		89.40098313918935
upstream	124		89.52944244564392
upstream	125		89.60534755838005
upstream	126		89.68204382017916
upstream	127		89.56154419870799
upstream	128		89.6614363417767
upstream	129		89.80735702350222
upstream	130		89.96041533923501
upstream	131		89.93397224879847
upstream	132		90.17697341093059
upstream	133		90.24278395927598
upstream	134		90.1274093418729
upstream	135		90.18739571494915
upstream	136		90.33047481916472
upstream	137		90.40952791890638
upstream	138		90.52360047680317
upstream	139		90.52245189101781
upstream	140		90.33635256496477
upstream	141		90.24581758240123
upstream	142		90.52242886726492
upstream	143		90.56300838363838
upstream	144		90.48583670198917
upstream	145		90.60802802156519
upstream	146		90.63767734089413
upstream	147		90.83555341177973
upstream	148		90.85538470260018
upstream	149		91.01565673557329
upstream	150		91.12184222090157
upstream	151		91.34469327738488
upstream	152		91.39331635887908
upstream	153		91.388225789129
upstream	154		91.59259610896063
upstream	155		91.80859388414706
upstream	156		91.96138683213778
upstream	157		92.10337364525712
upstream	158		92.18488550715976
upstream	159		92.16105518731042
upstream	160		92.35058872566461
upstream	161		92.67101182185031
upstream	162		92.70166739843401
upstream	163		92.79881405977012
upstream	164		92.86004451194906
upstream	165		93.06487244168672
upstream	166		93.28824068591146
upstream	167		93.33625164421478
upstream	168		93.46385066166962
upstream	169		93.58849117027715
upstream	170		93.85791102424726
upstream	171		93.98199115276337
upstream	172		93.98574092160666
upstream	173		94.02023670965131
upstream	174		94.15848908952877
upstream	175		94.33652750651042
upstream	176		94.25530294850279
upstream	177		94.3054188063859
upstream	178		94.31107065609692
upstream	179		94.26970446155329
upstream	180		94.35596580976322
upstream	181		94.32922757087063
upstream	182		94.28630064947308
upstream	183		94.30975496485475
upstream	184		94.31199097724016
upstream	185		94.3322791669836
upstream	186		94.32888784213942
upstream	187		94.34657548679598
upstream	188		94.3840872575789
upstream	189		94.37737496168822
upstream	190		94.39970318436919
upstream	191		94.35179287454356
upstream	192		94.34989222107691
upstream	193		94.45271159227877
upstream	194		94.44715408150476
upstream	195		94.44715408150476
upstream	196		94.47372460872569
upstream	197		94.4242384856602
upstream	198		94.44931021213532
upstream	199		94.66039896184748
central	0		94.58050484807237
central	1		94.59325596858594
central	2		94.55451956427947
central	3		94.58823627203553
central	4		94.58823627203553
central	5		94.58646046860413
central	6		94.58646046860413
central	7		94.58646046860413
central	8		94.58646046860413
central	9		94.59186577408047
central	10		94.58840715420321
central	11		94.60301373545963
central	12		94.58274823599209
central	13		94.59810810658469
central	14		94.57811421245786
central	15		94.56525293665305
central	16		94.56286176686324
central	17		94.56286176686324
central	18		94.56286176686324
central	19		94.56286176686324
central	20		94.56286176686324
central	21		94.56286176686324
central	22		94.56286176686324
central	23		94.56286176686324
central	24		94.58088477946217
central	25		94.57948100626172
central	26		94.5767876411265
central	27		94.58003705807621
central	28		94.58003705807621
central	29		94.59408818410428
central	30		94.58790400762977
central	31		94.58234721166961
central	32		94.58234721166961
central	33		94.58234721166961
central	34		94.58234721166961
central	35		94.5900797975392
central	36		94.61469149018296
central	37		94.61265205469455
central	38		94.63518563697995
central	39		94.64810445347574
central	40		94.6729318907622
central	41		94.67871926091097
central	42		94.65892025432755
central	43		94.65751475163057
central	44		94.64299777562918
central	45		94.67220190814011
central	46		94.69400835218538
central	47		94.69400835218538
central	48		94.69400835218538
central	49		94.71130049679081
central	50		94.72037548701766
central	51		94.72967565104422
central	52		94.73012250871514
central	53		94.76155323740578
central	54		94.70133908269388
central	55		94.70133908269388
central	56		94.70133908269388
central	57		94.70423048007413
central	58		94.75076368529058
central	59		94.73314561265887
central	60		94.73314561265887
central	61		94.73314561265887
central	62		94.73314561265887
central	63		94.7700599213218
central	64		94.74396973329715
central	65		94.74396973329715
central	66		94.74396973329715
central	67		94.7503757381677
central	68		94.66653921726498
central	69		94.65600417358706
central	70		94.67407806396484
central	71		94.64890317172187
central	72		94.64658288366407
central	73		94.65332522260152
central	74		94.64961133547679
central	75		94.63531016824234
central	76		94.6191370499194
central	77		94.58933808800545
central	78		94.62364743232727
central	79		94.60056907201626
central	80		94.61029228943862
central	81		94.62138112706765
central	82		94.62138112706765
central	83		94.62138112706765
central	84		94.62138112706765
central	85		94.62138112706765
central	86		94.61353774985882
central	87		94.60687790299419
central	88		94.58993058392001
central	89		94.58993058392001
central	90		94.58993058392001
central	91		94.56618202306048
central	92		94.58238571972105
central	93		94.58073815367275
central	94		94.5899964052371
central	95		94.5899964052371
central	96		94.58670095000605
central	97		94.58670095000605
central	98		94.58670095000605
central	99		94.59341779984769
central	100		94.59416517742935
central	101		94.60850229166975
central	102		94.60850229166975
central	103		94.60850229166975
central	104		94.60850229166975
central	105		94.61293782114832
central	106		94.61293782114832
central	107		94.61293782114832
central	108		94.61293782114832
central	109		94.61293782114832
central	110		94.61293782114832
central	111		94.62194365113224
central	112		94.61715911557752
central	113		94.65074810559237
central	114		94.65144614061325
central	115		94.64392998653388
central	116		94.63112212871683
central	117		94.59107184138823
central	118		94.59107184138823
central	119		94.59392973501471
central	120		94.60219145843391
central	121		94.62179992865332
central	122		94.59937336468937
central	123		94.59937336468937
central	124		94.60925463676453
central	125		94.65530957673725
central	126		94.65404062498469
central	127		94.65404062498469
central	128		94.66031415070614
central	129		94.65657704285901
central	130		94.65657704285901
central	131		94.65657704285901
central	132		94.65657704285901
central	133		94.65657704285901
central	134		94.65657704285901
central	135		94.65657704285901
central	136		94.65740710233165
central	137		94.65823926322068
central	138		94.63988483284093
central	139		94.63816098598775
central	140		94.63816098598775
central	141		94.61482608333212
central	142		94.58285730882993
central	143		94.56664999566897
central	144		94.56557513666333
central	145		94.56776230744642
central	146		94.56848008533193
central	147		94.57587357818103
central	148		94.57587357818103
central	149		94.57934645261211
central	150		94.57934645261211
central	151		94.57934645261211
central	152		94.57934645261211
central	153		94.57934645261211
central	154		94.57934645261211
central	155		94.57934645261211
central	156		94.57934645261211
central	157		94.57934645261211
central	158		94.57934645261211
central	159		94.5861648847472
central	160		94.5919409110504
central	161		94.5919409110504
central	162		94.56163643064272
central	163		94.54939301808675
central	164		94.54939301808675
central	165		94.54939301808675
central	166		94.54939301808675
central	167		94.54939301808675
central	168		94.54939301808675
central	169		94.54939301808675
central	170		94.54939301808675
central	171		94.52806793712548
central	172		94.52402598319709
central	173		94.52206397749832
central	174		94.52206397749832
central	175		94.52525646354579
central	176		94.51411074914303
central	177		94.51411074914303
central	178		94.51411074914303
central	179		94.51411074914303
central	180		94.5226960887499
central	181		94.4878928197839
central	182		94.51319722314575
central	183		94.46381938876819
central	184		94.44360336265468
central	185		94.45193333095975
central	186		94.45105215145063
central	187		94.45105215145063
central	188		94.45105215145063
central	189		94.45713424206376
central	190		94.41727754778398
central	191		94.4043315705799
central	192		94.4043315705799
central	193		94.40886240959168
central	194		94.4031163049729
central	195		94.40511240959168
central	196		94.40299115043707
central	197		94.40299115043707
central	198		94.40299115043707
central	199		94.40299115043707
downstream	0		94.34609574682919
downstream	1		94.32828385726265
downstream	2		94.30367354964733
downstream	3		94.32303673477267
downstream	4		94.35557935740592
downstream	5		94.28520828894759
downstream	6		94.2694546294863
downstream	7		94.24478209447092
downstream	8		94.18955623204984
downstream	9		94.19586363088771
downstream	10		94.20784480316085
downstream	11		94.16375396975238
downstream	12		94.13668834250724
downstream	13		94.10374971518195
downstream	14		94.10236907939694
downstream	15		94.10548057459822
downstream	16		94.1075976666109
downstream	17		94.02354414007637
downstream	18		94.05057153146359
downstream	19		93.95914593449345
downstream	20		93.91891027117308
downstream	21		93.90392378612026
downstream	22		93.8661201391647
downstream	23		93.79727568475579
downstream	24		93.7090765032275
downstream	25		93.60898812120507
downstream	26		93.43617687964266
downstream	27		93.27064512517913
downstream	28		93.16450403484643
downstream	29		92.86809880593243
downstream	30		92.70278643748647
downstream	31		92.57069700435527
downstream	32		92.54285373201057
downstream	33		92.50750106449985
downstream	34		92.39666672259713
downstream	35		92.2575001780192
downstream	36		92.24769212445642
downstream	37		92.22782365985033
downstream	38		91.99445651235756
downstream	39		92.01372751261643
downstream	40		91.83018332959968
downstream	41		91.63821486064366
downstream	42		91.77282870730588
downstream	43		91.58172905329361
downstream	44		91.47907620880501
downstream	45		91.23536565155699
downstream	46		91.2776512331335
downstream	47		91.2838621291833
downstream	48		91.11279477837645
downstream	49		91.03725091557443
downstream	50		90.8781548684227
downstream	51		90.81726849928535
downstream	52		90.74350684677682
downstream	53		90.604278556252
downstream	54		90.53830436291572
downstream	55		90.56674127059551
downstream	56		90.40456860220316
downstream	57		90.12244210955842
downstream	58		90.11758684572129
downstream	59		90.00713916219289
downstream	60		89.90760604613551
downstream	61		89.91423013701583
downstream	62		89.62313563691245
downstream	63		89.64069957502896
downstream	64		89.73389781049256
downstream	65		89.48063084607628
downstream	66		89.32082847337921
downstream	67		89.60050421213582
downstream	68		89.40092708478589
downstream	69		89.30893893754862
downstream	70		89.44941791495168
downstream	71		89.30962863393465
downstream	72		89.37649410554008
downstream	73		89.31225681481104
downstream	74		89.18204806289486
downstream	75		89.07885149762234
downstream	76		89.05345212398075
downstream	77		89.32376647512596
downstream	78		88.94520913815875
downstream	79		88.89911545615249
downstream	80		88.85292590583698
downstream	81		88.633034622244
downstream	82		88.80184798635125
downstream	83		88.63125807981154
downstream	84		88.824713491719
downstream	85		88.73200320322044
downstream	86		88.77782078054858
downstream	87		88.90562227186189
downstream	88		88.79255069073595
downstream	89		88.82861059052604
downstream	90		88.99064782820189
downstream	91		88.95552458486026
downstream	92		88.94154343817864
downstream	93		89.16687063974084
downstream	94		89.05320530554896
downstream	95		89.17475184048612
downstream	96		89.25837589130354
downstream	97		89.1411645689676
downstream	98		89.22241399990091
downstream	99		89.33951920814097
downstream	100		89.0321303793799
downstream	101		89.05695816540137
downstream	102		89.34112335460773
downstream	103		89.1382075548172
downstream	104		89.14652075744482
downstream	105		88.97588554670051
downstream	106		89.07558146862372
downstream	107		89.23620879157036
downstream	108		89.22731179056815
downstream	109		89.20556154622359
downstream	110		88.86090658113251
downstream	111		88.73115865619862
downstream	112		88.8450917952801
downstream	113		88.95187874466072
downstream	114		88.85670590458425
downstream	115		88.8797500686831
downstream	116		88.80636313806278
downstream	117		88.79011813129989
downstream	118		88.63887483757662
downstream	119		88.56177458509674
downstream	120		88.39140679886127
downstream	121		88.49447984859658
downstream	122		88.33274194071407
downstream	123		88.27692122039701
downstream	124		88.41367020034322
downstream	125		88.26562971044903
downstream	126		88.36949437602574
downstream	127		88.43315615613237
downstream	128		88.48097293301142
downstream	129		88.5841184424191
downstream	130		88.37042085972487
downstream	131		88.61719017717509
downstream	132		88.54538091661867
downstream	133		88.60505060456757
downstream	134		88.5909362629183
downstream	135		88.51556288170873
downstream	136		88.64847769381221
downstream	137		88.46563404509165
downstream	138		88.43111257715528
downstream	139		88.41000657186021
downstream	140		88.73081200347974
downstream	141		88.37390250191002
downstream	142		88.16704119440993
downstream	143		88.32984430059736
downstream	144		88.1498178101756
downstream	145		88.0361732613852
downstream	146		88.17596434911093
downstream	147		88.21891128570022
downstream	148		88.25502639886105
downstream	149		88.32502942079458
downstream	150		88.37845937933075
downstream	151		88.40931403766979
downstream	152		88.54387828563024
downstream	153		88.61527364305954
downstream	154		88.48105248989262
downstream	155		88.47443575419268
downstream	156		88.54700652997946
downstream	157		88.38614301127325
downstream	158		88.46746443195737
downstream	159		88.4695596973053
downstream	160		88.48705019950867
downstream	161		88.69834312356534
downstream	162		88.54280636997936
downstream	163		88.74307665156857
downstream	164		88.73891021043826
downstream	165		88.52739209860964
downstream	166		88.65559130225448
downstream	167		88.69763757317673
downstream	168		88.56780063011796
downstream	169		88.6996414031239
downstream	170		88.87515754233799
downstream	171		88.885595384826
downstream	172		88.90872753146805
downstream	173		88.91067295045387
downstream	174		88.87323758884328
downstream	175		89.01594892817394
downstream	176		88.83835369980146
downstream	177		88.90044107616744
downstream	178		88.86698581950408
downstream	179		88.61723365164498
downstream	180		88.65415721078185
downstream	181		88.63642199140607
downstream	182		88.5457854746034
downstream	183		88.57486768936269
downstream	184		88.76161615900497
downstream	185		88.75861037298314
downstream	186		88.82884467609937
downstream	187		88.75921238385715
downstream	188		89.0480188905249
downstream	189		89.20453299815571
downstream	190		89.16415094422416
downstream	191		89.23984089649085
downstream	192		89.19561458833378
downstream	193		89.33634222780957
downstream	194		89.06299976906159
downstream	195		89.24256291769552
downstream	196		89.0627548454747
downstream	197		89.3038568366183
downstream	198		89.21644679676507
downstream	199		89.25311266667916
