# Supplementary material for: A mammalian-like piRNA pathway in Axolotl reveals the origins of piRNA-directed DNA methylation
Source: EMBO J. 2025 Nov 13;45(6):1933–56. doi: 10.1038/s44318-025-00631-w (PMC7618676; doi:10.1038/s44318-025-00631-w)
Supplement: Supplementary file 13 — Source data Fig. 7 [file 44318_2025_631_MOESM13_ESM.zip › Figure 7/7D/QuantificationTrend_LINE-RTE-all.txt]

region	bin	Not Overlapping exon - AmexM.R1_val_1_bismark_bt2_pe.deduplicated.bismark.cov.gz
upstream	0		89.2457646839623
upstream	1		89.25687047784719
upstream	2		89.24561864335115
upstream	3		89.25229731062171
upstream	4		89.26185923908108
upstream	5		89.26278376944147
upstream	6		89.25989348186222
upstream	7		89.26293396917968
upstream	8		89.27233198183421
upstream	9		89.27799732684656
upstream	10		89.28141007316857
upstream	11		89.28267816558862
upstream	12		89.28345616689226
upstream	13		89.27797028252549
upstream	14		89.28547185040337
upstream	15		89.27256978862779
upstream	16		89.26274469178792
upstream	17		89.27422751292944
upstream	18		89.27037596313441
upstream	19		89.27959188844086
upstream	20		89.28824028831517
upstream	21		89.27062737655143
upstream	22		89.27207719185157
upstream	23		89.26757326398034
upstream	24		89.27344299315239
upstream	25		89.26808303690345
upstream	26		89.281090797021
upstream	27		89.27059584871252
upstream	28		89.25834746334378
upstream	29		89.25371031084019
upstream	30		89.26943168132446
upstream	31		89.25602232594096
upstream	32		89.25182074396287
upstream	33		89.25583778424982
upstream	34		89.2528183250837
upstream	35		89.25177682287679
upstream	36		89.25932237189251
upstream	37		89.25698410497122
upstream	38		89.24164279226747
upstream	39		89.23620523475779
upstream	40		89.24804733612075
upstream	41		89.23982576238198
upstream	42		89.26167438850973
upstream	43		89.26690344021847
upstream	44		89.26921125437316
upstream	45		89.27080303620149
upstream	46		89.27925097787228
upstream	47		89.26030500066062
upstream	48		89.24355340690163
upstream	49		89.23575837124139
upstream	50		89.23049641237039
upstream	51		89.22564544109851
upstream	52		89.23824981233224
upstream	53		89.23160165513279
upstream	54		89.24064296078366
upstream	55		89.24943384934
upstream	56		89.2304549223543
upstream	57		89.22827383356596
upstream	58		89.22999433041271
upstream	59		89.22246779132213
upstream	60		89.2408521133439
upstream	61		89.23988605758176
upstream	62		89.23492733216547
upstream	63		89.2382428190323
upstream	64		89.22508077176641
upstream	65		89.21825117439053
upstream	66		89.21907556508081
upstream	67		89.22615793212802
upstream	68		89.21367727847165
upstream	69		89.20887558757443
upstream	70		89.20158300315006
upstream	71		89.18275365102572
upstream	72		89.19018926479437
upstream	73		89.18363512520669
upstream	74		89.18150190263893
upstream	75		89.20356867464771
upstream	76		89.1996811115143
upstream	77		89.20149932228581
upstream	78		89.1931993372241
upstream	79		89.19296749306429
upstream	80		89.20775350298219
upstream	81		89.20189355973162
upstream	82		89.19516903235244
upstream	83		89.2151227955883
upstream	84		89.20214754169817
upstream	85		89.20876791099539
upstream	86		89.20942298421657
upstream	87		89.20596776301643
upstream	88		89.20500988840519
upstream	89		89.22497048508274
upstream	90		89.21068993018709
upstream	91		89.22339572266544
upstream	92		89.21911290835634
upstream	93		89.22731500720553
upstream	94		89.2388656169958
upstream	95		89.26310285741818
upstream	96		89.26438246898681
upstream	97		89.26301379740363
upstream	98		89.26757386090542
upstream	99		89.29161423846388
upstream	100		89.28593279477052
upstream	101		89.29709888456723
upstream	102		89.31483915648622
upstream	103		89.31292637837208
upstream	104		89.33351513329414
upstream	105		89.3464238997384
upstream	106		89.34778315324789
upstream	107		89.37763037710388
upstream	108		89.3951157375612
upstream	109		89.40191152688185
upstream	110		89.42109182258211
upstream	111		89.44275398613452
upstream	112		89.44986811020084
upstream	113		89.47085248669676
upstream	114		89.49698355203394
upstream	115		89.53714866270452
upstream	116		89.55551960258043
upstream	117		89.58965093459747
upstream	118		89.62049130440633
upstream	119		89.64374053761766
upstream	120		89.67085866050438
upstream	121		89.68486126649387
upstream	122		89.71490948443234
upstream	123		89.75858395226075
upstream	124		89.80342272140702
upstream	125		89.83947148698665
upstream	126		89.8745891478785
upstream	127		89.91066580702403
upstream	128		89.93448701224406
upstream	129		89.97015094360414
upstream	130		90.00384259220658
upstream	131		90.03119319376657
upstream	132		90.08505554091593
upstream	133		90.12815555032522
upstream	134		90.16531992624952
upstream	135		90.20461378583373
upstream	136		90.25239508977495
upstream	137		90.2657187344669
upstream	138		90.30917556819045
upstream	139		90.33885568403127
upstream	140		90.3631244091512
upstream	141		90.40164457559182
upstream	142		90.43891546521452
upstream	143		90.46580399563614
upstream	144		90.50083283486941
upstream	145		90.52982248173205
upstream	146		90.55892003779726
upstream	147		90.59922876850946
upstream	148		90.63770712906991
upstream	149		90.66361625131967
upstream	150		90.69948844425392
upstream	151		90.73806928554525
upstream	152		90.76837536874463
upstream	153		90.79366027360673
upstream	154		90.83200526971997
upstream	155		90.86203115473859
upstream	156		90.88983419629332
upstream	157		90.92557452167418
upstream	158		90.95909008992899
upstream	159		90.9863763753945
upstream	160		91.01586426929299
upstream	161		91.0614087193321
upstream	162		91.08259942585765
upstream	163		91.11282585618345
upstream	164		91.14052039965482
upstream	165		91.16807469277731
upstream	166		91.20846735321942
upstream	167		91.25360749354468
upstream	168		91.29432233709142
upstream	169		91.32969918093147
upstream	170		91.36270597203934
upstream	171		91.39760875383118
upstream	172		91.43088305889776
upstream	173		91.46016723092508
upstream	174		91.51684061461145
upstream	175		91.56823963106204
upstream	176		91.60522131347025
upstream	177		91.6359405862298
upstream	178		91.70158028740359
upstream	179		91.74662187801565
upstream	180		91.79534401984506
upstream	181		91.86091815050061
upstream	182		91.91937439304395
upstream	183		91.97047462949818
upstream	184		92.03294736884419
upstream	185		92.07412890084771
upstream	186		92.14475324534543
upstream	187		92.19973522600556
upstream	188		92.24070319709809
upstream	189		92.29297740391533
upstream	190		92.33255274943183
upstream	191		92.37617004184362
upstream	192		92.41924132126644
upstream	193		92.45983130378684
upstream	194		92.48653999342783
upstream	195		92.51852051152017
upstream	196		92.55881443395937
upstream	197		92.5871111093676
upstream	198		92.5945340179514
upstream	199		92.67218230218974
central	0		92.87088050050167
central	1		92.73687968171052
central	2		92.6939011208741
central	3		92.6777357585333
central	4		92.68099085615407
central	5		92.68094052026633
central	6		92.67956419344154
central	7		92.68736843878229
central	8		92.69022385771412
central	9		92.69322755944044
central	10		92.69124614848174
central	11		92.69245939187772
central	12		92.6958190590069
central	13		92.70027394103467
central	14		92.70907310112854
central	15		92.70769723164747
central	16		92.71226130590779
central	17		92.71431806820489
central	18		92.7193151204568
central	19		92.72024192200807
central	20		92.7211656604005
central	21		92.72829506256298
central	22		92.72946286240581
central	23		92.72890927033373
central	24		92.73176113916574
central	25		92.73684342765685
central	26		92.73849050065546
central	27		92.74188776570377
central	28		92.74403006686745
central	29		92.74935792771042
central	30		92.75075755225367
central	31		92.7576108750989
central	32		92.75993566616023
central	33		92.76175924266188
central	34		92.76340882798775
central	35		92.76418409068593
central	36		92.76505579230184
central	37		92.76653457057006
central	38		92.76922150047105
central	39		92.77041920916653
central	40		92.77274800738306
central	41		92.77585270825772
central	42		92.77824014492074
central	43		92.77903653998487
central	44		92.779760668489
central	45		92.78220477039339
central	46		92.78240903976437
central	47		92.7830990651559
central	48		92.78652130295501
central	49		92.78816580181127
central	50		92.79092187193837
central	51		92.79341121329978
central	52		92.79651973608863
central	53		92.79509475351388
central	54		92.79583902815224
central	55		92.79889910018561
central	56		92.80304348685958
central	57		92.80527441180189
central	58		92.80730262497943
central	59		92.80721736205865
central	60		92.80946975269876
central	61		92.80986323616129
central	62		92.81004379449061
central	63		92.8109572369387
central	64		92.81296059305195
central	65		92.81297300766578
central	66		92.81564798038914
central	67		92.8178222781157
central	68		92.81795979383601
central	69		92.81924282397318
central	70		92.82270958596904
central	71		92.8249924990656
central	72		92.82838840141365
central	73		92.82570543989881
central	74		92.82570597368061
central	75		92.82805830223793
central	76		92.8308827543443
central	77		92.83242629892105
central	78		92.83254670444921
central	79		92.83279192577865
central	80		92.83293413089257
central	81		92.83491595916801
central	82		92.83664002939132
central	83		92.83775852281967
central	84		92.84017820594411
central	85		92.84374822532801
central	86		92.84315880954084
central	87		92.8440033644572
central	88		92.8424760314149
central	89		92.8442636775375
central	90		92.8456310292073
central	91		92.84457544080729
central	92		92.84536415270446
central	93		92.84711718600461
central	94		92.84749949104453
central	95		92.84765267923406
central	96		92.8485410859273
central	97		92.84809492420665
central	98		92.84876191686884
central	99		92.84998427262518
central	100		92.85031445875366
central	101		92.84902425564096
central	102		92.84758897350873
central	103		92.84977017091343
central	104		92.84912594154045
central	105		92.84837344875146
central	106		92.8481996131294
central	107		92.85131371009749
central	108		92.85310313748853
central	109		92.85265752114773
central	110		92.85313695582327
central	111		92.8536189960371
central	112		92.85455168537788
central	113		92.85262562288591
central	114		92.85243847423676
central	115		92.8530603983835
central	116		92.85301762496772
central	117		92.8533009610379
central	118		92.85237243896887
central	119		92.85305186091466
central	120		92.85437396681257
central	121		92.85555169621455
central	122		92.85615636040063
central	123		92.85622979610655
central	124		92.85627193868731
central	125		92.85692547638963
central	126		92.85722852657729
central	127		92.85673949480164
central	128		92.85749393459136
central	129		92.85732833564015
central	130		92.85815840701423
central	131		92.85980029662893
central	132		92.8594272205788
central	133		92.86231235874138
central	134		92.86233088826877
central	135		92.86017369165086
central	136		92.86240532454491
central	137		92.86268259686507
central	138		92.8641832100188
central	139		92.86636760298089
central	140		92.8661614985888
central	141		92.8664320648291
central	142		92.8668966265499
central	143		92.86745748388306
central	144		92.86984742214138
central	145		92.8713593431339
central	146		92.87091566023992
central	147		92.87333062597357
central	148		92.87428921349183
central	149		92.87698964304383
central	150		92.87683479488432
central	151		92.874599630868
central	152		92.87532645567201
central	153		92.87346092670687
central	154		92.87298071895434
central	155		92.87481236072826
central	156		92.87438710857167
central	157		92.87391702530884
central	158		92.87278865105014
central	159		92.87065073759165
central	160		92.86977424309244
central	161		92.87015612294036
central	162		92.87145310861887
central	163		92.87107047337211
central	164		92.87164069709858
central	165		92.87284284219106
central	166		92.8711627696292
central	167		92.87205335891285
central	168		92.87158119058009
central	169		92.87236844060281
central	170		92.87360374921444
central	171		92.87372579842605
central	172		92.87389430342634
central	173		92.871900740099
central	174		92.8735920354729
central	175		92.8741381964831
central	176		92.8741009042444
central	177		92.87350468064598
central	178		92.87451655599335
central	179		92.87324906975654
central	180		92.8736926290039
central	181		92.87391176094052
central	182		92.87410049345009
central	183		92.87352465546736
central	184		92.87393625082969
central	185		92.87415104854202
central	186		92.87692746896239
central	187		92.87600498620014
central	188		92.87599289882824
central	189		92.87577957527543
central	190		92.87803647053146
central	191		92.8794658837096
central	192		92.87815257509475
central	193		92.8815722032482
central	194		92.88078264192974
central	195		92.88439083673377
central	196		92.88525909112393
central	197		92.90046073277178
central	198		92.96932241705089
central	199		93.1172509073319
downstream	0		92.90961745782221
downstream	1		92.90720130412717
downstream	2		92.91154777471164
downstream	3		92.88213075426489
downstream	4		92.8776092239841
downstream	5		92.84588972359157
downstream	6		92.82044110541649
downstream	7		92.79117356114998
downstream	8		92.76889199725545
downstream	9		92.74168741710004
downstream	10		92.71084693188257
downstream	11		92.66696982124029
downstream	12		92.60956357085801
downstream	13		92.55997631144133
downstream	14		92.54003637533553
downstream	15		92.4696812274659
downstream	16		92.42192874824363
downstream	17		92.38152286861872
downstream	18		92.34725071454893
downstream	19		92.302092989682
downstream	20		92.25021817524625
downstream	21		92.19629364330697
downstream	22		92.16029881302708
downstream	23		92.12975866502755
downstream	24		92.07967089430015
downstream	25		92.04145138071719
downstream	26		92.00623708011138
downstream	27		91.95978961637545
downstream	28		91.92371204187089
downstream	29		91.87754818565409
downstream	30		91.84118222753379
downstream	31		91.81320148245904
downstream	32		91.75713930722489
downstream	33		91.7243780168994
downstream	34		91.67283912083663
downstream	35		91.65629890667572
downstream	36		91.63168168553027
downstream	37		91.60771407424967
downstream	38		91.57336642422223
downstream	39		91.52418774775485
downstream	40		91.49200548303769
downstream	41		91.44883664453072
downstream	42		91.42384653222834
downstream	43		91.40710317546537
downstream	44		91.38225866591915
downstream	45		91.36055671529385
downstream	46		91.3479188900171
downstream	47		91.32040609569846
downstream	48		91.30213198274957
downstream	49		91.29355561532235
downstream	50		91.26765321058555
downstream	51		91.26340205120322
downstream	52		91.24895462246069
downstream	53		91.24901479846463
downstream	54		91.2423498387634
downstream	55		91.23700891842857
downstream	56		91.22921505098603
downstream	57		91.20959415059848
downstream	58		91.20580386096276
downstream	59		91.196252735808
downstream	60		91.1795361621669
downstream	61		91.17436585132128
downstream	62		91.16834880990994
downstream	63		91.15863297729352
downstream	64		91.14236372501493
downstream	65		91.14819215037409
downstream	66		91.15634812398658
downstream	67		91.1575159967448
downstream	68		91.15884043775738
downstream	69		91.15881130802846
downstream	70		91.14744853060718
downstream	71		91.15906438556077
downstream	72		91.15702619932173
downstream	73		91.13408646493465
downstream	74		91.12401742410214
downstream	75		91.12169292590055
downstream	76		91.1176990779307
downstream	77		91.12149257729057
downstream	78		91.10928209272014
downstream	79		91.10326585629701
downstream	80		91.10320081919336
downstream	81		91.08966482805367
downstream	82		91.07595797788204
downstream	83		91.07378760323812
downstream	84		91.0688273203212
downstream	85		91.05095057764007
downstream	86		91.05359564251506
downstream	87		91.04597750034185
downstream	88		91.039884464988
downstream	89		91.03380059501397
downstream	90		91.02575340181913
downstream	91		91.02222498021861
downstream	92		90.99209096515838
downstream	93		90.99873437824378
downstream	94		90.97888485782562
downstream	95		90.97503415891045
downstream	96		90.96869357672027
downstream	97		90.97490159987412
downstream	98		90.972618748289
downstream	99		90.95278276161854
downstream	100		90.93751285898195
downstream	101		90.928632368915
downstream	102		90.92657787989643
downstream	103		90.91720269961513
downstream	104		90.90130093935984
downstream	105		90.90122739500882
downstream	106		90.91655674525745
downstream	107		90.90151363429568
downstream	108		90.89643364568443
downstream	109		90.88009142602608
downstream	110		90.85515067914908
downstream	111		90.8616928406577
downstream	112		90.85288859558919
downstream	113		90.84195892345474
downstream	114		90.84739095642257
downstream	115		90.84097446092856
downstream	116		90.83851605594528
downstream	117		90.85008979757843
downstream	118		90.84166143939582
downstream	119		90.82557407289802
downstream	120		90.81900856410974
downstream	121		90.80720305321157
downstream	122		90.80290949589873
downstream	123		90.80635539072169
downstream	124		90.79101505798177
downstream	125		90.79070702033525
downstream	126		90.78973411204876
downstream	127		90.77313428990925
downstream	128		90.77467458731765
downstream	129		90.76554205170969
downstream	130		90.75831241292401
downstream	131		90.76123163632104
downstream	132		90.76401803339479
downstream	133		90.76717930295399
downstream	134		90.75826557482789
downstream	135		90.74589975663454
downstream	136		90.73595799881393
downstream	137		90.74134032886916
downstream	138		90.72930553280912
downstream	139		90.7288207570247
downstream	140		90.72218320927225
downstream	141		90.71908113735526
downstream	142		90.70813090818103
downstream	143		90.72281742844233
downstream	144		90.71954566735617
downstream	145		90.71740836564416
downstream	146		90.70611658833612
downstream	147		90.70469303859163
downstream	148		90.70308868517206
downstream	149		90.68514256151917
downstream	150		90.68730698650543
downstream	151		90.67752706429162
downstream	152		90.68633161707395
downstream	153		90.67185550818982
downstream	154		90.6700527548267
downstream	155		90.67686813848877
downstream	156		90.66031279834773
downstream	157		90.66559877748249
downstream	158		90.668245465186
downstream	159		90.65948696454552
downstream	160		90.66685340459611
downstream	161		90.66584381541101
downstream	162		90.67751507104329
downstream	163		90.66412309678432
downstream	164		90.65389305313109
downstream	165		90.66123439991996
downstream	166		90.65944678545459
downstream	167		90.66081343740319
downstream	168		90.64237496736213
downstream	169		90.63862030040643
downstream	170		90.63930837708054
downstream	171		90.63248567314162
downstream	172		90.62851366933555
downstream	173		90.61706262420022
downstream	174		90.61833314413076
downstream	175		90.62477176282839
downstream	176		90.61734974746176
downstream	177		90.60967914210535
downstream	178		90.60934847566014
downstream	179		90.58983930447235
downstream	180		90.57636398610694
downstream	181		90.57252044662991
downstream	182		90.57146409654874
downstream	183		90.5612079161574
downstream	184		90.54495595304031
downstream	185		90.54626507035262
downstream	186		90.54268773415129
downstream	187		90.54595525492718
downstream	188		90.54299575805054
downstream	189		90.54114494981299
downstream	190		90.54574062633745
downstream	191		90.53314626609009
downstream	192		90.51743650522535
downstream	193		90.51124255937697
downstream	194		90.51136704178873
downstream	195		90.49792983308396
downstream	196		90.50726465828606
downstream	197		90.4923616062248
downstream	198		90.49305793806978
downstream	199		90.4818296654392
