# Supplementary material for: A mammalian-like piRNA pathway in Axolotl reveals the origins of piRNA-directed DNA methylation
Source: EMBO J. 2025 Nov 13;45(6):1933–56. doi: 10.1038/s44318-025-00631-w (PMC7618676; doi:10.1038/s44318-025-00631-w)
Supplement: Supplementary file 13 — Source data Fig. 7 [file 44318_2025_631_MOESM13_ESM.zip › Figure 7/7D/QuantificationTrend_LTR-ERV1-active.txt]

region	bin	Not Overlapping exon - AmexM.R1_val_1_bismark_bt2_pe.deduplicated.bismark.cov.gz
upstream	0		84.18436646006704
upstream	1		84.25227157013471
upstream	2		84.23068942363243
upstream	3		84.32806090878228
upstream	4		84.27892751244343
upstream	5		84.36880202823727
upstream	6		84.25590475255898
upstream	7		84.25114067122907
upstream	8		84.27467232929551
upstream	9		84.27941110118508
upstream	10		84.27424232784774
upstream	11		84.23804143977009
upstream	12		84.22383325082062
upstream	13		84.21469648767743
upstream	14		84.2844409351628
upstream	15		84.24684562883157
upstream	16		84.3147486714948
upstream	17		84.31203401965445
upstream	18		84.27763013001754
upstream	19		84.29537060423769
upstream	20		84.24995822346169
upstream	21		84.33567535505374
upstream	22		84.40126990691833
upstream	23		84.3864969338049
upstream	24		84.3893303469594
upstream	25		84.39087146295216
upstream	26		84.46101259961841
upstream	27		84.50571653242561
upstream	28		84.57587214861582
upstream	29		84.54678545878177
upstream	30		84.61840961515117
upstream	31		84.61634107654257
upstream	32		84.6709813339605
upstream	33		84.63027831890403
upstream	34		84.63599050369344
upstream	35		84.78512381486806
upstream	36		84.79342080571435
upstream	37		84.84765500710392
upstream	38		84.93823733181121
upstream	39		84.97367471314766
upstream	40		85.0679853119921
upstream	41		85.05497472868667
upstream	42		85.09387072791725
upstream	43		85.0845571537086
upstream	44		85.15335716435494
upstream	45		85.20780690053604
upstream	46		85.29776721813259
upstream	47		85.31521675210811
upstream	48		85.41596885244562
upstream	49		85.41828438896451
upstream	50		85.53752250618604
upstream	51		85.56699555397783
upstream	52		85.56967894847908
upstream	53		85.6444752866873
upstream	54		85.63487963980052
upstream	55		85.65192186586815
upstream	56		85.75658337589554
upstream	57		85.80880302865062
upstream	58		85.81687058233317
upstream	59		85.90169775292905
upstream	60		86.00698203041685
upstream	61		86.05889594920565
upstream	62		86.11357999377172
upstream	63		86.23613379994114
upstream	64		86.26040004450849
upstream	65		86.28919927644463
upstream	66		86.36606396366075
upstream	67		86.33399161473683
upstream	68		86.41505294521838
upstream	69		86.49484311433939
upstream	70		86.50823341798782
upstream	71		86.58464337793049
upstream	72		86.69705921551038
upstream	73		86.7109489630828
upstream	74		86.72767654788406
upstream	75		86.82450863462219
upstream	76		86.84173728273159
upstream	77		86.90533613270686
upstream	78		86.93255137054419
upstream	79		86.94694410648275
upstream	80		86.90643802301442
upstream	81		86.95231016961672
upstream	82		86.9720670676876
upstream	83		86.98699913242469
upstream	84		87.04794000069488
upstream	85		87.0529898740099
upstream	86		87.09803470609194
upstream	87		87.10033471604507
upstream	88		87.15645629564081
upstream	89		87.20977214088572
upstream	90		87.23781571489246
upstream	91		87.26734107009604
upstream	92		87.36231143526474
upstream	93		87.42107199395127
upstream	94		87.45881113727619
upstream	95		87.50635793110479
upstream	96		87.61324073968227
upstream	97		87.63786797180474
upstream	98		87.67322774031322
upstream	99		87.66258547945043
upstream	100		87.72874840547202
upstream	101		87.77614248824422
upstream	102		87.82516974367157
upstream	103		87.83051902718496
upstream	104		87.87719625223802
upstream	105		87.95920447040582
upstream	106		87.99583063054934
upstream	107		87.98804896869896
upstream	108		88.06180646728747
upstream	109		88.0938569641598
upstream	110		88.05577396242117
upstream	111		88.03389594557498
upstream	112		88.07985474306032
upstream	113		88.10809651063852
upstream	114		88.15188388078774
upstream	115		88.27262830761774
upstream	116		88.27208028973592
upstream	117		88.28341212139496
upstream	118		88.33001282814787
upstream	119		88.42015223083156
upstream	120		88.48946863653303
upstream	121		88.52034755075339
upstream	122		88.58201757837398
upstream	123		88.58984664137529
upstream	124		88.6894708735859
upstream	125		88.7499169073465
upstream	126		88.7677332778047
upstream	127		88.90218958139218
upstream	128		88.97930928077126
upstream	129		89.06497752643322
upstream	130		89.15813651181053
upstream	131		89.24356974295823
upstream	132		89.31987291534611
upstream	133		89.35971149082742
upstream	134		89.48389568067101
upstream	135		89.57819866141409
upstream	136		89.69850426415785
upstream	137		89.75105739263812
upstream	138		89.79434391354592
upstream	139		89.84810853966735
upstream	140		89.92707752423051
upstream	141		90.02050665877265
upstream	142		90.08981313917566
upstream	143		90.14842892360815
upstream	144		90.2109041006656
upstream	145		90.23226520203247
upstream	146		90.350974267727
upstream	147		90.38692694170842
upstream	148		90.5090608828901
upstream	149		90.5749419988207
upstream	150		90.6298337399259
upstream	151		90.65364641951372
upstream	152		90.71764526001962
upstream	153		90.76428330453405
upstream	154		90.8449129516203
upstream	155		90.87166212031133
upstream	156		90.91330647751565
upstream	157		90.99624430945114
upstream	158		91.05093061010807
upstream	159		91.06257126142842
upstream	160		91.16536052900818
upstream	161		91.25735512765479
upstream	162		91.33303904840551
upstream	163		91.40762312330574
upstream	164		91.41720553821493
upstream	165		91.5237830523999
upstream	166		91.59155886957612
upstream	167		91.60387260300234
upstream	168		91.70167954503478
upstream	169		91.69248467764477
upstream	170		91.72253218368968
upstream	171		91.72591284645341
upstream	172		91.77474380200059
upstream	173		91.85127438047479
upstream	174		91.90888393252044
upstream	175		91.9327388505716
upstream	176		91.99709335267434
upstream	177		92.00929967380269
upstream	178		92.08280159101177
upstream	179		92.16391282500705
upstream	180		92.23561097741714
upstream	181		92.26028513605549
upstream	182		92.30949184492799
upstream	183		92.33047848614673
upstream	184		92.3636988094321
upstream	185		92.43009513153649
upstream	186		92.43750723017929
upstream	187		92.48448950515389
upstream	188		92.52785395703916
upstream	189		92.57647118300402
upstream	190		92.59433716955361
upstream	191		92.57828413844183
upstream	192		92.57672372551929
upstream	193		92.60658576582537
upstream	194		92.65876604039316
upstream	195		92.66897698566234
upstream	196		92.68504845770654
upstream	197		92.71081340838076
upstream	198		92.72715348462879
upstream	199		92.7300480881248
central	0		92.73253901829207
central	1		92.74927334616117
central	2		92.7535289082153
central	3		92.77086102899705
central	4		92.77049645960331
central	5		92.78043519678755
central	6		92.78469457654974
central	7		92.78499715207491
central	8		92.77585139402828
central	9		92.76803955096743
central	10		92.76248627958569
central	11		92.7608733035397
central	12		92.75624293266179
central	13		92.75969363519879
central	14		92.76472248279804
central	15		92.76283869966761
central	16		92.75382391213624
central	17		92.77103630997996
central	18		92.77659982201818
central	19		92.78027065443018
central	20		92.78904157794257
central	21		92.78029471029315
central	22		92.77233177777786
central	23		92.7830374297265
central	24		92.7833125832979
central	25		92.77030295099223
central	26		92.77330921877126
central	27		92.77588890501504
central	28		92.78254260309623
central	29		92.79381338313773
central	30		92.79099255843558
central	31		92.79003389931874
central	32		92.78664231273414
central	33		92.78274240348789
central	34		92.78747267657106
central	35		92.79642897665238
central	36		92.7817270134627
central	37		92.78421091509291
central	38		92.79496062283776
central	39		92.79172669929748
central	40		92.7949533685424
central	41		92.7925732852197
central	42		92.7981810512947
central	43		92.79133932780694
central	44		92.7941535295595
central	45		92.7931013345957
central	46		92.80202323186326
central	47		92.7975752424153
central	48		92.80171157957894
central	49		92.80744476950868
central	50		92.81522371352341
central	51		92.8162099571664
central	52		92.82164905026387
central	53		92.82179753197671
central	54		92.82022391025376
central	55		92.82944988440148
central	56		92.82966320991396
central	57		92.83337776806988
central	58		92.82326958736594
central	59		92.83260272082809
central	60		92.82202197016149
central	61		92.8185746910678
central	62		92.81422213029771
central	63		92.81480769347375
central	64		92.8124933563613
central	65		92.8114580498918
central	66		92.80139973616093
central	67		92.79711000099618
central	68		92.79146862979498
central	69		92.78854635853122
central	70		92.79352662236435
central	71		92.78382878003252
central	72		92.7824595683979
central	73		92.7809474299519
central	74		92.78453801879652
central	75		92.78436643226107
central	76		92.7850463227799
central	77		92.78634645907957
central	78		92.79750566055884
central	79		92.78999447966775
central	80		92.8019456472701
central	81		92.79792730179891
central	82		92.80263356873483
central	83		92.79414209332586
central	84		92.79913184168126
central	85		92.79743050211567
central	86		92.79044830395515
central	87		92.79870036909391
central	88		92.80673765532272
central	89		92.80766550441881
central	90		92.81106747167546
central	91		92.80795841544732
central	92		92.8145355057873
central	93		92.81273676943682
central	94		92.8223560855436
central	95		92.82923768342907
central	96		92.82677379084454
central	97		92.82763818597842
central	98		92.83311860879967
central	99		92.83467931553797
central	100		92.83892638102827
central	101		92.84265736827503
central	102		92.84924198789635
central	103		92.85414442683657
central	104		92.85574467558133
central	105		92.85280283530764
central	106		92.86103063513805
central	107		92.85638160247127
central	108		92.8591278343582
central	109		92.86944697739399
central	110		92.86715497552377
central	111		92.86018056070958
central	112		92.86409892756811
central	113		92.86920766479015
central	114		92.86838252548017
central	115		92.87151690038704
central	116		92.86427455561174
central	117		92.8744171672745
central	118		92.87684081951457
central	119		92.87162197347358
central	120		92.86634433103639
central	121		92.87036155709352
central	122		92.87895432572577
central	123		92.88718092725784
central	124		92.89175003601528
central	125		92.90363344483555
central	126		92.91548503917238
central	127		92.92034509725632
central	128		92.92860035728303
central	129		92.92653860723438
central	130		92.94256372594482
central	131		92.95162048770091
central	132		92.9586470624439
central	133		92.95025996133808
central	134		92.95321538917901
central	135		92.95722202232862
central	136		92.96901096265965
central	137		92.98008533179208
central	138		92.98446466766276
central	139		92.98149387338313
central	140		92.9895474170858
central	141		92.99662325576983
central	142		92.99861673723612
central	143		93.01152649915672
central	144		93.01874507269478
central	145		93.00165085967178
central	146		93.01575794493452
central	147		93.01798415577251
central	148		93.03031641663193
central	149		93.03584253504306
central	150		93.03894980845266
central	151		93.05750011901817
central	152		93.054433741968
central	153		93.06868583077491
central	154		93.08333542706414
central	155		93.09272165667821
central	156		93.10185891735041
central	157		93.09918022931403
central	158		93.11209965310043
central	159		93.12088250314316
central	160		93.12824818009985
central	161		93.13822379946738
central	162		93.14455682671294
central	163		93.15922033276244
central	164		93.17356565172165
central	165		93.17792886189363
central	166		93.19210129718371
central	167		93.21082410189496
central	168		93.22347920337658
central	169		93.24340656594386
central	170		93.24809492834017
central	171		93.25253216393386
central	172		93.26116195756966
central	173		93.26764875192605
central	174		93.27947697857721
central	175		93.30399941095632
central	176		93.31929393797246
central	177		93.32762592122934
central	178		93.32568570348845
central	179		93.35283358249579
central	180		93.36584687695012
central	181		93.36163217657919
central	182		93.37022648648063
central	183		93.38274159678733
central	184		93.38425000436159
central	185		93.39247620921418
central	186		93.39683795524967
central	187		93.40607290418747
central	188		93.40926221935602
central	189		93.42304961100041
central	190		93.43817799312248
central	191		93.44007439825484
central	192		93.44224213306767
central	193		93.44319027782134
central	194		93.45494296363515
central	195		93.44985172828179
central	196		93.45097296072942
central	197		93.45955549556406
central	198		93.45264039262658
central	199		93.45939781900938
downstream	0		93.46840399731867
downstream	1		93.46833000915238
downstream	2		93.48233005447578
downstream	3		93.51542988255419
downstream	4		93.54814949874765
downstream	5		93.54194144997827
downstream	6		93.55003302227799
downstream	7		93.55345834005391
downstream	8		93.53721172771375
downstream	9		93.53211757048571
downstream	10		93.52312918111784
downstream	11		93.51106401116344
downstream	12		93.49935999537576
downstream	13		93.47515107783137
downstream	14		93.48185018392968
downstream	15		93.47116474450785
downstream	16		93.44406738011574
downstream	17		93.42790382541763
downstream	18		93.44106706531753
downstream	19		93.44504137157647
downstream	20		93.41755900346743
downstream	21		93.3830086331513
downstream	22		93.37699541137094
downstream	23		93.34433595481214
downstream	24		93.33108787353021
downstream	25		93.32517782136249
downstream	26		93.32355291881638
downstream	27		93.2981758843039
downstream	28		93.25246274251384
downstream	29		93.26029611994197
downstream	30		93.24606167344648
downstream	31		93.23603026473262
downstream	32		93.20690802916548
downstream	33		93.1919871342157
downstream	34		93.16697205999155
downstream	35		93.14025130952855
downstream	36		93.09533530788822
downstream	37		93.03058956911055
downstream	38		93.01418580480279
downstream	39		92.99184610970234
downstream	40		93.00062695803648
downstream	41		92.971044209898
downstream	42		92.93187254822875
downstream	43		92.85431770276539
downstream	44		92.81799219179672
downstream	45		92.7582225530003
downstream	46		92.69365302130824
downstream	47		92.63406318729056
downstream	48		92.56724878112898
downstream	49		92.45395255650449
downstream	50		92.3439681876859
downstream	51		92.28508975944017
downstream	52		92.19314260637738
downstream	53		92.13098006140567
downstream	54		92.05011915468033
downstream	55		91.98924855460278
downstream	56		91.92022059872177
downstream	57		91.85623433799819
downstream	58		91.80626790247615
downstream	59		91.71659564173083
downstream	60		91.62580429768936
downstream	61		91.56277032943693
downstream	62		91.45473359538079
downstream	63		91.35778875249922
downstream	64		91.23910918665747
downstream	65		91.10420744642177
downstream	66		91.06176641356224
downstream	67		90.96137423729431
downstream	68		90.8065830317671
downstream	69		90.69622437130917
downstream	70		90.60214110840359
downstream	71		90.50484467425923
downstream	72		90.32491048176112
downstream	73		90.1553179223349
downstream	74		89.95447392534481
downstream	75		89.88780538864988
downstream	76		89.6815562122407
downstream	77		89.58061603721451
downstream	78		89.46494482222452
downstream	79		89.3255637056213
downstream	80		89.10553383673586
downstream	81		88.88273175614958
downstream	82		88.72271546215237
downstream	83		88.49337594577922
downstream	84		88.41669720667723
downstream	85		88.22809306164102
downstream	86		88.13163577342267
downstream	87		87.94894340423414
downstream	88		87.78784360344044
downstream	89		87.59275589078705
downstream	90		87.41274384006512
downstream	91		87.2791659964153
downstream	92		87.10908692149968
downstream	93		86.98248869862796
downstream	94		86.78974778511198
downstream	95		86.62343019384683
downstream	96		86.54221309110997
downstream	97		86.37838775727298
downstream	98		86.27726594703503
downstream	99		86.12213136227169
downstream	100		85.97125739850047
downstream	101		85.84364662156808
downstream	102		85.7734050356802
downstream	103		85.69541585775455
downstream	104		85.58263133333215
downstream	105		85.3796038223415
downstream	106		85.26109847943897
downstream	107		85.09658659023354
downstream	108		85.05644154498022
downstream	109		84.9310549196222
downstream	110		84.75345017902495
downstream	111		84.78310880577051
downstream	112		84.70114459184211
downstream	113		84.64020717604397
downstream	114		84.51914682744331
downstream	115		84.37678460546391
downstream	116		84.28251221987149
downstream	117		84.16111654387252
downstream	118		84.19901005471495
downstream	119		84.06507675068426
downstream	120		83.91160595000065
downstream	121		83.93416256313759
downstream	122		83.87405598406711
downstream	123		83.76428443434577
downstream	124		83.75953638817595
downstream	125		83.73114674547867
downstream	126		83.75911607207574
downstream	127		83.69781228640096
downstream	128		83.67600417086523
downstream	129		83.58401076603491
downstream	130		83.56043975818378
downstream	131		83.57330447318309
downstream	132		83.53074507472607
downstream	133		83.40592845043003
downstream	134		83.31308579299534
downstream	135		83.3762079409932
downstream	136		83.2660736712434
downstream	137		83.28568402601844
downstream	138		83.30079224890812
downstream	139		83.22002322390334
downstream	140		83.1456543408364
downstream	141		83.14030052457987
downstream	142		83.19932224229295
downstream	143		83.15842439051912
downstream	144		83.16369179103387
downstream	145		83.11588778469886
downstream	146		83.10365365125918
downstream	147		83.08616009050935
downstream	148		83.07872493587318
downstream	149		83.08578684738595
downstream	150		83.05054937867773
downstream	151		83.0023329506438
downstream	152		83.06471864571596
downstream	153		83.02578642823426
downstream	154		82.98573502389019
downstream	155		83.00923613309932
downstream	156		83.0445397676457
downstream	157		83.05117547386419
downstream	158		83.01770173847538
downstream	159		83.01182969916793
downstream	160		83.03593014865366
downstream	161		82.98254538202004
downstream	162		82.96202625296793
downstream	163		82.88024401090127
downstream	164		82.79420141147946
downstream	165		82.79730156791958
downstream	166		82.78201581802253
downstream	167		82.8690570545841
downstream	168		82.84384404243552
downstream	169		82.89221181141046
downstream	170		82.88136983691534
downstream	171		82.90184176086142
downstream	172		82.87305393177525
downstream	173		82.85154297449503
downstream	174		82.79084385480323
downstream	175		82.76390630366939
downstream	176		82.76490407348861
downstream	177		82.7262209757862
downstream	178		82.7812900592439
downstream	179		82.72885901069267
downstream	180		82.67504807555439
downstream	181		82.71640520170511
downstream	182		82.6835868771983
downstream	183		82.72031555528318
downstream	184		82.73640784324475
downstream	185		82.68559836744544
downstream	186		82.75518579298479
downstream	187		82.7691143619596
downstream	188		82.86379049992941
downstream	189		82.90108388662338
downstream	190		82.8872870326633
downstream	191		82.83806616274832
downstream	192		82.84620193155993
downstream	193		82.83218618595305
downstream	194		82.81453319659221
downstream	195		82.78739947266065
downstream	196		82.79656903237277
downstream	197		82.76157082746921
downstream	198		82.82756216938238
downstream	199		82.80762865410102
