# Supplementary material for: A mammalian-like piRNA pathway in Axolotl reveals the origins of piRNA-directed DNA methylation
Source: EMBO J. 2025 Nov 13;45(6):1933–56. doi: 10.1038/s44318-025-00631-w (PMC7618676; doi:10.1038/s44318-025-00631-w)
Supplement: Supplementary file 13 — Source data Fig. 7 [file 44318_2025_631_MOESM13_ESM.zip › Figure 7/7D/QuantificationTrend_LTR-ERV1-all.txt]

region	bin	Not Overlapping exon - AmexM.R1_val_1_bismark_bt2_pe.deduplicated.bismark.cov.gz
upstream	0		87.81425979144154
upstream	1		87.82899182432138
upstream	2		87.84329443468391
upstream	3		87.84640578141389
upstream	4		87.8611953086335
upstream	5		87.87355474128682
upstream	6		87.88574785289678
upstream	7		87.89871024542418
upstream	8		87.9126298084981
upstream	9		87.92863232565188
upstream	10		87.93815716752106
upstream	11		87.95445518783536
upstream	12		87.97167709340448
upstream	13		87.9804968449325
upstream	14		87.99533596490963
upstream	15		88.00981356615432
upstream	16		88.0223063180354
upstream	17		88.03179735929987
upstream	18		88.04291346895981
upstream	19		88.05527326438566
upstream	20		88.06766895132048
upstream	21		88.08671436068066
upstream	22		88.0925430822206
upstream	23		88.11415916004026
upstream	24		88.12146297286534
upstream	25		88.14197912980681
upstream	26		88.15339604555484
upstream	27		88.1653494552436
upstream	28		88.17845527851657
upstream	29		88.18945157097477
upstream	30		88.20542089383305
upstream	31		88.21676702445916
upstream	32		88.23180145233644
upstream	33		88.24796339289014
upstream	34		88.26213857245146
upstream	35		88.27239131294868
upstream	36		88.28771276978169
upstream	37		88.30547885412035
upstream	38		88.32150762319762
upstream	39		88.34189868705079
upstream	40		88.35579394603198
upstream	41		88.36945912653567
upstream	42		88.38239957824358
upstream	43		88.40249597547498
upstream	44		88.41931606743309
upstream	45		88.42837300455497
upstream	46		88.45059994755424
upstream	47		88.46049025405074
upstream	48		88.4798016949112
upstream	49		88.4968764033055
upstream	50		88.51004218128723
upstream	51		88.52233461625974
upstream	52		88.53953968525127
upstream	53		88.55525001598349
upstream	54		88.56278257176272
upstream	55		88.57858316717576
upstream	56		88.59244314095434
upstream	57		88.6101375339831
upstream	58		88.6212764092108
upstream	59		88.64373510868198
upstream	60		88.66196732811876
upstream	61		88.67950533802237
upstream	62		88.69894949342594
upstream	63		88.71313411114437
upstream	64		88.7218567516802
upstream	65		88.7363732516263
upstream	66		88.7563650502872
upstream	67		88.77534047197302
upstream	68		88.79381204184213
upstream	69		88.81332601483099
upstream	70		88.83164578060519
upstream	71		88.84839943716871
upstream	72		88.8614467696868
upstream	73		88.87902730305002
upstream	74		88.89300877418418
upstream	75		88.91052662812574
upstream	76		88.93078007003878
upstream	77		88.95117721528744
upstream	78		88.97098672911436
upstream	79		88.98420172274317
upstream	80		89.00491671692113
upstream	81		89.0281389374045
upstream	82		89.0483886951507
upstream	83		89.06854833525342
upstream	84		89.09215073009537
upstream	85		89.10984292454906
upstream	86		89.12927103644566
upstream	87		89.15125987617552
upstream	88		89.17163346485758
upstream	89		89.19507217834506
upstream	90		89.21561687653534
upstream	91		89.23881193477114
upstream	92		89.26100249202047
upstream	93		89.28656000427573
upstream	94		89.30921909686822
upstream	95		89.33531188340076
upstream	96		89.36006084633105
upstream	97		89.38652029391461
upstream	98		89.40542179347997
upstream	99		89.43487452222537
upstream	100		89.46102795054429
upstream	101		89.48646421122181
upstream	102		89.5094373244517
upstream	103		89.53710889046012
upstream	104		89.56288766513087
upstream	105		89.5890128654085
upstream	106		89.61757780611752
upstream	107		89.64809631164897
upstream	108		89.67877169195282
upstream	109		89.7045519619208
upstream	110		89.73561779654979
upstream	111		89.76722959810613
upstream	112		89.79704231222027
upstream	113		89.83128173023918
upstream	114		89.86221742470114
upstream	115		89.89662758557017
upstream	116		89.92730058632046
upstream	117		89.96250072924961
upstream	118		89.9960934909057
upstream	119		90.03104592057403
upstream	120		90.06489498525296
upstream	121		90.10039175926003
upstream	122		90.13467826169844
upstream	123		90.17856110176865
upstream	124		90.2153806821857
upstream	125		90.25270757931244
upstream	126		90.28478378995095
upstream	127		90.32441549532314
upstream	128		90.3622453775067
upstream	129		90.40203963007099
upstream	130		90.44410084718734
upstream	131		90.48434956056725
upstream	132		90.52064694619973
upstream	133		90.56719687595898
upstream	134		90.60835851544482
upstream	135		90.64901653308534
upstream	136		90.69508485168414
upstream	137		90.73968868963145
upstream	138		90.7812201821838
upstream	139		90.82680268891302
upstream	140		90.8700168855484
upstream	141		90.9175155773663
upstream	142		90.96141979620242
upstream	143		91.01189479064996
upstream	144		91.06122304063868
upstream	145		91.10944475355026
upstream	146		91.15483850506178
upstream	147		91.20408499020074
upstream	148		91.25218082877338
upstream	149		91.30146489601069
upstream	150		91.34762257820994
upstream	151		91.40535777171266
upstream	152		91.4538317029237
upstream	153		91.5054612737205
upstream	154		91.55839084814879
upstream	155		91.61141451176411
upstream	156		91.66474341137332
upstream	157		91.7225028846993
upstream	158		91.7804050833168
upstream	159		91.83511777079863
upstream	160		91.89234977460106
upstream	161		91.95172603393685
upstream	162		92.00825113349077
upstream	163		92.06373174193969
upstream	164		92.12188047977038
upstream	165		92.17770561904598
upstream	166		92.24272571365087
upstream	167		92.30473416352875
upstream	168		92.36574365631469
upstream	169		92.4249834892141
upstream	170		92.48399771834603
upstream	171		92.54759395130223
upstream	172		92.60754897922833
upstream	173		92.66715483441978
upstream	174		92.72167270791206
upstream	175		92.77786236738707
upstream	176		92.83850203005635
upstream	177		92.90010894871597
upstream	178		92.95708129702555
upstream	179		93.01962651759989
upstream	180		93.07879919041868
upstream	181		93.13530758884798
upstream	182		93.19668213084347
upstream	183		93.25416035905839
upstream	184		93.3100115547971
upstream	185		93.3621023247932
upstream	186		93.41631975118855
upstream	187		93.4696739879469
upstream	188		93.52582204923075
upstream	189		93.57635115277485
upstream	190		93.62276929391136
upstream	191		93.66878914514182
upstream	192		93.71583891605616
upstream	193		93.76166940957032
upstream	194		93.79920871357423
upstream	195		93.83641516358327
upstream	196		93.87071011988712
upstream	197		93.9015869376303
upstream	198		93.92635660986679
upstream	199		93.94382123734437
central	0		94.04854058390208
central	1		93.99020081231858
central	2		93.9718664936311
central	3		93.96007536590004
central	4		93.95762844931036
central	5		93.95850663107284
central	6		93.95956053694643
central	7		93.96361557983988
central	8		93.9662402016905
central	9		93.96885791934214
central	10		93.9708527127312
central	11		93.9738277063172
central	12		93.97634587477411
central	13		93.97845953910145
central	14		93.98104390573491
central	15		93.98349773014809
central	16		93.9854399510528
central	17		93.98813484524571
central	18		93.98920421850066
central	19		93.9916251713045
central	20		93.99363256658972
central	21		93.99709216683007
central	22		93.99922411213012
central	23		94.00050262656396
central	24		94.00338655578658
central	25		94.00513214434348
central	26		94.00760845664112
central	27		94.00986137987735
central	28		94.01140166165015
central	29		94.01385860989856
central	30		94.01622470216091
central	31		94.01842937712217
central	32		94.01998309770121
central	33		94.02136042105698
central	34		94.02394362902818
central	35		94.02715016370905
central	36		94.0294579206686
central	37		94.03131521331704
central	38		94.03303747489917
central	39		94.03495693115575
central	40		94.03675424381296
central	41		94.03868953933595
central	42		94.04050065575751
central	43		94.04217063182713
central	44		94.04447327790709
central	45		94.04650531667981
central	46		94.04789887092724
central	47		94.04977949374931
central	48		94.05174935718169
central	49		94.05310369506306
central	50		94.05449072157604
central	51		94.05614909436005
central	52		94.05681452022809
central	53		94.05806532889574
central	54		94.05865273988417
central	55		94.05978210161304
central	56		94.06054720651996
central	57		94.06154443963976
central	58		94.06277186256361
central	59		94.06357665948839
central	60		94.06477351143377
central	61		94.06559167872054
central	62		94.06677110881895
central	63		94.06823289387935
central	64		94.06911605550766
central	65		94.0700084583682
central	66		94.07053491251087
central	67		94.07104728064158
central	68		94.07124801181916
central	69		94.07156499305033
central	70		94.07193360281646
central	71		94.07244426650924
central	72		94.0728874541348
central	73		94.07358968382204
central	74		94.07362767263983
central	75		94.07446785144559
central	76		94.07512952022253
central	77		94.0754820394351
central	78		94.07588523449249
central	79		94.07631467869741
central	80		94.0768994677673
central	81		94.07687174376755
central	82		94.07644036180584
central	83		94.0765823257394
central	84		94.07677993657545
central	85		94.07630141195042
central	86		94.07650508680399
central	87		94.07710582044697
central	88		94.07722410789984
central	89		94.07662307906837
central	90		94.07700031926974
central	91		94.07673181679019
central	92		94.07640793705663
central	93		94.07724360545663
central	94		94.07791238417387
central	95		94.07769614669903
central	96		94.0782007605349
central	97		94.0785271171852
central	98		94.07821553531936
central	99		94.07877789903436
central	100		94.07911763047258
central	101		94.07951623399401
central	102		94.07932098176825
central	103		94.0786612117259
central	104		94.07905184715051
central	105		94.0783048730809
central	106		94.07853145171272
central	107		94.07781709443573
central	108		94.07775108881381
central	109		94.07815566897564
central	110		94.07746052895848
central	111		94.07688315421069
central	112		94.07695818732475
central	113		94.07785845229199
central	114		94.07744482179878
central	115		94.07708812396938
central	116		94.07645621464233
central	117		94.0761153981515
central	118		94.07579188567657
central	119		94.07499683947475
central	120		94.07386353180004
central	121		94.07411790971004
central	122		94.07412018489845
central	123		94.07317889857465
central	124		94.07298067835049
central	125		94.0730923746006
central	126		94.0726578031759
central	127		94.07218248809345
central	128		94.07118524958412
central	129		94.06932741652086
central	130		94.06795061983493
central	131		94.06766016120191
central	132		94.06647179019652
central	133		94.06517842798014
central	134		94.06445555635604
central	135		94.06376181102081
central	136		94.06303234178147
central	137		94.06163927344622
central	138		94.06056058080453
central	139		94.05775111818495
central	140		94.05603148710178
central	141		94.05456997661456
central	142		94.05368394512881
central	143		94.05214448483319
central	144		94.0503137721884
central	145		94.04844409971125
central	146		94.0459413636813
central	147		94.04458515249233
central	148		94.04294205722266
central	149		94.04162158044052
central	150		94.04006802359632
central	151		94.03850644845889
central	152		94.03762455799621
central	153		94.03564457131479
central	154		94.03462674188759
central	155		94.03306482500601
central	156		94.03194793542794
central	157		94.0291520678483
central	158		94.02715533765081
central	159		94.02545372096645
central	160		94.0243487910935
central	161		94.02252545147192
central	162		94.02066618200557
central	163		94.01906654656118
central	164		94.01697238562976
central	165		94.01584758275892
central	166		94.01319079822255
central	167		94.0115783835501
central	168		94.0097296730278
central	169		94.00740927710427
central	170		94.00410562027126
central	171		94.00124119979753
central	172		93.99912897588463
central	173		93.99625584980402
central	174		93.99367967780245
central	175		93.9909830348714
central	176		93.98858523130936
central	177		93.98661916030444
central	178		93.98162983493901
central	179		93.97771400866894
central	180		93.97484768052144
central	181		93.97128444195725
central	182		93.96858531189234
central	183		93.96527248876374
central	184		93.96185212076934
central	185		93.9591845431593
central	186		93.9556160687847
central	187		93.95235278977745
central	188		93.94830298012226
central	189		93.94390088519992
central	190		93.939675193767
central	191		93.9339129869894
central	192		93.92994277910122
central	193		93.92530415611022
central	194		93.9210057495638
central	195		93.91616295561771
central	196		93.91586539722428
central	197		93.92297657448435
central	198		93.93491757140377
central	199		93.98861717335006
downstream	0		93.8868869515711
downstream	1		93.86683146987133
downstream	2		93.83999066864548
downstream	3		93.80756777808763
downstream	4		93.77779276199402
downstream	5		93.73627921418766
downstream	6		93.69451743678839
downstream	7		93.64600641758317
downstream	8		93.5977216758
downstream	9		93.55388313372535
downstream	10		93.50293155690116
downstream	11		93.45082137364487
downstream	12		93.39382333931323
downstream	13		93.33527386943285
downstream	14		93.27555222977324
downstream	15		93.21983003163193
downstream	16		93.15867549332577
downstream	17		93.0925319243493
downstream	18		93.03214771481198
downstream	19		92.96985283349717
downstream	20		92.90726059893873
downstream	21		92.8455265169118
downstream	22		92.78053341904068
downstream	23		92.71398247626334
downstream	24		92.65038236610336
downstream	25		92.58613417668116
downstream	26		92.52128697253697
downstream	27		92.4552854683995
downstream	28		92.38913228347539
downstream	29		92.32564805946198
downstream	30		92.26539976683885
downstream	31		92.20278725909384
downstream	32		92.1407658792233
downstream	33		92.07105089804624
downstream	34		92.00447795634425
downstream	35		91.93984787612223
downstream	36		91.879593986534
downstream	37		91.81919049069805
downstream	38		91.75501238531507
downstream	39		91.69334258565542
downstream	40		91.62450228434375
downstream	41		91.56277083366426
downstream	42		91.50115604399275
downstream	43		91.44260881920543
downstream	44		91.38287335860375
downstream	45		91.32893611287308
downstream	46		91.26991559815126
downstream	47		91.20992935007067
downstream	48		91.15641819582929
downstream	49		91.10035087532627
downstream	50		91.04900323145223
downstream	51		90.99662004480055
downstream	52		90.9472047119807
downstream	53		90.89576856694049
downstream	54		90.8440199130511
downstream	55		90.79534424816076
downstream	56		90.74515671776422
downstream	57		90.6936410583118
downstream	58		90.64859927706075
downstream	59		90.59714163414426
downstream	60		90.54797085824883
downstream	61		90.49516163788186
downstream	62		90.44424102624504
downstream	63		90.39747789299858
downstream	64		90.34775712765664
downstream	65		90.30284066568558
downstream	66		90.25267680016962
downstream	67		90.2058115599252
downstream	68		90.16180065013918
downstream	69		90.1184936184147
downstream	70		90.06877758629773
downstream	71		90.02065747454338
downstream	72		89.97254791866585
downstream	73		89.92373389594385
downstream	74		89.87843881586531
downstream	75		89.83230218697271
downstream	76		89.78783044921985
downstream	77		89.74573362042594
downstream	78		89.70676565564591
downstream	79		89.66401027563315
downstream	80		89.62233726289291
downstream	81		89.5822589049445
downstream	82		89.53994179315718
downstream	83		89.49649753966388
downstream	84		89.45950642597569
downstream	85		89.41701591713365
downstream	86		89.37028074555741
downstream	87		89.33426365984681
downstream	88		89.2938202421983
downstream	89		89.25810917406022
downstream	90		89.21910538145214
downstream	91		89.17938018245144
downstream	92		89.14282567999999
downstream	93		89.10801881521421
downstream	94		89.07092818681939
downstream	95		89.03016553670508
downstream	96		89.00042766546031
downstream	97		88.969589846034
downstream	98		88.93765457266574
downstream	99		88.90569912528814
downstream	100		88.87346429651808
downstream	101		88.84232410680846
downstream	102		88.81121082701843
downstream	103		88.77673841994265
downstream	104		88.74660057078259
downstream	105		88.71631534789194
downstream	106		88.69242098566816
downstream	107		88.66564225181308
downstream	108		88.63935207222382
downstream	109		88.61028256127396
downstream	110		88.5793689908872
downstream	111		88.5585447839159
downstream	112		88.54169308959922
downstream	113		88.51747394445565
downstream	114		88.49466061415598
downstream	115		88.4660352296395
downstream	116		88.44933825494418
downstream	117		88.42929613356839
downstream	118		88.40864507782243
downstream	119		88.3810048546264
downstream	120		88.35205598630596
downstream	121		88.33671740557486
downstream	122		88.31427573690775
downstream	123		88.29375217439737
downstream	124		88.27634465626456
downstream	125		88.2571555854894
downstream	126		88.24113242296097
downstream	127		88.2256757585622
downstream	128		88.21231138075593
downstream	129		88.19396693571744
downstream	130		88.17741486756636
downstream	131		88.16340921127482
downstream	132		88.14378945745456
downstream	133		88.12186313789748
downstream	134		88.1047680557823
downstream	135		88.08458724472095
downstream	136		88.0689916214682
downstream	137		88.06000242727785
downstream	138		88.04111081119616
downstream	139		88.0214975889383
downstream	140		88.00466786772482
downstream	141		87.98865944968333
downstream	142		87.96846030610065
downstream	143		87.94640654588737
downstream	144		87.93480286998636
downstream	145		87.92164575029275
downstream	146		87.90238901964311
downstream	147		87.88408700075497
downstream	148		87.8705529188605
downstream	149		87.85888646763969
downstream	150		87.84965401297826
downstream	151		87.83800762883618
downstream	152		87.82836832639592
downstream	153		87.80822171446823
downstream	154		87.79064530889589
downstream	155		87.77441457017304
downstream	156		87.7647151792643
downstream	157		87.74991258686538
downstream	158		87.73398037804854
downstream	159		87.71469912680742
downstream	160		87.70099021504367
downstream	161		87.6912961169459
downstream	162		87.67314945592187
downstream	163		87.65918369492987
downstream	164		87.64536409552117
downstream	165		87.6352704429096
downstream	166		87.61778456454793
downstream	167		87.60501393580842
downstream	168		87.59469440846614
downstream	169		87.57977052581978
downstream	170		87.56294453588558
downstream	171		87.55287798656424
downstream	172		87.54195433544702
downstream	173		87.52864034053867
downstream	174		87.51622278174354
downstream	175		87.50542872592517
downstream	176		87.48516529039959
downstream	177		87.47484069474173
downstream	178		87.46246363895818
downstream	179		87.4436967252792
downstream	180		87.42513609421668
downstream	181		87.41384978077377
downstream	182		87.40065164308417
downstream	183		87.39146442497221
downstream	184		87.37769936911688
downstream	185		87.36814175088072
downstream	186		87.34980187678032
downstream	187		87.33996101283243
downstream	188		87.32772629065762
downstream	189		87.31028015131285
downstream	190		87.29431207575165
downstream	191		87.28670244625852
downstream	192		87.27530437798984
downstream	193		87.26493033299712
downstream	194		87.2456389403824
downstream	195		87.23072731309951
downstream	196		87.2169935599456
downstream	197		87.20632498072567
downstream	198		87.18785514424884
downstream	199		87.17844704537438
