# Supplementary material for: A mammalian-like piRNA pathway in Axolotl reveals the origins of piRNA-directed DNA methylation
Source: EMBO J. 2025 Nov 13;45(6):1933–56. doi: 10.1038/s44318-025-00631-w (PMC7618676; doi:10.1038/s44318-025-00631-w)
Supplement: Supplementary file 13 — Source data Fig. 7 [file 44318_2025_631_MOESM13_ESM.zip › Figure 7/7D/QuantificationTrend_LTR-Gypsy-active.txt]

region	bin	Not Overlapping exon - AmexM.R1_val_1_bismark_bt2_pe.deduplicated.bismark.cov.gz
upstream	0		88.73396041827047
upstream	1		88.73903285759641
upstream	2		88.71464373313353
upstream	3		88.7318290809296
upstream	4		88.67485280008775
upstream	5		88.71266272571735
upstream	6		88.72026876585029
upstream	7		88.71176393876064
upstream	8		88.70641643184629
upstream	9		88.6955616261336
upstream	10		88.73556961573621
upstream	11		88.6967059235938
upstream	12		88.66795617667584
upstream	13		88.69709146307456
upstream	14		88.66114313925539
upstream	15		88.66110912697833
upstream	16		88.73544450565676
upstream	17		88.73168069474161
upstream	18		88.69807905457012
upstream	19		88.6860155580054
upstream	20		88.6314716662317
upstream	21		88.64035131135779
upstream	22		88.59895259185345
upstream	23		88.55464447370656
upstream	24		88.57561443139164
upstream	25		88.57600225751509
upstream	26		88.54148758942213
upstream	27		88.56122401711481
upstream	28		88.51005202345085
upstream	29		88.49247527655598
upstream	30		88.49512724343538
upstream	31		88.56239171962596
upstream	32		88.59566055524556
upstream	33		88.60627122347545
upstream	34		88.57946883164185
upstream	35		88.58160111155358
upstream	36		88.64328987371141
upstream	37		88.64201346043605
upstream	38		88.66060082444967
upstream	39		88.69292304222576
upstream	40		88.67246223502171
upstream	41		88.63366189957863
upstream	42		88.61638978161899
upstream	43		88.66004926967803
upstream	44		88.63500875149126
upstream	45		88.61396449301124
upstream	46		88.63062595324843
upstream	47		88.6651509949432
upstream	48		88.59374585817001
upstream	49		88.50015220903695
upstream	50		88.53364918208797
upstream	51		88.50855739358559
upstream	52		88.5130655564845
upstream	53		88.51353305714476
upstream	54		88.545636103238
upstream	55		88.49574884359411
upstream	56		88.48515960444536
upstream	57		88.52081077861966
upstream	58		88.55515826232983
upstream	59		88.53180996911571
upstream	60		88.5706032312732
upstream	61		88.60540749369127
upstream	62		88.62483531407696
upstream	63		88.55987269450526
upstream	64		88.57727267640107
upstream	65		88.55303268918254
upstream	66		88.5162583518438
upstream	67		88.5398835797699
upstream	68		88.56724086956977
upstream	69		88.59615834914621
upstream	70		88.62741753738226
upstream	71		88.5974907151439
upstream	72		88.61541695376863
upstream	73		88.6138895190055
upstream	74		88.62389095845079
upstream	75		88.5588704370323
upstream	76		88.57921523741975
upstream	77		88.62592324700178
upstream	78		88.67760144761456
upstream	79		88.61724725187253
upstream	80		88.6476625262213
upstream	81		88.65298915936188
upstream	82		88.6497306258941
upstream	83		88.61684600325988
upstream	84		88.62706866663724
upstream	85		88.62974332322399
upstream	86		88.64264156700688
upstream	87		88.63944462963151
upstream	88		88.64327459923022
upstream	89		88.62268408361238
upstream	90		88.65776113618813
upstream	91		88.65629124379173
upstream	92		88.58073616517177
upstream	93		88.62130023725288
upstream	94		88.5532041409131
upstream	95		88.6199003436483
upstream	96		88.62310591655188
upstream	97		88.64576168467006
upstream	98		88.62789070172103
upstream	99		88.68838493861033
upstream	100		88.68379961850381
upstream	101		88.64687795366892
upstream	102		88.69243566032935
upstream	103		88.70897664329804
upstream	104		88.74738075803255
upstream	105		88.71874969278427
upstream	106		88.86864467372455
upstream	107		88.87515922827706
upstream	108		88.90818932901408
upstream	109		88.84415999916652
upstream	110		88.91370220555326
upstream	111		88.91557687180286
upstream	112		88.96126934937136
upstream	113		88.9033920728864
upstream	114		88.95127650050605
upstream	115		89.02555092276225
upstream	116		89.02501624219931
upstream	117		88.95468585062801
upstream	118		88.99778057174065
upstream	119		88.98369710876322
upstream	120		89.07967897830679
upstream	121		89.14335399257106
upstream	122		89.10913852815915
upstream	123		89.21371643422346
upstream	124		89.2396660393572
upstream	125		89.2768615360328
upstream	126		89.28681361580676
upstream	127		89.3516541999038
upstream	128		89.3733806540351
upstream	129		89.39433890797142
upstream	130		89.45354969553249
upstream	131		89.52550119867462
upstream	132		89.61263559845642
upstream	133		89.57630827531166
upstream	134		89.65739562338203
upstream	135		89.66473508304924
upstream	136		89.66146573671735
upstream	137		89.66511502698307
upstream	138		89.75657092713043
upstream	139		89.74133246769028
upstream	140		89.75094071553472
upstream	141		89.83770466687228
upstream	142		89.89338161737757
upstream	143		89.92718228429956
upstream	144		89.96053022706396
upstream	145		90.03527053872712
upstream	146		90.06198797034958
upstream	147		90.16661000431614
upstream	148		90.27166971863974
upstream	149		90.32232444037231
upstream	150		90.38706043092135
upstream	151		90.42672233371411
upstream	152		90.49316812557014
upstream	153		90.53283551448412
upstream	154		90.56337621930601
upstream	155		90.6703166875931
upstream	156		90.73227551020626
upstream	157		90.79749829346797
upstream	158		90.88929517842541
upstream	159		91.0145602937669
upstream	160		91.073178834173
upstream	161		91.14224811746786
upstream	162		91.23046826751727
upstream	163		91.25474867366013
upstream	164		91.32988626295482
upstream	165		91.41623252098609
upstream	166		91.54325632742055
upstream	167		91.62655542928036
upstream	168		91.71584529756912
upstream	169		91.80918591705345
upstream	170		91.91685043188583
upstream	171		91.97011815549158
upstream	172		92.07515773981025
upstream	173		92.1463847669453
upstream	174		92.30484930442289
upstream	175		92.3647220771836
upstream	176		92.48809564015671
upstream	177		92.62466695197693
upstream	178		92.71079889499445
upstream	179		92.80546803778351
upstream	180		92.91764977364936
upstream	181		93.01882889158776
upstream	182		93.0915207966282
upstream	183		93.22657265848886
upstream	184		93.30976365510219
upstream	185		93.44888847049386
upstream	186		93.56793041065129
upstream	187		93.66519840827087
upstream	188		93.7731736821166
upstream	189		93.87781427947093
upstream	190		93.95718422610433
upstream	191		94.05961447376727
upstream	192		94.18545556910482
upstream	193		94.25904829262234
upstream	194		94.35304397624374
upstream	195		94.46085831380562
upstream	196		94.58563299015078
upstream	197		94.66769110256251
upstream	198		94.72919832580924
upstream	199		94.75790069360721
central	0		94.77220120161044
central	1		94.80324770953011
central	2		94.82855674102869
central	3		94.8909987566399
central	4		94.94934146507669
central	5		95.02402777489992
central	6		95.02051340219421
central	7		95.03353219462201
central	8		95.03671759471622
central	9		95.05373636609582
central	10		95.06848675429046
central	11		95.10936921755687
central	12		95.1532259468049
central	13		95.17006019449752
central	14		95.16973018376964
central	15		95.18873928188692
central	16		95.2485606445863
central	17		95.30640219378992
central	18		95.36857566778731
central	19		95.39973667346399
central	20		95.42111956733419
central	21		95.4209286855381
central	22		95.44436532313294
central	23		95.46789384812624
central	24		95.48128413783223
central	25		95.50115722478039
central	26		95.5130244055094
central	27		95.52527985005801
central	28		95.52244002603491
central	29		95.5308289686827
central	30		95.51941089943628
central	31		95.52195504970521
central	32		95.53702444120337
central	33		95.5329943332535
central	34		95.52705381234354
central	35		95.53238363768611
central	36		95.54125831683177
central	37		95.55351193201165
central	38		95.57398440172118
central	39		95.57151037455046
central	40		95.55676701627694
central	41		95.56239608715114
central	42		95.56367499068371
central	43		95.5686770732299
central	44		95.56394075115412
central	45		95.55933276485341
central	46		95.55088586617656
central	47		95.54574140661826
central	48		95.552596745545
central	49		95.56091700483212
central	50		95.57380504770182
central	51		95.59421474232477
central	52		95.59395916851182
central	53		95.59060952308161
central	54		95.59108266603997
central	55		95.60127730026394
central	56		95.6004881695592
central	57		95.60542986786594
central	58		95.60006535698673
central	59		95.60800254116329
central	60		95.6181139429494
central	61		95.63397709941822
central	62		95.63648695124178
central	63		95.64229665985235
central	64		95.64863688798536
central	65		95.65325122259246
central	66		95.67417192466286
central	67		95.68554253442275
central	68		95.70043189527728
central	69		95.7189184382777
central	70		95.72676925133398
central	71		95.73956466294935
central	72		95.73230201619256
central	73		95.73419341089644
central	74		95.7339934993178
central	75		95.7352875653829
central	76		95.7342264203296
central	77		95.7292006423203
central	78		95.73265334529859
central	79		95.74057568595863
central	80		95.72783874881593
central	81		95.73257923414623
central	82		95.73458972593995
central	83		95.73261331337686
central	84		95.73196251974117
central	85		95.73967839070467
central	86		95.75127175839344
central	87		95.75301728732344
central	88		95.74711663012235
central	89		95.76095951452432
central	90		95.75675035103288
central	91		95.75926580386988
central	92		95.76807729077626
central	93		95.7647788542468
central	94		95.76434430018169
central	95		95.77035037829668
central	96		95.7700717273538
central	97		95.78163324631807
central	98		95.79703244837485
central	99		95.80086665710307
central	100		95.78717299042428
central	101		95.78484442341436
central	102		95.7821483263444
central	103		95.77922287893722
central	104		95.78062283989206
central	105		95.77009360420146
central	106		95.78906247459342
central	107		95.7739953524523
central	108		95.78477216990161
central	109		95.7758304700408
central	110		95.7745971403552
central	111		95.7845456762471
central	112		95.77584845091971
central	113		95.77889303483364
central	114		95.78530651553022
central	115		95.77594519262915
central	116		95.77289478401636
central	117		95.77007495977499
central	118		95.7661123676376
central	119		95.76423842239814
central	120		95.77069743170088
central	121		95.75660045204368
central	122		95.75511161745011
central	123		95.761503125293
central	124		95.76217970384673
central	125		95.76224706020531
central	126		95.76420536077126
central	127		95.75762706869865
central	128		95.75192538028037
central	129		95.74585500656342
central	130		95.75802614299226
central	131		95.75758002011665
central	132		95.75893420305472
central	133		95.7516079780001
central	134		95.75526503539426
central	135		95.76297037694361
central	136		95.7650721833993
central	137		95.76544224458716
central	138		95.77435930367646
central	139		95.76598979600237
central	140		95.75701596935981
central	141		95.7614160959891
central	142		95.75572311934651
central	143		95.74954693765395
central	144		95.74376303071429
central	145		95.74302230743285
central	146		95.74414314100271
central	147		95.74444084849915
central	148		95.74440957681024
central	149		95.7439222398657
central	150		95.74009125671479
central	151		95.74316624068149
central	152		95.75058996095781
central	153		95.74509880594722
central	154		95.74278998717753
central	155		95.73564128067682
central	156		95.7360891567477
central	157		95.74251111085454
central	158		95.75125134207855
central	159		95.75225723879846
central	160		95.74601940423784
central	161		95.74982452363655
central	162		95.75119118466866
central	163		95.75190341180287
central	164		95.75499399612987
central	165		95.75445232401479
central	166		95.74631406501466
central	167		95.74491380843506
central	168		95.74607302116132
central	169		95.74924891277773
central	170		95.75095373845092
central	171		95.75546498798874
central	172		95.7556931038563
central	173		95.75307688645668
central	174		95.7526635618217
central	175		95.7578660101239
central	176		95.76740660608418
central	177		95.77482363191528
central	178		95.77198810780602
central	179		95.77722737830581
central	180		95.78189415661008
central	181		95.77515748079443
central	182		95.76969964487388
central	183		95.77682627527457
central	184		95.77424221702046
central	185		95.75600088218381
central	186		95.7338203646997
central	187		95.70841795816847
central	188		95.66645890148811
central	189		95.65192017223487
central	190		95.61486505753362
central	191		95.58527003217667
central	192		95.55105903267045
central	193		95.50468319232999
central	194		95.48174582962184
central	195		95.49017882950606
central	196		95.4804781256398
central	197		95.46818690273524
central	198		95.41893765260475
central	199		95.31485358219044
downstream	0		95.20102770108804
downstream	1		95.16191930221154
downstream	2		95.10229866847286
downstream	3		94.99872969928776
downstream	4		94.92417811042175
downstream	5		94.86851634575238
downstream	6		94.77607729660285
downstream	7		94.68795179724071
downstream	8		94.57835257696671
downstream	9		94.51203629271156
downstream	10		94.41675596603682
downstream	11		94.33392649099372
downstream	12		94.2215711931118
downstream	13		94.16386684291118
downstream	14		94.09725196521129
downstream	15		94.01175131491793
downstream	16		93.92962049041311
downstream	17		93.83612441081279
downstream	18		93.73733355259319
downstream	19		93.66676261306654
downstream	20		93.59355177585007
downstream	21		93.49450716114414
downstream	22		93.3940012267744
downstream	23		93.31874815585587
downstream	24		93.22524265967883
downstream	25		93.13318551956645
downstream	26		93.03500271545524
downstream	27		92.98662642317764
downstream	28		92.88190358425591
downstream	29		92.74506670826464
downstream	30		92.65001827270511
downstream	31		92.56010657951548
downstream	32		92.50030114098955
downstream	33		92.38869875403232
downstream	34		92.27922013071145
downstream	35		92.19620483635538
downstream	36		92.14715512768458
downstream	37		92.06658750556534
downstream	38		91.97907425485964
downstream	39		91.9158899032683
downstream	40		91.8310940419517
downstream	41		91.73636965088562
downstream	42		91.70164316453909
downstream	43		91.66312984232314
downstream	44		91.53582646819856
downstream	45		91.45032576994879
downstream	46		91.38921789053074
downstream	47		91.33771622718658
downstream	48		91.29506710249193
downstream	49		91.1974195191607
downstream	50		91.19910297066859
downstream	51		91.05774917017352
downstream	52		91.02664959145714
downstream	53		90.96104426722607
downstream	54		90.92951123022765
downstream	55		90.91437735935558
downstream	56		90.83825253866722
downstream	57		90.79170499886668
downstream	58		90.76394859030619
downstream	59		90.65779213075375
downstream	60		90.70000079903018
downstream	61		90.63285739727898
downstream	62		90.59601828916017
downstream	63		90.57030418841319
downstream	64		90.54025727164314
downstream	65		90.45793992198661
downstream	66		90.45086442279171
downstream	67		90.41269720636734
downstream	68		90.39193199412595
downstream	69		90.3900500688189
downstream	70		90.330923689998
downstream	71		90.29161246766755
downstream	72		90.2361540861477
downstream	73		90.16082906699707
downstream	74		90.14161114079478
downstream	75		90.10655793974081
downstream	76		90.07078784432258
downstream	77		90.09171902939848
downstream	78		90.06683503935753
downstream	79		90.00322897374949
downstream	80		90.02280996169999
downstream	81		89.96891680177167
downstream	82		89.93749149452864
downstream	83		89.8437556425596
downstream	84		89.8751587180822
downstream	85		89.81375743287899
downstream	86		89.8340782377464
downstream	87		89.83700582856545
downstream	88		89.76692523956389
downstream	89		89.75769012590345
downstream	90		89.6839398791445
downstream	91		89.64973285340682
downstream	92		89.62164608104732
downstream	93		89.58643492402541
downstream	94		89.57328993541165
downstream	95		89.5481222836609
downstream	96		89.59609731997834
downstream	97		89.59864072989542
downstream	98		89.61205692692647
downstream	99		89.61034094767304
downstream	100		89.55993543973133
downstream	101		89.58655930964947
downstream	102		89.52907219986804
downstream	103		89.52146322616832
downstream	104		89.49300092152279
downstream	105		89.45641962192562
downstream	106		89.50597584720059
downstream	107		89.49922779416661
downstream	108		89.47983814706392
downstream	109		89.4092751315758
downstream	110		89.43265770735898
downstream	111		89.44287119205606
downstream	112		89.42495413947789
downstream	113		89.39254092579888
downstream	114		89.39900931367575
downstream	115		89.44772382739285
downstream	116		89.44674526693515
downstream	117		89.4223157102888
downstream	118		89.38257112559292
downstream	119		89.3584623917166
downstream	120		89.38860431250721
downstream	121		89.36987743305733
downstream	122		89.37538030430967
downstream	123		89.34681192810528
downstream	124		89.28870388693633
downstream	125		89.24669271744585
downstream	126		89.23005036650909
downstream	127		89.25932130166002
downstream	128		89.25481680095464
downstream	129		89.25110110077722
downstream	130		89.23586465525385
downstream	131		89.23348483635148
downstream	132		89.2262997160436
downstream	133		89.25562931020106
downstream	134		89.23849866754723
downstream	135		89.19340962265781
downstream	136		89.20942553883665
downstream	137		89.20228465314582
downstream	138		89.13755261297906
downstream	139		89.12804052837834
downstream	140		89.09729630784608
downstream	141		89.13171350150398
downstream	142		89.09030358213924
downstream	143		89.06883648006021
downstream	144		89.06518619853313
downstream	145		89.0813986956849
downstream	146		89.11389549740855
downstream	147		89.1316930802904
downstream	148		89.14541073892697
downstream	149		89.09288751896501
downstream	150		89.12034271937343
downstream	151		89.16249852838698
downstream	152		89.16107160199437
downstream	153		89.09246375684386
downstream	154		89.0646393325716
downstream	155		89.07730390658942
downstream	156		89.03952488287675
downstream	157		89.04962781869814
downstream	158		89.03538405322017
downstream	159		89.01305261838674
downstream	160		89.09773467909457
downstream	161		89.04608547511455
downstream	162		89.06355285973342
downstream	163		89.144113061019
downstream	164		89.07183902410773
downstream	165		89.10667950110218
downstream	166		89.08048198074721
downstream	167		89.08098780808919
downstream	168		89.10313850182615
downstream	169		89.0515598267611
downstream	170		89.09404201932055
downstream	171		89.11809955801195
downstream	172		89.10842692730387
downstream	173		89.12202806355023
downstream	174		89.14169951137656
downstream	175		89.0783988403705
downstream	176		89.11044764554599
downstream	177		89.0466814554778
downstream	178		89.1062683281483
downstream	179		89.08204522002836
downstream	180		89.06792048406534
downstream	181		89.08983875287308
downstream	182		89.087271936026
downstream	183		89.12565565881381
downstream	184		89.11362866608359
downstream	185		89.0700459298
downstream	186		89.0549225020236
downstream	187		89.04635593950032
downstream	188		88.96031724901836
downstream	189		88.956053913506
downstream	190		88.95655879420801
downstream	191		89.03117416037159
downstream	192		88.91705960249614
downstream	193		89.05140443782562
downstream	194		89.00410013566741
downstream	195		88.94953529411364
downstream	196		88.94660672583326
downstream	197		88.99043400021894
downstream	198		89.00305231542733
downstream	199		89.03315787932739
