# Supplementary material for: A mammalian-like piRNA pathway in Axolotl reveals the origins of piRNA-directed DNA methylation
Source: EMBO J. 2025 Nov 13;45(6):1933–56. doi: 10.1038/s44318-025-00631-w (PMC7618676; doi:10.1038/s44318-025-00631-w)
Supplement: Supplementary file 13 — Source data Fig. 7 [file 44318_2025_631_MOESM13_ESM.zip › Figure 7/7D/QuantificationTrend_LTR-Gypsy-all.txt]

region	bin	Not Overlapping exon - AmexM.R1_val_1_bismark_bt2_pe.deduplicated.bismark.cov.gz
upstream	0		87.64690486105901
upstream	1		87.64543570676894
upstream	2		87.6449833287038
upstream	3		87.64192386453173
upstream	4		87.64527999287108
upstream	5		87.64495312029017
upstream	6		87.64535741245375
upstream	7		87.64384367714716
upstream	8		87.64257110621212
upstream	9		87.64384815184731
upstream	10		87.64099326215921
upstream	11		87.63942816074741
upstream	12		87.63893995049096
upstream	13		87.64041932350415
upstream	14		87.63828272949928
upstream	15		87.63679805973783
upstream	16		87.63980939295948
upstream	17		87.63824206580001
upstream	18		87.64177791538319
upstream	19		87.64145961485035
upstream	20		87.64327355861919
upstream	21		87.63842396094752
upstream	22		87.6376126079007
upstream	23		87.63736907870322
upstream	24		87.63511531352673
upstream	25		87.63770411591058
upstream	26		87.63668729209112
upstream	27		87.63704927549836
upstream	28		87.63545060392245
upstream	29		87.63162433433111
upstream	30		87.63005593857892
upstream	31		87.6291443354205
upstream	32		87.62930628837042
upstream	33		87.62456036126159
upstream	34		87.62133874095491
upstream	35		87.61926670920286
upstream	36		87.61585407623768
upstream	37		87.6153818240678
upstream	38		87.61437386475501
upstream	39		87.61393456807285
upstream	40		87.6139145503946
upstream	41		87.6108619256728
upstream	42		87.60728327826259
upstream	43		87.60845656915406
upstream	44		87.60448074395485
upstream	45		87.60584545188233
upstream	46		87.60569157266643
upstream	47		87.6034419597086
upstream	48		87.60171747503153
upstream	49		87.6011659624599
upstream	50		87.599447444437
upstream	51		87.59823315979654
upstream	52		87.59675504990261
upstream	53		87.59665235041811
upstream	54		87.59569723019833
upstream	55		87.59489125141074
upstream	56		87.58944973256777
upstream	57		87.58627163923992
upstream	58		87.58714829388852
upstream	59		87.58603870548495
upstream	60		87.58519994505872
upstream	61		87.58043546340456
upstream	62		87.57878900872782
upstream	63		87.57924110772659
upstream	64		87.57661621641252
upstream	65		87.57324341721872
upstream	66		87.5729650336381
upstream	67		87.56568650006732
upstream	68		87.56510637988198
upstream	69		87.56404066981702
upstream	70		87.56498004930519
upstream	71		87.56272331961863
upstream	72		87.56107015415895
upstream	73		87.55745913358258
upstream	74		87.55548927457883
upstream	75		87.5481243533418
upstream	76		87.54618106050971
upstream	77		87.54221220700248
upstream	78		87.53674927757197
upstream	79		87.53061353479315
upstream	80		87.53107031061998
upstream	81		87.52840649478702
upstream	82		87.52466470706702
upstream	83		87.521334770465
upstream	84		87.51508972973083
upstream	85		87.51055200307395
upstream	86		87.50562484236322
upstream	87		87.49842367269689
upstream	88		87.4938395353056
upstream	89		87.4921870629026
upstream	90		87.48586532166037
upstream	91		87.4796093574311
upstream	92		87.47817472109502
upstream	93		87.47115183344934
upstream	94		87.46445358836286
upstream	95		87.4615539949831
upstream	96		87.45780035106219
upstream	97		87.45377647953566
upstream	98		87.44632948098644
upstream	99		87.43963584099755
upstream	100		87.4367820890089
upstream	101		87.42953900571244
upstream	102		87.42723711713018
upstream	103		87.41936209447633
upstream	104		87.41684829260149
upstream	105		87.40925038282747
upstream	106		87.4023381684639
upstream	107		87.39648730261281
upstream	108		87.38893343768883
upstream	109		87.38515746641733
upstream	110		87.37860342491564
upstream	111		87.36904925349641
upstream	112		87.36185302288821
upstream	113		87.35572660052556
upstream	114		87.3486363909502
upstream	115		87.341751466936
upstream	116		87.33095255042218
upstream	117		87.32688493306662
upstream	118		87.32267879509207
upstream	119		87.31350801755163
upstream	120		87.3092563147116
upstream	121		87.30556994289901
upstream	122		87.30094161815089
upstream	123		87.29545640949392
upstream	124		87.29178675921759
upstream	125		87.28627361450195
upstream	126		87.28174131056095
upstream	127		87.2811659531182
upstream	128		87.27790353392473
upstream	129		87.27273321790749
upstream	130		87.27314322786273
upstream	131		87.27026993937591
upstream	132		87.26854175472963
upstream	133		87.26898821487342
upstream	134		87.2668521712282
upstream	135		87.26757230673752
upstream	136		87.26836803704539
upstream	137		87.27091144858977
upstream	138		87.27285472643544
upstream	139		87.2787632839831
upstream	140		87.28340710138016
upstream	141		87.2853793171399
upstream	142		87.29164768593196
upstream	143		87.29393204565889
upstream	144		87.29937522422163
upstream	145		87.31023131356964
upstream	146		87.32386643009734
upstream	147		87.33388616268876
upstream	148		87.34700166400641
upstream	149		87.36535623106273
upstream	150		87.3799391780091
upstream	151		87.39301481143154
upstream	152		87.41284742379919
upstream	153		87.43041242173095
upstream	154		87.4514166351938
upstream	155		87.47114253449398
upstream	156		87.49409183743487
upstream	157		87.51721953711015
upstream	158		87.54501221439233
upstream	159		87.56867731644483
upstream	160		87.59673961350718
upstream	161		87.62720417761379
upstream	162		87.6575272463978
upstream	163		87.6904879682791
upstream	164		87.72256716435356
upstream	165		87.75981233005382
upstream	166		87.79415730586119
upstream	167		87.83336314327394
upstream	168		87.86921220857828
upstream	169		87.91068975223621
upstream	170		87.95288578529075
upstream	171		88.00025146672269
upstream	172		88.04767058341872
upstream	173		88.09627504330179
upstream	174		88.14918222852442
upstream	175		88.20248584944375
upstream	176		88.25644456892435
upstream	177		88.31372003948479
upstream	178		88.37063999691833
upstream	179		88.43019908601141
upstream	180		88.49249703666459
upstream	181		88.56155469071287
upstream	182		88.62224768073052
upstream	183		88.69082300485164
upstream	184		88.75982418960893
upstream	185		88.82846501973161
upstream	186		88.89941990267518
upstream	187		88.97025996476683
upstream	188		89.03867604068968
upstream	189		89.10524712264426
upstream	190		89.16988372061843
upstream	191		89.23258483571112
upstream	192		89.29830694907099
upstream	193		89.36522095493557
upstream	194		89.4285371176807
upstream	195		89.48465532202151
upstream	196		89.5365566671779
upstream	197		89.58470272577863
upstream	198		89.61736735663962
upstream	199		89.64448763832881
central	0		90.34777941954728
central	1		89.87911810768533
central	2		89.75393494042837
central	3		89.68513786956893
central	4		89.6516627831218
central	5		89.65016623531724
central	6		89.65473482544101
central	7		89.66035732506256
central	8		89.6650646620721
central	9		89.67021370887466
central	10		89.67492858279093
central	11		89.67914247889503
central	12		89.6832202306142
central	13		89.68595529261609
central	14		89.68902039046715
central	15		89.69228023155111
central	16		89.69586810578565
central	17		89.6990414440655
central	18		89.70260335085548
central	19		89.70538056044666
central	20		89.70835258730412
central	21		89.71238740031502
central	22		89.71504267986148
central	23		89.71847600551364
central	24		89.72247416333961
central	25		89.72580567739286
central	26		89.7276673605992
central	27		89.73070559433869
central	28		89.7328457499141
central	29		89.73630758126995
central	30		89.73796042349849
central	31		89.74111314440302
central	32		89.74390240630295
central	33		89.7462336746331
central	34		89.74772840008276
central	35		89.74991183643908
central	36		89.75353700906484
central	37		89.7569155365829
central	38		89.75941284295551
central	39		89.76176605723337
central	40		89.76331725087309
central	41		89.765823875985
central	42		89.76798412805512
central	43		89.77020936800906
central	44		89.77177065460721
central	45		89.7740363997517
central	46		89.7758031506628
central	47		89.77790348304927
central	48		89.78028395143478
central	49		89.78158486509358
central	50		89.78345870619074
central	51		89.78544313652445
central	52		89.78753196749194
central	53		89.79013273967547
central	54		89.79191763594523
central	55		89.79336803062766
central	56		89.79489024355412
central	57		89.79632619848043
central	58		89.79730355900308
central	59		89.79857279683695
central	60		89.79948141990748
central	61		89.8006716816415
central	62		89.80158230641241
central	63		89.80190263231904
central	64		89.80267150380192
central	65		89.8039054878272
central	66		89.80521383448654
central	67		89.80674013276291
central	68		89.80814015909215
central	69		89.80920513771854
central	70		89.80933520511573
central	71		89.81013960301179
central	72		89.81114951879266
central	73		89.8120451851057
central	74		89.81311582106684
central	75		89.81461440343891
central	76		89.81625649235696
central	77		89.8169501160776
central	78		89.81781502773532
central	79		89.81952769671211
central	80		89.82002636437873
central	81		89.8209556661574
central	82		89.82162803970876
central	83		89.82243904486756
central	84		89.82321089005075
central	85		89.82437588359949
central	86		89.82544884720623
central	87		89.82593734694423
central	88		89.82662981249665
central	89		89.82681065812723
central	90		89.82665347826784
central	91		89.8266626289999
central	92		89.82677290356922
central	93		89.82763510960966
central	94		89.82719481355828
central	95		89.82742451865221
central	96		89.82691785567901
central	97		89.82738712487695
central	98		89.82762760347065
central	99		89.82661539136022
central	100		89.82672783822902
central	101		89.82670082592537
central	102		89.826527126976
central	103		89.82611404731514
central	104		89.82608824000555
central	105		89.82580878932058
central	106		89.82510045860201
central	107		89.82474461795324
central	108		89.82462622556307
central	109		89.82438945531624
central	110		89.82407514193783
central	111		89.82344518727854
central	112		89.82311209076035
central	113		89.82284159441667
central	114		89.8229206621954
central	115		89.82239023899783
central	116		89.82172756708003
central	117		89.82131004217311
central	118		89.82021876613727
central	119		89.81972730664138
central	120		89.81930207327436
central	121		89.81795612730264
central	122		89.81657436016289
central	123		89.81554228433832
central	124		89.81455921222502
central	125		89.81234979080284
central	126		89.81106392447256
central	127		89.81029779775149
central	128		89.8095883022225
central	129		89.8091228393599
central	130		89.80869715568058
central	131		89.80723813268774
central	132		89.80543683782054
central	133		89.80401640652104
central	134		89.8032025670631
central	135		89.80198687245255
central	136		89.8004025163632
central	137		89.79948595193792
central	138		89.79716227166169
central	139		89.79514161004967
central	140		89.79250059786472
central	141		89.79040979325654
central	142		89.78907344234392
central	143		89.78709659622625
central	144		89.78481476667288
central	145		89.78290192774156
central	146		89.78019965683306
central	147		89.77862525255257
central	148		89.77704875125009
central	149		89.77479745400338
central	150		89.77300756727142
central	151		89.77123183022715
central	152		89.76878844972609
central	153		89.76609422208567
central	154		89.76422248249342
central	155		89.7628152888911
central	156		89.76112688006694
central	157		89.75850415186467
central	158		89.75653587007201
central	159		89.7545378471162
central	160		89.75168144144462
central	161		89.74834209992045
central	162		89.74507129705619
central	163		89.74250864367687
central	164		89.73992499943954
central	165		89.73632249865541
central	166		89.73292232632913
central	167		89.72987054431205
central	168		89.72761428879215
central	169		89.72474661114946
central	170		89.72156085088503
central	171		89.71867049785864
central	172		89.71655888709583
central	173		89.7124179922712
central	174		89.70883659741665
central	175		89.7063068221349
central	176		89.70316391545835
central	177		89.69993390769464
central	178		89.69651750048301
central	179		89.69310392436401
central	180		89.69015539796915
central	181		89.68630130166939
central	182		89.68388095753052
central	183		89.6796607676047
central	184		89.67788438332069
central	185		89.67485613957882
central	186		89.67187356998757
central	187		89.66732905668592
central	188		89.66283391710428
central	189		89.65790513968649
central	190		89.65185257442391
central	191		89.64681440782621
central	192		89.64334267255506
central	193		89.63820564290891
central	194		89.63551232101781
central	195		89.63659063722098
central	196		89.66558011189441
central	197		89.73194118108265
central	198		89.8624622224986
central	199		90.33072442005836
downstream	0		89.63125928085049
downstream	1		89.61046511375724
downstream	2		89.5775652263276
downstream	3		89.54002453408475
downstream	4		89.4970302538843
downstream	5		89.45372577933104
downstream	6		89.40331249479111
downstream	7		89.34516513016702
downstream	8		89.28615179772437
downstream	9		89.22800689694174
downstream	10		89.17094830176175
downstream	11		89.11491166690782
downstream	12		89.05796574864297
downstream	13		89.00329403164656
downstream	14		88.9442767552759
downstream	15		88.88838042991665
downstream	16		88.83404945250953
downstream	17		88.77846510461568
downstream	18		88.72641153244163
downstream	19		88.6704692488228
downstream	20		88.61527692450217
downstream	21		88.56004282126773
downstream	22		88.50940660715085
downstream	23		88.45828310057124
downstream	24		88.40670540960116
downstream	25		88.35769281117756
downstream	26		88.312162301082
downstream	27		88.26292049837275
downstream	28		88.22078775436378
downstream	29		88.17970284637161
downstream	30		88.13804877435803
downstream	31		88.09777103316995
downstream	32		88.0631171784332
downstream	33		88.02400608213061
downstream	34		87.99161488227067
downstream	35		87.95809700860167
downstream	36		87.92704493659073
downstream	37		87.89481944855987
downstream	38		87.86652386459771
downstream	39		87.84019378792887
downstream	40		87.81213257980191
downstream	41		87.78547486770283
downstream	42		87.7610479816285
downstream	43		87.73917642179194
downstream	44		87.71644959493105
downstream	45		87.69965320506431
downstream	46		87.67499646146132
downstream	47		87.65806594288638
downstream	48		87.64133689316246
downstream	49		87.62468949820001
downstream	50		87.60790706496513
downstream	51		87.59564840621412
downstream	52		87.58047002337948
downstream	53		87.56872564028737
downstream	54		87.55702551493775
downstream	55		87.5470258364494
downstream	56		87.53659326578092
downstream	57		87.52767160091456
downstream	58		87.51866322376064
downstream	59		87.51315218928524
downstream	60		87.50393167459225
downstream	61		87.49766593319471
downstream	62		87.49039246761751
downstream	63		87.48920159310411
downstream	64		87.48417830324465
downstream	65		87.48273322823995
downstream	66		87.48043070853274
downstream	67		87.47730081666245
downstream	68		87.47236209691675
downstream	69		87.47324232980442
downstream	70		87.47378861227394
downstream	71		87.4763458454024
downstream	72		87.47859357054035
downstream	73		87.47870092632337
downstream	74		87.48207738745162
downstream	75		87.48463422454692
downstream	76		87.48905428140834
downstream	77		87.4901526720874
downstream	78		87.49377992206223
downstream	79		87.49470608154398
downstream	80		87.49908397736972
downstream	81		87.50221731829137
downstream	82		87.51109448762466
downstream	83		87.51626348545514
downstream	84		87.51984954279673
downstream	85		87.52352369695068
downstream	86		87.52781239991347
downstream	87		87.53085705898057
downstream	88		87.53338718814724
downstream	89		87.53397337510732
downstream	90		87.54112781549773
downstream	91		87.54279295028167
downstream	92		87.5440916381069
downstream	93		87.54526102034929
downstream	94		87.54876375861507
downstream	95		87.55021404238609
downstream	96		87.54794736468502
downstream	97		87.54907121025131
downstream	98		87.55025086686071
downstream	99		87.55011321563889
downstream	100		87.55086802973054
downstream	101		87.54967804823944
downstream	102		87.55329341399765
downstream	103		87.5536302583398
downstream	104		87.5556424661547
downstream	105		87.55454939263201
downstream	106		87.55272379831396
downstream	107		87.5583763753953
downstream	108		87.56266948482244
downstream	109		87.5640262943201
downstream	110		87.56655018567677
downstream	111		87.56855686563688
downstream	112		87.56975066149013
downstream	113		87.5740018710905
downstream	114		87.57586921651097
downstream	115		87.57894898861889
downstream	116		87.583061491622
downstream	117		87.58555733209143
downstream	118		87.5895515910026
downstream	119		87.59478090496758
downstream	120		87.5995050753918
downstream	121		87.60380582066202
downstream	122		87.60432163621552
downstream	123		87.6102493074497
downstream	124		87.6127346766069
downstream	125		87.61852859105265
downstream	126		87.62056308212043
downstream	127		87.62552775196517
downstream	128		87.62818212452807
downstream	129		87.63516808696082
downstream	130		87.63586955691234
downstream	131		87.63874865011405
downstream	132		87.64306771076534
downstream	133		87.64537518840606
downstream	134		87.65054211911627
downstream	135		87.6484031810765
downstream	136		87.65590728149455
downstream	137		87.66163788758438
downstream	138		87.66246222760013
downstream	139		87.66795741007843
downstream	140		87.6701023999446
downstream	141		87.67232476464625
downstream	142		87.67580418387745
downstream	143		87.67789538159417
downstream	144		87.68113833016491
downstream	145		87.68094467990576
downstream	146		87.6821274271042
downstream	147		87.6836240005361
downstream	148		87.68496603912072
downstream	149		87.68691073540194
downstream	150		87.6892937481234
downstream	151		87.69335565418409
downstream	152		87.69188854109781
downstream	153		87.69433057854873
downstream	154		87.69568029364449
downstream	155		87.69665852829564
downstream	156		87.6987624728596
downstream	157		87.69951784163233
downstream	158		87.70183076378025
downstream	159		87.70288050021585
downstream	160		87.7054209292403
downstream	161		87.70372475367664
downstream	162		87.70603851181814
downstream	163		87.70644163811497
downstream	164		87.70413752480525
downstream	165		87.70560773589365
downstream	166		87.70486165888869
downstream	167		87.7047977233865
downstream	168		87.70640398370706
downstream	169		87.7077186604216
downstream	170		87.71212449346241
downstream	171		87.71650423007101
downstream	172		87.71666931909498
downstream	173		87.7185451590672
downstream	174		87.72095872183873
downstream	175		87.72354078832207
downstream	176		87.72469986104306
downstream	177		87.72465845524657
downstream	178		87.7230987990851
downstream	179		87.72590021094007
downstream	180		87.72728587621944
downstream	181		87.73077468627311
downstream	182		87.73373907647208
downstream	183		87.73504987701841
downstream	184		87.73265137176082
downstream	185		87.73339252396119
downstream	186		87.73446947738415
downstream	187		87.73069201575242
downstream	188		87.73356783316261
downstream	189		87.73310376165891
downstream	190		87.73582451674149
downstream	191		87.73523196626086
downstream	192		87.73839298027116
downstream	193		87.7393721156089
downstream	194		87.74095466167483
downstream	195		87.74095442037085
downstream	196		87.74107685349412
downstream	197		87.73857269721155
downstream	198		87.7401140145695
downstream	199		87.73996565995334
