# Supplementary material for: A mammalian-like piRNA pathway in Axolotl reveals the origins of piRNA-directed DNA methylation
Source: EMBO J. 2025 Nov 13;45(6):1933–56. doi: 10.1038/s44318-025-00631-w (PMC7618676; doi:10.1038/s44318-025-00631-w)
Supplement: Supplementary file 13 — Source data Fig. 7 [file 44318_2025_631_MOESM13_ESM.zip › Figure 7/7E/barplot_metgroup_genome_CGI.csv]

MetGroup	numsum	perc	type	label
0_20	342485	2.113	genome	0_20	2.113%
20_40	424412	2.619	genome	20_40	2.619%
40_60	719876	4.442	genome	40_60	4.442%
60_80	1191233	7.35	genome	60_80	7.35%
80_101	13529181	83.476	genome	80_101	83.476%
0_20	690	0.278	CGI	0_20	0.278%
20_40	641	0.259	CGI	20_40	0.259%
40_60	2051	0.827	CGI	40_60	0.827%
60_80	9521	3.841	CGI	60_80	3.841%
80_101	234957	94.794	CGI	80_101	94.794%
