# Supplementary material for: A mammalian-like piRNA pathway in Axolotl reveals the origins of piRNA-directed DNA methylation
Source: EMBO J. 2025 Nov 13;45(6):1933–56. doi: 10.1038/s44318-025-00631-w (PMC7618676; doi:10.1038/s44318-025-00631-w)
Supplement: Supplementary file 13 — Source data Fig. 7 [file 44318_2025_631_MOESM13_ESM.zip › Figure 7/7E/barplot_metgroup_genome_CGI_chisqtest.txt]

MetGroup	CGI_count	genome_count	total_CGI	total_genome	p_value
80_101	234957	13529181	247860	16207187	0
60_80	9521	1191233	247860	16207187	0
40_60	2051	719876	247860	16207187	0
20_40	641	424412	247860	16207187	0
0_20	690	342485	247860	16207187	0
