# Supplementary material for: A mammalian-like piRNA pathway in Axolotl reveals the origins of piRNA-directed DNA methylation
Source: EMBO J. 2025 Nov 13;45(6):1933–56. doi: 10.1038/s44318-025-00631-w (PMC7618676; doi:10.1038/s44318-025-00631-w)
Supplement: Supplementary file 13 — Source data Fig. 7 [file 44318_2025_631_MOESM13_ESM.zip › Figure 7/7F/CGI_anno_chisqtest.txt]

type	CGI_count	shuf_count	total_CGI	total_shuf	p_value
TSS	161	183	248988	248988	0.257367397729842
promoter	877	1040	248988	248988	0.000209595350883906
exon	527	1904	248988	248988	3.166215049698e-172
TE	232771	194907	248988	248988	0
non-coding	14652	50954	248988	248988	0
