# Supplementary material for: A mammalian-like piRNA pathway in Axolotl reveals the origins of piRNA-directed DNA methylation
Source: EMBO J. 2025 Nov 13;45(6):1933–56. doi: 10.1038/s44318-025-00631-w (PMC7618676; doi:10.1038/s44318-025-00631-w)
Supplement: Supplementary file 13 — Source data Fig. 7 [file 44318_2025_631_MOESM13_ESM.zip › Figure 7/7F/TE_CGI_anno_chisqtest.txt]

class	TE_CGI_count	TE_shuf_count	total_TE_CGI	total_TE_shuf	p_value
LTR	118225	92458	412068	294856	5.21178083858319e-129
DNA	221121	73333	412068	294856	0
LINE	4170	54305	412068	294856	0
DIRS	27957	20358	412068	294856	0.0495406022363795
RC	26	4822	412068	294856	0
PLE	1972	4972	412068	294856	0
SINE	111	6619	412068	294856	0
Simple_repeat	4415	14442	412068	294856	0
Ngaro	224	2462	412068	294856	0
Low_complexity	123	3092	412068	294856	0
Satellite	2	54	412068	294856	3.10099215332015e-16
other	30135	16007	412068	294856	1.81371634474921e-219
unknown	3587	1932	412068	294856	4.25275720091082e-24
