# Supplementary material for: A mammalian-like piRNA pathway in Axolotl reveals the origins of piRNA-directed DNA methylation
Source: EMBO J. 2025 Nov 13;45(6):1933–56. doi: 10.1038/s44318-025-00631-w (PMC7618676; doi:10.1038/s44318-025-00631-w)
Supplement: Supplementary file 13 — Source data Fig. 7 [file 44318_2025_631_MOESM13_ESM.zip › Figure 7/7G/boxplot_TSSTE_met_statistics.txt]

group	condition	mean	median	Q1	Q3	lower_whisker	upper_whisker	min	max	n
CGI	TE	93.8211630314369	96.167	92.567	98.167	84.167	100	0	100	408915
CGI	TSS	53.3906273291925	68	2	96.333	0	100	0	100	161
all	TE	86.7751028619103	94.5	84.333	98	63.8325	100	0	100	38283345
all	TSS	56.6438072330263	66.94	15.667	94.333	0	100	0	100	55689
