# Supplementary material for: A mammalian-like piRNA pathway in Axolotl reveals the origins of piRNA-directed DNA methylation
Source: EMBO J. 2025 Nov 13;45(6):1933–56. doi: 10.1038/s44318-025-00631-w (PMC7618676; doi:10.1038/s44318-025-00631-w)
Supplement: Supplementary file 13 — Source data Fig. 7 [file 44318_2025_631_MOESM13_ESM.zip › Figure 7/7H/violin_TE_CGI_age_statistics.txt]

class	sample	mean	median	Q1	Q3	lower_whisker	upper_whisker	min	max	n
LTR	allTE	19.085000804763	19.3	14.1	24.3	0	39.6	0	43.7	10462708
LTR	CGI	12.4434645802495	11.9	9.2	14.9	0.649999999999999	23.45	0	35.4	118225
DNA	allTE	17.2391474721924	17.3	12.2	22.3	0	37.45	0	43.3	11042197
DNA	CGI	12.0188674978858	11.9	9.4	14.3	2.05	21.65	0	36	221121
LINE	allTE	22.0699051941886	23	16.9	27.9	0.399999999999999	42.1	0	42.1	5737412
LINE	CGI	23.0847242206235	23.6	22.4	24.7	18.95	28.15	0	38.9	4170
DIRS	allTE	19.2818663171392	19.4	13.3	25.6	0	42.3	0	42.3	1577749
DIRS	CGI	9.08387881389276	7.3	6	11.4	1.3	19.5	1.3	34.2	27957
RC	allTE	14.9797832823404	14.4	9	20.2	0	37	0	39.1	357239
RC	CGI	9.55384615384615	5.9	4.625	10.4	2.8	19.0625	2.8	30.4	26
PLE	allTE	23.6852159672647	25	20.4	27.9	9.15	39.15	0	40	683298
PLE	CGI	21.4022312373225	21.7	20.2	22.7	16.45	26.45	10.3	28.7	1972
SINE	allTE	15.2395067302791	14.4	9.4	20.775	0	37.8375	0	40.2	1220306
SINE	CGI	11.7774774774775	10.8	7.55	15.7	0	27.925	0	31	111
Simple_repeat	allTE	13.0159547558822	12.8	6.2	19.4	0	39.2	0	52	4043929
Simple_repeat	CGI	16.5608154020385	15.3	13.5	19.6	4.35	28.75	0	45.9	4415
Ngaro	allTE	20.7383123650579	21.5	15	26.4	0	41.6	0	41.6	281139
Ngaro	CGI	10.2245535714286	8.4	6.775	12.15	2.1	20.2125	2.1	30.8	224
Low_complexity	allTE	18.8641596550651	18.6	14.4	23.1	1.35	36.15	0	67.5	864163
Low_complexity	CGI	20.8593495934959	20.2	15.95	25.2	7.7	38.4	7.7	38.4	123
Satellite	allTE	23.4763014197306	23.6	21.9	25.2	16.95	30.15	7.5	35.5	5494
Satellite	CGI	23.25	23.25	22.325	24.175	21.4	25.1	21.4	25.1	2
other	allTE	16.9757952367499	16.9	11.8	22.3	0	38.05	0	41.1	2619220
other	CGI	13.6186792765887	12.6	10.6	16.1	2.35	24.35	0	34.7	30135
unknown	allTE	17.0881780576582	17.7	12.3	22.3	0	37.3	0	38.8	362377
unknown	CGI	20.3904376916643	22.8	16.15	24.8	3.175	32.5	1.9	32.5	3587
