# Supplementary material for: A mammalian-like piRNA pathway in Axolotl reveals the origins of piRNA-directed DNA methylation
Source: EMBO J. 2025 Nov 13;45(6):1933–56. doi: 10.1038/s44318-025-00631-w (PMC7618676; doi:10.1038/s44318-025-00631-w)
Supplement: Supplementary file 13 — Source data Fig. 7 [file 44318_2025_631_MOESM13_ESM.zip › Figure 7/7H/violin_TE_CGI_met_statistics.txt]

class	sample	mean	median	Q1	Q3	lower_whisker	upper_whisker	min	max	n
LTR	allTE	89.5023069083493	95.5	88.833	98	75.0825	100	0	100	10250249
LTR	CGI	93.8024660972203	96	92.5	98.017	84.2245	100	0	100	118225
DNA	allTE	83.7547803637453	93	77.767	97.5	48.1675	100	0	100	10762531
DNA	CGI	93.3847367261983	96	92	98	83	100	0	100	221121
LINE	allTE	88.2872898298104	94.875	86	98	68	100	0	100	5630839
LINE	CGI	96.2975039922574	97.9	96	99	91.5	100	18.667	100	4170
DIRS	allTE	94.6213827291841	97.556	94.667	99	88.1675	100	0	100	1541479
DIRS	CGI	96.9294223680436	97.671	96.232	98.636	92.626	100	22.667	100	27957
RC	allTE	92.9277267966357	96	92	98.167	82.7495	100	0	100	353828
RC	CGI	95.1711923076923	96.5835	92.75025	98.91675	83.5005	100	81.333	100	26
PLE	allTE	88.0896056968427	95	86.833	98	70.0825	100	0	100	670266
PLE	CGI	94.1671251908397	97	93.333	98.583	85.458	100	0	100	1972
SINE	allTE	76.8881769719431	87.583	62.833	96	13.0825	100	0	100	1184555
SINE	CGI	85.6089090909091	94.1665	76.25	97.58375	44.249375	100	2.583	100	111
Simple_repeat	allTE	85.259091266377	94	82	98	58	100	0	100	3870593
Simple_repeat	CGI	94.8014965213358	98	95	100	87.5	100	0	100	4415
Ngaro	allTE	91.754295378872	95.798	91	98	80.5	100	0	100	277508
Ngaro	CGI	93.278495412844	95.375	91.60825	97.47925	82.8017499999999	100	43.667	100	224
Low_complexity	allTE	86.7332591391339	94.5	84.833	98	65.0825	100	0	100	829072
Low_complexity	CGI	91.3728421052632	97	94.08325	98.38325	87.63325	100	0	100	123
Satellite	allTE	78.8392230511003	86	66.54175	95	23.854375	100	2.4	100	5362
Satellite	CGI	97	97	95.5	98.5	94	100	94	100	2
other	allTE	85.4429930169009	93.833	81.667	97.889	57.334	100	0	100	2553594
other	CGI	93.6077007512241	96	92	98	83	100	5.333	100	30135
unknown	allTE	88.3597408774088	95	86.933	98	70.3325	100	0	100	353655
unknown	CGI	94.8543211883408	97	94	98.6	87.1	100	10	100	3587
