# Supplementary material for: A mammalian-like piRNA pathway in Axolotl reveals the origins of piRNA-directed DNA methylation
Source: EMBO J. 2025 Nov 13;45(6):1933–56. doi: 10.1038/s44318-025-00631-w (PMC7618676; doi:10.1038/s44318-025-00631-w)
Supplement: Supplementary file 13 — Source data Fig. 7 [file 44318_2025_631_MOESM13_ESM.zip › Figure 7/7I/lollipop_TE_CGI_overlap_all_active.txt]

class	TEoverlapCGIcopynum	TEoverlapshufcopynum	activeTEoverlapCGIcopynum	activeTEoverlapshufcopynum	allTEcopynum	activeTEcopynum	TEoverlapCGI.allTE.perc	TEoverlapCGI.activeTE.perc	TEoverlapshuf.allTE.perc	TEoverlapshuf.activeTE.perc
DIRS	27957	20358	1325	97	1577749	1975	1.772	67.089	1.29	4.911
DNA	221121	73333	5711	352	11042197	10002	2.003	57.099	0.664	3.519
LINE	4170	54305	35	39	5737412	990	0.073	3.535	0.947	3.939
LTR	118225	92458	23	1428	10462708	21945	1.13	0.105	0.884	6.507
Low_complexity	123	3092	NA	NA	864163	NA	0.014	NA	0.358	NA
Ngaro	224	2462	NA	NA	281139	NA	0.08	NA	0.876	NA
PLE	1972	4972	NA	6	683298	165	0.289	NA	0.728	3.636
RC	26	4822	NA	65	357239	646	0.007	NA	1.35	10.062
SINE	111	6619	NA	NA	1220306	NA	0.009	NA	0.542	NA
Satellite	2	54	NA	NA	5494	NA	0.036	NA	0.983	NA
Simple_repeat	4415	14442	NA	NA	4043929	NA	0.109	NA	0.357	NA
other	30135	16007	NA	NA	2619220	NA	1.151	NA	0.611	NA
unknown	3587	1932	NA	NA	362377	NA	0.99	NA	0.533	NA
